# Supplementary material for: The inorganic pyrophosphatases of microorganisms: a structural and functional review
Source: PeerJ. 2024 Jun 24;12:e17496. doi: 10.7717/peerj.17496 (PMC11210485; doi:10.7717/peerj.17496)
Supplement: Supplemental Information 1 [file peerj-12-17496-s001.zip › Supplementary Files/m_PPases/AF-P21616-F1-model_v4_M_Vradiata.pdb]

HEADER                                            01-JUN-22                     
TITLE     ALPHAFOLD MONOMER V2.0 PREDICTION FOR PYROPHOSPHATE-ENERGIZED         
TITLE    2 VACUOLAR MEMBRANE PROTON PUMP (P21616)                               
COMPND    MOL_ID: 1;                                                            
COMPND   2 MOLECULE: PYROPHOSPHATE-ENERGIZED VACUOLAR MEMBRANE PROTON PUMP;     
COMPND   3 CHAIN: A                                                             
SOURCE    MOL_ID: 1;                                                            
SOURCE   2 ORGANISM_SCIENTIFIC: VIGNA RADIATA VAR. RADIATA;                     
SOURCE   3 ORGANISM_TAXID: 3916                                                 
REMARK   1                                                                      
REMARK   1 REFERENCE 1                                                          
REMARK   1  AUTH   JOHN JUMPER, RICHARD EVANS, ALEXANDER PRITZEL, TIM GREEN,    
REMARK   1  AUTH 2 MICHAEL FIGURNOV, OLAF RONNEBERGER, KATHRYN TUNYASUVUNAKOOL, 
REMARK   1  AUTH 3 RUSS BATES, AUGUSTIN ZIDEK, ANNA POTAPENKO, ALEX BRIDGLAND,  
REMARK   1  AUTH 4 CLEMENS MEYER, SIMON A A KOHL, ANDREW J BALLARD,             
REMARK   1  AUTH 5 ANDREW COWIE, BERNARDINO ROMERA-PAREDES, STANISLAV NIKOLOV,  
REMARK   1  AUTH 6 RISHUB JAIN, JONAS ADLER, TREVOR BACK, STIG PETERSEN,        
REMARK   1  AUTH 7 DAVID REIMAN, ELLEN CLANCY, MICHAL ZIELINSKI,                
REMARK   1  AUTH 8 MARTIN STEINEGGER, MICHALINA PACHOLSKA, TAMAS BERGHAMMER,    
REMARK   1  AUTH 9 DAVID SILVER, ORIOL VINYALS, ANDREW W SENIOR,                
REMARK   1  AUTH10 KORAY KAVUKCUOGLU, PUSHMEET KOHLI, DEMIS HASSABIS            
REMARK   1  TITL   HIGHLY ACCURATE PROTEIN STRUCTURE PREDICTION WITH ALPHAFOLD  
REMARK   1  REF    NATURE                        V. 596   583 2021              
REMARK   1  REFN                   ISSN 0028-0836                               
REMARK   1  PMID   34265844                                                     
REMARK   1  DOI    10.1038/s41586-021-03819-2                                   
REMARK   1                                                                      
REMARK   1 DISCLAIMERS                                                          
REMARK   1 ALPHAFOLD DATA, COPYRIGHT (2021) DEEPMIND TECHNOLOGIES LIMITED. THE  
REMARK   1 INFORMATION PROVIDED IS THEORETICAL MODELLING ONLY AND CAUTION SHOULD
REMARK   1 BE EXERCISED IN ITS USE. IT IS PROVIDED "AS-IS" WITHOUT ANY WARRANTY 
REMARK   1 OF ANY KIND, WHETHER EXPRESSED OR IMPLIED. NO WARRANTY IS GIVEN THAT 
REMARK   1 USE OF THE INFORMATION SHALL NOT INFRINGE THE RIGHTS OF ANY THIRD    
REMARK   1 PARTY. THE INFORMATION IS NOT INTENDED TO BE A SUBSTITUTE FOR        
REMARK   1 PROFESSIONAL MEDICAL ADVICE, DIAGNOSIS, OR TREATMENT, AND DOES NOT   
REMARK   1 CONSTITUTE MEDICAL OR OTHER PROFESSIONAL ADVICE. IT IS AVAILABLE FOR 
REMARK   1 ACADEMIC AND COMMERCIAL PURPOSES, UNDER CC-BY 4.0 LICENCE.           
DBREF  XXXX A    1   766  UNP    P21616   AVP_VIGRR        1    766             
SEQRES   1 A  766  MET GLY ALA ALA ILE LEU PRO ASP LEU GLY THR GLU ILE          
SEQRES   2 A  766  LEU ILE PRO VAL CYS ALA VAL ILE GLY ILE ALA PHE ALA          
SEQRES   3 A  766  LEU PHE GLN TRP LEU LEU VAL SER LYS VAL LYS LEU SER          
SEQRES   4 A  766  ALA VAL ARG ASP ALA SER PRO ASN ALA ALA ALA LYS ASN          
SEQRES   5 A  766  GLY TYR ASN ASP TYR LEU ILE GLU GLU GLU GLU GLY ILE          
SEQRES   6 A  766  ASN ASP HIS ASN VAL VAL VAL LYS CYS ALA GLU ILE GLN          
SEQRES   7 A  766  ASN ALA ILE SER GLU GLY ALA THR SER PHE LEU PHE THR          
SEQRES   8 A  766  GLU TYR LYS TYR VAL GLY ILE PHE MET VAL ALA PHE ALA          
SEQRES   9 A  766  ILE LEU ILE PHE LEU PHE LEU GLY SER VAL GLU GLY PHE          
SEQRES  10 A  766  SER THR SER PRO GLN ALA CYS SER TYR ASP LYS THR LYS          
SEQRES  11 A  766  THR CYS LYS PRO ALA LEU ALA THR ALA ILE PHE SER THR          
SEQRES  12 A  766  VAL SER PHE LEU LEU GLY GLY VAL THR SER LEU VAL SER          
SEQRES  13 A  766  GLY PHE LEU GLY MET LYS ILE ALA THR TYR ALA ASN ALA          
SEQRES  14 A  766  ARG THR THR LEU GLU ALA ARG LYS GLY VAL GLY LYS ALA          
SEQRES  15 A  766  PHE ILE THR ALA PHE ARG SER GLY ALA VAL MET GLY PHE          
SEQRES  16 A  766  LEU LEU ALA ALA ASN GLY LEU LEU VAL LEU TYR ILE ALA          
SEQRES  17 A  766  ILE ASN LEU PHE LYS ILE TYR TYR GLY ASP ASP TRP GLY          
SEQRES  18 A  766  GLY LEU PHE GLU ALA ILE THR GLY TYR GLY LEU GLY GLY          
SEQRES  19 A  766  SER SER MET ALA LEU PHE GLY ARG VAL GLY GLY GLY ILE          
SEQRES  20 A  766  TYR THR LYS ALA ALA ASP VAL GLY ALA ASP LEU VAL GLY          
SEQRES  21 A  766  LYS VAL GLU ARG ASN ILE PRO GLU ASP ASP PRO ARG ASN          
SEQRES  22 A  766  PRO ALA VAL ILE ALA ASP ASN VAL GLY ASP ASN VAL GLY          
SEQRES  23 A  766  ASP ILE ALA GLY MET GLY SER ASP LEU PHE GLY SER TYR          
SEQRES  24 A  766  ALA GLU SER SER CYS ALA ALA LEU VAL VAL ALA SER ILE          
SEQRES  25 A  766  SER SER PHE GLY LEU ASN HIS GLU LEU THR ALA MET LEU          
SEQRES  26 A  766  TYR PRO LEU ILE VAL SER SER VAL GLY ILE LEU VAL CYS          
SEQRES  27 A  766  LEU LEU THR THR LEU PHE ALA THR ASP PHE PHE GLU ILE          
SEQRES  28 A  766  LYS ALA VAL LYS GLU ILE GLU PRO ALA LEU LYS LYS GLN          
SEQRES  29 A  766  LEU VAL ILE SER THR VAL LEU MET THR ILE GLY VAL ALA          
SEQRES  30 A  766  VAL VAL SER PHE VAL ALA LEU PRO THR SER PHE THR ILE          
SEQRES  31 A  766  PHE ASN PHE GLY VAL GLN LYS ASP VAL LYS SER TRP GLN          
SEQRES  32 A  766  LEU PHE LEU CYS VAL ALA VAL GLY LEU TRP ALA GLY LEU          
SEQRES  33 A  766  ILE ILE GLY PHE VAL THR GLU TYR TYR THR SER ASN ALA          
SEQRES  34 A  766  TYR SER PRO VAL GLN ASP VAL ALA ASP SER CYS ARG THR          
SEQRES  35 A  766  GLY ALA ALA THR ASN VAL ILE PHE GLY LEU ALA LEU GLY          
SEQRES  36 A  766  TYR LYS SER VAL ILE ILE PRO ILE PHE ALA ILE ALA ILE          
SEQRES  37 A  766  SER ILE PHE VAL SER PHE THR PHE ALA ALA MET TYR GLY          
SEQRES  38 A  766  ILE ALA VAL ALA ALA LEU GLY MET LEU SER THR ILE ALA          
SEQRES  39 A  766  THR GLY LEU ALA ILE ASP ALA TYR GLY PRO ILE SER ASP          
SEQRES  40 A  766  ASN ALA GLY GLY ILE ALA GLU MET ALA GLY MET SER HIS          
SEQRES  41 A  766  ARG ILE ARG GLU ARG THR ASP ALA LEU ASP ALA ALA GLY          
SEQRES  42 A  766  ASN THR THR ALA ALA ILE GLY LYS GLY PHE ALA ILE GLY          
SEQRES  43 A  766  SER ALA ALA LEU VAL SER LEU ALA LEU PHE GLY ALA PHE          
SEQRES  44 A  766  VAL SER ARG ALA SER ILE THR THR VAL ASP VAL LEU THR          
SEQRES  45 A  766  PRO LYS VAL PHE ILE GLY LEU ILE VAL GLY ALA MET LEU          
SEQRES  46 A  766  PRO TYR TRP PHE SER ALA MET THR MET LYS SER VAL GLY          
SEQRES  47 A  766  SER ALA ALA LEU LYS MET VAL GLU GLU VAL ARG ARG GLN          
SEQRES  48 A  766  PHE ASN THR ILE PRO GLY LEU MET GLU GLY THR ALA LYS          
SEQRES  49 A  766  PRO ASP TYR ALA THR CYS VAL LYS ILE SER THR ASP ALA          
SEQRES  50 A  766  SER ILE LYS GLU MET ILE PRO PRO GLY ALA LEU VAL MET          
SEQRES  51 A  766  LEU THR PRO LEU VAL VAL GLY ILE LEU PHE GLY VAL GLU          
SEQRES  52 A  766  THR LEU SER GLY VAL LEU ALA GLY SER LEU VAL SER GLY          
SEQRES  53 A  766  VAL GLN ILE ALA ILE SER ALA SER ASN THR GLY GLY ALA          
SEQRES  54 A  766  TRP ASP ASN ALA LYS LYS TYR ILE GLU ALA GLY ALA SER          
SEQRES  55 A  766  GLU HIS ALA ARG SER LEU GLY PRO LYS GLY SER ASP CYS          
SEQRES  56 A  766  HIS LYS ALA ALA VAL ILE GLY ASP THR ILE GLY ASP PRO          
SEQRES  57 A  766  LEU LYS ASP THR SER GLY PRO SER LEU ASN ILE LEU ILE          
SEQRES  58 A  766  LYS LEU MET ALA VAL GLU SER LEU VAL PHE ALA PRO PHE          
SEQRES  59 A  766  PHE ALA THR HIS GLY GLY LEU LEU PHE LYS ILE PHE              
CRYST1    1.000    1.000    1.000  90.00  90.00  90.00 P 1           1          
ORIGX1      1.000000  0.000000  0.000000        0.00000                         
ORIGX2      0.000000  1.000000  0.000000        0.00000                         
ORIGX3      0.000000  0.000000  1.000000        0.00000                         
SCALE1      1.000000  0.000000  0.000000        0.00000                         
SCALE2      0.000000  1.000000  0.000000        0.00000                         
SCALE3      0.000000  0.000000  1.000000        0.00000                         
MODEL        1                                                                  
ATOM      1  N   MET A   1     -43.270   8.392  10.515  1.00 49.32           N  
ATOM      2  CA  MET A   1     -43.162   8.221   9.050  1.00 49.32           C  
ATOM      3  C   MET A   1     -41.745   7.730   8.781  1.00 49.32           C  
ATOM      4  CB  MET A   1     -43.437   9.549   8.310  1.00 49.32           C  
ATOM      5  O   MET A   1     -40.860   8.568   8.756  1.00 49.32           O  
ATOM      6  CG  MET A   1     -44.918   9.941   8.262  1.00 49.32           C  
ATOM      7  SD  MET A   1     -45.233  11.451   7.304  1.00 49.32           S  
ATOM      8  CE  MET A   1     -45.674  12.630   8.609  1.00 49.32           C  
ATOM      9  N   GLY A   2     -41.519   6.408   8.771  1.00 69.27           N  
ATOM     10  CA  GLY A   2     -40.166   5.818   8.851  1.00 69.27           C  
ATOM     11  C   GLY A   2     -39.603   5.249   7.543  1.00 69.27           C  
ATOM     12  O   GLY A   2     -38.406   5.305   7.332  1.00 69.27           O  
ATOM     13  N   ALA A   3     -40.436   4.789   6.606  1.00 81.10           N  
ATOM     14  CA  ALA A   3     -39.927   4.187   5.371  1.00 81.10           C  
ATOM     15  C   ALA A   3     -39.539   5.226   4.301  1.00 81.10           C  
ATOM     16  CB  ALA A   3     -40.945   3.166   4.854  1.00 81.10           C  
ATOM     17  O   ALA A   3     -40.173   6.279   4.173  1.00 81.10           O  
ATOM     18  N   ALA A   4     -38.518   4.892   3.510  1.00 93.89           N  
ATOM     19  CA  ALA A   4     -38.133   5.618   2.304  1.00 93.89           C  
ATOM     20  C   ALA A   4     -39.103   5.340   1.130  1.00 93.89           C  
ATOM     21  CB  ALA A   4     -36.685   5.240   1.981  1.00 93.89           C  
ATOM     22  O   ALA A   4     -40.021   4.528   1.243  1.00 93.89           O  
ATOM     23  N   ILE A   5     -38.912   6.022  -0.006  1.00 96.52           N  
ATOM     24  CA  ILE A   5     -39.742   5.835  -1.212  1.00 96.52           C  
ATOM     25  C   ILE A   5     -39.442   4.482  -1.875  1.00 96.52           C  
ATOM     26  CB  ILE A   5     -39.531   6.998  -2.215  1.00 96.52           C  
ATOM     27  O   ILE A   5     -40.360   3.803  -2.331  1.00 96.52           O  
ATOM     28  CG1 ILE A   5     -39.898   8.357  -1.573  1.00 96.52           C  
ATOM     29  CG2 ILE A   5     -40.341   6.777  -3.509  1.00 96.52           C  
ATOM     30  CD1 ILE A   5     -39.601   9.578  -2.456  1.00 96.52           C  
ATOM     31  N   LEU A   6     -38.162   4.102  -1.945  1.00 96.44           N  
ATOM     32  CA  LEU A   6     -37.715   2.812  -2.459  1.00 96.44           C  
ATOM     33  C   LEU A   6     -38.050   1.716  -1.429  1.00 96.44           C  
ATOM     34  CB  LEU A   6     -36.208   2.889  -2.776  1.00 96.44           C  
ATOM     35  O   LEU A   6     -37.570   1.795  -0.300  1.00 96.44           O  
ATOM     36  CG  LEU A   6     -35.600   1.577  -3.313  1.00 96.44           C  
ATOM     37  CD1 LEU A   6     -36.192   1.183  -4.671  1.00 96.44           C  
ATOM     38  CD2 LEU A   6     -34.093   1.747  -3.501  1.00 96.44           C  
ATOM     39  N   PRO A   7     -38.856   0.700  -1.784  1.00 96.88           N  
ATOM     40  CA  PRO A   7     -39.144  -0.407  -0.878  1.00 96.88           C  
ATOM     41  C   PRO A   7     -37.933  -1.329  -0.703  1.00 96.88           C  
ATOM     42  CB  PRO A   7     -40.326  -1.163  -1.501  1.00 96.88           C  
ATOM     43  O   PRO A   7     -37.127  -1.477  -1.621  1.00 96.88           O  
ATOM     44  CG  PRO A   7     -40.922  -0.172  -2.499  1.00 96.88           C  
ATOM     45  CD  PRO A   7     -39.697   0.602  -2.966  1.00 96.88           C  
ATOM     46  N   ASP A   8     -37.890  -2.063   0.408  1.00 96.89           N  
ATOM     47  CA  ASP A   8     -36.814  -3.019   0.718  1.00 96.89           C  
ATOM     48  C   ASP A   8     -36.609  -4.074  -0.373  1.00 96.89           C  
ATOM     49  CB  ASP A   8     -37.111  -3.672   2.073  1.00 96.89           C  
ATOM     50  O   ASP A   8     -35.479  -4.335  -0.776  1.00 96.89           O  
ATOM     51  CG  ASP A   8     -37.020  -2.686   3.244  1.00 96.89           C  
ATOM     52  OD1 ASP A   8     -36.498  -1.560   3.044  1.00 96.89           O  
ATOM     53  OD2 ASP A   8     -37.451  -3.078   4.343  1.00 96.89           O  
ATOM     54  N   LEU A   9     -37.696  -4.603  -0.944  1.00 96.90           N  
ATOM     55  CA  LEU A   9     -37.616  -5.522  -2.084  1.00 96.90           C  
ATOM     56  C   LEU A   9     -36.978  -4.865  -3.321  1.00 96.90           C  
ATOM     57  CB  LEU A   9     -39.034  -6.033  -2.401  1.00 96.90           C  
ATOM     58  O   LEU A   9     -36.272  -5.522  -4.079  1.00 96.90           O  
ATOM     59  CG  LEU A   9     -39.085  -7.078  -3.534  1.00 96.90           C  
ATOM     60  CD1 LEU A   9     -38.355  -8.368  -3.158  1.00 96.90           C  
ATOM     61  CD2 LEU A   9     -40.542  -7.420  -3.847  1.00 96.90           C  
ATOM     62  N   GLY A  10     -37.215  -3.567  -3.526  1.00 97.50           N  
ATOM     63  CA  GLY A  10     -36.572  -2.804  -4.593  1.00 97.50           C  
ATOM     64  C   GLY A  10     -35.064  -2.692  -4.376  1.00 97.50           C  
ATOM     65  O   GLY A  10     -34.302  -2.853  -5.326  1.00 97.50           O  
ATOM     66  N   THR A  11     -34.632  -2.491  -3.130  1.00 97.77           N  
ATOM     67  CA  THR A  11     -33.213  -2.457  -2.742  1.00 97.77           C  
ATOM     68  C   THR A  11     -32.519  -3.804  -2.961  1.00 97.77           C  
ATOM     69  CB  THR A  11     -33.083  -2.002  -1.281  1.00 97.77           C  
ATOM     70  O   THR A  11     -31.451  -3.842  -3.575  1.00 97.77           O  
ATOM     71  CG2 THR A  11     -31.631  -1.970  -0.810  1.00 97.77           C  
ATOM     72  OG1 THR A  11     -33.592  -0.692  -1.191  1.00 97.77           O  
ATOM     73  N   GLU A  12     -33.150  -4.905  -2.542  1.00 97.90           N  
ATOM     74  CA  GLU A  12     -32.646  -6.280  -2.733  1.00 97.90           C  
ATOM     75  C   GLU A  12     -32.523  -6.659  -4.224  1.00 97.90           C  
ATOM     76  CB  GLU A  12     -33.585  -7.273  -2.021  1.00 97.90           C  
ATOM     77  O   GLU A  12     -31.724  -7.511  -4.601  1.00 97.90           O  
ATOM     78  CG  GLU A  12     -33.645  -7.133  -0.488  1.00 97.90           C  
ATOM     79  CD  GLU A  12     -32.557  -7.900   0.283  1.00 97.90           C  
ATOM     80  OE1 GLU A  12     -32.885  -8.397   1.383  1.00 97.90           O  
ATOM     81  OE2 GLU A  12     -31.395  -7.935  -0.173  1.00 97.90           O  
ATOM     82  N   ILE A  13     -33.282  -6.015  -5.116  1.00 98.28           N  
ATOM     83  CA  ILE A  13     -33.138  -6.204  -6.568  1.00 98.28           C  
ATOM     84  C   ILE A  13     -32.057  -5.274  -7.134  1.00 98.28           C  
ATOM     85  CB  ILE A  13     -34.506  -6.038  -7.267  1.00 98.28           C  
ATOM     86  O   ILE A  13     -31.215  -5.708  -7.919  1.00 98.28           O  
ATOM     87  CG1 ILE A  13     -35.463  -7.176  -6.835  1.00 98.28           C  
ATOM     88  CG2 ILE A  13     -34.352  -6.040  -8.801  1.00 98.28           C  
ATOM     89  CD1 ILE A  13     -36.929  -6.931  -7.214  1.00 98.28           C  
ATOM     90  N   LEU A  14     -32.066  -3.996  -6.748  1.00 98.30           N  
ATOM     91  CA  LEU A  14     -31.210  -2.960  -7.331  1.00 98.30           C  
ATOM     92  C   LEU A  14     -29.718  -3.264  -7.163  1.00 98.30           C  
ATOM     93  CB  LEU A  14     -31.582  -1.610  -6.690  1.00 98.30           C  
ATOM     94  O   LEU A  14     -28.966  -3.177  -8.133  1.00 98.30           O  
ATOM     95  CG  LEU A  14     -30.728  -0.416  -7.159  1.00 98.30           C  
ATOM     96  CD1 LEU A  14     -30.895  -0.138  -8.654  1.00 98.30           C  
ATOM     97  CD2 LEU A  14     -31.142   0.836  -6.387  1.00 98.30           C  
ATOM     98  N   ILE A  15     -29.294  -3.628  -5.950  1.00 98.47           N  
ATOM     99  CA  ILE A  15     -27.876  -3.829  -5.620  1.00 98.47           C  
ATOM    100  C   ILE A  15     -27.232  -4.933  -6.482  1.00 98.47           C  
ATOM    101  CB  ILE A  15     -27.685  -4.048  -4.099  1.00 98.47           C  
ATOM    102  O   ILE A  15     -26.264  -4.641  -7.196  1.00 98.47           O  
ATOM    103  CG1 ILE A  15     -28.082  -2.782  -3.302  1.00 98.47           C  
ATOM    104  CG2 ILE A  15     -26.223  -4.432  -3.803  1.00 98.47           C  
ATOM    105  CD1 ILE A  15     -28.234  -3.032  -1.796  1.00 98.47           C  
ATOM    106  N   PRO A  16     -27.743  -6.183  -6.491  1.00 98.34           N  
ATOM    107  CA  PRO A  16     -27.157  -7.237  -7.314  1.00 98.34           C  
ATOM    108  C   PRO A  16     -27.319  -6.970  -8.815  1.00 98.34           C  
ATOM    109  CB  PRO A  16     -27.838  -8.536  -6.877  1.00 98.34           C  
ATOM    110  O   PRO A  16     -26.421  -7.320  -9.577  1.00 98.34           O  
ATOM    111  CG  PRO A  16     -29.181  -8.069  -6.325  1.00 98.34           C  
ATOM    112  CD  PRO A  16     -28.833  -6.728  -5.687  1.00 98.34           C  
ATOM    113  N   VAL A  17     -28.399  -6.313  -9.262  1.00 98.63           N  
ATOM    114  CA  VAL A  17     -28.556  -5.929 -10.677  1.00 98.63           C  
ATOM    115  C   VAL A  17     -27.443  -4.974 -11.109  1.00 98.63           C  
ATOM    116  CB  VAL A  17     -29.954  -5.338 -10.949  1.00 98.63           C  
ATOM    117  O   VAL A  17     -26.809  -5.215 -12.136  1.00 98.63           O  
ATOM    118  CG1 VAL A  17     -30.062  -4.646 -12.316  1.00 98.63           C  
ATOM    119  CG2 VAL A  17     -31.007  -6.455 -10.935  1.00 98.63           C  
ATOM    120  N   CYS A  18     -27.142  -3.936 -10.325  1.00 98.61           N  
ATOM    121  CA  CYS A  18     -26.045  -3.016 -10.631  1.00 98.61           C  
ATOM    122  C   CYS A  18     -24.680  -3.714 -10.631  1.00 98.61           C  
ATOM    123  CB  CYS A  18     -26.048  -1.857  -9.633  1.00 98.61           C  
ATOM    124  O   CYS A  18     -23.866  -3.456 -11.518  1.00 98.61           O  
ATOM    125  SG  CYS A  18     -27.441  -0.753  -9.990  1.00 98.61           S  
ATOM    126  N   ALA A  19     -24.437  -4.628  -9.688  1.00 98.57           N  
ATOM    127  CA  ALA A  19     -23.208  -5.417  -9.676  1.00 98.57           C  
ATOM    128  C   ALA A  19     -23.079  -6.293 -10.938  1.00 98.57           C  
ATOM    129  CB  ALA A  19     -23.163  -6.249  -8.394  1.00 98.57           C  
ATOM    130  O   ALA A  19     -22.044  -6.282 -11.601  1.00 98.57           O  
ATOM    131  N   VAL A  20     -24.144  -6.994 -11.339  1.00 98.60           N  
ATOM    132  CA  VAL A  20     -24.148  -7.809 -12.566  1.00 98.60           C  
ATOM    133  C   VAL A  20     -23.949  -6.945 -13.815  1.00 98.60           C  
ATOM    134  CB  VAL A  20     -25.431  -8.658 -12.656  1.00 98.60           C  
ATOM    135  O   VAL A  20     -23.200  -7.349 -14.703  1.00 98.60           O  
ATOM    136  CG1 VAL A  20     -25.569  -9.380 -14.005  1.00 98.60           C  
ATOM    137  CG2 VAL A  20     -25.433  -9.745 -11.572  1.00 98.60           C  
ATOM    138  N   ILE A  21     -24.539  -5.745 -13.877  1.00 98.66           N  
ATOM    139  CA  ILE A  21     -24.284  -4.775 -14.959  1.00 98.66           C  
ATOM    140  C   ILE A  21     -22.799  -4.395 -15.006  1.00 98.66           C  
ATOM    141  CB  ILE A  21     -25.193  -3.529 -14.812  1.00 98.66           C  
ATOM    142  O   ILE A  21     -22.208  -4.401 -16.086  1.00 98.66           O  
ATOM    143  CG1 ILE A  21     -26.657  -3.896 -15.143  1.00 98.66           C  
ATOM    144  CG2 ILE A  21     -24.729  -2.374 -15.726  1.00 98.66           C  
ATOM    145  CD1 ILE A  21     -27.675  -2.827 -14.722  1.00 98.66           C  
ATOM    146  N   GLY A  22     -22.179  -4.113 -13.856  1.00 98.61           N  
ATOM    147  CA  GLY A  22     -20.749  -3.808 -13.767  1.00 98.61           C  
ATOM    148  C   GLY A  22     -19.866  -4.953 -14.271  1.00 98.61           C  
ATOM    149  O   GLY A  22     -18.987  -4.732 -15.103  1.00 98.61           O  
ATOM    150  N   ILE A  23     -20.147  -6.191 -13.848  1.00 98.54           N  
ATOM    151  CA  ILE A  23     -19.430  -7.391 -14.314  1.00 98.54           C  
ATOM    152  C   ILE A  23     -19.619  -7.584 -15.823  1.00 98.54           C  
ATOM    153  CB  ILE A  23     -19.878  -8.644 -13.521  1.00 98.54           C  
ATOM    154  O   ILE A  23     -18.645  -7.795 -16.545  1.00 98.54           O  
ATOM    155  CG1 ILE A  23     -19.458  -8.523 -12.038  1.00 98.54           C  
ATOM    156  CG2 ILE A  23     -19.282  -9.932 -14.126  1.00 98.54           C  
ATOM    157  CD1 ILE A  23     -20.103  -9.558 -11.108  1.00 98.54           C  
ATOM    158  N   ALA A  24     -20.852  -7.476 -16.324  1.00 98.66           N  
ATOM    159  CA  ALA A  24     -21.150  -7.614 -17.747  1.00 98.66           C  
ATOM    160  C   ALA A  24     -20.414  -6.560 -18.587  1.00 98.66           C  
ATOM    161  CB  ALA A  24     -22.668  -7.528 -17.943  1.00 98.66           C  
ATOM    162  O   ALA A  24     -19.859  -6.886 -19.638  1.00 98.66           O  
ATOM    163  N   PHE A  25     -20.352  -5.315 -18.107  1.00 98.71           N  
ATOM    164  CA  PHE A  25     -19.606  -4.248 -18.765  1.00 98.71           C  
ATOM    165  C   PHE A  25     -18.100  -4.527 -18.777  1.00 98.71           C  
ATOM    166  CB  PHE A  25     -19.924  -2.908 -18.098  1.00 98.71           C  
ATOM    167  O   PHE A  25     -17.470  -4.384 -19.822  1.00 98.71           O  
ATOM    168  CG  PHE A  25     -19.304  -1.724 -18.813  1.00 98.71           C  
ATOM    169  CD1 PHE A  25     -18.235  -1.022 -18.230  1.00 98.71           C  
ATOM    170  CD2 PHE A  25     -19.810  -1.313 -20.061  1.00 98.71           C  
ATOM    171  CE1 PHE A  25     -17.699   0.107 -18.873  1.00 98.71           C  
ATOM    172  CE2 PHE A  25     -19.278  -0.179 -20.701  1.00 98.71           C  
ATOM    173  CZ  PHE A  25     -18.234   0.543 -20.096  1.00 98.71           C  
ATOM    174  N   ALA A  26     -17.523  -5.000 -17.670  1.00 98.66           N  
ATOM    175  CA  ALA A  26     -16.112  -5.372 -17.627  1.00 98.66           C  
ATOM    176  C   ALA A  26     -15.775  -6.499 -18.618  1.00 98.66           C  
ATOM    177  CB  ALA A  26     -15.757  -5.782 -16.203  1.00 98.66           C  
ATOM    178  O   ALA A  26     -14.819  -6.393 -19.385  1.00 98.66           O  
ATOM    179  N   LEU A  27     -16.595  -7.553 -18.672  1.00 98.49           N  
ATOM    180  CA  LEU A  27     -16.423  -8.642 -19.639  1.00 98.49           C  
ATOM    181  C   LEU A  27     -16.574  -8.153 -21.085  1.00 98.49           C  
ATOM    182  CB  LEU A  27     -17.434  -9.760 -19.339  1.00 98.49           C  
ATOM    183  O   LEU A  27     -15.835  -8.594 -21.966  1.00 98.49           O  
ATOM    184  CG  LEU A  27     -17.218 -10.488 -18.000  1.00 98.49           C  
ATOM    185  CD1 LEU A  27     -18.325 -11.525 -17.813  1.00 98.49           C  
ATOM    186  CD2 LEU A  27     -15.865 -11.198 -17.928  1.00 98.49           C  
ATOM    187  N   PHE A  28     -17.484  -7.209 -21.334  1.00 98.64           N  
ATOM    188  CA  PHE A  28     -17.629  -6.572 -22.640  1.00 98.64           C  
ATOM    189  C   PHE A  28     -16.372  -5.785 -23.038  1.00 98.64           C  
ATOM    190  CB  PHE A  28     -18.881  -5.688 -22.642  1.00 98.64           C  
ATOM    191  O   PHE A  28     -15.881  -5.954 -24.155  1.00 98.64           O  
ATOM    192  CG  PHE A  28     -19.059  -4.901 -23.922  1.00 98.64           C  
ATOM    193  CD1 PHE A  28     -18.828  -3.513 -23.942  1.00 98.64           C  
ATOM    194  CD2 PHE A  28     -19.435  -5.567 -25.103  1.00 98.64           C  
ATOM    195  CE1 PHE A  28     -18.994  -2.790 -25.136  1.00 98.64           C  
ATOM    196  CE2 PHE A  28     -19.593  -4.846 -26.299  1.00 98.64           C  
ATOM    197  CZ  PHE A  28     -19.378  -3.456 -26.314  1.00 98.64           C  
ATOM    198  N   GLN A  29     -15.799  -4.985 -22.132  1.00 98.64           N  
ATOM    199  CA  GLN A  29     -14.545  -4.269 -22.394  1.00 98.64           C  
ATOM    200  C   GLN A  29     -13.389  -5.240 -22.663  1.00 98.64           C  
ATOM    201  CB  GLN A  29     -14.193  -3.323 -21.232  1.00 98.64           C  
ATOM    202  O   GLN A  29     -12.651  -5.060 -23.633  1.00 98.64           O  
ATOM    203  CG  GLN A  29     -15.192  -2.178 -21.007  1.00 98.64           C  
ATOM    204  CD  GLN A  29     -15.440  -1.315 -22.234  1.00 98.64           C  
ATOM    205  NE2 GLN A  29     -16.579  -0.668 -22.318  1.00 98.64           N  
ATOM    206  OE1 GLN A  29     -14.635  -1.203 -23.145  1.00 98.64           O  
ATOM    207  N   TRP A  30     -13.278  -6.322 -21.888  1.00 98.53           N  
ATOM    208  CA  TRP A  30     -12.258  -7.349 -22.114  1.00 98.53           C  
ATOM    209  C   TRP A  30     -12.423  -8.028 -23.483  1.00 98.53           C  
ATOM    210  CB  TRP A  30     -12.301  -8.374 -20.975  1.00 98.53           C  
ATOM    211  O   TRP A  30     -11.445  -8.229 -24.211  1.00 98.53           O  
ATOM    212  CG  TRP A  30     -11.136  -9.315 -20.888  1.00 98.53           C  
ATOM    213  CD1 TRP A  30     -10.009  -9.289 -21.642  1.00 98.53           C  
ATOM    214  CD2 TRP A  30     -10.932 -10.393 -19.925  1.00 98.53           C  
ATOM    215  CE2 TRP A  30      -9.660 -10.989 -20.173  1.00 98.53           C  
ATOM    216  CE3 TRP A  30     -11.682 -10.903 -18.843  1.00 98.53           C  
ATOM    217  NE1 TRP A  30      -9.145 -10.284 -21.235  1.00 98.53           N  
ATOM    218  CH2 TRP A  30      -9.926 -12.526 -18.329  1.00 98.53           C  
ATOM    219  CZ2 TRP A  30      -9.154 -12.039 -19.396  1.00 98.53           C  
ATOM    220  CZ3 TRP A  30     -11.185 -11.959 -18.054  1.00 98.53           C  
ATOM    221  N   LEU A  31     -13.663  -8.303 -23.899  1.00 98.53           N  
ATOM    222  CA  LEU A  31     -13.963  -8.837 -25.227  1.00 98.53           C  
ATOM    223  C   LEU A  31     -13.541  -7.866 -26.341  1.00 98.53           C  
ATOM    224  CB  LEU A  31     -15.463  -9.171 -25.308  1.00 98.53           C  
ATOM    225  O   LEU A  31     -12.998  -8.307 -27.356  1.00 98.53           O  
ATOM    226  CG  LEU A  31     -15.867  -9.919 -26.591  1.00 98.53           C  
ATOM    227  CD1 LEU A  31     -15.324 -11.349 -26.613  1.00 98.53           C  
ATOM    228  CD2 LEU A  31     -17.390  -9.978 -26.698  1.00 98.53           C  
ATOM    229  N   LEU A  32     -13.732  -6.556 -26.167  1.00 98.32           N  
ATOM    230  CA  LEU A  32     -13.253  -5.554 -27.126  1.00 98.32           C  
ATOM    231  C   LEU A  32     -11.722  -5.524 -27.206  1.00 98.32           C  
ATOM    232  CB  LEU A  32     -13.816  -4.165 -26.786  1.00 98.32           C  
ATOM    233  O   LEU A  32     -11.188  -5.529 -28.314  1.00 98.32           O  
ATOM    234  CG  LEU A  32     -15.337  -4.011 -26.964  1.00 98.32           C  
ATOM    235  CD1 LEU A  32     -15.722  -2.578 -26.616  1.00 98.32           C  
ATOM    236  CD2 LEU A  32     -15.792  -4.292 -28.400  1.00 98.32           C  
ATOM    237  N   VAL A  33     -11.021  -5.589 -26.071  1.00 98.40           N  
ATOM    238  CA  VAL A  33      -9.548  -5.685 -26.022  1.00 98.40           C  
ATOM    239  C   VAL A  33      -9.059  -6.973 -26.702  1.00 98.40           C  
ATOM    240  CB  VAL A  33      -9.055  -5.579 -24.562  1.00 98.40           C  
ATOM    241  O   VAL A  33      -8.053  -6.968 -27.408  1.00 98.40           O  
ATOM    242  CG1 VAL A  33      -7.542  -5.790 -24.427  1.00 98.40           C  
ATOM    243  CG2 VAL A  33      -9.383  -4.201 -23.971  1.00 98.40           C  
ATOM    244  N   SER A  34      -9.812  -8.076 -26.602  1.00 97.86           N  
ATOM    245  CA  SER A  34      -9.489  -9.346 -27.275  1.00 97.86           C  
ATOM    246  C   SER A  34      -9.501  -9.295 -28.807  1.00 97.86           C  
ATOM    247  CB  SER A  34     -10.417 -10.470 -26.788  1.00 97.86           C  
ATOM    248  O   SER A  34      -9.030 -10.237 -29.457  1.00 97.86           O  
ATOM    249  OG  SER A  34     -11.611 -10.522 -27.544  1.00 97.86           O  
ATOM    250  N   LYS A  35     -10.030  -8.220 -29.408  1.00 97.71           N  
ATOM    251  CA  LYS A  35      -9.956  -7.994 -30.858  1.00 97.71           C  
ATOM    252  C   LYS A  35      -8.522  -7.728 -31.319  1.00 97.71           C  
ATOM    253  CB  LYS A  35     -10.884  -6.845 -31.277  1.00 97.71           C  
ATOM    254  O   LYS A  35      -8.213  -8.052 -32.461  1.00 97.71           O  
ATOM    255  CG  LYS A  35     -12.367  -7.174 -31.044  1.00 97.71           C  
ATOM    256  CD  LYS A  35     -13.247  -5.988 -31.452  1.00 97.71           C  
ATOM    257  CE  LYS A  35     -14.728  -6.351 -31.306  1.00 97.71           C  
ATOM    258  NZ  LYS A  35     -15.606  -5.197 -31.630  1.00 97.71           N  
ATOM    259  N   VAL A  36      -7.648  -7.227 -30.441  1.00 96.35           N  
ATOM    260  CA  VAL A  36      -6.206  -7.125 -30.704  1.00 96.35           C  
ATOM    261  C   VAL A  36      -5.596  -8.523 -30.586  1.00 96.35           C  
ATOM    262  CB  VAL A  36      -5.516  -6.116 -29.766  1.00 96.35           C  
ATOM    263  O   VAL A  36      -5.547  -9.114 -29.500  1.00 96.35           O  
ATOM    264  CG1 VAL A  36      -4.066  -5.892 -30.213  1.00 96.35           C  
ATOM    265  CG2 VAL A  36      -6.234  -4.761 -29.756  1.00 96.35           C  
ATOM    266  N   LYS A  37      -5.208  -9.091 -31.733  1.00 95.12           N  
ATOM    267  CA  LYS A  37      -4.681 -10.456 -31.848  1.00 95.12           C  
ATOM    268  C   LYS A  37      -3.159 -10.455 -31.796  1.00 95.12           C  
ATOM    269  CB  LYS A  37      -5.175 -11.135 -33.141  1.00 95.12           C  
ATOM    270  O   LYS A  37      -2.520  -9.644 -32.456  1.00 95.12           O  
ATOM    271  CG  LYS A  37      -6.702 -11.216 -33.302  1.00 95.12           C  
ATOM    272  CD  LYS A  37      -7.390 -11.875 -32.101  1.00 95.12           C  
ATOM    273  CE  LYS A  37      -8.895 -12.001 -32.338  1.00 95.12           C  
ATOM    274  NZ  LYS A  37      -9.575 -12.450 -31.099  1.00 95.12           N  
ATOM    275  N   LEU A  38      -2.607 -11.397 -31.040  1.00 93.19           N  
ATOM    276  CA  LEU A  38      -1.184 -11.708 -30.983  1.00 93.19           C  
ATOM    277  C   LEU A  38      -1.015 -13.159 -30.517  1.00 93.19           C  
ATOM    278  CB  LEU A  38      -0.471 -10.684 -30.083  1.00 93.19           C  
ATOM    279  O   LEU A  38      -1.860 -13.672 -29.779  1.00 93.19           O  
ATOM    280  CG  LEU A  38      -0.859 -10.745 -28.592  1.00 93.19           C  
ATOM    281  CD1 LEU A  38       0.252 -11.414 -27.805  1.00 93.19           C  
ATOM    282  CD2 LEU A  38      -1.097  -9.352 -28.018  1.00 93.19           C  
ATOM    283  N   SER A  39       0.035 -13.824 -30.989  1.00 90.60           N  
ATOM    284  CA  SER A  39       0.375 -15.208 -30.650  1.00 90.60           C  
ATOM    285  C   SER A  39       1.883 -15.390 -30.777  1.00 90.60           C  
ATOM    286  CB  SER A  39      -0.332 -16.185 -31.598  1.00 90.60           C  
ATOM    287  O   SER A  39       2.495 -14.805 -31.667  1.00 90.60           O  
ATOM    288  OG  SER A  39      -0.012 -17.524 -31.264  1.00 90.60           O  
ATOM    289  N   ALA A  40       2.471 -16.212 -29.907  1.00 87.69           N  
ATOM    290  CA  ALA A  40       3.887 -16.579 -29.980  1.00 87.69           C  
ATOM    291  C   ALA A  40       4.155 -17.725 -30.982  1.00 87.69           C  
ATOM    292  CB  ALA A  40       4.370 -16.913 -28.564  1.00 87.69           C  
ATOM    293  O   ALA A  40       5.304 -18.076 -31.241  1.00 87.69           O  
ATOM    294  N   VAL A  41       3.107 -18.333 -31.552  1.00 84.75           N  
ATOM    295  CA  VAL A  41       3.245 -19.369 -32.585  1.00 84.75           C  
ATOM    296  C   VAL A  41       3.438 -18.698 -33.944  1.00 84.75           C  
ATOM    297  CB  VAL A  41       2.040 -20.331 -32.601  1.00 84.75           C  
ATOM    298  O   VAL A  41       2.621 -17.873 -34.348  1.00 84.75           O  
ATOM    299  CG1 VAL A  41       2.251 -21.473 -33.605  1.00 84.75           C  
ATOM    300  CG2 VAL A  41       1.812 -20.964 -31.220  1.00 84.75           C  
ATOM    301  N   ARG A  42       4.500 -19.074 -34.667  1.00 59.51           N  
ATOM    302  CA  ARG A  42       4.681 -18.692 -36.074  1.00 59.51           C  
ATOM    303  C   ARG A  42       3.703 -19.490 -36.930  1.00 59.51           C  
ATOM    304  CB  ARG A  42       6.129 -18.937 -36.530  1.00 59.51           C  
ATOM    305  O   ARG A  42       3.935 -20.674 -37.176  1.00 59.51           O  
ATOM    306  CG  ARG A  42       7.127 -17.971 -35.880  1.00 59.51           C  
ATOM    307  CD  ARG A  42       8.532 -18.226 -36.435  1.00 59.51           C  
ATOM    308  NE  ARG A  42       9.517 -17.306 -35.839  1.00 59.51           N  
ATOM    309  NH1 ARG A  42      11.329 -17.927 -37.104  1.00 59.51           N  
ATOM    310  NH2 ARG A  42      11.538 -16.299 -35.589  1.00 59.51           N  
ATOM    311  CZ  ARG A  42      10.786 -17.183 -36.179  1.00 59.51           C  
ATOM    312  N   ASP A  43       2.628 -18.858 -37.385  1.00 53.28           N  
ATOM    313  CA  ASP A  43       1.744 -19.484 -38.364  1.00 53.28           C  
ATOM    314  C   ASP A  43       2.490 -19.615 -39.698  1.00 53.28           C  
ATOM    315  CB  ASP A  43       0.418 -18.719 -38.513  1.00 53.28           C  
ATOM    316  O   ASP A  43       2.902 -18.635 -40.320  1.00 53.28           O  
ATOM    317  CG  ASP A  43      -0.600 -19.021 -37.402  1.00 53.28           C  
ATOM    318  OD1 ASP A  43      -0.540 -20.132 -36.827  1.00 53.28           O  
ATOM    319  OD2 ASP A  43      -1.473 -18.154 -37.176  1.00 53.28           O  
ATOM    320  N   ALA A  44       2.677 -20.853 -40.151  1.00 35.00           N  
ATOM    321  CA  ALA A  44       3.230 -21.158 -41.462  1.00 35.00           C  
ATOM    322  C   ALA A  44       2.190 -20.848 -42.552  1.00 35.00           C  
ATOM    323  CB  ALA A  44       3.697 -22.622 -41.466  1.00 35.00           C  
ATOM    324  O   ALA A  44       1.526 -21.750 -43.057  1.00 35.00           O  
ATOM    325  N   SER A  45       2.018 -19.575 -42.914  1.00 33.24           N  
ATOM    326  CA  SER A  45       1.202 -19.201 -44.073  1.00 33.24           C  
ATOM    327  C   SER A  45       1.859 -18.080 -44.886  1.00 33.24           C  
ATOM    328  CB  SER A  45      -0.225 -18.858 -43.640  1.00 33.24           C  
ATOM    329  O   SER A  45       1.732 -16.904 -44.548  1.00 33.24           O  
ATOM    330  OG  SER A  45      -1.120 -19.199 -44.684  1.00 33.24           O  
ATOM    331  N   PRO A  46       2.576 -18.414 -45.973  1.00 31.23           N  
ATOM    332  CA  PRO A  46       3.102 -17.434 -46.908  1.00 31.23           C  
ATOM    333  C   PRO A  46       2.078 -17.245 -48.031  1.00 31.23           C  
ATOM    334  CB  PRO A  46       4.412 -18.072 -47.393  1.00 31.23           C  
ATOM    335  O   PRO A  46       2.080 -18.056 -48.946  1.00 31.23           O  
ATOM    336  CG  PRO A  46       4.134 -19.582 -47.374  1.00 31.23           C  
ATOM    337  CD  PRO A  46       2.991 -19.756 -46.369  1.00 31.23           C  
ATOM    338  N   ASN A  47       1.168 -16.258 -47.968  1.00 32.75           N  
ATOM    339  CA  ASN A  47       0.319 -15.904 -49.131  1.00 32.75           C  
ATOM    340  C   ASN A  47      -0.457 -14.567 -49.048  1.00 32.75           C  
ATOM    341  CB  ASN A  47      -0.590 -17.106 -49.527  1.00 32.75           C  
ATOM    342  O   ASN A  47      -1.558 -14.452 -49.581  1.00 32.75           O  
ATOM    343  CG  ASN A  47      -0.045 -17.901 -50.709  1.00 32.75           C  
ATOM    344  ND2 ASN A  47      -0.527 -19.105 -50.902  1.00 32.75           N  
ATOM    345  OD1 ASN A  47       0.784 -17.469 -51.492  1.00 32.75           O  
ATOM    346  N   ALA A  48       0.108 -13.516 -48.448  1.00 30.94           N  
ATOM    347  CA  ALA A  48      -0.473 -12.168 -48.522  1.00 30.94           C  
ATOM    348  C   ALA A  48       0.506 -11.169 -49.159  1.00 30.94           C  
ATOM    349  CB  ALA A  48      -1.010 -11.756 -47.147  1.00 30.94           C  
ATOM    350  O   ALA A  48       0.941 -10.212 -48.533  1.00 30.94           O  
ATOM    351  N   ALA A  49       0.865 -11.411 -50.420  1.00 31.30           N  
ATOM    352  CA  ALA A  49       1.586 -10.454 -51.254  1.00 31.30           C  
ATOM    353  C   ALA A  49       0.851 -10.304 -52.593  1.00 31.30           C  
ATOM    354  CB  ALA A  49       3.047 -10.903 -51.413  1.00 31.30           C  
ATOM    355  O   ALA A  49       1.190 -10.965 -53.568  1.00 31.30           O  
ATOM    356  N   ALA A  50      -0.197  -9.476 -52.629  1.00 33.09           N  
ATOM    357  CA  ALA A  50      -0.714  -8.878 -53.861  1.00 33.09           C  
ATOM    358  C   ALA A  50      -1.780  -7.819 -53.536  1.00 33.09           C  
ATOM    359  CB  ALA A  50      -1.328  -9.935 -54.800  1.00 33.09           C  
ATOM    360  O   ALA A  50      -2.823  -8.159 -52.984  1.00 33.09           O  
ATOM    361  N   LYS A  51      -1.550  -6.596 -54.036  1.00 33.60           N  
ATOM    362  CA  LYS A  51      -2.441  -5.416 -54.085  1.00 33.60           C  
ATOM    363  C   LYS A  51      -2.355  -4.475 -52.877  1.00 33.60           C  
ATOM    364  CB  LYS A  51      -3.915  -5.787 -54.369  1.00 33.60           C  
ATOM    365  O   LYS A  51      -3.053  -4.676 -51.896  1.00 33.60           O  
ATOM    366  CG  LYS A  51      -4.137  -6.637 -55.628  1.00 33.60           C  
ATOM    367  CD  LYS A  51      -5.612  -7.035 -55.720  1.00 33.60           C  
ATOM    368  CE  LYS A  51      -5.849  -7.842 -56.998  1.00 33.60           C  
ATOM    369  NZ  LYS A  51      -7.266  -8.266 -57.099  1.00 33.60           N  
ATOM    370  N   ASN A  52      -1.560  -3.408 -53.002  1.00 38.63           N  
ATOM    371  CA  ASN A  52      -1.998  -1.998 -52.972  1.00 38.63           C  
ATOM    372  C   ASN A  52      -0.775  -1.060 -53.126  1.00 38.63           C  
ATOM    373  CB  ASN A  52      -2.899  -1.695 -51.756  1.00 38.63           C  
ATOM    374  O   ASN A  52       0.357  -1.526 -53.152  1.00 38.63           O  
ATOM    375  CG  ASN A  52      -4.336  -2.172 -51.977  1.00 38.63           C  
ATOM    376  ND2 ASN A  52      -5.098  -2.310 -50.921  1.00 38.63           N  
ATOM    377  OD1 ASN A  52      -4.788  -2.420 -53.091  1.00 38.63           O  
ATOM    378  N   GLY A  53      -1.014   0.218 -53.435  1.00 36.96           N  
ATOM    379  CA  GLY A  53      -0.121   1.101 -54.202  1.00 36.96           C  
ATOM    380  C   GLY A  53       1.206   1.528 -53.552  1.00 36.96           C  
ATOM    381  O   GLY A  53       1.357   1.593 -52.340  1.00 36.96           O  
ATOM    382  N   TYR A  54       2.160   1.889 -54.418  1.00 39.10           N  
ATOM    383  CA  TYR A  54       3.592   2.087 -54.130  1.00 39.10           C  
ATOM    384  C   TYR A  54       3.948   3.277 -53.209  1.00 39.10           C  
ATOM    385  CB  TYR A  54       4.306   2.218 -55.494  1.00 39.10           C  
ATOM    386  O   TYR A  54       5.101   3.402 -52.816  1.00 39.10           O  
ATOM    387  CG  TYR A  54       5.670   1.561 -55.597  1.00 39.10           C  
ATOM    388  CD1 TYR A  54       6.840   2.301 -55.342  1.00 39.10           C  
ATOM    389  CD2 TYR A  54       5.765   0.209 -55.986  1.00 39.10           C  
ATOM    390  CE1 TYR A  54       8.104   1.695 -55.477  1.00 39.10           C  
ATOM    391  CE2 TYR A  54       7.028  -0.397 -56.130  1.00 39.10           C  
ATOM    392  OH  TYR A  54       9.413  -0.250 -56.006  1.00 39.10           O  
ATOM    393  CZ  TYR A  54       8.199   0.344 -55.874  1.00 39.10           C  
ATOM    394  N   ASN A  55       2.994   4.152 -52.861  1.00 43.35           N  
ATOM    395  CA  ASN A  55       3.262   5.332 -52.023  1.00 43.35           C  
ATOM    396  C   ASN A  55       2.883   5.164 -50.540  1.00 43.35           C  
ATOM    397  CB  ASN A  55       2.626   6.589 -52.652  1.00 43.35           C  
ATOM    398  O   ASN A  55       3.405   5.920 -49.728  1.00 43.35           O  
ATOM    399  CG  ASN A  55       3.571   7.379 -53.547  1.00 43.35           C  
ATOM    400  ND2 ASN A  55       3.111   8.487 -54.079  1.00 43.35           N  
ATOM    401  OD1 ASN A  55       4.713   7.045 -53.801  1.00 43.35           O  
ATOM    402  N   ASP A  56       2.055   4.177 -50.174  1.00 42.25           N  
ATOM    403  CA  ASP A  56       1.761   3.873 -48.758  1.00 42.25           C  
ATOM    404  C   ASP A  56       2.801   2.914 -48.140  1.00 42.25           C  
ATOM    405  CB  ASP A  56       0.324   3.330 -48.614  1.00 42.25           C  
ATOM    406  O   ASP A  56       3.026   2.921 -46.931  1.00 42.25           O  
ATOM    407  CG  ASP A  56      -0.759   4.421 -48.654  1.00 42.25           C  
ATOM    408  OD1 ASP A  56      -0.475   5.568 -48.239  1.00 42.25           O  
ATOM    409  OD2 ASP A  56      -1.871   4.118 -49.149  1.00 42.25           O  
ATOM    410  N   TYR A  57       3.523   2.155 -48.974  1.00 42.45           N  
ATOM    411  CA  TYR A  57       4.471   1.119 -48.539  1.00 42.45           C  
ATOM    412  C   TYR A  57       5.639   1.635 -47.678  1.00 42.45           C  
ATOM    413  CB  TYR A  57       4.997   0.368 -49.777  1.00 42.45           C  
ATOM    414  O   TYR A  57       6.068   0.943 -46.760  1.00 42.45           O  
ATOM    415  CG  TYR A  57       4.467  -1.048 -49.886  1.00 42.45           C  
ATOM    416  CD1 TYR A  57       5.157  -2.093 -49.242  1.00 42.45           C  
ATOM    417  CD2 TYR A  57       3.276  -1.317 -50.588  1.00 42.45           C  
ATOM    418  CE1 TYR A  57       4.663  -3.408 -49.300  1.00 42.45           C  
ATOM    419  CE2 TYR A  57       2.781  -2.634 -50.655  1.00 42.45           C  
ATOM    420  OH  TYR A  57       2.996  -4.954 -50.060  1.00 42.45           O  
ATOM    421  CZ  TYR A  57       3.472  -3.681 -50.007  1.00 42.45           C  
ATOM    422  N   LEU A  58       6.146   2.848 -47.935  1.00 42.51           N  
ATOM    423  CA  LEU A  58       7.307   3.385 -47.206  1.00 42.51           C  
ATOM    424  C   LEU A  58       6.978   3.792 -45.760  1.00 42.51           C  
ATOM    425  CB  LEU A  58       7.909   4.562 -47.999  1.00 42.51           C  
ATOM    426  O   LEU A  58       7.854   3.741 -44.903  1.00 42.51           O  
ATOM    427  CG  LEU A  58       8.813   4.111 -49.162  1.00 42.51           C  
ATOM    428  CD1 LEU A  58       9.018   5.264 -50.148  1.00 42.51           C  
ATOM    429  CD2 LEU A  58      10.193   3.666 -48.671  1.00 42.51           C  
ATOM    430  N   ILE A  59       5.727   4.169 -45.474  1.00 45.23           N  
ATOM    431  CA  ILE A  59       5.283   4.503 -44.110  1.00 45.23           C  
ATOM    432  C   ILE A  59       4.880   3.223 -43.366  1.00 45.23           C  
ATOM    433  CB  ILE A  59       4.150   5.559 -44.146  1.00 45.23           C  
ATOM    434  O   ILE A  59       5.164   3.081 -42.178  1.00 45.23           O  
ATOM    435  CG1 ILE A  59       4.625   6.840 -44.880  1.00 45.23           C  
ATOM    436  CG2 ILE A  59       3.683   5.903 -42.717  1.00 45.23           C  
ATOM    437  CD1 ILE A  59       3.543   7.913 -45.061  1.00 45.23           C  
ATOM    438  N   GLU A  60       4.269   2.261 -44.066  1.00 49.60           N  
ATOM    439  CA  GLU A  60       3.854   0.983 -43.475  1.00 49.60           C  
ATOM    440  C   GLU A  60       5.035   0.094 -43.047  1.00 49.60           C  
ATOM    441  CB  GLU A  60       2.939   0.223 -44.448  1.00 49.60           C  
ATOM    442  O   GLU A  60       4.920  -0.601 -42.031  1.00 49.60           O  
ATOM    443  CG  GLU A  60       1.537   0.850 -44.563  1.00 49.60           C  
ATOM    444  CD  GLU A  60       0.555   0.002 -45.395  1.00 49.60           C  
ATOM    445  OE1 GLU A  60      -0.647   0.355 -45.407  1.00 49.60           O  
ATOM    446  OE2 GLU A  60       0.967  -1.041 -45.959  1.00 49.60           O  
ATOM    447  N   GLU A  61       6.167   0.136 -43.766  1.00 46.68           N  
ATOM    448  CA  GLU A  61       7.405  -0.544 -43.350  1.00 46.68           C  
ATOM    449  C   GLU A  61       8.057   0.126 -42.128  1.00 46.68           C  
ATOM    450  CB  GLU A  61       8.409  -0.667 -44.517  1.00 46.68           C  
ATOM    451  O   GLU A  61       8.455  -0.582 -41.203  1.00 46.68           O  
ATOM    452  CG  GLU A  61       8.110  -1.878 -45.422  1.00 46.68           C  
ATOM    453  CD  GLU A  61       9.184  -2.148 -46.497  1.00 46.68           C  
ATOM    454  OE1 GLU A  61       9.175  -3.280 -47.041  1.00 46.68           O  
ATOM    455  OE2 GLU A  61       9.993  -1.242 -46.801  1.00 46.68           O  
ATOM    456  N   GLU A  62       8.104   1.464 -42.051  1.00 46.97           N  
ATOM    457  CA  GLU A  62       8.650   2.172 -40.875  1.00 46.97           C  
ATOM    458  C   GLU A  62       7.796   1.993 -39.607  1.00 46.97           C  
ATOM    459  CB  GLU A  62       8.795   3.681 -41.149  1.00 46.97           C  
ATOM    460  O   GLU A  62       8.324   1.971 -38.490  1.00 46.97           O  
ATOM    461  CG  GLU A  62      10.116   4.070 -41.830  1.00 46.97           C  
ATOM    462  CD  GLU A  62      10.375   5.593 -41.808  1.00 46.97           C  
ATOM    463  OE1 GLU A  62      11.523   5.984 -42.120  1.00 46.97           O  
ATOM    464  OE2 GLU A  62       9.460   6.374 -41.434  1.00 46.97           O  
ATOM    465  N   GLU A  63       6.474   1.866 -39.746  1.00 51.67           N  
ATOM    466  CA  GLU A  63       5.566   1.676 -38.607  1.00 51.67           C  
ATOM    467  C   GLU A  63       5.371   0.199 -38.218  1.00 51.67           C  
ATOM    468  CB  GLU A  63       4.243   2.437 -38.830  1.00 51.67           C  
ATOM    469  O   GLU A  63       4.679  -0.097 -37.237  1.00 51.67           O  
ATOM    470  CG  GLU A  63       4.472   3.962 -38.872  1.00 51.67           C  
ATOM    471  CD  GLU A  63       3.217   4.799 -38.574  1.00 51.67           C  
ATOM    472  OE1 GLU A  63       3.392   5.884 -37.944  1.00 51.67           O  
ATOM    473  OE2 GLU A  63       2.091   4.363 -38.891  1.00 51.67           O  
ATOM    474  N   GLY A  64       5.988  -0.738 -38.953  1.00 55.80           N  
ATOM    475  CA  GLY A  64       5.965  -2.173 -38.652  1.00 55.80           C  
ATOM    476  C   GLY A  64       4.549  -2.748 -38.547  1.00 55.80           C  
ATOM    477  O   GLY A  64       4.319  -3.728 -37.831  1.00 55.80           O  
ATOM    478  N   ILE A  65       3.564  -2.127 -39.211  1.00 58.27           N  
ATOM    479  CA  ILE A  65       2.137  -2.468 -39.068  1.00 58.27           C  
ATOM    480  C   ILE A  65       1.897  -3.932 -39.471  1.00 58.27           C  
ATOM    481  CB  ILE A  65       1.263  -1.457 -39.854  1.00 58.27           C  
ATOM    482  O   ILE A  65       1.113  -4.630 -38.821  1.00 58.27           O  
ATOM    483  CG1 ILE A  65       1.380  -0.059 -39.198  1.00 58.27           C  
ATOM    484  CG2 ILE A  65      -0.212  -1.902 -39.901  1.00 58.27           C  
ATOM    485  CD1 ILE A  65       0.675   1.070 -39.960  1.00 58.27           C  
ATOM    486  N   ASN A  66       2.666  -4.422 -40.448  1.00 59.19           N  
ATOM    487  CA  ASN A  66       2.622  -5.794 -40.955  1.00 59.19           C  
ATOM    488  C   ASN A  66       3.819  -6.668 -40.528  1.00 59.19           C  
ATOM    489  CB  ASN A  66       2.427  -5.733 -42.482  1.00 59.19           C  
ATOM    490  O   ASN A  66       3.978  -7.766 -41.063  1.00 59.19           O  
ATOM    491  CG  ASN A  66       1.056  -5.206 -42.871  1.00 59.19           C  
ATOM    492  ND2 ASN A  66       0.954  -4.522 -43.986  1.00 59.19           N  
ATOM    493  OD1 ASN A  66       0.065  -5.411 -42.187  1.00 59.19           O  
ATOM    494  N   ASP A  67       4.649  -6.236 -39.569  1.00 77.73           N  
ATOM    495  CA  ASP A  67       5.784  -7.054 -39.130  1.00 77.73           C  
ATOM    496  C   ASP A  67       5.322  -8.193 -38.206  1.00 77.73           C  
ATOM    497  CB  ASP A  67       6.918  -6.213 -38.528  1.00 77.73           C  
ATOM    498  O   ASP A  67       5.054  -8.023 -37.012  1.00 77.73           O  
ATOM    499  CG  ASP A  67       8.219  -7.030 -38.440  1.00 77.73           C  
ATOM    500  OD1 ASP A  67       8.144  -8.286 -38.432  1.00 77.73           O  
ATOM    501  OD2 ASP A  67       9.293  -6.408 -38.362  1.00 77.73           O  
ATOM    502  N   HIS A  68       5.212  -9.387 -38.788  1.00 87.28           N  
ATOM    503  CA  HIS A  68       4.834 -10.599 -38.071  1.00 87.28           C  
ATOM    504  C   HIS A  68       5.849 -10.972 -36.978  1.00 87.28           C  
ATOM    505  CB  HIS A  68       4.659 -11.735 -39.089  1.00 87.28           C  
ATOM    506  O   HIS A  68       5.452 -11.499 -35.938  1.00 87.28           O  
ATOM    507  CG  HIS A  68       4.094 -12.997 -38.484  1.00 87.28           C  
ATOM    508  CD2 HIS A  68       4.743 -14.191 -38.318  1.00 87.28           C  
ATOM    509  ND1 HIS A  68       2.824 -13.156 -37.981  1.00 87.28           N  
ATOM    510  CE1 HIS A  68       2.711 -14.415 -37.523  1.00 87.28           C  
ATOM    511  NE2 HIS A  68       3.857 -15.089 -37.711  1.00 87.28           N  
ATOM    512  N   ASN A  69       7.140 -10.668 -37.163  1.00 90.94           N  
ATOM    513  CA  ASN A  69       8.167 -10.988 -36.171  1.00 90.94           C  
ATOM    514  C   ASN A  69       8.002 -10.141 -34.910  1.00 90.94           C  
ATOM    515  CB  ASN A  69       9.566 -10.786 -36.768  1.00 90.94           C  
ATOM    516  O   ASN A  69       8.151 -10.671 -33.810  1.00 90.94           O  
ATOM    517  CG  ASN A  69       9.880 -11.735 -37.905  1.00 90.94           C  
ATOM    518  ND2 ASN A  69      10.572 -11.254 -38.907  1.00 90.94           N  
ATOM    519  OD1 ASN A  69       9.548 -12.913 -37.892  1.00 90.94           O  
ATOM    520  N   VAL A  70       7.634  -8.865 -35.060  1.00 92.92           N  
ATOM    521  CA  VAL A  70       7.331  -7.974 -33.929  1.00 92.92           C  
ATOM    522  C   VAL A  70       6.149  -8.511 -33.125  1.00 92.92           C  
ATOM    523  CB  VAL A  70       7.067  -6.538 -34.417  1.00 92.92           C  
ATOM    524  O   VAL A  70       6.233  -8.606 -31.905  1.00 92.92           O  
ATOM    525  CG1 VAL A  70       6.553  -5.627 -33.300  1.00 92.92           C  
ATOM    526  CG2 VAL A  70       8.352  -5.914 -34.971  1.00 92.92           C  
ATOM    527  N   VAL A  71       5.072  -8.948 -33.789  1.00 94.86           N  
ATOM    528  CA  VAL A  71       3.894  -9.517 -33.103  1.00 94.86           C  
ATOM    529  C   VAL A  71       4.260 -10.766 -32.297  1.00 94.86           C  
ATOM    530  CB  VAL A  71       2.759  -9.828 -34.097  1.00 94.86           C  
ATOM    531  O   VAL A  71       3.850 -10.886 -31.141  1.00 94.86           O  
ATOM    532  CG1 VAL A  71       1.550 -10.483 -33.410  1.00 94.86           C  
ATOM    533  CG2 VAL A  71       2.254  -8.548 -34.777  1.00 94.86           C  
ATOM    534  N   VAL A  72       5.047 -11.675 -32.883  1.00 95.84           N  
ATOM    535  CA  VAL A  72       5.531 -12.882 -32.192  1.00 95.84           C  
ATOM    536  C   VAL A  72       6.420 -12.501 -31.009  1.00 95.84           C  
ATOM    537  CB  VAL A  72       6.265 -13.817 -33.175  1.00 95.84           C  
ATOM    538  O   VAL A  72       6.235 -13.026 -29.912  1.00 95.84           O  
ATOM    539  CG1 VAL A  72       6.948 -15.001 -32.478  1.00 95.84           C  
ATOM    540  CG2 VAL A  72       5.283 -14.405 -34.199  1.00 95.84           C  
ATOM    541  N   LYS A  73       7.331 -11.539 -31.188  1.00 95.81           N  
ATOM    542  CA  LYS A  73       8.247 -11.094 -30.134  1.00 95.81           C  
ATOM    543  C   LYS A  73       7.516 -10.438 -28.961  1.00 95.81           C  
ATOM    544  CB  LYS A  73       9.305 -10.166 -30.756  1.00 95.81           C  
ATOM    545  O   LYS A  73       7.795 -10.783 -27.814  1.00 95.81           O  
ATOM    546  CG  LYS A  73      10.410  -9.744 -29.780  1.00 95.81           C  
ATOM    547  CD  LYS A  73      11.122 -10.949 -29.160  1.00 95.81           C  
ATOM    548  CE  LYS A  73      12.302 -10.483 -28.315  1.00 95.81           C  
ATOM    549  NZ  LYS A  73      12.775 -11.604 -27.476  1.00 95.81           N  
ATOM    550  N   CYS A  74       6.544  -9.562 -29.226  1.00 97.22           N  
ATOM    551  CA  CYS A  74       5.687  -8.983 -28.188  1.00 97.22           C  
ATOM    552  C   CYS A  74       4.921 -10.067 -27.415  1.00 97.22           C  
ATOM    553  CB  CYS A  74       4.690  -8.000 -28.821  1.00 97.22           C  
ATOM    554  O   CYS A  74       4.788  -9.967 -26.198  1.00 97.22           O  
ATOM    555  SG  CYS A  74       5.517  -6.521 -29.466  1.00 97.22           S  
ATOM    556  N   ALA A  75       4.443 -11.116 -28.095  1.00 97.20           N  
ATOM    557  CA  ALA A  75       3.752 -12.234 -27.454  1.00 97.20           C  
ATOM    558  C   ALA A  75       4.681 -13.074 -26.559  1.00 97.20           C  
ATOM    559  CB  ALA A  75       3.107 -13.097 -28.544  1.00 97.20           C  
ATOM    560  O   ALA A  75       4.290 -13.460 -25.461  1.00 97.20           O  
ATOM    561  N   GLU A  76       5.914 -13.338 -26.999  1.00 96.79           N  
ATOM    562  CA  GLU A  76       6.927 -14.028 -26.187  1.00 96.79           C  
ATOM    563  C   GLU A  76       7.251 -13.250 -24.903  1.00 96.79           C  
ATOM    564  CB  GLU A  76       8.222 -14.218 -26.995  1.00 96.79           C  
ATOM    565  O   GLU A  76       7.297 -13.839 -23.823  1.00 96.79           O  
ATOM    566  CG  GLU A  76       8.135 -15.272 -28.111  1.00 96.79           C  
ATOM    567  CD  GLU A  76       9.422 -15.341 -28.962  1.00 96.79           C  
ATOM    568  OE1 GLU A  76       9.463 -16.189 -29.883  1.00 96.79           O  
ATOM    569  OE2 GLU A  76      10.386 -14.573 -28.695  1.00 96.79           O  
ATOM    570  N   ILE A  77       7.438 -11.929 -25.009  1.00 97.43           N  
ATOM    571  CA  ILE A  77       7.724 -11.059 -23.857  1.00 97.43           C  
ATOM    572  C   ILE A  77       6.509 -10.992 -22.923  1.00 97.43           C  
ATOM    573  CB  ILE A  77       8.167  -9.657 -24.330  1.00 97.43           C  
ATOM    574  O   ILE A  77       6.663 -11.157 -21.714  1.00 97.43           O  
ATOM    575  CG1 ILE A  77       9.478  -9.718 -25.150  1.00 97.43           C  
ATOM    576  CG2 ILE A  77       8.389  -8.726 -23.124  1.00 97.43           C  
ATOM    577  CD1 ILE A  77       9.651  -8.496 -26.057  1.00 97.43           C  
ATOM    578  N   GLN A  78       5.294 -10.843 -23.469  1.00 98.32           N  
ATOM    579  CA  GLN A  78       4.059 -10.892 -22.679  1.00 98.32           C  
ATOM    580  C   GLN A  78       3.958 -12.184 -21.864  1.00 98.32           C  
ATOM    581  CB  GLN A  78       2.829 -10.752 -23.594  1.00 98.32           C  
ATOM    582  O   GLN A  78       3.597 -12.134 -20.689  1.00 98.32           O  
ATOM    583  CG  GLN A  78       1.521 -10.927 -22.803  1.00 98.32           C  
ATOM    584  CD  GLN A  78       0.262 -10.564 -23.580  1.00 98.32           C  
ATOM    585  NE2 GLN A  78      -0.362  -9.461 -23.255  1.00 98.32           N  
ATOM    586  OE1 GLN A  78      -0.220 -11.264 -24.457  1.00 98.32           O  
ATOM    587  N   ASN A  79       4.279 -13.333 -22.464  1.00 97.57           N  
ATOM    588  CA  ASN A  79       4.234 -14.613 -21.763  1.00 97.57           C  
ATOM    589  C   ASN A  79       5.252 -14.663 -20.619  1.00 97.57           C  
ATOM    590  CB  ASN A  79       4.447 -15.759 -22.760  1.00 97.57           C  
ATOM    591  O   ASN A  79       4.887 -15.072 -19.521  1.00 97.57           O  
ATOM    592  CG  ASN A  79       3.285 -15.955 -23.718  1.00 97.57           C  
ATOM    593  ND2 ASN A  79       3.521 -16.643 -24.809  1.00 97.57           N  
ATOM    594  OD1 ASN A  79       2.156 -15.544 -23.507  1.00 97.57           O  
ATOM    595  N   ALA A  80       6.481 -14.177 -20.833  1.00 97.21           N  
ATOM    596  CA  ALA A  80       7.495 -14.114 -19.779  1.00 97.21           C  
ATOM    597  C   ALA A  80       7.035 -13.256 -18.585  1.00 97.21           C  
ATOM    598  CB  ALA A  80       8.806 -13.590 -20.383  1.00 97.21           C  
ATOM    599  O   ALA A  80       7.165 -13.675 -17.433  1.00 97.21           O  
ATOM    600  N   ILE A  81       6.431 -12.093 -18.858  1.00 98.22           N  
ATOM    601  CA  ILE A  81       5.864 -11.216 -17.823  1.00 98.22           C  
ATOM    602  C   ILE A  81       4.677 -11.901 -17.121  1.00 98.22           C  
ATOM    603  CB  ILE A  81       5.473  -9.845 -18.427  1.00 98.22           C  
ATOM    604  O   ILE A  81       4.602 -11.929 -15.893  1.00 98.22           O  
ATOM    605  CG1 ILE A  81       6.711  -9.092 -18.973  1.00 98.22           C  
ATOM    606  CG2 ILE A  81       4.769  -8.972 -17.372  1.00 98.22           C  
ATOM    607  CD1 ILE A  81       6.350  -7.914 -19.889  1.00 98.22           C  
ATOM    608  N   SER A  82       3.755 -12.504 -17.877  1.00 98.07           N  
ATOM    609  CA  SER A  82       2.560 -13.157 -17.323  1.00 98.07           C  
ATOM    610  C   SER A  82       2.899 -14.366 -16.440  1.00 98.07           C  
ATOM    611  CB  SER A  82       1.628 -13.587 -18.460  1.00 98.07           C  
ATOM    612  O   SER A  82       2.291 -14.557 -15.379  1.00 98.07           O  
ATOM    613  OG  SER A  82       0.353 -13.930 -17.940  1.00 98.07           O  
ATOM    614  N   GLU A  83       3.888 -15.165 -16.846  1.00 97.43           N  
ATOM    615  CA  GLU A  83       4.412 -16.291 -16.071  1.00 97.43           C  
ATOM    616  C   GLU A  83       5.101 -15.811 -14.792  1.00 97.43           C  
ATOM    617  CB  GLU A  83       5.390 -17.118 -16.922  1.00 97.43           C  
ATOM    618  O   GLU A  83       4.794 -16.323 -13.712  1.00 97.43           O  
ATOM    619  CG  GLU A  83       4.665 -17.982 -17.968  1.00 97.43           C  
ATOM    620  CD  GLU A  83       5.624 -18.748 -18.896  1.00 97.43           C  
ATOM    621  OE1 GLU A  83       5.130 -19.257 -19.929  1.00 97.43           O  
ATOM    622  OE2 GLU A  83       6.822 -18.878 -18.554  1.00 97.43           O  
ATOM    623  N   GLY A  84       5.964 -14.792 -14.889  1.00 97.19           N  
ATOM    624  CA  GLY A  84       6.638 -14.187 -13.738  1.00 97.19           C  
ATOM    625  C   GLY A  84       5.650 -13.636 -12.708  1.00 97.19           C  
ATOM    626  O   GLY A  84       5.720 -13.998 -11.531  1.00 97.19           O  
ATOM    627  N   ALA A  85       4.668 -12.851 -13.157  1.00 98.13           N  
ATOM    628  CA  ALA A  85       3.651 -12.255 -12.292  1.00 98.13           C  
ATOM    629  C   ALA A  85       2.755 -13.314 -11.633  1.00 98.13           C  
ATOM    630  CB  ALA A  85       2.834 -11.256 -13.122  1.00 98.13           C  
ATOM    631  O   ALA A  85       2.496 -13.262 -10.429  1.00 98.13           O  
ATOM    632  N   THR A  86       2.318 -14.326 -12.393  1.00 98.31           N  
ATOM    633  CA  THR A  86       1.510 -15.431 -11.847  1.00 98.31           C  
ATOM    634  C   THR A  86       2.308 -16.255 -10.829  1.00 98.31           C  
ATOM    635  CB  THR A  86       0.962 -16.335 -12.968  1.00 98.31           C  
ATOM    636  O   THR A  86       1.778 -16.600  -9.772  1.00 98.31           O  
ATOM    637  CG2 THR A  86       0.077 -17.459 -12.428  1.00 98.31           C  
ATOM    638  OG1 THR A  86       0.149 -15.610 -13.879  1.00 98.31           O  
ATOM    639  N   SER A  87       3.580 -16.549 -11.116  1.00 97.87           N  
ATOM    640  CA  SER A  87       4.471 -17.306 -10.228  1.00 97.87           C  
ATOM    641  C   SER A  87       4.714 -16.585  -8.899  1.00 97.87           C  
ATOM    642  CB  SER A  87       5.804 -17.541 -10.945  1.00 97.87           C  
ATOM    643  O   SER A  87       4.598 -17.190  -7.824  1.00 97.87           O  
ATOM    644  OG  SER A  87       6.676 -18.300 -10.132  1.00 97.87           O  
ATOM    645  N   PHE A  88       4.986 -15.277  -8.957  1.00 98.35           N  
ATOM    646  CA  PHE A  88       5.169 -14.460  -7.763  1.00 98.35           C  
ATOM    647  C   PHE A  88       3.893 -14.410  -6.915  1.00 98.35           C  
ATOM    648  CB  PHE A  88       5.643 -13.054  -8.141  1.00 98.35           C  
ATOM    649  O   PHE A  88       3.947 -14.775  -5.741  1.00 98.35           O  
ATOM    650  CG  PHE A  88       5.749 -12.165  -6.920  1.00 98.35           C  
ATOM    651  CD1 PHE A  88       4.716 -11.261  -6.610  1.00 98.35           C  
ATOM    652  CD2 PHE A  88       6.815 -12.338  -6.023  1.00 98.35           C  
ATOM    653  CE1 PHE A  88       4.768 -10.501  -5.429  1.00 98.35           C  
ATOM    654  CE2 PHE A  88       6.845 -11.607  -4.825  1.00 98.35           C  
ATOM    655  CZ  PHE A  88       5.837 -10.671  -4.536  1.00 98.35           C  
ATOM    656  N   LEU A  89       2.736 -14.064  -7.498  1.00 98.17           N  
ATOM    657  CA  LEU A  89       1.487 -13.964  -6.729  1.00 98.17           C  
ATOM    658  C   LEU A  89       1.062 -15.304  -6.121  1.00 98.17           C  
ATOM    659  CB  LEU A  89       0.346 -13.384  -7.582  1.00 98.17           C  
ATOM    660  O   LEU A  89       0.591 -15.331  -4.991  1.00 98.17           O  
ATOM    661  CG  LEU A  89       0.483 -11.893  -7.944  1.00 98.17           C  
ATOM    662  CD1 LEU A  89      -0.796 -11.441  -8.651  1.00 98.17           C  
ATOM    663  CD2 LEU A  89       0.679 -10.981  -6.733  1.00 98.17           C  
ATOM    664  N   PHE A  90       1.267 -16.439  -6.796  1.00 98.44           N  
ATOM    665  CA  PHE A  90       1.023 -17.749  -6.175  1.00 98.44           C  
ATOM    666  C   PHE A  90       1.952 -18.021  -4.990  1.00 98.44           C  
ATOM    667  CB  PHE A  90       1.167 -18.858  -7.223  1.00 98.44           C  
ATOM    668  O   PHE A  90       1.534 -18.631  -4.000  1.00 98.44           O  
ATOM    669  CG  PHE A  90       0.034 -19.011  -8.225  1.00 98.44           C  
ATOM    670  CD1 PHE A  90      -1.186 -18.311  -8.101  1.00 98.44           C  
ATOM    671  CD2 PHE A  90       0.197 -19.928  -9.279  1.00 98.44           C  
ATOM    672  CE1 PHE A  90      -2.231 -18.546  -9.008  1.00 98.44           C  
ATOM    673  CE2 PHE A  90      -0.846 -20.154 -10.194  1.00 98.44           C  
ATOM    674  CZ  PHE A  90      -2.063 -19.466 -10.055  1.00 98.44           C  
ATOM    675  N   THR A  91       3.200 -17.561  -5.066  1.00 98.28           N  
ATOM    676  CA  THR A  91       4.144 -17.663  -3.953  1.00 98.28           C  
ATOM    677  C   THR A  91       3.709 -16.769  -2.798  1.00 98.28           C  
ATOM    678  CB  THR A  91       5.578 -17.359  -4.401  1.00 98.28           C  
ATOM    679  O   THR A  91       3.556 -17.275  -1.689  1.00 98.28           O  
ATOM    680  CG2 THR A  91       6.581 -17.568  -3.264  1.00 98.28           C  
ATOM    681  OG1 THR A  91       5.926 -18.270  -5.421  1.00 98.28           O  
ATOM    682  N   GLU A  92       3.438 -15.489  -3.047  1.00 98.38           N  
ATOM    683  CA  GLU A  92       2.967 -14.526  -2.047  1.00 98.38           C  
ATOM    684  C   GLU A  92       1.664 -14.996  -1.386  1.00 98.38           C  
ATOM    685  CB  GLU A  92       2.804 -13.156  -2.724  1.00 98.38           C  
ATOM    686  O   GLU A  92       1.590 -15.123  -0.162  1.00 98.38           O  
ATOM    687  CG  GLU A  92       2.459 -12.055  -1.714  1.00 98.38           C  
ATOM    688  CD  GLU A  92       2.250 -10.711  -2.419  1.00 98.38           C  
ATOM    689  OE1 GLU A  92       3.076  -9.800  -2.194  1.00 98.38           O  
ATOM    690  OE2 GLU A  92       1.246 -10.621  -3.161  1.00 98.38           O  
ATOM    691  N   TYR A  93       0.663 -15.375  -2.182  1.00 98.39           N  
ATOM    692  CA  TYR A  93      -0.665 -15.752  -1.691  1.00 98.39           C  
ATOM    693  C   TYR A  93      -0.650 -17.043  -0.882  1.00 98.39           C  
ATOM    694  CB  TYR A  93      -1.647 -15.876  -2.859  1.00 98.39           C  
ATOM    695  O   TYR A  93      -1.497 -17.230  -0.012  1.00 98.39           O  
ATOM    696  CG  TYR A  93      -2.064 -14.579  -3.530  1.00 98.39           C  
ATOM    697  CD1 TYR A  93      -1.445 -13.340  -3.242  1.00 98.39           C  
ATOM    698  CD2 TYR A  93      -3.130 -14.620  -4.447  1.00 98.39           C  
ATOM    699  CE1 TYR A  93      -1.888 -12.159  -3.857  1.00 98.39           C  
ATOM    700  CE2 TYR A  93      -3.583 -13.435  -5.052  1.00 98.39           C  
ATOM    701  OH  TYR A  93      -3.398 -11.056  -5.346  1.00 98.39           O  
ATOM    702  CZ  TYR A  93      -2.965 -12.201  -4.761  1.00 98.39           C  
ATOM    703  N   LYS A  94       0.332 -17.922  -1.095  1.00 98.52           N  
ATOM    704  CA  LYS A  94       0.550 -19.081  -0.225  1.00 98.52           C  
ATOM    705  C   LYS A  94       0.939 -18.645   1.191  1.00 98.52           C  
ATOM    706  CB  LYS A  94       1.601 -19.977  -0.880  1.00 98.52           C  
ATOM    707  O   LYS A  94       0.359 -19.146   2.151  1.00 98.52           O  
ATOM    708  CG  LYS A  94       1.959 -21.225  -0.058  1.00 98.52           C  
ATOM    709  CD  LYS A  94       3.102 -22.007  -0.720  1.00 98.52           C  
ATOM    710  CE  LYS A  94       4.402 -21.183  -0.726  1.00 98.52           C  
ATOM    711  NZ  LYS A  94       5.490 -21.854  -1.476  1.00 98.52           N  
ATOM    712  N   TYR A  95       1.885 -17.714   1.341  1.00 98.32           N  
ATOM    713  CA  TYR A  95       2.284 -17.205   2.662  1.00 98.32           C  
ATOM    714  C   TYR A  95       1.162 -16.387   3.306  1.00 98.32           C  
ATOM    715  CB  TYR A  95       3.571 -16.372   2.565  1.00 98.32           C  
ATOM    716  O   TYR A  95       0.819 -16.617   4.467  1.00 98.32           O  
ATOM    717  CG  TYR A  95       4.820 -17.204   2.356  1.00 98.32           C  
ATOM    718  CD1 TYR A  95       5.529 -17.712   3.461  1.00 98.32           C  
ATOM    719  CD2 TYR A  95       5.284 -17.458   1.056  1.00 98.32           C  
ATOM    720  CE1 TYR A  95       6.690 -18.486   3.260  1.00 98.32           C  
ATOM    721  CE2 TYR A  95       6.419 -18.258   0.842  1.00 98.32           C  
ATOM    722  OH  TYR A  95       8.231 -19.532   1.740  1.00 98.32           O  
ATOM    723  CZ  TYR A  95       7.128 -18.769   1.947  1.00 98.32           C  
ATOM    724  N   VAL A  96       0.545 -15.488   2.537  1.00 97.41           N  
ATOM    725  CA  VAL A  96      -0.560 -14.642   3.009  1.00 97.41           C  
ATOM    726  C   VAL A  96      -1.786 -15.482   3.375  1.00 97.41           C  
ATOM    727  CB  VAL A  96      -0.898 -13.564   1.962  1.00 97.41           C  
ATOM    728  O   VAL A  96      -2.430 -15.210   4.383  1.00 97.41           O  
ATOM    729  CG1 VAL A  96      -2.081 -12.698   2.403  1.00 97.41           C  
ATOM    730  CG2 VAL A  96       0.298 -12.631   1.748  1.00 97.41           C  
ATOM    731  N   GLY A  97      -2.082 -16.550   2.631  1.00 97.62           N  
ATOM    732  CA  GLY A  97      -3.167 -17.484   2.939  1.00 97.62           C  
ATOM    733  C   GLY A  97      -2.939 -18.272   4.233  1.00 97.62           C  
ATOM    734  O   GLY A  97      -3.872 -18.443   5.016  1.00 97.62           O  
ATOM    735  N   ILE A  98      -1.700 -18.697   4.512  1.00 98.41           N  
ATOM    736  CA  ILE A  98      -1.345 -19.325   5.799  1.00 98.41           C  
ATOM    737  C   ILE A  98      -1.544 -18.329   6.947  1.00 98.41           C  
ATOM    738  CB  ILE A  98       0.102 -19.875   5.763  1.00 98.41           C  
ATOM    739  O   ILE A  98      -2.170 -18.666   7.954  1.00 98.41           O  
ATOM    740  CG1 ILE A  98       0.195 -21.082   4.802  1.00 98.41           C  
ATOM    741  CG2 ILE A  98       0.578 -20.299   7.168  1.00 98.41           C  
ATOM    742  CD1 ILE A  98       1.635 -21.455   4.422  1.00 98.41           C  
ATOM    743  N   PHE A  99      -1.056 -17.096   6.784  1.00 98.29           N  
ATOM    744  CA  PHE A  99      -1.261 -16.024   7.757  1.00 98.29           C  
ATOM    745  C   PHE A  99      -2.753 -15.736   7.983  1.00 98.29           C  
ATOM    746  CB  PHE A  99      -0.513 -14.768   7.293  1.00 98.29           C  
ATOM    747  O   PHE A  99      -3.190 -15.648   9.128  1.00 98.29           O  
ATOM    748  CG  PHE A  99      -0.902 -13.545   8.093  1.00 98.29           C  
ATOM    749  CD1 PHE A  99      -1.910 -12.687   7.612  1.00 98.29           C  
ATOM    750  CD2 PHE A  99      -0.340 -13.331   9.364  1.00 98.29           C  
ATOM    751  CE1 PHE A  99      -2.373 -11.635   8.416  1.00 98.29           C  
ATOM    752  CE2 PHE A  99      -0.787 -12.264  10.157  1.00 98.29           C  
ATOM    753  CZ  PHE A  99      -1.810 -11.427   9.688  1.00 98.29           C  
ATOM    754  N   MET A 100      -3.545 -15.660   6.910  1.00 98.40           N  
ATOM    755  CA  MET A 100      -4.990 -15.439   6.960  1.00 98.40           C  
ATOM    756  C   MET A 100      -5.674 -16.482   7.849  1.00 98.40           C  
ATOM    757  CB  MET A 100      -5.554 -15.485   5.531  1.00 98.40           C  
ATOM    758  O   MET A 100      -6.422 -16.124   8.752  1.00 98.40           O  
ATOM    759  CG  MET A 100      -7.037 -15.117   5.465  1.00 98.40           C  
ATOM    760  SD  MET A 100      -7.746 -15.094   3.792  1.00 98.40           S  
ATOM    761  CE  MET A 100      -7.503 -16.809   3.260  1.00 98.40           C  
ATOM    762  N   VAL A 101      -5.384 -17.772   7.659  1.00 98.51           N  
ATOM    763  CA  VAL A 101      -5.966 -18.838   8.494  1.00 98.51           C  
ATOM    764  C   VAL A 101      -5.520 -18.714   9.954  1.00 98.51           C  
ATOM    765  CB  VAL A 101      -5.628 -20.226   7.920  1.00 98.51           C  
ATOM    766  O   VAL A 101      -6.342 -18.857  10.857  1.00 98.51           O  
ATOM    767  CG1 VAL A 101      -6.110 -21.367   8.826  1.00 98.51           C  
ATOM    768  CG2 VAL A 101      -6.297 -20.420   6.552  1.00 98.51           C  
ATOM    769  N   ALA A 102      -4.246 -18.406  10.207  1.00 98.49           N  
ATOM    770  CA  ALA A 102      -3.742 -18.219  11.567  1.00 98.49           C  
ATOM    771  C   ALA A 102      -4.420 -17.034  12.281  1.00 98.49           C  
ATOM    772  CB  ALA A 102      -2.219 -18.057  11.506  1.00 98.49           C  
ATOM    773  O   ALA A 102      -4.844 -17.162  13.429  1.00 98.49           O  
ATOM    774  N   PHE A 103      -4.579 -15.900  11.597  1.00 98.41           N  
ATOM    775  CA  PHE A 103      -5.227 -14.715  12.159  1.00 98.41           C  
ATOM    776  C   PHE A 103      -6.742 -14.907  12.324  1.00 98.41           C  
ATOM    777  CB  PHE A 103      -4.885 -13.497  11.296  1.00 98.41           C  
ATOM    778  O   PHE A 103      -7.311 -14.476  13.324  1.00 98.41           O  
ATOM    779  CG  PHE A 103      -5.075 -12.187  12.033  1.00 98.41           C  
ATOM    780  CD1 PHE A 103      -6.257 -11.441  11.874  1.00 98.41           C  
ATOM    781  CD2 PHE A 103      -4.062 -11.718  12.891  1.00 98.41           C  
ATOM    782  CE1 PHE A 103      -6.413 -10.220  12.555  1.00 98.41           C  
ATOM    783  CE2 PHE A 103      -4.222 -10.500  13.574  1.00 98.41           C  
ATOM    784  CZ  PHE A 103      -5.395  -9.748  13.402  1.00 98.41           C  
ATOM    785  N   ALA A 104      -7.391 -15.647  11.420  1.00 98.63           N  
ATOM    786  CA  ALA A 104      -8.788 -16.058  11.559  1.00 98.63           C  
ATOM    787  C   ALA A 104      -9.024 -16.872  12.848  1.00 98.63           C  
ATOM    788  CB  ALA A 104      -9.173 -16.853  10.303  1.00 98.63           C  
ATOM    789  O   ALA A 104     -10.007 -16.650  13.555  1.00 98.63           O  
ATOM    790  N   ILE A 105      -8.094 -17.767  13.206  1.00 98.54           N  
ATOM    791  CA  ILE A 105      -8.144 -18.500  14.482  1.00 98.54           C  
ATOM    792  C   ILE A 105      -8.034 -17.532  15.668  1.00 98.54           C  
ATOM    793  CB  ILE A 105      -7.062 -19.607  14.526  1.00 98.54           C  
ATOM    794  O   ILE A 105      -8.791 -17.672  16.628  1.00 98.54           O  
ATOM    795  CG1 ILE A 105      -7.368 -20.709  13.484  1.00 98.54           C  
ATOM    796  CG2 ILE A 105      -6.960 -20.237  15.929  1.00 98.54           C  
ATOM    797  CD1 ILE A 105      -6.175 -21.631  13.196  1.00 98.54           C  
ATOM    798  N   LEU A 106      -7.148 -16.530  15.611  1.00 98.03           N  
ATOM    799  CA  LEU A 106      -7.039 -15.518  16.671  1.00 98.03           C  
ATOM    800  C   LEU A 106      -8.331 -14.711  16.839  1.00 98.03           C  
ATOM    801  CB  LEU A 106      -5.854 -14.569  16.416  1.00 98.03           C  
ATOM    802  O   LEU A 106      -8.769 -14.524  17.974  1.00 98.03           O  
ATOM    803  CG  LEU A 106      -4.462 -15.205  16.553  1.00 98.03           C  
ATOM    804  CD1 LEU A 106      -3.398 -14.144  16.265  1.00 98.03           C  
ATOM    805  CD2 LEU A 106      -4.214 -15.763  17.957  1.00 98.03           C  
ATOM    806  N   ILE A 107      -8.972 -14.297  15.740  1.00 98.45           N  
ATOM    807  CA  ILE A 107     -10.277 -13.614  15.770  1.00 98.45           C  
ATOM    808  C   ILE A 107     -11.304 -14.474  16.512  1.00 98.45           C  
ATOM    809  CB  ILE A 107     -10.754 -13.245  14.342  1.00 98.45           C  
ATOM    810  O   ILE A 107     -11.920 -14.004  17.471  1.00 98.45           O  
ATOM    811  CG1 ILE A 107      -9.837 -12.160  13.733  1.00 98.45           C  
ATOM    812  CG2 ILE A 107     -12.212 -12.741  14.354  1.00 98.45           C  
ATOM    813  CD1 ILE A 107     -10.062 -11.923  12.236  1.00 98.45           C  
ATOM    814  N   PHE A 108     -11.450 -15.745  16.125  1.00 98.61           N  
ATOM    815  CA  PHE A 108     -12.388 -16.663  16.772  1.00 98.61           C  
ATOM    816  C   PHE A 108     -12.103 -16.824  18.272  1.00 98.61           C  
ATOM    817  CB  PHE A 108     -12.346 -18.027  16.070  1.00 98.61           C  
ATOM    818  O   PHE A 108     -13.018 -16.711  19.089  1.00 98.61           O  
ATOM    819  CG  PHE A 108     -13.148 -19.090  16.797  1.00 98.61           C  
ATOM    820  CD1 PHE A 108     -12.487 -20.087  17.539  1.00 98.61           C  
ATOM    821  CD2 PHE A 108     -14.555 -19.039  16.790  1.00 98.61           C  
ATOM    822  CE1 PHE A 108     -13.229 -21.035  18.266  1.00 98.61           C  
ATOM    823  CE2 PHE A 108     -15.296 -19.986  17.520  1.00 98.61           C  
ATOM    824  CZ  PHE A 108     -14.634 -20.985  18.255  1.00 98.61           C  
ATOM    825  N   LEU A 109     -10.844 -17.072  18.646  1.00 98.50           N  
ATOM    826  CA  LEU A 109     -10.462 -17.320  20.037  1.00 98.50           C  
ATOM    827  C   LEU A 109     -10.660 -16.080  20.911  1.00 98.50           C  
ATOM    828  CB  LEU A 109      -8.999 -17.796  20.103  1.00 98.50           C  
ATOM    829  O   LEU A 109     -11.259 -16.175  21.982  1.00 98.50           O  
ATOM    830  CG  LEU A 109      -8.734 -19.194  19.514  1.00 98.50           C  
ATOM    831  CD1 LEU A 109      -7.233 -19.485  19.581  1.00 98.50           C  
ATOM    832  CD2 LEU A 109      -9.473 -20.302  20.264  1.00 98.50           C  
ATOM    833  N   PHE A 110     -10.182 -14.916  20.472  1.00 98.33           N  
ATOM    834  CA  PHE A 110     -10.246 -13.697  21.275  1.00 98.33           C  
ATOM    835  C   PHE A 110     -11.681 -13.186  21.397  1.00 98.33           C  
ATOM    836  CB  PHE A 110      -9.304 -12.640  20.695  1.00 98.33           C  
ATOM    837  O   PHE A 110     -12.117 -12.911  22.515  1.00 98.33           O  
ATOM    838  CG  PHE A 110      -7.807 -12.884  20.842  1.00 98.33           C  
ATOM    839  CD1 PHE A 110      -7.284 -14.024  21.493  1.00 98.33           C  
ATOM    840  CD2 PHE A 110      -6.916 -11.920  20.331  1.00 98.33           C  
ATOM    841  CE1 PHE A 110      -5.896 -14.195  21.626  1.00 98.33           C  
ATOM    842  CE2 PHE A 110      -5.527 -12.092  20.465  1.00 98.33           C  
ATOM    843  CZ  PHE A 110      -5.016 -13.228  21.112  1.00 98.33           C  
ATOM    844  N   LEU A 111     -12.460 -13.146  20.310  1.00 98.08           N  
ATOM    845  CA  LEU A 111     -13.865 -12.726  20.384  1.00 98.08           C  
ATOM    846  C   LEU A 111     -14.741 -13.753  21.110  1.00 98.08           C  
ATOM    847  CB  LEU A 111     -14.419 -12.425  18.982  1.00 98.08           C  
ATOM    848  O   LEU A 111     -15.611 -13.371  21.890  1.00 98.08           O  
ATOM    849  CG  LEU A 111     -13.722 -11.283  18.225  1.00 98.08           C  
ATOM    850  CD1 LEU A 111     -14.495 -10.994  16.936  1.00 98.08           C  
ATOM    851  CD2 LEU A 111     -13.626  -9.998  19.043  1.00 98.08           C  
ATOM    852  N   GLY A 112     -14.486 -15.051  20.923  1.00 97.46           N  
ATOM    853  CA  GLY A 112     -15.197 -16.112  21.640  1.00 97.46           C  
ATOM    854  C   GLY A 112     -14.948 -16.069  23.151  1.00 97.46           C  
ATOM    855  O   GLY A 112     -15.860 -16.333  23.936  1.00 97.46           O  
ATOM    856  N   SER A 113     -13.747 -15.657  23.571  1.00 97.86           N  
ATOM    857  CA  SER A 113     -13.374 -15.548  24.987  1.00 97.86           C  
ATOM    858  C   SER A 113     -14.090 -14.435  25.762  1.00 97.86           C  
ATOM    859  CB  SER A 113     -11.858 -15.370  25.130  1.00 97.86           C  
ATOM    860  O   SER A 113     -14.076 -14.465  26.993  1.00 97.86           O  
ATOM    861  OG  SER A 113     -11.439 -14.039  24.882  1.00 97.86           O  
ATOM    862  N   VAL A 114     -14.716 -13.463  25.084  1.00 97.03           N  
ATOM    863  CA  VAL A 114     -15.366 -12.301  25.728  1.00 97.03           C  
ATOM    864  C   VAL A 114     -16.451 -12.749  26.709  1.00 97.03           C  
ATOM    865  CB  VAL A 114     -15.952 -11.344  24.670  1.00 97.03           C  
ATOM    866  O   VAL A 114     -16.497 -12.259  27.830  1.00 97.03           O  
ATOM    867  CG1 VAL A 114     -16.713 -10.161  25.285  1.00 97.03           C  
ATOM    868  CG2 VAL A 114     -14.832 -10.748  23.808  1.00 97.03           C  
ATOM    869  N   GLU A 115     -17.251 -13.739  26.309  1.00 96.49           N  
ATOM    870  CA  GLU A 115     -18.321 -14.351  27.113  1.00 96.49           C  
ATOM    871  C   GLU A 115     -17.989 -15.810  27.475  1.00 96.49           C  
ATOM    872  CB  GLU A 115     -19.661 -14.227  26.365  1.00 96.49           C  
ATOM    873  O   GLU A 115     -18.877 -16.657  27.594  1.00 96.49           O  
ATOM    874  CG  GLU A 115     -20.144 -12.777  26.203  1.00 96.49           C  
ATOM    875  CD  GLU A 115     -20.435 -12.077  27.539  1.00 96.49           C  
ATOM    876  OE1 GLU A 115     -20.290 -10.836  27.574  1.00 96.49           O  
ATOM    877  OE2 GLU A 115     -20.851 -12.782  28.487  1.00 96.49           O  
ATOM    878  N   GLY A 116     -16.696 -16.151  27.567  1.00 96.20           N  
ATOM    879  CA  GLY A 116     -16.242 -17.494  27.946  1.00 96.20           C  
ATOM    880  C   GLY A 116     -16.735 -18.614  27.022  1.00 96.20           C  
ATOM    881  O   GLY A 116     -17.033 -19.705  27.499  1.00 96.20           O  
ATOM    882  N   PHE A 117     -16.855 -18.347  25.716  1.00 97.04           N  
ATOM    883  CA  PHE A 117     -17.418 -19.263  24.713  1.00 97.04           C  
ATOM    884  C   PHE A 117     -18.859 -19.710  25.018  1.00 97.04           C  
ATOM    885  CB  PHE A 117     -16.456 -20.432  24.429  1.00 97.04           C  
ATOM    886  O   PHE A 117     -19.287 -20.783  24.590  1.00 97.04           O  
ATOM    887  CG  PHE A 117     -15.076 -20.005  23.969  1.00 97.04           C  
ATOM    888  CD1 PHE A 117     -14.809 -19.849  22.596  1.00 97.04           C  
ATOM    889  CD2 PHE A 117     -14.061 -19.751  24.910  1.00 97.04           C  
ATOM    890  CE1 PHE A 117     -13.542 -19.422  22.165  1.00 97.04           C  
ATOM    891  CE2 PHE A 117     -12.792 -19.324  24.480  1.00 97.04           C  
ATOM    892  CZ  PHE A 117     -12.535 -19.155  23.108  1.00 97.04           C  
ATOM    893  N   SER A 118     -19.627 -18.888  25.742  1.00 96.62           N  
ATOM    894  CA  SER A 118     -21.028 -19.187  26.029  1.00 96.62           C  
ATOM    895  C   SER A 118     -21.876 -19.226  24.756  1.00 96.62           C  
ATOM    896  CB  SER A 118     -21.634 -18.194  27.022  1.00 96.62           C  
ATOM    897  O   SER A 118     -21.790 -18.362  23.880  1.00 96.62           O  
ATOM    898  OG  SER A 118     -22.942 -18.656  27.314  1.00 96.62           O  
ATOM    899  N   THR A 119     -22.762 -20.219  24.690  1.00 96.61           N  
ATOM    900  CA  THR A 119     -23.789 -20.351  23.650  1.00 96.61           C  
ATOM    901  C   THR A 119     -25.096 -19.650  24.026  1.00 96.61           C  
ATOM    902  CB  THR A 119     -24.062 -21.832  23.348  1.00 96.61           C  
ATOM    903  O   THR A 119     -26.051 -19.690  23.250  1.00 96.61           O  
ATOM    904  CG2 THR A 119     -22.812 -22.580  22.883  1.00 96.61           C  
ATOM    905  OG1 THR A 119     -24.542 -22.484  24.503  1.00 96.61           O  
ATOM    906  N   SER A 120     -25.187 -19.048  25.217  1.00 96.18           N  
ATOM    907  CA  SER A 120     -26.400 -18.370  25.676  1.00 96.18           C  
ATOM    908  C   SER A 120     -26.545 -16.983  25.036  1.00 96.18           C  
ATOM    909  CB  SER A 120     -26.457 -18.274  27.206  1.00 96.18           C  
ATOM    910  O   SER A 120     -25.565 -16.239  24.956  1.00 96.18           O  
ATOM    911  OG  SER A 120     -25.435 -17.452  27.738  1.00 96.18           O  
ATOM    912  N   PRO A 121     -27.760 -16.593  24.610  1.00 95.64           N  
ATOM    913  CA  PRO A 121     -28.070 -15.201  24.292  1.00 95.64           C  
ATOM    914  C   PRO A 121     -27.760 -14.268  25.472  1.00 95.64           C  
ATOM    915  CB  PRO A 121     -29.562 -15.195  23.941  1.00 95.64           C  
ATOM    916  O   PRO A 121     -27.823 -14.691  26.628  1.00 95.64           O  
ATOM    917  CG  PRO A 121     -29.830 -16.622  23.472  1.00 95.64           C  
ATOM    918  CD  PRO A 121     -28.921 -17.439  24.382  1.00 95.64           C  
ATOM    919  N   GLN A 122     -27.448 -13.005  25.181  1.00 94.57           N  
ATOM    920  CA  GLN A 122     -27.123 -11.975  26.178  1.00 94.57           C  
ATOM    921  C   GLN A 122     -27.904 -10.687  25.900  1.00 94.57           C  
ATOM    922  CB  GLN A 122     -25.603 -11.703  26.195  1.00 94.57           C  
ATOM    923  O   GLN A 122     -28.550 -10.550  24.859  1.00 94.57           O  
ATOM    924  CG  GLN A 122     -24.751 -12.902  26.647  1.00 94.57           C  
ATOM    925  CD  GLN A 122     -25.024 -13.359  28.079  1.00 94.57           C  
ATOM    926  NE2 GLN A 122     -24.607 -14.553  28.432  1.00 94.57           N  
ATOM    927  OE1 GLN A 122     -25.605 -12.668  28.901  1.00 94.57           O  
ATOM    928  N   ALA A 123     -27.859  -9.731  26.827  1.00 95.22           N  
ATOM    929  CA  ALA A 123     -28.408  -8.400  26.583  1.00 95.22           C  
ATOM    930  C   ALA A 123     -27.665  -7.713  25.423  1.00 95.22           C  
ATOM    931  CB  ALA A 123     -28.335  -7.582  27.876  1.00 95.22           C  
ATOM    932  O   ALA A 123     -26.441  -7.815  25.317  1.00 95.22           O  
ATOM    933  N   CYS A 124     -28.388  -7.000  24.560  1.00 94.14           N  
ATOM    934  CA  CYS A 124     -27.765  -6.258  23.469  1.00 94.14           C  
ATOM    935  C   CYS A 124     -26.875  -5.132  24.014  1.00 94.14           C  
ATOM    936  CB  CYS A 124     -28.841  -5.710  22.531  1.00 94.14           C  
ATOM    937  O   CYS A 124     -27.302  -4.340  24.855  1.00 94.14           O  
ATOM    938  SG  CYS A 124     -29.853  -6.961  21.720  1.00 94.14           S  
ATOM    939  N   SER A 125     -25.648  -5.017  23.499  1.00 92.28           N  
ATOM    940  CA  SER A 125     -24.684  -3.982  23.912  1.00 92.28           C  
ATOM    941  C   SER A 125     -25.191  -2.557  23.655  1.00 92.28           C  
ATOM    942  CB  SER A 125     -23.355  -4.201  23.177  1.00 92.28           C  
ATOM    943  O   SER A 125     -24.877  -1.642  24.413  1.00 92.28           O  
ATOM    944  OG  SER A 125     -23.582  -4.247  21.778  1.00 92.28           O  
ATOM    945  N   TYR A 126     -26.013  -2.385  22.618  1.00 91.94           N  
ATOM    946  CA  TYR A 126     -26.627  -1.121  22.212  1.00 91.94           C  
ATOM    947  C   TYR A 126     -27.991  -0.845  22.869  1.00 91.94           C  
ATOM    948  CB  TYR A 126     -26.736  -1.124  20.681  1.00 91.94           C  
ATOM    949  O   TYR A 126     -28.456   0.291  22.840  1.00 91.94           O  
ATOM    950  CG  TYR A 126     -27.480  -2.316  20.097  1.00 91.94           C  
ATOM    951  CD1 TYR A 126     -26.769  -3.469  19.700  1.00 91.94           C  
ATOM    952  CD2 TYR A 126     -28.880  -2.276  19.947  1.00 91.94           C  
ATOM    953  CE1 TYR A 126     -27.451  -4.570  19.145  1.00 91.94           C  
ATOM    954  CE2 TYR A 126     -29.561  -3.368  19.370  1.00 91.94           C  
ATOM    955  OH  TYR A 126     -29.500  -5.555  18.370  1.00 91.94           O  
ATOM    956  CZ  TYR A 126     -28.848  -4.514  18.955  1.00 91.94           C  
ATOM    957  N   ASP A 127     -28.636  -1.857  23.463  1.00 92.92           N  
ATOM    958  CA  ASP A 127     -29.908  -1.723  24.179  1.00 92.92           C  
ATOM    959  C   ASP A 127     -30.108  -2.884  25.166  1.00 92.92           C  
ATOM    960  CB  ASP A 127     -31.082  -1.653  23.187  1.00 92.92           C  
ATOM    961  O   ASP A 127     -30.559  -3.973  24.808  1.00 92.92           O  
ATOM    962  CG  ASP A 127     -32.431  -1.427  23.880  1.00 92.92           C  
ATOM    963  OD1 ASP A 127     -32.504  -1.441  25.133  1.00 92.92           O  
ATOM    964  OD2 ASP A 127     -33.429  -1.274  23.140  1.00 92.92           O  
ATOM    965  N   LYS A 128     -29.834  -2.630  26.448  1.00 92.59           N  
ATOM    966  CA  LYS A 128     -29.915  -3.651  27.504  1.00 92.59           C  
ATOM    967  C   LYS A 128     -31.327  -4.213  27.729  1.00 92.59           C  
ATOM    968  CB  LYS A 128     -29.335  -3.104  28.817  1.00 92.59           C  
ATOM    969  O   LYS A 128     -31.466  -5.193  28.454  1.00 92.59           O  
ATOM    970  CG  LYS A 128     -27.842  -2.768  28.697  1.00 92.59           C  
ATOM    971  CD  LYS A 128     -27.275  -2.308  30.046  1.00 92.59           C  
ATOM    972  CE  LYS A 128     -25.785  -1.992  29.880  1.00 92.59           C  
ATOM    973  NZ  LYS A 128     -25.164  -1.552  31.154  1.00 92.59           N  
ATOM    974  N   THR A 129     -32.365  -3.606  27.148  1.00 94.90           N  
ATOM    975  CA  THR A 129     -33.751  -4.095  27.237  1.00 94.90           C  
ATOM    976  C   THR A 129     -34.061  -5.214  26.242  1.00 94.90           C  
ATOM    977  CB  THR A 129     -34.770  -2.959  27.061  1.00 94.90           C  
ATOM    978  O   THR A 129     -35.065  -5.908  26.399  1.00 94.90           O  
ATOM    979  CG2 THR A 129     -34.490  -1.758  27.965  1.00 94.90           C  
ATOM    980  OG1 THR A 129     -34.833  -2.503  25.732  1.00 94.90           O  
ATOM    981  N   LYS A 130     -33.201  -5.415  25.234  1.00 95.54           N  
ATOM    982  CA  LYS A 130     -33.347  -6.441  24.196  1.00 95.54           C  
ATOM    983  C   LYS A 130     -32.358  -7.588  24.400  1.00 95.54           C  
ATOM    984  CB  LYS A 130     -33.188  -5.803  22.806  1.00 95.54           C  
ATOM    985  O   LYS A 130     -31.288  -7.419  24.986  1.00 95.54           O  
ATOM    986  CG  LYS A 130     -34.293  -4.782  22.495  1.00 95.54           C  
ATOM    987  CD  LYS A 130     -34.205  -4.325  21.032  1.00 95.54           C  
ATOM    988  CE  LYS A 130     -35.318  -3.327  20.686  1.00 95.54           C  
ATOM    989  NZ  LYS A 130     -34.980  -1.951  21.122  1.00 95.54           N  
ATOM    990  N   THR A 131     -32.709  -8.759  23.876  1.00 96.25           N  
ATOM    991  CA  THR A 131     -31.840  -9.943  23.852  1.00 96.25           C  
ATOM    992  C   THR A 131     -31.226 -10.112  22.465  1.00 96.25           C  
ATOM    993  CB  THR A 131     -32.615 -11.206  24.252  1.00 96.25           C  
ATOM    994  O   THR A 131     -31.945 -10.152  21.469  1.00 96.25           O  
ATOM    995  CG2 THR A 131     -31.702 -12.415  24.429  1.00 96.25           C  
ATOM    996  OG1 THR A 131     -33.277 -11.009  25.481  1.00 96.25           O  
ATOM    997  N   CYS A 132     -29.905 -10.245  22.413  1.00 97.05           N  
ATOM    998  CA  CYS A 132     -29.111 -10.405  21.199  1.00 97.05           C  
ATOM    999  C   CYS A 132     -28.564 -11.826  21.062  1.00 97.05           C  
ATOM   1000  CB  CYS A 132     -27.989  -9.364  21.198  1.00 97.05           C  
ATOM   1001  O   CYS A 132     -28.608 -12.633  21.998  1.00 97.05           O  
ATOM   1002  SG  CYS A 132     -28.500  -7.794  20.472  1.00 97.05           S  
ATOM   1003  N   LYS A 133     -28.041 -12.147  19.876  1.00 96.86           N  
ATOM   1004  CA  LYS A 133     -27.373 -13.429  19.639  1.00 96.86           C  
ATOM   1005  C   LYS A 133     -26.114 -13.558  20.518  1.00 96.86           C  
ATOM   1006  CB  LYS A 133     -27.061 -13.586  18.141  1.00 96.86           C  
ATOM   1007  O   LYS A 133     -25.547 -12.548  20.931  1.00 96.86           O  
ATOM   1008  CG  LYS A 133     -28.310 -13.653  17.242  1.00 96.86           C  
ATOM   1009  CD  LYS A 133     -29.255 -14.810  17.612  1.00 96.86           C  
ATOM   1010  CE  LYS A 133     -30.391 -14.996  16.602  1.00 96.86           C  
ATOM   1011  NZ  LYS A 133     -31.310 -13.830  16.539  1.00 96.86           N  
ATOM   1012  N   PRO A 134     -25.672 -14.792  20.830  1.00 96.99           N  
ATOM   1013  CA  PRO A 134     -24.483 -15.005  21.654  1.00 96.99           C  
ATOM   1014  C   PRO A 134     -23.245 -14.345  21.037  1.00 96.99           C  
ATOM   1015  CB  PRO A 134     -24.300 -16.526  21.745  1.00 96.99           C  
ATOM   1016  O   PRO A 134     -23.051 -14.433  19.824  1.00 96.99           O  
ATOM   1017  CG  PRO A 134     -25.678 -17.091  21.407  1.00 96.99           C  
ATOM   1018  CD  PRO A 134     -26.264 -16.066  20.446  1.00 96.99           C  
ATOM   1019  N   ALA A 135     -22.356 -13.782  21.861  1.00 96.50           N  
ATOM   1020  CA  ALA A 135     -21.086 -13.216  21.389  1.00 96.50           C  
ATOM   1021  C   ALA A 135     -20.226 -14.249  20.634  1.00 96.50           C  
ATOM   1022  CB  ALA A 135     -20.328 -12.648  22.593  1.00 96.50           C  
ATOM   1023  O   ALA A 135     -19.546 -13.902  19.671  1.00 96.50           O  
ATOM   1024  N   LEU A 136     -20.328 -15.535  21.003  1.00 97.86           N  
ATOM   1025  CA  LEU A 136     -19.701 -16.641  20.274  1.00 97.86           C  
ATOM   1026  C   LEU A 136     -20.155 -16.711  18.808  1.00 97.86           C  
ATOM   1027  CB  LEU A 136     -20.025 -17.959  21.003  1.00 97.86           C  
ATOM   1028  O   LEU A 136     -19.351 -17.019  17.932  1.00 97.86           O  
ATOM   1029  CG  LEU A 136     -19.427 -19.210  20.326  1.00 97.86           C  
ATOM   1030  CD1 LEU A 136     -17.899 -19.168  20.308  1.00 97.86           C  
ATOM   1031  CD2 LEU A 136     -19.876 -20.464  21.067  1.00 97.86           C  
ATOM   1032  N   ALA A 137     -21.423 -16.409  18.519  1.00 97.79           N  
ATOM   1033  CA  ALA A 137     -21.904 -16.384  17.144  1.00 97.79           C  
ATOM   1034  C   ALA A 137     -21.240 -15.248  16.359  1.00 97.79           C  
ATOM   1035  CB  ALA A 137     -23.427 -16.284  17.137  1.00 97.79           C  
ATOM   1036  O   ALA A 137     -20.732 -15.488  15.268  1.00 97.79           O  
ATOM   1037  N   THR A 138     -21.142 -14.052  16.944  1.00 97.91           N  
ATOM   1038  CA  THR A 138     -20.393 -12.935  16.346  1.00 97.91           C  
ATOM   1039  C   THR A 138     -18.919 -13.269  16.160  1.00 97.91           C  
ATOM   1040  CB  THR A 138     -20.613 -11.641  17.142  1.00 97.91           C  
ATOM   1041  O   THR A 138     -18.383 -12.973  15.102  1.00 97.91           O  
ATOM   1042  CG2 THR A 138     -19.965 -10.414  16.505  1.00 97.91           C  
ATOM   1043  OG1 THR A 138     -22.001 -11.376  17.194  1.00 97.91           O  
ATOM   1044  N   ALA A 139     -18.277 -13.992  17.081  1.00 98.26           N  
ATOM   1045  CA  ALA A 139     -16.911 -14.481  16.876  1.00 98.26           C  
ATOM   1046  C   ALA A 139     -16.786 -15.391  15.636  1.00 98.26           C  
ATOM   1047  CB  ALA A 139     -16.453 -15.202  18.148  1.00 98.26           C  
ATOM   1048  O   ALA A 139     -15.863 -15.230  14.832  1.00 98.26           O  
ATOM   1049  N   ILE A 140     -17.733 -16.317  15.442  1.00 98.55           N  
ATOM   1050  CA  ILE A 140     -17.772 -17.212  14.274  1.00 98.55           C  
ATOM   1051  C   ILE A 140     -18.009 -16.409  12.990  1.00 98.55           C  
ATOM   1052  CB  ILE A 140     -18.836 -18.322  14.461  1.00 98.55           C  
ATOM   1053  O   ILE A 140     -17.236 -16.527  12.040  1.00 98.55           O  
ATOM   1054  CG1 ILE A 140     -18.432 -19.268  15.614  1.00 98.55           C  
ATOM   1055  CG2 ILE A 140     -19.034 -19.135  13.165  1.00 98.55           C  
ATOM   1056  CD1 ILE A 140     -19.569 -20.175  16.105  1.00 98.55           C  
ATOM   1057  N   PHE A 141     -19.044 -15.570  12.952  1.00 98.52           N  
ATOM   1058  CA  PHE A 141     -19.407 -14.817  11.751  1.00 98.52           C  
ATOM   1059  C   PHE A 141     -18.376 -13.732  11.393  1.00 98.52           C  
ATOM   1060  CB  PHE A 141     -20.834 -14.271  11.894  1.00 98.52           C  
ATOM   1061  O   PHE A 141     -18.120 -13.540  10.207  1.00 98.52           O  
ATOM   1062  CG  PHE A 141     -21.925 -15.293  11.631  1.00 98.52           C  
ATOM   1063  CD1 PHE A 141     -22.218 -15.670  10.309  1.00 98.52           C  
ATOM   1064  CD2 PHE A 141     -22.673 -15.847  12.683  1.00 98.52           C  
ATOM   1065  CE1 PHE A 141     -23.245 -16.588  10.035  1.00 98.52           C  
ATOM   1066  CE2 PHE A 141     -23.672 -16.800  12.418  1.00 98.52           C  
ATOM   1067  CZ  PHE A 141     -23.966 -17.164  11.093  1.00 98.52           C  
ATOM   1068  N   SER A 142     -17.706 -13.108  12.370  1.00 98.56           N  
ATOM   1069  CA  SER A 142     -16.544 -12.231  12.136  1.00 98.56           C  
ATOM   1070  C   SER A 142     -15.372 -12.983  11.508  1.00 98.56           C  
ATOM   1071  CB  SER A 142     -16.050 -11.596  13.441  1.00 98.56           C  
ATOM   1072  O   SER A 142     -14.682 -12.453  10.643  1.00 98.56           O  
ATOM   1073  OG  SER A 142     -16.990 -10.660  13.919  1.00 98.56           O  
ATOM   1074  N   THR A 143     -15.154 -14.240  11.903  1.00 98.68           N  
ATOM   1075  CA  THR A 143     -14.122 -15.096  11.297  1.00 98.68           C  
ATOM   1076  C   THR A 143     -14.482 -15.448   9.851  1.00 98.68           C  
ATOM   1077  CB  THR A 143     -13.920 -16.372  12.127  1.00 98.68           C  
ATOM   1078  O   THR A 143     -13.631 -15.405   8.963  1.00 98.68           O  
ATOM   1079  CG2 THR A 143     -12.737 -17.192  11.631  1.00 98.68           C  
ATOM   1080  OG1 THR A 143     -13.636 -16.039  13.467  1.00 98.68           O  
ATOM   1081  N   VAL A 144     -15.757 -15.748   9.584  1.00 98.63           N  
ATOM   1082  CA  VAL A 144     -16.257 -16.028   8.228  1.00 98.63           C  
ATOM   1083  C   VAL A 144     -16.147 -14.794   7.331  1.00 98.63           C  
ATOM   1084  CB  VAL A 144     -17.708 -16.549   8.270  1.00 98.63           C  
ATOM   1085  O   VAL A 144     -15.648 -14.903   6.211  1.00 98.63           O  
ATOM   1086  CG1 VAL A 144     -18.317 -16.709   6.870  1.00 98.63           C  
ATOM   1087  CG2 VAL A 144     -17.780 -17.925   8.947  1.00 98.63           C  
ATOM   1088  N   SER A 145     -16.578 -13.620   7.800  1.00 98.57           N  
ATOM   1089  CA  SER A 145     -16.488 -12.378   7.025  1.00 98.57           C  
ATOM   1090  C   SER A 145     -15.036 -11.956   6.793  1.00 98.57           C  
ATOM   1091  CB  SER A 145     -17.279 -11.258   7.696  1.00 98.57           C  
ATOM   1092  O   SER A 145     -14.717 -11.517   5.692  1.00 98.57           O  
ATOM   1093  OG  SER A 145     -16.680 -10.946   8.927  1.00 98.57           O  
ATOM   1094  N   PHE A 146     -14.140 -12.179   7.762  1.00 98.80           N  
ATOM   1095  CA  PHE A 146     -12.696 -11.997   7.600  1.00 98.80           C  
ATOM   1096  C   PHE A 146     -12.122 -12.854   6.472  1.00 98.80           C  
ATOM   1097  CB  PHE A 146     -11.997 -12.267   8.937  1.00 98.80           C  
ATOM   1098  O   PHE A 146     -11.452 -12.329   5.583  1.00 98.80           O  
ATOM   1099  CG  PHE A 146     -10.489 -12.254   8.832  1.00 98.80           C  
ATOM   1100  CD1 PHE A 146      -9.784 -13.452   8.629  1.00 98.80           C  
ATOM   1101  CD2 PHE A 146      -9.795 -11.036   8.891  1.00 98.80           C  
ATOM   1102  CE1 PHE A 146      -8.390 -13.422   8.474  1.00 98.80           C  
ATOM   1103  CE2 PHE A 146      -8.395 -11.011   8.759  1.00 98.80           C  
ATOM   1104  CZ  PHE A 146      -7.691 -12.206   8.541  1.00 98.80           C  
ATOM   1105  N   LEU A 147     -12.433 -14.153   6.445  1.00 98.69           N  
ATOM   1106  CA  LEU A 147     -11.995 -15.038   5.361  1.00 98.69           C  
ATOM   1107  C   LEU A 147     -12.590 -14.618   4.010  1.00 98.69           C  
ATOM   1108  CB  LEU A 147     -12.369 -16.491   5.701  1.00 98.69           C  
ATOM   1109  O   LEU A 147     -11.878 -14.614   3.008  1.00 98.69           O  
ATOM   1110  CG  LEU A 147     -11.584 -17.098   6.879  1.00 98.69           C  
ATOM   1111  CD1 LEU A 147     -12.186 -18.454   7.248  1.00 98.69           C  
ATOM   1112  CD2 LEU A 147     -10.108 -17.303   6.542  1.00 98.69           C  
ATOM   1113  N   LEU A 148     -13.867 -14.216   3.971  1.00 98.51           N  
ATOM   1114  CA  LEU A 148     -14.502 -13.695   2.755  1.00 98.51           C  
ATOM   1115  C   LEU A 148     -13.811 -12.424   2.249  1.00 98.51           C  
ATOM   1116  CB  LEU A 148     -15.996 -13.414   3.010  1.00 98.51           C  
ATOM   1117  O   LEU A 148     -13.545 -12.314   1.052  1.00 98.51           O  
ATOM   1118  CG  LEU A 148     -16.895 -14.661   3.026  1.00 98.51           C  
ATOM   1119  CD1 LEU A 148     -18.300 -14.271   3.491  1.00 98.51           C  
ATOM   1120  CD2 LEU A 148     -17.019 -15.284   1.632  1.00 98.51           C  
ATOM   1121  N   GLY A 149     -13.497 -11.485   3.142  1.00 98.54           N  
ATOM   1122  CA  GLY A 149     -12.768 -10.259   2.821  1.00 98.54           C  
ATOM   1123  C   GLY A 149     -11.372 -10.556   2.291  1.00 98.54           C  
ATOM   1124  O   GLY A 149     -11.001 -10.071   1.225  1.00 98.54           O  
ATOM   1125  N   GLY A 150     -10.631 -11.430   2.975  1.00 98.47           N  
ATOM   1126  CA  GLY A 150      -9.292 -11.842   2.562  1.00 98.47           C  
ATOM   1127  C   GLY A 150      -9.277 -12.507   1.187  1.00 98.47           C  
ATOM   1128  O   GLY A 150      -8.536 -12.079   0.304  1.00 98.47           O  
ATOM   1129  N   VAL A 151     -10.158 -13.484   0.950  1.00 98.60           N  
ATOM   1130  CA  VAL A 151     -10.284 -14.144  -0.362  1.00 98.60           C  
ATOM   1131  C   VAL A 151     -10.692 -13.148  -1.448  1.00 98.60           C  
ATOM   1132  CB  VAL A 151     -11.272 -15.327  -0.291  1.00 98.60           C  
ATOM   1133  O   VAL A 151     -10.122 -13.174  -2.537  1.00 98.60           O  
ATOM   1134  CG1 VAL A 151     -11.579 -15.927  -1.671  1.00 98.60           C  
ATOM   1135  CG2 VAL A 151     -10.694 -16.460   0.568  1.00 98.60           C  
ATOM   1136  N   THR A 152     -11.626 -12.236  -1.164  1.00 98.41           N  
ATOM   1137  CA  THR A 152     -12.044 -11.208  -2.133  1.00 98.41           C  
ATOM   1138  C   THR A 152     -10.896 -10.259  -2.481  1.00 98.41           C  
ATOM   1139  CB  THR A 152     -13.248 -10.398  -1.631  1.00 98.41           C  
ATOM   1140  O   THR A 152     -10.752  -9.889  -3.646  1.00 98.41           O  
ATOM   1141  CG2 THR A 152     -13.805  -9.490  -2.724  1.00 98.41           C  
ATOM   1142  OG1 THR A 152     -14.303 -11.259  -1.274  1.00 98.41           O  
ATOM   1143  N   SER A 153     -10.045  -9.915  -1.512  1.00 98.24           N  
ATOM   1144  CA  SER A 153      -8.848  -9.088  -1.712  1.00 98.24           C  
ATOM   1145  C   SER A 153      -7.832  -9.773  -2.627  1.00 98.24           C  
ATOM   1146  CB  SER A 153      -8.226  -8.777  -0.349  1.00 98.24           C  
ATOM   1147  O   SER A 153      -7.436  -9.208  -3.643  1.00 98.24           O  
ATOM   1148  OG  SER A 153      -7.371  -7.659  -0.415  1.00 98.24           O  
ATOM   1149  N   LEU A 154      -7.510 -11.046  -2.357  1.00 98.33           N  
ATOM   1150  CA  LEU A 154      -6.609 -11.837  -3.206  1.00 98.33           C  
ATOM   1151  C   LEU A 154      -7.162 -12.004  -4.631  1.00 98.33           C  
ATOM   1152  CB  LEU A 154      -6.361 -13.215  -2.562  1.00 98.33           C  
ATOM   1153  O   LEU A 154      -6.431 -11.873  -5.610  1.00 98.33           O  
ATOM   1154  CG  LEU A 154      -5.679 -13.201  -1.180  1.00 98.33           C  
ATOM   1155  CD1 LEU A 154      -5.454 -14.641  -0.711  1.00 98.33           C  
ATOM   1156  CD2 LEU A 154      -4.337 -12.478  -1.169  1.00 98.33           C  
ATOM   1157  N   VAL A 155      -8.468 -12.252  -4.774  1.00 98.19           N  
ATOM   1158  CA  VAL A 155      -9.122 -12.316  -6.092  1.00 98.19           C  
ATOM   1159  C   VAL A 155      -9.061 -10.961  -6.802  1.00 98.19           C  
ATOM   1160  CB  VAL A 155     -10.571 -12.828  -5.962  1.00 98.19           C  
ATOM   1161  O   VAL A 155      -8.823 -10.927  -8.007  1.00 98.19           O  
ATOM   1162  CG1 VAL A 155     -11.373 -12.704  -7.266  1.00 98.19           C  
ATOM   1163  CG2 VAL A 155     -10.584 -14.314  -5.577  1.00 98.19           C  
ATOM   1164  N   SER A 156      -9.225  -9.853  -6.077  1.00 97.72           N  
ATOM   1165  CA  SER A 156      -9.149  -8.494  -6.630  1.00 97.72           C  
ATOM   1166  C   SER A 156      -7.771  -8.211  -7.230  1.00 97.72           C  
ATOM   1167  CB  SER A 156      -9.491  -7.452  -5.559  1.00 97.72           C  
ATOM   1168  O   SER A 156      -7.678  -7.842  -8.403  1.00 97.72           O  
ATOM   1169  OG  SER A 156     -10.832  -7.630  -5.142  1.00 97.72           O  
ATOM   1170  N   GLY A 157      -6.697  -8.464  -6.477  1.00 97.09           N  
ATOM   1171  CA  GLY A 157      -5.334  -8.309  -6.986  1.00 97.09           C  
ATOM   1172  C   GLY A 157      -5.034  -9.234  -8.170  1.00 97.09           C  
ATOM   1173  O   GLY A 157      -4.511  -8.795  -9.196  1.00 97.09           O  
ATOM   1174  N   PHE A 158      -5.438 -10.504  -8.080  1.00 98.40           N  
ATOM   1175  CA  PHE A 158      -5.188 -11.491  -9.131  1.00 98.40           C  
ATOM   1176  C   PHE A 158      -5.926 -11.186 -10.440  1.00 98.40           C  
ATOM   1177  CB  PHE A 158      -5.576 -12.877  -8.618  1.00 98.40           C  
ATOM   1178  O   PHE A 158      -5.337 -11.307 -11.515  1.00 98.40           O  
ATOM   1179  CG  PHE A 158      -5.097 -14.011  -9.499  1.00 98.40           C  
ATOM   1180  CD1 PHE A 158      -5.965 -14.611 -10.429  1.00 98.40           C  
ATOM   1181  CD2 PHE A 158      -3.772 -14.468  -9.378  1.00 98.40           C  
ATOM   1182  CE1 PHE A 158      -5.517 -15.689 -11.215  1.00 98.40           C  
ATOM   1183  CE2 PHE A 158      -3.320 -15.534 -10.173  1.00 98.40           C  
ATOM   1184  CZ  PHE A 158      -4.197 -16.157 -11.078  1.00 98.40           C  
ATOM   1185  N   LEU A 159      -7.202 -10.786 -10.379  1.00 97.91           N  
ATOM   1186  CA  LEU A 159      -7.970 -10.411 -11.571  1.00 97.91           C  
ATOM   1187  C   LEU A 159      -7.398  -9.155 -12.233  1.00 97.91           C  
ATOM   1188  CB  LEU A 159      -9.456 -10.205 -11.223  1.00 97.91           C  
ATOM   1189  O   LEU A 159      -7.306  -9.128 -13.461  1.00 97.91           O  
ATOM   1190  CG  LEU A 159     -10.243 -11.489 -10.903  1.00 97.91           C  
ATOM   1191  CD1 LEU A 159     -11.694 -11.117 -10.589  1.00 97.91           C  
ATOM   1192  CD2 LEU A 159     -10.251 -12.490 -12.062  1.00 97.91           C  
ATOM   1193  N   GLY A 160      -6.965  -8.168 -11.439  1.00 97.52           N  
ATOM   1194  CA  GLY A 160      -6.237  -6.998 -11.935  1.00 97.52           C  
ATOM   1195  C   GLY A 160      -4.981  -7.402 -12.708  1.00 97.52           C  
ATOM   1196  O   GLY A 160      -4.830  -7.042 -13.875  1.00 97.52           O  
ATOM   1197  N   MET A 161      -4.126  -8.237 -12.106  1.00 98.36           N  
ATOM   1198  CA  MET A 161      -2.908  -8.739 -12.757  1.00 98.36           C  
ATOM   1199  C   MET A 161      -3.227  -9.494 -14.053  1.00 98.36           C  
ATOM   1200  CB  MET A 161      -2.127  -9.615 -11.763  1.00 98.36           C  
ATOM   1201  O   MET A 161      -2.556  -9.305 -15.069  1.00 98.36           O  
ATOM   1202  CG  MET A 161      -0.869 -10.261 -12.365  1.00 98.36           C  
ATOM   1203  SD  MET A 161      -1.113 -11.773 -13.355  1.00 98.36           S  
ATOM   1204  CE  MET A 161      -1.417 -12.978 -12.044  1.00 98.36           C  
ATOM   1205  N   LYS A 162      -4.279 -10.324 -14.059  1.00 98.60           N  
ATOM   1206  CA  LYS A 162      -4.680 -11.081 -15.252  1.00 98.60           C  
ATOM   1207  C   LYS A 162      -5.073 -10.185 -16.418  1.00 98.60           C  
ATOM   1208  CB  LYS A 162      -5.824 -12.058 -14.930  1.00 98.60           C  
ATOM   1209  O   LYS A 162      -4.691 -10.498 -17.543  1.00 98.60           O  
ATOM   1210  CG  LYS A 162      -5.390 -13.346 -14.216  1.00 98.60           C  
ATOM   1211  CD  LYS A 162      -4.292 -14.088 -14.990  1.00 98.60           C  
ATOM   1212  CE  LYS A 162      -4.157 -15.534 -14.519  1.00 98.60           C  
ATOM   1213  NZ  LYS A 162      -2.869 -16.115 -14.984  1.00 98.60           N  
ATOM   1214  N   ILE A 163      -5.820  -9.103 -16.189  1.00 98.53           N  
ATOM   1215  CA  ILE A 163      -6.136  -8.179 -17.282  1.00 98.53           C  
ATOM   1216  C   ILE A 163      -4.922  -7.336 -17.680  1.00 98.53           C  
ATOM   1217  CB  ILE A 163      -7.396  -7.331 -17.017  1.00 98.53           C  
ATOM   1218  O   ILE A 163      -4.704  -7.154 -18.876  1.00 98.53           O  
ATOM   1219  CG1 ILE A 163      -7.702  -6.425 -18.228  1.00 98.53           C  
ATOM   1220  CG2 ILE A 163      -7.307  -6.455 -15.761  1.00 98.53           C  
ATOM   1221  CD1 ILE A 163      -8.098  -7.174 -19.504  1.00 98.53           C  
ATOM   1222  N   ALA A 164      -4.103  -6.874 -16.734  1.00 98.62           N  
ATOM   1223  CA  ALA A 164      -2.938  -6.044 -17.041  1.00 98.62           C  
ATOM   1224  C   ALA A 164      -1.898  -6.800 -17.888  1.00 98.62           C  
ATOM   1225  CB  ALA A 164      -2.359  -5.504 -15.732  1.00 98.62           C  
ATOM   1226  O   ALA A 164      -1.570  -6.369 -18.997  1.00 98.62           O  
ATOM   1227  N   THR A 165      -1.517  -8.009 -17.458  1.00 98.37           N  
ATOM   1228  CA  THR A 165      -0.609  -8.899 -18.209  1.00 98.37           C  
ATOM   1229  C   THR A 165      -1.198  -9.407 -19.526  1.00 98.37           C  
ATOM   1230  CB  THR A 165      -0.166 -10.120 -17.388  1.00 98.37           C  
ATOM   1231  O   THR A 165      -0.465  -9.888 -20.383  1.00 98.37           O  
ATOM   1232  CG2 THR A 165       0.634  -9.746 -16.147  1.00 98.37           C  
ATOM   1233  OG1 THR A 165      -1.269 -10.892 -16.960  1.00 98.37           O  
ATOM   1234  N   TYR A 166      -2.516  -9.309 -19.717  1.00 98.62           N  
ATOM   1235  CA  TYR A 166      -3.176  -9.589 -20.992  1.00 98.62           C  
ATOM   1236  C   TYR A 166      -3.180  -8.364 -21.919  1.00 98.62           C  
ATOM   1237  CB  TYR A 166      -4.600 -10.076 -20.695  1.00 98.62           C  
ATOM   1238  O   TYR A 166      -3.073  -8.499 -23.142  1.00 98.62           O  
ATOM   1239  CG  TYR A 166      -5.441 -10.356 -21.919  1.00 98.62           C  
ATOM   1240  CD1 TYR A 166      -6.255  -9.344 -22.466  1.00 98.62           C  
ATOM   1241  CD2 TYR A 166      -5.412 -11.637 -22.499  1.00 98.62           C  
ATOM   1242  CE1 TYR A 166      -7.052  -9.620 -23.590  1.00 98.62           C  
ATOM   1243  CE2 TYR A 166      -6.203 -11.916 -23.627  1.00 98.62           C  
ATOM   1244  OH  TYR A 166      -7.790 -11.165 -25.249  1.00 98.62           O  
ATOM   1245  CZ  TYR A 166      -7.021 -10.906 -24.167  1.00 98.62           C  
ATOM   1246  N   ALA A 167      -3.334  -7.165 -21.368  1.00 98.61           N  
ATOM   1247  CA  ALA A 167      -3.514  -5.933 -22.123  1.00 98.61           C  
ATOM   1248  C   ALA A 167      -2.202  -5.260 -22.536  1.00 98.61           C  
ATOM   1249  CB  ALA A 167      -4.359  -4.992 -21.276  1.00 98.61           C  
ATOM   1250  O   ALA A 167      -2.181  -4.630 -23.588  1.00 98.61           O  
ATOM   1251  N   ASN A 168      -1.123  -5.419 -21.771  1.00 98.27           N  
ATOM   1252  CA  ASN A 168       0.164  -4.756 -22.006  1.00 98.27           C  
ATOM   1253  C   ASN A 168       0.673  -4.854 -23.462  1.00 98.27           C  
ATOM   1254  CB  ASN A 168       1.189  -5.252 -20.972  1.00 98.27           C  
ATOM   1255  O   ASN A 168       0.725  -3.843 -24.160  1.00 98.27           O  
ATOM   1256  CG  ASN A 168       1.388  -6.754 -20.850  1.00 98.27           C  
ATOM   1257  ND2 ASN A 168       2.198  -7.190 -19.915  1.00 98.27           N  
ATOM   1258  OD1 ASN A 168       0.847  -7.551 -21.607  1.00 98.27           O  
ATOM   1259  N   ALA A 169       0.925  -6.057 -23.992  1.00 98.46           N  
ATOM   1260  CA  ALA A 169       1.373  -6.218 -25.381  1.00 98.46           C  
ATOM   1261  C   ALA A 169       0.316  -5.780 -26.405  1.00 98.46           C  
ATOM   1262  CB  ALA A 169       1.767  -7.674 -25.639  1.00 98.46           C  
ATOM   1263  O   ALA A 169       0.651  -5.377 -27.517  1.00 98.46           O  
ATOM   1264  N   ARG A 170      -0.977  -5.840 -26.059  1.00 98.62           N  
ATOM   1265  CA  ARG A 170      -2.049  -5.350 -26.943  1.00 98.62           C  
ATOM   1266  C   ARG A 170      -1.977  -3.834 -27.082  1.00 98.62           C  
ATOM   1267  CB  ARG A 170      -3.430  -5.800 -26.447  1.00 98.62           C  
ATOM   1268  O   ARG A 170      -2.106  -3.332 -28.195  1.00 98.62           O  
ATOM   1269  CG  ARG A 170      -3.575  -7.313 -26.593  1.00 98.62           C  
ATOM   1270  CD  ARG A 170      -4.911  -7.821 -26.052  1.00 98.62           C  
ATOM   1271  NE  ARG A 170      -5.145  -9.206 -26.498  1.00 98.62           N  
ATOM   1272  NH1 ARG A 170      -3.640 -10.271 -25.100  1.00 98.62           N  
ATOM   1273  NH2 ARG A 170      -4.713 -11.430 -26.640  1.00 98.62           N  
ATOM   1274  CZ  ARG A 170      -4.506 -10.283 -26.068  1.00 98.62           C  
ATOM   1275  N   THR A 171      -1.709  -3.127 -25.989  1.00 98.67           N  
ATOM   1276  CA  THR A 171      -1.450  -1.686 -25.988  1.00 98.67           C  
ATOM   1277  C   THR A 171      -0.213  -1.357 -26.827  1.00 98.67           C  
ATOM   1278  CB  THR A 171      -1.306  -1.180 -24.547  1.00 98.67           C  
ATOM   1279  O   THR A 171      -0.299  -0.476 -27.683  1.00 98.67           O  
ATOM   1280  CG2 THR A 171      -1.083   0.327 -24.464  1.00 98.67           C  
ATOM   1281  OG1 THR A 171      -2.491  -1.460 -23.834  1.00 98.67           O  
ATOM   1282  N   THR A 172       0.885  -2.114 -26.694  1.00 98.50           N  
ATOM   1283  CA  THR A 172       2.091  -1.957 -27.534  1.00 98.50           C  
ATOM   1284  C   THR A 172       1.779  -2.099 -29.026  1.00 98.50           C  
ATOM   1285  CB  THR A 172       3.153  -3.007 -27.174  1.00 98.50           C  
ATOM   1286  O   THR A 172       2.164  -1.263 -29.844  1.00 98.50           O  
ATOM   1287  CG2 THR A 172       4.473  -2.746 -27.878  1.00 98.50           C  
ATOM   1288  OG1 THR A 172       3.387  -3.044 -25.797  1.00 98.50           O  
ATOM   1289  N   LEU A 173       1.035  -3.139 -29.410  1.00 97.99           N  
ATOM   1290  CA  LEU A 173       0.700  -3.385 -30.814  1.00 97.99           C  
ATOM   1291  C   LEU A 173      -0.260  -2.339 -31.390  1.00 97.99           C  
ATOM   1292  CB  LEU A 173       0.117  -4.797 -30.967  1.00 97.99           C  
ATOM   1293  O   LEU A 173      -0.156  -2.028 -32.580  1.00 97.99           O  
ATOM   1294  CG  LEU A 173       1.123  -5.936 -30.721  1.00 97.99           C  
ATOM   1295  CD1 LEU A 173       0.393  -7.264 -30.898  1.00 97.99           C  
ATOM   1296  CD2 LEU A 173       2.318  -5.907 -31.672  1.00 97.99           C  
ATOM   1297  N   GLU A 174      -1.170  -1.794 -30.579  1.00 98.07           N  
ATOM   1298  CA  GLU A 174      -2.060  -0.697 -30.977  1.00 98.07           C  
ATOM   1299  C   GLU A 174      -1.343   0.656 -31.025  1.00 98.07           C  
ATOM   1300  CB  GLU A 174      -3.291  -0.625 -30.058  1.00 98.07           C  
ATOM   1301  O   GLU A 174      -1.749   1.517 -31.806  1.00 98.07           O  
ATOM   1302  CG  GLU A 174      -4.287  -1.771 -30.291  1.00 98.07           C  
ATOM   1303  CD  GLU A 174      -4.886  -1.791 -31.703  1.00 98.07           C  
ATOM   1304  OE1 GLU A 174      -4.633  -2.764 -32.451  1.00 98.07           O  
ATOM   1305  OE2 GLU A 174      -5.600  -0.850 -32.120  1.00 98.07           O  
ATOM   1306  N   ALA A 175      -0.234   0.836 -30.299  1.00 97.95           N  
ATOM   1307  CA  ALA A 175       0.589   2.043 -30.383  1.00 97.95           C  
ATOM   1308  C   ALA A 175       1.196   2.246 -31.778  1.00 97.95           C  
ATOM   1309  CB  ALA A 175       1.657   2.019 -29.284  1.00 97.95           C  
ATOM   1310  O   ALA A 175       1.479   3.385 -32.148  1.00 97.95           O  
ATOM   1311  N   ARG A 176       1.286   1.198 -32.613  1.00 96.36           N  
ATOM   1312  CA  ARG A 176       1.623   1.315 -34.049  1.00 96.36           C  
ATOM   1313  C   ARG A 176       0.641   2.196 -34.818  1.00 96.36           C  
ATOM   1314  CB  ARG A 176       1.736  -0.071 -34.698  1.00 96.36           C  
ATOM   1315  O   ARG A 176       1.049   2.897 -35.731  1.00 96.36           O  
ATOM   1316  CG  ARG A 176       2.884  -0.901 -34.097  1.00 96.36           C  
ATOM   1317  CD  ARG A 176       3.013  -2.261 -34.787  1.00 96.36           C  
ATOM   1318  NE  ARG A 176       1.834  -3.109 -34.529  1.00 96.36           N  
ATOM   1319  NH1 ARG A 176       2.324  -4.754 -36.063  1.00 96.36           N  
ATOM   1320  NH2 ARG A 176       0.445  -4.863 -34.869  1.00 96.36           N  
ATOM   1321  CZ  ARG A 176       1.550  -4.236 -35.152  1.00 96.36           C  
ATOM   1322  N   LYS A 177      -0.619   2.255 -34.381  1.00 96.03           N  
ATOM   1323  CA  LYS A 177      -1.706   3.031 -35.004  1.00 96.03           C  
ATOM   1324  C   LYS A 177      -1.890   4.425 -34.390  1.00 96.03           C  
ATOM   1325  CB  LYS A 177      -3.005   2.224 -34.915  1.00 96.03           C  
ATOM   1326  O   LYS A 177      -2.859   5.111 -34.706  1.00 96.03           O  
ATOM   1327  CG  LYS A 177      -2.910   0.823 -35.534  1.00 96.03           C  
ATOM   1328  CD  LYS A 177      -4.160   0.038 -35.145  1.00 96.03           C  
ATOM   1329  CE  LYS A 177      -4.051  -1.409 -35.615  1.00 96.03           C  
ATOM   1330  NZ  LYS A 177      -5.124  -2.213 -34.996  1.00 96.03           N  
ATOM   1331  N   GLY A 178      -0.993   4.835 -33.492  1.00 95.61           N  
ATOM   1332  CA  GLY A 178      -1.035   6.130 -32.819  1.00 95.61           C  
ATOM   1333  C   GLY A 178      -1.523   6.071 -31.371  1.00 95.61           C  
ATOM   1334  O   GLY A 178      -2.082   5.081 -30.899  1.00 95.61           O  
ATOM   1335  N   VAL A 179      -1.308   7.182 -30.665  1.00 96.67           N  
ATOM   1336  CA  VAL A 179      -1.516   7.289 -29.214  1.00 96.67           C  
ATOM   1337  C   VAL A 179      -2.970   7.060 -28.792  1.00 96.67           C  
ATOM   1338  CB  VAL A 179      -0.960   8.637 -28.723  1.00 96.67           C  
ATOM   1339  O   VAL A 179      -3.213   6.418 -27.778  1.00 96.67           O  
ATOM   1340  CG1 VAL A 179      -1.795   9.852 -29.153  1.00 96.67           C  
ATOM   1341  CG2 VAL A 179      -0.779   8.650 -27.213  1.00 96.67           C  
ATOM   1342  N   GLY A 180      -3.946   7.482 -29.604  1.00 97.25           N  
ATOM   1343  CA  GLY A 180      -5.364   7.268 -29.311  1.00 97.25           C  
ATOM   1344  C   GLY A 180      -5.772   5.795 -29.287  1.00 97.25           C  
ATOM   1345  O   GLY A 180      -6.551   5.394 -28.428  1.00 97.25           O  
ATOM   1346  N   LYS A 181      -5.223   4.951 -30.172  1.00 98.00           N  
ATOM   1347  CA  LYS A 181      -5.553   3.513 -30.195  1.00 98.00           C  
ATOM   1348  C   LYS A 181      -4.941   2.760 -29.017  1.00 98.00           C  
ATOM   1349  CB  LYS A 181      -5.130   2.874 -31.529  1.00 98.00           C  
ATOM   1350  O   LYS A 181      -5.626   1.943 -28.393  1.00 98.00           O  
ATOM   1351  CG  LYS A 181      -5.885   3.391 -32.764  1.00 98.00           C  
ATOM   1352  CD  LYS A 181      -7.411   3.327 -32.606  1.00 98.00           C  
ATOM   1353  CE  LYS A 181      -8.093   3.679 -33.930  1.00 98.00           C  
ATOM   1354  NZ  LYS A 181      -9.407   4.330 -33.710  1.00 98.00           N  
ATOM   1355  N   ALA A 182      -3.693   3.076 -28.679  1.00 98.36           N  
ATOM   1356  CA  ALA A 182      -3.046   2.547 -27.483  1.00 98.36           C  
ATOM   1357  C   ALA A 182      -3.770   3.001 -26.206  1.00 98.36           C  
ATOM   1358  CB  ALA A 182      -1.581   2.962 -27.506  1.00 98.36           C  
ATOM   1359  O   ALA A 182      -4.135   2.153 -25.393  1.00 98.36           O  
ATOM   1360  N   PHE A 183      -4.101   4.295 -26.095  1.00 98.64           N  
ATOM   1361  CA  PHE A 183      -4.867   4.844 -24.974  1.00 98.64           C  
ATOM   1362  C   PHE A 183      -6.176   4.089 -24.743  1.00 98.64           C  
ATOM   1363  CB  PHE A 183      -5.177   6.327 -25.213  1.00 98.64           C  
ATOM   1364  O   PHE A 183      -6.452   3.658 -23.630  1.00 98.64           O  
ATOM   1365  CG  PHE A 183      -6.060   6.921 -24.133  1.00 98.64           C  
ATOM   1366  CD1 PHE A 183      -7.459   6.976 -24.292  1.00 98.64           C  
ATOM   1367  CD2 PHE A 183      -5.475   7.409 -22.954  1.00 98.64           C  
ATOM   1368  CE1 PHE A 183      -8.267   7.507 -23.270  1.00 98.64           C  
ATOM   1369  CE2 PHE A 183      -6.279   7.946 -21.936  1.00 98.64           C  
ATOM   1370  CZ  PHE A 183      -7.676   7.991 -22.089  1.00 98.64           C  
ATOM   1371  N   ILE A 184      -6.975   3.880 -25.795  1.00 98.46           N  
ATOM   1372  CA  ILE A 184      -8.260   3.178 -25.683  1.00 98.46           C  
ATOM   1373  C   ILE A 184      -8.063   1.743 -25.191  1.00 98.46           C  
ATOM   1374  CB  ILE A 184      -9.002   3.212 -27.038  1.00 98.46           C  
ATOM   1375  O   ILE A 184      -8.849   1.267 -24.375  1.00 98.46           O  
ATOM   1376  CG1 ILE A 184      -9.449   4.644 -27.404  1.00 98.46           C  
ATOM   1377  CG2 ILE A 184     -10.209   2.253 -27.073  1.00 98.46           C  
ATOM   1378  CD1 ILE A 184     -10.619   5.195 -26.599  1.00 98.46           C  
ATOM   1379  N   THR A 185      -7.029   1.048 -25.663  1.00 98.62           N  
ATOM   1380  CA  THR A 185      -6.756  -0.337 -25.254  1.00 98.62           C  
ATOM   1381  C   THR A 185      -6.345  -0.411 -23.789  1.00 98.62           C  
ATOM   1382  CB  THR A 185      -5.695  -0.972 -26.156  1.00 98.62           C  
ATOM   1383  O   THR A 185      -6.914  -1.212 -23.042  1.00 98.62           O  
ATOM   1384  CG2 THR A 185      -5.445  -2.444 -25.832  1.00 98.62           C  
ATOM   1385  OG1 THR A 185      -6.189  -0.919 -27.474  1.00 98.62           O  
ATOM   1386  N   ALA A 186      -5.442   0.467 -23.354  1.00 98.62           N  
ATOM   1387  CA  ALA A 186      -5.034   0.564 -21.959  1.00 98.62           C  
ATOM   1388  C   ALA A 186      -6.209   0.982 -21.058  1.00 98.62           C  
ATOM   1389  CB  ALA A 186      -3.847   1.526 -21.873  1.00 98.62           C  
ATOM   1390  O   ALA A 186      -6.474   0.325 -20.055  1.00 98.62           O  
ATOM   1391  N   PHE A 187      -6.991   1.996 -21.446  1.00 98.68           N  
ATOM   1392  CA  PHE A 187      -8.079   2.528 -20.621  1.00 98.68           C  
ATOM   1393  C   PHE A 187      -9.266   1.563 -20.534  1.00 98.68           C  
ATOM   1394  CB  PHE A 187      -8.509   3.910 -21.137  1.00 98.68           C  
ATOM   1395  O   PHE A 187      -9.812   1.354 -19.451  1.00 98.68           O  
ATOM   1396  CG  PHE A 187      -9.550   4.561 -20.247  1.00 98.68           C  
ATOM   1397  CD1 PHE A 187     -10.895   4.628 -20.652  1.00 98.68           C  
ATOM   1398  CD2 PHE A 187      -9.185   5.025 -18.970  1.00 98.68           C  
ATOM   1399  CE1 PHE A 187     -11.875   5.137 -19.781  1.00 98.68           C  
ATOM   1400  CE2 PHE A 187     -10.168   5.517 -18.096  1.00 98.68           C  
ATOM   1401  CZ  PHE A 187     -11.511   5.574 -18.497  1.00 98.68           C  
ATOM   1402  N   ARG A 188      -9.638   0.891 -21.637  1.00 98.66           N  
ATOM   1403  CA  ARG A 188     -10.641  -0.191 -21.594  1.00 98.66           C  
ATOM   1404  C   ARG A 188     -10.188  -1.316 -20.668  1.00 98.66           C  
ATOM   1405  CB  ARG A 188     -10.954  -0.746 -22.996  1.00 98.66           C  
ATOM   1406  O   ARG A 188     -11.015  -1.849 -19.939  1.00 98.66           O  
ATOM   1407  CG  ARG A 188     -11.813   0.210 -23.842  1.00 98.66           C  
ATOM   1408  CD  ARG A 188     -12.200  -0.435 -25.184  1.00 98.66           C  
ATOM   1409  NE  ARG A 188     -12.873   0.510 -26.106  1.00 98.66           N  
ATOM   1410  NH1 ARG A 188     -15.054   0.376 -25.350  1.00 98.66           N  
ATOM   1411  NH2 ARG A 188     -14.621   1.640 -27.079  1.00 98.66           N  
ATOM   1412  CZ  ARG A 188     -14.163   0.820 -26.177  1.00 98.66           C  
ATOM   1413  N   SER A 189      -8.898  -1.649 -20.664  1.00 98.63           N  
ATOM   1414  CA  SER A 189      -8.332  -2.695 -19.802  1.00 98.63           C  
ATOM   1415  C   SER A 189      -8.290  -2.283 -18.328  1.00 98.63           C  
ATOM   1416  CB  SER A 189      -6.940  -3.078 -20.293  1.00 98.63           C  
ATOM   1417  O   SER A 189      -8.692  -3.070 -17.473  1.00 98.63           O  
ATOM   1418  OG  SER A 189      -7.029  -3.485 -21.645  1.00 98.63           O  
ATOM   1419  N   GLY A 190      -7.927  -1.034 -18.027  1.00 98.44           N  
ATOM   1420  CA  GLY A 190      -8.073  -0.464 -16.687  1.00 98.44           C  
ATOM   1421  C   GLY A 190      -9.531  -0.486 -16.218  1.00 98.44           C  
ATOM   1422  O   GLY A 190      -9.820  -0.878 -15.088  1.00 98.44           O  
ATOM   1423  N   ALA A 191     -10.483  -0.173 -17.106  1.00 98.66           N  
ATOM   1424  CA  ALA A 191     -11.909  -0.273 -16.803  1.00 98.66           C  
ATOM   1425  C   ALA A 191     -12.335  -1.711 -16.462  1.00 98.66           C  
ATOM   1426  CB  ALA A 191     -12.730   0.332 -17.951  1.00 98.66           C  
ATOM   1427  O   ALA A 191     -13.102  -1.896 -15.521  1.00 98.66           O  
ATOM   1428  N   VAL A 192     -11.818  -2.745 -17.138  1.00 98.75           N  
ATOM   1429  CA  VAL A 192     -12.101  -4.143 -16.745  1.00 98.75           C  
ATOM   1430  C   VAL A 192     -11.757  -4.365 -15.270  1.00 98.75           C  
ATOM   1431  CB  VAL A 192     -11.319  -5.165 -17.584  1.00 98.75           C  
ATOM   1432  O   VAL A 192     -12.599  -4.869 -14.529  1.00 98.75           O  
ATOM   1433  CG1 VAL A 192     -11.579  -6.618 -17.161  1.00 98.75           C  
ATOM   1434  CG2 VAL A 192     -11.607  -5.089 -19.081  1.00 98.75           C  
ATOM   1435  N   MET A 193     -10.562  -3.953 -14.829  1.00 98.40           N  
ATOM   1436  CA  MET A 193     -10.160  -4.065 -13.424  1.00 98.40           C  
ATOM   1437  C   MET A 193     -11.098  -3.260 -12.519  1.00 98.40           C  
ATOM   1438  CB  MET A 193      -8.698  -3.627 -13.264  1.00 98.40           C  
ATOM   1439  O   MET A 193     -11.671  -3.817 -11.584  1.00 98.40           O  
ATOM   1440  CG  MET A 193      -8.214  -3.733 -11.815  1.00 98.40           C  
ATOM   1441  SD  MET A 193      -6.468  -3.308 -11.658  1.00 98.40           S  
ATOM   1442  CE  MET A 193      -6.293  -3.259  -9.861  1.00 98.40           C  
ATOM   1443  N   GLY A 194     -11.321  -1.979 -12.819  1.00 97.69           N  
ATOM   1444  CA  GLY A 194     -12.137  -1.104 -11.977  1.00 97.69           C  
ATOM   1445  C   GLY A 194     -13.576  -1.582 -11.789  1.00 97.69           C  
ATOM   1446  O   GLY A 194     -14.080  -1.603 -10.664  1.00 97.69           O  
ATOM   1447  N   PHE A 195     -14.235  -2.024 -12.862  1.00 98.75           N  
ATOM   1448  CA  PHE A 195     -15.606  -2.532 -12.794  1.00 98.75           C  
ATOM   1449  C   PHE A 195     -15.699  -3.912 -12.147  1.00 98.75           C  
ATOM   1450  CB  PHE A 195     -16.245  -2.545 -14.185  1.00 98.75           C  
ATOM   1451  O   PHE A 195     -16.623  -4.123 -11.361  1.00 98.75           O  
ATOM   1452  CG  PHE A 195     -16.746  -1.190 -14.617  1.00 98.75           C  
ATOM   1453  CD1 PHE A 195     -18.013  -0.745 -14.201  1.00 98.75           C  
ATOM   1454  CD2 PHE A 195     -15.938  -0.357 -15.405  1.00 98.75           C  
ATOM   1455  CE1 PHE A 195     -18.448   0.540 -14.562  1.00 98.75           C  
ATOM   1456  CE2 PHE A 195     -16.354   0.930 -15.742  1.00 98.75           C  
ATOM   1457  CZ  PHE A 195     -17.605   1.373 -15.316  1.00 98.75           C  
ATOM   1458  N   LEU A 196     -14.767  -4.837 -12.425  1.00 98.42           N  
ATOM   1459  CA  LEU A 196     -14.762  -6.144 -11.758  1.00 98.42           C  
ATOM   1460  C   LEU A 196     -14.575  -5.987 -10.251  1.00 98.42           C  
ATOM   1461  CB  LEU A 196     -13.673  -7.080 -12.319  1.00 98.42           C  
ATOM   1462  O   LEU A 196     -15.336  -6.585  -9.498  1.00 98.42           O  
ATOM   1463  CG  LEU A 196     -13.982  -7.698 -13.690  1.00 98.42           C  
ATOM   1464  CD1 LEU A 196     -12.815  -8.574 -14.145  1.00 98.42           C  
ATOM   1465  CD2 LEU A 196     -15.253  -8.554 -13.702  1.00 98.42           C  
ATOM   1466  N   LEU A 197     -13.618  -5.170  -9.806  1.00 97.44           N  
ATOM   1467  CA  LEU A 197     -13.342  -4.971  -8.381  1.00 97.44           C  
ATOM   1468  C   LEU A 197     -14.519  -4.301  -7.667  1.00 97.44           C  
ATOM   1469  CB  LEU A 197     -12.041  -4.166  -8.214  1.00 97.44           C  
ATOM   1470  O   LEU A 197     -14.987  -4.817  -6.651  1.00 97.44           O  
ATOM   1471  CG  LEU A 197     -10.791  -5.054  -8.113  1.00 97.44           C  
ATOM   1472  CD1 LEU A 197     -10.583  -6.011  -9.290  1.00 97.44           C  
ATOM   1473  CD2 LEU A 197      -9.545  -4.182  -7.984  1.00 97.44           C  
ATOM   1474  N   ALA A 198     -15.049  -3.207  -8.224  1.00 97.80           N  
ATOM   1475  CA  ALA A 198     -16.185  -2.497  -7.636  1.00 97.80           C  
ATOM   1476  C   ALA A 198     -17.437  -3.385  -7.547  1.00 97.80           C  
ATOM   1477  CB  ALA A 198     -16.457  -1.240  -8.471  1.00 97.80           C  
ATOM   1478  O   ALA A 198     -18.082  -3.460  -6.500  1.00 97.80           O  
ATOM   1479  N   ALA A 199     -17.773  -4.086  -8.633  1.00 98.45           N  
ATOM   1480  CA  ALA A 199     -18.962  -4.926  -8.684  1.00 98.45           C  
ATOM   1481  C   ALA A 199     -18.825  -6.201  -7.845  1.00 98.45           C  
ATOM   1482  CB  ALA A 199     -19.256  -5.262 -10.141  1.00 98.45           C  
ATOM   1483  O   ALA A 199     -19.770  -6.573  -7.153  1.00 98.45           O  
ATOM   1484  N   ASN A 200     -17.664  -6.860  -7.876  1.00 98.13           N  
ATOM   1485  CA  ASN A 200     -17.422  -8.069  -7.092  1.00 98.13           C  
ATOM   1486  C   ASN A 200     -17.376  -7.761  -5.590  1.00 98.13           C  
ATOM   1487  CB  ASN A 200     -16.135  -8.744  -7.582  1.00 98.13           C  
ATOM   1488  O   ASN A 200     -18.011  -8.469  -4.813  1.00 98.13           O  
ATOM   1489  CG  ASN A 200     -15.898 -10.066  -6.884  1.00 98.13           C  
ATOM   1490  ND2 ASN A 200     -14.847 -10.179  -6.110  1.00 98.13           N  
ATOM   1491  OD1 ASN A 200     -16.657 -11.008  -7.024  1.00 98.13           O  
ATOM   1492  N   GLY A 201     -16.701  -6.679  -5.183  1.00 97.74           N  
ATOM   1493  CA  GLY A 201     -16.696  -6.232  -3.788  1.00 97.74           C  
ATOM   1494  C   GLY A 201     -18.109  -5.946  -3.272  1.00 97.74           C  
ATOM   1495  O   GLY A 201     -18.487  -6.419  -2.200  1.00 97.74           O  
ATOM   1496  N   LEU A 202     -18.924  -5.246  -4.068  1.00 98.47           N  
ATOM   1497  CA  LEU A 202     -20.326  -4.972  -3.744  1.00 98.47           C  
ATOM   1498  C   LEU A 202     -21.167  -6.247  -3.644  1.00 98.47           C  
ATOM   1499  CB  LEU A 202     -20.882  -4.000  -4.801  1.00 98.47           C  
ATOM   1500  O   LEU A 202     -21.917  -6.418  -2.681  1.00 98.47           O  
ATOM   1501  CG  LEU A 202     -22.379  -3.673  -4.656  1.00 98.47           C  
ATOM   1502  CD1 LEU A 202     -22.682  -2.923  -3.358  1.00 98.47           C  
ATOM   1503  CD2 LEU A 202     -22.820  -2.812  -5.837  1.00 98.47           C  
ATOM   1504  N   LEU A 203     -21.050  -7.144  -4.624  1.00 98.57           N  
ATOM   1505  CA  LEU A 203     -21.853  -8.362  -4.690  1.00 98.57           C  
ATOM   1506  C   LEU A 203     -21.532  -9.316  -3.538  1.00 98.57           C  
ATOM   1507  CB  LEU A 203     -21.632  -9.033  -6.055  1.00 98.57           C  
ATOM   1508  O   LEU A 203     -22.451  -9.846  -2.916  1.00 98.57           O  
ATOM   1509  CG  LEU A 203     -22.525 -10.258  -6.312  1.00 98.57           C  
ATOM   1510  CD1 LEU A 203     -24.018  -9.912  -6.296  1.00 98.57           C  
ATOM   1511  CD2 LEU A 203     -22.190 -10.852  -7.680  1.00 98.57           C  
ATOM   1512  N   VAL A 204     -20.248  -9.514  -3.225  1.00 98.62           N  
ATOM   1513  CA  VAL A 204     -19.828 -10.380  -2.114  1.00 98.62           C  
ATOM   1514  C   VAL A 204     -20.318  -9.817  -0.781  1.00 98.62           C  
ATOM   1515  CB  VAL A 204     -18.303 -10.593  -2.105  1.00 98.62           C  
ATOM   1516  O   VAL A 204     -20.877 -10.573   0.015  1.00 98.62           O  
ATOM   1517  CG1 VAL A 204     -17.858 -11.373  -0.859  1.00 98.62           C  
ATOM   1518  CG2 VAL A 204     -17.851 -11.402  -3.329  1.00 98.62           C  
ATOM   1519  N   LEU A 205     -20.181  -8.506  -0.551  1.00 98.48           N  
ATOM   1520  CA  LEU A 205     -20.688  -7.862   0.663  1.00 98.48           C  
ATOM   1521  C   LEU A 205     -22.213  -8.010   0.787  1.00 98.48           C  
ATOM   1522  CB  LEU A 205     -20.243  -6.388   0.664  1.00 98.48           C  
ATOM   1523  O   LEU A 205     -22.710  -8.402   1.842  1.00 98.48           O  
ATOM   1524  CG  LEU A 205     -20.707  -5.586   1.894  1.00 98.48           C  
ATOM   1525  CD1 LEU A 205     -20.228  -6.193   3.214  1.00 98.48           C  
ATOM   1526  CD2 LEU A 205     -20.180  -4.154   1.809  1.00 98.48           C  
ATOM   1527  N   TYR A 206     -22.955  -7.763  -0.295  1.00 98.61           N  
ATOM   1528  CA  TYR A 206     -24.411  -7.926  -0.339  1.00 98.61           C  
ATOM   1529  C   TYR A 206     -24.855  -9.367  -0.033  1.00 98.61           C  
ATOM   1530  CB  TYR A 206     -24.904  -7.480  -1.722  1.00 98.61           C  
ATOM   1531  O   TYR A 206     -25.761  -9.578   0.778  1.00 98.61           O  
ATOM   1532  CG  TYR A 206     -26.353  -7.821  -1.985  1.00 98.61           C  
ATOM   1533  CD1 TYR A 206     -26.670  -8.998  -2.692  1.00 98.61           C  
ATOM   1534  CD2 TYR A 206     -27.377  -6.999  -1.481  1.00 98.61           C  
ATOM   1535  CE1 TYR A 206     -28.013  -9.359  -2.895  1.00 98.61           C  
ATOM   1536  CE2 TYR A 206     -28.722  -7.351  -1.697  1.00 98.61           C  
ATOM   1537  OH  TYR A 206     -30.328  -8.887  -2.597  1.00 98.61           O  
ATOM   1538  CZ  TYR A 206     -29.040  -8.534  -2.397  1.00 98.61           C  
ATOM   1539  N   ILE A 207     -24.201 -10.365  -0.640  1.00 98.54           N  
ATOM   1540  CA  ILE A 207     -24.483 -11.786  -0.385  1.00 98.54           C  
ATOM   1541  C   ILE A 207     -24.182 -12.130   1.077  1.00 98.54           C  
ATOM   1542  CB  ILE A 207     -23.693 -12.688  -1.366  1.00 98.54           C  
ATOM   1543  O   ILE A 207     -25.004 -12.771   1.729  1.00 98.54           O  
ATOM   1544  CG1 ILE A 207     -24.261 -12.547  -2.798  1.00 98.54           C  
ATOM   1545  CG2 ILE A 207     -23.743 -14.169  -0.935  1.00 98.54           C  
ATOM   1546  CD1 ILE A 207     -23.369 -13.167  -3.882  1.00 98.54           C  
ATOM   1547  N   ALA A 208     -23.040 -11.685   1.611  1.00 98.54           N  
ATOM   1548  CA  ALA A 208     -22.658 -11.946   2.997  1.00 98.54           C  
ATOM   1549  C   ALA A 208     -23.680 -11.369   3.988  1.00 98.54           C  
ATOM   1550  CB  ALA A 208     -21.250 -11.389   3.240  1.00 98.54           C  
ATOM   1551  O   ALA A 208     -24.108 -12.081   4.896  1.00 98.54           O  
ATOM   1552  N   ILE A 209     -24.133 -10.127   3.776  1.00 98.58           N  
ATOM   1553  CA  ILE A 209     -25.174  -9.488   4.596  1.00 98.58           C  
ATOM   1554  C   ILE A 209     -26.453 -10.330   4.586  1.00 98.58           C  
ATOM   1555  CB  ILE A 209     -25.439  -8.046   4.103  1.00 98.58           C  
ATOM   1556  O   ILE A 209     -26.980 -10.656   5.648  1.00 98.58           O  
ATOM   1557  CG1 ILE A 209     -24.234  -7.137   4.436  1.00 98.58           C  
ATOM   1558  CG2 ILE A 209     -26.719  -7.457   4.731  1.00 98.58           C  
ATOM   1559  CD1 ILE A 209     -24.228  -5.823   3.646  1.00 98.58           C  
ATOM   1560  N   ASN A 210     -26.924 -10.727   3.403  1.00 98.31           N  
ATOM   1561  CA  ASN A 210     -28.146 -11.513   3.255  1.00 98.31           C  
ATOM   1562  C   ASN A 210     -28.051 -12.897   3.915  1.00 98.31           C  
ATOM   1563  CB  ASN A 210     -28.489 -11.597   1.759  1.00 98.31           C  
ATOM   1564  O   ASN A 210     -28.970 -13.304   4.627  1.00 98.31           O  
ATOM   1565  CG  ASN A 210     -29.479 -10.514   1.397  1.00 98.31           C  
ATOM   1566  ND2 ASN A 210     -29.102  -9.503   0.655  1.00 98.31           N  
ATOM   1567  OD1 ASN A 210     -30.610 -10.589   1.831  1.00 98.31           O  
ATOM   1568  N   LEU A 211     -26.926 -13.599   3.752  1.00 98.28           N  
ATOM   1569  CA  LEU A 211     -26.692 -14.891   4.403  1.00 98.28           C  
ATOM   1570  C   LEU A 211     -26.617 -14.759   5.928  1.00 98.28           C  
ATOM   1571  CB  LEU A 211     -25.401 -15.525   3.857  1.00 98.28           C  
ATOM   1572  O   LEU A 211     -27.207 -15.565   6.645  1.00 98.28           O  
ATOM   1573  CG  LEU A 211     -25.473 -16.003   2.395  1.00 98.28           C  
ATOM   1574  CD1 LEU A 211     -24.113 -16.577   1.994  1.00 98.28           C  
ATOM   1575  CD2 LEU A 211     -26.534 -17.085   2.180  1.00 98.28           C  
ATOM   1576  N   PHE A 212     -25.930 -13.736   6.440  1.00 98.36           N  
ATOM   1577  CA  PHE A 212     -25.790 -13.525   7.883  1.00 98.36           C  
ATOM   1578  C   PHE A 212     -27.133 -13.116   8.505  1.00 98.36           C  
ATOM   1579  CB  PHE A 212     -24.692 -12.487   8.159  1.00 98.36           C  
ATOM   1580  O   PHE A 212     -27.457 -13.546   9.616  1.00 98.36           O  
ATOM   1581  CG  PHE A 212     -23.244 -12.947   8.007  1.00 98.36           C  
ATOM   1582  CD1 PHE A 212     -22.862 -14.009   7.154  1.00 98.36           C  
ATOM   1583  CD2 PHE A 212     -22.248 -12.268   8.734  1.00 98.36           C  
ATOM   1584  CE1 PHE A 212     -21.511 -14.373   7.025  1.00 98.36           C  
ATOM   1585  CE2 PHE A 212     -20.897 -12.635   8.608  1.00 98.36           C  
ATOM   1586  CZ  PHE A 212     -20.526 -13.685   7.753  1.00 98.36           C  
ATOM   1587  N   LYS A 213     -27.968 -12.371   7.769  1.00 98.11           N  
ATOM   1588  CA  LYS A 213     -29.324 -11.987   8.191  1.00 98.11           C  
ATOM   1589  C   LYS A 213     -30.212 -13.186   8.517  1.00 98.11           C  
ATOM   1590  CB  LYS A 213     -29.962 -11.095   7.110  1.00 98.11           C  
ATOM   1591  O   LYS A 213     -31.020 -13.085   9.437  1.00 98.11           O  
ATOM   1592  CG  LYS A 213     -31.132 -10.256   7.651  1.00 98.11           C  
ATOM   1593  CD  LYS A 213     -31.602  -9.212   6.619  1.00 98.11           C  
ATOM   1594  CE  LYS A 213     -32.810  -9.663   5.790  1.00 98.11           C  
ATOM   1595  NZ  LYS A 213     -34.084  -9.436   6.519  1.00 98.11           N  
ATOM   1596  N   ILE A 214     -30.031 -14.323   7.835  1.00 98.18           N  
ATOM   1597  CA  ILE A 214     -30.774 -15.570   8.107  1.00 98.18           C  
ATOM   1598  C   ILE A 214     -30.574 -16.023   9.560  1.00 98.18           C  
ATOM   1599  CB  ILE A 214     -30.354 -16.695   7.124  1.00 98.18           C  
ATOM   1600  O   ILE A 214     -31.523 -16.468  10.202  1.00 98.18           O  
ATOM   1601  CG1 ILE A 214     -30.632 -16.284   5.659  1.00 98.18           C  
ATOM   1602  CG2 ILE A 214     -31.081 -18.017   7.442  1.00 98.18           C  
ATOM   1603  CD1 ILE A 214     -30.048 -17.239   4.610  1.00 98.18           C  
ATOM   1604  N   TYR A 215     -29.357 -15.889  10.094  1.00 97.91           N  
ATOM   1605  CA  TYR A 215     -29.050 -16.267  11.472  1.00 97.91           C  
ATOM   1606  C   TYR A 215     -29.404 -15.161  12.473  1.00 97.91           C  
ATOM   1607  CB  TYR A 215     -27.570 -16.652  11.575  1.00 97.91           C  
ATOM   1608  O   TYR A 215     -30.041 -15.422  13.496  1.00 97.91           O  
ATOM   1609  CG  TYR A 215     -27.172 -17.045  12.982  1.00 97.91           C  
ATOM   1610  CD1 TYR A 215     -26.611 -16.086  13.847  1.00 97.91           C  
ATOM   1611  CD2 TYR A 215     -27.418 -18.353  13.442  1.00 97.91           C  
ATOM   1612  CE1 TYR A 215     -26.290 -16.434  15.170  1.00 97.91           C  
ATOM   1613  CE2 TYR A 215     -27.085 -18.709  14.762  1.00 97.91           C  
ATOM   1614  OH  TYR A 215     -26.190 -18.099  16.897  1.00 97.91           O  
ATOM   1615  CZ  TYR A 215     -26.515 -17.752  15.625  1.00 97.91           C  
ATOM   1616  N   TYR A 216     -28.993 -13.920  12.201  1.00 98.16           N  
ATOM   1617  CA  TYR A 216     -29.157 -12.820  13.154  1.00 98.16           C  
ATOM   1618  C   TYR A 216     -30.615 -12.374  13.318  1.00 98.16           C  
ATOM   1619  CB  TYR A 216     -28.230 -11.660  12.781  1.00 98.16           C  
ATOM   1620  O   TYR A 216     -31.001 -11.994  14.429  1.00 98.16           O  
ATOM   1621  CG  TYR A 216     -26.814 -11.874  13.277  1.00 98.16           C  
ATOM   1622  CD1 TYR A 216     -26.478 -11.521  14.600  1.00 98.16           C  
ATOM   1623  CD2 TYR A 216     -25.843 -12.454  12.438  1.00 98.16           C  
ATOM   1624  CE1 TYR A 216     -25.179 -11.750  15.085  1.00 98.16           C  
ATOM   1625  CE2 TYR A 216     -24.543 -12.684  12.918  1.00 98.16           C  
ATOM   1626  OH  TYR A 216     -22.965 -12.552  14.700  1.00 98.16           O  
ATOM   1627  CZ  TYR A 216     -24.213 -12.327  14.239  1.00 98.16           C  
ATOM   1628  N   GLY A 217     -31.450 -12.501  12.282  1.00 97.15           N  
ATOM   1629  CA  GLY A 217     -32.840 -12.045  12.308  1.00 97.15           C  
ATOM   1630  C   GLY A 217     -32.909 -10.546  12.593  1.00 97.15           C  
ATOM   1631  O   GLY A 217     -32.348  -9.753  11.840  1.00 97.15           O  
ATOM   1632  N   ASP A 218     -33.540 -10.179  13.707  1.00 96.41           N  
ATOM   1633  CA  ASP A 218     -33.700  -8.786  14.143  1.00 96.41           C  
ATOM   1634  C   ASP A 218     -32.469  -8.220  14.881  1.00 96.41           C  
ATOM   1635  CB  ASP A 218     -34.967  -8.675  15.010  1.00 96.41           C  
ATOM   1636  O   ASP A 218     -32.423  -7.036  15.204  1.00 96.41           O  
ATOM   1637  CG  ASP A 218     -36.247  -9.086  14.272  1.00 96.41           C  
ATOM   1638  OD1 ASP A 218     -36.277  -8.983  13.025  1.00 96.41           O  
ATOM   1639  OD2 ASP A 218     -37.157  -9.585  14.969  1.00 96.41           O  
ATOM   1640  N   ASP A 219     -31.435  -9.022  15.148  1.00 97.34           N  
ATOM   1641  CA  ASP A 219     -30.196  -8.534  15.770  1.00 97.34           C  
ATOM   1642  C   ASP A 219     -29.237  -7.940  14.724  1.00 97.34           C  
ATOM   1643  CB  ASP A 219     -29.562  -9.634  16.626  1.00 97.34           C  
ATOM   1644  O   ASP A 219     -28.189  -8.505  14.404  1.00 97.34           O  
ATOM   1645  CG  ASP A 219     -28.304  -9.162  17.364  1.00 97.34           C  
ATOM   1646  OD1 ASP A 219     -28.032  -7.933  17.406  1.00 97.34           O  
ATOM   1647  OD2 ASP A 219     -27.643 -10.070  17.923  1.00 97.34           O  
ATOM   1648  N   TRP A 220     -29.617  -6.798  14.145  1.00 98.02           N  
ATOM   1649  CA  TRP A 220     -28.806  -6.135  13.116  1.00 98.02           C  
ATOM   1650  C   TRP A 220     -27.522  -5.529  13.682  1.00 98.02           C  
ATOM   1651  CB  TRP A 220     -29.637  -5.098  12.355  1.00 98.02           C  
ATOM   1652  O   TRP A 220     -26.520  -5.472  12.969  1.00 98.02           O  
ATOM   1653  CG  TRP A 220     -30.619  -5.662  11.373  1.00 98.02           C  
ATOM   1654  CD1 TRP A 220     -31.100  -6.926  11.357  1.00 98.02           C  
ATOM   1655  CD2 TRP A 220     -31.291  -4.977  10.275  1.00 98.02           C  
ATOM   1656  CE2 TRP A 220     -32.214  -5.884   9.671  1.00 98.02           C  
ATOM   1657  CE3 TRP A 220     -31.237  -3.670   9.751  1.00 98.02           C  
ATOM   1658  NE1 TRP A 220     -32.038  -7.064  10.361  1.00 98.02           N  
ATOM   1659  CH2 TRP A 220     -33.046  -4.168   8.194  1.00 98.02           C  
ATOM   1660  CZ2 TRP A 220     -33.084  -5.494   8.646  1.00 98.02           C  
ATOM   1661  CZ3 TRP A 220     -32.124  -3.259   8.738  1.00 98.02           C  
ATOM   1662  N   GLY A 221     -27.506  -5.150  14.964  1.00 96.12           N  
ATOM   1663  CA  GLY A 221     -26.278  -4.743  15.646  1.00 96.12           C  
ATOM   1664  C   GLY A 221     -25.214  -5.841  15.574  1.00 96.12           C  
ATOM   1665  O   GLY A 221     -24.122  -5.598  15.062  1.00 96.12           O  
ATOM   1666  N   GLY A 222     -25.560  -7.069  15.981  1.00 96.43           N  
ATOM   1667  CA  GLY A 222     -24.670  -8.228  15.877  1.00 96.43           C  
ATOM   1668  C   GLY A 222     -24.328  -8.620  14.434  1.00 96.43           C  
ATOM   1669  O   GLY A 222     -23.182  -8.972  14.157  1.00 96.43           O  
ATOM   1670  N   LEU A 223     -25.287  -8.512  13.505  1.00 98.38           N  
ATOM   1671  CA  LEU A 223     -25.085  -8.812  12.080  1.00 98.38           C  
ATOM   1672  C   LEU A 223     -23.981  -7.938  11.477  1.00 98.38           C  
ATOM   1673  CB  LEU A 223     -26.424  -8.613  11.343  1.00 98.38           C  
ATOM   1674  O   LEU A 223     -23.016  -8.452  10.908  1.00 98.38           O  
ATOM   1675  CG  LEU A 223     -26.488  -9.075   9.873  1.00 98.38           C  
ATOM   1676  CD1 LEU A 223     -27.941  -8.975   9.413  1.00 98.38           C  
ATOM   1677  CD2 LEU A 223     -25.683  -8.227   8.885  1.00 98.38           C  
ATOM   1678  N   PHE A 224     -24.116  -6.616  11.590  1.00 98.19           N  
ATOM   1679  CA  PHE A 224     -23.183  -5.684  10.959  1.00 98.19           C  
ATOM   1680  C   PHE A 224     -21.867  -5.545  11.744  1.00 98.19           C  
ATOM   1681  CB  PHE A 224     -23.883  -4.352  10.673  1.00 98.19           C  
ATOM   1682  O   PHE A 224     -20.827  -5.276  11.139  1.00 98.19           O  
ATOM   1683  CG  PHE A 224     -24.984  -4.453   9.622  1.00 98.19           C  
ATOM   1684  CD1 PHE A 224     -24.656  -4.689   8.273  1.00 98.19           C  
ATOM   1685  CD2 PHE A 224     -26.340  -4.324   9.979  1.00 98.19           C  
ATOM   1686  CE1 PHE A 224     -25.668  -4.766   7.298  1.00 98.19           C  
ATOM   1687  CE2 PHE A 224     -27.353  -4.422   9.012  1.00 98.19           C  
ATOM   1688  CZ  PHE A 224     -27.017  -4.632   7.666  1.00 98.19           C  
ATOM   1689  N   GLU A 225     -21.867  -5.832  13.053  1.00 97.58           N  
ATOM   1690  CA  GLU A 225     -20.631  -6.065  13.816  1.00 97.58           C  
ATOM   1691  C   GLU A 225     -19.853  -7.250  13.225  1.00 97.58           C  
ATOM   1692  CB  GLU A 225     -20.958  -6.264  15.311  1.00 97.58           C  
ATOM   1693  O   GLU A 225     -18.670  -7.112  12.920  1.00 97.58           O  
ATOM   1694  CG  GLU A 225     -19.706  -6.436  16.193  1.00 97.58           C  
ATOM   1695  CD  GLU A 225     -20.015  -6.411  17.705  1.00 97.58           C  
ATOM   1696  OE1 GLU A 225     -19.414  -7.180  18.491  1.00 97.58           O  
ATOM   1697  OE2 GLU A 225     -20.792  -5.551  18.173  1.00 97.58           O  
ATOM   1698  N   ALA A 226     -20.523  -8.371  12.939  1.00 98.12           N  
ATOM   1699  CA  ALA A 226     -19.881  -9.520  12.306  1.00 98.12           C  
ATOM   1700  C   ALA A 226     -19.410  -9.232  10.870  1.00 98.12           C  
ATOM   1701  CB  ALA A 226     -20.831 -10.713  12.355  1.00 98.12           C  
ATOM   1702  O   ALA A 226     -18.335  -9.676  10.470  1.00 98.12           O  
ATOM   1703  N   ILE A 227     -20.164  -8.458  10.082  1.00 98.58           N  
ATOM   1704  CA  ILE A 227     -19.763  -8.051   8.721  1.00 98.58           C  
ATOM   1705  C   ILE A 227     -18.503  -7.178   8.717  1.00 98.58           C  
ATOM   1706  CB  ILE A 227     -20.948  -7.371   7.996  1.00 98.58           C  
ATOM   1707  O   ILE A 227     -17.769  -7.204   7.734  1.00 98.58           O  
ATOM   1708  CG1 ILE A 227     -21.991  -8.417   7.541  1.00 98.58           C  
ATOM   1709  CG2 ILE A 227     -20.559  -6.464   6.815  1.00 98.58           C  
ATOM   1710  CD1 ILE A 227     -21.560  -9.331   6.382  1.00 98.58           C  
ATOM   1711  N   THR A 228     -18.183  -6.481   9.810  1.00 97.81           N  
ATOM   1712  CA  THR A 228     -16.982  -5.626   9.899  1.00 97.81           C  
ATOM   1713  C   THR A 228     -15.679  -6.406   9.670  1.00 97.81           C  
ATOM   1714  CB  THR A 228     -16.957  -4.881  11.242  1.00 97.81           C  
ATOM   1715  O   THR A 228     -14.712  -5.850   9.145  1.00 97.81           O  
ATOM   1716  CG2 THR A 228     -15.799  -3.894  11.361  1.00 97.81           C  
ATOM   1717  OG1 THR A 228     -18.130  -4.103  11.378  1.00 97.81           O  
ATOM   1718  N   GLY A 229     -15.669  -7.719   9.941  1.00 98.23           N  
ATOM   1719  CA  GLY A 229     -14.551  -8.597   9.582  1.00 98.23           C  
ATOM   1720  C   GLY A 229     -14.224  -8.604   8.081  1.00 98.23           C  
ATOM   1721  O   GLY A 229     -13.071  -8.813   7.723  1.00 98.23           O  
ATOM   1722  N   TYR A 230     -15.176  -8.280   7.197  1.00 98.67           N  
ATOM   1723  CA  TYR A 230     -14.955  -8.174   5.750  1.00 98.67           C  
ATOM   1724  C   TYR A 230     -13.915  -7.107   5.383  1.00 98.67           C  
ATOM   1725  CB  TYR A 230     -16.298  -7.883   5.065  1.00 98.67           C  
ATOM   1726  O   TYR A 230     -12.993  -7.383   4.614  1.00 98.67           O  
ATOM   1727  CG  TYR A 230     -16.237  -7.870   3.554  1.00 98.67           C  
ATOM   1728  CD1 TYR A 230     -16.435  -6.672   2.839  1.00 98.67           C  
ATOM   1729  CD2 TYR A 230     -15.998  -9.073   2.867  1.00 98.67           C  
ATOM   1730  CE1 TYR A 230     -16.419  -6.685   1.431  1.00 98.67           C  
ATOM   1731  CE2 TYR A 230     -15.971  -9.090   1.462  1.00 98.67           C  
ATOM   1732  OH  TYR A 230     -16.230  -7.933  -0.606  1.00 98.67           O  
ATOM   1733  CZ  TYR A 230     -16.204  -7.899   0.746  1.00 98.67           C  
ATOM   1734  N   GLY A 231     -14.017  -5.912   5.976  1.00 97.88           N  
ATOM   1735  CA  GLY A 231     -13.025  -4.846   5.801  1.00 97.88           C  
ATOM   1736  C   GLY A 231     -11.660  -5.227   6.376  1.00 97.88           C  
ATOM   1737  O   GLY A 231     -10.643  -5.066   5.704  1.00 97.88           O  
ATOM   1738  N   LEU A 232     -11.651  -5.834   7.571  1.00 98.59           N  
ATOM   1739  CA  LEU A 232     -10.433  -6.333   8.218  1.00 98.59           C  
ATOM   1740  C   LEU A 232      -9.698  -7.349   7.336  1.00 98.59           C  
ATOM   1741  CB  LEU A 232     -10.799  -6.925   9.594  1.00 98.59           C  
ATOM   1742  O   LEU A 232      -8.497  -7.209   7.117  1.00 98.59           O  
ATOM   1743  CG  LEU A 232      -9.631  -7.573  10.364  1.00 98.59           C  
ATOM   1744  CD1 LEU A 232      -8.514  -6.589  10.674  1.00 98.59           C  
ATOM   1745  CD2 LEU A 232     -10.148  -8.155  11.679  1.00 98.59           C  
ATOM   1746  N   GLY A 233     -10.405  -8.344   6.796  1.00 98.35           N  
ATOM   1747  CA  GLY A 233      -9.826  -9.329   5.880  1.00 98.35           C  
ATOM   1748  C   GLY A 233      -9.290  -8.686   4.604  1.00 98.35           C  
ATOM   1749  O   GLY A 233      -8.187  -9.008   4.164  1.00 98.35           O  
ATOM   1750  N   GLY A 234     -10.032  -7.725   4.047  1.00 98.08           N  
ATOM   1751  CA  GLY A 234      -9.630  -7.004   2.845  1.00 98.08           C  
ATOM   1752  C   GLY A 234      -8.286  -6.299   2.986  1.00 98.08           C  
ATOM   1753  O   GLY A 234      -7.361  -6.577   2.216  1.00 98.08           O  
ATOM   1754  N   SER A 235      -8.158  -5.449   4.005  1.00 98.25           N  
ATOM   1755  CA  SER A 235      -6.936  -4.680   4.257  1.00 98.25           C  
ATOM   1756  C   SER A 235      -5.797  -5.513   4.840  1.00 98.25           C  
ATOM   1757  CB  SER A 235      -7.249  -3.494   5.156  1.00 98.25           C  
ATOM   1758  O   SER A 235      -4.637  -5.212   4.564  1.00 98.25           O  
ATOM   1759  OG  SER A 235      -8.028  -2.590   4.409  1.00 98.25           O  
ATOM   1760  N   SER A 236      -6.092  -6.598   5.569  1.00 98.30           N  
ATOM   1761  CA  SER A 236      -5.061  -7.526   6.062  1.00 98.30           C  
ATOM   1762  C   SER A 236      -4.281  -8.139   4.907  1.00 98.30           C  
ATOM   1763  CB  SER A 236      -5.667  -8.675   6.871  1.00 98.30           C  
ATOM   1764  O   SER A 236      -3.055  -8.109   4.896  1.00 98.30           O  
ATOM   1765  OG  SER A 236      -6.254  -8.207   8.057  1.00 98.30           O  
ATOM   1766  N   MET A 237      -4.989  -8.673   3.910  1.00 98.14           N  
ATOM   1767  CA  MET A 237      -4.366  -9.257   2.722  1.00 98.14           C  
ATOM   1768  C   MET A 237      -3.733  -8.176   1.837  1.00 98.14           C  
ATOM   1769  CB  MET A 237      -5.413 -10.073   1.952  1.00 98.14           C  
ATOM   1770  O   MET A 237      -2.640  -8.387   1.311  1.00 98.14           O  
ATOM   1771  CG  MET A 237      -5.658 -11.474   2.534  1.00 98.14           C  
ATOM   1772  SD  MET A 237      -6.288 -11.613   4.236  1.00 98.14           S  
ATOM   1773  CE  MET A 237      -4.778 -12.015   5.146  1.00 98.14           C  
ATOM   1774  N   ALA A 238      -4.369  -7.004   1.724  1.00 98.13           N  
ATOM   1775  CA  ALA A 238      -3.836  -5.888   0.949  1.00 98.13           C  
ATOM   1776  C   ALA A 238      -2.499  -5.368   1.490  1.00 98.13           C  
ATOM   1777  CB  ALA A 238      -4.863  -4.759   0.917  1.00 98.13           C  
ATOM   1778  O   ALA A 238      -1.638  -5.011   0.693  1.00 98.13           O  
ATOM   1779  N   LEU A 239      -2.292  -5.357   2.815  1.00 98.48           N  
ATOM   1780  CA  LEU A 239      -1.030  -4.917   3.415  1.00 98.48           C  
ATOM   1781  C   LEU A 239       0.148  -5.738   2.891  1.00 98.48           C  
ATOM   1782  CB  LEU A 239      -1.121  -5.021   4.949  1.00 98.48           C  
ATOM   1783  O   LEU A 239       1.142  -5.176   2.435  1.00 98.48           O  
ATOM   1784  CG  LEU A 239       0.177  -4.597   5.664  1.00 98.48           C  
ATOM   1785  CD1 LEU A 239       0.514  -3.124   5.422  1.00 98.48           C  
ATOM   1786  CD2 LEU A 239       0.029  -4.797   7.165  1.00 98.48           C  
ATOM   1787  N   PHE A 240       0.024  -7.066   2.930  1.00 98.15           N  
ATOM   1788  CA  PHE A 240       1.072  -7.947   2.429  1.00 98.15           C  
ATOM   1789  C   PHE A 240       1.221  -7.839   0.913  1.00 98.15           C  
ATOM   1790  CB  PHE A 240       0.823  -9.391   2.861  1.00 98.15           C  
ATOM   1791  O   PHE A 240       2.353  -7.772   0.459  1.00 98.15           O  
ATOM   1792  CG  PHE A 240       0.924  -9.602   4.358  1.00 98.15           C  
ATOM   1793  CD1 PHE A 240       2.183  -9.710   4.977  1.00 98.15           C  
ATOM   1794  CD2 PHE A 240      -0.242  -9.662   5.137  1.00 98.15           C  
ATOM   1795  CE1 PHE A 240       2.271  -9.881   6.371  1.00 98.15           C  
ATOM   1796  CE2 PHE A 240      -0.155  -9.791   6.532  1.00 98.15           C  
ATOM   1797  CZ  PHE A 240       1.100  -9.914   7.151  1.00 98.15           C  
ATOM   1798  N   GLY A 241       0.127  -7.729   0.151  1.00 97.19           N  
ATOM   1799  CA  GLY A 241       0.203  -7.550  -1.305  1.00 97.19           C  
ATOM   1800  C   GLY A 241       0.866  -6.232  -1.728  1.00 97.19           C  
ATOM   1801  O   GLY A 241       1.624  -6.197  -2.692  1.00 97.19           O  
ATOM   1802  N   ARG A 242       0.633  -5.133  -0.995  1.00 97.77           N  
ATOM   1803  CA  ARG A 242       1.246  -3.826  -1.288  1.00 97.77           C  
ATOM   1804  C   ARG A 242       2.718  -3.779  -0.889  1.00 97.77           C  
ATOM   1805  CB  ARG A 242       0.443  -2.695  -0.612  1.00 97.77           C  
ATOM   1806  O   ARG A 242       3.531  -3.260  -1.643  1.00 97.77           O  
ATOM   1807  CG  ARG A 242       0.380  -1.398  -1.435  1.00 97.77           C  
ATOM   1808  CD  ARG A 242      -0.506  -1.624  -2.665  1.00 97.77           C  
ATOM   1809  NE  ARG A 242      -0.883  -0.376  -3.351  1.00 97.77           N  
ATOM   1810  NH1 ARG A 242      -0.070  -0.880  -5.452  1.00 97.77           N  
ATOM   1811  NH2 ARG A 242      -1.136   1.023  -5.131  1.00 97.77           N  
ATOM   1812  CZ  ARG A 242      -0.686  -0.089  -4.627  1.00 97.77           C  
ATOM   1813  N   VAL A 243       3.073  -4.350   0.264  1.00 98.17           N  
ATOM   1814  CA  VAL A 243       4.464  -4.387   0.741  1.00 98.17           C  
ATOM   1815  C   VAL A 243       5.289  -5.424  -0.021  1.00 98.17           C  
ATOM   1816  CB  VAL A 243       4.522  -4.638   2.259  1.00 98.17           C  
ATOM   1817  O   VAL A 243       6.389  -5.110  -0.464  1.00 98.17           O  
ATOM   1818  CG1 VAL A 243       5.964  -4.763   2.768  1.00 98.17           C  
ATOM   1819  CG2 VAL A 243       3.890  -3.476   3.032  1.00 98.17           C  
ATOM   1820  N   GLY A 244       4.782  -6.647  -0.182  1.00 97.55           N  
ATOM   1821  CA  GLY A 244       5.446  -7.733  -0.904  1.00 97.55           C  
ATOM   1822  C   GLY A 244       5.620  -7.392  -2.379  1.00 97.55           C  
ATOM   1823  O   GLY A 244       6.755  -7.312  -2.852  1.00 97.55           O  
ATOM   1824  N   GLY A 245       4.520  -7.079  -3.068  1.00 97.32           N  
ATOM   1825  CA  GLY A 245       4.540  -6.578  -4.441  1.00 97.32           C  
ATOM   1826  C   GLY A 245       5.423  -5.338  -4.606  1.00 97.32           C  
ATOM   1827  O   GLY A 245       6.262  -5.323  -5.500  1.00 97.32           O  
ATOM   1828  N   GLY A 246       5.319  -4.355  -3.701  1.00 97.46           N  
ATOM   1829  CA  GLY A 246       6.116  -3.120  -3.716  1.00 97.46           C  
ATOM   1830  C   GLY A 246       7.627  -3.349  -3.578  1.00 97.46           C  
ATOM   1831  O   GLY A 246       8.411  -2.780  -4.336  1.00 97.46           O  
ATOM   1832  N   ILE A 247       8.054  -4.221  -2.654  1.00 98.58           N  
ATOM   1833  CA  ILE A 247       9.474  -4.586  -2.504  1.00 98.58           C  
ATOM   1834  C   ILE A 247       9.970  -5.335  -3.743  1.00 98.58           C  
ATOM   1835  CB  ILE A 247       9.724  -5.404  -1.211  1.00 98.58           C  
ATOM   1836  O   ILE A 247      11.119  -5.143  -4.139  1.00 98.58           O  
ATOM   1837  CG1 ILE A 247       9.495  -4.534   0.046  1.00 98.58           C  
ATOM   1838  CG2 ILE A 247      11.161  -5.976  -1.159  1.00 98.58           C  
ATOM   1839  CD1 ILE A 247       9.371  -5.345   1.343  1.00 98.58           C  
ATOM   1840  N   TYR A 248       9.132  -6.186  -4.345  1.00 98.56           N  
ATOM   1841  CA  TYR A 248       9.492  -6.919  -5.555  1.00 98.56           C  
ATOM   1842  C   TYR A 248       9.782  -5.958  -6.714  1.00 98.56           C  
ATOM   1843  CB  TYR A 248       8.394  -7.932  -5.917  1.00 98.56           C  
ATOM   1844  O   TYR A 248      10.877  -6.016  -7.276  1.00 98.56           O  
ATOM   1845  CG  TYR A 248       8.696  -8.745  -7.160  1.00 98.56           C  
ATOM   1846  CD1 TYR A 248       8.545  -8.172  -8.436  1.00 98.56           C  
ATOM   1847  CD2 TYR A 248       9.116 -10.081  -7.048  1.00 98.56           C  
ATOM   1848  CE1 TYR A 248       8.839  -8.912  -9.590  1.00 98.56           C  
ATOM   1849  CE2 TYR A 248       9.389 -10.831  -8.207  1.00 98.56           C  
ATOM   1850  OH  TYR A 248       9.557 -10.965 -10.592  1.00 98.56           O  
ATOM   1851  CZ  TYR A 248       9.267 -10.243  -9.480  1.00 98.56           C  
ATOM   1852  N   THR A 249       8.825  -5.080  -7.041  1.00 97.55           N  
ATOM   1853  CA  THR A 249       8.931  -4.163  -8.190  1.00 97.55           C  
ATOM   1854  C   THR A 249      10.083  -3.186  -8.003  1.00 97.55           C  
ATOM   1855  CB  THR A 249       7.602  -3.445  -8.506  1.00 97.55           C  
ATOM   1856  O   THR A 249      11.026  -3.199  -8.787  1.00 97.55           O  
ATOM   1857  CG2 THR A 249       6.967  -2.665  -7.366  1.00 97.55           C  
ATOM   1858  OG1 THR A 249       7.805  -2.478  -9.501  1.00 97.55           O  
ATOM   1859  N   LYS A 250      10.127  -2.451  -6.885  1.00 97.84           N  
ATOM   1860  CA  LYS A 250      11.117  -1.378  -6.721  1.00 97.84           C  
ATOM   1861  C   LYS A 250      12.544  -1.878  -6.476  1.00 97.84           C  
ATOM   1862  CB  LYS A 250      10.646  -0.366  -5.667  1.00 97.84           C  
ATOM   1863  O   LYS A 250      13.499  -1.124  -6.627  1.00 97.84           O  
ATOM   1864  CG  LYS A 250       9.286   0.296  -5.971  1.00 97.84           C  
ATOM   1865  CD  LYS A 250       9.160   1.014  -7.341  1.00 97.84           C  
ATOM   1866  CE  LYS A 250       8.104   0.470  -8.314  1.00 97.84           C  
ATOM   1867  NZ  LYS A 250       7.959   1.338  -9.513  1.00 97.84           N  
ATOM   1868  N   ALA A 251      12.732  -3.150  -6.112  1.00 97.61           N  
ATOM   1869  CA  ALA A 251      14.062  -3.760  -6.124  1.00 97.61           C  
ATOM   1870  C   ALA A 251      14.579  -4.003  -7.550  1.00 97.61           C  
ATOM   1871  CB  ALA A 251      14.021  -5.077  -5.345  1.00 97.61           C  
ATOM   1872  O   ALA A 251      15.789  -3.912  -7.773  1.00 97.61           O  
ATOM   1873  N   ALA A 252      13.684  -4.359  -8.477  1.00 97.59           N  
ATOM   1874  CA  ALA A 252      14.005  -4.585  -9.879  1.00 97.59           C  
ATOM   1875  C   ALA A 252      14.181  -3.264 -10.630  1.00 97.59           C  
ATOM   1876  CB  ALA A 252      12.930  -5.480 -10.496  1.00 97.59           C  
ATOM   1877  O   ALA A 252      15.240  -3.088 -11.223  1.00 97.59           O  
ATOM   1878  N   ASP A 253      13.225  -2.347 -10.486  1.00 96.89           N  
ATOM   1879  CA  ASP A 253      13.188  -0.999 -11.073  1.00 96.89           C  
ATOM   1880  C   ASP A 253      14.496  -0.226 -10.805  1.00 96.89           C  
ATOM   1881  CB  ASP A 253      11.949  -0.324 -10.459  1.00 96.89           C  
ATOM   1882  O   ASP A 253      15.349  -0.073 -11.680  1.00 96.89           O  
ATOM   1883  CG  ASP A 253      11.557   1.027 -11.046  1.00 96.89           C  
ATOM   1884  OD1 ASP A 253      12.342   1.551 -11.861  1.00 96.89           O  
ATOM   1885  OD2 ASP A 253      10.511   1.521 -10.548  1.00 96.89           O  
ATOM   1886  N   VAL A 254      14.795   0.057  -9.528  1.00 97.51           N  
ATOM   1887  CA  VAL A 254      16.031   0.749  -9.115  1.00 97.51           C  
ATOM   1888  C   VAL A 254      17.295   0.032  -9.610  1.00 97.51           C  
ATOM   1889  CB  VAL A 254      16.072   0.890  -7.579  1.00 97.51           C  
ATOM   1890  O   VAL A 254      18.287   0.667  -9.975  1.00 97.51           O  
ATOM   1891  CG1 VAL A 254      17.383   1.515  -7.073  1.00 97.51           C  
ATOM   1892  CG2 VAL A 254      14.920   1.756  -7.060  1.00 97.51           C  
ATOM   1893  N   GLY A 255      17.298  -1.303  -9.612  1.00 97.39           N  
ATOM   1894  CA  GLY A 255      18.433  -2.084 -10.099  1.00 97.39           C  
ATOM   1895  C   GLY A 255      18.637  -1.971 -11.611  1.00 97.39           C  
ATOM   1896  O   GLY A 255      19.781  -1.857 -12.067  1.00 97.39           O  
ATOM   1897  N   ALA A 256      17.543  -1.998 -12.371  1.00 98.03           N  
ATOM   1898  CA  ALA A 256      17.526  -1.876 -13.819  1.00 98.03           C  
ATOM   1899  C   ALA A 256      17.963  -0.472 -14.243  1.00 98.03           C  
ATOM   1900  CB  ALA A 256      16.118  -2.208 -14.338  1.00 98.03           C  
ATOM   1901  O   ALA A 256      18.902  -0.344 -15.038  1.00 98.03           O  
ATOM   1902  N   ASP A 257      17.363   0.557 -13.652  1.00 97.95           N  
ATOM   1903  CA  ASP A 257      17.541   1.952 -14.042  1.00 97.95           C  
ATOM   1904  C   ASP A 257      18.922   2.500 -13.686  1.00 97.95           C  
ATOM   1905  CB  ASP A 257      16.399   2.796 -13.430  1.00 97.95           C  
ATOM   1906  O   ASP A 257      19.584   3.132 -14.521  1.00 97.95           O  
ATOM   1907  CG  ASP A 257      15.326   3.128 -14.473  1.00 97.95           C  
ATOM   1908  OD1 ASP A 257      15.225   2.342 -15.441  1.00 97.95           O  
ATOM   1909  OD2 ASP A 257      14.930   4.320 -14.521  1.00 97.95           O  
ATOM   1910  N   LEU A 258      19.433   2.200 -12.487  1.00 97.91           N  
ATOM   1911  CA  LEU A 258      20.764   2.661 -12.088  1.00 97.91           C  
ATOM   1912  C   LEU A 258      21.858   2.068 -12.982  1.00 97.91           C  
ATOM   1913  CB  LEU A 258      21.025   2.341 -10.606  1.00 97.91           C  
ATOM   1914  O   LEU A 258      22.692   2.800 -13.523  1.00 97.91           O  
ATOM   1915  CG  LEU A 258      20.193   3.167  -9.606  1.00 97.91           C  
ATOM   1916  CD1 LEU A 258      20.590   2.759  -8.185  1.00 97.91           C  
ATOM   1917  CD2 LEU A 258      20.434   4.670  -9.751  1.00 97.91           C  
ATOM   1918  N   VAL A 259      21.869   0.749 -13.187  1.00 98.05           N  
ATOM   1919  CA  VAL A 259      22.943   0.133 -13.979  1.00 98.05           C  
ATOM   1920  C   VAL A 259      22.746   0.395 -15.469  1.00 98.05           C  
ATOM   1921  CB  VAL A 259      23.119  -1.362 -13.683  1.00 98.05           C  
ATOM   1922  O   VAL A 259      23.713   0.715 -16.161  1.00 98.05           O  
ATOM   1923  CG1 VAL A 259      24.369  -1.895 -14.403  1.00 98.05           C  
ATOM   1924  CG2 VAL A 259      23.335  -1.598 -12.188  1.00 98.05           C  
ATOM   1925  N   GLY A 260      21.517   0.307 -15.974  1.00 97.42           N  
ATOM   1926  CA  GLY A 260      21.215   0.543 -17.382  1.00 97.42           C  
ATOM   1927  C   GLY A 260      21.496   1.988 -17.796  1.00 97.42           C  
ATOM   1928  O   GLY A 260      22.379   2.252 -18.621  1.00 97.42           O  
ATOM   1929  N   LYS A 261      20.791   2.941 -17.183  1.00 97.47           N  
ATOM   1930  CA  LYS A 261      20.729   4.331 -17.657  1.00 97.47           C  
ATOM   1931  C   LYS A 261      21.869   5.188 -17.117  1.00 97.47           C  
ATOM   1932  CB  LYS A 261      19.362   4.932 -17.292  1.00 97.47           C  
ATOM   1933  O   LYS A 261      22.423   6.005 -17.855  1.00 97.47           O  
ATOM   1934  CG  LYS A 261      18.190   4.147 -17.911  1.00 97.47           C  
ATOM   1935  CD  LYS A 261      16.876   4.456 -17.203  1.00 97.47           C  
ATOM   1936  CE  LYS A 261      16.335   5.852 -17.479  1.00 97.47           C  
ATOM   1937  NZ  LYS A 261      15.019   5.985 -16.835  1.00 97.47           N  
ATOM   1938  N   VAL A 262      22.253   5.011 -15.849  1.00 97.69           N  
ATOM   1939  CA  VAL A 262      23.287   5.852 -15.214  1.00 97.69           C  
ATOM   1940  C   VAL A 262      24.697   5.338 -15.519  1.00 97.69           C  
ATOM   1941  CB  VAL A 262      23.045   6.031 -13.698  1.00 97.69           C  
ATOM   1942  O   VAL A 262      25.570   6.134 -15.890  1.00 97.69           O  
ATOM   1943  CG1 VAL A 262      24.043   7.017 -13.081  1.00 97.69           C  
ATOM   1944  CG2 VAL A 262      21.629   6.552 -13.415  1.00 97.69           C  
ATOM   1945  N   GLU A 263      24.925   4.026 -15.403  1.00 98.16           N  
ATOM   1946  CA  GLU A 263      26.262   3.425 -15.543  1.00 98.16           C  
ATOM   1947  C   GLU A 263      26.603   2.995 -16.972  1.00 98.16           C  
ATOM   1948  CB  GLU A 263      26.421   2.218 -14.611  1.00 98.16           C  
ATOM   1949  O   GLU A 263      27.695   3.299 -17.458  1.00 98.16           O  
ATOM   1950  CG  GLU A 263      26.301   2.583 -13.133  1.00 98.16           C  
ATOM   1951  CD  GLU A 263      26.348   1.344 -12.238  1.00 98.16           C  
ATOM   1952  OE1 GLU A 263      25.877   1.448 -11.090  1.00 98.16           O  
ATOM   1953  OE2 GLU A 263      26.952   0.305 -12.603  1.00 98.16           O  
ATOM   1954  N   ARG A 264      25.704   2.267 -17.647  1.00 97.46           N  
ATOM   1955  CA  ARG A 264      25.978   1.647 -18.957  1.00 97.46           C  
ATOM   1956  C   ARG A 264      25.520   2.468 -20.155  1.00 97.46           C  
ATOM   1957  CB  ARG A 264      25.397   0.223 -18.999  1.00 97.46           C  
ATOM   1958  O   ARG A 264      25.956   2.170 -21.263  1.00 97.46           O  
ATOM   1959  CG  ARG A 264      26.000  -0.716 -17.949  1.00 97.46           C  
ATOM   1960  CD  ARG A 264      27.510  -0.890 -18.112  1.00 97.46           C  
ATOM   1961  NE  ARG A 264      28.022  -1.717 -17.017  1.00 97.46           N  
ATOM   1962  NH1 ARG A 264      29.407  -3.133 -18.210  1.00 97.46           N  
ATOM   1963  NH2 ARG A 264      29.131  -3.370 -16.012  1.00 97.46           N  
ATOM   1964  CZ  ARG A 264      28.853  -2.730 -17.100  1.00 97.46           C  
ATOM   1965  N   ASN A 265      24.733   3.522 -19.935  1.00 97.29           N  
ATOM   1966  CA  ASN A 265      24.158   4.377 -20.979  1.00 97.29           C  
ATOM   1967  C   ASN A 265      23.386   3.572 -22.044  1.00 97.29           C  
ATOM   1968  CB  ASN A 265      25.217   5.317 -21.595  1.00 97.29           C  
ATOM   1969  O   ASN A 265      23.515   3.835 -23.240  1.00 97.29           O  
ATOM   1970  CG  ASN A 265      26.061   6.058 -20.582  1.00 97.29           C  
ATOM   1971  ND2 ASN A 265      27.282   5.621 -20.383  1.00 97.29           N  
ATOM   1972  OD1 ASN A 265      25.657   7.023 -19.952  1.00 97.29           O  
ATOM   1973  N   ILE A 266      22.614   2.576 -21.609  1.00 97.45           N  
ATOM   1974  CA  ILE A 266      21.627   1.883 -22.450  1.00 97.45           C  
ATOM   1975  C   ILE A 266      20.221   2.441 -22.153  1.00 97.45           C  
ATOM   1976  CB  ILE A 266      21.733   0.346 -22.307  1.00 97.45           C  
ATOM   1977  O   ILE A 266      20.037   3.039 -21.088  1.00 97.45           O  
ATOM   1978  CG1 ILE A 266      21.401  -0.136 -20.882  1.00 97.45           C  
ATOM   1979  CG2 ILE A 266      23.141  -0.111 -22.737  1.00 97.45           C  
ATOM   1980  CD1 ILE A 266      21.434  -1.656 -20.706  1.00 97.45           C  
ATOM   1981  N   PRO A 267      19.252   2.314 -23.080  1.00 96.82           N  
ATOM   1982  CA  PRO A 267      17.865   2.725 -22.845  1.00 96.82           C  
ATOM   1983  C   PRO A 267      17.231   2.097 -21.587  1.00 96.82           C  
ATOM   1984  CB  PRO A 267      17.103   2.327 -24.115  1.00 96.82           C  
ATOM   1985  O   PRO A 267      17.650   1.029 -21.136  1.00 96.82           O  
ATOM   1986  CG  PRO A 267      18.178   2.343 -25.200  1.00 96.82           C  
ATOM   1987  CD  PRO A 267      19.406   1.839 -24.450  1.00 96.82           C  
ATOM   1988  N   GLU A 268      16.211   2.769 -21.038  1.00 97.04           N  
ATOM   1989  CA  GLU A 268      15.244   2.168 -20.097  1.00 97.04           C  
ATOM   1990  C   GLU A 268      14.592   0.953 -20.777  1.00 97.04           C  
ATOM   1991  CB  GLU A 268      14.194   3.237 -19.711  1.00 97.04           C  
ATOM   1992  O   GLU A 268      14.359   1.009 -21.980  1.00 97.04           O  
ATOM   1993  CG  GLU A 268      13.202   2.829 -18.604  1.00 97.04           C  
ATOM   1994  CD  GLU A 268      12.310   4.017 -18.166  1.00 97.04           C  
ATOM   1995  OE1 GLU A 268      11.276   4.307 -18.814  1.00 97.04           O  
ATOM   1996  OE2 GLU A 268      12.734   4.805 -17.286  1.00 97.04           O  
ATOM   1997  N   ASP A 269      14.346  -0.137 -20.045  1.00 97.90           N  
ATOM   1998  CA  ASP A 269      13.771  -1.391 -20.571  1.00 97.90           C  
ATOM   1999  C   ASP A 269      14.571  -2.129 -21.666  1.00 97.90           C  
ATOM   2000  CB  ASP A 269      12.319  -1.184 -20.999  1.00 97.90           C  
ATOM   2001  O   ASP A 269      14.044  -3.004 -22.363  1.00 97.90           O  
ATOM   2002  CG  ASP A 269      11.444  -0.689 -19.864  1.00 97.90           C  
ATOM   2003  OD1 ASP A 269      11.343  -1.457 -18.887  1.00 97.90           O  
ATOM   2004  OD2 ASP A 269      10.800   0.364 -20.083  1.00 97.90           O  
ATOM   2005  N   ASP A 270      15.863  -1.832 -21.833  1.00 98.14           N  
ATOM   2006  CA  ASP A 270      16.678  -2.502 -22.849  1.00 98.14           C  
ATOM   2007  C   ASP A 270      16.755  -4.029 -22.606  1.00 98.14           C  
ATOM   2008  CB  ASP A 270      18.073  -1.876 -22.897  1.00 98.14           C  
ATOM   2009  O   ASP A 270      17.112  -4.470 -21.506  1.00 98.14           O  
ATOM   2010  CG  ASP A 270      18.914  -2.410 -24.056  1.00 98.14           C  
ATOM   2011  OD1 ASP A 270      19.312  -3.597 -24.050  1.00 98.14           O  
ATOM   2012  OD2 ASP A 270      19.302  -1.625 -24.943  1.00 98.14           O  
ATOM   2013  N   PRO A 271      16.511  -4.876 -23.628  1.00 97.39           N  
ATOM   2014  CA  PRO A 271      16.461  -6.327 -23.454  1.00 97.39           C  
ATOM   2015  C   PRO A 271      17.800  -6.955 -23.039  1.00 97.39           C  
ATOM   2016  CB  PRO A 271      15.968  -6.880 -24.795  1.00 97.39           C  
ATOM   2017  O   PRO A 271      17.814  -8.121 -22.642  1.00 97.39           O  
ATOM   2018  CG  PRO A 271      16.380  -5.808 -25.805  1.00 97.39           C  
ATOM   2019  CD  PRO A 271      16.242  -4.512 -25.011  1.00 97.39           C  
ATOM   2020  N   ARG A 272      18.927  -6.235 -23.114  1.00 98.11           N  
ATOM   2021  CA  ARG A 272      20.231  -6.685 -22.594  1.00 98.11           C  
ATOM   2022  C   ARG A 272      20.289  -6.640 -21.069  1.00 98.11           C  
ATOM   2023  CB  ARG A 272      21.358  -5.817 -23.176  1.00 98.11           C  
ATOM   2024  O   ARG A 272      21.128  -7.318 -20.482  1.00 98.11           O  
ATOM   2025  CG  ARG A 272      21.456  -5.911 -24.707  1.00 98.11           C  
ATOM   2026  CD  ARG A 272      22.442  -4.880 -25.263  1.00 98.11           C  
ATOM   2027  NE  ARG A 272      21.884  -3.515 -25.222  1.00 98.11           N  
ATOM   2028  NH1 ARG A 272      23.720  -2.397 -26.031  1.00 98.11           N  
ATOM   2029  NH2 ARG A 272      21.853  -1.278 -25.621  1.00 98.11           N  
ATOM   2030  CZ  ARG A 272      22.483  -2.411 -25.619  1.00 98.11           C  
ATOM   2031  N   ASN A 273      19.433  -5.853 -20.422  1.00 98.34           N  
ATOM   2032  CA  ASN A 273      19.430  -5.689 -18.978  1.00 98.34           C  
ATOM   2033  C   ASN A 273      18.671  -6.848 -18.291  1.00 98.34           C  
ATOM   2034  CB  ASN A 273      18.880  -4.293 -18.665  1.00 98.34           C  
ATOM   2035  O   ASN A 273      17.466  -7.001 -18.496  1.00 98.34           O  
ATOM   2036  CG  ASN A 273      18.963  -3.914 -17.198  1.00 98.34           C  
ATOM   2037  ND2 ASN A 273      18.855  -2.636 -16.924  1.00 98.34           N  
ATOM   2038  OD1 ASN A 273      19.177  -4.738 -16.318  1.00 98.34           O  
ATOM   2039  N   PRO A 274      19.340  -7.678 -17.463  1.00 98.06           N  
ATOM   2040  CA  PRO A 274      18.713  -8.828 -16.808  1.00 98.06           C  
ATOM   2041  C   PRO A 274      17.598  -8.468 -15.815  1.00 98.06           C  
ATOM   2042  CB  PRO A 274      19.850  -9.564 -16.092  1.00 98.06           C  
ATOM   2043  O   PRO A 274      16.797  -9.339 -15.479  1.00 98.06           O  
ATOM   2044  CG  PRO A 274      20.901  -8.485 -15.870  1.00 98.06           C  
ATOM   2045  CD  PRO A 274      20.751  -7.613 -17.110  1.00 98.06           C  
ATOM   2046  N   ALA A 275      17.514  -7.222 -15.344  1.00 98.38           N  
ATOM   2047  CA  ALA A 275      16.485  -6.820 -14.387  1.00 98.38           C  
ATOM   2048  C   ALA A 275      15.131  -6.469 -15.036  1.00 98.38           C  
ATOM   2049  CB  ALA A 275      17.049  -5.694 -13.518  1.00 98.38           C  
ATOM   2050  O   ALA A 275      14.117  -6.533 -14.349  1.00 98.38           O  
ATOM   2051  N   VAL A 276      15.076  -6.205 -16.348  1.00 98.26           N  
ATOM   2052  CA  VAL A 276      13.886  -5.634 -17.022  1.00 98.26           C  
ATOM   2053  C   VAL A 276      12.658  -6.549 -16.987  1.00 98.26           C  
ATOM   2054  CB  VAL A 276      14.243  -5.244 -18.470  1.00 98.26           C  
ATOM   2055  O   VAL A 276      11.534  -6.081 -16.841  1.00 98.26           O  
ATOM   2056  CG1 VAL A 276      13.038  -4.818 -19.311  1.00 98.26           C  
ATOM   2057  CG2 VAL A 276      15.226  -4.073 -18.439  1.00 98.26           C  
ATOM   2058  N   ILE A 277      12.835  -7.874 -17.048  1.00 98.20           N  
ATOM   2059  CA  ILE A 277      11.693  -8.788 -16.872  1.00 98.20           C  
ATOM   2060  C   ILE A 277      11.147  -8.710 -15.444  1.00 98.20           C  
ATOM   2061  CB  ILE A 277      12.059 -10.236 -17.261  1.00 98.20           C  
ATOM   2062  O   ILE A 277       9.935  -8.724 -15.268  1.00 98.20           O  
ATOM   2063  CG1 ILE A 277      12.331 -10.381 -18.776  1.00 98.20           C  
ATOM   2064  CG2 ILE A 277      10.993 -11.260 -16.819  1.00 98.20           C  
ATOM   2065  CD1 ILE A 277      11.128 -10.133 -19.700  1.00 98.20           C  
ATOM   2066  N   ALA A 278      12.011  -8.634 -14.427  1.00 97.90           N  
ATOM   2067  CA  ALA A 278      11.562  -8.504 -13.041  1.00 97.90           C  
ATOM   2068  C   ALA A 278      10.888  -7.145 -12.796  1.00 97.90           C  
ATOM   2069  CB  ALA A 278      12.754  -8.730 -12.102  1.00 97.90           C  
ATOM   2070  O   ALA A 278       9.934  -7.081 -12.032  1.00 97.90           O  
ATOM   2071  N   ASP A 279      11.352  -6.103 -13.476  1.00 98.14           N  
ATOM   2072  CA  ASP A 279      10.784  -4.759 -13.436  1.00 98.14           C  
ATOM   2073  C   ASP A 279       9.347  -4.741 -13.978  1.00 98.14           C  
ATOM   2074  CB  ASP A 279      11.730  -3.860 -14.238  1.00 98.14           C  
ATOM   2075  O   ASP A 279       8.392  -4.570 -13.226  1.00 98.14           O  
ATOM   2076  CG  ASP A 279      11.452  -2.381 -14.055  1.00 98.14           C  
ATOM   2077  OD1 ASP A 279      10.565  -2.077 -13.237  1.00 98.14           O  
ATOM   2078  OD2 ASP A 279      12.241  -1.638 -14.668  1.00 98.14           O  
ATOM   2079  N   ASN A 280       9.168  -5.172 -15.232  1.00 98.34           N  
ATOM   2080  CA  ASN A 280       7.853  -5.214 -15.874  1.00 98.34           C  
ATOM   2081  C   ASN A 280       6.898  -6.232 -15.206  1.00 98.34           C  
ATOM   2082  CB  ASN A 280       8.050  -5.534 -17.366  1.00 98.34           C  
ATOM   2083  O   ASN A 280       5.675  -6.059 -15.201  1.00 98.34           O  
ATOM   2084  CG  ASN A 280       8.430  -4.337 -18.229  1.00 98.34           C  
ATOM   2085  ND2 ASN A 280       9.590  -3.749 -18.033  1.00 98.34           N  
ATOM   2086  OD1 ASN A 280       7.708  -4.022 -19.165  1.00 98.34           O  
ATOM   2087  N   VAL A 281       7.415  -7.327 -14.626  1.00 98.37           N  
ATOM   2088  CA  VAL A 281       6.619  -8.206 -13.742  1.00 98.37           C  
ATOM   2089  C   VAL A 281       6.170  -7.440 -12.498  1.00 98.37           C  
ATOM   2090  CB  VAL A 281       7.411  -9.468 -13.340  1.00 98.37           C  
ATOM   2091  O   VAL A 281       5.024  -7.589 -12.069  1.00 98.37           O  
ATOM   2092  CG1 VAL A 281       6.732 -10.252 -12.209  1.00 98.37           C  
ATOM   2093  CG2 VAL A 281       7.520 -10.440 -14.519  1.00 98.37           C  
ATOM   2094  N   GLY A 282       7.063  -6.621 -11.952  1.00 96.84           N  
ATOM   2095  CA  GLY A 282       6.869  -5.728 -10.825  1.00 96.84           C  
ATOM   2096  C   GLY A 282       5.608  -4.882 -10.920  1.00 96.84           C  
ATOM   2097  O   GLY A 282       4.788  -4.941 -10.002  1.00 96.84           O  
ATOM   2098  N   ASP A 283       5.392  -4.184 -12.028  1.00 97.01           N  
ATOM   2099  CA  ASP A 283       4.245  -3.267 -12.179  1.00 97.01           C  
ATOM   2100  C   ASP A 283       2.909  -4.014 -12.072  1.00 97.01           C  
ATOM   2101  CB  ASP A 283       4.314  -2.536 -13.529  1.00 97.01           C  
ATOM   2102  O   ASP A 283       1.907  -3.525 -11.549  1.00 97.01           O  
ATOM   2103  CG  ASP A 283       5.722  -2.066 -13.870  1.00 97.01           C  
ATOM   2104  OD1 ASP A 283       6.406  -1.686 -12.896  1.00 97.01           O  
ATOM   2105  OD2 ASP A 283       6.096  -2.340 -15.034  1.00 97.01           O  
ATOM   2106  N   ASN A 284       2.891  -5.278 -12.499  1.00 98.37           N  
ATOM   2107  CA  ASN A 284       1.704  -6.118 -12.411  1.00 98.37           C  
ATOM   2108  C   ASN A 284       1.465  -6.667 -10.991  1.00 98.37           C  
ATOM   2109  CB  ASN A 284       1.813  -7.245 -13.442  1.00 98.37           C  
ATOM   2110  O   ASN A 284       0.313  -6.893 -10.604  1.00 98.37           O  
ATOM   2111  CG  ASN A 284       1.794  -6.733 -14.867  1.00 98.37           C  
ATOM   2112  ND2 ASN A 284       2.937  -6.593 -15.489  1.00 98.37           N  
ATOM   2113  OD1 ASN A 284       0.738  -6.526 -15.448  1.00 98.37           O  
ATOM   2114  N   VAL A 285       2.521  -6.912 -10.209  1.00 96.05           N  
ATOM   2115  CA  VAL A 285       2.413  -7.520  -8.867  1.00 96.05           C  
ATOM   2116  C   VAL A 285       2.321  -6.483  -7.746  1.00 96.05           C  
ATOM   2117  CB  VAL A 285       3.531  -8.542  -8.593  1.00 96.05           C  
ATOM   2118  O   VAL A 285       1.613  -6.706  -6.767  1.00 96.05           O  
ATOM   2119  CG1 VAL A 285       3.525  -9.658  -9.649  1.00 96.05           C  
ATOM   2120  CG2 VAL A 285       4.939  -7.950  -8.530  1.00 96.05           C  
ATOM   2121  N   GLY A 286       2.977  -5.335  -7.897  1.00 94.65           N  
ATOM   2122  CA  GLY A 286       2.883  -4.193  -6.993  1.00 94.65           C  
ATOM   2123  C   GLY A 286       1.751  -3.266  -7.412  1.00 94.65           C  
ATOM   2124  O   GLY A 286       0.719  -3.189  -6.735  1.00 94.65           O  
ATOM   2125  N   ASP A 287       1.933  -2.597  -8.545  1.00 95.77           N  
ATOM   2126  CA  ASP A 287       1.166  -1.412  -8.948  1.00 95.77           C  
ATOM   2127  C   ASP A 287      -0.236  -1.749  -9.462  1.00 95.77           C  
ATOM   2128  CB  ASP A 287       1.978  -0.576  -9.949  1.00 95.77           C  
ATOM   2129  O   ASP A 287      -1.140  -0.922  -9.381  1.00 95.77           O  
ATOM   2130  CG  ASP A 287       3.266  -0.003  -9.343  1.00 95.77           C  
ATOM   2131  OD1 ASP A 287       3.679  -0.487  -8.258  1.00 95.77           O  
ATOM   2132  OD2 ASP A 287       3.768   0.974  -9.918  1.00 95.77           O  
ATOM   2133  N   ILE A 288      -0.462  -3.002  -9.862  1.00 98.13           N  
ATOM   2134  CA  ILE A 288      -1.786  -3.548 -10.174  1.00 98.13           C  
ATOM   2135  C   ILE A 288      -2.323  -4.419  -9.035  1.00 98.13           C  
ATOM   2136  CB  ILE A 288      -1.744  -4.273 -11.530  1.00 98.13           C  
ATOM   2137  O   ILE A 288      -3.355  -4.088  -8.450  1.00 98.13           O  
ATOM   2138  CG1 ILE A 288      -1.481  -3.312 -12.706  1.00 98.13           C  
ATOM   2139  CG2 ILE A 288      -3.008  -5.101 -11.779  1.00 98.13           C  
ATOM   2140  CD1 ILE A 288      -2.629  -2.346 -13.034  1.00 98.13           C  
ATOM   2141  N   ALA A 289      -1.674  -5.542  -8.701  1.00 97.87           N  
ATOM   2142  CA  ALA A 289      -2.269  -6.507  -7.769  1.00 97.87           C  
ATOM   2143  C   ALA A 289      -2.361  -5.968  -6.332  1.00 97.87           C  
ATOM   2144  CB  ALA A 289      -1.514  -7.836  -7.836  1.00 97.87           C  
ATOM   2145  O   ALA A 289      -3.416  -6.069  -5.690  1.00 97.87           O  
ATOM   2146  N   GLY A 290      -1.289  -5.340  -5.842  1.00 96.32           N  
ATOM   2147  CA  GLY A 290      -1.302  -4.640  -4.564  1.00 96.32           C  
ATOM   2148  C   GLY A 290      -2.327  -3.501  -4.554  1.00 96.32           C  
ATOM   2149  O   GLY A 290      -3.093  -3.384  -3.601  1.00 96.32           O  
ATOM   2150  N   MET A 291      -2.399  -2.702  -5.626  1.00 97.37           N  
ATOM   2151  CA  MET A 291      -3.311  -1.550  -5.740  1.00 97.37           C  
ATOM   2152  C   MET A 291      -4.776  -1.971  -5.728  1.00 97.37           C  
ATOM   2153  CB  MET A 291      -2.999  -0.775  -7.030  1.00 97.37           C  
ATOM   2154  O   MET A 291      -5.581  -1.420  -4.979  1.00 97.37           O  
ATOM   2155  CG  MET A 291      -3.779   0.535  -7.162  1.00 97.37           C  
ATOM   2156  SD  MET A 291      -5.347   0.327  -8.031  1.00 97.37           S  
ATOM   2157  CE  MET A 291      -4.702   0.198  -9.723  1.00 97.37           C  
ATOM   2158  N   GLY A 292      -5.114  -3.005  -6.497  1.00 96.06           N  
ATOM   2159  CA  GLY A 292      -6.464  -3.553  -6.530  1.00 96.06           C  
ATOM   2160  C   GLY A 292      -6.922  -4.055  -5.164  1.00 96.06           C  
ATOM   2161  O   GLY A 292      -8.056  -3.800  -4.761  1.00 96.06           O  
ATOM   2162  N   SER A 293      -6.024  -4.715  -4.428  1.00 97.56           N  
ATOM   2163  CA  SER A 293      -6.283  -5.192  -3.064  1.00 97.56           C  
ATOM   2164  C   SER A 293      -6.443  -4.027  -2.076  1.00 97.56           C  
ATOM   2165  CB  SER A 293      -5.144  -6.114  -2.610  1.00 97.56           C  
ATOM   2166  O   SER A 293      -7.353  -4.028  -1.247  1.00 97.56           O  
ATOM   2167  OG  SER A 293      -4.907  -7.146  -3.553  1.00 97.56           O  
ATOM   2168  N   ASP A 294      -5.597  -3.001  -2.192  1.00 97.45           N  
ATOM   2169  CA  ASP A 294      -5.607  -1.788  -1.367  1.00 97.45           C  
ATOM   2170  C   ASP A 294      -6.940  -1.030  -1.471  1.00 97.45           C  
ATOM   2171  CB  ASP A 294      -4.404  -0.929  -1.802  1.00 97.45           C  
ATOM   2172  O   ASP A 294      -7.615  -0.782  -0.464  1.00 97.45           O  
ATOM   2173  CG  ASP A 294      -4.230   0.381  -1.042  1.00 97.45           C  
ATOM   2174  OD1 ASP A 294      -4.963   0.611  -0.058  1.00 97.45           O  
ATOM   2175  OD2 ASP A 294      -3.316   1.149  -1.416  1.00 97.45           O  
ATOM   2176  N   LEU A 295      -7.368  -0.728  -2.697  1.00 96.33           N  
ATOM   2177  CA  LEU A 295      -8.606   0.007  -2.956  1.00 96.33           C  
ATOM   2178  C   LEU A 295      -9.852  -0.834  -2.650  1.00 96.33           C  
ATOM   2179  CB  LEU A 295      -8.587   0.515  -4.409  1.00 96.33           C  
ATOM   2180  O   LEU A 295     -10.857  -0.283  -2.190  1.00 96.33           O  
ATOM   2181  CG  LEU A 295      -7.890   1.869  -4.654  1.00 96.33           C  
ATOM   2182  CD1 LEU A 295      -8.627   3.023  -3.965  1.00 96.33           C  
ATOM   2183  CD2 LEU A 295      -6.429   1.898  -4.210  1.00 96.33           C  
ATOM   2184  N   PHE A 296      -9.786  -2.161  -2.818  1.00 97.93           N  
ATOM   2185  CA  PHE A 296     -10.814  -3.065  -2.300  1.00 97.93           C  
ATOM   2186  C   PHE A 296     -10.946  -2.946  -0.773  1.00 97.93           C  
ATOM   2187  CB  PHE A 296     -10.521  -4.513  -2.716  1.00 97.93           C  
ATOM   2188  O   PHE A 296     -12.062  -2.783  -0.275  1.00 97.93           O  
ATOM   2189  CG  PHE A 296     -11.355  -5.503  -1.931  1.00 97.93           C  
ATOM   2190  CD1 PHE A 296     -10.767  -6.270  -0.908  1.00 97.93           C  
ATOM   2191  CD2 PHE A 296     -12.745  -5.546  -2.129  1.00 97.93           C  
ATOM   2192  CE1 PHE A 296     -11.573  -7.086  -0.099  1.00 97.93           C  
ATOM   2193  CE2 PHE A 296     -13.548  -6.337  -1.295  1.00 97.93           C  
ATOM   2194  CZ  PHE A 296     -12.962  -7.111  -0.280  1.00 97.93           C  
ATOM   2195  N   GLY A 297      -9.829  -2.956  -0.036  1.00 97.24           N  
ATOM   2196  CA  GLY A 297      -9.817  -2.728   1.411  1.00 97.24           C  
ATOM   2197  C   GLY A 297     -10.471  -1.396   1.794  1.00 97.24           C  
ATOM   2198  O   GLY A 297     -11.357  -1.367   2.646  1.00 97.24           O  
ATOM   2199  N   SER A 298     -10.139  -0.306   1.089  1.00 97.97           N  
ATOM   2200  CA  SER A 298     -10.765   1.011   1.309  1.00 97.97           C  
ATOM   2201  C   SER A 298     -12.283   0.991   1.097  1.00 97.97           C  
ATOM   2202  CB  SER A 298     -10.172   2.074   0.378  1.00 97.97           C  
ATOM   2203  O   SER A 298     -13.033   1.565   1.893  1.00 97.97           O  
ATOM   2204  OG  SER A 298      -8.782   2.204   0.557  1.00 97.97           O  
ATOM   2205  N   TYR A 299     -12.753   0.321   0.039  1.00 98.19           N  
ATOM   2206  CA  TYR A 299     -14.178   0.157  -0.253  1.00 98.19           C  
ATOM   2207  C   TYR A 299     -14.900  -0.661   0.828  1.00 98.19           C  
ATOM   2208  CB  TYR A 299     -14.336  -0.506  -1.631  1.00 98.19           C  
ATOM   2209  O   TYR A 299     -15.953  -0.245   1.330  1.00 98.19           O  
ATOM   2210  CG  TYR A 299     -15.732  -1.042  -1.867  1.00 98.19           C  
ATOM   2211  CD1 TYR A 299     -16.007  -2.416  -1.702  1.00 98.19           C  
ATOM   2212  CD2 TYR A 299     -16.777  -0.135  -2.115  1.00 98.19           C  
ATOM   2213  CE1 TYR A 299     -17.337  -2.879  -1.761  1.00 98.19           C  
ATOM   2214  CE2 TYR A 299     -18.099  -0.598  -2.174  1.00 98.19           C  
ATOM   2215  OH  TYR A 299     -19.676  -2.364  -1.973  1.00 98.19           O  
ATOM   2216  CZ  TYR A 299     -18.383  -1.963  -1.989  1.00 98.19           C  
ATOM   2217  N   ALA A 300     -14.327  -1.811   1.190  1.00 98.38           N  
ATOM   2218  CA  ALA A 300     -14.890  -2.734   2.163  1.00 98.38           C  
ATOM   2219  C   ALA A 300     -14.998  -2.077   3.542  1.00 98.38           C  
ATOM   2220  CB  ALA A 300     -14.020  -3.997   2.190  1.00 98.38           C  
ATOM   2221  O   ALA A 300     -16.069  -2.109   4.149  1.00 98.38           O  
ATOM   2222  N   GLU A 301     -13.939  -1.416   4.009  1.00 98.56           N  
ATOM   2223  CA  GLU A 301     -13.941  -0.712   5.291  1.00 98.56           C  
ATOM   2224  C   GLU A 301     -14.893   0.481   5.306  1.00 98.56           C  
ATOM   2225  CB  GLU A 301     -12.535  -0.241   5.649  1.00 98.56           C  
ATOM   2226  O   GLU A 301     -15.646   0.627   6.264  1.00 98.56           O  
ATOM   2227  CG  GLU A 301     -11.644  -1.409   6.082  1.00 98.56           C  
ATOM   2228  CD  GLU A 301     -10.313  -0.883   6.610  1.00 98.56           C  
ATOM   2229  OE1 GLU A 301      -9.268  -1.452   6.240  1.00 98.56           O  
ATOM   2230  OE2 GLU A 301     -10.343   0.098   7.377  1.00 98.56           O  
ATOM   2231  N   SER A 302     -14.930   1.301   4.248  1.00 98.56           N  
ATOM   2232  CA  SER A 302     -15.847   2.455   4.191  1.00 98.56           C  
ATOM   2233  C   SER A 302     -17.306   2.009   4.263  1.00 98.56           C  
ATOM   2234  CB  SER A 302     -15.626   3.277   2.921  1.00 98.56           C  
ATOM   2235  O   SER A 302     -18.116   2.601   4.980  1.00 98.56           O  
ATOM   2236  OG  SER A 302     -14.312   3.791   2.882  1.00 98.56           O  
ATOM   2237  N   SER A 303     -17.632   0.917   3.567  1.00 98.47           N  
ATOM   2238  CA  SER A 303     -18.962   0.309   3.608  1.00 98.47           C  
ATOM   2239  C   SER A 303     -19.262  -0.273   4.992  1.00 98.47           C  
ATOM   2240  CB  SER A 303     -19.092  -0.769   2.528  1.00 98.47           C  
ATOM   2241  O   SER A 303     -20.294   0.046   5.577  1.00 98.47           O  
ATOM   2242  OG  SER A 303     -18.822  -0.223   1.251  1.00 98.47           O  
ATOM   2243  N   CYS A 304     -18.352  -1.071   5.561  1.00 98.36           N  
ATOM   2244  CA  CYS A 304     -18.538  -1.696   6.874  1.00 98.36           C  
ATOM   2245  C   CYS A 304     -18.642  -0.668   8.009  1.00 98.36           C  
ATOM   2246  CB  CYS A 304     -17.397  -2.681   7.149  1.00 98.36           C  
ATOM   2247  O   CYS A 304     -19.507  -0.805   8.870  1.00 98.36           O  
ATOM   2248  SG  CYS A 304     -17.502  -4.105   6.027  1.00 98.36           S  
ATOM   2249  N   ALA A 305     -17.828   0.390   7.986  1.00 98.41           N  
ATOM   2250  CA  ALA A 305     -17.875   1.478   8.960  1.00 98.41           C  
ATOM   2251  C   ALA A 305     -19.227   2.211   8.930  1.00 98.41           C  
ATOM   2252  CB  ALA A 305     -16.723   2.446   8.670  1.00 98.41           C  
ATOM   2253  O   ALA A 305     -19.786   2.541   9.976  1.00 98.41           O  
ATOM   2254  N   ALA A 306     -19.794   2.429   7.740  1.00 98.65           N  
ATOM   2255  CA  ALA A 306     -21.131   2.999   7.619  1.00 98.65           C  
ATOM   2256  C   ALA A 306     -22.193   2.030   8.170  1.00 98.65           C  
ATOM   2257  CB  ALA A 306     -21.374   3.379   6.154  1.00 98.65           C  
ATOM   2258  O   ALA A 306     -23.066   2.437   8.938  1.00 98.65           O  
ATOM   2259  N   LEU A 307     -22.097   0.742   7.832  1.00 98.55           N  
ATOM   2260  CA  LEU A 307     -23.045  -0.283   8.272  1.00 98.55           C  
ATOM   2261  C   LEU A 307     -23.034  -0.489   9.796  1.00 98.55           C  
ATOM   2262  CB  LEU A 307     -22.746  -1.601   7.540  1.00 98.55           C  
ATOM   2263  O   LEU A 307     -24.096  -0.569  10.402  1.00 98.55           O  
ATOM   2264  CG  LEU A 307     -23.037  -1.602   6.026  1.00 98.55           C  
ATOM   2265  CD1 LEU A 307     -22.491  -2.891   5.412  1.00 98.55           C  
ATOM   2266  CD2 LEU A 307     -24.527  -1.495   5.709  1.00 98.55           C  
ATOM   2267  N   VAL A 308     -21.876  -0.524  10.456  1.00 97.43           N  
ATOM   2268  CA  VAL A 308     -21.823  -0.746  11.914  1.00 97.43           C  
ATOM   2269  C   VAL A 308     -22.417   0.422  12.710  1.00 97.43           C  
ATOM   2270  CB  VAL A 308     -20.397  -1.104  12.369  1.00 97.43           C  
ATOM   2271  O   VAL A 308     -23.039   0.208  13.745  1.00 97.43           O  
ATOM   2272  CG1 VAL A 308     -19.426   0.075  12.279  1.00 97.43           C  
ATOM   2273  CG2 VAL A 308     -20.377  -1.651  13.800  1.00 97.43           C  
ATOM   2274  N   VAL A 309     -22.296   1.666  12.230  1.00 97.98           N  
ATOM   2275  CA  VAL A 309     -22.930   2.814  12.905  1.00 97.98           C  
ATOM   2276  C   VAL A 309     -24.425   2.886  12.577  1.00 97.98           C  
ATOM   2277  CB  VAL A 309     -22.208   4.138  12.595  1.00 97.98           C  
ATOM   2278  O   VAL A 309     -25.236   3.180  13.459  1.00 97.98           O  
ATOM   2279  CG1 VAL A 309     -22.798   5.281  13.434  1.00 97.98           C  
ATOM   2280  CG2 VAL A 309     -20.713   4.074  12.936  1.00 97.98           C  
ATOM   2281  N   ALA A 310     -24.826   2.585  11.337  1.00 98.14           N  
ATOM   2282  CA  ALA A 310     -26.237   2.545  10.949  1.00 98.14           C  
ATOM   2283  C   ALA A 310     -27.026   1.427  11.657  1.00 98.14           C  
ATOM   2284  CB  ALA A 310     -26.346   2.435   9.426  1.00 98.14           C  
ATOM   2285  O   ALA A 310     -28.207   1.620  11.953  1.00 98.14           O  
ATOM   2286  N   SER A 311     -26.384   0.302  11.993  1.00 97.71           N  
ATOM   2287  CA  SER A 311     -27.045  -0.856  12.613  1.00 97.71           C  
ATOM   2288  C   SER A 311     -27.568  -0.593  14.028  1.00 97.71           C  
ATOM   2289  CB  SER A 311     -26.098  -2.051  12.640  1.00 97.71           C  
ATOM   2290  O   SER A 311     -28.540  -1.213  14.450  1.00 97.71           O  
ATOM   2291  OG  SER A 311     -25.068  -1.869  13.584  1.00 97.71           O  
ATOM   2292  N   ILE A 312     -26.959   0.359  14.739  1.00 96.89           N  
ATOM   2293  CA  ILE A 312     -27.378   0.832  16.070  1.00 96.89           C  
ATOM   2294  C   ILE A 312     -28.019   2.232  16.022  1.00 96.89           C  
ATOM   2295  CB  ILE A 312     -26.200   0.749  17.061  1.00 96.89           C  
ATOM   2296  O   ILE A 312     -28.283   2.861  17.050  1.00 96.89           O  
ATOM   2297  CG1 ILE A 312     -25.041   1.677  16.632  1.00 96.89           C  
ATOM   2298  CG2 ILE A 312     -25.737  -0.714  17.199  1.00 96.89           C  
ATOM   2299  CD1 ILE A 312     -23.947   1.814  17.695  1.00 96.89           C  
ATOM   2300  N   SER A 313     -28.254   2.737  14.814  1.00 97.69           N  
ATOM   2301  CA  SER A 313     -29.031   3.944  14.533  1.00 97.69           C  
ATOM   2302  C   SER A 313     -30.485   3.569  14.227  1.00 97.69           C  
ATOM   2303  CB  SER A 313     -28.387   4.682  13.360  1.00 97.69           C  
ATOM   2304  O   SER A 313     -30.823   2.388  14.160  1.00 97.69           O  
ATOM   2305  OG  SER A 313     -27.083   5.114  13.703  1.00 97.69           O  
ATOM   2306  N   SER A 314     -31.362   4.553  14.010  1.00 97.40           N  
ATOM   2307  CA  SER A 314     -32.776   4.276  13.683  1.00 97.40           C  
ATOM   2308  C   SER A 314     -32.968   3.285  12.529  1.00 97.40           C  
ATOM   2309  CB  SER A 314     -33.533   5.556  13.348  1.00 97.40           C  
ATOM   2310  O   SER A 314     -33.861   2.453  12.619  1.00 97.40           O  
ATOM   2311  OG  SER A 314     -32.834   6.298  12.373  1.00 97.40           O  
ATOM   2312  N   PHE A 315     -32.110   3.305  11.501  1.00 97.55           N  
ATOM   2313  CA  PHE A 315     -32.198   2.377  10.368  1.00 97.55           C  
ATOM   2314  C   PHE A 315     -32.126   0.909  10.801  1.00 97.55           C  
ATOM   2315  CB  PHE A 315     -31.075   2.672   9.362  1.00 97.55           C  
ATOM   2316  O   PHE A 315     -32.970   0.110  10.402  1.00 97.55           O  
ATOM   2317  CG  PHE A 315     -30.984   4.098   8.851  1.00 97.55           C  
ATOM   2318  CD1 PHE A 315     -32.127   4.919   8.765  1.00 97.55           C  
ATOM   2319  CD2 PHE A 315     -29.740   4.590   8.410  1.00 97.55           C  
ATOM   2320  CE1 PHE A 315     -32.020   6.218   8.248  1.00 97.55           C  
ATOM   2321  CE2 PHE A 315     -29.636   5.891   7.891  1.00 97.55           C  
ATOM   2322  CZ  PHE A 315     -30.778   6.703   7.809  1.00 97.55           C  
ATOM   2323  N   GLY A 316     -31.151   0.555  11.643  1.00 97.36           N  
ATOM   2324  CA  GLY A 316     -31.018  -0.805  12.154  1.00 97.36           C  
ATOM   2325  C   GLY A 316     -31.973  -1.136  13.295  1.00 97.36           C  
ATOM   2326  O   GLY A 316     -32.480  -2.252  13.354  1.00 97.36           O  
ATOM   2327  N   LEU A 317     -32.282  -0.166  14.162  1.00 96.60           N  
ATOM   2328  CA  LEU A 317     -33.205  -0.360  15.287  1.00 96.60           C  
ATOM   2329  C   LEU A 317     -34.669  -0.528  14.848  1.00 96.60           C  
ATOM   2330  CB  LEU A 317     -33.077   0.821  16.266  1.00 96.60           C  
ATOM   2331  O   LEU A 317     -35.422  -1.209  15.542  1.00 96.60           O  
ATOM   2332  CG  LEU A 317     -31.717   0.946  16.978  1.00 96.60           C  
ATOM   2333  CD1 LEU A 317     -31.723   2.205  17.849  1.00 96.60           C  
ATOM   2334  CD2 LEU A 317     -31.403  -0.253  17.873  1.00 96.60           C  
ATOM   2335  N   ASN A 318     -35.055   0.091  13.727  1.00 96.57           N  
ATOM   2336  CA  ASN A 318     -36.382  -0.026  13.112  1.00 96.57           C  
ATOM   2337  C   ASN A 318     -36.427  -1.062  11.973  1.00 96.57           C  
ATOM   2338  CB  ASN A 318     -36.828   1.343  12.566  1.00 96.57           C  
ATOM   2339  O   ASN A 318     -37.473  -1.212  11.342  1.00 96.57           O  
ATOM   2340  CG  ASN A 318     -36.944   2.465  13.576  1.00 96.57           C  
ATOM   2341  ND2 ASN A 318     -37.008   3.677  13.077  1.00 96.57           N  
ATOM   2342  OD1 ASN A 318     -37.034   2.299  14.784  1.00 96.57           O  
ATOM   2343  N   HIS A 319     -35.306  -1.733  11.683  1.00 96.89           N  
ATOM   2344  CA  HIS A 319     -35.175  -2.742  10.623  1.00 96.89           C  
ATOM   2345  C   HIS A 319     -35.559  -2.236   9.222  1.00 96.89           C  
ATOM   2346  CB  HIS A 319     -35.893  -4.037  11.038  1.00 96.89           C  
ATOM   2347  O   HIS A 319     -36.137  -2.965   8.417  1.00 96.89           O  
ATOM   2348  CG  HIS A 319     -35.453  -4.526  12.391  1.00 96.89           C  
ATOM   2349  CD2 HIS A 319     -34.365  -5.306  12.629  1.00 96.89           C  
ATOM   2350  ND1 HIS A 319     -36.009  -4.135  13.610  1.00 96.89           N  
ATOM   2351  CE1 HIS A 319     -35.236  -4.681  14.554  1.00 96.89           C  
ATOM   2352  NE2 HIS A 319     -34.245  -5.387  13.993  1.00 96.89           N  
ATOM   2353  N   GLU A 320     -35.208  -0.987   8.913  1.00 96.33           N  
ATOM   2354  CA  GLU A 320     -35.457  -0.339   7.619  1.00 96.33           C  
ATOM   2355  C   GLU A 320     -34.333  -0.694   6.632  1.00 96.33           C  
ATOM   2356  CB  GLU A 320     -35.582   1.184   7.816  1.00 96.33           C  
ATOM   2357  O   GLU A 320     -33.321   0.009   6.535  1.00 96.33           O  
ATOM   2358  CG  GLU A 320     -36.840   1.603   8.603  1.00 96.33           C  
ATOM   2359  CD  GLU A 320     -36.860   3.095   8.995  1.00 96.33           C  
ATOM   2360  OE1 GLU A 320     -37.795   3.488   9.743  1.00 96.33           O  
ATOM   2361  OE2 GLU A 320     -35.932   3.838   8.597  1.00 96.33           O  
ATOM   2362  N   LEU A 321     -34.485  -1.804   5.898  1.00 97.59           N  
ATOM   2363  CA  LEU A 321     -33.392  -2.395   5.111  1.00 97.59           C  
ATOM   2364  C   LEU A 321     -32.860  -1.442   4.037  1.00 97.59           C  
ATOM   2365  CB  LEU A 321     -33.871  -3.711   4.478  1.00 97.59           C  
ATOM   2366  O   LEU A 321     -31.650  -1.344   3.841  1.00 97.59           O  
ATOM   2367  CG  LEU A 321     -32.759  -4.509   3.779  1.00 97.59           C  
ATOM   2368  CD1 LEU A 321     -31.734  -5.066   4.771  1.00 97.59           C  
ATOM   2369  CD2 LEU A 321     -33.382  -5.674   3.025  1.00 97.59           C  
ATOM   2370  N   THR A 322     -33.745  -0.707   3.368  1.00 98.24           N  
ATOM   2371  CA  THR A 322     -33.354   0.255   2.330  1.00 98.24           C  
ATOM   2372  C   THR A 322     -32.429   1.347   2.867  1.00 98.24           C  
ATOM   2373  CB  THR A 322     -34.598   0.869   1.687  1.00 98.24           C  
ATOM   2374  O   THR A 322     -31.368   1.589   2.291  1.00 98.24           O  
ATOM   2375  CG2 THR A 322     -34.251   1.935   0.653  1.00 98.24           C  
ATOM   2376  OG1 THR A 322     -35.308  -0.159   1.043  1.00 98.24           O  
ATOM   2377  N   ALA A 323     -32.788   1.975   3.989  1.00 97.91           N  
ATOM   2378  CA  ALA A 323     -31.970   3.028   4.589  1.00 97.91           C  
ATOM   2379  C   ALA A 323     -30.695   2.458   5.236  1.00 97.91           C  
ATOM   2380  CB  ALA A 323     -32.835   3.807   5.582  1.00 97.91           C  
ATOM   2381  O   ALA A 323     -29.630   3.072   5.165  1.00 97.91           O  
ATOM   2382  N   MET A 324     -30.770   1.244   5.790  1.00 98.44           N  
ATOM   2383  CA  MET A 324     -29.620   0.503   6.314  1.00 98.44           C  
ATOM   2384  C   MET A 324     -28.568   0.230   5.229  1.00 98.44           C  
ATOM   2385  CB  MET A 324     -30.148  -0.804   6.923  1.00 98.44           C  
ATOM   2386  O   MET A 324     -27.374   0.421   5.457  1.00 98.44           O  
ATOM   2387  CG  MET A 324     -29.069  -1.652   7.588  1.00 98.44           C  
ATOM   2388  SD  MET A 324     -28.404  -0.890   9.082  1.00 98.44           S  
ATOM   2389  CE  MET A 324     -26.662  -0.951   8.642  1.00 98.44           C  
ATOM   2390  N   LEU A 325     -29.006  -0.166   4.030  1.00 98.54           N  
ATOM   2391  CA  LEU A 325     -28.145  -0.457   2.879  1.00 98.54           C  
ATOM   2392  C   LEU A 325     -27.852   0.768   2.000  1.00 98.54           C  
ATOM   2393  CB  LEU A 325     -28.720  -1.634   2.070  1.00 98.54           C  
ATOM   2394  O   LEU A 325     -27.277   0.613   0.921  1.00 98.54           O  
ATOM   2395  CG  LEU A 325     -28.857  -2.961   2.840  1.00 98.54           C  
ATOM   2396  CD1 LEU A 325     -29.307  -4.055   1.871  1.00 98.54           C  
ATOM   2397  CD2 LEU A 325     -27.548  -3.405   3.496  1.00 98.54           C  
ATOM   2398  N   TYR A 326     -28.154   1.984   2.467  1.00 98.68           N  
ATOM   2399  CA  TYR A 326     -27.775   3.239   1.811  1.00 98.68           C  
ATOM   2400  C   TYR A 326     -26.338   3.257   1.246  1.00 98.68           C  
ATOM   2401  CB  TYR A 326     -27.997   4.412   2.774  1.00 98.68           C  
ATOM   2402  O   TYR A 326     -26.194   3.599   0.069  1.00 98.68           O  
ATOM   2403  CG  TYR A 326     -27.623   5.758   2.187  1.00 98.68           C  
ATOM   2404  CD1 TYR A 326     -26.431   6.404   2.570  1.00 98.68           C  
ATOM   2405  CD2 TYR A 326     -28.482   6.362   1.250  1.00 98.68           C  
ATOM   2406  CE1 TYR A 326     -26.093   7.652   2.014  1.00 98.68           C  
ATOM   2407  CE2 TYR A 326     -28.154   7.615   0.706  1.00 98.68           C  
ATOM   2408  OH  TYR A 326     -26.666   9.472   0.551  1.00 98.68           O  
ATOM   2409  CZ  TYR A 326     -26.957   8.255   1.076  1.00 98.68           C  
ATOM   2410  N   PRO A 327     -25.277   2.847   1.982  1.00 98.68           N  
ATOM   2411  CA  PRO A 327     -23.928   2.785   1.413  1.00 98.68           C  
ATOM   2412  C   PRO A 327     -23.834   1.895   0.159  1.00 98.68           C  
ATOM   2413  CB  PRO A 327     -23.026   2.285   2.555  1.00 98.68           C  
ATOM   2414  O   PRO A 327     -23.258   2.299  -0.849  1.00 98.68           O  
ATOM   2415  CG  PRO A 327     -23.977   1.596   3.527  1.00 98.68           C  
ATOM   2416  CD  PRO A 327     -25.232   2.448   3.388  1.00 98.68           C  
ATOM   2417  N   LEU A 328     -24.462   0.717   0.165  1.00 98.74           N  
ATOM   2418  CA  LEU A 328     -24.428  -0.207  -0.973  1.00 98.74           C  
ATOM   2419  C   LEU A 328     -25.239   0.325  -2.161  1.00 98.74           C  
ATOM   2420  CB  LEU A 328     -24.936  -1.595  -0.548  1.00 98.74           C  
ATOM   2421  O   LEU A 328     -24.841   0.123  -3.310  1.00 98.74           O  
ATOM   2422  CG  LEU A 328     -23.898  -2.469   0.178  1.00 98.74           C  
ATOM   2423  CD1 LEU A 328     -23.505  -1.939   1.557  1.00 98.74           C  
ATOM   2424  CD2 LEU A 328     -24.466  -3.877   0.350  1.00 98.74           C  
ATOM   2425  N   ILE A 329     -26.340   1.041  -1.914  1.00 98.72           N  
ATOM   2426  CA  ILE A 329     -27.121   1.700  -2.972  1.00 98.72           C  
ATOM   2427  C   ILE A 329     -26.298   2.822  -3.621  1.00 98.72           C  
ATOM   2428  CB  ILE A 329     -28.472   2.228  -2.437  1.00 98.72           C  
ATOM   2429  O   ILE A 329     -26.273   2.927  -4.849  1.00 98.72           O  
ATOM   2430  CG1 ILE A 329     -29.331   1.093  -1.830  1.00 98.72           C  
ATOM   2431  CG2 ILE A 329     -29.257   2.899  -3.582  1.00 98.72           C  
ATOM   2432  CD1 ILE A 329     -30.547   1.610  -1.051  1.00 98.72           C  
ATOM   2433  N   VAL A 330     -25.568   3.618  -2.829  1.00 98.66           N  
ATOM   2434  CA  VAL A 330     -24.639   4.638  -3.347  1.00 98.66           C  
ATOM   2435  C   VAL A 330     -23.591   3.990  -4.255  1.00 98.66           C  
ATOM   2436  CB  VAL A 330     -23.992   5.446  -2.199  1.00 98.66           C  
ATOM   2437  O   VAL A 330     -23.417   4.437  -5.386  1.00 98.66           O  
ATOM   2438  CG1 VAL A 330     -22.842   6.346  -2.672  1.00 98.66           C  
ATOM   2439  CG2 VAL A 330     -25.028   6.363  -1.533  1.00 98.66           C  
ATOM   2440  N   SER A 331     -22.950   2.897  -3.834  1.00 98.67           N  
ATOM   2441  CA  SER A 331     -21.984   2.174  -4.679  1.00 98.67           C  
ATOM   2442  C   SER A 331     -22.617   1.564  -5.935  1.00 98.67           C  
ATOM   2443  CB  SER A 331     -21.314   1.065  -3.872  1.00 98.67           C  
ATOM   2444  O   SER A 331     -22.011   1.590  -7.004  1.00 98.67           O  
ATOM   2445  OG  SER A 331     -20.727   1.616  -2.713  1.00 98.67           O  
ATOM   2446  N   SER A 332     -23.853   1.069  -5.834  1.00 98.76           N  
ATOM   2447  CA  SER A 332     -24.615   0.523  -6.965  1.00 98.76           C  
ATOM   2448  C   SER A 332     -24.860   1.580  -8.042  1.00 98.76           C  
ATOM   2449  CB  SER A 332     -25.967  -0.018  -6.488  1.00 98.76           C  
ATOM   2450  O   SER A 332     -24.642   1.325  -9.226  1.00 98.76           O  
ATOM   2451  OG  SER A 332     -25.788  -1.049  -5.547  1.00 98.76           O  
ATOM   2452  N   VAL A 333     -25.271   2.788  -7.642  1.00 98.68           N  
ATOM   2453  CA  VAL A 333     -25.421   3.930  -8.559  1.00 98.68           C  
ATOM   2454  C   VAL A 333     -24.063   4.412  -9.066  1.00 98.68           C  
ATOM   2455  CB  VAL A 333     -26.228   5.061  -7.892  1.00 98.68           C  
ATOM   2456  O   VAL A 333     -23.952   4.765 -10.238  1.00 98.68           O  
ATOM   2457  CG1 VAL A 333     -26.276   6.341  -8.737  1.00 98.68           C  
ATOM   2458  CG2 VAL A 333     -27.672   4.580  -7.691  1.00 98.68           C  
ATOM   2459  N   GLY A 334     -23.023   4.341  -8.234  1.00 98.68           N  
ATOM   2460  CA  GLY A 334     -21.637   4.611  -8.615  1.00 98.68           C  
ATOM   2461  C   GLY A 334     -21.173   3.791  -9.818  1.00 98.68           C  
ATOM   2462  O   GLY A 334     -20.643   4.357 -10.771  1.00 98.68           O  
ATOM   2463  N   ILE A 335     -21.458   2.483  -9.842  1.00 98.74           N  
ATOM   2464  CA  ILE A 335     -21.157   1.607 -10.990  1.00 98.74           C  
ATOM   2465  C   ILE A 335     -21.845   2.117 -12.264  1.00 98.74           C  
ATOM   2466  CB  ILE A 335     -21.551   0.141 -10.677  1.00 98.74           C  
ATOM   2467  O   ILE A 335     -21.205   2.229 -13.308  1.00 98.74           O  
ATOM   2468  CG1 ILE A 335     -20.630  -0.434  -9.576  1.00 98.74           C  
ATOM   2469  CG2 ILE A 335     -21.484  -0.748 -11.935  1.00 98.74           C  
ATOM   2470  CD1 ILE A 335     -21.103  -1.779  -9.010  1.00 98.74           C  
ATOM   2471  N   LEU A 336     -23.131   2.470 -12.190  1.00 98.63           N  
ATOM   2472  CA  LEU A 336     -23.875   2.973 -13.351  1.00 98.63           C  
ATOM   2473  C   LEU A 336     -23.324   4.317 -13.844  1.00 98.63           C  
ATOM   2474  CB  LEU A 336     -25.368   3.106 -13.008  1.00 98.63           C  
ATOM   2475  O   LEU A 336     -23.153   4.515 -15.046  1.00 98.63           O  
ATOM   2476  CG  LEU A 336     -26.065   1.817 -12.539  1.00 98.63           C  
ATOM   2477  CD1 LEU A 336     -27.544   2.127 -12.304  1.00 98.63           C  
ATOM   2478  CD2 LEU A 336     -25.952   0.678 -13.554  1.00 98.63           C  
ATOM   2479  N   VAL A 337     -23.008   5.229 -12.923  1.00 98.77           N  
ATOM   2480  CA  VAL A 337     -22.405   6.528 -13.242  1.00 98.77           C  
ATOM   2481  C   VAL A 337     -21.042   6.346 -13.903  1.00 98.77           C  
ATOM   2482  CB  VAL A 337     -22.302   7.404 -11.978  1.00 98.77           C  
ATOM   2483  O   VAL A 337     -20.798   6.920 -14.962  1.00 98.77           O  
ATOM   2484  CG1 VAL A 337     -21.385   8.607 -12.214  1.00 98.77           C  
ATOM   2485  CG2 VAL A 337     -23.691   7.920 -11.579  1.00 98.77           C  
ATOM   2486  N   CYS A 338     -20.168   5.520 -13.326  1.00 98.76           N  
ATOM   2487  CA  CYS A 338     -18.858   5.222 -13.893  1.00 98.76           C  
ATOM   2488  C   CYS A 338     -18.971   4.592 -15.283  1.00 98.76           C  
ATOM   2489  CB  CYS A 338     -18.097   4.301 -12.935  1.00 98.76           C  
ATOM   2490  O   CYS A 338     -18.144   4.893 -16.146  1.00 98.76           O  
ATOM   2491  SG  CYS A 338     -17.523   5.258 -11.505  1.00 98.76           S  
ATOM   2492  N   LEU A 339     -19.978   3.743 -15.529  1.00 98.71           N  
ATOM   2493  CA  LEU A 339     -20.213   3.141 -16.847  1.00 98.71           C  
ATOM   2494  C   LEU A 339     -20.476   4.238 -17.874  1.00 98.71           C  
ATOM   2495  CB  LEU A 339     -21.348   2.105 -16.742  1.00 98.71           C  
ATOM   2496  O   LEU A 339     -19.786   4.297 -18.890  1.00 98.71           O  
ATOM   2497  CG  LEU A 339     -21.631   1.312 -18.034  1.00 98.71           C  
ATOM   2498  CD1 LEU A 339     -22.431   0.056 -17.680  1.00 98.71           C  
ATOM   2499  CD2 LEU A 339     -22.456   2.085 -19.073  1.00 98.71           C  
ATOM   2500  N   LEU A 340     -21.409   5.148 -17.576  1.00 98.38           N  
ATOM   2501  CA  LEU A 340     -21.714   6.285 -18.445  1.00 98.38           C  
ATOM   2502  C   LEU A 340     -20.485   7.174 -18.668  1.00 98.38           C  
ATOM   2503  CB  LEU A 340     -22.871   7.104 -17.848  1.00 98.38           C  
ATOM   2504  O   LEU A 340     -20.216   7.553 -19.804  1.00 98.38           O  
ATOM   2505  CG  LEU A 340     -24.216   6.362 -17.768  1.00 98.38           C  
ATOM   2506  CD1 LEU A 340     -25.242   7.263 -17.079  1.00 98.38           C  
ATOM   2507  CD2 LEU A 340     -24.754   5.974 -19.147  1.00 98.38           C  
ATOM   2508  N   THR A 341     -19.716   7.462 -17.616  1.00 98.67           N  
ATOM   2509  CA  THR A 341     -18.475   8.247 -17.702  1.00 98.67           C  
ATOM   2510  C   THR A 341     -17.424   7.584 -18.593  1.00 98.67           C  
ATOM   2511  CB  THR A 341     -17.897   8.479 -16.301  1.00 98.67           C  
ATOM   2512  O   THR A 341     -16.797   8.269 -19.404  1.00 98.67           O  
ATOM   2513  CG2 THR A 341     -16.599   9.273 -16.328  1.00 98.67           C  
ATOM   2514  OG1 THR A 341     -18.796   9.234 -15.530  1.00 98.67           O  
ATOM   2515  N   THR A 342     -17.272   6.259 -18.504  1.00 98.57           N  
ATOM   2516  CA  THR A 342     -16.289   5.488 -19.285  1.00 98.57           C  
ATOM   2517  C   THR A 342     -16.512   5.668 -20.786  1.00 98.57           C  
ATOM   2518  CB  THR A 342     -16.339   3.997 -18.908  1.00 98.57           C  
ATOM   2519  O   THR A 342     -15.551   5.899 -21.518  1.00 98.57           O  
ATOM   2520  CG2 THR A 342     -15.310   3.145 -19.650  1.00 98.57           C  
ATOM   2521  OG1 THR A 342     -16.066   3.840 -17.535  1.00 98.57           O  
ATOM   2522  N   LEU A 343     -17.776   5.686 -21.236  1.00 98.13           N  
ATOM   2523  CA  LEU A 343     -18.141   5.875 -22.649  1.00 98.13           C  
ATOM   2524  C   LEU A 343     -17.609   7.189 -23.245  1.00 98.13           C  
ATOM   2525  CB  LEU A 343     -19.670   5.806 -22.815  1.00 98.13           C  
ATOM   2526  O   LEU A 343     -17.336   7.252 -24.444  1.00 98.13           O  
ATOM   2527  CG  LEU A 343     -20.328   4.489 -22.367  1.00 98.13           C  
ATOM   2528  CD1 LEU A 343     -21.843   4.583 -22.555  1.00 98.13           C  
ATOM   2529  CD2 LEU A 343     -19.813   3.273 -23.138  1.00 98.13           C  
ATOM   2530  N   PHE A 344     -17.401   8.226 -22.424  1.00 98.19           N  
ATOM   2531  CA  PHE A 344     -16.808   9.482 -22.892  1.00 98.19           C  
ATOM   2532  C   PHE A 344     -15.353   9.310 -23.326  1.00 98.19           C  
ATOM   2533  CB  PHE A 344     -16.919  10.592 -21.837  1.00 98.19           C  
ATOM   2534  O   PHE A 344     -14.954   9.920 -24.310  1.00 98.19           O  
ATOM   2535  CG  PHE A 344     -18.309  11.175 -21.694  1.00 98.19           C  
ATOM   2536  CD1 PHE A 344     -18.618  12.407 -22.295  1.00 98.19           C  
ATOM   2537  CD2 PHE A 344     -19.298  10.491 -20.970  1.00 98.19           C  
ATOM   2538  CE1 PHE A 344     -19.914  12.942 -22.194  1.00 98.19           C  
ATOM   2539  CE2 PHE A 344     -20.595  11.021 -20.863  1.00 98.19           C  
ATOM   2540  CZ  PHE A 344     -20.905  12.246 -21.480  1.00 98.19           C  
ATOM   2541  N   ALA A 345     -14.568   8.491 -22.627  1.00 96.90           N  
ATOM   2542  CA  ALA A 345     -13.174   8.248 -22.991  1.00 96.90           C  
ATOM   2543  C   ALA A 345     -13.015   7.085 -23.975  1.00 96.90           C  
ATOM   2544  CB  ALA A 345     -12.363   8.031 -21.712  1.00 96.90           C  
ATOM   2545  O   ALA A 345     -12.021   7.049 -24.689  1.00 96.90           O  
ATOM   2546  N   THR A 346     -13.964   6.143 -24.023  1.00 95.53           N  
ATOM   2547  CA  THR A 346     -13.843   4.943 -24.858  1.00 95.53           C  
ATOM   2548  C   THR A 346     -14.520   5.043 -26.224  1.00 95.53           C  
ATOM   2549  CB  THR A 346     -14.328   3.693 -24.117  1.00 95.53           C  
ATOM   2550  O   THR A 346     -14.084   4.351 -27.148  1.00 95.53           O  
ATOM   2551  CG2 THR A 346     -13.465   3.377 -22.904  1.00 95.53           C  
ATOM   2552  OG1 THR A 346     -15.656   3.777 -23.668  1.00 95.53           O  
ATOM   2553  N   ASP A 347     -15.580   5.846 -26.365  1.00 95.91           N  
ATOM   2554  CA  ASP A 347     -16.441   5.842 -27.557  1.00 95.91           C  
ATOM   2555  C   ASP A 347     -16.764   7.256 -28.080  1.00 95.91           C  
ATOM   2556  CB  ASP A 347     -17.723   5.036 -27.253  1.00 95.91           C  
ATOM   2557  O   ASP A 347     -16.736   7.475 -29.289  1.00 95.91           O  
ATOM   2558  CG  ASP A 347     -17.420   3.584 -26.837  1.00 95.91           C  
ATOM   2559  OD1 ASP A 347     -17.276   2.696 -27.707  1.00 95.91           O  
ATOM   2560  OD2 ASP A 347     -17.239   3.314 -25.630  1.00 95.91           O  
ATOM   2561  N   PHE A 348     -17.055   8.231 -27.209  1.00 96.29           N  
ATOM   2562  CA  PHE A 348     -17.508   9.566 -27.648  1.00 96.29           C  
ATOM   2563  C   PHE A 348     -16.379  10.528 -28.041  1.00 96.29           C  
ATOM   2564  CB  PHE A 348     -18.405  10.209 -26.580  1.00 96.29           C  
ATOM   2565  O   PHE A 348     -16.631  11.492 -28.765  1.00 96.29           O  
ATOM   2566  CG  PHE A 348     -19.581   9.379 -26.089  1.00 96.29           C  
ATOM   2567  CD1 PHE A 348     -20.220   8.449 -26.935  1.00 96.29           C  
ATOM   2568  CD2 PHE A 348     -20.059   9.557 -24.776  1.00 96.29           C  
ATOM   2569  CE1 PHE A 348     -21.303   7.688 -26.464  1.00 96.29           C  
ATOM   2570  CE2 PHE A 348     -21.143   8.797 -24.305  1.00 96.29           C  
ATOM   2571  CZ  PHE A 348     -21.764   7.861 -25.149  1.00 96.29           C  
ATOM   2572  N   PHE A 349     -15.152  10.284 -27.578  1.00 96.19           N  
ATOM   2573  CA  PHE A 349     -13.971  11.084 -27.899  1.00 96.19           C  
ATOM   2574  C   PHE A 349     -12.799  10.186 -28.307  1.00 96.19           C  
ATOM   2575  CB  PHE A 349     -13.600  11.992 -26.714  1.00 96.19           C  
ATOM   2576  O   PHE A 349     -12.693   9.042 -27.876  1.00 96.19           O  
ATOM   2577  CG  PHE A 349     -14.590  13.115 -26.448  1.00 96.19           C  
ATOM   2578  CD1 PHE A 349     -14.421  14.360 -27.083  1.00 96.19           C  
ATOM   2579  CD2 PHE A 349     -15.692  12.923 -25.594  1.00 96.19           C  
ATOM   2580  CE1 PHE A 349     -15.342  15.400 -26.864  1.00 96.19           C  
ATOM   2581  CE2 PHE A 349     -16.621  13.957 -25.385  1.00 96.19           C  
ATOM   2582  CZ  PHE A 349     -16.443  15.199 -26.015  1.00 96.19           C  
ATOM   2583  N   GLU A 350     -11.898  10.725 -29.129  1.00 95.42           N  
ATOM   2584  CA  GLU A 350     -10.659  10.063 -29.544  1.00 95.42           C  
ATOM   2585  C   GLU A 350      -9.486  11.033 -29.379  1.00 95.42           C  
ATOM   2586  CB  GLU A 350     -10.791   9.553 -30.991  1.00 95.42           C  
ATOM   2587  O   GLU A 350      -9.568  12.190 -29.796  1.00 95.42           O  
ATOM   2588  CG  GLU A 350      -9.563   8.750 -31.461  1.00 95.42           C  
ATOM   2589  CD  GLU A 350      -9.767   8.081 -32.835  1.00 95.42           C  
ATOM   2590  OE1 GLU A 350      -9.209   6.972 -33.052  1.00 95.42           O  
ATOM   2591  OE2 GLU A 350     -10.499   8.648 -33.676  1.00 95.42           O  
ATOM   2592  N   ILE A 351      -8.401  10.548 -28.774  1.00 96.78           N  
ATOM   2593  CA  ILE A 351      -7.156  11.296 -28.572  1.00 96.78           C  
ATOM   2594  C   ILE A 351      -6.359  11.312 -29.876  1.00 96.78           C  
ATOM   2595  CB  ILE A 351      -6.348  10.663 -27.419  1.00 96.78           C  
ATOM   2596  O   ILE A 351      -6.086  10.263 -30.463  1.00 96.78           O  
ATOM   2597  CG1 ILE A 351      -7.145  10.802 -26.103  1.00 96.78           C  
ATOM   2598  CG2 ILE A 351      -4.924  11.236 -27.283  1.00 96.78           C  
ATOM   2599  CD1 ILE A 351      -6.377  10.258 -24.906  1.00 96.78           C  
ATOM   2600  N   LYS A 352      -5.941  12.502 -30.304  1.00 95.71           N  
ATOM   2601  CA  LYS A 352      -5.151  12.728 -31.523  1.00 95.71           C  
ATOM   2602  C   LYS A 352      -3.752  13.250 -31.218  1.00 95.71           C  
ATOM   2603  CB  LYS A 352      -5.903  13.706 -32.433  1.00 95.71           C  
ATOM   2604  O   LYS A 352      -2.840  13.020 -32.008  1.00 95.71           O  
ATOM   2605  CG  LYS A 352      -7.266  13.143 -32.857  1.00 95.71           C  
ATOM   2606  CD  LYS A 352      -8.006  14.136 -33.752  1.00 95.71           C  
ATOM   2607  CE  LYS A 352      -9.392  13.559 -34.037  1.00 95.71           C  
ATOM   2608  NZ  LYS A 352     -10.194  14.472 -34.883  1.00 95.71           N  
ATOM   2609  N   ALA A 353      -3.571  13.933 -30.090  1.00 95.91           N  
ATOM   2610  CA  ALA A 353      -2.288  14.471 -29.652  1.00 95.91           C  
ATOM   2611  C   ALA A 353      -1.932  14.006 -28.234  1.00 95.91           C  
ATOM   2612  CB  ALA A 353      -2.341  16.000 -29.756  1.00 95.91           C  
ATOM   2613  O   ALA A 353      -2.801  13.869 -27.379  1.00 95.91           O  
ATOM   2614  N   VAL A 354      -0.634  13.851 -27.952  1.00 95.82           N  
ATOM   2615  CA  VAL A 354      -0.129  13.418 -26.631  1.00 95.82           C  
ATOM   2616  C   VAL A 354      -0.603  14.317 -25.480  1.00 95.82           C  
ATOM   2617  CB  VAL A 354       1.411  13.311 -26.632  1.00 95.82           C  
ATOM   2618  O   VAL A 354      -0.957  13.836 -24.412  1.00 95.82           O  
ATOM   2619  CG1 VAL A 354       1.877  12.232 -27.619  1.00 95.82           C  
ATOM   2620  CG2 VAL A 354       2.118  14.629 -26.989  1.00 95.82           C  
ATOM   2621  N   LYS A 355      -0.740  15.627 -25.726  1.00 95.99           N  
ATOM   2622  CA  LYS A 355      -1.235  16.605 -24.740  1.00 95.99           C  
ATOM   2623  C   LYS A 355      -2.706  16.423 -24.336  1.00 95.99           C  
ATOM   2624  CB  LYS A 355      -0.977  18.032 -25.252  1.00 95.99           C  
ATOM   2625  O   LYS A 355      -3.179  17.131 -23.456  1.00 95.99           O  
ATOM   2626  CG  LYS A 355      -1.856  18.384 -26.465  1.00 95.99           C  
ATOM   2627  CD  LYS A 355      -1.618  19.824 -26.923  1.00 95.99           C  
ATOM   2628  CE  LYS A 355      -2.543  20.127 -28.106  1.00 95.99           C  
ATOM   2629  NZ  LYS A 355      -2.375  21.523 -28.575  1.00 95.99           N  
ATOM   2630  N   GLU A 356      -3.456  15.558 -25.021  1.00 97.79           N  
ATOM   2631  CA  GLU A 356      -4.876  15.304 -24.746  1.00 97.79           C  
ATOM   2632  C   GLU A 356      -5.085  14.127 -23.774  1.00 97.79           C  
ATOM   2633  CB  GLU A 356      -5.643  15.098 -26.066  1.00 97.79           C  
ATOM   2634  O   GLU A 356      -6.199  13.964 -23.279  1.00 97.79           O  
ATOM   2635  CG  GLU A 356      -5.605  16.311 -27.011  1.00 97.79           C  
ATOM   2636  CD  GLU A 356      -6.188  16.020 -28.406  1.00 97.79           C  
ATOM   2637  OE1 GLU A 356      -6.672  16.987 -29.036  1.00 97.79           O  
ATOM   2638  OE2 GLU A 356      -6.062  14.871 -28.893  1.00 97.79           O  
ATOM   2639  N   ILE A 357      -4.034  13.359 -23.445  1.00 97.89           N  
ATOM   2640  CA  ILE A 357      -4.093  12.176 -22.563  1.00 97.89           C  
ATOM   2641  C   ILE A 357      -4.474  12.553 -21.128  1.00 97.89           C  
ATOM   2642  CB  ILE A 357      -2.769  11.377 -22.613  1.00 97.89           C  
ATOM   2643  O   ILE A 357      -5.529  12.135 -20.649  1.00 97.89           O  
ATOM   2644  CG1 ILE A 357      -2.376  10.944 -24.046  1.00 97.89           C  
ATOM   2645  CG2 ILE A 357      -2.865  10.123 -21.726  1.00 97.89           C  
ATOM   2646  CD1 ILE A 357      -0.890  10.575 -24.122  1.00 97.89           C  
ATOM   2647  N   GLU A 358      -3.673  13.380 -20.448  1.00 97.57           N  
ATOM   2648  CA  GLU A 358      -3.980  13.805 -19.074  1.00 97.57           C  
ATOM   2649  C   GLU A 358      -5.330  14.539 -18.973  1.00 97.57           C  
ATOM   2650  CB  GLU A 358      -2.860  14.666 -18.475  1.00 97.57           C  
ATOM   2651  O   GLU A 358      -6.135  14.188 -18.104  1.00 97.57           O  
ATOM   2652  CG  GLU A 358      -1.572  13.894 -18.179  1.00 97.57           C  
ATOM   2653  CD  GLU A 358      -0.602  14.748 -17.350  1.00 97.57           C  
ATOM   2654  OE1 GLU A 358       0.141  14.174 -16.528  1.00 97.57           O  
ATOM   2655  OE2 GLU A 358      -0.633  15.995 -17.488  1.00 97.57           O  
ATOM   2656  N   PRO A 359      -5.683  15.485 -19.878  1.00 98.19           N  
ATOM   2657  CA  PRO A 359      -7.020  16.067 -19.888  1.00 98.19           C  
ATOM   2658  C   PRO A 359      -8.143  15.038 -20.044  1.00 98.19           C  
ATOM   2659  CB  PRO A 359      -7.031  17.072 -21.041  1.00 98.19           C  
ATOM   2660  O   PRO A 359      -9.179  15.199 -19.397  1.00 98.19           O  
ATOM   2661  CG  PRO A 359      -5.572  17.498 -21.138  1.00 98.19           C  
ATOM   2662  CD  PRO A 359      -4.829  16.205 -20.818  1.00 98.19           C  
ATOM   2663  N   ALA A 360      -7.972  13.995 -20.863  1.00 98.10           N  
ATOM   2664  CA  ALA A 360      -8.973  12.940 -21.020  1.00 98.10           C  
ATOM   2665  C   ALA A 360      -9.175  12.153 -19.714  1.00 98.10           C  
ATOM   2666  CB  ALA A 360      -8.577  12.029 -22.189  1.00 98.10           C  
ATOM   2667  O   ALA A 360     -10.317  11.983 -19.277  1.00 98.10           O  
ATOM   2668  N   LEU A 361      -8.087  11.760 -19.044  1.00 98.24           N  
ATOM   2669  CA  LEU A 361      -8.122  11.057 -17.753  1.00 98.24           C  
ATOM   2670  C   LEU A 361      -8.719  11.944 -16.647  1.00 98.24           C  
ATOM   2671  CB  LEU A 361      -6.700  10.579 -17.399  1.00 98.24           C  
ATOM   2672  O   LEU A 361      -9.628  11.522 -15.931  1.00 98.24           O  
ATOM   2673  CG  LEU A 361      -6.137   9.519 -18.368  1.00 98.24           C  
ATOM   2674  CD1 LEU A 361      -4.628   9.385 -18.207  1.00 98.24           C  
ATOM   2675  CD2 LEU A 361      -6.778   8.145 -18.159  1.00 98.24           C  
ATOM   2676  N   LYS A 362      -8.333  13.223 -16.569  1.00 98.24           N  
ATOM   2677  CA  LYS A 362      -8.944  14.189 -15.638  1.00 98.24           C  
ATOM   2678  C   LYS A 362     -10.433  14.395 -15.904  1.00 98.24           C  
ATOM   2679  CB  LYS A 362      -8.179  15.517 -15.703  1.00 98.24           C  
ATOM   2680  O   LYS A 362     -11.221  14.547 -14.967  1.00 98.24           O  
ATOM   2681  CG  LYS A 362      -8.840  16.582 -14.805  1.00 98.24           C  
ATOM   2682  CD  LYS A 362      -7.914  17.762 -14.538  1.00 98.24           C  
ATOM   2683  CE  LYS A 362      -7.574  18.583 -15.789  1.00 98.24           C  
ATOM   2684  NZ  LYS A 362      -6.205  19.126 -15.653  1.00 98.24           N  
ATOM   2685  N   LYS A 363     -10.861  14.406 -17.171  1.00 98.02           N  
ATOM   2686  CA  LYS A 363     -12.286  14.529 -17.509  1.00 98.02           C  
ATOM   2687  C   LYS A 363     -13.097  13.345 -17.007  1.00 98.02           C  
ATOM   2688  CB  LYS A 363     -12.493  14.749 -19.017  1.00 98.02           C  
ATOM   2689  O   LYS A 363     -14.246  13.571 -16.640  1.00 98.02           O  
ATOM   2690  CG  LYS A 363     -12.169  16.186 -19.446  1.00 98.02           C  
ATOM   2691  CD  LYS A 363     -13.197  17.213 -18.958  1.00 98.02           C  
ATOM   2692  CE  LYS A 363     -12.646  18.611 -19.242  1.00 98.02           C  
ATOM   2693  NZ  LYS A 363     -13.502  19.659 -18.636  1.00 98.02           N  
ATOM   2694  N   GLN A 364     -12.517  12.150 -16.900  1.00 98.71           N  
ATOM   2695  CA  GLN A 364     -13.188  11.026 -16.246  1.00 98.71           C  
ATOM   2696  C   GLN A 364     -13.539  11.366 -14.791  1.00 98.71           C  
ATOM   2697  CB  GLN A 364     -12.345   9.745 -16.347  1.00 98.71           C  
ATOM   2698  O   GLN A 364     -14.703  11.247 -14.420  1.00 98.71           O  
ATOM   2699  CG  GLN A 364     -12.142   9.246 -17.785  1.00 98.71           C  
ATOM   2700  CD  GLN A 364     -13.466   8.785 -18.378  1.00 98.71           C  
ATOM   2701  NE2 GLN A 364     -14.103   9.553 -19.234  1.00 98.71           N  
ATOM   2702  OE1 GLN A 364     -14.003   7.753 -18.020  1.00 98.71           O  
ATOM   2703  N   LEU A 365     -12.598  11.913 -14.010  1.00 98.25           N  
ATOM   2704  CA  LEU A 365     -12.853  12.332 -12.622  1.00 98.25           C  
ATOM   2705  C   LEU A 365     -13.921  13.427 -12.517  1.00 98.25           C  
ATOM   2706  CB  LEU A 365     -11.550  12.831 -11.972  1.00 98.25           C  
ATOM   2707  O   LEU A 365     -14.809  13.358 -11.664  1.00 98.25           O  
ATOM   2708  CG  LEU A 365     -10.450  11.769 -11.846  1.00 98.25           C  
ATOM   2709  CD1 LEU A 365      -9.205  12.408 -11.242  1.00 98.25           C  
ATOM   2710  CD2 LEU A 365     -10.906  10.611 -10.954  1.00 98.25           C  
ATOM   2711  N   VAL A 366     -13.860  14.441 -13.386  1.00 98.62           N  
ATOM   2712  CA  VAL A 366     -14.827  15.553 -13.382  1.00 98.62           C  
ATOM   2713  C   VAL A 366     -16.228  15.062 -13.745  1.00 98.62           C  
ATOM   2714  CB  VAL A 366     -14.383  16.684 -14.328  1.00 98.62           C  
ATOM   2715  O   VAL A 366     -17.185  15.371 -13.036  1.00 98.62           O  
ATOM   2716  CG1 VAL A 366     -15.423  17.812 -14.422  1.00 98.62           C  
ATOM   2717  CG2 VAL A 366     -13.072  17.321 -13.854  1.00 98.62           C  
ATOM   2718  N   ILE A 367     -16.361  14.289 -14.828  1.00 98.63           N  
ATOM   2719  CA  ILE A 367     -17.656  13.787 -15.303  1.00 98.63           C  
ATOM   2720  C   ILE A 367     -18.258  12.839 -14.263  1.00 98.63           C  
ATOM   2721  CB  ILE A 367     -17.522  13.127 -16.696  1.00 98.63           C  
ATOM   2722  O   ILE A 367     -19.412  13.034 -13.881  1.00 98.63           O  
ATOM   2723  CG1 ILE A 367     -17.135  14.176 -17.767  1.00 98.63           C  
ATOM   2724  CG2 ILE A 367     -18.837  12.443 -17.121  1.00 98.63           C  
ATOM   2725  CD1 ILE A 367     -16.674  13.556 -19.093  1.00 98.63           C  
ATOM   2726  N   SER A 368     -17.486  11.877 -13.737  1.00 98.63           N  
ATOM   2727  CA  SER A 368     -17.987  10.966 -12.701  1.00 98.63           C  
ATOM   2728  C   SER A 368     -18.400  11.717 -11.440  1.00 98.63           C  
ATOM   2729  CB  SER A 368     -16.973   9.865 -12.358  1.00 98.63           C  
ATOM   2730  O   SER A 368     -19.433  11.395 -10.872  1.00 98.63           O  
ATOM   2731  OG  SER A 368     -15.790  10.382 -11.781  1.00 98.63           O  
ATOM   2732  N   THR A 369     -17.661  12.749 -11.023  1.00 98.77           N  
ATOM   2733  CA  THR A 369     -18.003  13.548  -9.832  1.00 98.77           C  
ATOM   2734  C   THR A 369     -19.309  14.322 -10.010  1.00 98.77           C  
ATOM   2735  CB  THR A 369     -16.866  14.515  -9.475  1.00 98.77           C  
ATOM   2736  O   THR A 369     -20.171  14.308  -9.128  1.00 98.77           O  
ATOM   2737  CG2 THR A 369     -17.206  15.414  -8.285  1.00 98.77           C  
ATOM   2738  OG1 THR A 369     -15.716  13.773  -9.156  1.00 98.77           O  
ATOM   2739  N   VAL A 370     -19.500  14.972 -11.160  1.00 98.66           N  
ATOM   2740  CA  VAL A 370     -20.730  15.727 -11.446  1.00 98.66           C  
ATOM   2741  C   VAL A 370     -21.932  14.788 -11.538  1.00 98.66           C  
ATOM   2742  CB  VAL A 370     -20.567  16.565 -12.727  1.00 98.66           C  
ATOM   2743  O   VAL A 370     -22.947  15.022 -10.880  1.00 98.66           O  
ATOM   2744  CG1 VAL A 370     -21.885  17.212 -13.174  1.00 98.66           C  
ATOM   2745  CG2 VAL A 370     -19.556  17.698 -12.502  1.00 98.66           C  
ATOM   2746  N   LEU A 371     -21.812  13.699 -12.302  1.00 98.65           N  
ATOM   2747  CA  LEU A 371     -22.886  12.716 -12.444  1.00 98.65           C  
ATOM   2748  C   LEU A 371     -23.194  12.017 -11.116  1.00 98.65           C  
ATOM   2749  CB  LEU A 371     -22.507  11.689 -13.523  1.00 98.65           C  
ATOM   2750  O   LEU A 371     -24.364  11.828 -10.791  1.00 98.65           O  
ATOM   2751  CG  LEU A 371     -22.441  12.212 -14.969  1.00 98.65           C  
ATOM   2752  CD1 LEU A 371     -22.139  11.041 -15.906  1.00 98.65           C  
ATOM   2753  CD2 LEU A 371     -23.747  12.866 -15.422  1.00 98.65           C  
ATOM   2754  N   MET A 372     -22.175  11.696 -10.314  1.00 98.73           N  
ATOM   2755  CA  MET A 372     -22.372  11.047  -9.020  1.00 98.73           C  
ATOM   2756  C   MET A 372     -22.950  12.004  -7.980  1.00 98.73           C  
ATOM   2757  CB  MET A 372     -21.075  10.370  -8.542  1.00 98.73           C  
ATOM   2758  O   MET A 372     -23.730  11.574  -7.142  1.00 98.73           O  
ATOM   2759  CG  MET A 372     -21.317   9.397  -7.387  1.00 98.73           C  
ATOM   2760  SD  MET A 372     -22.572   8.142  -7.770  1.00 98.73           S  
ATOM   2761  CE  MET A 372     -22.669   7.285  -6.191  1.00 98.73           C  
ATOM   2762  N   THR A 373     -22.695  13.313  -8.070  1.00 98.71           N  
ATOM   2763  CA  THR A 373     -23.402  14.303  -7.237  1.00 98.71           C  
ATOM   2764  C   THR A 373     -24.915  14.240  -7.484  1.00 98.71           C  
ATOM   2765  CB  THR A 373     -22.880  15.726  -7.492  1.00 98.71           C  
ATOM   2766  O   THR A 373     -25.696  14.223  -6.533  1.00 98.71           O  
ATOM   2767  CG2 THR A 373     -23.557  16.764  -6.596  1.00 98.71           C  
ATOM   2768  OG1 THR A 373     -21.501  15.818  -7.204  1.00 98.71           O  
ATOM   2769  N   ILE A 374     -25.341  14.136  -8.750  1.00 98.58           N  
ATOM   2770  CA  ILE A 374     -26.757  13.954  -9.114  1.00 98.58           C  
ATOM   2771  C   ILE A 374     -27.255  12.576  -8.655  1.00 98.58           C  
ATOM   2772  CB  ILE A 374     -26.969  14.156 -10.635  1.00 98.58           C  
ATOM   2773  O   ILE A 374     -28.326  12.478  -8.059  1.00 98.58           O  
ATOM   2774  CG1 ILE A 374     -26.523  15.570 -11.078  1.00 98.58           C  
ATOM   2775  CG2 ILE A 374     -28.446  13.922 -11.014  1.00 98.58           C  
ATOM   2776  CD1 ILE A 374     -26.451  15.749 -12.600  1.00 98.58           C  
ATOM   2777  N   GLY A 375     -26.469  11.521  -8.885  1.00 98.42           N  
ATOM   2778  CA  GLY A 375     -26.792  10.155  -8.472  1.00 98.42           C  
ATOM   2779  C   GLY A 375     -27.032  10.037  -6.967  1.00 98.42           C  
ATOM   2780  O   GLY A 375     -28.066   9.526  -6.549  1.00 98.42           O  
ATOM   2781  N   VAL A 376     -26.135  10.585  -6.146  1.00 98.46           N  
ATOM   2782  CA  VAL A 376     -26.272  10.615  -4.684  1.00 98.46           C  
ATOM   2783  C   VAL A 376     -27.477  11.457  -4.272  1.00 98.46           C  
ATOM   2784  CB  VAL A 376     -24.981  11.115  -4.009  1.00 98.46           C  
ATOM   2785  O   VAL A 376     -28.214  11.022  -3.398  1.00 98.46           O  
ATOM   2786  CG1 VAL A 376     -25.098  11.214  -2.484  1.00 98.46           C  
ATOM   2787  CG2 VAL A 376     -23.814  10.150  -4.258  1.00 98.46           C  
ATOM   2788  N   ALA A 377     -27.753  12.598  -4.918  1.00 98.46           N  
ATOM   2789  CA  ALA A 377     -28.961  13.380  -4.629  1.00 98.46           C  
ATOM   2790  C   ALA A 377     -30.245  12.559  -4.845  1.00 98.46           C  
ATOM   2791  CB  ALA A 377     -28.968  14.655  -5.484  1.00 98.46           C  
ATOM   2792  O   ALA A 377     -31.145  12.587  -4.004  1.00 98.46           O  
ATOM   2793  N   VAL A 378     -30.311  11.785  -5.935  1.00 98.25           N  
ATOM   2794  CA  VAL A 378     -31.429  10.870  -6.212  1.00 98.25           C  
ATOM   2795  C   VAL A 378     -31.500   9.766  -5.157  1.00 98.25           C  
ATOM   2796  CB  VAL A 378     -31.337  10.286  -7.637  1.00 98.25           C  
ATOM   2797  O   VAL A 378     -32.570   9.552  -4.591  1.00 98.25           O  
ATOM   2798  CG1 VAL A 378     -32.406   9.215  -7.898  1.00 98.25           C  
ATOM   2799  CG2 VAL A 378     -31.531  11.386  -8.689  1.00 98.25           C  
ATOM   2800  N   VAL A 379     -30.381   9.105  -4.838  1.00 98.21           N  
ATOM   2801  CA  VAL A 379     -30.336   8.035  -3.822  1.00 98.21           C  
ATOM   2802  C   VAL A 379     -30.765   8.558  -2.451  1.00 98.21           C  
ATOM   2803  CB  VAL A 379     -28.947   7.370  -3.749  1.00 98.21           C  
ATOM   2804  O   VAL A 379     -31.621   7.950  -1.815  1.00 98.21           O  
ATOM   2805  CG1 VAL A 379     -28.870   6.318  -2.639  1.00 98.21           C  
ATOM   2806  CG2 VAL A 379     -28.630   6.618  -5.043  1.00 98.21           C  
ATOM   2807  N   SER A 380     -30.252   9.707  -2.006  1.00 98.19           N  
ATOM   2808  CA  SER A 380     -30.645  10.320  -0.731  1.00 98.19           C  
ATOM   2809  C   SER A 380     -32.123  10.716  -0.693  1.00 98.19           C  
ATOM   2810  CB  SER A 380     -29.823  11.580  -0.439  1.00 98.19           C  
ATOM   2811  O   SER A 380     -32.712  10.738   0.385  1.00 98.19           O  
ATOM   2812  OG  SER A 380     -28.425  11.377  -0.482  1.00 98.19           O  
ATOM   2813  N   PHE A 381     -32.728  11.035  -1.840  1.00 97.99           N  
ATOM   2814  CA  PHE A 381     -34.148  11.367  -1.932  1.00 97.99           C  
ATOM   2815  C   PHE A 381     -35.050  10.126  -1.874  1.00 97.99           C  
ATOM   2816  CB  PHE A 381     -34.387  12.179  -3.213  1.00 97.99           C  
ATOM   2817  O   PHE A 381     -36.103  10.174  -1.240  1.00 97.99           O  
ATOM   2818  CG  PHE A 381     -35.823  12.627  -3.391  1.00 97.99           C  
ATOM   2819  CD1 PHE A 381     -36.685  11.929  -4.257  1.00 97.99           C  
ATOM   2820  CD2 PHE A 381     -36.307  13.733  -2.668  1.00 97.99           C  
ATOM   2821  CE1 PHE A 381     -38.024  12.331  -4.397  1.00 97.99           C  
ATOM   2822  CE2 PHE A 381     -37.646  14.139  -2.811  1.00 97.99           C  
ATOM   2823  CZ  PHE A 381     -38.505  13.436  -3.673  1.00 97.99           C  
ATOM   2824  N   VAL A 382     -34.658   9.020  -2.519  1.00 97.81           N  
ATOM   2825  CA  VAL A 382     -35.517   7.827  -2.639  1.00 97.81           C  
ATOM   2826  C   VAL A 382     -35.254   6.753  -1.588  1.00 97.81           C  
ATOM   2827  CB  VAL A 382     -35.485   7.206  -4.050  1.00 97.81           C  
ATOM   2828  O   VAL A 382     -36.186   6.030  -1.250  1.00 97.81           O  
ATOM   2829  CG1 VAL A 382     -35.858   8.234  -5.124  1.00 97.81           C  
ATOM   2830  CG2 VAL A 382     -34.144   6.549  -4.399  1.00 97.81           C  
ATOM   2831  N   ALA A 383     -34.027   6.629  -1.075  1.00 97.99           N  
ATOM   2832  CA  ALA A 383     -33.605   5.530  -0.199  1.00 97.99           C  
ATOM   2833  C   ALA A 383     -33.480   5.919   1.285  1.00 97.99           C  
ATOM   2834  CB  ALA A 383     -32.300   4.935  -0.743  1.00 97.99           C  
ATOM   2835  O   ALA A 383     -33.176   5.067   2.114  1.00 97.99           O  
ATOM   2836  N   LEU A 384     -33.726   7.184   1.641  1.00 98.26           N  
ATOM   2837  CA  LEU A 384     -33.710   7.643   3.030  1.00 98.26           C  
ATOM   2838  C   LEU A 384     -35.051   8.270   3.423  1.00 98.26           C  
ATOM   2839  CB  LEU A 384     -32.592   8.672   3.240  1.00 98.26           C  
ATOM   2840  O   LEU A 384     -35.629   9.021   2.631  1.00 98.26           O  
ATOM   2841  CG  LEU A 384     -31.169   8.157   2.982  1.00 98.26           C  
ATOM   2842  CD1 LEU A 384     -30.236   9.365   3.031  1.00 98.26           C  
ATOM   2843  CD2 LEU A 384     -30.738   7.137   4.037  1.00 98.26           C  
ATOM   2844  N   PRO A 385     -35.524   8.064   4.663  1.00 97.20           N  
ATOM   2845  CA  PRO A 385     -36.568   8.911   5.220  1.00 97.20           C  
ATOM   2846  C   PRO A 385     -36.062  10.352   5.380  1.00 97.20           C  
ATOM   2847  CB  PRO A 385     -36.950   8.263   6.551  1.00 97.20           C  
ATOM   2848  O   PRO A 385     -34.878  10.611   5.599  1.00 97.20           O  
ATOM   2849  CG  PRO A 385     -35.672   7.544   6.978  1.00 97.20           C  
ATOM   2850  CD  PRO A 385     -35.031   7.121   5.661  1.00 97.20           C  
ATOM   2851  N   THR A 386     -36.969  11.329   5.309  1.00 97.08           N  
ATOM   2852  CA  THR A 386     -36.600  12.755   5.411  1.00 97.08           C  
ATOM   2853  C   THR A 386     -36.016  13.128   6.776  1.00 97.08           C  
ATOM   2854  CB  THR A 386     -37.799  13.668   5.129  1.00 97.08           C  
ATOM   2855  O   THR A 386     -35.266  14.100   6.881  1.00 97.08           O  
ATOM   2856  CG2 THR A 386     -38.346  13.502   3.713  1.00 97.08           C  
ATOM   2857  OG1 THR A 386     -38.850  13.388   6.027  1.00 97.08           O  
ATOM   2858  N   SER A 387     -36.362  12.373   7.822  1.00 97.41           N  
ATOM   2859  CA  SER A 387     -35.855  12.515   9.188  1.00 97.41           C  
ATOM   2860  C   SER A 387     -35.613  11.143   9.802  1.00 97.41           C  
ATOM   2861  CB  SER A 387     -36.866  13.255  10.066  1.00 97.41           C  
ATOM   2862  O   SER A 387     -36.470  10.271   9.694  1.00 97.41           O  
ATOM   2863  OG  SER A 387     -37.145  14.535   9.524  1.00 97.41           O  
ATOM   2864  N   PHE A 388     -34.477  10.986  10.469  1.00 98.04           N  
ATOM   2865  CA  PHE A 388     -34.057   9.765  11.154  1.00 98.04           C  
ATOM   2866  C   PHE A 388     -33.064  10.116  12.266  1.00 98.04           C  
ATOM   2867  CB  PHE A 388     -33.433   8.812  10.127  1.00 98.04           C  
ATOM   2868  O   PHE A 388     -32.666  11.275  12.407  1.00 98.04           O  
ATOM   2869  CG  PHE A 388     -32.320   9.403   9.291  1.00 98.04           C  
ATOM   2870  CD1 PHE A 388     -32.630   9.996   8.055  1.00 98.04           C  
ATOM   2871  CD2 PHE A 388     -30.981   9.333   9.720  1.00 98.04           C  
ATOM   2872  CE1 PHE A 388     -31.613  10.522   7.249  1.00 98.04           C  
ATOM   2873  CE2 PHE A 388     -29.961   9.871   8.913  1.00 98.04           C  
ATOM   2874  CZ  PHE A 388     -30.280  10.471   7.684  1.00 98.04           C  
ATOM   2875  N   THR A 389     -32.650   9.123  13.050  1.00 98.29           N  
ATOM   2876  CA  THR A 389     -31.623   9.297  14.081  1.00 98.29           C  
ATOM   2877  C   THR A 389     -30.361   8.512  13.768  1.00 98.29           C  
ATOM   2878  CB  THR A 389     -32.113   8.967  15.493  1.00 98.29           C  
ATOM   2879  O   THR A 389     -30.438   7.388  13.264  1.00 98.29           O  
ATOM   2880  CG2 THR A 389     -33.419   9.678  15.844  1.00 98.29           C  
ATOM   2881  OG1 THR A 389     -32.309   7.582  15.662  1.00 98.29           O  
ATOM   2882  N   ILE A 390     -29.212   9.097  14.099  1.00 98.51           N  
ATOM   2883  CA  ILE A 390     -27.890   8.471  14.022  1.00 98.51           C  
ATOM   2884  C   ILE A 390     -27.289   8.362  15.421  1.00 98.51           C  
ATOM   2885  CB  ILE A 390     -26.977   9.252  13.054  1.00 98.51           C  
ATOM   2886  O   ILE A 390     -27.346   9.312  16.204  1.00 98.51           O  
ATOM   2887  CG1 ILE A 390     -27.471   9.167  11.592  1.00 98.51           C  
ATOM   2888  CG2 ILE A 390     -25.513   8.796  13.140  1.00 98.51           C  
ATOM   2889  CD1 ILE A 390     -27.547   7.753  10.993  1.00 98.51           C  
ATOM   2890  N   PHE A 391     -26.677   7.219  15.719  1.00 97.58           N  
ATOM   2891  CA  PHE A 391     -25.938   7.009  16.957  1.00 97.58           C  
ATOM   2892  C   PHE A 391     -24.757   7.986  17.079  1.00 97.58           C  
ATOM   2893  CB  PHE A 391     -25.472   5.553  17.023  1.00 97.58           C  
ATOM   2894  O   PHE A 391     -23.896   8.078  16.202  1.00 97.58           O  
ATOM   2895  CG  PHE A 391     -24.656   5.249  18.262  1.00 97.58           C  
ATOM   2896  CD1 PHE A 391     -23.257   5.392  18.231  1.00 97.58           C  
ATOM   2897  CD2 PHE A 391     -25.291   4.840  19.448  1.00 97.58           C  
ATOM   2898  CE1 PHE A 391     -22.498   5.117  19.378  1.00 97.58           C  
ATOM   2899  CE2 PHE A 391     -24.527   4.550  20.593  1.00 97.58           C  
ATOM   2900  CZ  PHE A 391     -23.127   4.683  20.556  1.00 97.58           C  
ATOM   2901  N   ASN A 392     -24.706   8.701  18.198  1.00 97.38           N  
ATOM   2902  CA  ASN A 392     -23.685   9.682  18.535  1.00 97.38           C  
ATOM   2903  C   ASN A 392     -23.243   9.476  19.990  1.00 97.38           C  
ATOM   2904  CB  ASN A 392     -24.270  11.081  18.279  1.00 97.38           C  
ATOM   2905  O   ASN A 392     -23.792  10.096  20.901  1.00 97.38           O  
ATOM   2906  CG  ASN A 392     -23.245  12.173  18.518  1.00 97.38           C  
ATOM   2907  ND2 ASN A 392     -23.664  13.332  18.964  1.00 97.38           N  
ATOM   2908  OD1 ASN A 392     -22.063  12.017  18.278  1.00 97.38           O  
ATOM   2909  N   PHE A 393     -22.289   8.561  20.200  1.00 94.82           N  
ATOM   2910  CA  PHE A 393     -21.676   8.263  21.505  1.00 94.82           C  
ATOM   2911  C   PHE A 393     -22.701   8.050  22.639  1.00 94.82           C  
ATOM   2912  CB  PHE A 393     -20.605   9.318  21.830  1.00 94.82           C  
ATOM   2913  O   PHE A 393     -22.633   8.672  23.694  1.00 94.82           O  
ATOM   2914  CG  PHE A 393     -19.498   9.418  20.797  1.00 94.82           C  
ATOM   2915  CD1 PHE A 393     -18.480   8.447  20.761  1.00 94.82           C  
ATOM   2916  CD2 PHE A 393     -19.483  10.476  19.869  1.00 94.82           C  
ATOM   2917  CE1 PHE A 393     -17.454   8.534  19.803  1.00 94.82           C  
ATOM   2918  CE2 PHE A 393     -18.459  10.562  18.908  1.00 94.82           C  
ATOM   2919  CZ  PHE A 393     -17.443   9.591  18.876  1.00 94.82           C  
ATOM   2920  N   GLY A 394     -23.689   7.180  22.402  1.00 92.16           N  
ATOM   2921  CA  GLY A 394     -24.735   6.833  23.375  1.00 92.16           C  
ATOM   2922  C   GLY A 394     -26.042   7.621  23.234  1.00 92.16           C  
ATOM   2923  O   GLY A 394     -27.038   7.248  23.848  1.00 92.16           O  
ATOM   2924  N   VAL A 395     -26.079   8.665  22.398  1.00 95.54           N  
ATOM   2925  CA  VAL A 395     -27.282   9.473  22.132  1.00 95.54           C  
ATOM   2926  C   VAL A 395     -27.745   9.291  20.686  1.00 95.54           C  
ATOM   2927  CB  VAL A 395     -27.027  10.957  22.469  1.00 95.54           C  
ATOM   2928  O   VAL A 395     -26.932   9.245  19.769  1.00 95.54           O  
ATOM   2929  CG1 VAL A 395     -28.280  11.819  22.258  1.00 95.54           C  
ATOM   2930  CG2 VAL A 395     -26.595  11.126  23.933  1.00 95.54           C  
ATOM   2931  N   GLN A 396     -29.057   9.218  20.459  1.00 96.50           N  
ATOM   2932  CA  GLN A 396     -29.647   9.229  19.116  1.00 96.50           C  
ATOM   2933  C   GLN A 396     -29.792  10.681  18.637  1.00 96.50           C  
ATOM   2934  CB  GLN A 396     -30.992   8.482  19.148  1.00 96.50           C  
ATOM   2935  O   GLN A 396     -30.625  11.429  19.143  1.00 96.50           O  
ATOM   2936  CG  GLN A 396     -30.834   6.965  19.360  1.00 96.50           C  
ATOM   2937  CD  GLN A 396     -30.127   6.234  18.215  1.00 96.50           C  
ATOM   2938  NE2 GLN A 396     -29.499   5.113  18.502  1.00 96.50           N  
ATOM   2939  OE1 GLN A 396     -30.148   6.652  17.063  1.00 96.50           O  
ATOM   2940  N   LYS A 397     -28.950  11.100  17.689  1.00 97.93           N  
ATOM   2941  CA  LYS A 397     -28.934  12.455  17.123  1.00 97.93           C  
ATOM   2942  C   LYS A 397     -29.910  12.553  15.956  1.00 97.93           C  
ATOM   2943  CB  LYS A 397     -27.496  12.789  16.683  1.00 97.93           C  
ATOM   2944  O   LYS A 397     -29.795  11.773  15.017  1.00 97.93           O  
ATOM   2945  CG  LYS A 397     -27.378  14.191  16.068  1.00 97.93           C  
ATOM   2946  CD  LYS A 397     -25.959  14.473  15.555  1.00 97.93           C  
ATOM   2947  CE  LYS A 397     -25.844  15.897  14.994  1.00 97.93           C  
ATOM   2948  NZ  LYS A 397     -26.700  16.098  13.797  1.00 97.93           N  
ATOM   2949  N   ASP A 398     -30.785  13.555  15.957  1.00 98.05           N  
ATOM   2950  CA  ASP A 398     -31.636  13.861  14.803  1.00 98.05           C  
ATOM   2951  C   ASP A 398     -30.807  14.302  13.584  1.00 98.05           C  
ATOM   2952  CB  ASP A 398     -32.656  14.951  15.154  1.00 98.05           C  
ATOM   2953  O   ASP A 398     -29.961  15.206  13.659  1.00 98.05           O  
ATOM   2954  CG  ASP A 398     -33.751  14.452  16.094  1.00 98.05           C  
ATOM   2955  OD1 ASP A 398     -34.408  13.459  15.717  1.00 98.05           O  
ATOM   2956  OD2 ASP A 398     -33.956  15.122  17.127  1.00 98.05           O  
ATOM   2957  N   VAL A 399     -31.081  13.670  12.442  1.00 98.33           N  
ATOM   2958  CA  VAL A 399     -30.443  13.929  11.146  1.00 98.33           C  
ATOM   2959  C   VAL A 399     -31.515  13.982  10.055  1.00 98.33           C  
ATOM   2960  CB  VAL A 399     -29.360  12.873  10.834  1.00 98.33           C  
ATOM   2961  O   VAL A 399     -32.544  13.305  10.117  1.00 98.33           O  
ATOM   2962  CG1 VAL A 399     -28.616  13.168   9.522  1.00 98.33           C  
ATOM   2963  CG2 VAL A 399     -28.293  12.813  11.935  1.00 98.33           C  
ATOM   2964  N   LYS A 400     -31.300  14.832   9.051  1.00 98.20           N  
ATOM   2965  CA  LYS A 400     -32.152  14.929   7.857  1.00 98.20           C  
ATOM   2966  C   LYS A 400     -31.452  14.315   6.646  1.00 98.20           C  
ATOM   2967  CB  LYS A 400     -32.550  16.391   7.600  1.00 98.20           C  
ATOM   2968  O   LYS A 400     -30.234  14.423   6.522  1.00 98.20           O  
ATOM   2969  CG  LYS A 400     -33.186  17.128   8.794  1.00 98.20           C  
ATOM   2970  CD  LYS A 400     -34.421  16.412   9.357  1.00 98.20           C  
ATOM   2971  CE  LYS A 400     -35.059  17.228  10.487  1.00 98.20           C  
ATOM   2972  NZ  LYS A 400     -36.005  16.397  11.272  1.00 98.20           N  
ATOM   2973  N   SER A 401     -32.207  13.755   5.702  1.00 98.03           N  
ATOM   2974  CA  SER A 401     -31.631  13.123   4.499  1.00 98.03           C  
ATOM   2975  C   SER A 401     -30.751  14.066   3.670  1.00 98.03           C  
ATOM   2976  CB  SER A 401     -32.732  12.530   3.618  1.00 98.03           C  
ATOM   2977  O   SER A 401     -29.692  13.655   3.204  1.00 98.03           O  
ATOM   2978  OG  SER A 401     -33.690  13.515   3.271  1.00 98.03           O  
ATOM   2979  N   TRP A 402     -31.111  15.351   3.558  1.00 98.30           N  
ATOM   2980  CA  TRP A 402     -30.293  16.349   2.852  1.00 98.30           C  
ATOM   2981  C   TRP A 402     -28.936  16.610   3.526  1.00 98.30           C  
ATOM   2982  CB  TRP A 402     -31.070  17.663   2.714  1.00 98.30           C  
ATOM   2983  O   TRP A 402     -27.967  16.944   2.850  1.00 98.30           O  
ATOM   2984  CG  TRP A 402     -31.218  18.460   3.978  1.00 98.30           C  
ATOM   2985  CD1 TRP A 402     -32.286  18.437   4.805  1.00 98.30           C  
ATOM   2986  CD2 TRP A 402     -30.275  19.412   4.570  1.00 98.30           C  
ATOM   2987  CE2 TRP A 402     -30.848  19.919   5.775  1.00 98.30           C  
ATOM   2988  CE3 TRP A 402     -28.998  19.900   4.217  1.00 98.30           C  
ATOM   2989  NE1 TRP A 402     -32.073  19.298   5.864  1.00 98.30           N  
ATOM   2990  CH2 TRP A 402     -28.923  21.316   6.211  1.00 98.30           C  
ATOM   2991  CZ2 TRP A 402     -30.190  20.849   6.594  1.00 98.30           C  
ATOM   2992  CZ3 TRP A 402     -28.335  20.844   5.026  1.00 98.30           C  
ATOM   2993  N   GLN A 403     -28.842  16.443   4.849  1.00 98.55           N  
ATOM   2994  CA  GLN A 403     -27.572  16.569   5.570  1.00 98.55           C  
ATOM   2995  C   GLN A 403     -26.667  15.385   5.237  1.00 98.55           C  
ATOM   2996  CB  GLN A 403     -27.819  16.624   7.083  1.00 98.55           C  
ATOM   2997  O   GLN A 403     -25.473  15.557   5.018  1.00 98.55           O  
ATOM   2998  CG  GLN A 403     -28.622  17.856   7.504  1.00 98.55           C  
ATOM   2999  CD  GLN A 403     -28.992  17.847   8.980  1.00 98.55           C  
ATOM   3000  NE2 GLN A 403     -29.136  19.002   9.590  1.00 98.55           N  
ATOM   3001  OE1 GLN A 403     -29.215  16.822   9.604  1.00 98.55           O  
ATOM   3002  N   LEU A 404     -27.250  14.190   5.130  1.00 98.41           N  
ATOM   3003  CA  LEU A 404     -26.519  12.982   4.770  1.00 98.41           C  
ATOM   3004  C   LEU A 404     -26.088  12.974   3.294  1.00 98.41           C  
ATOM   3005  CB  LEU A 404     -27.392  11.781   5.148  1.00 98.41           C  
ATOM   3006  O   LEU A 404     -24.988  12.518   2.985  1.00 98.41           O  
ATOM   3007  CG  LEU A 404     -26.570  10.510   5.398  1.00 98.41           C  
ATOM   3008  CD1 LEU A 404     -25.751  10.613   6.691  1.00 98.41           C  
ATOM   3009  CD2 LEU A 404     -27.500   9.311   5.518  1.00 98.41           C  
ATOM   3010  N   PHE A 405     -26.896  13.563   2.406  1.00 98.61           N  
ATOM   3011  CA  PHE A 405     -26.479  13.916   1.046  1.00 98.61           C  
ATOM   3012  C   PHE A 405     -25.198  14.764   1.068  1.00 98.61           C  
ATOM   3013  CB  PHE A 405     -27.615  14.659   0.322  1.00 98.61           C  
ATOM   3014  O   PHE A 405     -24.228  14.417   0.396  1.00 98.61           O  
ATOM   3015  CG  PHE A 405     -27.163  15.406  -0.917  1.00 98.61           C  
ATOM   3016  CD1 PHE A 405     -26.996  16.804  -0.891  1.00 98.61           C  
ATOM   3017  CD2 PHE A 405     -26.836  14.689  -2.077  1.00 98.61           C  
ATOM   3018  CE1 PHE A 405     -26.497  17.475  -2.022  1.00 98.61           C  
ATOM   3019  CE2 PHE A 405     -26.309  15.353  -3.197  1.00 98.61           C  
ATOM   3020  CZ  PHE A 405     -26.146  16.748  -3.174  1.00 98.61           C  
ATOM   3021  N   LEU A 406     -25.154  15.829   1.882  1.00 98.68           N  
ATOM   3022  CA  LEU A 406     -23.961  16.675   2.010  1.00 98.68           C  
ATOM   3023  C   LEU A 406     -22.761  15.928   2.606  1.00 98.68           C  
ATOM   3024  CB  LEU A 406     -24.262  17.939   2.833  1.00 98.68           C  
ATOM   3025  O   LEU A 406     -21.640  16.210   2.194  1.00 98.68           O  
ATOM   3026  CG  LEU A 406     -25.225  18.939   2.175  1.00 98.68           C  
ATOM   3027  CD1 LEU A 406     -25.424  20.117   3.126  1.00 98.68           C  
ATOM   3028  CD2 LEU A 406     -24.710  19.487   0.843  1.00 98.68           C  
ATOM   3029  N   CYS A 407     -22.965  14.968   3.516  1.00 98.78           N  
ATOM   3030  CA  CYS A 407     -21.883  14.119   4.032  1.00 98.78           C  
ATOM   3031  C   CYS A 407     -21.211  13.304   2.916  1.00 98.78           C  
ATOM   3032  CB  CYS A 407     -22.409  13.162   5.112  1.00 98.78           C  
ATOM   3033  O   CYS A 407     -19.988  13.290   2.813  1.00 98.78           O  
ATOM   3034  SG  CYS A 407     -23.034  14.056   6.559  1.00 98.78           S  
ATOM   3035  N   VAL A 408     -21.992  12.651   2.051  1.00 98.69           N  
ATOM   3036  CA  VAL A 408     -21.441  11.888   0.916  1.00 98.69           C  
ATOM   3037  C   VAL A 408     -20.828  12.834  -0.121  1.00 98.69           C  
ATOM   3038  CB  VAL A 408     -22.526  11.009   0.271  1.00 98.69           C  
ATOM   3039  O   VAL A 408     -19.715  12.606  -0.594  1.00 98.69           O  
ATOM   3040  CG1 VAL A 408     -21.986  10.180  -0.901  1.00 98.69           C  
ATOM   3041  CG2 VAL A 408     -23.115  10.003   1.261  1.00 98.69           C  
ATOM   3042  N   ALA A 409     -21.530  13.922  -0.450  1.00 98.75           N  
ATOM   3043  CA  ALA A 409     -21.092  14.884  -1.453  1.00 98.75           C  
ATOM   3044  C   ALA A 409     -19.784  15.585  -1.056  1.00 98.75           C  
ATOM   3045  CB  ALA A 409     -22.219  15.892  -1.709  1.00 98.75           C  
ATOM   3046  O   ALA A 409     -18.914  15.744  -1.908  1.00 98.75           O  
ATOM   3047  N   VAL A 410     -19.592  15.965   0.214  1.00 98.65           N  
ATOM   3048  CA  VAL A 410     -18.339  16.613   0.640  1.00 98.65           C  
ATOM   3049  C   VAL A 410     -17.143  15.674   0.476  1.00 98.65           C  
ATOM   3050  CB  VAL A 410     -18.434  17.221   2.057  1.00 98.65           C  
ATOM   3051  O   VAL A 410     -16.105  16.115  -0.008  1.00 98.65           O  
ATOM   3052  CG1 VAL A 410     -18.449  16.203   3.200  1.00 98.65           C  
ATOM   3053  CG2 VAL A 410     -17.279  18.197   2.305  1.00 98.65           C  
ATOM   3054  N   GLY A 411     -17.303  14.377   0.765  1.00 98.63           N  
ATOM   3055  CA  GLY A 411     -16.262  13.376   0.525  1.00 98.63           C  
ATOM   3056  C   GLY A 411     -15.956  13.172  -0.962  1.00 98.63           C  
ATOM   3057  O   GLY A 411     -14.791  13.156  -1.358  1.00 98.63           O  
ATOM   3058  N   LEU A 412     -16.995  13.100  -1.801  1.00 98.73           N  
ATOM   3059  CA  LEU A 412     -16.867  13.012  -3.261  1.00 98.73           C  
ATOM   3060  C   LEU A 412     -16.089  14.208  -3.843  1.00 98.73           C  
ATOM   3061  CB  LEU A 412     -18.287  12.896  -3.852  1.00 98.73           C  
ATOM   3062  O   LEU A 412     -15.131  14.033  -4.597  1.00 98.73           O  
ATOM   3063  CG  LEU A 412     -18.344  12.947  -5.386  1.00 98.73           C  
ATOM   3064  CD1 LEU A 412     -17.606  11.780  -6.041  1.00 98.73           C  
ATOM   3065  CD2 LEU A 412     -19.801  12.941  -5.849  1.00 98.73           C  
ATOM   3066  N   TRP A 413     -16.470  15.429  -3.465  1.00 98.78           N  
ATOM   3067  CA  TRP A 413     -15.816  16.652  -3.938  1.00 98.78           C  
ATOM   3068  C   TRP A 413     -14.415  16.838  -3.352  1.00 98.78           C  
ATOM   3069  CB  TRP A 413     -16.715  17.859  -3.654  1.00 98.78           C  
ATOM   3070  O   TRP A 413     -13.535  17.343  -4.049  1.00 98.78           O  
ATOM   3071  CG  TRP A 413     -17.806  18.045  -4.663  1.00 98.78           C  
ATOM   3072  CD1 TRP A 413     -19.047  17.508  -4.619  1.00 98.78           C  
ATOM   3073  CD2 TRP A 413     -17.739  18.766  -5.929  1.00 98.78           C  
ATOM   3074  CE2 TRP A 413     -18.996  18.635  -6.591  1.00 98.78           C  
ATOM   3075  CE3 TRP A 413     -16.733  19.497  -6.596  1.00 98.78           C  
ATOM   3076  NE1 TRP A 413     -19.745  17.832  -5.762  1.00 98.78           N  
ATOM   3077  CH2 TRP A 413     -18.236  19.951  -8.470  1.00 98.78           C  
ATOM   3078  CZ2 TRP A 413     -19.253  19.215  -7.840  1.00 98.78           C  
ATOM   3079  CZ3 TRP A 413     -16.979  20.086  -7.851  1.00 98.78           C  
ATOM   3080  N   ALA A 414     -14.167  16.392  -2.118  1.00 98.57           N  
ATOM   3081  CA  ALA A 414     -12.820  16.360  -1.561  1.00 98.57           C  
ATOM   3082  C   ALA A 414     -11.899  15.433  -2.361  1.00 98.57           C  
ATOM   3083  CB  ALA A 414     -12.892  15.964  -0.091  1.00 98.57           C  
ATOM   3084  O   ALA A 414     -10.759  15.812  -2.616  1.00 98.57           O  
ATOM   3085  N   GLY A 415     -12.398  14.286  -2.834  1.00 97.94           N  
ATOM   3086  CA  GLY A 415     -11.663  13.418  -3.757  1.00 97.94           C  
ATOM   3087  C   GLY A 415     -11.263  14.150  -5.040  1.00 97.94           C  
ATOM   3088  O   GLY A 415     -10.099  14.127  -5.433  1.00 97.94           O  
ATOM   3089  N   LEU A 416     -12.194  14.889  -5.656  1.00 98.60           N  
ATOM   3090  CA  LEU A 416     -11.899  15.690  -6.850  1.00 98.60           C  
ATOM   3091  C   LEU A 416     -10.849  16.781  -6.578  1.00 98.60           C  
ATOM   3092  CB  LEU A 416     -13.205  16.293  -7.398  1.00 98.60           C  
ATOM   3093  O   LEU A 416      -9.933  16.955  -7.379  1.00 98.60           O  
ATOM   3094  CG  LEU A 416     -13.034  16.982  -8.767  1.00 98.60           C  
ATOM   3095  CD1 LEU A 416     -12.716  15.964  -9.865  1.00 98.60           C  
ATOM   3096  CD2 LEU A 416     -14.311  17.722  -9.165  1.00 98.60           C  
ATOM   3097  N   ILE A 417     -10.955  17.495  -5.451  1.00 98.66           N  
ATOM   3098  CA  ILE A 417      -9.970  18.512  -5.044  1.00 98.66           C  
ATOM   3099  C   ILE A 417      -8.590  17.875  -4.863  1.00 98.66           C  
ATOM   3100  CB  ILE A 417     -10.428  19.245  -3.760  1.00 98.66           C  
ATOM   3101  O   ILE A 417      -7.609  18.407  -5.381  1.00 98.66           O  
ATOM   3102  CG1 ILE A 417     -11.660  20.129  -4.059  1.00 98.66           C  
ATOM   3103  CG2 ILE A 417      -9.296  20.114  -3.169  1.00 98.66           C  
ATOM   3104  CD1 ILE A 417     -12.402  20.599  -2.801  1.00 98.66           C  
ATOM   3105  N   ILE A 418      -8.513  16.733  -4.171  1.00 98.42           N  
ATOM   3106  CA  ILE A 418      -7.268  15.977  -3.996  1.00 98.42           C  
ATOM   3107  C   ILE A 418      -6.691  15.605  -5.364  1.00 98.42           C  
ATOM   3108  CB  ILE A 418      -7.497  14.743  -3.090  1.00 98.42           C  
ATOM   3109  O   ILE A 418      -5.529  15.899  -5.615  1.00 98.42           O  
ATOM   3110  CG1 ILE A 418      -7.740  15.197  -1.631  1.00 98.42           C  
ATOM   3111  CG2 ILE A 418      -6.293  13.783  -3.141  1.00 98.42           C  
ATOM   3112  CD1 ILE A 418      -8.322  14.100  -0.729  1.00 98.42           C  
ATOM   3113  N   GLY A 419      -7.502  15.066  -6.278  1.00 97.48           N  
ATOM   3114  CA  GLY A 419      -7.052  14.706  -7.624  1.00 97.48           C  
ATOM   3115  C   GLY A 419      -6.471  15.884  -8.415  1.00 97.48           C  
ATOM   3116  O   GLY A 419      -5.405  15.753  -9.006  1.00 97.48           O  
ATOM   3117  N   PHE A 420      -7.115  17.055  -8.380  1.00 98.53           N  
ATOM   3118  CA  PHE A 420      -6.621  18.261  -9.064  1.00 98.53           C  
ATOM   3119  C   PHE A 420      -5.308  18.783  -8.473  1.00 98.53           C  
ATOM   3120  CB  PHE A 420      -7.684  19.369  -8.991  1.00 98.53           C  
ATOM   3121  O   PHE A 420      -4.429  19.236  -9.204  1.00 98.53           O  
ATOM   3122  CG  PHE A 420      -8.678  19.370 -10.135  1.00 98.53           C  
ATOM   3123  CD1 PHE A 420      -8.752  20.478 -10.999  1.00 98.53           C  
ATOM   3124  CD2 PHE A 420      -9.520  18.266 -10.352  1.00 98.53           C  
ATOM   3125  CE1 PHE A 420      -9.682  20.495 -12.053  1.00 98.53           C  
ATOM   3126  CE2 PHE A 420     -10.437  18.275 -11.414  1.00 98.53           C  
ATOM   3127  CZ  PHE A 420     -10.532  19.395 -12.256  1.00 98.53           C  
ATOM   3128  N   VAL A 421      -5.170  18.749  -7.147  1.00 98.61           N  
ATOM   3129  CA  VAL A 421      -3.942  19.206  -6.489  1.00 98.61           C  
ATOM   3130  C   VAL A 421      -2.806  18.221  -6.731  1.00 98.61           C  
ATOM   3131  CB  VAL A 421      -4.164  19.435  -4.990  1.00 98.61           C  
ATOM   3132  O   VAL A 421      -1.690  18.647  -7.016  1.00 98.61           O  
ATOM   3133  CG1 VAL A 421      -2.848  19.837  -4.313  1.00 98.61           C  
ATOM   3134  CG2 VAL A 421      -5.174  20.564  -4.758  1.00 98.61           C  
ATOM   3135  N   THR A 422      -3.078  16.920  -6.653  1.00 98.62           N  
ATOM   3136  CA  THR A 422      -2.083  15.892  -6.951  1.00 98.62           C  
ATOM   3137  C   THR A 422      -1.609  15.987  -8.398  1.00 98.62           C  
ATOM   3138  CB  THR A 422      -2.621  14.496  -6.633  1.00 98.62           C  
ATOM   3139  O   THR A 422      -0.402  15.980  -8.619  1.00 98.62           O  
ATOM   3140  CG2 THR A 422      -1.585  13.427  -6.940  1.00 98.62           C  
ATOM   3141  OG1 THR A 422      -2.900  14.389  -5.254  1.00 98.62           O  
ATOM   3142  N   GLU A 423      -2.513  16.190  -9.365  1.00 98.67           N  
ATOM   3143  CA  GLU A 423      -2.148  16.454 -10.766  1.00 98.67           C  
ATOM   3144  C   GLU A 423      -1.181  17.644 -10.879  1.00 98.67           C  
ATOM   3145  CB  GLU A 423      -3.420  16.717 -11.593  1.00 98.67           C  
ATOM   3146  O   GLU A 423      -0.121  17.522 -11.484  1.00 98.67           O  
ATOM   3147  CG  GLU A 423      -3.143  16.844 -13.102  1.00 98.67           C  
ATOM   3148  CD  GLU A 423      -4.307  17.479 -13.878  1.00 98.67           C  
ATOM   3149  OE1 GLU A 423      -4.628  17.052 -15.013  1.00 98.67           O  
ATOM   3150  OE2 GLU A 423      -4.936  18.460 -13.405  1.00 98.67           O  
ATOM   3151  N   TYR A 424      -1.494  18.776 -10.237  1.00 98.76           N  
ATOM   3152  CA  TYR A 424      -0.649  19.976 -10.272  1.00 98.76           C  
ATOM   3153  C   TYR A 424       0.778  19.742  -9.747  1.00 98.76           C  
ATOM   3154  CB  TYR A 424      -1.338  21.088  -9.469  1.00 98.76           C  
ATOM   3155  O   TYR A 424       1.724  20.360 -10.236  1.00 98.76           O  
ATOM   3156  CG  TYR A 424      -0.532  22.369  -9.375  1.00 98.76           C  
ATOM   3157  CD1 TYR A 424       0.167  22.686  -8.192  1.00 98.76           C  
ATOM   3158  CD2 TYR A 424      -0.442  23.217 -10.495  1.00 98.76           C  
ATOM   3159  CE1 TYR A 424       0.947  23.857  -8.124  1.00 98.76           C  
ATOM   3160  CE2 TYR A 424       0.333  24.389 -10.431  1.00 98.76           C  
ATOM   3161  OH  TYR A 424       1.794  25.830  -9.204  1.00 98.76           O  
ATOM   3162  CZ  TYR A 424       1.031  24.708  -9.248  1.00 98.76           C  
ATOM   3163  N   TYR A 425       0.941  18.868  -8.750  1.00 98.80           N  
ATOM   3164  CA  TYR A 425       2.243  18.568  -8.150  1.00 98.80           C  
ATOM   3165  C   TYR A 425       2.978  17.386  -8.794  1.00 98.80           C  
ATOM   3166  CB  TYR A 425       2.085  18.386  -6.631  1.00 98.80           C  
ATOM   3167  O   TYR A 425       4.147  17.200  -8.481  1.00 98.80           O  
ATOM   3168  CG  TYR A 425       1.928  19.693  -5.872  1.00 98.80           C  
ATOM   3169  CD1 TYR A 425       3.015  20.582  -5.773  1.00 98.80           C  
ATOM   3170  CD2 TYR A 425       0.705  20.023  -5.265  1.00 98.80           C  
ATOM   3171  CE1 TYR A 425       2.880  21.801  -5.080  1.00 98.80           C  
ATOM   3172  CE2 TYR A 425       0.554  21.245  -4.585  1.00 98.80           C  
ATOM   3173  OH  TYR A 425       1.474  23.325  -3.851  1.00 98.80           O  
ATOM   3174  CZ  TYR A 425       1.642  22.139  -4.495  1.00 98.80           C  
ATOM   3175  N   THR A 426       2.344  16.607  -9.675  1.00 98.71           N  
ATOM   3176  CA  THR A 426       2.954  15.386 -10.244  1.00 98.71           C  
ATOM   3177  C   THR A 426       2.995  15.355 -11.766  1.00 98.71           C  
ATOM   3178  CB  THR A 426       2.287  14.111  -9.715  1.00 98.71           C  
ATOM   3179  O   THR A 426       3.868  14.694 -12.315  1.00 98.71           O  
ATOM   3180  CG2 THR A 426       2.458  13.978  -8.201  1.00 98.71           C  
ATOM   3181  OG1 THR A 426       0.908  14.114  -9.997  1.00 98.71           O  
ATOM   3182  N   SER A 427       2.157  16.115 -12.472  1.00 98.60           N  
ATOM   3183  CA  SER A 427       2.246  16.241 -13.930  1.00 98.60           C  
ATOM   3184  C   SER A 427       3.364  17.202 -14.344  1.00 98.60           C  
ATOM   3185  CB  SER A 427       0.899  16.654 -14.524  1.00 98.60           C  
ATOM   3186  O   SER A 427       3.482  18.324 -13.839  1.00 98.60           O  
ATOM   3187  OG  SER A 427       1.059  17.126 -15.848  1.00 98.60           O  
ATOM   3188  N   ASN A 428       4.148  16.795 -15.345  1.00 97.74           N  
ATOM   3189  CA  ASN A 428       5.179  17.633 -15.962  1.00 97.74           C  
ATOM   3190  C   ASN A 428       4.629  18.721 -16.905  1.00 97.74           C  
ATOM   3191  CB  ASN A 428       6.250  16.746 -16.600  1.00 97.74           C  
ATOM   3192  O   ASN A 428       5.401  19.484 -17.496  1.00 97.74           O  
ATOM   3193  CG  ASN A 428       5.758  15.892 -17.755  1.00 97.74           C  
ATOM   3194  ND2 ASN A 428       6.380  14.757 -17.966  1.00 97.74           N  
ATOM   3195  OD1 ASN A 428       4.839  16.240 -18.477  1.00 97.74           O  
ATOM   3196  N   ALA A 429       3.304  18.861 -17.005  1.00 98.02           N  
ATOM   3197  CA  ALA A 429       2.656  19.998 -17.650  1.00 98.02           C  
ATOM   3198  C   ALA A 429       2.678  21.273 -16.784  1.00 98.02           C  
ATOM   3199  CB  ALA A 429       1.223  19.592 -18.009  1.00 98.02           C  
ATOM   3200  O   ALA A 429       2.464  22.368 -17.312  1.00 98.02           O  
ATOM   3201  N   TYR A 430       2.943  21.150 -15.477  1.00 98.53           N  
ATOM   3202  CA  TYR A 430       2.904  22.254 -14.515  1.00 98.53           C  
ATOM   3203  C   TYR A 430       4.286  22.612 -13.966  1.00 98.53           C  
ATOM   3204  CB  TYR A 430       1.918  21.923 -13.387  1.00 98.53           C  
ATOM   3205  O   TYR A 430       5.211  21.798 -13.943  1.00 98.53           O  
ATOM   3206  CG  TYR A 430       0.512  21.648 -13.878  1.00 98.53           C  
ATOM   3207  CD1 TYR A 430      -0.300  22.706 -14.325  1.00 98.53           C  
ATOM   3208  CD2 TYR A 430       0.040  20.326 -13.939  1.00 98.53           C  
ATOM   3209  CE1 TYR A 430      -1.590  22.443 -14.823  1.00 98.53           C  
ATOM   3210  CE2 TYR A 430      -1.243  20.054 -14.454  1.00 98.53           C  
ATOM   3211  OH  TYR A 430      -3.309  20.892 -15.393  1.00 98.53           O  
ATOM   3212  CZ  TYR A 430      -2.064  21.113 -14.888  1.00 98.53           C  
ATOM   3213  N   SER A 431       4.414  23.853 -13.485  1.00 98.42           N  
ATOM   3214  CA  SER A 431       5.690  24.386 -13.010  1.00 98.42           C  
ATOM   3215  C   SER A 431       6.333  23.596 -11.863  1.00 98.42           C  
ATOM   3216  CB  SER A 431       5.589  25.872 -12.655  1.00 98.42           C  
ATOM   3217  O   SER A 431       7.547  23.458 -11.918  1.00 98.42           O  
ATOM   3218  OG  SER A 431       4.827  26.092 -11.484  1.00 98.42           O  
ATOM   3219  N   PRO A 432       5.617  23.014 -10.866  1.00 98.74           N  
ATOM   3220  CA  PRO A 432       6.294  22.323  -9.765  1.00 98.74           C  
ATOM   3221  C   PRO A 432       7.228  21.201 -10.230  1.00 98.74           C  
ATOM   3222  CB  PRO A 432       5.182  21.784  -8.859  1.00 98.74           C  
ATOM   3223  O   PRO A 432       8.352  21.104  -9.751  1.00 98.74           O  
ATOM   3224  CG  PRO A 432       4.025  22.740  -9.123  1.00 98.74           C  
ATOM   3225  CD  PRO A 432       4.179  23.034 -10.611  1.00 98.74           C  
ATOM   3226  N   VAL A 433       6.790  20.384 -11.191  1.00 98.80           N  
ATOM   3227  CA  VAL A 433       7.593  19.278 -11.734  1.00 98.80           C  
ATOM   3228  C   VAL A 433       8.628  19.780 -12.744  1.00 98.80           C  
ATOM   3229  CB  VAL A 433       6.670  18.220 -12.357  1.00 98.80           C  
ATOM   3230  O   VAL A 433       9.747  19.274 -12.781  1.00 98.80           O  
ATOM   3231  CG1 VAL A 433       7.443  17.053 -12.978  1.00 98.80           C  
ATOM   3232  CG2 VAL A 433       5.724  17.650 -11.299  1.00 98.80           C  
ATOM   3233  N   GLN A 434       8.303  20.814 -13.526  1.00 98.79           N  
ATOM   3234  CA  GLN A 434       9.266  21.440 -14.443  1.00 98.79           C  
ATOM   3235  C   GLN A 434      10.432  22.102 -13.693  1.00 98.79           C  
ATOM   3236  CB  GLN A 434       8.557  22.463 -15.337  1.00 98.79           C  
ATOM   3237  O   GLN A 434      11.565  22.005 -14.155  1.00 98.79           O  
ATOM   3238  CG  GLN A 434       7.589  21.790 -16.321  1.00 98.79           C  
ATOM   3239  CD  GLN A 434       6.700  22.775 -17.073  1.00 98.79           C  
ATOM   3240  NE2 GLN A 434       5.756  22.273 -17.832  1.00 98.79           N  
ATOM   3241  OE1 GLN A 434       6.821  23.989 -17.011  1.00 98.79           O  
ATOM   3242  N   ASP A 435      10.184  22.701 -12.526  1.00 98.69           N  
ATOM   3243  CA  ASP A 435      11.211  23.275 -11.649  1.00 98.69           C  
ATOM   3244  C   ASP A 435      12.092  22.170 -11.031  1.00 98.69           C  
ATOM   3245  CB  ASP A 435      10.550  24.111 -10.532  1.00 98.69           C  
ATOM   3246  O   ASP A 435      13.309  22.327 -10.914  1.00 98.69           O  
ATOM   3247  CG  ASP A 435       9.817  25.389 -10.983  1.00 98.69           C  
ATOM   3248  OD1 ASP A 435      10.017  25.842 -12.132  1.00 98.69           O  
ATOM   3249  OD2 ASP A 435       9.064  25.941 -10.142  1.00 98.69           O  
ATOM   3250  N   VAL A 436      11.506  21.014 -10.683  1.00 98.79           N  
ATOM   3251  CA  VAL A 436      12.263  19.822 -10.252  1.00 98.79           C  
ATOM   3252  C   VAL A 436      13.172  19.322 -11.380  1.00 98.79           C  
ATOM   3253  CB  VAL A 436      11.323  18.703  -9.751  1.00 98.79           C  
ATOM   3254  O   VAL A 436      14.343  19.031 -11.124  1.00 98.79           O  
ATOM   3255  CG1 VAL A 436      12.047  17.377  -9.485  1.00 98.79           C  
ATOM   3256  CG2 VAL A 436      10.653  19.086  -8.428  1.00 98.79           C  
ATOM   3257  N   ALA A 437      12.685  19.276 -12.623  1.00 98.71           N  
ATOM   3258  CA  ALA A 437      13.500  18.929 -13.788  1.00 98.71           C  
ATOM   3259  C   ALA A 437      14.598  19.976 -14.070  1.00 98.71           C  
ATOM   3260  CB  ALA A 437      12.582  18.720 -14.998  1.00 98.71           C  
ATOM   3261  O   ALA A 437      15.743  19.601 -14.316  1.00 98.71           O  
ATOM   3262  N   ASP A 438      14.295  21.279 -13.984  1.00 98.69           N  
ATOM   3263  CA  ASP A 438      15.281  22.361 -14.169  1.00 98.69           C  
ATOM   3264  C   ASP A 438      16.407  22.278 -13.132  1.00 98.69           C  
ATOM   3265  CB  ASP A 438      14.605  23.743 -14.091  1.00 98.69           C  
ATOM   3266  O   ASP A 438      17.585  22.443 -13.460  1.00 98.69           O  
ATOM   3267  CG  ASP A 438      15.607  24.892 -14.326  1.00 98.69           C  
ATOM   3268  OD1 ASP A 438      16.172  25.022 -15.438  1.00 98.69           O  
ATOM   3269  OD2 ASP A 438      15.904  25.650 -13.377  1.00 98.69           O  
ATOM   3270  N   SER A 439      16.076  21.934 -11.884  1.00 98.58           N  
ATOM   3271  CA  SER A 439      17.068  21.826 -10.812  1.00 98.58           C  
ATOM   3272  C   SER A 439      18.170  20.791 -11.102  1.00 98.58           C  
ATOM   3273  CB  SER A 439      16.376  21.574  -9.472  1.00 98.58           C  
ATOM   3274  O   SER A 439      19.303  20.978 -10.644  1.00 98.58           O  
ATOM   3275  OG  SER A 439      15.947  20.239  -9.357  1.00 98.58           O  
ATOM   3276  N   CYS A 440      17.914  19.791 -11.962  1.00 98.59           N  
ATOM   3277  CA  CYS A 440      18.909  18.813 -12.426  1.00 98.59           C  
ATOM   3278  C   CYS A 440      20.133  19.448 -13.100  1.00 98.59           C  
ATOM   3279  CB  CYS A 440      18.260  17.834 -13.411  1.00 98.59           C  
ATOM   3280  O   CYS A 440      21.205  18.842 -13.098  1.00 98.59           O  
ATOM   3281  SG  CYS A 440      16.991  16.849 -12.584  1.00 98.59           S  
ATOM   3282  N   ARG A 441      20.031  20.691 -13.598  1.00 98.31           N  
ATOM   3283  CA  ARG A 441      21.168  21.480 -14.122  1.00 98.31           C  
ATOM   3284  C   ARG A 441      22.298  21.660 -13.117  1.00 98.31           C  
ATOM   3285  CB  ARG A 441      20.666  22.864 -14.546  1.00 98.31           C  
ATOM   3286  O   ARG A 441      23.424  21.957 -13.503  1.00 98.31           O  
ATOM   3287  CG  ARG A 441      19.762  22.786 -15.781  1.00 98.31           C  
ATOM   3288  CD  ARG A 441      18.992  24.089 -15.965  1.00 98.31           C  
ATOM   3289  NE  ARG A 441      19.881  25.246 -16.177  1.00 98.31           N  
ATOM   3290  NH1 ARG A 441      18.391  26.795 -15.371  1.00 98.31           N  
ATOM   3291  NH2 ARG A 441      20.453  27.431 -15.984  1.00 98.31           N  
ATOM   3292  CZ  ARG A 441      19.567  26.482 -15.843  1.00 98.31           C  
ATOM   3293  N   THR A 442      21.993  21.510 -11.831  1.00 98.02           N  
ATOM   3294  CA  THR A 442      22.947  21.634 -10.721  1.00 98.02           C  
ATOM   3295  C   THR A 442      23.210  20.301 -10.009  1.00 98.02           C  
ATOM   3296  CB  THR A 442      22.530  22.764  -9.770  1.00 98.02           C  
ATOM   3297  O   THR A 442      23.847  20.277  -8.957  1.00 98.02           O  
ATOM   3298  CG2 THR A 442      22.588  24.132 -10.450  1.00 98.02           C  
ATOM   3299  OG1 THR A 442      21.203  22.606  -9.328  1.00 98.02           O  
ATOM   3300  N   GLY A 443      22.787  19.185 -10.614  1.00 97.87           N  
ATOM   3301  CA  GLY A 443      23.053  17.821 -10.164  1.00 97.87           C  
ATOM   3302  C   GLY A 443      21.926  17.184  -9.345  1.00 97.87           C  
ATOM   3303  O   GLY A 443      20.896  17.787  -9.060  1.00 97.87           O  
ATOM   3304  N   ALA A 444      22.135  15.926  -8.945  1.00 98.52           N  
ATOM   3305  CA  ALA A 444      21.128  15.137  -8.229  1.00 98.52           C  
ATOM   3306  C   ALA A 444      20.767  15.716  -6.847  1.00 98.52           C  
ATOM   3307  CB  ALA A 444      21.649  13.701  -8.104  1.00 98.52           C  
ATOM   3308  O   ALA A 444      19.639  15.573  -6.390  1.00 98.52           O  
ATOM   3309  N   ALA A 445      21.701  16.397  -6.173  1.00 98.57           N  
ATOM   3310  CA  ALA A 445      21.469  16.923  -4.827  1.00 98.57           C  
ATOM   3311  C   ALA A 445      20.351  17.977  -4.790  1.00 98.57           C  
ATOM   3312  CB  ALA A 445      22.787  17.492  -4.288  1.00 98.57           C  
ATOM   3313  O   ALA A 445      19.480  17.928  -3.923  1.00 98.57           O  
ATOM   3314  N   THR A 446      20.349  18.918  -5.734  1.00 98.44           N  
ATOM   3315  CA  THR A 446      19.296  19.934  -5.841  1.00 98.44           C  
ATOM   3316  C   THR A 446      17.990  19.320  -6.320  1.00 98.44           C  
ATOM   3317  CB  THR A 446      19.717  21.074  -6.766  1.00 98.44           C  
ATOM   3318  O   THR A 446      16.959  19.624  -5.729  1.00 98.44           O  
ATOM   3319  CG2 THR A 446      20.759  21.969  -6.095  1.00 98.44           C  
ATOM   3320  OG1 THR A 446      20.315  20.514  -7.899  1.00 98.44           O  
ATOM   3321  N   ASN A 447      18.027  18.382  -7.270  1.00 98.73           N  
ATOM   3322  CA  ASN A 447      16.845  17.615  -7.670  1.00 98.73           C  
ATOM   3323  C   ASN A 447      16.162  16.920  -6.477  1.00 98.73           C  
ATOM   3324  CB  ASN A 447      17.250  16.642  -8.784  1.00 98.73           C  
ATOM   3325  O   ASN A 447      14.945  17.043  -6.302  1.00 98.73           O  
ATOM   3326  CG  ASN A 447      16.080  15.778  -9.199  1.00 98.73           C  
ATOM   3327  ND2 ASN A 447      15.164  16.281  -9.989  1.00 98.73           N  
ATOM   3328  OD1 ASN A 447      15.951  14.655  -8.762  1.00 98.73           O  
ATOM   3329  N   VAL A 448      16.937  16.291  -5.590  1.00 98.72           N  
ATOM   3330  CA  VAL A 448      16.402  15.666  -4.372  1.00 98.72           C  
ATOM   3331  C   VAL A 448      15.847  16.710  -3.391  1.00 98.72           C  
ATOM   3332  CB  VAL A 448      17.447  14.747  -3.713  1.00 98.72           C  
ATOM   3333  O   VAL A 448      14.766  16.532  -2.831  1.00 98.72           O  
ATOM   3334  CG1 VAL A 448      16.978  14.206  -2.353  1.00 98.72           C  
ATOM   3335  CG2 VAL A 448      17.728  13.528  -4.601  1.00 98.72           C  
ATOM   3336  N   ILE A 449      16.533  17.837  -3.187  1.00 98.68           N  
ATOM   3337  CA  ILE A 449      16.043  18.909  -2.300  1.00 98.68           C  
ATOM   3338  C   ILE A 449      14.705  19.474  -2.804  1.00 98.68           C  
ATOM   3339  CB  ILE A 449      17.118  20.009  -2.141  1.00 98.68           C  
ATOM   3340  O   ILE A 449      13.773  19.638  -2.012  1.00 98.68           O  
ATOM   3341  CG1 ILE A 449      18.302  19.474  -1.302  1.00 98.68           C  
ATOM   3342  CG2 ILE A 449      16.547  21.278  -1.474  1.00 98.68           C  
ATOM   3343  CD1 ILE A 449      19.570  20.332  -1.411  1.00 98.68           C  
ATOM   3344  N   PHE A 450      14.594  19.742  -4.107  1.00 98.60           N  
ATOM   3345  CA  PHE A 450      13.373  20.263  -4.722  1.00 98.60           C  
ATOM   3346  C   PHE A 450      12.223  19.252  -4.649  1.00 98.60           C  
ATOM   3347  CB  PHE A 450      13.654  20.706  -6.167  1.00 98.60           C  
ATOM   3348  O   PHE A 450      11.122  19.630  -4.252  1.00 98.60           O  
ATOM   3349  CG  PHE A 450      14.092  22.153  -6.299  1.00 98.60           C  
ATOM   3350  CD1 PHE A 450      13.168  23.123  -6.733  1.00 98.60           C  
ATOM   3351  CD2 PHE A 450      15.413  22.542  -6.007  1.00 98.60           C  
ATOM   3352  CE1 PHE A 450      13.566  24.463  -6.883  1.00 98.60           C  
ATOM   3353  CE2 PHE A 450      15.815  23.879  -6.164  1.00 98.60           C  
ATOM   3354  CZ  PHE A 450      14.891  24.841  -6.604  1.00 98.60           C  
ATOM   3355  N   GLY A 451      12.465  17.972  -4.950  1.00 98.65           N  
ATOM   3356  CA  GLY A 451      11.418  16.945  -4.894  1.00 98.65           C  
ATOM   3357  C   GLY A 451      10.896  16.667  -3.483  1.00 98.65           C  
ATOM   3358  O   GLY A 451       9.685  16.531  -3.293  1.00 98.65           O  
ATOM   3359  N   LEU A 452      11.764  16.664  -2.463  1.00 98.77           N  
ATOM   3360  CA  LEU A 452      11.333  16.551  -1.061  1.00 98.77           C  
ATOM   3361  C   LEU A 452      10.496  17.765  -0.633  1.00 98.77           C  
ATOM   3362  CB  LEU A 452      12.559  16.398  -0.141  1.00 98.77           C  
ATOM   3363  O   LEU A 452       9.423  17.613  -0.048  1.00 98.77           O  
ATOM   3364  CG  LEU A 452      13.283  15.043  -0.237  1.00 98.77           C  
ATOM   3365  CD1 LEU A 452      14.558  15.095   0.609  1.00 98.77           C  
ATOM   3366  CD2 LEU A 452      12.428  13.886   0.284  1.00 98.77           C  
ATOM   3367  N   ALA A 453      10.952  18.979  -0.962  1.00 98.68           N  
ATOM   3368  CA  ALA A 453      10.211  20.204  -0.664  1.00 98.68           C  
ATOM   3369  C   ALA A 453       8.844  20.240  -1.371  1.00 98.68           C  
ATOM   3370  CB  ALA A 453      11.080  21.406  -1.048  1.00 98.68           C  
ATOM   3371  O   ALA A 453       7.855  20.674  -0.772  1.00 98.68           O  
ATOM   3372  N   LEU A 454       8.770  19.748  -2.612  1.00 98.76           N  
ATOM   3373  CA  LEU A 454       7.529  19.607  -3.371  1.00 98.76           C  
ATOM   3374  C   LEU A 454       6.547  18.674  -2.656  1.00 98.76           C  
ATOM   3375  CB  LEU A 454       7.872  19.154  -4.803  1.00 98.76           C  
ATOM   3376  O   LEU A 454       5.399  19.066  -2.435  1.00 98.76           O  
ATOM   3377  CG  LEU A 454       6.650  18.963  -5.721  1.00 98.76           C  
ATOM   3378  CD1 LEU A 454       7.079  19.065  -7.181  1.00 98.76           C  
ATOM   3379  CD2 LEU A 454       5.968  17.604  -5.529  1.00 98.76           C  
ATOM   3380  N   GLY A 455       6.986  17.486  -2.231  1.00 98.65           N  
ATOM   3381  CA  GLY A 455       6.133  16.546  -1.498  1.00 98.65           C  
ATOM   3382  C   GLY A 455       5.580  17.152  -0.218  1.00 98.65           C  
ATOM   3383  O   GLY A 455       4.368  17.115   0.004  1.00 98.65           O  
ATOM   3384  N   TYR A 456       6.428  17.798   0.587  1.00 98.76           N  
ATOM   3385  CA  TYR A 456       5.996  18.493   1.807  1.00 98.76           C  
ATOM   3386  C   TYR A 456       5.015  19.629   1.521  1.00 98.76           C  
ATOM   3387  CB  TYR A 456       7.216  19.049   2.552  1.00 98.76           C  
ATOM   3388  O   TYR A 456       4.089  19.859   2.296  1.00 98.76           O  
ATOM   3389  CG  TYR A 456       8.268  18.039   2.972  1.00 98.76           C  
ATOM   3390  CD1 TYR A 456       7.941  16.682   3.183  1.00 98.76           C  
ATOM   3391  CD2 TYR A 456       9.595  18.473   3.155  1.00 98.76           C  
ATOM   3392  CE1 TYR A 456       8.939  15.762   3.544  1.00 98.76           C  
ATOM   3393  CE2 TYR A 456      10.596  17.556   3.527  1.00 98.76           C  
ATOM   3394  OH  TYR A 456      11.226  15.303   4.069  1.00 98.76           O  
ATOM   3395  CZ  TYR A 456      10.267  16.196   3.714  1.00 98.76           C  
ATOM   3396  N   LYS A 457       5.171  20.332   0.396  1.00 98.46           N  
ATOM   3397  CA  LYS A 457       4.242  21.388  -0.012  1.00 98.46           C  
ATOM   3398  C   LYS A 457       2.895  20.830  -0.479  1.00 98.46           C  
ATOM   3399  CB  LYS A 457       4.923  22.243  -1.093  1.00 98.46           C  
ATOM   3400  O   LYS A 457       1.860  21.455  -0.235  1.00 98.46           O  
ATOM   3401  CG  LYS A 457       4.106  23.471  -1.512  1.00 98.46           C  
ATOM   3402  CD  LYS A 457       3.927  24.473  -0.363  1.00 98.46           C  
ATOM   3403  CE  LYS A 457       3.017  25.636  -0.762  1.00 98.46           C  
ATOM   3404  NZ  LYS A 457       3.656  26.492  -1.790  1.00 98.46           N  
ATOM   3405  N   SER A 458       2.905  19.664  -1.122  1.00 98.62           N  
ATOM   3406  CA  SER A 458       1.726  19.053  -1.739  1.00 98.62           C  
ATOM   3407  C   SER A 458       0.644  18.632  -0.737  1.00 98.62           C  
ATOM   3408  CB  SER A 458       2.149  17.867  -2.610  1.00 98.62           C  
ATOM   3409  O   SER A 458      -0.523  18.559  -1.110  1.00 98.62           O  
ATOM   3410  OG  SER A 458       2.437  16.730  -1.816  1.00 98.62           O  
ATOM   3411  N   VAL A 459       0.990  18.423   0.541  1.00 98.61           N  
ATOM   3412  CA  VAL A 459       0.045  17.936   1.568  1.00 98.61           C  
ATOM   3413  C   VAL A 459      -0.988  18.982   1.995  1.00 98.61           C  
ATOM   3414  CB  VAL A 459       0.776  17.372   2.808  1.00 98.61           C  
ATOM   3415  O   VAL A 459      -2.073  18.630   2.445  1.00 98.61           O  
ATOM   3416  CG1 VAL A 459       1.928  16.434   2.430  1.00 98.61           C  
ATOM   3417  CG2 VAL A 459       1.335  18.467   3.727  1.00 98.61           C  
ATOM   3418  N   ILE A 460      -0.684  20.275   1.840  1.00 98.75           N  
ATOM   3419  CA  ILE A 460      -1.443  21.369   2.469  1.00 98.75           C  
ATOM   3420  C   ILE A 460      -2.924  21.354   2.066  1.00 98.75           C  
ATOM   3421  CB  ILE A 460      -0.775  22.726   2.141  1.00 98.75           C  
ATOM   3422  O   ILE A 460      -3.805  21.360   2.925  1.00 98.75           O  
ATOM   3423  CG1 ILE A 460       0.645  22.786   2.751  1.00 98.75           C  
ATOM   3424  CG2 ILE A 460      -1.627  23.908   2.644  1.00 98.75           C  
ATOM   3425  CD1 ILE A 460       1.418  24.060   2.393  1.00 98.75           C  
ATOM   3426  N   ILE A 461      -3.211  21.339   0.761  1.00 98.67           N  
ATOM   3427  CA  ILE A 461      -4.593  21.413   0.266  1.00 98.67           C  
ATOM   3428  C   ILE A 461      -5.345  20.088   0.485  1.00 98.67           C  
ATOM   3429  CB  ILE A 461      -4.678  21.924  -1.189  1.00 98.67           C  
ATOM   3430  O   ILE A 461      -6.474  20.160   0.970  1.00 98.67           O  
ATOM   3431  CG1 ILE A 461      -3.960  23.282  -1.369  1.00 98.67           C  
ATOM   3432  CG2 ILE A 461      -6.158  22.036  -1.605  1.00 98.67           C  
ATOM   3433  CD1 ILE A 461      -3.791  23.702  -2.836  1.00 98.67           C  
ATOM   3434  N   PRO A 462      -4.765  18.895   0.222  1.00 98.68           N  
ATOM   3435  CA  PRO A 462      -5.377  17.622   0.602  1.00 98.68           C  
ATOM   3436  C   PRO A 462      -5.779  17.554   2.079  1.00 98.68           C  
ATOM   3437  CB  PRO A 462      -4.336  16.555   0.258  1.00 98.68           C  
ATOM   3438  O   PRO A 462      -6.905  17.166   2.384  1.00 98.68           O  
ATOM   3439  CG  PRO A 462      -3.623  17.152  -0.949  1.00 98.68           C  
ATOM   3440  CD  PRO A 462      -3.574  18.631  -0.577  1.00 98.68           C  
ATOM   3441  N   ILE A 463      -4.920  18.007   3.001  1.00 98.74           N  
ATOM   3442  CA  ILE A 463      -5.249  18.052   4.433  1.00 98.74           C  
ATOM   3443  C   ILE A 463      -6.410  19.009   4.713  1.00 98.74           C  
ATOM   3444  CB  ILE A 463      -3.999  18.403   5.267  1.00 98.74           C  
ATOM   3445  O   ILE A 463      -7.314  18.648   5.465  1.00 98.74           O  
ATOM   3446  CG1 ILE A 463      -2.942  17.280   5.218  1.00 98.74           C  
ATOM   3447  CG2 ILE A 463      -4.349  18.717   6.736  1.00 98.74           C  
ATOM   3448  CD1 ILE A 463      -3.384  15.921   5.762  1.00 98.74           C  
ATOM   3449  N   PHE A 464      -6.450  20.192   4.091  1.00 98.72           N  
ATOM   3450  CA  PHE A 464      -7.605  21.087   4.225  1.00 98.72           C  
ATOM   3451  C   PHE A 464      -8.895  20.475   3.662  1.00 98.72           C  
ATOM   3452  CB  PHE A 464      -7.320  22.450   3.576  1.00 98.72           C  
ATOM   3453  O   PHE A 464      -9.947  20.602   4.289  1.00 98.72           O  
ATOM   3454  CG  PHE A 464      -6.404  23.365   4.370  1.00 98.72           C  
ATOM   3455  CD1 PHE A 464      -6.691  23.656   5.719  1.00 98.72           C  
ATOM   3456  CD2 PHE A 464      -5.299  23.977   3.751  1.00 98.72           C  
ATOM   3457  CE1 PHE A 464      -5.862  24.524   6.450  1.00 98.72           C  
ATOM   3458  CE2 PHE A 464      -4.479  24.859   4.478  1.00 98.72           C  
ATOM   3459  CZ  PHE A 464      -4.754  25.125   5.830  1.00 98.72           C  
ATOM   3460  N   ALA A 465      -8.833  19.773   2.528  1.00 98.55           N  
ATOM   3461  CA  ALA A 465      -9.986  19.087   1.943  1.00 98.55           C  
ATOM   3462  C   ALA A 465     -10.518  17.974   2.866  1.00 98.55           C  
ATOM   3463  CB  ALA A 465      -9.588  18.548   0.562  1.00 98.55           C  
ATOM   3464  O   ALA A 465     -11.730  17.873   3.087  1.00 98.55           O  
ATOM   3465  N   ILE A 466      -9.620  17.186   3.467  1.00 98.49           N  
ATOM   3466  CA  ILE A 466      -9.963  16.160   4.462  1.00 98.49           C  
ATOM   3467  C   ILE A 466     -10.545  16.813   5.723  1.00 98.49           C  
ATOM   3468  CB  ILE A 466      -8.732  15.272   4.771  1.00 98.49           C  
ATOM   3469  O   ILE A 466     -11.594  16.385   6.196  1.00 98.49           O  
ATOM   3470  CG1 ILE A 466      -8.328  14.438   3.531  1.00 98.49           C  
ATOM   3471  CG2 ILE A 466      -9.010  14.326   5.954  1.00 98.49           C  
ATOM   3472  CD1 ILE A 466      -6.912  13.852   3.628  1.00 98.49           C  
ATOM   3473  N   ALA A 467      -9.939  17.886   6.240  1.00 98.70           N  
ATOM   3474  CA  ALA A 467     -10.415  18.582   7.437  1.00 98.70           C  
ATOM   3475  C   ALA A 467     -11.822  19.180   7.256  1.00 98.70           C  
ATOM   3476  CB  ALA A 467      -9.395  19.661   7.818  1.00 98.70           C  
ATOM   3477  O   ALA A 467     -12.667  19.033   8.141  1.00 98.70           O  
ATOM   3478  N   ILE A 468     -12.108  19.798   6.103  1.00 98.66           N  
ATOM   3479  CA  ILE A 468     -13.452  20.295   5.763  1.00 98.66           C  
ATOM   3480  C   ILE A 468     -14.442  19.129   5.674  1.00 98.66           C  
ATOM   3481  CB  ILE A 468     -13.416  21.118   4.452  1.00 98.66           C  
ATOM   3482  O   ILE A 468     -15.539  19.215   6.227  1.00 98.66           O  
ATOM   3483  CG1 ILE A 468     -12.649  22.442   4.677  1.00 98.66           C  
ATOM   3484  CG2 ILE A 468     -14.839  21.422   3.936  1.00 98.66           C  
ATOM   3485  CD1 ILE A 468     -12.270  23.165   3.378  1.00 98.66           C  
ATOM   3486  N   SER A 469     -14.046  18.025   5.033  1.00 98.72           N  
ATOM   3487  CA  SER A 469     -14.878  16.819   4.932  1.00 98.72           C  
ATOM   3488  C   SER A 469     -15.223  16.253   6.303  1.00 98.72           C  
ATOM   3489  CB  SER A 469     -14.189  15.735   4.106  1.00 98.72           C  
ATOM   3490  O   SER A 469     -16.391  15.967   6.563  1.00 98.72           O  
ATOM   3491  OG  SER A 469     -13.951  16.220   2.811  1.00 98.72           O  
ATOM   3492  N   ILE A 470     -14.241  16.156   7.203  1.00 98.67           N  
ATOM   3493  CA  ILE A 470     -14.439  15.734   8.593  1.00 98.67           C  
ATOM   3494  C   ILE A 470     -15.397  16.694   9.294  1.00 98.67           C  
ATOM   3495  CB  ILE A 470     -13.087  15.627   9.337  1.00 98.67           C  
ATOM   3496  O   ILE A 470     -16.404  16.249   9.829  1.00 98.67           O  
ATOM   3497  CG1 ILE A 470     -12.267  14.445   8.777  1.00 98.67           C  
ATOM   3498  CG2 ILE A 470     -13.308  15.453  10.854  1.00 98.67           C  
ATOM   3499  CD1 ILE A 470     -10.801  14.431   9.228  1.00 98.67           C  
ATOM   3500  N   PHE A 471     -15.135  18.003   9.265  1.00 98.69           N  
ATOM   3501  CA  PHE A 471     -15.950  18.984   9.984  1.00 98.69           C  
ATOM   3502  C   PHE A 471     -17.422  18.945   9.556  1.00 98.69           C  
ATOM   3503  CB  PHE A 471     -15.358  20.383   9.777  1.00 98.69           C  
ATOM   3504  O   PHE A 471     -18.314  18.851  10.402  1.00 98.69           O  
ATOM   3505  CG  PHE A 471     -16.146  21.467  10.487  1.00 98.69           C  
ATOM   3506  CD1 PHE A 471     -17.113  22.217   9.790  1.00 98.69           C  
ATOM   3507  CD2 PHE A 471     -15.943  21.693  11.860  1.00 98.69           C  
ATOM   3508  CE1 PHE A 471     -17.871  23.190  10.464  1.00 98.69           C  
ATOM   3509  CE2 PHE A 471     -16.700  22.668  12.534  1.00 98.69           C  
ATOM   3510  CZ  PHE A 471     -17.664  23.416  11.836  1.00 98.69           C  
ATOM   3511  N   VAL A 472     -17.683  18.977   8.246  1.00 98.68           N  
ATOM   3512  CA  VAL A 472     -19.044  18.968   7.690  1.00 98.68           C  
ATOM   3513  C   VAL A 472     -19.755  17.658   8.028  1.00 98.68           C  
ATOM   3514  CB  VAL A 472     -18.997  19.212   6.167  1.00 98.68           C  
ATOM   3515  O   VAL A 472     -20.865  17.674   8.565  1.00 98.68           O  
ATOM   3516  CG1 VAL A 472     -20.364  19.029   5.496  1.00 98.68           C  
ATOM   3517  CG2 VAL A 472     -18.533  20.643   5.860  1.00 98.68           C  
ATOM   3518  N   SER A 473     -19.114  16.521   7.755  1.00 98.72           N  
ATOM   3519  CA  SER A 473     -19.743  15.208   7.912  1.00 98.72           C  
ATOM   3520  C   SER A 473     -19.941  14.801   9.378  1.00 98.72           C  
ATOM   3521  CB  SER A 473     -18.958  14.156   7.134  1.00 98.72           C  
ATOM   3522  O   SER A 473     -21.012  14.301   9.732  1.00 98.72           O  
ATOM   3523  OG  SER A 473     -17.671  13.969   7.677  1.00 98.72           O  
ATOM   3524  N   PHE A 474     -18.974  15.105  10.252  1.00 98.55           N  
ATOM   3525  CA  PHE A 474     -19.081  14.898  11.699  1.00 98.55           C  
ATOM   3526  C   PHE A 474     -20.230  15.738  12.267  1.00 98.55           C  
ATOM   3527  CB  PHE A 474     -17.734  15.237  12.372  1.00 98.55           C  
ATOM   3528  O   PHE A 474     -21.100  15.207  12.960  1.00 98.55           O  
ATOM   3529  CG  PHE A 474     -17.508  14.720  13.788  1.00 98.55           C  
ATOM   3530  CD1 PHE A 474     -18.482  14.837  14.801  1.00 98.55           C  
ATOM   3531  CD2 PHE A 474     -16.269  14.128  14.108  1.00 98.55           C  
ATOM   3532  CE1 PHE A 474     -18.261  14.289  16.075  1.00 98.55           C  
ATOM   3533  CE2 PHE A 474     -16.036  13.602  15.390  1.00 98.55           C  
ATOM   3534  CZ  PHE A 474     -17.041  13.661  16.368  1.00 98.55           C  
ATOM   3535  N   THR A 475     -20.287  17.035  11.942  1.00 98.58           N  
ATOM   3536  CA  THR A 475     -21.328  17.947  12.455  1.00 98.58           C  
ATOM   3537  C   THR A 475     -22.731  17.457  12.098  1.00 98.58           C  
ATOM   3538  CB  THR A 475     -21.127  19.367  11.902  1.00 98.58           C  
ATOM   3539  O   THR A 475     -23.646  17.468  12.931  1.00 98.58           O  
ATOM   3540  CG2 THR A 475     -22.175  20.359  12.409  1.00 98.58           C  
ATOM   3541  OG1 THR A 475     -19.884  19.866  12.327  1.00 98.58           O  
ATOM   3542  N   PHE A 476     -22.916  16.995  10.861  1.00 98.40           N  
ATOM   3543  CA  PHE A 476     -24.215  16.532  10.397  1.00 98.40           C  
ATOM   3544  C   PHE A 476     -24.608  15.164  10.953  1.00 98.40           C  
ATOM   3545  CB  PHE A 476     -24.253  16.566   8.867  1.00 98.40           C  
ATOM   3546  O   PHE A 476     -25.732  15.036  11.441  1.00 98.40           O  
ATOM   3547  CG  PHE A 476     -24.443  17.945   8.251  1.00 98.40           C  
ATOM   3548  CD1 PHE A 476     -25.371  18.868   8.783  1.00 98.40           C  
ATOM   3549  CD2 PHE A 476     -23.714  18.294   7.100  1.00 98.40           C  
ATOM   3550  CE1 PHE A 476     -25.533  20.135   8.197  1.00 98.40           C  
ATOM   3551  CE2 PHE A 476     -23.891  19.554   6.502  1.00 98.40           C  
ATOM   3552  CZ  PHE A 476     -24.790  20.480   7.057  1.00 98.40           C  
ATOM   3553  N   ALA A 477     -23.726  14.162  10.923  1.00 98.34           N  
ATOM   3554  CA  ALA A 477     -24.109  12.775  11.208  1.00 98.34           C  
ATOM   3555  C   ALA A 477     -23.039  11.952  11.955  1.00 98.34           C  
ATOM   3556  CB  ALA A 477     -24.581  12.132   9.894  1.00 98.34           C  
ATOM   3557  O   ALA A 477     -22.996  10.733  11.803  1.00 98.34           O  
ATOM   3558  N   ALA A 478     -22.198  12.590  12.776  1.00 97.97           N  
ATOM   3559  CA  ALA A 478     -21.188  11.927  13.609  1.00 97.97           C  
ATOM   3560  C   ALA A 478     -20.338  10.916  12.803  1.00 97.97           C  
ATOM   3561  CB  ALA A 478     -21.886  11.351  14.857  1.00 97.97           C  
ATOM   3562  O   ALA A 478     -19.961  11.194  11.665  1.00 97.97           O  
ATOM   3563  N   MET A 479     -20.040   9.742  13.370  1.00 98.11           N  
ATOM   3564  CA  MET A 479     -19.201   8.724  12.721  1.00 98.11           C  
ATOM   3565  C   MET A 479     -19.830   8.151  11.451  1.00 98.11           C  
ATOM   3566  CB  MET A 479     -18.895   7.582  13.700  1.00 98.11           C  
ATOM   3567  O   MET A 479     -19.112   7.865  10.497  1.00 98.11           O  
ATOM   3568  CG  MET A 479     -18.093   8.039  14.920  1.00 98.11           C  
ATOM   3569  SD  MET A 479     -16.523   8.850  14.517  1.00 98.11           S  
ATOM   3570  CE  MET A 479     -16.953  10.591  14.708  1.00 98.11           C  
ATOM   3571  N   TYR A 480     -21.162   8.041  11.400  1.00 98.58           N  
ATOM   3572  CA  TYR A 480     -21.848   7.599  10.189  1.00 98.58           C  
ATOM   3573  C   TYR A 480     -21.638   8.594   9.047  1.00 98.58           C  
ATOM   3574  CB  TYR A 480     -23.340   7.419  10.463  1.00 98.58           C  
ATOM   3575  O   TYR A 480     -21.306   8.189   7.940  1.00 98.58           O  
ATOM   3576  CG  TYR A 480     -24.098   6.845   9.289  1.00 98.58           C  
ATOM   3577  CD1 TYR A 480     -25.102   7.602   8.667  1.00 98.58           C  
ATOM   3578  CD2 TYR A 480     -23.815   5.544   8.833  1.00 98.58           C  
ATOM   3579  CE1 TYR A 480     -25.834   7.044   7.608  1.00 98.58           C  
ATOM   3580  CE2 TYR A 480     -24.520   5.006   7.740  1.00 98.58           C  
ATOM   3581  OH  TYR A 480     -26.262   5.240   6.101  1.00 98.58           O  
ATOM   3582  CZ  TYR A 480     -25.538   5.758   7.125  1.00 98.58           C  
ATOM   3583  N   GLY A 481     -21.747   9.897   9.334  1.00 98.69           N  
ATOM   3584  CA  GLY A 481     -21.453  10.973   8.391  1.00 98.69           C  
ATOM   3585  C   GLY A 481     -20.052  10.861   7.798  1.00 98.69           C  
ATOM   3586  O   GLY A 481     -19.896  10.940   6.582  1.00 98.69           O  
ATOM   3587  N   ILE A 482     -19.046  10.639   8.644  1.00 98.72           N  
ATOM   3588  CA  ILE A 482     -17.648  10.502   8.212  1.00 98.72           C  
ATOM   3589  C   ILE A 482     -17.451   9.222   7.386  1.00 98.72           C  
ATOM   3590  CB  ILE A 482     -16.703  10.539   9.429  1.00 98.72           C  
ATOM   3591  O   ILE A 482     -16.815   9.268   6.334  1.00 98.72           O  
ATOM   3592  CG1 ILE A 482     -16.872  11.831  10.254  1.00 98.72           C  
ATOM   3593  CG2 ILE A 482     -15.239  10.434   8.983  1.00 98.72           C  
ATOM   3594  CD1 ILE A 482     -16.140  11.756  11.591  1.00 98.72           C  
ATOM   3595  N   ALA A 483     -18.036   8.093   7.804  1.00 98.68           N  
ATOM   3596  CA  ALA A 483     -17.963   6.838   7.055  1.00 98.68           C  
ATOM   3597  C   ALA A 483     -18.596   6.965   5.660  1.00 98.68           C  
ATOM   3598  CB  ALA A 483     -18.651   5.728   7.855  1.00 98.68           C  
ATOM   3599  O   ALA A 483     -18.008   6.541   4.665  1.00 98.68           O  
ATOM   3600  N   VAL A 484     -19.766   7.607   5.555  1.00 98.62           N  
ATOM   3601  CA  VAL A 484     -20.407   7.835   4.251  1.00 98.62           C  
ATOM   3602  C   VAL A 484     -19.697   8.916   3.429  1.00 98.62           C  
ATOM   3603  CB  VAL A 484     -21.924   8.083   4.344  1.00 98.62           C  
ATOM   3604  O   VAL A 484     -19.803   8.893   2.207  1.00 98.62           O  
ATOM   3605  CG1 VAL A 484     -22.659   6.942   5.057  1.00 98.62           C  
ATOM   3606  CG2 VAL A 484     -22.301   9.430   4.964  1.00 98.62           C  
ATOM   3607  N   ALA A 485     -18.928   9.820   4.048  1.00 98.84           N  
ATOM   3608  CA  ALA A 485     -18.014  10.712   3.332  1.00 98.84           C  
ATOM   3609  C   ALA A 485     -16.828   9.937   2.730  1.00 98.84           C  
ATOM   3610  CB  ALA A 485     -17.546  11.840   4.263  1.00 98.84           C  
ATOM   3611  O   ALA A 485     -16.492  10.155   1.566  1.00 98.84           O  
ATOM   3612  N   ALA A 486     -16.242   8.985   3.469  1.00 98.72           N  
ATOM   3613  CA  ALA A 486     -15.207   8.086   2.944  1.00 98.72           C  
ATOM   3614  C   ALA A 486     -15.732   7.284   1.743  1.00 98.72           C  
ATOM   3615  CB  ALA A 486     -14.726   7.146   4.058  1.00 98.72           C  
ATOM   3616  O   ALA A 486     -15.117   7.267   0.676  1.00 98.72           O  
ATOM   3617  N   LEU A 487     -16.934   6.713   1.877  1.00 98.53           N  
ATOM   3618  CA  LEU A 487     -17.604   6.024   0.779  1.00 98.53           C  
ATOM   3619  C   LEU A 487     -17.965   6.970  -0.372  1.00 98.53           C  
ATOM   3620  CB  LEU A 487     -18.855   5.329   1.321  1.00 98.53           C  
ATOM   3621  O   LEU A 487     -17.900   6.566  -1.524  1.00 98.53           O  
ATOM   3622  CG  LEU A 487     -19.508   4.397   0.287  1.00 98.53           C  
ATOM   3623  CD1 LEU A 487     -18.636   3.182  -0.038  1.00 98.53           C  
ATOM   3624  CD2 LEU A 487     -20.810   3.904   0.879  1.00 98.53           C  
ATOM   3625  N   GLY A 488     -18.314   8.226  -0.087  1.00 98.37           N  
ATOM   3626  CA  GLY A 488     -18.548   9.262  -1.092  1.00 98.37           C  
ATOM   3627  C   GLY A 488     -17.311   9.540  -1.940  1.00 98.37           C  
ATOM   3628  O   GLY A 488     -17.413   9.573  -3.166  1.00 98.37           O  
ATOM   3629  N   MET A 489     -16.135   9.633  -1.313  1.00 98.60           N  
ATOM   3630  CA  MET A 489     -14.850   9.758  -2.011  1.00 98.60           C  
ATOM   3631  C   MET A 489     -14.561   8.548  -2.915  1.00 98.60           C  
ATOM   3632  CB  MET A 489     -13.739   9.957  -0.969  1.00 98.60           C  
ATOM   3633  O   MET A 489     -13.994   8.706  -3.991  1.00 98.60           O  
ATOM   3634  CG  MET A 489     -12.417  10.368  -1.623  1.00 98.60           C  
ATOM   3635  SD  MET A 489     -11.089  10.780  -0.462  1.00 98.60           S  
ATOM   3636  CE  MET A 489     -11.684  12.353   0.214  1.00 98.60           C  
ATOM   3637  N   LEU A 490     -15.006   7.355  -2.509  1.00 98.12           N  
ATOM   3638  CA  LEU A 490     -14.861   6.096  -3.253  1.00 98.12           C  
ATOM   3639  C   LEU A 490     -16.102   5.722  -4.077  1.00 98.12           C  
ATOM   3640  CB  LEU A 490     -14.493   4.976  -2.268  1.00 98.12           C  
ATOM   3641  O   LEU A 490     -16.176   4.635  -4.646  1.00 98.12           O  
ATOM   3642  CG  LEU A 490     -13.182   5.213  -1.503  1.00 98.12           C  
ATOM   3643  CD1 LEU A 490     -13.012   4.088  -0.490  1.00 98.12           C  
ATOM   3644  CD2 LEU A 490     -11.962   5.245  -2.429  1.00 98.12           C  
ATOM   3645  N   SER A 491     -17.098   6.599  -4.176  1.00 98.34           N  
ATOM   3646  CA  SER A 491     -18.354   6.271  -4.860  1.00 98.34           C  
ATOM   3647  C   SER A 491     -18.174   6.140  -6.376  1.00 98.34           C  
ATOM   3648  CB  SER A 491     -19.437   7.280  -4.493  1.00 98.34           C  
ATOM   3649  O   SER A 491     -18.992   5.520  -7.050  1.00 98.34           O  
ATOM   3650  OG  SER A 491     -19.128   8.579  -4.954  1.00 98.34           O  
ATOM   3651  N   THR A 492     -17.059   6.652  -6.899  1.00 98.41           N  
ATOM   3652  CA  THR A 492     -16.612   6.546  -8.292  1.00 98.41           C  
ATOM   3653  C   THR A 492     -15.393   5.623  -8.448  1.00 98.41           C  
ATOM   3654  CB  THR A 492     -16.344   7.944  -8.868  1.00 98.41           C  
ATOM   3655  O   THR A 492     -14.626   5.759  -9.404  1.00 98.41           O  
ATOM   3656  CG2 THR A 492     -17.623   8.781  -8.936  1.00 98.41           C  
ATOM   3657  OG1 THR A 492     -15.447   8.636  -8.029  1.00 98.41           O  
ATOM   3658  N   ILE A 493     -15.203   4.668  -7.527  1.00 98.11           N  
ATOM   3659  CA  ILE A 493     -14.032   3.772  -7.476  1.00 98.11           C  
ATOM   3660  C   ILE A 493     -13.788   2.992  -8.773  1.00 98.11           C  
ATOM   3661  CB  ILE A 493     -14.128   2.821  -6.260  1.00 98.11           C  
ATOM   3662  O   ILE A 493     -12.635   2.777  -9.120  1.00 98.11           O  
ATOM   3663  CG1 ILE A 493     -12.815   2.045  -6.036  1.00 98.11           C  
ATOM   3664  CG2 ILE A 493     -15.337   1.869  -6.366  1.00 98.11           C  
ATOM   3665  CD1 ILE A 493     -12.782   1.295  -4.700  1.00 98.11           C  
ATOM   3666  N   ALA A 494     -14.826   2.629  -9.537  1.00 98.47           N  
ATOM   3667  CA  ALA A 494     -14.636   1.956 -10.825  1.00 98.47           C  
ATOM   3668  C   ALA A 494     -13.885   2.845 -11.836  1.00 98.47           C  
ATOM   3669  CB  ALA A 494     -15.996   1.502 -11.368  1.00 98.47           C  
ATOM   3670  O   ALA A 494     -12.984   2.367 -12.519  1.00 98.47           O  
ATOM   3671  N   THR A 495     -14.201   4.144 -11.893  1.00 98.58           N  
ATOM   3672  CA  THR A 495     -13.460   5.117 -12.715  1.00 98.58           C  
ATOM   3673  C   THR A 495     -12.083   5.414 -12.125  1.00 98.58           C  
ATOM   3674  CB  THR A 495     -14.255   6.423 -12.882  1.00 98.58           C  
ATOM   3675  O   THR A 495     -11.123   5.501 -12.884  1.00 98.58           O  
ATOM   3676  CG2 THR A 495     -13.490   7.518 -13.617  1.00 98.58           C  
ATOM   3677  OG1 THR A 495     -15.415   6.187 -13.651  1.00 98.58           O  
ATOM   3678  N   GLY A 496     -11.973   5.540 -10.797  1.00 96.68           N  
ATOM   3679  CA  GLY A 496     -10.691   5.757 -10.116  1.00 96.68           C  
ATOM   3680  C   GLY A 496      -9.687   4.636 -10.402  1.00 96.68           C  
ATOM   3681  O   GLY A 496      -8.590   4.899 -10.875  1.00 96.68           O  
ATOM   3682  N   LEU A 497     -10.106   3.382 -10.229  1.00 97.58           N  
ATOM   3683  CA  LEU A 497      -9.311   2.205 -10.581  1.00 97.58           C  
ATOM   3684  C   LEU A 497      -9.015   2.123 -12.082  1.00 97.58           C  
ATOM   3685  CB  LEU A 497     -10.073   0.943 -10.147  1.00 97.58           C  
ATOM   3686  O   LEU A 497      -7.947   1.657 -12.453  1.00 97.58           O  
ATOM   3687  CG  LEU A 497     -10.050   0.645  -8.640  1.00 97.58           C  
ATOM   3688  CD1 LEU A 497     -10.997  -0.514  -8.326  1.00 97.58           C  
ATOM   3689  CD2 LEU A 497      -8.654   0.239  -8.191  1.00 97.58           C  
ATOM   3690  N   ALA A 498      -9.934   2.563 -12.950  1.00 98.48           N  
ATOM   3691  CA  ALA A 498      -9.717   2.516 -14.394  1.00 98.48           C  
ATOM   3692  C   ALA A 498      -8.594   3.446 -14.860  1.00 98.48           C  
ATOM   3693  CB  ALA A 498     -11.024   2.833 -15.130  1.00 98.48           C  
ATOM   3694  O   ALA A 498      -7.787   3.041 -15.695  1.00 98.48           O  
ATOM   3695  N   ILE A 499      -8.546   4.674 -14.331  1.00 98.14           N  
ATOM   3696  CA  ILE A 499      -7.466   5.617 -14.647  1.00 98.14           C  
ATOM   3697  C   ILE A 499      -6.147   5.209 -13.981  1.00 98.14           C  
ATOM   3698  CB  ILE A 499      -7.836   7.081 -14.317  1.00 98.14           C  
ATOM   3699  O   ILE A 499      -5.106   5.421 -14.579  1.00 98.14           O  
ATOM   3700  CG1 ILE A 499      -8.053   7.329 -12.810  1.00 98.14           C  
ATOM   3701  CG2 ILE A 499      -9.050   7.551 -15.141  1.00 98.14           C  
ATOM   3702  CD1 ILE A 499      -8.155   8.807 -12.438  1.00 98.14           C  
ATOM   3703  N   ASP A 500      -6.189   4.603 -12.790  1.00 97.20           N  
ATOM   3704  CA  ASP A 500      -4.995   4.161 -12.058  1.00 97.20           C  
ATOM   3705  C   ASP A 500      -4.366   2.931 -12.738  1.00 97.20           C  
ATOM   3706  CB  ASP A 500      -5.399   3.917 -10.590  1.00 97.20           C  
ATOM   3707  O   ASP A 500      -3.241   2.984 -13.223  1.00 97.20           O  
ATOM   3708  CG  ASP A 500      -4.233   3.786  -9.604  1.00 97.20           C  
ATOM   3709  OD1 ASP A 500      -3.093   3.556 -10.048  1.00 97.20           O  
ATOM   3710  OD2 ASP A 500      -4.501   3.922  -8.388  1.00 97.20           O  
ATOM   3711  N   ALA A 501      -5.148   1.864 -12.946  1.00 98.14           N  
ATOM   3712  CA  ALA A 501      -4.693   0.639 -13.612  1.00 98.14           C  
ATOM   3713  C   ALA A 501      -4.273   0.849 -15.077  1.00 98.14           C  
ATOM   3714  CB  ALA A 501      -5.817  -0.399 -13.531  1.00 98.14           C  
ATOM   3715  O   ALA A 501      -3.542   0.034 -15.637  1.00 98.14           O  
ATOM   3716  N   TYR A 502      -4.734   1.927 -15.713  1.00 98.13           N  
ATOM   3717  CA  TYR A 502      -4.265   2.338 -17.034  1.00 98.13           C  
ATOM   3718  C   TYR A 502      -2.756   2.653 -17.042  1.00 98.13           C  
ATOM   3719  CB  TYR A 502      -5.112   3.535 -17.494  1.00 98.13           C  
ATOM   3720  O   TYR A 502      -2.104   2.378 -18.052  1.00 98.13           O  
ATOM   3721  CG  TYR A 502      -4.454   4.412 -18.534  1.00 98.13           C  
ATOM   3722  CD1 TYR A 502      -3.563   5.420 -18.125  1.00 98.13           C  
ATOM   3723  CD2 TYR A 502      -4.686   4.183 -19.898  1.00 98.13           C  
ATOM   3724  CE1 TYR A 502      -2.861   6.161 -19.086  1.00 98.13           C  
ATOM   3725  CE2 TYR A 502      -4.023   4.952 -20.866  1.00 98.13           C  
ATOM   3726  OH  TYR A 502      -2.435   6.689 -21.343  1.00 98.13           O  
ATOM   3727  CZ  TYR A 502      -3.095   5.927 -20.451  1.00 98.13           C  
ATOM   3728  N   GLY A 503      -2.209   3.186 -15.942  1.00 96.64           N  
ATOM   3729  CA  GLY A 503      -0.801   3.566 -15.819  1.00 96.64           C  
ATOM   3730  C   GLY A 503       0.142   2.375 -15.993  1.00 96.64           C  
ATOM   3731  O   GLY A 503       0.792   2.304 -17.033  1.00 96.64           O  
ATOM   3732  N   PRO A 504       0.124   1.372 -15.095  1.00 97.88           N  
ATOM   3733  CA  PRO A 504       1.007   0.205 -15.199  1.00 97.88           C  
ATOM   3734  C   PRO A 504       0.830  -0.603 -16.495  1.00 97.88           C  
ATOM   3735  CB  PRO A 504       0.666  -0.651 -13.979  1.00 97.88           C  
ATOM   3736  O   PRO A 504       1.761  -1.237 -16.980  1.00 97.88           O  
ATOM   3737  CG  PRO A 504       0.155   0.359 -12.956  1.00 97.88           C  
ATOM   3738  CD  PRO A 504      -0.593   1.360 -13.826  1.00 97.88           C  
ATOM   3739  N   ILE A 505      -0.367  -0.586 -17.101  1.00 98.68           N  
ATOM   3740  CA  ILE A 505      -0.598  -1.211 -18.417  1.00 98.68           C  
ATOM   3741  C   ILE A 505       0.145  -0.458 -19.527  1.00 98.68           C  
ATOM   3742  CB  ILE A 505      -2.114  -1.301 -18.723  1.00 98.68           C  
ATOM   3743  O   ILE A 505       0.604  -1.083 -20.485  1.00 98.68           O  
ATOM   3744  CG1 ILE A 505      -2.778  -2.284 -17.737  1.00 98.68           C  
ATOM   3745  CG2 ILE A 505      -2.383  -1.756 -20.175  1.00 98.68           C  
ATOM   3746  CD1 ILE A 505      -4.311  -2.317 -17.812  1.00 98.68           C  
ATOM   3747  N   SER A 506       0.211   0.870 -19.428  1.00 98.39           N  
ATOM   3748  CA  SER A 506       0.912   1.740 -20.376  1.00 98.39           C  
ATOM   3749  C   SER A 506       2.426   1.670 -20.194  1.00 98.39           C  
ATOM   3750  CB  SER A 506       0.445   3.189 -20.222  1.00 98.39           C  
ATOM   3751  O   SER A 506       3.137   1.622 -21.197  1.00 98.39           O  
ATOM   3752  OG  SER A 506      -0.958   3.265 -20.427  1.00 98.39           O  
ATOM   3753  N   ASP A 507       2.882   1.577 -18.948  1.00 98.01           N  
ATOM   3754  CA  ASP A 507       4.283   1.386 -18.569  1.00 98.01           C  
ATOM   3755  C   ASP A 507       4.855   0.093 -19.178  1.00 98.01           C  
ATOM   3756  CB  ASP A 507       4.338   1.377 -17.036  1.00 98.01           C  
ATOM   3757  O   ASP A 507       5.665   0.115 -20.109  1.00 98.01           O  
ATOM   3758  CG  ASP A 507       5.761   1.317 -16.496  1.00 98.01           C  
ATOM   3759  OD1 ASP A 507       6.693   1.421 -17.326  1.00 98.01           O  
ATOM   3760  OD2 ASP A 507       5.848   1.132 -15.269  1.00 98.01           O  
ATOM   3761  N   ASN A 508       4.248  -1.050 -18.836  1.00 98.31           N  
ATOM   3762  CA  ASN A 508       4.561  -2.344 -19.445  1.00 98.31           C  
ATOM   3763  C   ASN A 508       4.478  -2.323 -20.985  1.00 98.31           C  
ATOM   3764  CB  ASN A 508       3.540  -3.365 -18.929  1.00 98.31           C  
ATOM   3765  O   ASN A 508       5.193  -3.058 -21.669  1.00 98.31           O  
ATOM   3766  CG  ASN A 508       4.021  -4.305 -17.857  1.00 98.31           C  
ATOM   3767  ND2 ASN A 508       4.662  -3.856 -16.815  1.00 98.31           N  
ATOM   3768  OD1 ASN A 508       3.734  -5.498 -17.956  1.00 98.31           O  
ATOM   3769  N   ALA A 509       3.563  -1.535 -21.566  1.00 98.61           N  
ATOM   3770  CA  ALA A 509       3.459  -1.436 -23.017  1.00 98.61           C  
ATOM   3771  C   ALA A 509       4.700  -0.776 -23.636  1.00 98.61           C  
ATOM   3772  CB  ALA A 509       2.177  -0.701 -23.413  1.00 98.61           C  
ATOM   3773  O   ALA A 509       5.114  -1.182 -24.729  1.00 98.61           O  
ATOM   3774  N   GLY A 510       5.288   0.204 -22.946  1.00 97.83           N  
ATOM   3775  CA  GLY A 510       6.576   0.792 -23.289  1.00 97.83           C  
ATOM   3776  C   GLY A 510       7.714  -0.202 -23.119  1.00 97.83           C  
ATOM   3777  O   GLY A 510       8.514  -0.354 -24.050  1.00 97.83           O  
ATOM   3778  N   GLY A 511       7.767  -0.923 -21.998  1.00 97.63           N  
ATOM   3779  CA  GLY A 511       8.811  -1.922 -21.755  1.00 97.63           C  
ATOM   3780  C   GLY A 511       8.823  -3.027 -22.811  1.00 97.63           C  
ATOM   3781  O   GLY A 511       9.867  -3.370 -23.371  1.00 97.63           O  
ATOM   3782  N   ILE A 512       7.645  -3.518 -23.210  1.00 98.53           N  
ATOM   3783  CA  ILE A 512       7.510  -4.485 -24.311  1.00 98.53           C  
ATOM   3784  C   ILE A 512       7.946  -3.880 -25.652  1.00 98.53           C  
ATOM   3785  CB  ILE A 512       6.070  -5.042 -24.375  1.00 98.53           C  
ATOM   3786  O   ILE A 512       8.531  -4.601 -26.462  1.00 98.53           O  
ATOM   3787  CG1 ILE A 512       5.766  -5.865 -23.104  1.00 98.53           C  
ATOM   3788  CG2 ILE A 512       5.847  -5.937 -25.616  1.00 98.53           C  
ATOM   3789  CD1 ILE A 512       4.278  -6.159 -22.908  1.00 98.53           C  
ATOM   3790  N   ALA A 513       7.679  -2.594 -25.907  1.00 98.21           N  
ATOM   3791  CA  ALA A 513       8.103  -1.934 -27.144  1.00 98.21           C  
ATOM   3792  C   ALA A 513       9.634  -1.919 -27.278  1.00 98.21           C  
ATOM   3793  CB  ALA A 513       7.530  -0.509 -27.207  1.00 98.21           C  
ATOM   3794  O   ALA A 513      10.155  -2.284 -28.337  1.00 98.21           O  
ATOM   3795  N   GLU A 514      10.340  -1.563 -26.201  1.00 98.01           N  
ATOM   3796  CA  GLU A 514      11.806  -1.518 -26.177  1.00 98.01           C  
ATOM   3797  C   GLU A 514      12.407  -2.930 -26.254  1.00 98.01           C  
ATOM   3798  CB  GLU A 514      12.290  -0.785 -24.917  1.00 98.01           C  
ATOM   3799  O   GLU A 514      13.241  -3.215 -27.117  1.00 98.01           O  
ATOM   3800  CG  GLU A 514      13.779  -0.415 -25.039  1.00 98.01           C  
ATOM   3801  CD  GLU A 514      14.071   0.730 -26.028  1.00 98.01           C  
ATOM   3802  OE1 GLU A 514      15.252   0.867 -26.428  1.00 98.01           O  
ATOM   3803  OE2 GLU A 514      13.128   1.459 -26.427  1.00 98.01           O  
ATOM   3804  N   MET A 515      11.912  -3.871 -25.442  1.00 97.82           N  
ATOM   3805  CA  MET A 515      12.372  -5.266 -25.453  1.00 97.82           C  
ATOM   3806  C   MET A 515      12.132  -5.983 -26.791  1.00 97.82           C  
ATOM   3807  CB  MET A 515      11.664  -6.052 -24.347  1.00 97.82           C  
ATOM   3808  O   MET A 515      12.852  -6.930 -27.135  1.00 97.82           O  
ATOM   3809  CG  MET A 515      12.191  -5.781 -22.942  1.00 97.82           C  
ATOM   3810  SD  MET A 515      11.444  -6.922 -21.745  1.00 97.82           S  
ATOM   3811  CE  MET A 515       9.958  -5.970 -21.314  1.00 97.82           C  
ATOM   3812  N   ALA A 516      11.107  -5.573 -27.543  1.00 97.29           N  
ATOM   3813  CA  ALA A 516      10.811  -6.097 -28.873  1.00 97.29           C  
ATOM   3814  C   ALA A 516      11.600  -5.400 -29.995  1.00 97.29           C  
ATOM   3815  CB  ALA A 516       9.296  -6.055 -29.107  1.00 97.29           C  
ATOM   3816  O   ALA A 516      11.487  -5.826 -31.146  1.00 97.29           O  
ATOM   3817  N   GLY A 517      12.397  -4.371 -29.685  1.00 95.26           N  
ATOM   3818  CA  GLY A 517      13.167  -3.608 -30.670  1.00 95.26           C  
ATOM   3819  C   GLY A 517      12.281  -2.854 -31.663  1.00 95.26           C  
ATOM   3820  O   GLY A 517      12.619  -2.762 -32.843  1.00 95.26           O  
ATOM   3821  N   MET A 518      11.114  -2.380 -31.214  1.00 96.04           N  
ATOM   3822  CA  MET A 518      10.189  -1.614 -32.050  1.00 96.04           C  
ATOM   3823  C   MET A 518      10.726  -0.202 -32.323  1.00 96.04           C  
ATOM   3824  CB  MET A 518       8.792  -1.586 -31.412  1.00 96.04           C  
ATOM   3825  O   MET A 518      11.706   0.244 -31.732  1.00 96.04           O  
ATOM   3826  CG  MET A 518       8.187  -2.993 -31.371  1.00 96.04           C  
ATOM   3827  SD  MET A 518       6.552  -3.114 -30.599  1.00 96.04           S  
ATOM   3828  CE  MET A 518       5.484  -2.332 -31.831  1.00 96.04           C  
ATOM   3829  N   SER A 519      10.095   0.523 -33.252  1.00 94.37           N  
ATOM   3830  CA  SER A 519      10.576   1.854 -33.624  1.00 94.37           C  
ATOM   3831  C   SER A 519      10.476   2.852 -32.465  1.00 94.37           C  
ATOM   3832  CB  SER A 519       9.894   2.366 -34.899  1.00 94.37           C  
ATOM   3833  O   SER A 519       9.546   2.806 -31.657  1.00 94.37           O  
ATOM   3834  OG  SER A 519       8.542   2.729 -34.713  1.00 94.37           O  
ATOM   3835  N   HIS A 520      11.404   3.815 -32.429  1.00 94.10           N  
ATOM   3836  CA  HIS A 520      11.446   4.869 -31.408  1.00 94.10           C  
ATOM   3837  C   HIS A 520      10.112   5.620 -31.272  1.00 94.10           C  
ATOM   3838  CB  HIS A 520      12.572   5.846 -31.771  1.00 94.10           C  
ATOM   3839  O   HIS A 520       9.691   5.945 -30.168  1.00 94.10           O  
ATOM   3840  CG  HIS A 520      12.783   6.918 -30.734  1.00 94.10           C  
ATOM   3841  CD2 HIS A 520      12.690   8.275 -30.907  1.00 94.10           C  
ATOM   3842  ND1 HIS A 520      13.108   6.699 -29.414  1.00 94.10           N  
ATOM   3843  CE1 HIS A 520      13.213   7.894 -28.812  1.00 94.10           C  
ATOM   3844  NE2 HIS A 520      13.010   8.880 -29.690  1.00 94.10           N  
ATOM   3845  N   ARG A 521       9.386   5.799 -32.386  1.00 95.28           N  
ATOM   3846  CA  ARG A 521       8.054   6.423 -32.416  1.00 95.28           C  
ATOM   3847  C   ARG A 521       7.022   5.663 -31.572  1.00 95.28           C  
ATOM   3848  CB  ARG A 521       7.606   6.531 -33.885  1.00 95.28           C  
ATOM   3849  O   ARG A 521       6.084   6.269 -31.062  1.00 95.28           O  
ATOM   3850  CG  ARG A 521       6.384   7.448 -34.063  1.00 95.28           C  
ATOM   3851  CD  ARG A 521       5.873   7.479 -35.511  1.00 95.28           C  
ATOM   3852  NE  ARG A 521       6.838   8.077 -36.448  1.00 95.28           N  
ATOM   3853  NH1 ARG A 521       5.761   7.504 -38.421  1.00 95.28           N  
ATOM   3854  NH2 ARG A 521       7.765   8.473 -38.485  1.00 95.28           N  
ATOM   3855  CZ  ARG A 521       6.772   8.020 -37.770  1.00 95.28           C  
ATOM   3856  N   ILE A 522       7.151   4.340 -31.442  1.00 96.58           N  
ATOM   3857  CA  ILE A 522       6.282   3.530 -30.577  1.00 96.58           C  
ATOM   3858  C   ILE A 522       6.598   3.815 -29.114  1.00 96.58           C  
ATOM   3859  CB  ILE A 522       6.396   2.023 -30.892  1.00 96.58           C  
ATOM   3860  O   ILE A 522       5.665   4.089 -28.362  1.00 96.58           O  
ATOM   3861  CG1 ILE A 522       6.155   1.734 -32.387  1.00 96.58           C  
ATOM   3862  CG2 ILE A 522       5.425   1.207 -30.022  1.00 96.58           C  
ATOM   3863  CD1 ILE A 522       4.817   2.216 -32.950  1.00 96.58           C  
ATOM   3864  N   ARG A 523       7.888   3.838 -28.746  1.00 97.27           N  
ATOM   3865  CA  ARG A 523       8.319   4.178 -27.385  1.00 97.27           C  
ATOM   3866  C   ARG A 523       7.915   5.603 -26.999  1.00 97.27           C  
ATOM   3867  CB  ARG A 523       9.828   3.922 -27.200  1.00 97.27           C  
ATOM   3868  O   ARG A 523       7.351   5.791 -25.936  1.00 97.27           O  
ATOM   3869  CG  ARG A 523      10.313   4.143 -25.749  1.00 97.27           C  
ATOM   3870  CD  ARG A 523       9.733   3.132 -24.746  1.00 97.27           C  
ATOM   3871  NE  ARG A 523       9.991   3.512 -23.342  1.00 97.27           N  
ATOM   3872  NH1 ARG A 523      10.019   1.408 -22.449  1.00 97.27           N  
ATOM   3873  NH2 ARG A 523      10.315   3.038 -21.090  1.00 97.27           N  
ATOM   3874  CZ  ARG A 523      10.107   2.684 -22.316  1.00 97.27           C  
ATOM   3875  N   GLU A 524       8.061   6.588 -27.888  1.00 96.65           N  
ATOM   3876  CA  GLU A 524       7.581   7.964 -27.651  1.00 96.65           C  
ATOM   3877  C   GLU A 524       6.070   8.018 -27.356  1.00 96.65           C  
ATOM   3878  CB  GLU A 524       7.822   8.825 -28.900  1.00 96.65           C  
ATOM   3879  O   GLU A 524       5.609   8.795 -26.516  1.00 96.65           O  
ATOM   3880  CG  GLU A 524       9.282   9.212 -29.190  1.00 96.65           C  
ATOM   3881  CD  GLU A 524       9.415   9.969 -30.531  1.00 96.65           C  
ATOM   3882  OE1 GLU A 524      10.484  10.560 -30.789  1.00 96.65           O  
ATOM   3883  OE2 GLU A 524       8.447   9.957 -31.335  1.00 96.65           O  
ATOM   3884  N   ARG A 525       5.270   7.196 -28.054  1.00 97.87           N  
ATOM   3885  CA  ARG A 525       3.819   7.116 -27.832  1.00 97.87           C  
ATOM   3886  C   ARG A 525       3.508   6.480 -26.477  1.00 97.87           C  
ATOM   3887  CB  ARG A 525       3.126   6.353 -28.976  1.00 97.87           C  
ATOM   3888  O   ARG A 525       2.599   6.968 -25.814  1.00 97.87           O  
ATOM   3889  CG  ARG A 525       3.077   7.130 -30.306  1.00 97.87           C  
ATOM   3890  CD  ARG A 525       2.708   6.186 -31.468  1.00 97.87           C  
ATOM   3891  NE  ARG A 525       2.680   6.863 -32.790  1.00 97.87           N  
ATOM   3892  NH1 ARG A 525       2.433   4.992 -34.122  1.00 97.87           N  
ATOM   3893  NH2 ARG A 525       2.591   6.952 -35.096  1.00 97.87           N  
ATOM   3894  CZ  ARG A 525       2.573   6.273 -33.982  1.00 97.87           C  
ATOM   3895  N   THR A 526       4.215   5.423 -26.079  1.00 97.98           N  
ATOM   3896  CA  THR A 526       4.013   4.767 -24.777  1.00 97.98           C  
ATOM   3897  C   THR A 526       4.538   5.611 -23.621  1.00 97.98           C  
ATOM   3898  CB  THR A 526       4.616   3.359 -24.727  1.00 97.98           C  
ATOM   3899  O   THR A 526       3.818   5.737 -22.642  1.00 97.98           O  
ATOM   3900  CG2 THR A 526       3.910   2.411 -25.701  1.00 97.98           C  
ATOM   3901  OG1 THR A 526       5.969   3.391 -25.098  1.00 97.98           O  
ATOM   3902  N   ASP A 527       5.681   6.290 -23.768  1.00 97.19           N  
ATOM   3903  CA  ASP A 527       6.234   7.224 -22.770  1.00 97.19           C  
ATOM   3904  C   ASP A 527       5.226   8.344 -22.447  1.00 97.19           C  
ATOM   3905  CB  ASP A 527       7.551   7.856 -23.291  1.00 97.19           C  
ATOM   3906  O   ASP A 527       5.065   8.752 -21.299  1.00 97.19           O  
ATOM   3907  CG  ASP A 527       8.795   6.946 -23.279  1.00 97.19           C  
ATOM   3908  OD1 ASP A 527       8.734   5.851 -22.687  1.00 97.19           O  
ATOM   3909  OD2 ASP A 527       9.834   7.338 -23.874  1.00 97.19           O  
ATOM   3910  N   ALA A 528       4.481   8.825 -23.452  1.00 97.81           N  
ATOM   3911  CA  ALA A 528       3.419   9.809 -23.240  1.00 97.81           C  
ATOM   3912  C   ALA A 528       2.196   9.245 -22.489  1.00 97.81           C  
ATOM   3913  CB  ALA A 528       3.007  10.377 -24.602  1.00 97.81           C  
ATOM   3914  O   ALA A 528       1.530   9.984 -21.760  1.00 97.81           O  
ATOM   3915  N   LEU A 529       1.864   7.964 -22.689  1.00 98.27           N  
ATOM   3916  CA  LEU A 529       0.780   7.291 -21.963  1.00 98.27           C  
ATOM   3917  C   LEU A 529       1.188   7.015 -20.511  1.00 98.27           C  
ATOM   3918  CB  LEU A 529       0.406   5.967 -22.659  1.00 98.27           C  
ATOM   3919  O   LEU A 529       0.379   7.231 -19.611  1.00 98.27           O  
ATOM   3920  CG  LEU A 529      -0.176   6.089 -24.074  1.00 98.27           C  
ATOM   3921  CD1 LEU A 529      -0.291   4.698 -24.692  1.00 98.27           C  
ATOM   3922  CD2 LEU A 529      -1.570   6.705 -24.175  1.00 98.27           C  
ATOM   3923  N   ASP A 530       2.430   6.584 -20.322  1.00 98.22           N  
ATOM   3924  CA  ASP A 530       3.066   6.261 -19.049  1.00 98.22           C  
ATOM   3925  C   ASP A 530       3.229   7.495 -18.147  1.00 98.22           C  
ATOM   3926  CB  ASP A 530       4.409   5.602 -19.385  1.00 98.22           C  
ATOM   3927  O   ASP A 530       2.749   7.499 -17.017  1.00 98.22           O  
ATOM   3928  CG  ASP A 530       5.204   5.299 -18.128  1.00 98.22           C  
ATOM   3929  OD1 ASP A 530       4.547   4.848 -17.172  1.00 98.22           O  
ATOM   3930  OD2 ASP A 530       6.416   5.613 -18.158  1.00 98.22           O  
ATOM   3931  N   ALA A 531       3.721   8.622 -18.676  1.00 97.72           N  
ATOM   3932  CA  ALA A 531       3.804   9.872 -17.908  1.00 97.72           C  
ATOM   3933  C   ALA A 531       2.436  10.332 -17.354  1.00 97.72           C  
ATOM   3934  CB  ALA A 531       4.425  10.947 -18.809  1.00 97.72           C  
ATOM   3935  O   ALA A 531       2.330  10.839 -16.234  1.00 97.72           O  
ATOM   3936  N   ALA A 532       1.359  10.117 -18.118  1.00 97.82           N  
ATOM   3937  CA  ALA A 532       0.000  10.353 -17.633  1.00 97.82           C  
ATOM   3938  C   ALA A 532      -0.432   9.302 -16.590  1.00 97.82           C  
ATOM   3939  CB  ALA A 532      -0.943  10.387 -18.838  1.00 97.82           C  
ATOM   3940  O   ALA A 532      -1.140   9.637 -15.638  1.00 97.82           O  
ATOM   3941  N   GLY A 533       0.022   8.057 -16.757  1.00 97.07           N  
ATOM   3942  CA  GLY A 533      -0.085   6.955 -15.801  1.00 97.07           C  
ATOM   3943  C   GLY A 533       0.484   7.298 -14.425  1.00 97.07           C  
ATOM   3944  O   GLY A 533      -0.219   7.152 -13.423  1.00 97.07           O  
ATOM   3945  N   ASN A 534       1.689   7.864 -14.380  1.00 97.70           N  
ATOM   3946  CA  ASN A 534       2.355   8.330 -13.159  1.00 97.70           C  
ATOM   3947  C   ASN A 534       1.508   9.353 -12.394  1.00 97.70           C  
ATOM   3948  CB  ASN A 534       3.717   8.927 -13.563  1.00 97.70           C  
ATOM   3949  O   ASN A 534       1.308   9.244 -11.178  1.00 97.70           O  
ATOM   3950  CG  ASN A 534       4.694   7.860 -14.012  1.00 97.70           C  
ATOM   3951  ND2 ASN A 534       5.766   8.244 -14.658  1.00 97.70           N  
ATOM   3952  OD1 ASN A 534       4.497   6.696 -13.735  1.00 97.70           O  
ATOM   3953  N   THR A 535       0.930  10.314 -13.120  1.00 98.38           N  
ATOM   3954  CA  THR A 535       0.000  11.300 -12.557  1.00 98.38           C  
ATOM   3955  C   THR A 535      -1.253  10.612 -11.999  1.00 98.38           C  
ATOM   3956  CB  THR A 535      -0.378  12.351 -13.615  1.00 98.38           C  
ATOM   3957  O   THR A 535      -1.683  10.903 -10.879  1.00 98.38           O  
ATOM   3958  CG2 THR A 535      -1.221  13.472 -13.017  1.00 98.38           C  
ATOM   3959  OG1 THR A 535       0.772  12.978 -14.137  1.00 98.38           O  
ATOM   3960  N   THR A 536      -1.849   9.666 -12.733  1.00 96.99           N  
ATOM   3961  CA  THR A 536      -3.053   8.950 -12.275  1.00 96.99           C  
ATOM   3962  C   THR A 536      -2.807   8.015 -11.097  1.00 96.99           C  
ATOM   3963  CB  THR A 536      -3.745   8.176 -13.398  1.00 96.99           C  
ATOM   3964  O   THR A 536      -3.666   7.945 -10.219  1.00 96.99           O  
ATOM   3965  CG2 THR A 536      -4.404   9.131 -14.389  1.00 96.99           C  
ATOM   3966  OG1 THR A 536      -2.869   7.382 -14.148  1.00 96.99           O  
ATOM   3967  N   ALA A 537      -1.638   7.379 -11.010  1.00 96.91           N  
ATOM   3968  CA  ALA A 537      -1.243   6.557  -9.870  1.00 96.91           C  
ATOM   3969  C   ALA A 537      -1.087   7.415  -8.606  1.00 96.91           C  
ATOM   3970  CB  ALA A 537       0.056   5.827 -10.228  1.00 96.91           C  
ATOM   3971  O   ALA A 537      -1.568   7.051  -7.530  1.00 96.91           O  
ATOM   3972  N   ALA A 538      -0.489   8.608  -8.720  1.00 98.02           N  
ATOM   3973  CA  ALA A 538      -0.437   9.560  -7.611  1.00 98.02           C  
ATOM   3974  C   ALA A 538      -1.843  10.018  -7.184  1.00 98.02           C  
ATOM   3975  CB  ALA A 538       0.462  10.735  -8.002  1.00 98.02           C  
ATOM   3976  O   ALA A 538      -2.135  10.095  -5.986  1.00 98.02           O  
ATOM   3977  N   ILE A 539      -2.746  10.275  -8.139  1.00 97.85           N  
ATOM   3978  CA  ILE A 539      -4.150  10.597  -7.838  1.00 97.85           C  
ATOM   3979  C   ILE A 539      -4.825   9.432  -7.101  1.00 97.85           C  
ATOM   3980  CB  ILE A 539      -4.923  11.007  -9.113  1.00 97.85           C  
ATOM   3981  O   ILE A 539      -5.455   9.666  -6.068  1.00 97.85           O  
ATOM   3982  CG1 ILE A 539      -4.406  12.361  -9.651  1.00 97.85           C  
ATOM   3983  CG2 ILE A 539      -6.431  11.101  -8.808  1.00 97.85           C  
ATOM   3984  CD1 ILE A 539      -4.889  12.690 -11.070  1.00 97.85           C  
ATOM   3985  N   GLY A 540      -4.664   8.192  -7.571  1.00 95.22           N  
ATOM   3986  CA  GLY A 540      -5.189   6.987  -6.921  1.00 95.22           C  
ATOM   3987  C   GLY A 540      -4.708   6.845  -5.476  1.00 95.22           C  
ATOM   3988  O   GLY A 540      -5.522   6.678  -4.562  1.00 95.22           O  
ATOM   3989  N   LYS A 541      -3.406   7.058  -5.237  1.00 97.11           N  
ATOM   3990  CA  LYS A 541      -2.801   7.127  -3.892  1.00 97.11           C  
ATOM   3991  C   LYS A 541      -3.443   8.234  -3.047  1.00 97.11           C  
ATOM   3992  CB  LYS A 541      -1.270   7.312  -4.016  1.00 97.11           C  
ATOM   3993  O   LYS A 541      -3.788   8.002  -1.890  1.00 97.11           O  
ATOM   3994  CG  LYS A 541      -0.568   6.079  -4.623  1.00 97.11           C  
ATOM   3995  CD  LYS A 541       0.870   6.351  -5.113  1.00 97.11           C  
ATOM   3996  CE  LYS A 541       1.348   5.177  -5.990  1.00 97.11           C  
ATOM   3997  NZ  LYS A 541       2.682   5.384  -6.616  1.00 97.11           N  
ATOM   3998  N   GLY A 542      -3.691   9.412  -3.623  1.00 96.52           N  
ATOM   3999  CA  GLY A 542      -4.397  10.515  -2.964  1.00 96.52           C  
ATOM   4000  C   GLY A 542      -5.822  10.156  -2.520  1.00 96.52           C  
ATOM   4001  O   GLY A 542      -6.197  10.441  -1.381  1.00 96.52           O  
ATOM   4002  N   PHE A 543      -6.601   9.486  -3.376  1.00 96.76           N  
ATOM   4003  CA  PHE A 543      -7.938   8.976  -3.033  1.00 96.76           C  
ATOM   4004  C   PHE A 543      -7.879   7.897  -1.941  1.00 96.76           C  
ATOM   4005  CB  PHE A 543      -8.632   8.420  -4.288  1.00 96.76           C  
ATOM   4006  O   PHE A 543      -8.687   7.920  -1.007  1.00 96.76           O  
ATOM   4007  CG  PHE A 543      -9.433   9.438  -5.080  1.00 96.76           C  
ATOM   4008  CD1 PHE A 543     -10.838   9.450  -4.994  1.00 96.76           C  
ATOM   4009  CD2 PHE A 543      -8.787  10.357  -5.925  1.00 96.76           C  
ATOM   4010  CE1 PHE A 543     -11.588  10.366  -5.752  1.00 96.76           C  
ATOM   4011  CE2 PHE A 543      -9.533  11.271  -6.687  1.00 96.76           C  
ATOM   4012  CZ  PHE A 543     -10.936  11.273  -6.605  1.00 96.76           C  
ATOM   4013  N   ALA A 544      -6.913   6.977  -2.019  1.00 97.30           N  
ATOM   4014  CA  ALA A 544      -6.707   5.943  -1.007  1.00 97.30           C  
ATOM   4015  C   ALA A 544      -6.371   6.559   0.360  1.00 97.30           C  
ATOM   4016  CB  ALA A 544      -5.619   4.977  -1.490  1.00 97.30           C  
ATOM   4017  O   ALA A 544      -7.008   6.220   1.352  1.00 97.30           O  
ATOM   4018  N   ILE A 545      -5.457   7.533   0.416  1.00 98.20           N  
ATOM   4019  CA  ILE A 545      -5.075   8.216   1.661  1.00 98.20           C  
ATOM   4020  C   ILE A 545      -6.223   9.074   2.211  1.00 98.20           C  
ATOM   4021  CB  ILE A 545      -3.793   9.052   1.450  1.00 98.20           C  
ATOM   4022  O   ILE A 545      -6.500   9.034   3.411  1.00 98.20           O  
ATOM   4023  CG1 ILE A 545      -2.582   8.169   1.070  1.00 98.20           C  
ATOM   4024  CG2 ILE A 545      -3.474   9.821   2.746  1.00 98.20           C  
ATOM   4025  CD1 ILE A 545      -1.482   8.959   0.348  1.00 98.20           C  
ATOM   4026  N   GLY A 546      -6.917   9.831   1.356  1.00 97.86           N  
ATOM   4027  CA  GLY A 546      -8.038  10.677   1.772  1.00 97.86           C  
ATOM   4028  C   GLY A 546      -9.203   9.871   2.350  1.00 97.86           C  
ATOM   4029  O   GLY A 546      -9.729  10.213   3.411  1.00 97.86           O  
ATOM   4030  N   SER A 547      -9.569   8.764   1.698  1.00 97.84           N  
ATOM   4031  CA  SER A 547     -10.619   7.866   2.188  1.00 97.84           C  
ATOM   4032  C   SER A 547     -10.172   7.069   3.413  1.00 97.84           C  
ATOM   4033  CB  SER A 547     -11.126   6.937   1.084  1.00 97.84           C  
ATOM   4034  O   SER A 547     -10.955   6.968   4.356  1.00 97.84           O  
ATOM   4035  OG  SER A 547     -10.081   6.146   0.559  1.00 97.84           O  
ATOM   4036  N   ALA A 548      -8.916   6.601   3.465  1.00 98.33           N  
ATOM   4037  CA  ALA A 548      -8.329   5.966   4.647  1.00 98.33           C  
ATOM   4038  C   ALA A 548      -8.401   6.893   5.867  1.00 98.33           C  
ATOM   4039  CB  ALA A 548      -6.883   5.545   4.361  1.00 98.33           C  
ATOM   4040  O   ALA A 548      -8.776   6.450   6.951  1.00 98.33           O  
ATOM   4041  N   ALA A 549      -8.123   8.189   5.699  1.00 98.53           N  
ATOM   4042  CA  ALA A 549      -8.208   9.152   6.791  1.00 98.53           C  
ATOM   4043  C   ALA A 549      -9.637   9.301   7.340  1.00 98.53           C  
ATOM   4044  CB  ALA A 549      -7.642  10.496   6.315  1.00 98.53           C  
ATOM   4045  O   ALA A 549      -9.848   9.295   8.555  1.00 98.53           O  
ATOM   4046  N   LEU A 550     -10.625   9.397   6.443  1.00 98.68           N  
ATOM   4047  CA  LEU A 550     -12.038   9.505   6.808  1.00 98.68           C  
ATOM   4048  C   LEU A 550     -12.541   8.216   7.476  1.00 98.68           C  
ATOM   4049  CB  LEU A 550     -12.864   9.860   5.556  1.00 98.68           C  
ATOM   4050  O   LEU A 550     -13.073   8.263   8.585  1.00 98.68           O  
ATOM   4051  CG  LEU A 550     -12.617  11.268   4.987  1.00 98.68           C  
ATOM   4052  CD1 LEU A 550     -13.276  11.407   3.613  1.00 98.68           C  
ATOM   4053  CD2 LEU A 550     -13.201  12.352   5.895  1.00 98.68           C  
ATOM   4054  N   VAL A 551     -12.341   7.054   6.849  1.00 98.50           N  
ATOM   4055  CA  VAL A 551     -12.848   5.782   7.385  1.00 98.50           C  
ATOM   4056  C   VAL A 551     -12.186   5.421   8.711  1.00 98.50           C  
ATOM   4057  CB  VAL A 551     -12.735   4.640   6.361  1.00 98.50           C  
ATOM   4058  O   VAL A 551     -12.880   4.998   9.630  1.00 98.50           O  
ATOM   4059  CG1 VAL A 551     -11.307   4.149   6.124  1.00 98.50           C  
ATOM   4060  CG2 VAL A 551     -13.575   3.448   6.806  1.00 98.50           C  
ATOM   4061  N   SER A 552     -10.885   5.677   8.871  1.00 98.45           N  
ATOM   4062  CA  SER A 552     -10.177   5.392  10.125  1.00 98.45           C  
ATOM   4063  C   SER A 552     -10.688   6.251  11.272  1.00 98.45           C  
ATOM   4064  CB  SER A 552      -8.678   5.620   9.980  1.00 98.45           C  
ATOM   4065  O   SER A 552     -10.799   5.763  12.392  1.00 98.45           O  
ATOM   4066  OG  SER A 552      -8.199   4.834   8.921  1.00 98.45           O  
ATOM   4067  N   LEU A 553     -11.065   7.508  11.008  1.00 98.33           N  
ATOM   4068  CA  LEU A 553     -11.708   8.356  12.011  1.00 98.33           C  
ATOM   4069  C   LEU A 553     -13.103   7.832  12.388  1.00 98.33           C  
ATOM   4070  CB  LEU A 553     -11.751   9.801  11.490  1.00 98.33           C  
ATOM   4071  O   LEU A 553     -13.447   7.811  13.570  1.00 98.33           O  
ATOM   4072  CG  LEU A 553     -12.401  10.794  12.471  1.00 98.33           C  
ATOM   4073  CD1 LEU A 553     -11.679  10.857  13.817  1.00 98.33           C  
ATOM   4074  CD2 LEU A 553     -12.371  12.191  11.862  1.00 98.33           C  
ATOM   4075  N   ALA A 554     -13.890   7.373  11.411  1.00 98.08           N  
ATOM   4076  CA  ALA A 554     -15.198   6.773  11.670  1.00 98.08           C  
ATOM   4077  C   ALA A 554     -15.089   5.475  12.493  1.00 98.08           C  
ATOM   4078  CB  ALA A 554     -15.913   6.537  10.339  1.00 98.08           C  
ATOM   4079  O   ALA A 554     -15.794   5.306  13.492  1.00 98.08           O  
ATOM   4080  N   LEU A 555     -14.167   4.588  12.108  1.00 98.12           N  
ATOM   4081  CA  LEU A 555     -13.845   3.349  12.817  1.00 98.12           C  
ATOM   4082  C   LEU A 555     -13.292   3.631  14.215  1.00 98.12           C  
ATOM   4083  CB  LEU A 555     -12.817   2.552  11.998  1.00 98.12           C  
ATOM   4084  O   LEU A 555     -13.653   2.931  15.155  1.00 98.12           O  
ATOM   4085  CG  LEU A 555     -13.368   1.924  10.707  1.00 98.12           C  
ATOM   4086  CD1 LEU A 555     -12.199   1.430   9.865  1.00 98.12           C  
ATOM   4087  CD2 LEU A 555     -14.292   0.741  10.996  1.00 98.12           C  
ATOM   4088  N   PHE A 556     -12.490   4.684  14.382  1.00 97.39           N  
ATOM   4089  CA  PHE A 556     -11.992   5.110  15.686  1.00 97.39           C  
ATOM   4090  C   PHE A 556     -13.136   5.518  16.627  1.00 97.39           C  
ATOM   4091  CB  PHE A 556     -10.958   6.234  15.507  1.00 97.39           C  
ATOM   4092  O   PHE A 556     -13.203   5.029  17.754  1.00 97.39           O  
ATOM   4093  CG  PHE A 556     -10.518   6.909  16.792  1.00 97.39           C  
ATOM   4094  CD1 PHE A 556     -10.327   8.304  16.825  1.00 97.39           C  
ATOM   4095  CD2 PHE A 556     -10.321   6.154  17.964  1.00 97.39           C  
ATOM   4096  CE1 PHE A 556      -9.962   8.939  18.024  1.00 97.39           C  
ATOM   4097  CE2 PHE A 556      -9.985   6.791  19.166  1.00 97.39           C  
ATOM   4098  CZ  PHE A 556      -9.798   8.182  19.195  1.00 97.39           C  
ATOM   4099  N   GLY A 557     -14.091   6.343  16.189  1.00 94.49           N  
ATOM   4100  CA  GLY A 557     -15.237   6.681  17.045  1.00 94.49           C  
ATOM   4101  C   GLY A 557     -16.174   5.495  17.311  1.00 94.49           C  
ATOM   4102  O   GLY A 557     -16.717   5.371  18.416  1.00 94.49           O  
ATOM   4103  N   ALA A 558     -16.326   4.584  16.343  1.00 96.09           N  
ATOM   4104  CA  ALA A 558     -17.028   3.317  16.553  1.00 96.09           C  
ATOM   4105  C   ALA A 558     -16.304   2.438  17.591  1.00 96.09           C  
ATOM   4106  CB  ALA A 558     -17.194   2.605  15.204  1.00 96.09           C  
ATOM   4107  O   ALA A 558     -16.953   1.891  18.484  1.00 96.09           O  
ATOM   4108  N   PHE A 559     -14.970   2.372  17.540  1.00 97.90           N  
ATOM   4109  CA  PHE A 559     -14.125   1.665  18.503  1.00 97.90           C  
ATOM   4110  C   PHE A 559     -14.316   2.213  19.918  1.00 97.90           C  
ATOM   4111  CB  PHE A 559     -12.651   1.743  18.066  1.00 97.90           C  
ATOM   4112  O   PHE A 559     -14.597   1.438  20.826  1.00 97.90           O  
ATOM   4113  CG  PHE A 559     -11.670   1.426  19.177  1.00 97.90           C  
ATOM   4114  CD1 PHE A 559     -11.016   2.451  19.886  1.00 97.90           C  
ATOM   4115  CD2 PHE A 559     -11.456   0.092  19.540  1.00 97.90           C  
ATOM   4116  CE1 PHE A 559     -10.147   2.125  20.943  1.00 97.90           C  
ATOM   4117  CE2 PHE A 559     -10.592  -0.238  20.595  1.00 97.90           C  
ATOM   4118  CZ  PHE A 559      -9.937   0.784  21.301  1.00 97.90           C  
ATOM   4119  N   VAL A 560     -14.252   3.537  20.100  1.00 96.87           N  
ATOM   4120  CA  VAL A 560     -14.463   4.211  21.399  1.00 96.87           C  
ATOM   4121  C   VAL A 560     -15.800   3.804  22.017  1.00 96.87           C  
ATOM   4122  CB  VAL A 560     -14.390   5.740  21.198  1.00 96.87           C  
ATOM   4123  O   VAL A 560     -15.867   3.451  23.195  1.00 96.87           O  
ATOM   4124  CG1 VAL A 560     -14.864   6.597  22.381  1.00 96.87           C  
ATOM   4125  CG2 VAL A 560     -12.946   6.158  20.905  1.00 96.87           C  
ATOM   4126  N   SER A 561     -16.854   3.782  21.199  1.00 93.80           N  
ATOM   4127  CA  SER A 561     -18.194   3.385  21.637  1.00 93.80           C  
ATOM   4128  C   SER A 561     -18.260   1.896  21.981  1.00 93.80           C  
ATOM   4129  CB  SER A 561     -19.221   3.722  20.556  1.00 93.80           C  
ATOM   4130  O   SER A 561     -18.782   1.521  23.030  1.00 93.80           O  
ATOM   4131  OG  SER A 561     -19.161   5.103  20.240  1.00 93.80           O  
ATOM   4132  N   ARG A 562     -17.690   1.030  21.133  1.00 95.14           N  
ATOM   4133  CA  ARG A 562     -17.714  -0.425  21.334  1.00 95.14           C  
ATOM   4134  C   ARG A 562     -16.856  -0.878  22.517  1.00 95.14           C  
ATOM   4135  CB  ARG A 562     -17.304  -1.121  20.022  1.00 95.14           C  
ATOM   4136  O   ARG A 562     -17.214  -1.855  23.174  1.00 95.14           O  
ATOM   4137  CG  ARG A 562     -17.576  -2.634  20.022  1.00 95.14           C  
ATOM   4138  CD  ARG A 562     -19.080  -2.932  20.127  1.00 95.14           C  
ATOM   4139  NE  ARG A 562     -19.356  -4.369  20.232  1.00 95.14           N  
ATOM   4140  NH1 ARG A 562     -19.014  -4.659  22.490  1.00 95.14           N  
ATOM   4141  NH2 ARG A 562     -19.586  -6.392  21.170  1.00 95.14           N  
ATOM   4142  CZ  ARG A 562     -19.327  -5.126  21.306  1.00 95.14           C  
ATOM   4143  N   ALA A 563     -15.782  -0.144  22.802  1.00 96.75           N  
ATOM   4144  CA  ALA A 563     -14.894  -0.306  23.950  1.00 96.75           C  
ATOM   4145  C   ALA A 563     -15.431   0.345  25.240  1.00 96.75           C  
ATOM   4146  CB  ALA A 563     -13.519   0.258  23.570  1.00 96.75           C  
ATOM   4147  O   ALA A 563     -14.776   0.263  26.275  1.00 96.75           O  
ATOM   4148  N   SER A 564     -16.615   0.973  25.204  1.00 95.26           N  
ATOM   4149  CA  SER A 564     -17.245   1.649  26.352  1.00 95.26           C  
ATOM   4150  C   SER A 564     -16.381   2.750  26.988  1.00 95.26           C  
ATOM   4151  CB  SER A 564     -17.742   0.635  27.391  1.00 95.26           C  
ATOM   4152  O   SER A 564     -16.419   2.955  28.201  1.00 95.26           O  
ATOM   4153  OG  SER A 564     -18.597  -0.315  26.783  1.00 95.26           O  
ATOM   4154  N   ILE A 565     -15.607   3.476  26.177  1.00 96.51           N  
ATOM   4155  CA  ILE A 565     -14.846   4.642  26.634  1.00 96.51           C  
ATOM   4156  C   ILE A 565     -15.786   5.850  26.690  1.00 96.51           C  
ATOM   4157  CB  ILE A 565     -13.640   4.911  25.709  1.00 96.51           C  
ATOM   4158  O   ILE A 565     -16.353   6.245  25.673  1.00 96.51           O  
ATOM   4159  CG1 ILE A 565     -12.656   3.724  25.684  1.00 96.51           C  
ATOM   4160  CG2 ILE A 565     -12.919   6.213  26.119  1.00 96.51           C  
ATOM   4161  CD1 ILE A 565     -11.556   3.904  24.631  1.00 96.51           C  
ATOM   4162  N   THR A 566     -15.916   6.474  27.863  1.00 94.65           N  
ATOM   4163  CA  THR A 566     -16.755   7.672  28.043  1.00 94.65           C  
ATOM   4164  C   THR A 566     -16.225   8.871  27.255  1.00 94.65           C  
ATOM   4165  CB  THR A 566     -16.848   8.051  29.529  1.00 94.65           C  
ATOM   4166  O   THR A 566     -16.976   9.518  26.531  1.00 94.65           O  
ATOM   4167  CG2 THR A 566     -17.864   9.158  29.802  1.00 94.65           C  
ATOM   4168  OG1 THR A 566     -17.241   6.933  30.289  1.00 94.65           O  
ATOM   4169  N   THR A 567     -14.926   9.159  27.391  1.00 96.30           N  
ATOM   4170  CA  THR A 567     -14.254  10.288  26.736  1.00 96.30           C  
ATOM   4171  C   THR A 567     -12.806   9.915  26.445  1.00 96.30           C  
ATOM   4172  CB  THR A 567     -14.266  11.547  27.626  1.00 96.30           C  
ATOM   4173  O   THR A 567     -12.096   9.458  27.340  1.00 96.30           O  
ATOM   4174  CG2 THR A 567     -13.675  12.773  26.928  1.00 96.30           C  
ATOM   4175  OG1 THR A 567     -15.579  11.906  27.986  1.00 96.30           O  
ATOM   4176  N   VAL A 568     -12.341  10.158  25.218  1.00 97.21           N  
ATOM   4177  CA  VAL A 568     -10.908  10.107  24.891  1.00 97.21           C  
ATOM   4178  C   VAL A 568     -10.288  11.464  25.222  1.00 97.21           C  
ATOM   4179  CB  VAL A 568     -10.657   9.698  23.427  1.00 97.21           C  
ATOM   4180  O   VAL A 568     -10.306  12.382  24.404  1.00 97.21           O  
ATOM   4181  CG1 VAL A 568      -9.149   9.583  23.162  1.00 97.21           C  
ATOM   4182  CG2 VAL A 568     -11.289   8.340  23.107  1.00 97.21           C  
ATOM   4183  N   ASP A 569      -9.778  11.606  26.445  1.00 97.67           N  
ATOM   4184  CA  ASP A 569      -9.133  12.839  26.905  1.00 97.67           C  
ATOM   4185  C   ASP A 569      -7.630  12.830  26.590  1.00 97.67           C  
ATOM   4186  CB  ASP A 569      -9.431  13.068  28.392  1.00 97.67           C  
ATOM   4187  O   ASP A 569      -6.850  12.071  27.174  1.00 97.67           O  
ATOM   4188  CG  ASP A 569      -8.819  14.368  28.942  1.00 97.67           C  
ATOM   4189  OD1 ASP A 569      -8.166  15.107  28.165  1.00 97.67           O  
ATOM   4190  OD2 ASP A 569      -9.014  14.611  30.150  1.00 97.67           O  
ATOM   4191  N   VAL A 570      -7.233  13.710  25.665  1.00 97.69           N  
ATOM   4192  CA  VAL A 570      -5.854  13.877  25.185  1.00 97.69           C  
ATOM   4193  C   VAL A 570      -4.881  14.200  26.321  1.00 97.69           C  
ATOM   4194  CB  VAL A 570      -5.796  14.982  24.105  1.00 97.69           C  
ATOM   4195  O   VAL A 570      -3.718  13.809  26.243  1.00 97.69           O  
ATOM   4196  CG1 VAL A 570      -4.376  15.226  23.574  1.00 97.69           C  
ATOM   4197  CG2 VAL A 570      -6.676  14.621  22.898  1.00 97.69           C  
ATOM   4198  N   LEU A 571      -5.330  14.871  27.385  1.00 97.95           N  
ATOM   4199  CA  LEU A 571      -4.482  15.284  28.509  1.00 97.95           C  
ATOM   4200  C   LEU A 571      -4.366  14.221  29.610  1.00 97.95           C  
ATOM   4201  CB  LEU A 571      -4.949  16.654  29.032  1.00 97.95           C  
ATOM   4202  O   LEU A 571      -3.929  14.518  30.723  1.00 97.95           O  
ATOM   4203  CG  LEU A 571      -4.730  17.810  28.041  1.00 97.95           C  
ATOM   4204  CD1 LEU A 571      -5.328  19.092  28.620  1.00 97.95           C  
ATOM   4205  CD2 LEU A 571      -3.245  18.072  27.759  1.00 97.95           C  
ATOM   4206  N   THR A 572      -4.694  12.965  29.306  1.00 98.19           N  
ATOM   4207  CA  THR A 572      -4.466  11.839  30.218  1.00 98.19           C  
ATOM   4208  C   THR A 572      -3.195  11.066  29.852  1.00 98.19           C  
ATOM   4209  CB  THR A 572      -5.665  10.894  30.296  1.00 98.19           C  
ATOM   4210  O   THR A 572      -2.899  10.895  28.665  1.00 98.19           O  
ATOM   4211  CG2 THR A 572      -6.926  11.607  30.772  1.00 98.19           C  
ATOM   4212  OG1 THR A 572      -5.908  10.273  29.060  1.00 98.19           O  
ATOM   4213  N   PRO A 573      -2.446  10.525  30.840  1.00 98.19           N  
ATOM   4214  CA  PRO A 573      -1.209   9.793  30.569  1.00 98.19           C  
ATOM   4215  C   PRO A 573      -1.398   8.634  29.588  1.00 98.19           C  
ATOM   4216  CB  PRO A 573      -0.713   9.298  31.932  1.00 98.19           C  
ATOM   4217  O   PRO A 573      -0.616   8.499  28.654  1.00 98.19           O  
ATOM   4218  CG  PRO A 573      -1.275  10.332  32.903  1.00 98.19           C  
ATOM   4219  CD  PRO A 573      -2.619  10.701  32.278  1.00 98.19           C  
ATOM   4220  N   LYS A 574      -2.464   7.836  29.760  1.00 98.44           N  
ATOM   4221  CA  LYS A 574      -2.753   6.677  28.902  1.00 98.44           C  
ATOM   4222  C   LYS A 574      -2.953   7.074  27.441  1.00 98.44           C  
ATOM   4223  CB  LYS A 574      -3.998   5.923  29.394  1.00 98.44           C  
ATOM   4224  O   LYS A 574      -2.388   6.415  26.571  1.00 98.44           O  
ATOM   4225  CG  LYS A 574      -3.794   5.166  30.714  1.00 98.44           C  
ATOM   4226  CD  LYS A 574      -5.043   4.314  30.976  1.00 98.44           C  
ATOM   4227  CE  LYS A 574      -4.973   3.502  32.271  1.00 98.44           C  
ATOM   4228  NZ  LYS A 574      -6.194   2.662  32.390  1.00 98.44           N  
ATOM   4229  N   VAL A 575      -3.725   8.130  27.175  1.00 98.65           N  
ATOM   4230  CA  VAL A 575      -4.030   8.578  25.808  1.00 98.65           C  
ATOM   4231  C   VAL A 575      -2.819   9.266  25.183  1.00 98.65           C  
ATOM   4232  CB  VAL A 575      -5.260   9.506  25.790  1.00 98.65           C  
ATOM   4233  O   VAL A 575      -2.474   8.958  24.045  1.00 98.65           O  
ATOM   4234  CG1 VAL A 575      -5.563  10.045  24.385  1.00 98.65           C  
ATOM   4235  CG2 VAL A 575      -6.520   8.771  26.272  1.00 98.65           C  
ATOM   4236  N   PHE A 576      -2.129  10.151  25.909  1.00 98.56           N  
ATOM   4237  CA  PHE A 576      -1.022  10.927  25.340  1.00 98.56           C  
ATOM   4238  C   PHE A 576       0.183  10.057  24.956  1.00 98.56           C  
ATOM   4239  CB  PHE A 576      -0.609  12.039  26.309  1.00 98.56           C  
ATOM   4240  O   PHE A 576       0.757  10.252  23.883  1.00 98.56           O  
ATOM   4241  CG  PHE A 576       0.238  13.107  25.642  1.00 98.56           C  
ATOM   4242  CD1 PHE A 576       1.640  12.980  25.589  1.00 98.56           C  
ATOM   4243  CD2 PHE A 576      -0.384  14.216  25.038  1.00 98.56           C  
ATOM   4244  CE1 PHE A 576       2.414  13.960  24.941  1.00 98.56           C  
ATOM   4245  CE2 PHE A 576       0.390  15.197  24.393  1.00 98.56           C  
ATOM   4246  CZ  PHE A 576       1.789  15.069  24.345  1.00 98.56           C  
ATOM   4247  N   ILE A 577       0.547   9.057  25.776  1.00 98.56           N  
ATOM   4248  CA  ILE A 577       1.612   8.108  25.396  1.00 98.56           C  
ATOM   4249  C   ILE A 577       1.209   7.301  24.159  1.00 98.56           C  
ATOM   4250  CB  ILE A 577       2.048   7.172  26.546  1.00 98.56           C  
ATOM   4251  O   ILE A 577       2.036   7.070  23.282  1.00 98.56           O  
ATOM   4252  CG1 ILE A 577       0.950   6.154  26.935  1.00 98.56           C  
ATOM   4253  CG2 ILE A 577       2.591   8.006  27.721  1.00 98.56           C  
ATOM   4254  CD1 ILE A 577       1.288   5.230  28.106  1.00 98.56           C  
ATOM   4255  N   GLY A 578      -0.072   6.929  24.053  1.00 98.73           N  
ATOM   4256  CA  GLY A 578      -0.607   6.279  22.865  1.00 98.73           C  
ATOM   4257  C   GLY A 578      -0.482   7.180  21.640  1.00 98.73           C  
ATOM   4258  O   GLY A 578      -0.028   6.728  20.596  1.00 98.73           O  
ATOM   4259  N   LEU A 579      -0.810   8.466  21.781  1.00 98.70           N  
ATOM   4260  CA  LEU A 579      -0.770   9.455  20.705  1.00 98.70           C  
ATOM   4261  C   LEU A 579       0.630   9.614  20.108  1.00 98.70           C  
ATOM   4262  CB  LEU A 579      -1.339  10.783  21.240  1.00 98.70           C  
ATOM   4263  O   LEU A 579       0.800   9.497  18.895  1.00 98.70           O  
ATOM   4264  CG  LEU A 579      -1.527  11.868  20.165  1.00 98.70           C  
ATOM   4265  CD1 LEU A 579      -2.690  11.539  19.232  1.00 98.70           C  
ATOM   4266  CD2 LEU A 579      -1.834  13.209  20.831  1.00 98.70           C  
ATOM   4267  N   ILE A 580       1.641   9.841  20.948  1.00 98.63           N  
ATOM   4268  CA  ILE A 580       3.018  10.037  20.474  1.00 98.63           C  
ATOM   4269  C   ILE A 580       3.625   8.747  19.904  1.00 98.63           C  
ATOM   4270  CB  ILE A 580       3.884  10.680  21.577  1.00 98.63           C  
ATOM   4271  O   ILE A 580       4.322   8.798  18.891  1.00 98.63           O  
ATOM   4272  CG1 ILE A 580       5.223  11.166  20.985  1.00 98.63           C  
ATOM   4273  CG2 ILE A 580       4.106   9.741  22.774  1.00 98.63           C  
ATOM   4274  CD1 ILE A 580       6.049  12.018  21.956  1.00 98.63           C  
ATOM   4275  N   VAL A 581       3.327   7.584  20.498  1.00 98.70           N  
ATOM   4276  CA  VAL A 581       3.785   6.285  19.976  1.00 98.70           C  
ATOM   4277  C   VAL A 581       3.103   5.977  18.648  1.00 98.70           C  
ATOM   4278  CB  VAL A 581       3.564   5.156  21.001  1.00 98.70           C  
ATOM   4279  O   VAL A 581       3.785   5.633  17.687  1.00 98.70           O  
ATOM   4280  CG1 VAL A 581       3.844   3.766  20.413  1.00 98.70           C  
ATOM   4281  CG2 VAL A 581       4.505   5.337  22.200  1.00 98.70           C  
ATOM   4282  N   GLY A 582       1.786   6.174  18.555  1.00 98.70           N  
ATOM   4283  CA  GLY A 582       1.021   6.008  17.322  1.00 98.70           C  
ATOM   4284  C   GLY A 582       1.546   6.877  16.187  1.00 98.70           C  
ATOM   4285  O   GLY A 582       1.695   6.394  15.069  1.00 98.70           O  
ATOM   4286  N   ALA A 583       1.905   8.129  16.480  1.00 98.73           N  
ATOM   4287  CA  ALA A 583       2.482   9.048  15.501  1.00 98.73           C  
ATOM   4288  C   ALA A 583       3.864   8.613  14.979  1.00 98.73           C  
ATOM   4289  CB  ALA A 583       2.536  10.444  16.131  1.00 98.73           C  
ATOM   4290  O   ALA A 583       4.245   9.001  13.873  1.00 98.73           O  
ATOM   4291  N   MET A 584       4.600   7.799  15.740  1.00 98.79           N  
ATOM   4292  CA  MET A 584       5.900   7.250  15.350  1.00 98.79           C  
ATOM   4293  C   MET A 584       5.770   6.010  14.446  1.00 98.79           C  
ATOM   4294  CB  MET A 584       6.708   6.996  16.636  1.00 98.79           C  
ATOM   4295  O   MET A 584       6.619   5.806  13.578  1.00 98.79           O  
ATOM   4296  CG  MET A 584       8.121   6.444  16.412  1.00 98.79           C  
ATOM   4297  SD  MET A 584       8.255   4.656  16.117  1.00 98.79           S  
ATOM   4298  CE  MET A 584       7.719   3.972  17.707  1.00 98.79           C  
ATOM   4299  N   LEU A 585       4.696   5.217  14.569  1.00 98.77           N  
ATOM   4300  CA  LEU A 585       4.526   3.957  13.821  1.00 98.77           C  
ATOM   4301  C   LEU A 585       4.659   4.097  12.292  1.00 98.77           C  
ATOM   4302  CB  LEU A 585       3.190   3.269  14.158  1.00 98.77           C  
ATOM   4303  O   LEU A 585       5.360   3.269  11.707  1.00 98.77           O  
ATOM   4304  CG  LEU A 585       2.953   2.975  15.641  1.00 98.77           C  
ATOM   4305  CD1 LEU A 585       1.551   2.407  15.797  1.00 98.77           C  
ATOM   4306  CD2 LEU A 585       3.968   1.989  16.217  1.00 98.77           C  
ATOM   4307  N   PRO A 586       4.087   5.124  11.626  1.00 98.75           N  
ATOM   4308  CA  PRO A 586       4.293   5.340  10.191  1.00 98.75           C  
ATOM   4309  C   PRO A 586       5.769   5.495   9.797  1.00 98.75           C  
ATOM   4310  CB  PRO A 586       3.507   6.616   9.865  1.00 98.75           C  
ATOM   4311  O   PRO A 586       6.193   5.009   8.749  1.00 98.75           O  
ATOM   4312  CG  PRO A 586       2.389   6.617  10.901  1.00 98.75           C  
ATOM   4313  CD  PRO A 586       3.107   6.082  12.128  1.00 98.75           C  
ATOM   4314  N   TYR A 587       6.581   6.130  10.647  1.00 98.78           N  
ATOM   4315  CA  TYR A 587       8.016   6.298  10.410  1.00 98.78           C  
ATOM   4316  C   TYR A 587       8.778   4.990  10.613  1.00 98.78           C  
ATOM   4317  CB  TYR A 587       8.585   7.391  11.322  1.00 98.78           C  
ATOM   4318  O   TYR A 587       9.663   4.677   9.820  1.00 98.78           O  
ATOM   4319  CG  TYR A 587       8.188   8.792  10.916  1.00 98.78           C  
ATOM   4320  CD1 TYR A 587       9.072   9.560  10.133  1.00 98.78           C  
ATOM   4321  CD2 TYR A 587       6.944   9.327  11.306  1.00 98.78           C  
ATOM   4322  CE1 TYR A 587       8.719  10.864   9.741  1.00 98.78           C  
ATOM   4323  CE2 TYR A 587       6.586  10.629  10.908  1.00 98.78           C  
ATOM   4324  OH  TYR A 587       7.124  12.656   9.749  1.00 98.78           O  
ATOM   4325  CZ  TYR A 587       7.472  11.399  10.128  1.00 98.78           C  
ATOM   4326  N   TRP A 588       8.420   4.200  11.630  1.00 98.77           N  
ATOM   4327  CA  TRP A 588       9.005   2.871  11.826  1.00 98.77           C  
ATOM   4328  C   TRP A 588       8.671   1.941  10.655  1.00 98.77           C  
ATOM   4329  CB  TRP A 588       8.531   2.288  13.160  1.00 98.77           C  
ATOM   4330  O   TRP A 588       9.566   1.304  10.097  1.00 98.77           O  
ATOM   4331  CG  TRP A 588       9.120   0.970  13.569  1.00 98.77           C  
ATOM   4332  CD1 TRP A 588      10.121   0.294  12.954  1.00 98.77           C  
ATOM   4333  CD2 TRP A 588       8.766   0.162  14.732  1.00 98.77           C  
ATOM   4334  CE2 TRP A 588       9.578  -1.011  14.734  1.00 98.77           C  
ATOM   4335  CE3 TRP A 588       7.848   0.309  15.793  1.00 98.77           C  
ATOM   4336  NE1 TRP A 588      10.362  -0.892  13.610  1.00 98.77           N  
ATOM   4337  CH2 TRP A 588       8.562  -1.815  16.772  1.00 98.77           C  
ATOM   4338  CZ2 TRP A 588       9.487  -1.991  15.730  1.00 98.77           C  
ATOM   4339  CZ3 TRP A 588       7.747  -0.668  16.802  1.00 98.77           C  
ATOM   4340  N   PHE A 589       7.411   1.930  10.222  1.00 98.75           N  
ATOM   4341  CA  PHE A 589       6.980   1.199   9.036  1.00 98.75           C  
ATOM   4342  C   PHE A 589       7.799   1.601   7.803  1.00 98.75           C  
ATOM   4343  CB  PHE A 589       5.483   1.441   8.831  1.00 98.75           C  
ATOM   4344  O   PHE A 589       8.406   0.745   7.159  1.00 98.75           O  
ATOM   4345  CG  PHE A 589       4.926   0.663   7.664  1.00 98.75           C  
ATOM   4346  CD1 PHE A 589       5.014   1.188   6.361  1.00 98.75           C  
ATOM   4347  CD2 PHE A 589       4.354  -0.604   7.876  1.00 98.75           C  
ATOM   4348  CE1 PHE A 589       4.534   0.445   5.274  1.00 98.75           C  
ATOM   4349  CE2 PHE A 589       3.849  -1.335   6.790  1.00 98.75           C  
ATOM   4350  CZ  PHE A 589       3.942  -0.811   5.490  1.00 98.75           C  
ATOM   4351  N   SER A 590       7.898   2.908   7.540  1.00 98.68           N  
ATOM   4352  CA  SER A 590       8.652   3.448   6.403  1.00 98.68           C  
ATOM   4353  C   SER A 590      10.138   3.095   6.473  1.00 98.68           C  
ATOM   4354  CB  SER A 590       8.505   4.969   6.329  1.00 98.68           C  
ATOM   4355  O   SER A 590      10.737   2.753   5.456  1.00 98.68           O  
ATOM   4356  OG  SER A 590       7.145   5.331   6.231  1.00 98.68           O  
ATOM   4357  N   ALA A 591      10.742   3.124   7.666  1.00 98.67           N  
ATOM   4358  CA  ALA A 591      12.141   2.751   7.860  1.00 98.67           C  
ATOM   4359  C   ALA A 591      12.402   1.287   7.477  1.00 98.67           C  
ATOM   4360  CB  ALA A 591      12.535   3.027   9.317  1.00 98.67           C  
ATOM   4361  O   ALA A 591      13.415   1.001   6.838  1.00 98.67           O  
ATOM   4362  N   MET A 592      11.487   0.373   7.821  1.00 98.69           N  
ATOM   4363  CA  MET A 592      11.591  -1.030   7.414  1.00 98.69           C  
ATOM   4364  C   MET A 592      11.469  -1.169   5.897  1.00 98.69           C  
ATOM   4365  CB  MET A 592      10.543  -1.897   8.122  1.00 98.69           C  
ATOM   4366  O   MET A 592      12.390  -1.681   5.268  1.00 98.69           O  
ATOM   4367  CG  MET A 592      10.811  -2.008   9.625  1.00 98.69           C  
ATOM   4368  SD  MET A 592       9.704  -3.147  10.497  1.00 98.69           S  
ATOM   4369  CE  MET A 592       8.168  -2.204  10.369  1.00 98.69           C  
ATOM   4370  N   THR A 593      10.396  -0.654   5.291  1.00 98.60           N  
ATOM   4371  CA  THR A 593      10.144  -0.833   3.851  1.00 98.60           C  
ATOM   4372  C   THR A 593      11.211  -0.172   2.975  1.00 98.60           C  
ATOM   4373  CB  THR A 593       8.751  -0.319   3.461  1.00 98.60           C  
ATOM   4374  O   THR A 593      11.689  -0.791   2.027  1.00 98.60           O  
ATOM   4375  CG2 THR A 593       7.635  -1.158   4.082  1.00 98.60           C  
ATOM   4376  OG1 THR A 593       8.567   1.005   3.902  1.00 98.60           O  
ATOM   4377  N   MET A 594      11.659   1.043   3.321  1.00 98.55           N  
ATOM   4378  CA  MET A 594      12.739   1.733   2.600  1.00 98.55           C  
ATOM   4379  C   MET A 594      14.060   0.963   2.701  1.00 98.55           C  
ATOM   4380  CB  MET A 594      12.942   3.152   3.161  1.00 98.55           C  
ATOM   4381  O   MET A 594      14.783   0.828   1.713  1.00 98.55           O  
ATOM   4382  CG  MET A 594      11.806   4.121   2.813  1.00 98.55           C  
ATOM   4383  SD  MET A 594      11.680   4.579   1.067  1.00 98.55           S  
ATOM   4384  CE  MET A 594      13.174   5.581   0.826  1.00 98.55           C  
ATOM   4385  N   LYS A 595      14.386   0.418   3.883  1.00 98.46           N  
ATOM   4386  CA  LYS A 595      15.606  -0.377   4.073  1.00 98.46           C  
ATOM   4387  C   LYS A 595      15.558  -1.691   3.294  1.00 98.46           C  
ATOM   4388  CB  LYS A 595      15.836  -0.625   5.574  1.00 98.46           C  
ATOM   4389  O   LYS A 595      16.590  -2.090   2.742  1.00 98.46           O  
ATOM   4390  CG  LYS A 595      17.064  -1.499   5.883  1.00 98.46           C  
ATOM   4391  CD  LYS A 595      18.374  -0.896   5.357  1.00 98.46           C  
ATOM   4392  CE  LYS A 595      19.538  -1.835   5.670  1.00 98.46           C  
ATOM   4393  NZ  LYS A 595      20.824  -1.253   5.216  1.00 98.46           N  
ATOM   4394  N   SER A 596      14.399  -2.347   3.261  1.00 98.33           N  
ATOM   4395  CA  SER A 596      14.179  -3.589   2.518  1.00 98.33           C  
ATOM   4396  C   SER A 596      14.413  -3.384   1.024  1.00 98.33           C  
ATOM   4397  CB  SER A 596      12.776  -4.138   2.788  1.00 98.33           C  
ATOM   4398  O   SER A 596      15.237  -4.102   0.457  1.00 98.33           O  
ATOM   4399  OG  SER A 596      12.668  -4.397   4.174  1.00 98.33           O  
ATOM   4400  N   VAL A 597      13.810  -2.351   0.418  1.00 98.22           N  
ATOM   4401  CA  VAL A 597      14.065  -2.011  -0.994  1.00 98.22           C  
ATOM   4402  C   VAL A 597      15.523  -1.629  -1.208  1.00 98.22           C  
ATOM   4403  CB  VAL A 597      13.142  -0.901  -1.530  1.00 98.22           C  
ATOM   4404  O   VAL A 597      16.173  -2.221  -2.058  1.00 98.22           O  
ATOM   4405  CG1 VAL A 597      13.491  -0.589  -2.995  1.00 98.22           C  
ATOM   4406  CG2 VAL A 597      11.684  -1.353  -1.475  1.00 98.22           C  
ATOM   4407  N   GLY A 598      16.094  -0.736  -0.393  1.00 97.65           N  
ATOM   4408  CA  GLY A 598      17.487  -0.309  -0.569  1.00 97.65           C  
ATOM   4409  C   GLY A 598      18.496  -1.464  -0.513  1.00 97.65           C  
ATOM   4410  O   GLY A 598      19.494  -1.464  -1.227  1.00 97.65           O  
ATOM   4411  N   SER A 599      18.230  -2.484   0.307  1.00 98.13           N  
ATOM   4412  CA  SER A 599      19.098  -3.664   0.414  1.00 98.13           C  
ATOM   4413  C   SER A 599      18.873  -4.669  -0.723  1.00 98.13           C  
ATOM   4414  CB  SER A 599      18.909  -4.336   1.778  1.00 98.13           C  
ATOM   4415  O   SER A 599      19.825  -5.324  -1.146  1.00 98.13           O  
ATOM   4416  OG  SER A 599      19.105  -3.393   2.821  1.00 98.13           O  
ATOM   4417  N   ALA A 600      17.640  -4.796  -1.221  1.00 98.09           N  
ATOM   4418  CA  ALA A 600      17.313  -5.628  -2.377  1.00 98.09           C  
ATOM   4419  C   ALA A 600      17.837  -5.015  -3.689  1.00 98.09           C  
ATOM   4420  CB  ALA A 600      15.796  -5.838  -2.396  1.00 98.09           C  
ATOM   4421  O   ALA A 600      18.498  -5.709  -4.459  1.00 98.09           O  
ATOM   4422  N   ALA A 601      17.643  -3.710  -3.885  1.00 97.85           N  
ATOM   4423  CA  ALA A 601      18.157  -2.946  -5.019  1.00 97.85           C  
ATOM   4424  C   ALA A 601      19.691  -2.975  -5.083  1.00 97.85           C  
ATOM   4425  CB  ALA A 601      17.635  -1.511  -4.907  1.00 97.85           C  
ATOM   4426  O   ALA A 601      20.252  -3.174  -6.153  1.00 97.85           O  
ATOM   4427  N   LEU A 602      20.390  -2.882  -3.941  1.00 98.33           N  
ATOM   4428  CA  LEU A 602      21.852  -3.029  -3.899  1.00 98.33           C  
ATOM   4429  C   LEU A 602      22.304  -4.377  -4.481  1.00 98.33           C  
ATOM   4430  CB  LEU A 602      22.332  -2.805  -2.453  1.00 98.33           C  
ATOM   4431  O   LEU A 602      23.204  -4.413  -5.319  1.00 98.33           O  
ATOM   4432  CG  LEU A 602      23.864  -2.816  -2.265  1.00 98.33           C  
ATOM   4433  CD1 LEU A 602      24.220  -2.036  -0.994  1.00 98.33           C  
ATOM   4434  CD2 LEU A 602      24.444  -4.220  -2.082  1.00 98.33           C  
ATOM   4435  N   LYS A 603      21.650  -5.478  -4.088  1.00 98.44           N  
ATOM   4436  CA  LYS A 603      21.932  -6.811  -4.647  1.00 98.44           C  
ATOM   4437  C   LYS A 603      21.587  -6.898  -6.132  1.00 98.44           C  
ATOM   4438  CB  LYS A 603      21.146  -7.887  -3.897  1.00 98.44           C  
ATOM   4439  O   LYS A 603      22.310  -7.549  -6.881  1.00 98.44           O  
ATOM   4440  CG  LYS A 603      21.661  -8.105  -2.475  1.00 98.44           C  
ATOM   4441  CD  LYS A 603      20.810  -9.196  -1.828  1.00 98.44           C  
ATOM   4442  CE  LYS A 603      21.357  -9.534  -0.446  1.00 98.44           C  
ATOM   4443  NZ  LYS A 603      20.604 -10.674   0.126  1.00 98.44           N  
ATOM   4444  N   MET A 604      20.498  -6.254  -6.553  1.00 98.36           N  
ATOM   4445  CA  MET A 604      20.100  -6.198  -7.960  1.00 98.36           C  
ATOM   4446  C   MET A 604      21.171  -5.495  -8.801  1.00 98.36           C  
ATOM   4447  CB  MET A 604      18.738  -5.499  -8.094  1.00 98.36           C  
ATOM   4448  O   MET A 604      21.619  -6.044  -9.801  1.00 98.36           O  
ATOM   4449  CG  MET A 604      18.095  -5.809  -9.449  1.00 98.36           C  
ATOM   4450  SD  MET A 604      17.574  -7.534  -9.652  1.00 98.36           S  
ATOM   4451  CE  MET A 604      16.182  -7.559  -8.490  1.00 98.36           C  
ATOM   4452  N   VAL A 605      21.664  -4.340  -8.345  1.00 98.29           N  
ATOM   4453  CA  VAL A 605      22.757  -3.589  -8.984  1.00 98.29           C  
ATOM   4454  C   VAL A 605      24.023  -4.443  -9.108  1.00 98.29           C  
ATOM   4455  CB  VAL A 605      23.036  -2.292  -8.191  1.00 98.29           C  
ATOM   4456  O   VAL A 605      24.643  -4.482 -10.171  1.00 98.29           O  
ATOM   4457  CG1 VAL A 605      24.350  -1.600  -8.581  1.00 98.29           C  
ATOM   4458  CG2 VAL A 605      21.904  -1.275  -8.371  1.00 98.29           C  
ATOM   4459  N   GLU A 606      24.420  -5.149  -8.045  1.00 98.60           N  
ATOM   4460  CA  GLU A 606      25.580  -6.053  -8.069  1.00 98.60           C  
ATOM   4461  C   GLU A 606      25.418  -7.175  -9.101  1.00 98.60           C  
ATOM   4462  CB  GLU A 606      25.810  -6.657  -6.675  1.00 98.60           C  
ATOM   4463  O   GLU A 606      26.358  -7.463  -9.847  1.00 98.60           O  
ATOM   4464  CG  GLU A 606      26.372  -5.634  -5.678  1.00 98.60           C  
ATOM   4465  CD  GLU A 606      26.494  -6.181  -4.244  1.00 98.60           C  
ATOM   4466  OE1 GLU A 606      27.239  -5.545  -3.461  1.00 98.60           O  
ATOM   4467  OE2 GLU A 606      25.864  -7.215  -3.918  1.00 98.60           O  
ATOM   4468  N   GLU A 607      24.229  -7.772  -9.189  1.00 98.73           N  
ATOM   4469  CA  GLU A 607      23.935  -8.846 -10.136  1.00 98.73           C  
ATOM   4470  C   GLU A 607      23.892  -8.354 -11.588  1.00 98.73           C  
ATOM   4471  CB  GLU A 607      22.626  -9.535  -9.723  1.00 98.73           C  
ATOM   4472  O   GLU A 607      24.529  -8.953 -12.458  1.00 98.73           O  
ATOM   4473  CG  GLU A 607      22.152 -10.606 -10.717  1.00 98.73           C  
ATOM   4474  CD  GLU A 607      23.183 -11.710 -11.010  1.00 98.73           C  
ATOM   4475  OE1 GLU A 607      23.047 -12.382 -12.056  1.00 98.73           O  
ATOM   4476  OE2 GLU A 607      24.154 -11.918 -10.245  1.00 98.73           O  
ATOM   4477  N   VAL A 608      23.219  -7.234 -11.859  1.00 98.54           N  
ATOM   4478  CA  VAL A 608      23.165  -6.634 -13.203  1.00 98.54           C  
ATOM   4479  C   VAL A 608      24.581  -6.267 -13.666  1.00 98.54           C  
ATOM   4480  CB  VAL A 608      22.226  -5.409 -13.220  1.00 98.54           C  
ATOM   4481  O   VAL A 608      24.993  -6.616 -14.776  1.00 98.54           O  
ATOM   4482  CG1 VAL A 608      22.201  -4.757 -14.603  1.00 98.54           C  
ATOM   4483  CG2 VAL A 608      20.766  -5.750 -12.884  1.00 98.54           C  
ATOM   4484  N   ARG A 609      25.394  -5.655 -12.789  1.00 98.60           N  
ATOM   4485  CA  ARG A 609      26.819  -5.390 -13.062  1.00 98.60           C  
ATOM   4486  C   ARG A 609      27.597  -6.676 -13.324  1.00 98.60           C  
ATOM   4487  CB  ARG A 609      27.465  -4.648 -11.886  1.00 98.60           C  
ATOM   4488  O   ARG A 609      28.411  -6.699 -14.247  1.00 98.60           O  
ATOM   4489  CG  ARG A 609      27.090  -3.162 -11.796  1.00 98.60           C  
ATOM   4490  CD  ARG A 609      27.632  -2.638 -10.466  1.00 98.60           C  
ATOM   4491  NE  ARG A 609      27.450  -1.188 -10.296  1.00 98.60           N  
ATOM   4492  NH1 ARG A 609      28.042  -1.110  -8.083  1.00 98.60           N  
ATOM   4493  NH2 ARG A 609      27.448   0.755  -9.099  1.00 98.60           N  
ATOM   4494  CZ  ARG A 609      27.646  -0.520  -9.176  1.00 98.60           C  
ATOM   4495  N   ARG A 610      27.383  -7.734 -12.532  1.00 98.74           N  
ATOM   4496  CA  ARG A 610      28.052  -9.031 -12.713  1.00 98.74           C  
ATOM   4497  C   ARG A 610      27.761  -9.584 -14.101  1.00 98.74           C  
ATOM   4498  CB  ARG A 610      27.609 -10.017 -11.620  1.00 98.74           C  
ATOM   4499  O   ARG A 610      28.709  -9.943 -14.798  1.00 98.74           O  
ATOM   4500  CG  ARG A 610      28.405 -11.333 -11.667  1.00 98.74           C  
ATOM   4501  CD  ARG A 610      27.701 -12.452 -10.891  1.00 98.74           C  
ATOM   4502  NE  ARG A 610      26.436 -12.870 -11.527  1.00 98.74           N  
ATOM   4503  NH1 ARG A 610      27.261 -14.050 -13.325  1.00 98.74           N  
ATOM   4504  NH2 ARG A 610      25.064 -13.930 -12.984  1.00 98.74           N  
ATOM   4505  CZ  ARG A 610      26.263 -13.616 -12.602  1.00 98.74           C  
ATOM   4506  N   GLN A 611      26.501  -9.627 -14.526  1.00 98.65           N  
ATOM   4507  CA  GLN A 611      26.138 -10.139 -15.849  1.00 98.65           C  
ATOM   4508  C   GLN A 611      26.769  -9.309 -16.968  1.00 98.65           C  
ATOM   4509  CB  GLN A 611      24.618 -10.218 -16.002  1.00 98.65           C  
ATOM   4510  O   GLN A 611      27.475  -9.874 -17.804  1.00 98.65           O  
ATOM   4511  CG  GLN A 611      24.023 -11.299 -15.085  1.00 98.65           C  
ATOM   4512  CD  GLN A 611      22.622 -11.731 -15.498  1.00 98.65           C  
ATOM   4513  NE2 GLN A 611      21.781 -12.087 -14.556  1.00 98.65           N  
ATOM   4514  OE1 GLN A 611      22.300 -11.805 -16.675  1.00 98.65           O  
ATOM   4515  N   PHE A 612      26.645  -7.978 -16.928  1.00 98.42           N  
ATOM   4516  CA  PHE A 612      27.269  -7.102 -17.928  1.00 98.42           C  
ATOM   4517  C   PHE A 612      28.800  -7.174 -17.970  1.00 98.42           C  
ATOM   4518  CB  PHE A 612      26.840  -5.649 -17.690  1.00 98.42           C  
ATOM   4519  O   PHE A 612      29.391  -6.867 -19.001  1.00 98.42           O  
ATOM   4520  CG  PHE A 612      25.414  -5.287 -18.049  1.00 98.42           C  
ATOM   4521  CD1 PHE A 612      24.801  -5.827 -19.196  1.00 98.42           C  
ATOM   4522  CD2 PHE A 612      24.734  -4.312 -17.296  1.00 98.42           C  
ATOM   4523  CE1 PHE A 612      23.524  -5.398 -19.581  1.00 98.42           C  
ATOM   4524  CE2 PHE A 612      23.455  -3.877 -17.689  1.00 98.42           C  
ATOM   4525  CZ  PHE A 612      22.854  -4.420 -18.833  1.00 98.42           C  
ATOM   4526  N   ASN A 613      29.458  -7.547 -16.870  1.00 98.15           N  
ATOM   4527  CA  ASN A 613      30.918  -7.666 -16.807  1.00 98.15           C  
ATOM   4528  C   ASN A 613      31.448  -9.066 -17.132  1.00 98.15           C  
ATOM   4529  CB  ASN A 613      31.386  -7.239 -15.405  1.00 98.15           C  
ATOM   4530  O   ASN A 613      32.630  -9.196 -17.440  1.00 98.15           O  
ATOM   4531  CG  ASN A 613      31.287  -5.747 -15.183  1.00 98.15           C  
ATOM   4532  ND2 ASN A 613      31.186  -5.305 -13.952  1.00 98.15           N  
ATOM   4533  OD1 ASN A 613      31.316  -4.948 -16.103  1.00 98.15           O  
ATOM   4534  N   THR A 614      30.628 -10.113 -17.000  1.00 98.30           N  
ATOM   4535  CA  THR A 614      31.107 -11.508 -17.042  1.00 98.30           C  
ATOM   4536  C   THR A 614      30.490 -12.359 -18.142  1.00 98.30           C  
ATOM   4537  CB  THR A 614      30.951 -12.231 -15.694  1.00 98.30           C  
ATOM   4538  O   THR A 614      31.075 -13.389 -18.461  1.00 98.30           O  
ATOM   4539  CG2 THR A 614      31.672 -11.516 -14.549  1.00 98.30           C  
ATOM   4540  OG1 THR A 614      29.601 -12.372 -15.316  1.00 98.30           O  
ATOM   4541  N   ILE A 615      29.359 -11.960 -18.736  1.00 97.95           N  
ATOM   4542  CA  ILE A 615      28.725 -12.674 -19.853  1.00 97.95           C  
ATOM   4543  C   ILE A 615      29.219 -12.055 -21.170  1.00 97.95           C  
ATOM   4544  CB  ILE A 615      27.182 -12.661 -19.731  1.00 97.95           C  
ATOM   4545  O   ILE A 615      28.796 -10.948 -21.516  1.00 97.95           O  
ATOM   4546  CG1 ILE A 615      26.752 -13.312 -18.393  1.00 97.95           C  
ATOM   4547  CG2 ILE A 615      26.554 -13.407 -20.926  1.00 97.95           C  
ATOM   4548  CD1 ILE A 615      25.236 -13.364 -18.165  1.00 97.95           C  
ATOM   4549  N   PRO A 616      30.107 -12.731 -21.924  1.00 97.53           N  
ATOM   4550  CA  PRO A 616      30.614 -12.195 -23.183  1.00 97.53           C  
ATOM   4551  C   PRO A 616      29.487 -12.062 -24.210  1.00 97.53           C  
ATOM   4552  CB  PRO A 616      31.700 -13.173 -23.656  1.00 97.53           C  
ATOM   4553  O   PRO A 616      28.684 -12.981 -24.365  1.00 97.53           O  
ATOM   4554  CG  PRO A 616      32.065 -13.957 -22.397  1.00 97.53           C  
ATOM   4555  CD  PRO A 616      30.733 -14.019 -21.664  1.00 97.53           C  
ATOM   4556  N   GLY A 617      29.441 -10.941 -24.930  1.00 97.16           N  
ATOM   4557  CA  GLY A 617      28.437 -10.694 -25.966  1.00 97.16           C  
ATOM   4558  C   GLY A 617      27.135 -10.065 -25.463  1.00 97.16           C  
ATOM   4559  O   GLY A 617      26.269  -9.770 -26.290  1.00 97.16           O  
ATOM   4560  N   LEU A 618      26.958  -9.874 -24.146  1.00 97.25           N  
ATOM   4561  CA  LEU A 618      25.712  -9.349 -23.576  1.00 97.25           C  
ATOM   4562  C   LEU A 618      25.512  -7.862 -23.891  1.00 97.25           C  
ATOM   4563  CB  LEU A 618      25.677  -9.621 -22.059  1.00 97.25           C  
ATOM   4564  O   LEU A 618      24.463  -7.478 -24.403  1.00 97.25           O  
ATOM   4565  CG  LEU A 618      24.394  -9.110 -21.371  1.00 97.25           C  
ATOM   4566  CD1 LEU A 618      23.147  -9.759 -21.963  1.00 97.25           C  
ATOM   4567  CD2 LEU A 618      24.436  -9.425 -19.877  1.00 97.25           C  
ATOM   4568  N   MET A 619      26.525  -7.027 -23.638  1.00 96.87           N  
ATOM   4569  CA  MET A 619      26.463  -5.594 -23.959  1.00 96.87           C  
ATOM   4570  C   MET A 619      26.378  -5.356 -25.471  1.00 96.87           C  
ATOM   4571  CB  MET A 619      27.687  -4.869 -23.380  1.00 96.87           C  
ATOM   4572  O   MET A 619      25.737  -4.402 -25.913  1.00 96.87           O  
ATOM   4573  CG  MET A 619      27.570  -4.616 -21.872  1.00 96.87           C  
ATOM   4574  SD  MET A 619      26.175  -3.581 -21.325  1.00 96.87           S  
ATOM   4575  CE  MET A 619      26.383  -2.082 -22.325  1.00 96.87           C  
ATOM   4576  N   GLU A 620      26.970  -6.251 -26.260  1.00 97.04           N  
ATOM   4577  CA  GLU A 620      26.912  -6.259 -27.721  1.00 97.04           C  
ATOM   4578  C   GLU A 620      25.552  -6.735 -28.269  1.00 97.04           C  
ATOM   4579  CB  GLU A 620      28.050  -7.136 -28.281  1.00 97.04           C  
ATOM   4580  O   GLU A 620      25.306  -6.601 -29.464  1.00 97.04           O  
ATOM   4581  CG  GLU A 620      29.476  -6.681 -27.908  1.00 97.04           C  
ATOM   4582  CD  GLU A 620      29.916  -6.984 -26.461  1.00 97.04           C  
ATOM   4583  OE1 GLU A 620      30.931  -6.397 -26.034  1.00 97.04           O  
ATOM   4584  OE2 GLU A 620      29.248  -7.796 -25.774  1.00 97.04           O  
ATOM   4585  N   GLY A 621      24.666  -7.292 -27.429  1.00 94.70           N  
ATOM   4586  CA  GLY A 621      23.340  -7.787 -27.831  1.00 94.70           C  
ATOM   4587  C   GLY A 621      23.347  -9.145 -28.545  1.00 94.70           C  
ATOM   4588  O   GLY A 621      22.358  -9.526 -29.167  1.00 94.70           O  
ATOM   4589  N   THR A 622      24.454  -9.888 -28.470  1.00 96.22           N  
ATOM   4590  CA  THR A 622      24.621 -11.209 -29.112  1.00 96.22           C  
ATOM   4591  C   THR A 622      24.395 -12.381 -28.153  1.00 96.22           C  
ATOM   4592  CB  THR A 622      25.996 -11.341 -29.780  1.00 96.22           C  
ATOM   4593  O   THR A 622      24.103 -13.492 -28.598  1.00 96.22           O  
ATOM   4594  CG2 THR A 622      26.239 -10.270 -30.844  1.00 96.22           C  
ATOM   4595  OG1 THR A 622      27.033 -11.240 -28.833  1.00 96.22           O  
ATOM   4596  N   ALA A 623      24.480 -12.136 -26.843  1.00 96.49           N  
ATOM   4597  CA  ALA A 623      24.126 -13.081 -25.788  1.00 96.49           C  
ATOM   4598  C   ALA A 623      22.842 -12.638 -25.069  1.00 96.49           C  
ATOM   4599  CB  ALA A 623      25.308 -13.230 -24.825  1.00 96.49           C  
ATOM   4600  O   ALA A 623      22.561 -11.446 -24.961  1.00 96.49           O  
ATOM   4601  N   LYS A 624      22.066 -13.603 -24.560  1.00 95.89           N  
ATOM   4602  CA  LYS A 624      20.881 -13.318 -23.738  1.00 95.89           C  
ATOM   4603  C   LYS A 624      21.280 -13.140 -22.267  1.00 95.89           C  
ATOM   4604  CB  LYS A 624      19.824 -14.423 -23.867  1.00 95.89           C  
ATOM   4605  O   LYS A 624      22.099 -13.929 -21.790  1.00 95.89           O  
ATOM   4606  CG  LYS A 624      19.168 -14.450 -25.255  1.00 95.89           C  
ATOM   4607  CD  LYS A 624      18.003 -15.448 -25.270  1.00 95.89           C  
ATOM   4608  CE  LYS A 624      17.295 -15.424 -26.629  1.00 95.89           C  
ATOM   4609  NZ  LYS A 624      16.086 -16.288 -26.620  1.00 95.89           N  
ATOM   4610  N   PRO A 625      20.695 -12.170 -21.546  1.00 96.97           N  
ATOM   4611  CA  PRO A 625      20.853 -12.081 -20.098  1.00 96.97           C  
ATOM   4612  C   PRO A 625      20.125 -13.225 -19.379  1.00 96.97           C  
ATOM   4613  CB  PRO A 625      20.255 -10.734 -19.703  1.00 96.97           C  
ATOM   4614  O   PRO A 625      19.197 -13.839 -19.914  1.00 96.97           O  
ATOM   4615  CG  PRO A 625      19.196 -10.511 -20.766  1.00 96.97           C  
ATOM   4616  CD  PRO A 625      19.784 -11.134 -22.024  1.00 96.97           C  
ATOM   4617  N   ASP A 626      20.516 -13.475 -18.133  1.00 97.84           N  
ATOM   4618  CA  ASP A 626      19.801 -14.355 -17.212  1.00 97.84           C  
ATOM   4619  C   ASP A 626      18.804 -13.548 -16.366  1.00 97.84           C  
ATOM   4620  CB  ASP A 626      20.805 -15.151 -16.367  1.00 97.84           C  
ATOM   4621  O   ASP A 626      19.123 -13.070 -15.274  1.00 97.84           O  
ATOM   4622  CG  ASP A 626      20.119 -15.999 -15.293  1.00 97.84           C  
ATOM   4623  OD1 ASP A 626      18.899 -16.267 -15.409  1.00 97.84           O  
ATOM   4624  OD2 ASP A 626      20.824 -16.370 -14.331  1.00 97.84           O  
ATOM   4625  N   TYR A 627      17.579 -13.410 -16.882  1.00 96.89           N  
ATOM   4626  CA  TYR A 627      16.483 -12.722 -16.191  1.00 96.89           C  
ATOM   4627  C   TYR A 627      16.048 -13.424 -14.893  1.00 96.89           C  
ATOM   4628  CB  TYR A 627      15.269 -12.625 -17.127  1.00 96.89           C  
ATOM   4629  O   TYR A 627      15.570 -12.779 -13.957  1.00 96.89           O  
ATOM   4630  CG  TYR A 627      15.500 -11.940 -18.464  1.00 96.89           C  
ATOM   4631  CD1 TYR A 627      15.852 -10.577 -18.519  1.00 96.89           C  
ATOM   4632  CD2 TYR A 627      15.306 -12.656 -19.661  1.00 96.89           C  
ATOM   4633  CE1 TYR A 627      16.039  -9.933 -19.759  1.00 96.89           C  
ATOM   4634  CE2 TYR A 627      15.475 -12.015 -20.900  1.00 96.89           C  
ATOM   4635  OH  TYR A 627      16.081 -10.105 -22.173  1.00 96.89           O  
ATOM   4636  CZ  TYR A 627      15.849 -10.658 -20.955  1.00 96.89           C  
ATOM   4637  N   ALA A 628      16.198 -14.752 -14.814  1.00 97.21           N  
ATOM   4638  CA  ALA A 628      15.678 -15.545 -13.703  1.00 97.21           C  
ATOM   4639  C   ALA A 628      16.410 -15.240 -12.390  1.00 97.21           C  
ATOM   4640  CB  ALA A 628      15.769 -17.031 -14.066  1.00 97.21           C  
ATOM   4641  O   ALA A 628      15.793 -15.257 -11.322  1.00 97.21           O  
ATOM   4642  N   THR A 629      17.704 -14.913 -12.458  1.00 98.05           N  
ATOM   4643  CA  THR A 629      18.470 -14.523 -11.269  1.00 98.05           C  
ATOM   4644  C   THR A 629      17.969 -13.200 -10.681  1.00 98.05           C  
ATOM   4645  CB  THR A 629      19.979 -14.513 -11.552  1.00 98.05           C  
ATOM   4646  O   THR A 629      17.778 -13.120  -9.466  1.00 98.05           O  
ATOM   4647  CG2 THR A 629      20.778 -14.145 -10.303  1.00 98.05           C  
ATOM   4648  OG1 THR A 629      20.383 -15.834 -11.834  1.00 98.05           O  
ATOM   4649  N   CYS A 630      17.652 -12.199 -11.509  1.00 98.05           N  
ATOM   4650  CA  CYS A 630      17.052 -10.943 -11.043  1.00 98.05           C  
ATOM   4651  C   CYS A 630      15.657 -11.170 -10.438  1.00 98.05           C  
ATOM   4652  CB  CYS A 630      17.027  -9.936 -12.198  1.00 98.05           C  
ATOM   4653  O   CYS A 630      15.410 -10.754  -9.306  1.00 98.05           O  
ATOM   4654  SG  CYS A 630      18.718  -9.349 -12.506  1.00 98.05           S  
ATOM   4655  N   VAL A 631      14.789 -11.936 -11.114  1.00 97.26           N  
ATOM   4656  CA  VAL A 631      13.469 -12.336 -10.581  1.00 97.26           C  
ATOM   4657  C   VAL A 631      13.599 -13.034  -9.222  1.00 97.26           C  
ATOM   4658  CB  VAL A 631      12.736 -13.246 -11.592  1.00 97.26           C  
ATOM   4659  O   VAL A 631      12.801 -12.794  -8.314  1.00 97.26           O  
ATOM   4660  CG1 VAL A 631      11.497 -13.938 -11.005  1.00 97.26           C  
ATOM   4661  CG2 VAL A 631      12.294 -12.448 -12.825  1.00 97.26           C  
ATOM   4662  N   LYS A 632      14.615 -13.884  -9.038  1.00 98.21           N  
ATOM   4663  CA  LYS A 632      14.871 -14.567  -7.764  1.00 98.21           C  
ATOM   4664  C   LYS A 632      15.272 -13.593  -6.652  1.00 98.21           C  
ATOM   4665  CB  LYS A 632      15.928 -15.657  -7.985  1.00 98.21           C  
ATOM   4666  O   LYS A 632      14.798 -13.750  -5.529  1.00 98.21           O  
ATOM   4667  CG  LYS A 632      16.129 -16.499  -6.722  1.00 98.21           C  
ATOM   4668  CD  LYS A 632      17.206 -17.568  -6.936  1.00 98.21           C  
ATOM   4669  CE  LYS A 632      17.316 -18.481  -5.711  1.00 98.21           C  
ATOM   4670  NZ  LYS A 632      17.650 -17.719  -4.484  1.00 98.21           N  
ATOM   4671  N   ILE A 633      16.119 -12.601  -6.937  1.00 98.32           N  
ATOM   4672  CA  ILE A 633      16.557 -11.605  -5.942  1.00 98.32           C  
ATOM   4673  C   ILE A 633      15.356 -10.829  -5.392  1.00 98.32           C  
ATOM   4674  CB  ILE A 633      17.629 -10.653  -6.532  1.00 98.32           C  
ATOM   4675  O   ILE A 633      15.206 -10.739  -4.170  1.00 98.32           O  
ATOM   4676  CG1 ILE A 633      18.947 -11.422  -6.768  1.00 98.32           C  
ATOM   4677  CG2 ILE A 633      17.904  -9.450  -5.601  1.00 98.32           C  
ATOM   4678  CD1 ILE A 633      19.960 -10.659  -7.631  1.00 98.32           C  
ATOM   4679  N   SER A 634      14.497 -10.303  -6.270  1.00 97.56           N  
ATOM   4680  CA  SER A 634      13.310  -9.545  -5.856  1.00 97.56           C  
ATOM   4681  C   SER A 634      12.267 -10.437  -5.172  1.00 97.56           C  
ATOM   4682  CB  SER A 634      12.703  -8.794  -7.046  1.00 97.56           C  
ATOM   4683  O   SER A 634      11.704 -10.030  -4.154  1.00 97.56           O  
ATOM   4684  OG  SER A 634      12.376  -9.685  -8.088  1.00 97.56           O  
ATOM   4685  N   THR A 635      12.068 -11.679  -5.637  1.00 98.35           N  
ATOM   4686  CA  THR A 635      11.172 -12.669  -4.995  1.00 98.35           C  
ATOM   4687  C   THR A 635      11.616 -13.009  -3.572  1.00 98.35           C  
ATOM   4688  CB  THR A 635      11.094 -13.987  -5.787  1.00 98.35           C  
ATOM   4689  O   THR A 635      10.822 -12.948  -2.636  1.00 98.35           O  
ATOM   4690  CG2 THR A 635      10.095 -14.978  -5.186  1.00 98.35           C  
ATOM   4691  OG1 THR A 635      10.663 -13.778  -7.105  1.00 98.35           O  
ATOM   4692  N   ASP A 636      12.888 -13.363  -3.380  1.00 98.25           N  
ATOM   4693  CA  ASP A 636      13.392 -13.771  -2.066  1.00 98.25           C  
ATOM   4694  C   ASP A 636      13.339 -12.607  -1.064  1.00 98.25           C  
ATOM   4695  CB  ASP A 636      14.841 -14.274  -2.185  1.00 98.25           C  
ATOM   4696  O   ASP A 636      13.018 -12.803   0.112  1.00 98.25           O  
ATOM   4697  CG  ASP A 636      15.022 -15.641  -2.858  1.00 98.25           C  
ATOM   4698  OD1 ASP A 636      14.046 -16.398  -3.038  1.00 98.25           O  
ATOM   4699  OD2 ASP A 636      16.200 -15.994  -3.120  1.00 98.25           O  
ATOM   4700  N   ALA A 637      13.653 -11.390  -1.524  1.00 98.29           N  
ATOM   4701  CA  ALA A 637      13.610 -10.191  -0.697  1.00 98.29           C  
ATOM   4702  C   ALA A 637      12.177  -9.828  -0.293  1.00 98.29           C  
ATOM   4703  CB  ALA A 637      14.298  -9.043  -1.441  1.00 98.29           C  
ATOM   4704  O   ALA A 637      11.908  -9.667   0.894  1.00 98.29           O  
ATOM   4705  N   SER A 638      11.250  -9.743  -1.247  1.00 98.27           N  
ATOM   4706  CA  SER A 638       9.852  -9.372  -0.984  1.00 98.27           C  
ATOM   4707  C   SER A 638       9.165 -10.319  -0.002  1.00 98.27           C  
ATOM   4708  CB  SER A 638       9.052  -9.305  -2.285  1.00 98.27           C  
ATOM   4709  O   SER A 638       8.642  -9.865   1.014  1.00 98.27           O  
ATOM   4710  OG  SER A 638       9.307 -10.447  -3.068  1.00 98.27           O  
ATOM   4711  N   ILE A 639       9.241 -11.635  -0.228  1.00 98.46           N  
ATOM   4712  CA  ILE A 639       8.577 -12.633   0.629  1.00 98.46           C  
ATOM   4713  C   ILE A 639       9.123 -12.617   2.059  1.00 98.46           C  
ATOM   4714  CB  ILE A 639       8.708 -14.037  -0.003  1.00 98.46           C  
ATOM   4715  O   ILE A 639       8.367 -12.775   3.020  1.00 98.46           O  
ATOM   4716  CG1 ILE A 639       7.979 -14.134  -1.363  1.00 98.46           C  
ATOM   4717  CG2 ILE A 639       8.216 -15.155   0.939  1.00 98.46           C  
ATOM   4718  CD1 ILE A 639       6.464 -13.901  -1.328  1.00 98.46           C  
ATOM   4719  N   LYS A 640      10.435 -12.428   2.223  1.00 98.48           N  
ATOM   4720  CA  LYS A 640      11.063 -12.363   3.545  1.00 98.48           C  
ATOM   4721  C   LYS A 640      10.744 -11.047   4.255  1.00 98.48           C  
ATOM   4722  CB  LYS A 640      12.571 -12.566   3.369  1.00 98.48           C  
ATOM   4723  O   LYS A 640      10.400 -11.048   5.436  1.00 98.48           O  
ATOM   4724  CG  LYS A 640      13.309 -12.529   4.712  1.00 98.48           C  
ATOM   4725  CD  LYS A 640      14.817 -12.544   4.478  1.00 98.48           C  
ATOM   4726  CE  LYS A 640      15.518 -12.216   5.798  1.00 98.48           C  
ATOM   4727  NZ  LYS A 640      16.569 -11.205   5.574  1.00 98.48           N  
ATOM   4728  N   GLU A 641      10.903  -9.933   3.552  1.00 98.48           N  
ATOM   4729  CA  GLU A 641      10.909  -8.596   4.144  1.00 98.48           C  
ATOM   4730  C   GLU A 641       9.506  -7.968   4.240  1.00 98.48           C  
ATOM   4731  CB  GLU A 641      11.907  -7.694   3.400  1.00 98.48           C  
ATOM   4732  O   GLU A 641       9.351  -6.952   4.912  1.00 98.48           O  
ATOM   4733  CG  GLU A 641      13.368  -8.198   3.312  1.00 98.48           C  
ATOM   4734  CD  GLU A 641      14.112  -8.331   4.651  1.00 98.48           C  
ATOM   4735  OE1 GLU A 641      15.161  -9.036   4.681  1.00 98.48           O  
ATOM   4736  OE2 GLU A 641      13.651  -7.761   5.660  1.00 98.48           O  
ATOM   4737  N   MET A 642       8.464  -8.582   3.662  1.00 98.13           N  
ATOM   4738  CA  MET A 642       7.068  -8.186   3.915  1.00 98.13           C  
ATOM   4739  C   MET A 642       6.566  -8.577   5.314  1.00 98.13           C  
ATOM   4740  CB  MET A 642       6.131  -8.735   2.825  1.00 98.13           C  
ATOM   4741  O   MET A 642       5.611  -7.985   5.820  1.00 98.13           O  
ATOM   4742  CG  MET A 642       5.960 -10.261   2.859  1.00 98.13           C  
ATOM   4743  SD  MET A 642       4.764 -10.886   1.652  1.00 98.13           S  
ATOM   4744  CE  MET A 642       4.790 -12.654   2.038  1.00 98.13           C  
ATOM   4745  N   ILE A 643       7.207  -9.560   5.963  1.00 98.48           N  
ATOM   4746  CA  ILE A 643       6.760 -10.093   7.258  1.00 98.48           C  
ATOM   4747  C   ILE A 643       6.901  -9.064   8.391  1.00 98.48           C  
ATOM   4748  CB  ILE A 643       7.430 -11.450   7.592  1.00 98.48           C  
ATOM   4749  O   ILE A 643       5.916  -8.873   9.104  1.00 98.48           O  
ATOM   4750  CG1 ILE A 643       7.230 -12.512   6.488  1.00 98.48           C  
ATOM   4751  CG2 ILE A 643       6.945 -11.985   8.952  1.00 98.48           C  
ATOM   4752  CD1 ILE A 643       5.775 -12.907   6.200  1.00 98.48           C  
ATOM   4753  N   PRO A 644       8.047  -8.375   8.596  1.00 98.56           N  
ATOM   4754  CA  PRO A 644       8.180  -7.434   9.711  1.00 98.56           C  
ATOM   4755  C   PRO A 644       7.236  -6.217   9.640  1.00 98.56           C  
ATOM   4756  CB  PRO A 644       9.662  -7.044   9.785  1.00 98.56           C  
ATOM   4757  O   PRO A 644       6.603  -5.932  10.658  1.00 98.56           O  
ATOM   4758  CG  PRO A 644      10.371  -8.164   9.024  1.00 98.56           C  
ATOM   4759  CD  PRO A 644       9.350  -8.561   7.966  1.00 98.56           C  
ATOM   4760  N   PRO A 645       7.054  -5.525   8.491  1.00 98.40           N  
ATOM   4761  CA  PRO A 645       6.055  -4.462   8.373  1.00 98.40           C  
ATOM   4762  C   PRO A 645       4.629  -4.972   8.598  1.00 98.40           C  
ATOM   4763  CB  PRO A 645       6.233  -3.857   6.974  1.00 98.40           C  
ATOM   4764  O   PRO A 645       3.864  -4.331   9.314  1.00 98.40           O  
ATOM   4765  CG  PRO A 645       7.656  -4.238   6.586  1.00 98.40           C  
ATOM   4766  CD  PRO A 645       7.836  -5.590   7.263  1.00 98.40           C  
ATOM   4767  N   GLY A 646       4.293  -6.153   8.064  1.00 97.93           N  
ATOM   4768  CA  GLY A 646       3.010  -6.809   8.321  1.00 97.93           C  
ATOM   4769  C   GLY A 646       2.779  -7.087   9.807  1.00 97.93           C  
ATOM   4770  O   GLY A 646       1.744  -6.729  10.363  1.00 97.93           O  
ATOM   4771  N   ALA A 647       3.775  -7.664  10.479  1.00 98.46           N  
ATOM   4772  CA  ALA A 647       3.725  -7.950  11.907  1.00 98.46           C  
ATOM   4773  C   ALA A 647       3.617  -6.674  12.752  1.00 98.46           C  
ATOM   4774  CB  ALA A 647       4.961  -8.771  12.288  1.00 98.46           C  
ATOM   4775  O   ALA A 647       2.867  -6.670  13.721  1.00 98.46           O  
ATOM   4776  N   LEU A 648       4.309  -5.586  12.391  1.00 98.68           N  
ATOM   4777  CA  LEU A 648       4.182  -4.306  13.093  1.00 98.68           C  
ATOM   4778  C   LEU A 648       2.726  -3.830  13.111  1.00 98.68           C  
ATOM   4779  CB  LEU A 648       5.105  -3.253  12.445  1.00 98.68           C  
ATOM   4780  O   LEU A 648       2.219  -3.473  14.173  1.00 98.68           O  
ATOM   4781  CG  LEU A 648       4.926  -1.828  13.013  1.00 98.68           C  
ATOM   4782  CD1 LEU A 648       5.326  -1.756  14.485  1.00 98.68           C  
ATOM   4783  CD2 LEU A 648       5.771  -0.811  12.248  1.00 98.68           C  
ATOM   4784  N   VAL A 649       2.058  -3.838  11.956  1.00 98.67           N  
ATOM   4785  CA  VAL A 649       0.679  -3.347  11.841  1.00 98.67           C  
ATOM   4786  C   VAL A 649      -0.292  -4.281  12.565  1.00 98.67           C  
ATOM   4787  CB  VAL A 649       0.286  -3.133  10.370  1.00 98.67           C  
ATOM   4788  O   VAL A 649      -1.035  -3.808  13.415  1.00 98.67           O  
ATOM   4789  CG1 VAL A 649      -1.122  -2.554  10.232  1.00 98.67           C  
ATOM   4790  CG2 VAL A 649       1.229  -2.127   9.693  1.00 98.67           C  
ATOM   4791  N   MET A 650      -0.217  -5.593  12.315  1.00 98.42           N  
ATOM   4792  CA  MET A 650      -1.154  -6.591  12.866  1.00 98.42           C  
ATOM   4793  C   MET A 650      -0.943  -6.892  14.357  1.00 98.42           C  
ATOM   4794  CB  MET A 650      -1.028  -7.909  12.079  1.00 98.42           C  
ATOM   4795  O   MET A 650      -1.821  -7.425  15.023  1.00 98.42           O  
ATOM   4796  CG  MET A 650      -1.320  -7.763  10.581  1.00 98.42           C  
ATOM   4797  SD  MET A 650      -2.991  -7.209  10.180  1.00 98.42           S  
ATOM   4798  CE  MET A 650      -3.954  -8.732  10.214  1.00 98.42           C  
ATOM   4799  N   LEU A 651       0.248  -6.640  14.908  1.00 98.61           N  
ATOM   4800  CA  LEU A 651       0.504  -6.856  16.336  1.00 98.61           C  
ATOM   4801  C   LEU A 651       0.299  -5.588  17.157  1.00 98.61           C  
ATOM   4802  CB  LEU A 651       1.904  -7.446  16.573  1.00 98.61           C  
ATOM   4803  O   LEU A 651       0.111  -5.702  18.364  1.00 98.61           O  
ATOM   4804  CG  LEU A 651       2.132  -8.835  15.948  1.00 98.61           C  
ATOM   4805  CD1 LEU A 651       3.578  -9.268  16.202  1.00 98.61           C  
ATOM   4806  CD2 LEU A 651       1.209  -9.900  16.545  1.00 98.61           C  
ATOM   4807  N   THR A 652       0.325  -4.394  16.559  1.00 98.81           N  
ATOM   4808  CA  THR A 652       0.197  -3.147  17.326  1.00 98.81           C  
ATOM   4809  C   THR A 652      -1.142  -3.066  18.072  1.00 98.81           C  
ATOM   4810  CB  THR A 652       0.473  -1.902  16.472  1.00 98.81           C  
ATOM   4811  O   THR A 652      -1.096  -2.900  19.295  1.00 98.81           O  
ATOM   4812  CG2 THR A 652       0.085  -0.611  17.189  1.00 98.81           C  
ATOM   4813  OG1 THR A 652       1.854  -1.825  16.215  1.00 98.81           O  
ATOM   4814  N   PRO A 653      -2.321  -3.221  17.430  1.00 98.73           N  
ATOM   4815  CA  PRO A 653      -3.596  -3.206  18.146  1.00 98.73           C  
ATOM   4816  C   PRO A 653      -3.674  -4.284  19.228  1.00 98.73           C  
ATOM   4817  CB  PRO A 653      -4.682  -3.386  17.081  1.00 98.73           C  
ATOM   4818  O   PRO A 653      -4.073  -3.986  20.353  1.00 98.73           O  
ATOM   4819  CG  PRO A 653      -4.027  -2.806  15.833  1.00 98.73           C  
ATOM   4820  CD  PRO A 653      -2.582  -3.266  15.995  1.00 98.73           C  
ATOM   4821  N   LEU A 654      -3.218  -5.508  18.933  1.00 98.57           N  
ATOM   4822  CA  LEU A 654      -3.208  -6.618  19.890  1.00 98.57           C  
ATOM   4823  C   LEU A 654      -2.318  -6.330  21.107  1.00 98.57           C  
ATOM   4824  CB  LEU A 654      -2.768  -7.919  19.192  1.00 98.57           C  
ATOM   4825  O   LEU A 654      -2.775  -6.423  22.243  1.00 98.57           O  
ATOM   4826  CG  LEU A 654      -3.654  -8.378  18.018  1.00 98.57           C  
ATOM   4827  CD1 LEU A 654      -3.105  -9.691  17.460  1.00 98.57           C  
ATOM   4828  CD2 LEU A 654      -5.108  -8.608  18.435  1.00 98.57           C  
ATOM   4829  N   VAL A 655      -1.055  -5.958  20.892  1.00 98.65           N  
ATOM   4830  CA  VAL A 655      -0.077  -5.706  21.962  1.00 98.65           C  
ATOM   4831  C   VAL A 655      -0.497  -4.502  22.800  1.00 98.65           C  
ATOM   4832  CB  VAL A 655       1.340  -5.518  21.377  1.00 98.65           C  
ATOM   4833  O   VAL A 655      -0.502  -4.587  24.029  1.00 98.65           O
[truncated: 65,043 more chars]
