# Supplementary material for: The inorganic pyrophosphatases of microorganisms: a structural and functional review
Source: PeerJ. 2024 Jun 24;12:e17496. doi: 10.7717/peerj.17496 (PMC11210485; doi:10.7717/peerj.17496)
Supplement: Supplemental Information 1 [file peerj-12-17496-s001.zip › Supplementary Files/m_PPases/AF-P31414-F1-model_v4_M_Athaliana.pdb]

HEADER                                            01-JUN-22                     
TITLE     ALPHAFOLD MONOMER V2.0 PREDICTION FOR PYROPHOSPHATE-ENERGIZED         
TITLE    2 VACUOLAR MEMBRANE PROTON PUMP 1 (P31414)                             
COMPND    MOL_ID: 1;                                                            
COMPND   2 MOLECULE: PYROPHOSPHATE-ENERGIZED VACUOLAR MEMBRANE PROTON PUMP 1;   
COMPND   3 CHAIN: A                                                             
SOURCE    MOL_ID: 1;                                                            
SOURCE   2 ORGANISM_SCIENTIFIC: ARABIDOPSIS THALIANA;                           
SOURCE   3 ORGANISM_TAXID: 3702                                                 
REMARK   1                                                                      
REMARK   1 REFERENCE 1                                                          
REMARK   1  AUTH   JOHN JUMPER, RICHARD EVANS, ALEXANDER PRITZEL, TIM GREEN,    
REMARK   1  AUTH 2 MICHAEL FIGURNOV, OLAF RONNEBERGER, KATHRYN TUNYASUVUNAKOOL, 
REMARK   1  AUTH 3 RUSS BATES, AUGUSTIN ZIDEK, ANNA POTAPENKO, ALEX BRIDGLAND,  
REMARK   1  AUTH 4 CLEMENS MEYER, SIMON A A KOHL, ANDREW J BALLARD,             
REMARK   1  AUTH 5 ANDREW COWIE, BERNARDINO ROMERA-PAREDES, STANISLAV NIKOLOV,  
REMARK   1  AUTH 6 RISHUB JAIN, JONAS ADLER, TREVOR BACK, STIG PETERSEN,        
REMARK   1  AUTH 7 DAVID REIMAN, ELLEN CLANCY, MICHAL ZIELINSKI,                
REMARK   1  AUTH 8 MARTIN STEINEGGER, MICHALINA PACHOLSKA, TAMAS BERGHAMMER,    
REMARK   1  AUTH 9 DAVID SILVER, ORIOL VINYALS, ANDREW W SENIOR,                
REMARK   1  AUTH10 KORAY KAVUKCUOGLU, PUSHMEET KOHLI, DEMIS HASSABIS            
REMARK   1  TITL   HIGHLY ACCURATE PROTEIN STRUCTURE PREDICTION WITH ALPHAFOLD  
REMARK   1  REF    NATURE                        V. 596   583 2021              
REMARK   1  REFN                   ISSN 0028-0836                               
REMARK   1  PMID   34265844                                                     
REMARK   1  DOI    10.1038/s41586-021-03819-2                                   
REMARK   1                                                                      
REMARK   1 DISCLAIMERS                                                          
REMARK   1 ALPHAFOLD DATA, COPYRIGHT (2021) DEEPMIND TECHNOLOGIES LIMITED. THE  
REMARK   1 INFORMATION PROVIDED IS THEORETICAL MODELLING ONLY AND CAUTION SHOULD
REMARK   1 BE EXERCISED IN ITS USE. IT IS PROVIDED "AS-IS" WITHOUT ANY WARRANTY 
REMARK   1 OF ANY KIND, WHETHER EXPRESSED OR IMPLIED. NO WARRANTY IS GIVEN THAT 
REMARK   1 USE OF THE INFORMATION SHALL NOT INFRINGE THE RIGHTS OF ANY THIRD    
REMARK   1 PARTY. THE INFORMATION IS NOT INTENDED TO BE A SUBSTITUTE FOR        
REMARK   1 PROFESSIONAL MEDICAL ADVICE, DIAGNOSIS, OR TREATMENT, AND DOES NOT   
REMARK   1 CONSTITUTE MEDICAL OR OTHER PROFESSIONAL ADVICE. IT IS AVAILABLE FOR 
REMARK   1 ACADEMIC AND COMMERCIAL PURPOSES, UNDER CC-BY 4.0 LICENCE.           
DBREF  XXXX A    1   770  UNP    P31414   AVP1_ARATH       1    770             
SEQRES   1 A  770  MET VAL ALA PRO ALA LEU LEU PRO GLU LEU TRP THR GLU          
SEQRES   2 A  770  ILE LEU VAL PRO ILE CYS ALA VAL ILE GLY ILE ALA PHE          
SEQRES   3 A  770  SER LEU PHE GLN TRP TYR VAL VAL SER ARG VAL LYS LEU          
SEQRES   4 A  770  THR SER ASP LEU GLY ALA SER SER SER GLY GLY ALA ASN          
SEQRES   5 A  770  ASN GLY LYS ASN GLY TYR GLY ASP TYR LEU ILE GLU GLU          
SEQRES   6 A  770  GLU GLU GLY VAL ASN ASP GLN SER VAL VAL ALA LYS CYS          
SEQRES   7 A  770  ALA GLU ILE GLN THR ALA ILE SER GLU GLY ALA THR SER          
SEQRES   8 A  770  PHE LEU PHE THR GLU TYR LYS TYR VAL GLY VAL PHE MET          
SEQRES   9 A  770  ILE PHE PHE ALA ALA VAL ILE PHE VAL PHE LEU GLY SER          
SEQRES  10 A  770  VAL GLU GLY PHE SER THR ASP ASN LYS PRO CYS THR TYR          
SEQRES  11 A  770  ASP THR THR ARG THR CYS LYS PRO ALA LEU ALA THR ALA          
SEQRES  12 A  770  ALA PHE SER THR ILE ALA PHE VAL LEU GLY ALA VAL THR          
SEQRES  13 A  770  SER VAL LEU SER GLY PHE LEU GLY MET LYS ILE ALA THR          
SEQRES  14 A  770  TYR ALA ASN ALA ARG THR THR LEU GLU ALA ARG LYS GLY          
SEQRES  15 A  770  VAL GLY LYS ALA PHE ILE VAL ALA PHE ARG SER GLY ALA          
SEQRES  16 A  770  VAL MET GLY PHE LEU LEU ALA ALA SER GLY LEU LEU VAL          
SEQRES  17 A  770  LEU TYR ILE THR ILE ASN VAL PHE LYS ILE TYR TYR GLY          
SEQRES  18 A  770  ASP ASP TRP GLU GLY LEU PHE GLU ALA ILE THR GLY TYR          
SEQRES  19 A  770  GLY LEU GLY GLY SER SER MET ALA LEU PHE GLY ARG VAL          
SEQRES  20 A  770  GLY GLY GLY ILE TYR THR LYS ALA ALA ASP VAL GLY ALA          
SEQRES  21 A  770  ASP LEU VAL GLY LYS ILE GLU ARG ASN ILE PRO GLU ASP          
SEQRES  22 A  770  ASP PRO ARG ASN PRO ALA VAL ILE ALA ASP ASN VAL GLY          
SEQRES  23 A  770  ASP ASN VAL GLY ASP ILE ALA GLY MET GLY SER ASP LEU          
SEQRES  24 A  770  PHE GLY SER TYR ALA GLU ALA SER CYS ALA ALA LEU VAL          
SEQRES  25 A  770  VAL ALA SER ILE SER SER PHE GLY ILE ASN HIS ASP PHE          
SEQRES  26 A  770  THR ALA MET CYS TYR PRO LEU LEU ILE SER SER MET GLY          
SEQRES  27 A  770  ILE LEU VAL CYS LEU ILE THR THR LEU PHE ALA THR ASP          
SEQRES  28 A  770  PHE PHE GLU ILE LYS LEU VAL LYS GLU ILE GLU PRO ALA          
SEQRES  29 A  770  LEU LYS ASN GLN LEU ILE ILE SER THR VAL ILE MET THR          
SEQRES  30 A  770  VAL GLY ILE ALA ILE VAL SER TRP VAL GLY LEU PRO THR          
SEQRES  31 A  770  SER PHE THR ILE PHE ASN PHE GLY THR GLN LYS VAL VAL          
SEQRES  32 A  770  LYS ASN TRP GLN LEU PHE LEU CYS VAL CYS VAL GLY LEU          
SEQRES  33 A  770  TRP ALA GLY LEU ILE ILE GLY PHE VAL THR GLU TYR TYR          
SEQRES  34 A  770  THR SER ASN ALA TYR SER PRO VAL GLN ASP VAL ALA ASP          
SEQRES  35 A  770  SER CYS ARG THR GLY ALA ALA THR ASN VAL ILE PHE GLY          
SEQRES  36 A  770  LEU ALA LEU GLY TYR LYS SER VAL ILE ILE PRO ILE PHE          
SEQRES  37 A  770  ALA ILE ALA ILE SER ILE PHE VAL SER PHE SER PHE ALA          
SEQRES  38 A  770  ALA MET TYR GLY VAL ALA VAL ALA ALA LEU GLY MET LEU          
SEQRES  39 A  770  SER THR ILE ALA THR GLY LEU ALA ILE ASP ALA TYR GLY          
SEQRES  40 A  770  PRO ILE SER ASP ASN ALA GLY GLY ILE ALA GLU MET ALA          
SEQRES  41 A  770  GLY MET SER HIS ARG ILE ARG GLU ARG THR ASP ALA LEU          
SEQRES  42 A  770  ASP ALA ALA GLY ASN THR THR ALA ALA ILE GLY LYS GLY          
SEQRES  43 A  770  PHE ALA ILE GLY SER ALA ALA LEU VAL SER LEU ALA LEU          
SEQRES  44 A  770  PHE GLY ALA PHE VAL SER ARG ALA GLY ILE HIS THR VAL          
SEQRES  45 A  770  ASP VAL LEU THR PRO LYS VAL ILE ILE GLY LEU LEU VAL          
SEQRES  46 A  770  GLY ALA MET LEU PRO TYR TRP PHE SER ALA MET THR MET          
SEQRES  47 A  770  LYS SER VAL GLY SER ALA ALA LEU LYS MET VAL GLU GLU          
SEQRES  48 A  770  VAL ARG ARG GLN PHE ASN THR ILE PRO GLY LEU MET GLU          
SEQRES  49 A  770  GLY THR ALA LYS PRO ASP TYR ALA THR CYS VAL LYS ILE          
SEQRES  50 A  770  SER THR ASP ALA SER ILE LYS GLU MET ILE PRO PRO GLY          
SEQRES  51 A  770  CYS LEU VAL MET LEU THR PRO LEU ILE VAL GLY PHE PHE          
SEQRES  52 A  770  PHE GLY VAL GLU THR LEU SER GLY VAL LEU ALA GLY SER          
SEQRES  53 A  770  LEU VAL SER GLY VAL GLN ILE ALA ILE SER ALA SER ASN          
SEQRES  54 A  770  THR GLY GLY ALA TRP ASP ASN ALA LYS LYS TYR ILE GLU          
SEQRES  55 A  770  ALA GLY VAL SER GLU HIS ALA LYS SER LEU GLY PRO LYS          
SEQRES  56 A  770  GLY SER GLU PRO HIS LYS ALA ALA VAL ILE GLY ASP THR          
SEQRES  57 A  770  ILE GLY ASP PRO LEU LYS ASP THR SER GLY PRO SER LEU          
SEQRES  58 A  770  ASN ILE LEU ILE LYS LEU MET ALA VAL GLU SER LEU VAL          
SEQRES  59 A  770  PHE ALA PRO PHE PHE ALA THR HIS GLY GLY ILE LEU PHE          
SEQRES  60 A  770  LYS TYR PHE                                                  
CRYST1    1.000    1.000    1.000  90.00  90.00  90.00 P 1           1          
ORIGX1      1.000000  0.000000  0.000000        0.00000                         
ORIGX2      0.000000  1.000000  0.000000        0.00000                         
ORIGX3      0.000000  0.000000  1.000000        0.00000                         
SCALE1      1.000000  0.000000  0.000000        0.00000                         
SCALE2      0.000000  1.000000  0.000000        0.00000                         
SCALE3      0.000000  0.000000  1.000000        0.00000                         
MODEL        1                                                                  
ATOM      1  N   MET A   1     -24.578 -18.291  30.982  1.00 44.34           N  
ATOM      2  CA  MET A   1     -23.165 -17.866  30.960  1.00 44.34           C  
ATOM      3  C   MET A   1     -22.487 -18.583  29.810  1.00 44.34           C  
ATOM      4  CB  MET A   1     -22.466 -18.172  32.292  1.00 44.34           C  
ATOM      5  O   MET A   1     -22.439 -19.806  29.819  1.00 44.34           O  
ATOM      6  CG  MET A   1     -22.848 -17.146  33.363  1.00 44.34           C  
ATOM      7  SD  MET A   1     -22.083 -17.470  34.969  1.00 44.34           S  
ATOM      8  CE  MET A   1     -23.505 -18.055  35.928  1.00 44.34           C  
ATOM      9  N   VAL A   2     -22.093 -17.840  28.779  1.00 56.57           N  
ATOM     10  CA  VAL A   2     -21.277 -18.356  27.673  1.00 56.57           C  
ATOM     11  C   VAL A   2     -19.859 -18.546  28.216  1.00 56.57           C  
ATOM     12  CB  VAL A   2     -21.318 -17.353  26.502  1.00 56.57           C  
ATOM     13  O   VAL A   2     -19.379 -17.672  28.932  1.00 56.57           O  
ATOM     14  CG1 VAL A   2     -20.358 -17.719  25.377  1.00 56.57           C  
ATOM     15  CG2 VAL A   2     -22.736 -17.265  25.913  1.00 56.57           C  
ATOM     16  N   ALA A   3     -19.220 -19.689  27.952  1.00 63.86           N  
ATOM     17  CA  ALA A   3     -17.827 -19.884  28.349  1.00 63.86           C  
ATOM     18  C   ALA A   3     -16.949 -18.848  27.619  1.00 63.86           C  
ATOM     19  CB  ALA A   3     -17.397 -21.321  28.029  1.00 63.86           C  
ATOM     20  O   ALA A   3     -17.119 -18.718  26.404  1.00 63.86           O  
ATOM     21  N   PRO A   4     -16.062 -18.117  28.320  1.00 71.59           N  
ATOM     22  CA  PRO A   4     -15.191 -17.130  27.687  1.00 71.59           C  
ATOM     23  C   PRO A   4     -14.264 -17.795  26.661  1.00 71.59           C  
ATOM     24  CB  PRO A   4     -14.419 -16.467  28.835  1.00 71.59           C  
ATOM     25  O   PRO A   4     -14.110 -19.022  26.644  1.00 71.59           O  
ATOM     26  CG  PRO A   4     -14.383 -17.552  29.910  1.00 71.59           C  
ATOM     27  CD  PRO A   4     -15.728 -18.255  29.731  1.00 71.59           C  
ATOM     28  N   ALA A   5     -13.648 -16.983  25.801  1.00 78.71           N  
ATOM     29  CA  ALA A   5     -12.604 -17.448  24.893  1.00 78.71           C  
ATOM     30  C   ALA A   5     -11.490 -18.205  25.651  1.00 78.71           C  
ATOM     31  CB  ALA A   5     -12.062 -16.235  24.129  1.00 78.71           C  
ATOM     32  O   ALA A   5     -11.222 -17.941  26.825  1.00 78.71           O  
ATOM     33  N   LEU A   6     -10.827 -19.152  24.979  1.00 84.51           N  
ATOM     34  CA  LEU A   6      -9.725 -19.915  25.582  1.00 84.51           C  
ATOM     35  C   LEU A   6      -8.515 -19.023  25.906  1.00 84.51           C  
ATOM     36  CB  LEU A   6      -9.290 -21.053  24.641  1.00 84.51           C  
ATOM     37  O   LEU A   6      -7.757 -19.352  26.814  1.00 84.51           O  
ATOM     38  CG  LEU A   6     -10.309 -22.189  24.456  1.00 84.51           C  
ATOM     39  CD1 LEU A   6      -9.846 -23.116  23.330  1.00 84.51           C  
ATOM     40  CD2 LEU A   6     -10.458 -23.029  25.728  1.00 84.51           C  
ATOM     41  N   LEU A   7      -8.328 -17.928  25.161  1.00 87.96           N  
ATOM     42  CA  LEU A   7      -7.271 -16.940  25.359  1.00 87.96           C  
ATOM     43  C   LEU A   7      -7.699 -15.892  26.411  1.00 87.96           C  
ATOM     44  CB  LEU A   7      -6.929 -16.296  24.002  1.00 87.96           C  
ATOM     45  O   LEU A   7      -8.610 -15.101  26.152  1.00 87.96           O  
ATOM     46  CG  LEU A   7      -5.686 -15.387  24.043  1.00 87.96           C  
ATOM     47  CD1 LEU A   7      -4.410 -16.221  24.204  1.00 87.96           C  
ATOM     48  CD2 LEU A   7      -5.570 -14.599  22.739  1.00 87.96           C  
ATOM     49  N   PRO A   8      -7.042 -15.835  27.583  1.00 90.22           N  
ATOM     50  CA  PRO A   8      -7.351 -14.835  28.604  1.00 90.22           C  
ATOM     51  C   PRO A   8      -7.081 -13.399  28.128  1.00 90.22           C  
ATOM     52  CB  PRO A   8      -6.474 -15.193  29.811  1.00 90.22           C  
ATOM     53  O   PRO A   8      -6.159 -13.176  27.345  1.00 90.22           O  
ATOM     54  CG  PRO A   8      -6.128 -16.665  29.594  1.00 90.22           C  
ATOM     55  CD  PRO A   8      -6.049 -16.774  28.077  1.00 90.22           C  
ATOM     56  N   GLU A   9      -7.811 -12.422  28.678  1.00 90.19           N  
ATOM     57  CA  GLU A   9      -7.655 -10.982  28.377  1.00 90.19           C  
ATOM     58  C   GLU A   9      -6.197 -10.512  28.488  1.00 90.19           C  
ATOM     59  CB  GLU A   9      -8.583 -10.176  29.310  1.00 90.19           C  
ATOM     60  O   GLU A   9      -5.678  -9.896  27.561  1.00 90.19           O  
ATOM     61  CG  GLU A   9      -8.426  -8.641  29.209  1.00 90.19           C  
ATOM     62  CD  GLU A   9      -9.540  -7.850  29.934  1.00 90.19           C  
ATOM     63  OE1 GLU A   9      -9.703  -6.627  29.666  1.00 90.19           O  
ATOM     64  OE2 GLU A   9     -10.251  -8.486  30.743  1.00 90.19           O  
ATOM     65  N   LEU A  10      -5.495 -10.907  29.558  1.00 91.50           N  
ATOM     66  CA  LEU A  10      -4.084 -10.563  29.772  1.00 91.50           C  
ATOM     67  C   LEU A  10      -3.183 -10.994  28.604  1.00 91.50           C  
ATOM     68  CB  LEU A  10      -3.620 -11.224  31.086  1.00 91.50           C  
ATOM     69  O   LEU A  10      -2.246 -10.288  28.242  1.00 91.50           O  
ATOM     70  CG  LEU A  10      -2.156 -10.924  31.465  1.00 91.50           C  
ATOM     71  CD1 LEU A  10      -1.932  -9.442  31.766  1.00 91.50           C  
ATOM     72  CD2 LEU A  10      -1.768 -11.734  32.704  1.00 91.50           C  
ATOM     73  N   TRP A  11      -3.451 -12.152  27.995  1.00 91.13           N  
ATOM     74  CA  TRP A  11      -2.666 -12.614  26.853  1.00 91.13           C  
ATOM     75  C   TRP A  11      -2.994 -11.840  25.581  1.00 91.13           C  
ATOM     76  CB  TRP A  11      -2.854 -14.113  26.640  1.00 91.13           C  
ATOM     77  O   TRP A  11      -2.089 -11.604  24.788  1.00 91.13           O  
ATOM     78  CG  TRP A  11      -2.084 -14.969  27.589  1.00 91.13           C  
ATOM     79  CD1 TRP A  11      -2.581 -15.632  28.654  1.00 91.13           C  
ATOM     80  CD2 TRP A  11      -0.649 -15.228  27.591  1.00 91.13           C  
ATOM     81  CE2 TRP A  11      -0.354 -16.110  28.672  1.00 91.13           C  
ATOM     82  CE3 TRP A  11       0.434 -14.789  26.800  1.00 91.13           C  
ATOM     83  NE1 TRP A  11      -1.570 -16.333  29.280  1.00 91.13           N  
ATOM     84  CH2 TRP A  11       2.003 -16.102  28.137  1.00 91.13           C  
ATOM     85  CZ2 TRP A  11       0.947 -16.553  28.946  1.00 91.13           C  
ATOM     86  CZ3 TRP A  11       1.747 -15.219  27.071  1.00 91.13           C  
ATOM     87  N   THR A  12      -4.241 -11.404  25.399  1.00 92.20           N  
ATOM     88  CA  THR A  12      -4.621 -10.495  24.307  1.00 92.20           C  
ATOM     89  C   THR A  12      -3.895  -9.155  24.436  1.00 92.20           C  
ATOM     90  CB  THR A  12      -6.143 -10.290  24.286  1.00 92.20           C  
ATOM     91  O   THR A  12      -3.315  -8.683  23.457  1.00 92.20           O  
ATOM     92  CG2 THR A  12      -6.605  -9.351  23.172  1.00 92.20           C  
ATOM     93  OG1 THR A  12      -6.758 -11.541  24.075  1.00 92.20           O  
ATOM     94  N   GLU A  13      -3.847  -8.587  25.647  1.00 92.67           N  
ATOM     95  CA  GLU A  13      -3.136  -7.332  25.928  1.00 92.67           C  
ATOM     96  C   GLU A  13      -1.618  -7.426  25.698  1.00 92.67           C  
ATOM     97  CB  GLU A  13      -3.392  -6.873  27.373  1.00 92.67           C  
ATOM     98  O   GLU A  13      -0.964  -6.432  25.385  1.00 92.67           O  
ATOM     99  CG  GLU A  13      -4.818  -6.347  27.604  1.00 92.67           C  
ATOM    100  CD  GLU A  13      -4.992  -5.640  28.963  1.00 92.67           C  
ATOM    101  OE1 GLU A  13      -6.103  -5.109  29.199  1.00 92.67           O  
ATOM    102  OE2 GLU A  13      -4.019  -5.618  29.755  1.00 92.67           O  
ATOM    103  N   ILE A  14      -1.046  -8.625  25.818  1.00 94.82           N  
ATOM    104  CA  ILE A  14       0.374  -8.884  25.561  1.00 94.82           C  
ATOM    105  C   ILE A  14       0.623  -9.171  24.071  1.00 94.82           C  
ATOM    106  CB  ILE A  14       0.845 -10.020  26.499  1.00 94.82           C  
ATOM    107  O   ILE A  14       1.558  -8.633  23.478  1.00 94.82           O  
ATOM    108  CG1 ILE A  14       0.891  -9.522  27.962  1.00 94.82           C  
ATOM    109  CG2 ILE A  14       2.225 -10.554  26.098  1.00 94.82           C  
ATOM    110  CD1 ILE A  14       1.082 -10.643  28.993  1.00 94.82           C  
ATOM    111  N   LEU A  15      -0.200 -10.016  23.447  1.00 95.10           N  
ATOM    112  CA  LEU A  15       0.044 -10.548  22.106  1.00 95.10           C  
ATOM    113  C   LEU A  15      -0.031  -9.467  21.025  1.00 95.10           C  
ATOM    114  CB  LEU A  15      -0.958 -11.686  21.834  1.00 95.10           C  
ATOM    115  O   LEU A  15       0.831  -9.433  20.147  1.00 95.10           O  
ATOM    116  CG  LEU A  15      -0.764 -12.402  20.484  1.00 95.10           C  
ATOM    117  CD1 LEU A  15       0.564 -13.162  20.425  1.00 95.10           C  
ATOM    118  CD2 LEU A  15      -1.892 -13.409  20.270  1.00 95.10           C  
ATOM    119  N   VAL A  16      -1.033  -8.586  21.095  1.00 95.36           N  
ATOM    120  CA  VAL A  16      -1.250  -7.533  20.091  1.00 95.36           C  
ATOM    121  C   VAL A  16      -0.046  -6.584  19.977  1.00 95.36           C  
ATOM    122  CB  VAL A  16      -2.577  -6.783  20.337  1.00 95.36           C  
ATOM    123  O   VAL A  16       0.532  -6.492  18.887  1.00 95.36           O  
ATOM    124  CG1 VAL A  16      -2.738  -5.603  19.371  1.00 95.36           C  
ATOM    125  CG2 VAL A  16      -3.784  -7.713  20.147  1.00 95.36           C  
ATOM    126  N   PRO A  17       0.408  -5.912  21.057  1.00 96.88           N  
ATOM    127  CA  PRO A  17       1.567  -5.030  20.967  1.00 96.88           C  
ATOM    128  C   PRO A  17       2.865  -5.790  20.675  1.00 96.88           C  
ATOM    129  CB  PRO A  17       1.622  -4.277  22.298  1.00 96.88           C  
ATOM    130  O   PRO A  17       3.705  -5.262  19.949  1.00 96.88           O  
ATOM    131  CG  PRO A  17       0.920  -5.215  23.272  1.00 96.88           C  
ATOM    132  CD  PRO A  17      -0.154  -5.862  22.402  1.00 96.88           C  
ATOM    133  N   ILE A  18       3.040  -7.029  21.160  1.00 97.38           N  
ATOM    134  CA  ILE A  18       4.225  -7.836  20.822  1.00 97.38           C  
ATOM    135  C   ILE A  18       4.299  -8.100  19.316  1.00 97.38           C  
ATOM    136  CB  ILE A  18       4.275  -9.145  21.644  1.00 97.38           C  
ATOM    137  O   ILE A  18       5.362  -7.912  18.727  1.00 97.38           O  
ATOM    138  CG1 ILE A  18       4.719  -8.804  23.083  1.00 97.38           C  
ATOM    139  CG2 ILE A  18       5.232 -10.186  21.023  1.00 97.38           C  
ATOM    140  CD1 ILE A  18       4.823 -10.023  24.004  1.00 97.38           C  
ATOM    141  N   CYS A  19       3.195  -8.491  18.672  1.00 97.65           N  
ATOM    142  CA  CYS A  19       3.184  -8.734  17.227  1.00 97.65           C  
ATOM    143  C   CYS A  19       3.500  -7.457  16.439  1.00 97.65           C  
ATOM    144  CB  CYS A  19       1.833  -9.319  16.806  1.00 97.65           C  
ATOM    145  O   CYS A  19       4.270  -7.506  15.480  1.00 97.65           O  
ATOM    146  SG  CYS A  19       1.644 -10.980  17.513  1.00 97.65           S  
ATOM    147  N   ALA A  20       2.982  -6.305  16.875  1.00 97.38           N  
ATOM    148  CA  ALA A  20       3.334  -5.022  16.277  1.00 97.38           C  
ATOM    149  C   ALA A  20       4.833  -4.697  16.441  1.00 97.38           C  
ATOM    150  CB  ALA A  20       2.445  -3.936  16.880  1.00 97.38           C  
ATOM    151  O   ALA A  20       5.506  -4.356  15.471  1.00 97.38           O  
ATOM    152  N   VAL A  21       5.401  -4.872  17.638  1.00 97.72           N  
ATOM    153  CA  VAL A  21       6.840  -4.657  17.877  1.00 97.72           C  
ATOM    154  C   VAL A  21       7.698  -5.608  17.037  1.00 97.72           C  
ATOM    155  CB  VAL A  21       7.169  -4.771  19.377  1.00 97.72           C  
ATOM    156  O   VAL A  21       8.703  -5.171  16.480  1.00 97.72           O  
ATOM    157  CG1 VAL A  21       8.679  -4.759  19.657  1.00 97.72           C  
ATOM    158  CG2 VAL A  21       6.565  -3.589  20.150  1.00 97.72           C  
ATOM    159  N   ILE A  22       7.291  -6.873  16.880  1.00 98.04           N  
ATOM    160  CA  ILE A  22       7.952  -7.835  15.983  1.00 98.04           C  
ATOM    161  C   ILE A  22       7.927  -7.328  14.536  1.00 98.04           C  
ATOM    162  CB  ILE A  22       7.314  -9.241  16.111  1.00 98.04           C  
ATOM    163  O   ILE A  22       8.961  -7.353  13.871  1.00 98.04           O  
ATOM    164  CG1 ILE A  22       7.679  -9.869  17.477  1.00 98.04           C  
ATOM    165  CG2 ILE A  22       7.768 -10.179  14.972  1.00 98.04           C  
ATOM    166  CD1 ILE A  22       6.854 -11.116  17.824  1.00 98.04           C  
ATOM    167  N   GLY A  23       6.783  -6.828  14.058  1.00 97.85           N  
ATOM    168  CA  GLY A  23       6.662  -6.247  12.718  1.00 97.85           C  
ATOM    169  C   GLY A  23       7.586  -5.043  12.505  1.00 97.85           C  
ATOM    170  O   GLY A  23       8.306  -4.989  11.509  1.00 97.85           O  
ATOM    171  N   ILE A  24       7.645  -4.118  13.470  1.00 97.57           N  
ATOM    172  CA  ILE A  24       8.546  -2.953  13.424  1.00 97.57           C  
ATOM    173  C   ILE A  24      10.013  -3.401  13.436  1.00 97.57           C  
ATOM    174  CB  ILE A  24       8.243  -1.971  14.583  1.00 97.57           C  
ATOM    175  O   ILE A  24      10.804  -2.946  12.611  1.00 97.57           O  
ATOM    176  CG1 ILE A  24       6.836  -1.356  14.412  1.00 97.57           C  
ATOM    177  CG2 ILE A  24       9.297  -0.847  14.650  1.00 97.57           C  
ATOM    178  CD1 ILE A  24       6.320  -0.589  15.636  1.00 97.57           C  
ATOM    179  N   ALA A  25      10.387  -4.318  14.331  1.00 98.08           N  
ATOM    180  CA  ALA A  25      11.743  -4.855  14.403  1.00 98.08           C  
ATOM    181  C   ALA A  25      12.157  -5.552  13.098  1.00 98.08           C  
ATOM    182  CB  ALA A  25      11.827  -5.811  15.599  1.00 98.08           C  
ATOM    183  O   ALA A  25      13.278  -5.357  12.627  1.00 98.08           O  
ATOM    184  N   PHE A  26      11.251  -6.317  12.482  1.00 98.13           N  
ATOM    185  CA  PHE A  26      11.500  -6.956  11.194  1.00 98.13           C  
ATOM    186  C   PHE A  26      11.676  -5.927  10.072  1.00 98.13           C  
ATOM    187  CB  PHE A  26      10.376  -7.945  10.879  1.00 98.13           C  
ATOM    188  O   PHE A  26      12.618  -6.040   9.294  1.00 98.13           O  
ATOM    189  CG  PHE A  26      10.641  -8.769   9.635  1.00 98.13           C  
ATOM    190  CD1 PHE A  26       9.884  -8.559   8.469  1.00 98.13           C  
ATOM    191  CD2 PHE A  26      11.641  -9.760   9.647  1.00 98.13           C  
ATOM    192  CE1 PHE A  26      10.093  -9.368   7.339  1.00 98.13           C  
ATOM    193  CE2 PHE A  26      11.847 -10.571   8.517  1.00 98.13           C  
ATOM    194  CZ  PHE A  26      11.052 -10.392   7.371  1.00 98.13           C  
ATOM    195  N   SER A  27      10.843  -4.883  10.029  1.00 97.49           N  
ATOM    196  CA  SER A  27      10.997  -3.766   9.087  1.00 97.49           C  
ATOM    197  C   SER A  27      12.372  -3.093   9.219  1.00 97.49           C  
ATOM    198  CB  SER A  27       9.872  -2.755   9.318  1.00 97.49           C  
ATOM    199  O   SER A  27      13.113  -2.978   8.243  1.00 97.49           O  
ATOM    200  OG  SER A  27      10.042  -1.647   8.469  1.00 97.49           O  
ATOM    201  N   LEU A  28      12.788  -2.747  10.442  1.00 97.37           N  
ATOM    202  CA  LEU A  28      14.107  -2.158  10.699  1.00 97.37           C  
ATOM    203  C   LEU A  28      15.256  -3.104  10.319  1.00 97.37           C  
ATOM    204  CB  LEU A  28      14.211  -1.767  12.182  1.00 97.37           C  
ATOM    205  O   LEU A  28      16.279  -2.655   9.801  1.00 97.37           O  
ATOM    206  CG  LEU A  28      13.285  -0.619  12.621  1.00 97.37           C  
ATOM    207  CD1 LEU A  28      13.444  -0.409  14.128  1.00 97.37           C  
ATOM    208  CD2 LEU A  28      13.607   0.699  11.915  1.00 97.37           C  
ATOM    209  N   PHE A  29      15.087  -4.411  10.535  1.00 97.90           N  
ATOM    210  CA  PHE A  29      16.048  -5.420  10.096  1.00 97.90           C  
ATOM    211  C   PHE A  29      16.182  -5.452   8.568  1.00 97.90           C  
ATOM    212  CB  PHE A  29      15.656  -6.792  10.660  1.00 97.90           C  
ATOM    213  O   PHE A  29      17.303  -5.417   8.061  1.00 97.90           O  
ATOM    214  CG  PHE A  29      16.512  -7.921  10.127  1.00 97.90           C  
ATOM    215  CD1 PHE A  29      16.022  -8.763   9.110  1.00 97.90           C  
ATOM    216  CD2 PHE A  29      17.817  -8.100  10.619  1.00 97.90           C  
ATOM    217  CE1 PHE A  29      16.835  -9.788   8.595  1.00 97.90           C  
ATOM    218  CE2 PHE A  29      18.630  -9.125  10.103  1.00 97.90           C  
ATOM    219  CZ  PHE A  29      18.137  -9.970   9.092  1.00 97.90           C  
ATOM    220  N   GLN A  30      15.070  -5.456   7.825  1.00 97.78           N  
ATOM    221  CA  GLN A  30      15.097  -5.414   6.359  1.00 97.78           C  
ATOM    222  C   GLN A  30      15.767  -4.133   5.847  1.00 97.78           C  
ATOM    223  CB  GLN A  30      13.675  -5.544   5.783  1.00 97.78           C  
ATOM    224  O   GLN A  30      16.629  -4.198   4.969  1.00 97.78           O  
ATOM    225  CG  GLN A  30      12.995  -6.894   6.059  1.00 97.78           C  
ATOM    226  CD  GLN A  30      13.761  -8.097   5.533  1.00 97.78           C  
ATOM    227  NE2 GLN A  30      13.504  -9.272   6.058  1.00 97.78           N  
ATOM    228  OE1 GLN A  30      14.609  -8.021   4.658  1.00 97.78           O  
ATOM    229  N   TRP A  31      15.464  -2.982   6.454  1.00 97.55           N  
ATOM    230  CA  TRP A  31      16.107  -1.714   6.109  1.00 97.55           C  
ATOM    231  C   TRP A  31      17.619  -1.743   6.369  1.00 97.55           C  
ATOM    232  CB  TRP A  31      15.445  -0.577   6.889  1.00 97.55           C  
ATOM    233  O   TRP A  31      18.413  -1.328   5.522  1.00 97.55           O  
ATOM    234  CG  TRP A  31      15.992   0.778   6.569  1.00 97.55           C  
ATOM    235  CD1 TRP A  31      16.138   1.286   5.326  1.00 97.55           C  
ATOM    236  CD2 TRP A  31      16.514   1.797   7.475  1.00 97.55           C  
ATOM    237  CE2 TRP A  31      16.914   2.926   6.697  1.00 97.55           C  
ATOM    238  CE3 TRP A  31      16.702   1.876   8.872  1.00 97.55           C  
ATOM    239  NE1 TRP A  31      16.652   2.564   5.394  1.00 97.55           N  
ATOM    240  CH2 TRP A  31      17.621   4.133   8.669  1.00 97.55           C  
ATOM    241  CZ2 TRP A  31      17.454   4.082   7.275  1.00 97.55           C  
ATOM    242  CZ3 TRP A  31      17.251   3.031   9.463  1.00 97.55           C  
ATOM    243  N   TYR A  32      18.044  -2.314   7.499  1.00 97.30           N  
ATOM    244  CA  TYR A  32      19.459  -2.518   7.799  1.00 97.30           C  
ATOM    245  C   TYR A  32      20.147  -3.423   6.765  1.00 97.30           C  
ATOM    246  CB  TYR A  32      19.610  -3.084   9.214  1.00 97.30           C  
ATOM    247  O   TYR A  32      21.266  -3.123   6.342  1.00 97.30           O  
ATOM    248  CG  TYR A  32      21.035  -3.485   9.542  1.00 97.30           C  
ATOM    249  CD1 TYR A  32      21.410  -4.841   9.493  1.00 97.30           C  
ATOM    250  CD2 TYR A  32      21.990  -2.498   9.848  1.00 97.30           C  
ATOM    251  CE1 TYR A  32      22.740  -5.212   9.757  1.00 97.30           C  
ATOM    252  CE2 TYR A  32      23.324  -2.863  10.111  1.00 97.30           C  
ATOM    253  OH  TYR A  32      24.987  -4.593  10.289  1.00 97.30           O  
ATOM    254  CZ  TYR A  32      23.699  -4.223  10.060  1.00 97.30           C  
ATOM    255  N   VAL A  33      19.494  -4.496   6.303  1.00 96.48           N  
ATOM    256  CA  VAL A  33      20.032  -5.354   5.233  1.00 96.48           C  
ATOM    257  C   VAL A  33      20.200  -4.563   3.931  1.00 96.48           C  
ATOM    258  CB  VAL A  33      19.166  -6.614   5.031  1.00 96.48           C  
ATOM    259  O   VAL A  33      21.269  -4.632   3.326  1.00 96.48           O  
ATOM    260  CG1 VAL A  33      19.629  -7.451   3.830  1.00 96.48           C  
ATOM    261  CG2 VAL A  33      19.249  -7.529   6.262  1.00 96.48           C  
ATOM    262  N   VAL A  34      19.213  -3.747   3.544  1.00 96.47           N  
ATOM    263  CA  VAL A  34      19.290  -2.866   2.361  1.00 96.47           C  
ATOM    264  C   VAL A  34      20.422  -1.833   2.500  1.00 96.47           C  
ATOM    265  CB  VAL A  34      17.919  -2.199   2.106  1.00 96.47           C  
ATOM    266  O   VAL A  34      21.132  -1.555   1.534  1.00 96.47           O  
ATOM    267  CG1 VAL A  34      17.966  -1.154   0.986  1.00 96.47           C  
ATOM    268  CG2 VAL A  34      16.869  -3.249   1.713  1.00 96.47           C  
ATOM    269  N   SER A  35      20.696  -1.335   3.713  1.00 95.43           N  
ATOM    270  CA  SER A  35      21.788  -0.380   3.991  1.00 95.43           C  
ATOM    271  C   SER A  35      23.209  -0.922   3.752  1.00 95.43           C  
ATOM    272  CB  SER A  35      21.673   0.153   5.427  1.00 95.43           C  
ATOM    273  O   SER A  35      24.194  -0.163   3.763  1.00 95.43           O  
ATOM    274  OG  SER A  35      22.297  -0.712   6.358  1.00 95.43           O  
ATOM    275  N   ARG A  36      23.345  -2.241   3.546  1.00 94.40           N  
ATOM    276  CA  ARG A  36      24.611  -2.876   3.154  1.00 94.40           C  
ATOM    277  C   ARG A  36      25.009  -2.529   1.721  1.00 94.40           C  
ATOM    278  CB  ARG A  36      24.544  -4.397   3.348  1.00 94.40           C  
ATOM    279  O   ARG A  36      26.203  -2.534   1.436  1.00 94.40           O  
ATOM    280  CG  ARG A  36      24.371  -4.783   4.823  1.00 94.40           C  
ATOM    281  CD  ARG A  36      24.403  -6.305   4.973  1.00 94.40           C  
ATOM    282  NE  ARG A  36      24.406  -6.707   6.392  1.00 94.40           N  
ATOM    283  NH1 ARG A  36      24.743  -8.954   6.056  1.00 94.40           N  
ATOM    284  NH2 ARG A  36      24.627  -8.151   8.136  1.00 94.40           N  
ATOM    285  CZ  ARG A  36      24.590  -7.931   6.852  1.00 94.40           C  
ATOM    286  N   VAL A  37      24.054  -2.160   0.863  1.00 92.08           N  
ATOM    287  CA  VAL A  37      24.339  -1.577  -0.455  1.00 92.08           C  
ATOM    288  C   VAL A  37      24.801  -0.134  -0.243  1.00 92.08           C  
ATOM    289  CB  VAL A  37      23.125  -1.661  -1.400  1.00 92.08           C  
ATOM    290  O   VAL A  37      24.025   0.739   0.168  1.00 92.08           O  
ATOM    291  CG1 VAL A  37      23.517  -1.207  -2.811  1.00 92.08           C  
ATOM    292  CG2 VAL A  37      22.577  -3.091  -1.489  1.00 92.08           C  
ATOM    293  N   LYS A  38      26.103   0.102  -0.435  1.00 89.60           N  
ATOM    294  CA  LYS A  38      26.740   1.402  -0.205  1.00 89.60           C  
ATOM    295  C   LYS A  38      26.615   2.293  -1.439  1.00 89.60           C  
ATOM    296  CB  LYS A  38      28.213   1.231   0.224  1.00 89.60           C  
ATOM    297  O   LYS A  38      26.984   1.890  -2.534  1.00 89.60           O  
ATOM    298  CG  LYS A  38      28.423   0.453   1.536  1.00 89.60           C  
ATOM    299  CD  LYS A  38      27.652   1.070   2.710  1.00 89.60           C  
ATOM    300  CE  LYS A  38      27.900   0.312   4.013  1.00 89.60           C  
ATOM    301  NZ  LYS A  38      26.890   0.711   5.025  1.00 89.60           N  
ATOM    302  N   LEU A  39      26.136   3.513  -1.210  1.00 78.29           N  
ATOM    303  CA  LEU A  39      26.207   4.650  -2.123  1.00 78.29           C  
ATOM    304  C   LEU A  39      27.036   5.711  -1.403  1.00 78.29           C  
ATOM    305  CB  LEU A  39      24.790   5.177  -2.421  1.00 78.29           C  
ATOM    306  O   LEU A  39      26.658   6.127  -0.308  1.00 78.29           O  
ATOM    307  CG  LEU A  39      23.998   4.280  -3.388  1.00 78.29           C  
ATOM    308  CD1 LEU A  39      22.651   3.900  -2.792  1.00 78.29           C  
ATOM    309  CD2 LEU A  39      23.747   4.978  -4.722  1.00 78.29           C  
ATOM    310  N   THR A  40      28.174   6.108  -1.960  1.00 63.87           N  
ATOM    311  CA  THR A  40      28.965   7.225  -1.429  1.00 63.87           C  
ATOM    312  C   THR A  40      29.228   8.212  -2.550  1.00 63.87           C  
ATOM    313  CB  THR A  40      30.288   6.783  -0.780  1.00 63.87           C  
ATOM    314  O   THR A  40      29.824   7.848  -3.559  1.00 63.87           O  
ATOM    315  CG2 THR A  40      30.059   6.047   0.541  1.00 63.87           C  
ATOM    316  OG1 THR A  40      31.004   5.915  -1.627  1.00 63.87           O  
ATOM    317  N   SER A  41      28.794   9.454  -2.351  1.00 51.41           N  
ATOM    318  CA  SER A  41      29.011  10.591  -3.251  1.00 51.41           C  
ATOM    319  C   SER A  41      30.357  11.301  -3.031  1.00 51.41           C  
ATOM    320  CB  SER A  41      27.844  11.572  -3.076  1.00 51.41           C  
ATOM    321  O   SER A  41      30.653  12.273  -3.721  1.00 51.41           O  
ATOM    322  OG  SER A  41      27.692  11.897  -1.703  1.00 51.41           O  
ATOM    323  N   ASP A  42      31.184  10.846  -2.082  1.00 45.70           N  
ATOM    324  CA  ASP A  42      32.444  11.513  -1.735  1.00 45.70           C  
ATOM    325  C   ASP A  42      33.576  11.173  -2.714  1.00 45.70           C  
ATOM    326  CB  ASP A  42      32.845  11.225  -0.274  1.00 45.70           C  
ATOM    327  O   ASP A  42      34.379  10.265  -2.503  1.00 45.70           O  
ATOM    328  CG  ASP A  42      32.152  12.125   0.755  1.00 45.70           C  
ATOM    329  OD1 ASP A  42      31.644  13.199   0.363  1.00 45.70           O  
ATOM    330  OD2 ASP A  42      32.169  11.732   1.941  1.00 45.70           O  
ATOM    331  N   LEU A  43      33.709  11.998  -3.752  1.00 42.10           N  
ATOM    332  CA  LEU A  43      34.875  12.074  -4.644  1.00 42.10           C  
ATOM    333  C   LEU A  43      36.131  12.698  -3.968  1.00 42.10           C  
ATOM    334  CB  LEU A  43      34.431  12.812  -5.932  1.00 42.10           C  
ATOM    335  O   LEU A  43      37.006  13.213  -4.657  1.00 42.10           O  
ATOM    336  CG  LEU A  43      33.699  11.899  -6.936  1.00 42.10           C  
ATOM    337  CD1 LEU A  43      32.801  12.716  -7.866  1.00 42.10           C  
ATOM    338  CD2 LEU A  43      34.702  11.134  -7.805  1.00 42.10           C  
ATOM    339  N   GLY A  44      36.248  12.682  -2.629  1.00 33.69           N  
ATOM    340  CA  GLY A  44      37.149  13.588  -1.889  1.00 33.69           C  
ATOM    341  C   GLY A  44      38.162  13.004  -0.890  1.00 33.69           C  
ATOM    342  O   GLY A  44      38.874  13.795  -0.277  1.00 33.69           O  
ATOM    343  N   ALA A  45      38.269  11.682  -0.682  1.00 30.74           N  
ATOM    344  CA  ALA A  45      39.030  11.140   0.466  1.00 30.74           C  
ATOM    345  C   ALA A  45      40.046  10.009   0.181  1.00 30.74           C  
ATOM    346  CB  ALA A  45      38.037  10.784   1.581  1.00 30.74           C  
ATOM    347  O   ALA A  45      40.405   9.269   1.095  1.00 30.74           O  
ATOM    348  N   SER A  46      40.561   9.854  -1.044  1.00 31.32           N  
ATOM    349  CA  SER A  46      41.574   8.821  -1.348  1.00 31.32           C  
ATOM    350  C   SER A  46      42.751   9.338  -2.183  1.00 31.32           C  
ATOM    351  CB  SER A  46      40.927   7.544  -1.904  1.00 31.32           C  
ATOM    352  O   SER A  46      43.009   8.905  -3.299  1.00 31.32           O  
ATOM    353  OG  SER A  46      39.959   7.825  -2.892  1.00 31.32           O  
ATOM    354  N   SER A  47      43.531  10.249  -1.597  1.00 31.55           N  
ATOM    355  CA  SER A  47      44.867  10.605  -2.092  1.00 31.55           C  
ATOM    356  C   SER A  47      45.861  10.814  -0.941  1.00 31.55           C  
ATOM    357  CB  SER A  47      44.805  11.795  -3.062  1.00 31.55           C  
ATOM    358  O   SER A  47      46.506  11.854  -0.859  1.00 31.55           O  
ATOM    359  OG  SER A  47      44.422  12.975  -2.389  1.00 31.55           O  
ATOM    360  N   SER A  48      45.960   9.849  -0.017  1.00 30.23           N  
ATOM    361  CA  SER A  48      47.035   9.777   0.993  1.00 30.23           C  
ATOM    362  C   SER A  48      46.913   8.514   1.864  1.00 30.23           C  
ATOM    363  CB  SER A  48      47.046  11.026   1.905  1.00 30.23           C  
ATOM    364  O   SER A  48      46.191   8.505   2.854  1.00 30.23           O  
ATOM    365  OG  SER A  48      45.743  11.419   2.295  1.00 30.23           O  
ATOM    366  N   GLY A  49      47.634   7.428   1.549  1.00 31.12           N  
ATOM    367  CA  GLY A  49      47.676   6.290   2.480  1.00 31.12           C  
ATOM    368  C   GLY A  49      48.326   5.000   1.988  1.00 31.12           C  
ATOM    369  O   GLY A  49      47.630   4.084   1.581  1.00 31.12           O  
ATOM    370  N   GLY A  50      49.657   4.943   2.082  1.00 29.27           N  
ATOM    371  CA  GLY A  50      50.445   3.794   2.558  1.00 29.27           C  
ATOM    372  C   GLY A  50      50.114   2.378   2.073  1.00 29.27           C  
ATOM    373  O   GLY A  50      49.190   1.733   2.556  1.00 29.27           O  
ATOM    374  N   ALA A  51      51.012   1.840   1.248  1.00 27.97           N  
ATOM    375  CA  ALA A  51      51.180   0.412   1.015  1.00 27.97           C  
ATOM    376  C   ALA A  51      51.225  -0.388   2.332  1.00 27.97           C  
ATOM    377  CB  ALA A  51      52.503   0.246   0.250  1.00 27.97           C  
ATOM    378  O   ALA A  51      52.087  -0.135   3.173  1.00 27.97           O  
ATOM    379  N   ASN A  52      50.354  -1.390   2.488  1.00 34.14           N  
ATOM    380  CA  ASN A  52      50.655  -2.544   3.333  1.00 34.14           C  
ATOM    381  C   ASN A  52      49.843  -3.789   2.951  1.00 34.14           C  
ATOM    382  CB  ASN A  52      50.536  -2.196   4.834  1.00 34.14           C  
ATOM    383  O   ASN A  52      48.617  -3.783   2.895  1.00 34.14           O  
ATOM    384  CG  ASN A  52      51.888  -2.171   5.539  1.00 34.14           C  
ATOM    385  ND2 ASN A  52      51.951  -1.598   6.716  1.00 34.14           N  
ATOM    386  OD1 ASN A  52      52.890  -2.703   5.084  1.00 34.14           O  
ATOM    387  N   ASN A  53      50.593  -4.863   2.704  1.00 29.77           N  
ATOM    388  CA  ASN A  53      50.150  -6.225   2.432  1.00 29.77           C  
ATOM    389  C   ASN A  53      49.303  -6.795   3.580  1.00 29.77           C  
ATOM    390  CB  ASN A  53      51.419  -7.097   2.284  1.00 29.77           C  
ATOM    391  O   ASN A  53      49.761  -6.844   4.720  1.00 29.77           O  
ATOM    392  CG  ASN A  53      51.965  -7.185   0.876  1.00 29.77           C  
ATOM    393  ND2 ASN A  53      53.263  -7.296   0.719  1.00 29.77           N  
ATOM    394  OD1 ASN A  53      51.235  -7.229  -0.094  1.00 29.77           O  
ATOM    395  N   GLY A  54      48.135  -7.352   3.258  1.00 30.90           N  
ATOM    396  CA  GLY A  54      47.315  -8.107   4.203  1.00 30.90           C  
ATOM    397  C   GLY A  54      46.282  -8.971   3.491  1.00 30.90           C  
ATOM    398  O   GLY A  54      45.164  -8.535   3.249  1.00 30.90           O  
ATOM    399  N   LYS A  55      46.676 -10.201   3.143  1.00 28.04           N  
ATOM    400  CA  LYS A  55      45.792 -11.270   2.653  1.00 28.04           C  
ATOM    401  C   LYS A  55      44.639 -11.489   3.638  1.00 28.04           C  
ATOM    402  CB  LYS A  55      46.594 -12.587   2.579  1.00 28.04           C  
ATOM    403  O   LYS A  55      44.924 -11.781   4.791  1.00 28.04           O  
ATOM    404  CG  LYS A  55      47.633 -12.656   1.454  1.00 28.04           C  
ATOM    405  CD  LYS A  55      48.479 -13.932   1.595  1.00 28.04           C  
ATOM    406  CE  LYS A  55      49.413 -14.085   0.391  1.00 28.04           C  
ATOM    407  NZ  LYS A  55      50.320 -15.251   0.539  1.00 28.04           N  
ATOM    408  N   ASN A  56      43.392 -11.443   3.171  1.00 33.32           N  
ATOM    409  CA  ASN A  56      42.257 -12.164   3.756  1.00 33.32           C  
ATOM    410  C   ASN A  56      41.189 -12.363   2.674  1.00 33.32           C  
ATOM    411  CB  ASN A  56      41.704 -11.428   4.991  1.00 33.32           C  
ATOM    412  O   ASN A  56      40.627 -11.401   2.159  1.00 33.32           O  
ATOM    413  CG  ASN A  56      42.375 -11.863   6.287  1.00 33.32           C  
ATOM    414  ND2 ASN A  56      42.313 -11.050   7.313  1.00 33.32           N  
ATOM    415  OD1 ASN A  56      42.910 -12.952   6.422  1.00 33.32           O  
ATOM    416  N   GLY A  57      40.984 -13.622   2.288  1.00 27.62           N  
ATOM    417  CA  GLY A  57      40.089 -14.015   1.207  1.00 27.62           C  
ATOM    418  C   GLY A  57      38.636 -14.138   1.644  1.00 27.62           C  
ATOM    419  O   GLY A  57      38.374 -14.528   2.774  1.00 27.62           O  
ATOM    420  N   TYR A  58      37.725 -13.846   0.715  1.00 29.64           N  
ATOM    421  CA  TYR A  58      36.435 -14.516   0.530  1.00 29.64           C  
ATOM    422  C   TYR A  58      35.836 -14.075  -0.824  1.00 29.64           C  
ATOM    423  CB  TYR A  58      35.458 -14.247   1.701  1.00 29.64           C  
ATOM    424  O   TYR A  58      35.420 -12.932  -0.966  1.00 29.64           O  
ATOM    425  CG  TYR A  58      35.174 -15.479   2.554  1.00 29.64           C  
ATOM    426  CD1 TYR A  58      34.237 -16.436   2.116  1.00 29.64           C  
ATOM    427  CD2 TYR A  58      35.842 -15.681   3.779  1.00 29.64           C  
ATOM    428  CE1 TYR A  58      33.993 -17.594   2.881  1.00 29.64           C  
ATOM    429  CE2 TYR A  58      35.628 -16.850   4.532  1.00 29.64           C  
ATOM    430  OH  TYR A  58      34.477 -18.935   4.811  1.00 29.64           O  
ATOM    431  CZ  TYR A  58      34.700 -17.811   4.082  1.00 29.64           C  
ATOM    432  N   GLY A  59      35.799 -15.005  -1.790  1.00 30.35           N  
ATOM    433  CA  GLY A  59      34.828 -15.076  -2.896  1.00 30.35           C  
ATOM    434  C   GLY A  59      34.897 -14.043  -4.028  1.00 30.35           C  
ATOM    435  O   GLY A  59      34.044 -13.163  -4.083  1.00 30.35           O  
ATOM    436  N   ASP A  60      35.811 -14.238  -4.986  1.00 27.14           N  
ATOM    437  CA  ASP A  60      35.707 -13.662  -6.336  1.00 27.14           C  
ATOM    438  C   ASP A  60      34.476 -14.241  -7.054  1.00 27.14           C  
ATOM    439  CB  ASP A  60      36.971 -13.981  -7.173  1.00 27.14           C  
ATOM    440  O   ASP A  60      34.461 -15.408  -7.455  1.00 27.14           O  
ATOM    441  CG  ASP A  60      38.047 -12.891  -7.181  1.00 27.14           C  
ATOM    442  OD1 ASP A  60      37.692 -11.711  -6.974  1.00 27.14           O  
ATOM    443  OD2 ASP A  60      39.222 -13.265  -7.396  1.00 27.14           O  
ATOM    444  N   TYR A  61      33.443 -13.418  -7.229  1.00 31.95           N  
ATOM    445  CA  TYR A  61      32.424 -13.620  -8.254  1.00 31.95           C  
ATOM    446  C   TYR A  61      32.658 -12.559  -9.325  1.00 31.95           C  
ATOM    447  CB  TYR A  61      31.007 -13.553  -7.668  1.00 31.95           C  
ATOM    448  O   TYR A  61      32.631 -11.369  -9.022  1.00 31.95           O  
ATOM    449  CG  TYR A  61      30.704 -14.639  -6.653  1.00 31.95           C  
ATOM    450  CD1 TYR A  61      30.338 -15.931  -7.081  1.00 31.95           C  
ATOM    451  CD2 TYR A  61      30.814 -14.360  -5.277  1.00 31.95           C  
ATOM    452  CE1 TYR A  61      30.079 -16.941  -6.134  1.00 31.95           C  
ATOM    453  CE2 TYR A  61      30.549 -15.363  -4.327  1.00 31.95           C  
ATOM    454  OH  TYR A  61      29.937 -17.631  -3.841  1.00 31.95           O  
ATOM    455  CZ  TYR A  61      30.183 -16.657  -4.757  1.00 31.95           C  
ATOM    456  N   LEU A  62      32.915 -13.022 -10.550  1.00 29.23           N  
ATOM    457  CA  LEU A  62      33.108 -12.238 -11.770  1.00 29.23           C  
ATOM    458  C   LEU A  62      32.100 -11.080 -11.864  1.00 29.23           C  
ATOM    459  CB  LEU A  62      32.937 -13.205 -12.963  1.00 29.23           C  
ATOM    460  O   LEU A  62      30.934 -11.285 -12.200  1.00 29.23           O  
ATOM    461  CG  LEU A  62      34.141 -14.139 -13.191  1.00 29.23           C  
ATOM    462  CD1 LEU A  62      33.691 -15.487 -13.758  1.00 29.23           C  
ATOM    463  CD2 LEU A  62      35.132 -13.512 -14.172  1.00 29.23           C  
ATOM    464  N   ILE A  63      32.566  -9.869 -11.565  1.00 39.75           N  
ATOM    465  CA  ILE A  63      31.934  -8.625 -11.999  1.00 39.75           C  
ATOM    466  C   ILE A  63      32.347  -8.494 -13.466  1.00 39.75           C  
ATOM    467  CB  ILE A  63      32.404  -7.439 -11.116  1.00 39.75           C  
ATOM    468  O   ILE A  63      33.537  -8.384 -13.751  1.00 39.75           O  
ATOM    469  CG1 ILE A  63      32.035  -7.683  -9.630  1.00 39.75           C  
ATOM    470  CG2 ILE A  63      31.792  -6.117 -11.614  1.00 39.75           C  
ATOM    471  CD1 ILE A  63      32.602  -6.645  -8.653  1.00 39.75           C  
ATOM    472  N   GLU A  64      31.396  -8.622 -14.395  1.00 38.93           N  
ATOM    473  CA  GLU A  64      31.644  -8.314 -15.807  1.00 38.93           C  
ATOM    474  C   GLU A  64      32.196  -6.884 -15.880  1.00 38.93           C  
ATOM    475  CB  GLU A  64      30.344  -8.446 -16.628  1.00 38.93           C  
ATOM    476  O   GLU A  64      31.553  -5.956 -15.390  1.00 38.93           O  
ATOM    477  CG  GLU A  64      29.912  -9.901 -16.917  1.00 38.93           C  
ATOM    478  CD  GLU A  64      28.505  -9.992 -17.546  1.00 38.93           C  
ATOM    479  OE1 GLU A  64      28.128 -11.023 -18.161  1.00 38.93           O  
ATOM    480  OE2 GLU A  64      27.693  -9.059 -17.371  1.00 38.93           O  
ATOM    481  N   GLU A  65      33.411  -6.733 -16.417  1.00 36.43           N  
ATOM    482  CA  GLU A  65      34.057  -5.440 -16.640  1.00 36.43           C  
ATOM    483  C   GLU A  65      33.097  -4.545 -17.438  1.00 36.43           C  
ATOM    484  CB  GLU A  65      35.397  -5.638 -17.389  1.00 36.43           C  
ATOM    485  O   GLU A  65      32.818  -4.812 -18.607  1.00 36.43           O  
ATOM    486  CG  GLU A  65      36.507  -6.254 -16.514  1.00 36.43           C  
ATOM    487  CD  GLU A  65      37.838  -6.502 -17.260  1.00 36.43           C  
ATOM    488  OE1 GLU A  65      38.894  -6.494 -16.584  1.00 36.43           O  
ATOM    489  OE2 GLU A  65      37.809  -6.754 -18.486  1.00 36.43           O  
ATOM    490  N   GLU A  66      32.546  -3.512 -16.787  1.00 44.39           N  
ATOM    491  CA  GLU A  66      31.752  -2.481 -17.453  1.00 44.39           C  
ATOM    492  C   GLU A  66      32.601  -1.875 -18.579  1.00 44.39           C  
ATOM    493  CB  GLU A  66      31.281  -1.393 -16.456  1.00 44.39           C  
ATOM    494  O   GLU A  66      33.728  -1.425 -18.358  1.00 44.39           O  
ATOM    495  CG  GLU A  66      30.085  -1.834 -15.584  1.00 44.39           C  
ATOM    496  CD  GLU A  66      29.576  -0.768 -14.582  1.00 44.39           C  
ATOM    497  OE1 GLU A  66      28.460  -0.965 -14.032  1.00 44.39           O  
ATOM    498  OE2 GLU A  66      30.288   0.225 -14.319  1.00 44.39           O  
ATOM    499  N   GLU A  67      32.066  -1.883 -19.800  1.00 39.74           N  
ATOM    500  CA  GLU A  67      32.685  -1.259 -20.965  1.00 39.74           C  
ATOM    501  C   GLU A  67      32.915   0.243 -20.701  1.00 39.74           C  
ATOM    502  CB  GLU A  67      31.815  -1.485 -22.221  1.00 39.74           C  
ATOM    503  O   GLU A  67      32.042   1.083 -20.894  1.00 39.74           O  
ATOM    504  CG  GLU A  67      31.792  -2.944 -22.717  1.00 39.74           C  
ATOM    505  CD  GLU A  67      30.990  -3.129 -24.023  1.00 39.74           C  
ATOM    506  OE1 GLU A  67      31.256  -4.128 -24.733  1.00 39.74           O  
ATOM    507  OE2 GLU A  67      30.111  -2.286 -24.314  1.00 39.74           O  
ATOM    508  N   GLY A  68      34.121   0.595 -20.251  1.00 43.07           N  
ATOM    509  CA  GLY A  68      34.715   1.926 -20.405  1.00 43.07           C  
ATOM    510  C   GLY A  68      34.290   3.044 -19.442  1.00 43.07           C  
ATOM    511  O   GLY A  68      34.859   4.131 -19.549  1.00 43.07           O  
ATOM    512  N   VAL A  69      33.378   2.827 -18.488  1.00 44.45           N  
ATOM    513  CA  VAL A  69      33.004   3.841 -17.479  1.00 44.45           C  
ATOM    514  C   VAL A  69      33.534   3.422 -16.108  1.00 44.45           C  
ATOM    515  CB  VAL A  69      31.490   4.137 -17.466  1.00 44.45           C  
ATOM    516  O   VAL A  69      33.330   2.305 -15.655  1.00 44.45           O  
ATOM    517  CG1 VAL A  69      31.184   5.359 -16.587  1.00 44.45           C  
ATOM    518  CG2 VAL A  69      30.971   4.458 -18.875  1.00 44.45           C  
ATOM    519  N   ASN A  70      34.272   4.313 -15.447  1.00 55.33           N  
ATOM    520  CA  ASN A  70      34.870   4.050 -14.140  1.00 55.33           C  
ATOM    521  C   ASN A  70      33.741   3.792 -13.115  1.00 55.33           C  
ATOM    522  CB  ASN A  70      35.760   5.275 -13.821  1.00 55.33           C  
ATOM    523  O   ASN A  70      32.992   4.725 -12.828  1.00 55.33           O  
ATOM    524  CG  ASN A  70      36.828   5.047 -12.768  1.00 55.33           C  
ATOM    525  ND2 ASN A  70      37.631   6.050 -12.495  1.00 55.33           N  
ATOM    526  OD1 ASN A  70      36.975   3.990 -12.186  1.00 55.33           O  
ATOM    527  N   ASP A  71      33.616   2.570 -12.580  1.00 70.10           N  
ATOM    528  CA  ASP A  71      32.545   2.077 -11.675  1.00 70.10           C  
ATOM    529  C   ASP A  71      32.160   3.104 -10.579  1.00 70.10           C  
ATOM    530  CB  ASP A  71      33.081   0.751 -11.074  1.00 70.10           C  
ATOM    531  O   ASP A  71      30.992   3.386 -10.301  1.00 70.10           O  
ATOM    532  CG  ASP A  71      32.131  -0.033 -10.154  1.00 70.10           C  
ATOM    533  OD1 ASP A  71      31.007   0.437  -9.892  1.00 70.10           O  
ATOM    534  OD2 ASP A  71      32.554  -1.072  -9.604  1.00 70.10           O  
ATOM    535  N   GLN A  72      33.159   3.803 -10.031  1.00 82.03           N  
ATOM    536  CA  GLN A  72      32.956   4.848  -9.020  1.00 82.03           C  
ATOM    537  C   GLN A  72      32.156   6.066  -9.516  1.00 82.03           C  
ATOM    538  CB  GLN A  72      34.321   5.315  -8.501  1.00 82.03           C  
ATOM    539  O   GLN A  72      31.398   6.657  -8.747  1.00 82.03           O  
ATOM    540  CG  GLN A  72      35.035   4.216  -7.703  1.00 82.03           C  
ATOM    541  CD  GLN A  72      36.351   4.691  -7.098  1.00 82.03           C  
ATOM    542  NE2 GLN A  72      36.940   3.916  -6.215  1.00 82.03           N  
ATOM    543  OE1 GLN A  72      36.885   5.746  -7.397  1.00 82.03           O  
ATOM    544  N   SER A  73      32.307   6.451 -10.785  1.00 86.06           N  
ATOM    545  CA  SER A  73      31.575   7.577 -11.378  1.00 86.06           C  
ATOM    546  C   SER A  73      30.085   7.272 -11.548  1.00 86.06           C  
ATOM    547  CB  SER A  73      32.212   8.012 -12.702  1.00 86.06           C  
ATOM    548  O   SER A  73      29.260   8.142 -11.272  1.00 86.06           O  
ATOM    549  OG  SER A  73      32.075   7.050 -13.727  1.00 86.06           O  
ATOM    550  N   VAL A  74      29.734   6.027 -11.893  1.00 89.35           N  
ATOM    551  CA  VAL A  74      28.341   5.561 -11.994  1.00 89.35           C  
ATOM    552  C   VAL A  74      27.678   5.568 -10.620  1.00 89.35           C  
ATOM    553  CB  VAL A  74      28.277   4.150 -12.612  1.00 89.35           C  
ATOM    554  O   VAL A  74      26.575   6.090 -10.468  1.00 89.35           O  
ATOM    555  CG1 VAL A  74      26.840   3.625 -12.672  1.00 89.35           C  
ATOM    556  CG2 VAL A  74      28.844   4.147 -14.035  1.00 89.35           C  
ATOM    557  N   VAL A  75      28.373   5.065  -9.592  1.00 91.63           N  
ATOM    558  CA  VAL A  75      27.879   5.088  -8.205  1.00 91.63           C  
ATOM    559  C   VAL A  75      27.641   6.522  -7.723  1.00 91.63           C  
ATOM    560  CB  VAL A  75      28.847   4.345  -7.264  1.00 91.63           C  
ATOM    561  O   VAL A  75      26.594   6.803  -7.136  1.00 91.63           O  
ATOM    562  CG1 VAL A  75      28.427   4.459  -5.788  1.00 91.63           C  
ATOM    563  CG2 VAL A  75      28.905   2.849  -7.602  1.00 91.63           C  
ATOM    564  N   ALA A  76      28.575   7.439  -7.997  1.00 92.10           N  
ATOM    565  CA  ALA A  76      28.421   8.851  -7.652  1.00 92.10           C  
ATOM    566  C   ALA A  76      27.235   9.493  -8.392  1.00 92.10           C  
ATOM    567  CB  ALA A  76      29.738   9.579  -7.945  1.00 92.10           C  
ATOM    568  O   ALA A  76      26.464  10.238  -7.786  1.00 92.10           O  
ATOM    569  N   LYS A  77      27.044   9.160  -9.676  1.00 92.71           N  
ATOM    570  CA  LYS A  77      25.939   9.682 -10.485  1.00 92.71           C  
ATOM    571  C   LYS A  77      24.575   9.178 -10.012  1.00 92.71           C  
ATOM    572  CB  LYS A  77      26.197   9.357 -11.969  1.00 92.71           C  
ATOM    573  O   LYS A  77      23.658   9.980  -9.854  1.00 92.71           O  
ATOM    574  CG  LYS A  77      25.224  10.046 -12.939  1.00 92.71           C  
ATOM    575  CD  LYS A  77      25.165  11.551 -12.671  1.00 92.71           C  
ATOM    576  CE  LYS A  77      24.450  12.338 -13.757  1.00 92.71           C  
ATOM    577  NZ  LYS A  77      24.181  13.694 -13.227  1.00 92.71           N  
ATOM    578  N   CYS A  78      24.462   7.886  -9.700  1.00 94.69           N  
ATOM    579  CA  CYS A  78      23.254   7.305  -9.109  1.00 94.69           C  
ATOM    580  C   CYS A  78      22.891   7.993  -7.783  1.00 94.69           C  
ATOM    581  CB  CYS A  78      23.467   5.802  -8.874  1.00 94.69           C  
ATOM    582  O   CYS A  78      21.722   8.277  -7.537  1.00 94.69           O  
ATOM    583  SG  CYS A  78      23.587   4.900 -10.442  1.00 94.69           S  
ATOM    584  N   ALA A  79      23.885   8.303  -6.942  1.00 94.03           N  
ATOM    585  CA  ALA A  79      23.670   9.008  -5.678  1.00 94.03           C  
ATOM    586  C   ALA A  79      23.232  10.476  -5.873  1.00 94.03           C  
ATOM    587  CB  ALA A  79      24.952   8.906  -4.842  1.00 94.03           C  
ATOM    588  O   ALA A  79      22.375  10.962  -5.131  1.00 94.03           O  
ATOM    589  N   GLU A  80      23.778  11.180  -6.872  1.00 93.82           N  
ATOM    590  CA  GLU A  80      23.348  12.541  -7.242  1.00 93.82           C  
ATOM    591  C   GLU A  80      21.867  12.550  -7.660  1.00 93.82           C  
ATOM    592  CB  GLU A  80      24.251  13.088  -8.373  1.00 93.82           C  
ATOM    593  O   GLU A  80      21.081  13.342  -7.139  1.00 93.82           O  
ATOM    594  CG  GLU A  80      24.015  14.577  -8.715  1.00 93.82           C  
ATOM    595  CD  GLU A  80      24.695  15.052 -10.025  1.00 93.82           C  
ATOM    596  OE1 GLU A  80      24.517  16.230 -10.420  1.00 93.82           O  
ATOM    597  OE2 GLU A  80      25.314  14.238 -10.754  1.00 93.82           O  
ATOM    598  N   ILE A  81      21.469  11.627  -8.544  1.00 94.93           N  
ATOM    599  CA  ILE A  81      20.086  11.510  -9.036  1.00 94.93           C  
ATOM    600  C   ILE A  81      19.139  11.113  -7.896  1.00 94.93           C  
ATOM    601  CB  ILE A  81      20.017  10.508 -10.210  1.00 94.93           C  
ATOM    602  O   ILE A  81      18.095  11.738  -7.716  1.00 94.93           O  
ATOM    603  CG1 ILE A  81      20.856  10.995 -11.415  1.00 94.93           C  
ATOM    604  CG2 ILE A  81      18.562  10.307 -10.669  1.00 94.93           C  
ATOM    605  CD1 ILE A  81      21.257   9.848 -12.348  1.00 94.93           C  
ATOM    606  N   GLN A  82      19.531  10.142  -7.065  1.00 96.29           N  
ATOM    607  CA  GLN A  82      18.775   9.763  -5.869  1.00 96.29           C  
ATOM    608  C   GLN A  82      18.514  10.957  -4.950  1.00 96.29           C  
ATOM    609  CB  GLN A  82      19.560   8.697  -5.095  1.00 96.29           C  
ATOM    610  O   GLN A  82      17.413  11.101  -4.418  1.00 96.29           O  
ATOM    611  CG  GLN A  82      18.821   8.271  -3.821  1.00 96.29           C  
ATOM    612  CD  GLN A  82      19.459   7.084  -3.115  1.00 96.29           C  
ATOM    613  NE2 GLN A  82      18.644   6.168  -2.659  1.00 96.29           N  
ATOM    614  OE1 GLN A  82      20.663   6.956  -2.936  1.00 96.29           O  
ATOM    615  N   THR A  83      19.523  11.808  -4.751  1.00 94.98           N  
ATOM    616  CA  THR A  83      19.404  12.997  -3.902  1.00 94.98           C  
ATOM    617  C   THR A  83      18.388  13.972  -4.489  1.00 94.98           C  
ATOM    618  CB  THR A  83      20.768  13.668  -3.689  1.00 94.98           C  
ATOM    619  O   THR A  83      17.502  14.415  -3.762  1.00 94.98           O  
ATOM    620  CG2 THR A  83      20.685  14.848  -2.723  1.00 94.98           C  
ATOM    621  OG1 THR A  83      21.665  12.733  -3.125  1.00 94.98           O  
ATOM    622  N   ALA A  84      18.435  14.221  -5.803  1.00 94.58           N  
ATOM    623  CA  ALA A  84      17.465  15.074  -6.488  1.00 94.58           C  
ATOM    624  C   ALA A  84      16.021  14.552  -6.348  1.00 94.58           C  
ATOM    625  CB  ALA A  84      17.883  15.205  -7.959  1.00 94.58           C  
ATOM    626  O   ALA A  84      15.119  15.320  -6.008  1.00 94.58           O  
ATOM    627  N   ILE A  85      15.809  13.242  -6.529  1.00 96.20           N  
ATOM    628  CA  ILE A  85      14.493  12.606  -6.355  1.00 96.20           C  
ATOM    629  C   ILE A  85      14.031  12.710  -4.890  1.00 96.20           C  
ATOM    630  CB  ILE A  85      14.525  11.138  -6.848  1.00 96.20           C  
ATOM    631  O   ILE A  85      12.907  13.122  -4.606  1.00 96.20           O  
ATOM    632  CG1 ILE A  85      14.807  11.056  -8.368  1.00 96.20           C  
ATOM    633  CG2 ILE A  85      13.190  10.435  -6.540  1.00 96.20           C  
ATOM    634  CD1 ILE A  85      15.194   9.648  -8.840  1.00 96.20           C  
ATOM    635  N   SER A  86      14.906  12.392  -3.933  1.00 95.74           N  
ATOM    636  CA  SER A  86      14.601  12.450  -2.496  1.00 95.74           C  
ATOM    637  C   SER A  86      14.237  13.866  -2.028  1.00 95.74           C  
ATOM    638  CB  SER A  86      15.803  11.908  -1.712  1.00 95.74           C  
ATOM    639  O   SER A  86      13.307  14.045  -1.231  1.00 95.74           O  
ATOM    640  OG  SER A  86      15.700  12.187  -0.324  1.00 95.74           O  
ATOM    641  N   GLU A  87      14.963  14.881  -2.498  1.00 94.41           N  
ATOM    642  CA  GLU A  87      14.685  16.288  -2.197  1.00 94.41           C  
ATOM    643  C   GLU A  87      13.357  16.739  -2.809  1.00 94.41           C  
ATOM    644  CB  GLU A  87      15.833  17.177  -2.693  1.00 94.41           C  
ATOM    645  O   GLU A  87      12.537  17.328  -2.100  1.00 94.41           O  
ATOM    646  CG  GLU A  87      17.072  17.065  -1.791  1.00 94.41           C  
ATOM    647  CD  GLU A  87      18.253  17.928  -2.267  1.00 94.41           C  
ATOM    648  OE1 GLU A  87      19.293  17.882  -1.572  1.00 94.41           O  
ATOM    649  OE2 GLU A  87      18.105  18.661  -3.271  1.00 94.41           O  
ATOM    650  N   GLY A  88      13.106  16.399  -4.079  1.00 94.35           N  
ATOM    651  CA  GLY A  88      11.846  16.689  -4.765  1.00 94.35           C  
ATOM    652  C   GLY A  88      10.640  16.076  -4.052  1.00 94.35           C  
ATOM    653  O   GLY A  88       9.693  16.790  -3.716  1.00 94.35           O  
ATOM    654  N   ALA A  89      10.715  14.784  -3.719  1.00 96.02           N  
ATOM    655  CA  ALA A  89       9.643  14.067  -3.029  1.00 96.02           C  
ATOM    656  C   ALA A  89       9.386  14.624  -1.621  1.00 96.02           C  
ATOM    657  CB  ALA A  89      10.004  12.576  -2.993  1.00 96.02           C  
ATOM    658  O   ALA A  89       8.240  14.830  -1.218  1.00 96.02           O  
ATOM    659  N   THR A  90      10.451  14.935  -0.872  1.00 96.22           N  
ATOM    660  CA  THR A  90      10.324  15.533   0.467  1.00 96.22           C  
ATOM    661  C   THR A  90       9.716  16.939   0.399  1.00 96.22           C  
ATOM    662  CB  THR A  90      11.680  15.568   1.193  1.00 96.22           C  
ATOM    663  O   THR A  90       8.851  17.270   1.209  1.00 96.22           O  
ATOM    664  CG2 THR A  90      11.559  16.090   2.627  1.00 96.22           C  
ATOM    665  OG1 THR A  90      12.240  14.268   1.296  1.00 96.22           O  
ATOM    666  N   SER A  91      10.139  17.756  -0.570  1.00 95.03           N  
ATOM    667  CA  SER A  91       9.635  19.120  -0.775  1.00 95.03           C  
ATOM    668  C   SER A  91       8.144  19.137  -1.127  1.00 95.03           C  
ATOM    669  CB  SER A  91      10.449  19.782  -1.890  1.00 95.03           C  
ATOM    670  O   SER A  91       7.367  19.896  -0.533  1.00 95.03           O  
ATOM    671  OG  SER A  91      10.068  21.133  -2.046  1.00 95.03           O  
ATOM    672  N   PHE A  92       7.725  18.253  -2.039  1.00 96.30           N  
ATOM    673  CA  PHE A  92       6.322  18.111  -2.413  1.00 96.30           C  
ATOM    674  C   PHE A  92       5.461  17.673  -1.223  1.00 96.30           C  
ATOM    675  CB  PHE A  92       6.178  17.142  -3.589  1.00 96.30           C  
ATOM    676  O   PHE A  92       4.520  18.385  -0.873  1.00 96.30           O  
ATOM    677  CG  PHE A  92       4.722  16.903  -3.925  1.00 96.30           C  
ATOM    678  CD1 PHE A  92       4.062  15.751  -3.458  1.00 96.30           C  
ATOM    679  CD2 PHE A  92       3.990  17.906  -4.582  1.00 96.30           C  
ATOM    680  CE1 PHE A  92       2.686  15.577  -3.686  1.00 96.30           C  
ATOM    681  CE2 PHE A  92       2.608  17.750  -4.768  1.00 96.30           C  
ATOM    682  CZ  PHE A  92       1.958  16.578  -4.347  1.00 96.30           C  
ATOM    683  N   LEU A  93       5.817  16.577  -0.535  1.00 95.71           N  
ATOM    684  CA  LEU A  93       5.015  16.078   0.590  1.00 95.71           C  
ATOM    685  C   LEU A  93       4.931  17.084   1.741  1.00 95.71           C  
ATOM    686  CB  LEU A  93       5.556  14.735   1.108  1.00 95.71           C  
ATOM    687  O   LEU A  93       3.879  17.226   2.350  1.00 95.71           O  
ATOM    688  CG  LEU A  93       5.337  13.532   0.174  1.00 95.71           C  
ATOM    689  CD1 LEU A  93       5.809  12.263   0.887  1.00 95.71           C  
ATOM    690  CD2 LEU A  93       3.877  13.312  -0.216  1.00 95.71           C  
ATOM    691  N   PHE A  94       5.992  17.840   2.040  1.00 96.28           N  
ATOM    692  CA  PHE A  94       5.904  18.909   3.044  1.00 96.28           C  
ATOM    693  C   PHE A  94       4.952  20.031   2.628  1.00 96.28           C  
ATOM    694  CB  PHE A  94       7.302  19.471   3.326  1.00 96.28           C  
ATOM    695  O   PHE A  94       4.257  20.596   3.477  1.00 96.28           O  
ATOM    696  CG  PHE A  94       8.206  18.637   4.218  1.00 96.28           C  
ATOM    697  CD1 PHE A  94       7.796  17.404   4.772  1.00 96.28           C  
ATOM    698  CD2 PHE A  94       9.477  19.146   4.539  1.00 96.28           C  
ATOM    699  CE1 PHE A  94       8.637  16.712   5.658  1.00 96.28           C  
ATOM    700  CE2 PHE A  94      10.327  18.443   5.410  1.00 96.28           C  
ATOM    701  CZ  PHE A  94       9.904  17.228   5.974  1.00 96.28           C  
ATOM    702  N   THR A  95       4.895  20.341   1.334  1.00 96.27           N  
ATOM    703  CA  THR A  95       3.939  21.310   0.797  1.00 96.27           C  
ATOM    704  C   THR A  95       2.517  20.766   0.896  1.00 96.27           C  
ATOM    705  CB  THR A  95       4.297  21.710  -0.640  1.00 96.27           C  
ATOM    706  O   THR A  95       1.662  21.433   1.476  1.00 96.27           O  
ATOM    707  CG2 THR A  95       3.378  22.816  -1.163  1.00 96.27           C  
ATOM    708  OG1 THR A  95       5.609  22.229  -0.656  1.00 96.27           O  
ATOM    709  N   GLU A  96       2.265  19.548   0.419  1.00 96.94           N  
ATOM    710  CA  GLU A  96       0.961  18.882   0.492  1.00 96.94           C  
ATOM    711  C   GLU A  96       0.465  18.767   1.940  1.00 96.94           C  
ATOM    712  CB  GLU A  96       1.077  17.507  -0.181  1.00 96.94           C  
ATOM    713  O   GLU A  96      -0.615  19.258   2.279  1.00 96.94           O  
ATOM    714  CG  GLU A  96      -0.274  16.786  -0.247  1.00 96.94           C  
ATOM    715  CD  GLU A  96      -0.124  15.406  -0.892  1.00 96.94           C  
ATOM    716  OE1 GLU A  96      -0.743  15.188  -1.956  1.00 96.94           O  
ATOM    717  OE2 GLU A  96       0.600  14.582  -0.290  1.00 96.94           O  
ATOM    718  N   TYR A  97       1.295  18.230   2.835  1.00 96.12           N  
ATOM    719  CA  TYR A  97       0.953  18.024   4.242  1.00 96.12           C  
ATOM    720  C   TYR A  97       0.716  19.323   5.005  1.00 96.12           C  
ATOM    721  CB  TYR A  97       2.042  17.192   4.924  1.00 96.12           C  
ATOM    722  O   TYR A  97      -0.032  19.327   5.982  1.00 96.12           O  
ATOM    723  CG  TYR A  97       2.207  15.764   4.433  1.00 96.12           C  
ATOM    724  CD1 TYR A  97       1.263  15.139   3.584  1.00 96.12           C  
ATOM    725  CD2 TYR A  97       3.336  15.041   4.860  1.00 96.12           C  
ATOM    726  CE1 TYR A  97       1.424  13.795   3.209  1.00 96.12           C  
ATOM    727  CE2 TYR A  97       3.492  13.692   4.493  1.00 96.12           C  
ATOM    728  OH  TYR A  97       2.621  11.730   3.422  1.00 96.12           O  
ATOM    729  CZ  TYR A  97       2.519  13.057   3.692  1.00 96.12           C  
ATOM    730  N   LYS A  98       1.275  20.453   4.557  1.00 96.95           N  
ATOM    731  CA  LYS A  98       0.928  21.764   5.114  1.00 96.95           C  
ATOM    732  C   LYS A  98      -0.535  22.119   4.834  1.00 96.95           C  
ATOM    733  CB  LYS A  98       1.897  22.815   4.565  1.00 96.95           C  
ATOM    734  O   LYS A  98      -1.233  22.542   5.753  1.00 96.95           O  
ATOM    735  CG  LYS A  98       1.640  24.205   5.155  1.00 96.95           C  
ATOM    736  CD  LYS A  98       2.584  25.213   4.500  1.00 96.95           C  
ATOM    737  CE  LYS A  98       2.281  26.618   5.019  1.00 96.95           C  
ATOM    738  NZ  LYS A  98       3.136  27.618   4.338  1.00 96.95           N  
ATOM    739  N   TYR A  99      -1.008  21.950   3.598  1.00 96.09           N  
ATOM    740  CA  TYR A  99      -2.409  22.225   3.243  1.00 96.09           C  
ATOM    741  C   TYR A  99      -3.356  21.218   3.895  1.00 96.09           C  
ATOM    742  CB  TYR A  99      -2.590  22.219   1.719  1.00 96.09           C  
ATOM    743  O   TYR A  99      -4.354  21.604   4.506  1.00 96.09           O  
ATOM    744  CG  TYR A  99      -2.062  23.469   1.047  1.00 96.09           C  
ATOM    745  CD1 TYR A  99      -2.893  24.595   0.895  1.00 96.09           C  
ATOM    746  CD2 TYR A  99      -0.743  23.504   0.566  1.00 96.09           C  
ATOM    747  CE1 TYR A  99      -2.397  25.755   0.268  1.00 96.09           C  
ATOM    748  CE2 TYR A  99      -0.235  24.662  -0.048  1.00 96.09           C  
ATOM    749  OH  TYR A  99      -0.596  26.899  -0.827  1.00 96.09           O  
ATOM    750  CZ  TYR A  99      -1.069  25.788  -0.205  1.00 96.09           C  
ATOM    751  N   VAL A 100      -3.000  19.937   3.832  1.00 94.03           N  
ATOM    752  CA  VAL A 100      -3.771  18.843   4.429  1.00 94.03           C  
ATOM    753  C   VAL A 100      -3.837  18.976   5.957  1.00 94.03           C  
ATOM    754  CB  VAL A 100      -3.174  17.504   3.962  1.00 94.03           C  
ATOM    755  O   VAL A 100      -4.891  18.760   6.548  1.00 94.03           O  
ATOM    756  CG1 VAL A 100      -3.822  16.313   4.649  1.00 94.03           C  
ATOM    757  CG2 VAL A 100      -3.364  17.323   2.452  1.00 94.03           C  
ATOM    758  N   GLY A 101      -2.768  19.443   6.610  1.00 95.23           N  
ATOM    759  CA  GLY A 101      -2.750  19.732   8.046  1.00 95.23           C  
ATOM    760  C   GLY A 101      -3.676  20.885   8.452  1.00 95.23           C  
ATOM    761  O   GLY A 101      -4.339  20.806   9.487  1.00 95.23           O  
ATOM    762  N   VAL A 102      -3.788  21.934   7.627  1.00 96.53           N  
ATOM    763  CA  VAL A 102      -4.771  23.013   7.848  1.00 96.53           C  
ATOM    764  C   VAL A 102      -6.197  22.477   7.715  1.00 96.53           C  
ATOM    765  CB  VAL A 102      -4.532  24.198   6.889  1.00 96.53           C  
ATOM    766  O   VAL A 102      -7.037  22.755   8.573  1.00 96.53           O  
ATOM    767  CG1 VAL A 102      -5.640  25.258   6.973  1.00 96.53           C  
ATOM    768  CG2 VAL A 102      -3.212  24.907   7.220  1.00 96.53           C  
ATOM    769  N   PHE A 103      -6.461  21.670   6.684  1.00 96.29           N  
ATOM    770  CA  PHE A 103      -7.747  20.995   6.512  1.00 96.29           C  
ATOM    771  C   PHE A 103      -8.081  20.093   7.709  1.00 96.29           C  
ATOM    772  CB  PHE A 103      -7.741  20.205   5.197  1.00 96.29           C  
ATOM    773  O   PHE A 103      -9.188  20.173   8.234  1.00 96.29           O  
ATOM    774  CG  PHE A 103      -8.882  19.213   5.109  1.00 96.29           C  
ATOM    775  CD1 PHE A 103      -8.666  17.871   5.475  1.00 96.29           C  
ATOM    776  CD2 PHE A 103     -10.172  19.649   4.753  1.00 96.29           C  
ATOM    777  CE1 PHE A 103      -9.744  16.973   5.504  1.00 96.29           C  
ATOM    778  CE2 PHE A 103     -11.245  18.742   4.760  1.00 96.29           C  
ATOM    779  CZ  PHE A 103     -11.027  17.407   5.141  1.00 96.29           C  
ATOM    780  N   MET A 104      -7.121  19.299   8.191  1.00 96.23           N  
ATOM    781  CA  MET A 104      -7.286  18.424   9.354  1.00 96.23           C  
ATOM    782  C   MET A 104      -7.746  19.211  10.586  1.00 96.23           C  
ATOM    783  CB  MET A 104      -5.958  17.703   9.628  1.00 96.23           C  
ATOM    784  O   MET A 104      -8.702  18.806  11.237  1.00 96.23           O  
ATOM    785  CG  MET A 104      -6.010  16.763  10.840  1.00 96.23           C  
ATOM    786  SD  MET A 104      -4.402  16.088  11.346  1.00 96.23           S  
ATOM    787  CE  MET A 104      -3.525  17.586  11.865  1.00 96.23           C  
ATOM    788  N   ILE A 105      -7.116  20.349  10.898  1.00 96.79           N  
ATOM    789  CA  ILE A 105      -7.504  21.184  12.049  1.00 96.79           C  
ATOM    790  C   ILE A 105      -8.928  21.726  11.878  1.00 96.79           C  
ATOM    791  CB  ILE A 105      -6.487  22.331  12.252  1.00 96.79           C  
ATOM    792  O   ILE A 105      -9.725  21.689  12.816  1.00 96.79           O  
ATOM    793  CG1 ILE A 105      -5.118  21.756  12.682  1.00 96.79           C  
ATOM    794  CG2 ILE A 105      -6.983  23.346  13.304  1.00 96.79           C  
ATOM    795  CD1 ILE A 105      -3.971  22.771  12.599  1.00 96.79           C  
ATOM    796  N   PHE A 106      -9.260  22.213  10.680  1.00 96.71           N  
ATOM    797  CA  PHE A 106     -10.597  22.718  10.383  1.00 96.71           C  
ATOM    798  C   PHE A 106     -11.661  21.619  10.516  1.00 96.71           C  
ATOM    799  CB  PHE A 106     -10.595  23.341   8.983  1.00 96.71           C  
ATOM    800  O   PHE A 106     -12.659  21.803  11.210  1.00 96.71           O  
ATOM    801  CG  PHE A 106     -11.968  23.787   8.530  1.00 96.71           C  
ATOM    802  CD1 PHE A 106     -12.733  22.963   7.683  1.00 96.71           C  
ATOM    803  CD2 PHE A 106     -12.504  25.002   8.997  1.00 96.71           C  
ATOM    804  CE1 PHE A 106     -14.028  23.356   7.301  1.00 96.71           C  
ATOM    805  CE2 PHE A 106     -13.798  25.395   8.613  1.00 96.71           C  
ATOM    806  CZ  PHE A 106     -14.560  24.571   7.765  1.00 96.71           C  
ATOM    807  N   PHE A 107     -11.434  20.454   9.909  1.00 96.78           N  
ATOM    808  CA  PHE A 107     -12.389  19.351   9.928  1.00 96.78           C  
ATOM    809  C   PHE A 107     -12.514  18.714  11.322  1.00 96.78           C  
ATOM    810  CB  PHE A 107     -12.003  18.334   8.850  1.00 96.78           C  
ATOM    811  O   PHE A 107     -13.614  18.374  11.748  1.00 96.78           O  
ATOM    812  CG  PHE A 107     -13.164  17.444   8.470  1.00 96.78           C  
ATOM    813  CD1 PHE A 107     -13.279  16.152   9.011  1.00 96.78           C  
ATOM    814  CD2 PHE A 107     -14.155  17.929   7.595  1.00 96.78           C  
ATOM    815  CE1 PHE A 107     -14.380  15.347   8.673  1.00 96.78           C  
ATOM    816  CE2 PHE A 107     -15.259  17.125   7.266  1.00 96.78           C  
ATOM    817  CZ  PHE A 107     -15.374  15.837   7.810  1.00 96.78           C  
ATOM    818  N   ALA A 108     -11.426  18.659  12.096  1.00 97.58           N  
ATOM    819  CA  ALA A 108     -11.448  18.273  13.507  1.00 97.58           C  
ATOM    820  C   ALA A 108     -12.387  19.169  14.340  1.00 97.58           C  
ATOM    821  CB  ALA A 108     -10.007  18.332  14.032  1.00 97.58           C  
ATOM    822  O   ALA A 108     -13.137  18.666  15.184  1.00 97.58           O  
ATOM    823  N   ALA A 109     -12.390  20.482  14.077  1.00 97.37           N  
ATOM    824  CA  ALA A 109     -13.317  21.417  14.710  1.00 97.37           C  
ATOM    825  C   ALA A 109     -14.771  21.180  14.264  1.00 97.37           C  
ATOM    826  CB  ALA A 109     -12.857  22.854  14.434  1.00 97.37           C  
ATOM    827  O   ALA A 109     -15.670  21.220  15.103  1.00 97.37           O  
ATOM    828  N   VAL A 110     -15.006  20.876  12.980  1.00 96.57           N  
ATOM    829  CA  VAL A 110     -16.340  20.504  12.468  1.00 96.57           C  
ATOM    830  C   VAL A 110     -16.871  19.257  13.180  1.00 96.57           C  
ATOM    831  CB  VAL A 110     -16.333  20.310  10.936  1.00 96.57           C  
ATOM    832  O   VAL A 110     -17.998  19.288  13.674  1.00 96.57           O  
ATOM    833  CG1 VAL A 110     -17.679  19.800  10.406  1.00 96.57           C  
ATOM    834  CG2 VAL A 110     -16.036  21.634  10.219  1.00 96.57           C  
ATOM    835  N   ILE A 111     -16.054  18.204  13.316  1.00 96.95           N  
ATOM    836  CA  ILE A 111     -16.408  16.981  14.060  1.00 96.95           C  
ATOM    837  C   ILE A 111     -16.821  17.329  15.494  1.00 96.95           C  
ATOM    838  CB  ILE A 111     -15.248  15.953  14.032  1.00 96.95           C  
ATOM    839  O   ILE A 111     -17.911  16.956  15.928  1.00 96.95           O  
ATOM    840  CG1 ILE A 111     -15.028  15.410  12.601  1.00 96.95           C  
ATOM    841  CG2 ILE A 111     -15.522  14.771  14.987  1.00 96.95           C  
ATOM    842  CD1 ILE A 111     -13.715  14.635  12.433  1.00 96.95           C  
ATOM    843  N   PHE A 112     -15.987  18.088  16.214  1.00 97.45           N  
ATOM    844  CA  PHE A 112     -16.259  18.441  17.609  1.00 97.45           C  
ATOM    845  C   PHE A 112     -17.568  19.227  17.762  1.00 97.45           C  
ATOM    846  CB  PHE A 112     -15.089  19.256  18.175  1.00 97.45           C  
ATOM    847  O   PHE A 112     -18.388  18.910  18.622  1.00 97.45           O  
ATOM    848  CG  PHE A 112     -15.318  19.691  19.608  1.00 97.45           C  
ATOM    849  CD1 PHE A 112     -15.672  21.023  19.899  1.00 97.45           C  
ATOM    850  CD2 PHE A 112     -15.235  18.747  20.647  1.00 97.45           C  
ATOM    851  CE1 PHE A 112     -15.932  21.410  21.225  1.00 97.45           C  
ATOM    852  CE2 PHE A 112     -15.498  19.133  21.974  1.00 97.45           C  
ATOM    853  CZ  PHE A 112     -15.842  20.465  22.263  1.00 97.45           C  
ATOM    854  N   VAL A 113     -17.778  20.243  16.919  1.00 97.23           N  
ATOM    855  CA  VAL A 113     -18.958  21.115  16.992  1.00 97.23           C  
ATOM    856  C   VAL A 113     -20.228  20.351  16.634  1.00 97.23           C  
ATOM    857  CB  VAL A 113     -18.775  22.359  16.100  1.00 97.23           C  
ATOM    858  O   VAL A 113     -21.212  20.439  17.365  1.00 97.23           O  
ATOM    859  CG1 VAL A 113     -20.046  23.216  15.989  1.00 97.23           C  
ATOM    860  CG2 VAL A 113     -17.684  23.274  16.675  1.00 97.23           C  
ATOM    861  N   PHE A 114     -20.232  19.591  15.538  1.00 96.61           N  
ATOM    862  CA  PHE A 114     -21.438  18.897  15.084  1.00 96.61           C  
ATOM    863  C   PHE A 114     -21.818  17.762  16.037  1.00 96.61           C  
ATOM    864  CB  PHE A 114     -21.247  18.399  13.649  1.00 96.61           C  
ATOM    865  O   PHE A 114     -22.973  17.701  16.456  1.00 96.61           O  
ATOM    866  CG  PHE A 114     -21.294  19.434  12.532  1.00 96.61           C  
ATOM    867  CD1 PHE A 114     -21.343  20.822  12.792  1.00 96.61           C  
ATOM    868  CD2 PHE A 114     -21.314  18.989  11.196  1.00 96.61           C  
ATOM    869  CE1 PHE A 114     -21.411  21.745  11.736  1.00 96.61           C  
ATOM    870  CE2 PHE A 114     -21.390  19.914  10.139  1.00 96.61           C  
ATOM    871  CZ  PHE A 114     -21.439  21.292  10.408  1.00 96.61           C  
ATOM    872  N   LEU A 115     -20.869  16.925  16.470  1.00 94.97           N  
ATOM    873  CA  LEU A 115     -21.163  15.860  17.436  1.00 94.97           C  
ATOM    874  C   LEU A 115     -21.496  16.412  18.827  1.00 94.97           C  
ATOM    875  CB  LEU A 115     -20.000  14.858  17.502  1.00 94.97           C  
ATOM    876  O   LEU A 115     -22.428  15.932  19.468  1.00 94.97           O  
ATOM    877  CG  LEU A 115     -19.686  14.129  16.187  1.00 94.97           C  
ATOM    878  CD1 LEU A 115     -18.607  13.079  16.448  1.00 94.97           C  
ATOM    879  CD2 LEU A 115     -20.906  13.450  15.573  1.00 94.97           C  
ATOM    880  N   GLY A 116     -20.808  17.466  19.275  1.00 94.80           N  
ATOM    881  CA  GLY A 116     -21.113  18.132  20.544  1.00 94.80           C  
ATOM    882  C   GLY A 116     -22.505  18.772  20.561  1.00 94.80           C  
ATOM    883  O   GLY A 116     -23.163  18.795  21.601  1.00 94.80           O  
ATOM    884  N   SER A 117     -22.999  19.228  19.404  1.00 95.75           N  
ATOM    885  CA  SER A 117     -24.322  19.851  19.273  1.00 95.75           C  
ATOM    886  C   SER A 117     -25.505  18.885  19.396  1.00 95.75           C  
ATOM    887  CB  SER A 117     -24.429  20.624  17.954  1.00 95.75           C  
ATOM    888  O   SER A 117     -26.631  19.349  19.581  1.00 95.75           O  
ATOM    889  OG  SER A 117     -24.634  19.767  16.846  1.00 95.75           O  
ATOM    890  N   VAL A 118     -25.286  17.565  19.309  1.00 92.87           N  
ATOM    891  CA  VAL A 118     -26.356  16.547  19.384  1.00 92.87           C  
ATOM    892  C   VAL A 118     -27.144  16.675  20.691  1.00 92.87           C  
ATOM    893  CB  VAL A 118     -25.764  15.131  19.230  1.00 92.87           C  
ATOM    894  O   VAL A 118     -28.367  16.713  20.668  1.00 92.87           O  
ATOM    895  CG1 VAL A 118     -26.813  14.025  19.399  1.00 92.87           C  
ATOM    896  CG2 VAL A 118     -25.149  14.957  17.835  1.00 92.87           C  
ATOM    897  N   GLU A 119     -26.439  16.863  21.808  1.00 91.83           N  
ATOM    898  CA  GLU A 119     -27.015  17.068  23.148  1.00 91.83           C  
ATOM    899  C   GLU A 119     -26.771  18.501  23.660  1.00 91.83           C  
ATOM    900  CB  GLU A 119     -26.472  15.996  24.110  1.00 91.83           C  
ATOM    901  O   GLU A 119     -26.642  18.739  24.862  1.00 91.83           O  
ATOM    902  CG  GLU A 119     -26.974  14.577  23.799  1.00 91.83           C  
ATOM    903  CD  GLU A 119     -28.477  14.373  24.070  1.00 91.83           C  
ATOM    904  OE1 GLU A 119     -29.070  13.506  23.397  1.00 91.83           O  
ATOM    905  OE2 GLU A 119     -29.013  15.017  25.009  1.00 91.83           O  
ATOM    906  N   GLY A 120     -26.629  19.473  22.749  1.00 92.22           N  
ATOM    907  CA  GLY A 120     -26.441  20.884  23.104  1.00 92.22           C  
ATOM    908  C   GLY A 120     -25.206  21.161  23.970  1.00 92.22           C  
ATOM    909  O   GLY A 120     -25.260  22.026  24.840  1.00 92.22           O  
ATOM    910  N   PHE A 121     -24.109  20.427  23.754  1.00 93.49           N  
ATOM    911  CA  PHE A 121     -22.875  20.490  24.549  1.00 93.49           C  
ATOM    912  C   PHE A 121     -23.070  20.168  26.043  1.00 93.49           C  
ATOM    913  CB  PHE A 121     -22.121  21.811  24.293  1.00 93.49           C  
ATOM    914  O   PHE A 121     -22.294  20.623  26.885  1.00 93.49           O  
ATOM    915  CG  PHE A 121     -21.810  22.081  22.834  1.00 93.49           C  
ATOM    916  CD1 PHE A 121     -20.603  21.621  22.277  1.00 93.49           C  
ATOM    917  CD2 PHE A 121     -22.731  22.776  22.027  1.00 93.49           C  
ATOM    918  CE1 PHE A 121     -20.327  21.828  20.915  1.00 93.49           C  
ATOM    919  CE2 PHE A 121     -22.455  22.985  20.664  1.00 93.49           C  
ATOM    920  CZ  PHE A 121     -21.257  22.505  20.108  1.00 93.49           C  
ATOM    921  N   SER A 122     -24.091  19.372  26.385  1.00 93.02           N  
ATOM    922  CA  SER A 122     -24.306  18.905  27.756  1.00 93.02           C  
ATOM    923  C   SER A 122     -23.151  18.023  28.244  1.00 93.02           C  
ATOM    924  CB  SER A 122     -25.639  18.160  27.885  1.00 93.02           C  
ATOM    925  O   SER A 122     -22.639  17.158  27.529  1.00 93.02           O  
ATOM    926  OG  SER A 122     -25.811  17.698  29.217  1.00 93.02           O  
ATOM    927  N   THR A 123     -22.765  18.233  29.501  1.00 92.17           N  
ATOM    928  CA  THR A 123     -21.784  17.421  30.234  1.00 92.17           C  
ATOM    929  C   THR A 123     -22.430  16.288  31.031  1.00 92.17           C  
ATOM    930  CB  THR A 123     -20.964  18.311  31.180  1.00 92.17           C  
ATOM    931  O   THR A 123     -21.726  15.555  31.725  1.00 92.17           O  
ATOM    932  CG2 THR A 123     -20.062  19.271  30.401  1.00 92.17           C  
ATOM    933  OG1 THR A 123     -21.809  19.096  31.997  1.00 92.17           O  
ATOM    934  N   ASP A 124     -23.755  16.155  30.977  1.00 89.88           N  
ATOM    935  CA  ASP A 124     -24.496  15.212  31.807  1.00 89.88           C  
ATOM    936  C   ASP A 124     -24.448  13.799  31.220  1.00 89.88           C  
ATOM    937  CB  ASP A 124     -25.950  15.668  31.996  1.00 89.88           C  
ATOM    938  O   ASP A 124     -24.679  13.587  30.028  1.00 89.88           O  
ATOM    939  CG  ASP A 124     -26.079  17.043  32.659  1.00 89.88           C  
ATOM    940  OD1 ASP A 124     -25.219  17.375  33.506  1.00 89.88           O  
ATOM    941  OD2 ASP A 124     -27.058  17.744  32.313  1.00 89.88           O  
ATOM    942  N   ASN A 125     -24.209  12.808  32.080  1.00 87.41           N  
ATOM    943  CA  ASN A 125     -24.348  11.402  31.703  1.00 87.41           C  
ATOM    944  C   ASN A 125     -25.816  11.090  31.366  1.00 87.41           C  
ATOM    945  CB  ASN A 125     -23.841  10.498  32.837  1.00 87.41           C  
ATOM    946  O   ASN A 125     -26.737  11.575  32.031  1.00 87.41           O  
ATOM    947  CG  ASN A 125     -22.354  10.630  33.114  1.00 87.41           C  
ATOM    948  ND2 ASN A 125     -21.942  10.459  34.347  1.00 87.41           N  
ATOM    949  OD1 ASN A 125     -21.527  10.864  32.256  1.00 87.41           O  
ATOM    950  N   LYS A 126     -26.037  10.232  30.368  1.00 83.05           N  
ATOM    951  CA  LYS A 126     -27.373   9.823  29.910  1.00 83.05           C  
ATOM    952  C   LYS A 126     -27.537   8.305  29.988  1.00 83.05           C  
ATOM    953  CB  LYS A 126     -27.611  10.324  28.474  1.00 83.05           C  
ATOM    954  O   LYS A 126     -26.536   7.592  30.034  1.00 83.05           O  
ATOM    955  CG  LYS A 126     -27.698  11.851  28.334  1.00 83.05           C  
ATOM    956  CD  LYS A 126     -28.937  12.471  28.995  1.00 83.05           C  
ATOM    957  CE  LYS A 126     -28.970  13.949  28.594  1.00 83.05           C  
ATOM    958  NZ  LYS A 126     -30.163  14.652  29.112  1.00 83.05           N  
ATOM    959  N   PRO A 127     -28.774   7.785  30.012  1.00 83.23           N  
ATOM    960  CA  PRO A 127     -29.009   6.358  29.820  1.00 83.23           C  
ATOM    961  C   PRO A 127     -28.403   5.870  28.496  1.00 83.23           C  
ATOM    962  CB  PRO A 127     -30.529   6.178  29.855  1.00 83.23           C  
ATOM    963  O   PRO A 127     -28.509   6.562  27.483  1.00 83.23           O  
ATOM    964  CG  PRO A 127     -31.014   7.396  30.642  1.00 83.23           C  
ATOM    965  CD  PRO A 127     -30.031   8.485  30.221  1.00 83.23           C  
ATOM    966  N   CYS A 128     -27.771   4.698  28.501  1.00 79.01           N  
ATOM    967  CA  CYS A 128     -27.196   4.099  27.297  1.00 79.01           C  
ATOM    968  C   CYS A 128     -28.281   3.723  26.279  1.00 79.01           C  
ATOM    969  CB  CYS A 128     -26.392   2.857  27.681  1.00 79.01           C  
ATOM    970  O   CYS A 128     -29.374   3.297  26.657  1.00 79.01           O  
ATOM    971  SG  CYS A 128     -24.954   3.153  28.723  1.00 79.01           S  
ATOM    972  N   THR A 129     -27.973   3.817  24.981  1.00 72.43           N  
ATOM    973  CA  THR A 129     -28.964   3.522  23.929  1.00 72.43           C  
ATOM    974  C   THR A 129     -29.236   2.024  23.759  1.00 72.43           C  
ATOM    975  CB  THR A 129     -28.606   4.173  22.585  1.00 72.43           C  
ATOM    976  O   THR A 129     -30.361   1.641  23.440  1.00 72.43           O  
ATOM    977  CG2 THR A 129     -28.445   5.690  22.681  1.00 72.43           C  
ATOM    978  OG1 THR A 129     -27.454   3.648  21.966  1.00 72.43           O  
ATOM    979  N   TYR A 130     -28.248   1.168  24.045  1.00 69.10           N  
ATOM    980  CA  TYR A 130     -28.392  -0.297  24.024  1.00 69.10           C  
ATOM    981  C   TYR A 130     -29.000  -0.883  25.305  1.00 69.10           C  
ATOM    982  CB  TYR A 130     -27.025  -0.950  23.770  1.00 69.10           C  
ATOM    983  O   TYR A 130     -29.528  -1.994  25.278  1.00 69.10           O  
ATOM    984  CG  TYR A 130     -25.974  -0.629  24.820  1.00 69.10           C  
ATOM    985  CD1 TYR A 130     -25.173   0.499  24.636  1.00 69.10           C  
ATOM    986  CD2 TYR A 130     -25.802  -1.418  25.972  1.00 69.10           C  
ATOM    987  CE1 TYR A 130     -24.216   0.883  25.592  1.00 69.10           C  
ATOM    988  CE2 TYR A 130     -24.831  -1.059  26.929  1.00 69.10           C  
ATOM    989  OH  TYR A 130     -23.110   0.447  27.673  1.00 69.10           O  
ATOM    990  CZ  TYR A 130     -24.036   0.094  26.744  1.00 69.10           C  
ATOM    991  N   ASP A 131     -28.904  -0.169  26.428  1.00 74.15           N  
ATOM    992  CA  ASP A 131     -29.417  -0.601  27.726  1.00 74.15           C  
ATOM    993  C   ASP A 131     -29.758   0.620  28.583  1.00 74.15           C  
ATOM    994  CB  ASP A 131     -28.400  -1.520  28.429  1.00 74.15           C  
ATOM    995  O   ASP A 131     -28.903   1.202  29.252  1.00 74.15           O  
ATOM    996  CG  ASP A 131     -28.911  -2.082  29.761  1.00 74.15           C  
ATOM    997  OD1 ASP A 131     -30.025  -1.698  30.200  1.00 74.15           O  
ATOM    998  OD2 ASP A 131     -28.170  -2.887  30.369  1.00 74.15           O  
ATOM    999  N   THR A 132     -31.038   0.987  28.605  1.00 78.86           N  
ATOM   1000  CA  THR A 132     -31.527   2.153  29.352  1.00 78.86           C  
ATOM   1001  C   THR A 132     -31.344   2.030  30.868  1.00 78.86           C  
ATOM   1002  CB  THR A 132     -33.007   2.420  29.039  1.00 78.86           C  
ATOM   1003  O   THR A 132     -31.595   2.994  31.587  1.00 78.86           O  
ATOM   1004  CG2 THR A 132     -33.229   2.780  27.570  1.00 78.86           C  
ATOM   1005  OG1 THR A 132     -33.791   1.277  29.318  1.00 78.86           O  
ATOM   1006  N   THR A 133     -30.948   0.858  31.382  1.00 81.60           N  
ATOM   1007  CA  THR A 133     -30.639   0.660  32.807  1.00 81.60           C  
ATOM   1008  C   THR A 133     -29.216   1.083  33.177  1.00 81.60           C  
ATOM   1009  CB  THR A 133     -30.883  -0.788  33.258  1.00 81.60           C  
ATOM   1010  O   THR A 133     -28.929   1.292  34.357  1.00 81.60           O  
ATOM   1011  CG2 THR A 133     -32.253  -1.326  32.840  1.00 81.60           C  
ATOM   1012  OG1 THR A 133     -29.901  -1.678  32.793  1.00 81.60           O  
ATOM   1013  N   ARG A 134     -28.331   1.248  32.186  1.00 82.52           N  
ATOM   1014  CA  ARG A 134     -26.946   1.695  32.364  1.00 82.52           C  
ATOM   1015  C   ARG A 134     -26.804   3.171  32.018  1.00 82.52           C  
ATOM   1016  CB  ARG A 134     -26.002   0.828  31.518  1.00 82.52           C  
ATOM   1017  O   ARG A 134     -27.558   3.715  31.215  1.00 82.52           O  
ATOM   1018  CG  ARG A 134     -25.984  -0.631  31.992  1.00 82.52           C  
ATOM   1019  CD  ARG A 134     -24.982  -1.435  31.160  1.00 82.52           C  
ATOM   1020  NE  ARG A 134     -24.996  -2.859  31.535  1.00 82.52           N  
ATOM   1021  NH1 ARG A 134     -23.118  -3.513  30.368  1.00 82.52           N  
ATOM   1022  NH2 ARG A 134     -24.213  -5.001  31.587  1.00 82.52           N  
ATOM   1023  CZ  ARG A 134     -24.111  -3.772  31.171  1.00 82.52           C  
ATOM   1024  N   THR A 135     -25.815   3.822  32.620  1.00 86.45           N  
ATOM   1025  CA  THR A 135     -25.447   5.208  32.321  1.00 86.45           C  
ATOM   1026  C   THR A 135     -24.207   5.243  31.433  1.00 86.45           C  
ATOM   1027  CB  THR A 135     -25.239   6.026  33.602  1.00 86.45           C  
ATOM   1028  O   THR A 135     -23.165   4.685  31.772  1.00 86.45           O  
ATOM   1029  CG2 THR A 135     -26.566   6.294  34.311  1.00 86.45           C  
ATOM   1030  OG1 THR A 135     -24.425   5.343  34.531  1.00 86.45           O  
ATOM   1031  N   CYS A 136     -24.327   5.920  30.298  1.00 89.04           N  
ATOM   1032  CA  CYS A 136     -23.259   6.142  29.336  1.00 89.04           C  
ATOM   1033  C   CYS A 136     -22.655   7.536  29.516  1.00 89.04           C  
ATOM   1034  CB  CYS A 136     -23.782   5.893  27.917  1.00 89.04           C  
ATOM   1035  O   CYS A 136     -23.245   8.431  30.139  1.00 89.04           O  
ATOM   1036  SG  CYS A 136     -23.735   4.144  27.445  1.00 89.04           S  
ATOM   1037  N   LYS A 137     -21.441   7.701  28.992  1.00 91.70           N  
ATOM   1038  CA  LYS A 137     -20.720   8.974  29.003  1.00 91.70           C  
ATOM   1039  C   LYS A 137     -21.446  10.011  28.131  1.00 91.70           C  
ATOM   1040  CB  LYS A 137     -19.270   8.714  28.553  1.00 91.70           C  
ATOM   1041  O   LYS A 137     -22.215   9.638  27.244  1.00 91.70           O  
ATOM   1042  CG  LYS A 137     -18.475   7.814  29.518  1.00 91.70           C  
ATOM   1043  CD  LYS A 137     -18.421   8.368  30.953  1.00 91.70           C  
ATOM   1044  CE  LYS A 137     -17.491   7.555  31.858  1.00 91.70           C  
ATOM   1045  NZ  LYS A 137     -17.971   6.168  32.073  1.00 91.70           N  
ATOM   1046  N   PRO A 138     -21.257  11.320  28.387  1.00 92.71           N  
ATOM   1047  CA  PRO A 138     -21.958  12.354  27.636  1.00 92.71           C  
ATOM   1048  C   PRO A 138     -21.541  12.327  26.163  1.00 92.71           C  
ATOM   1049  CB  PRO A 138     -21.582  13.679  28.310  1.00 92.71           C  
ATOM   1050  O   PRO A 138     -20.369  12.109  25.852  1.00 92.71           O  
ATOM   1051  CG  PRO A 138     -20.219  13.391  28.934  1.00 92.71           C  
ATOM   1052  CD  PRO A 138     -20.345  11.929  29.349  1.00 92.71           C  
ATOM   1053  N   ALA A 139     -22.463  12.661  25.257  1.00 90.93           N  
ATOM   1054  CA  ALA A 139     -22.166  12.778  23.825  1.00 90.93           C  
ATOM   1055  C   ALA A 139     -21.035  13.786  23.539  1.00 90.93           C  
ATOM   1056  CB  ALA A 139     -23.455  13.173  23.095  1.00 90.93           C  
ATOM   1057  O   ALA A 139     -20.269  13.609  22.594  1.00 90.93           O  
ATOM   1058  N   LEU A 140     -20.868  14.804  24.396  1.00 94.64           N  
ATOM   1059  CA  LEU A 140     -19.741  15.738  24.341  1.00 94.64           C  
ATOM   1060  C   LEU A 140     -18.381  15.041  24.519  1.00 94.64           C  
ATOM   1061  CB  LEU A 140     -19.945  16.812  25.425  1.00 94.64           C  
ATOM   1062  O   LEU A 140     -17.403  15.434  23.881  1.00 94.64           O  
ATOM   1063  CG  LEU A 140     -18.858  17.905  25.433  1.00 94.64           C  
ATOM   1064  CD1 LEU A 140     -18.851  18.705  24.130  1.00 94.64           C  
ATOM   1065  CD2 LEU A 140     -19.098  18.864  26.595  1.00 94.64           C  
ATOM   1066  N   ALA A 141     -18.304  14.003  25.358  1.00 94.82           N  
ATOM   1067  CA  ALA A 141     -17.090  13.206  25.484  1.00 94.82           C  
ATOM   1068  C   ALA A 141     -16.840  12.415  24.198  1.00 94.82           C  
ATOM   1069  CB  ALA A 141     -17.168  12.294  26.709  1.00 94.82           C  
ATOM   1070  O   ALA A 141     -15.741  12.494  23.656  1.00 94.82           O  
ATOM   1071  N   THR A 142     -17.857  11.744  23.648  1.00 94.07           N  
ATOM   1072  CA  THR A 142     -17.748  11.059  22.349  1.00 94.07           C  
ATOM   1073  C   THR A 142     -17.311  12.009  21.243  1.00 94.07           C  
ATOM   1074  CB  THR A 142     -19.042  10.320  21.982  1.00 94.07           C  
ATOM   1075  O   THR A 142     -16.425  11.651  20.472  1.00 94.07           O  
ATOM   1076  CG2 THR A 142     -18.860   9.382  20.788  1.00 94.07           C  
ATOM   1077  OG1 THR A 142     -19.444   9.520  23.068  1.00 94.07           O  
ATOM   1078  N   ALA A 143     -17.812  13.247  21.214  1.00 95.80           N  
ATOM   1079  CA  ALA A 143     -17.352  14.282  20.290  1.00 95.80           C  
ATOM   1080  C   ALA A 143     -15.854  14.590  20.464  1.00 95.80           C  
ATOM   1081  CB  ALA A 143     -18.213  15.535  20.487  1.00 95.80           C  
ATOM   1082  O   ALA A 143     -15.096  14.527  19.499  1.00 95.80           O  
ATOM   1083  N   ALA A 144     -15.402  14.861  21.695  1.00 97.30           N  
ATOM   1084  CA  ALA A 144     -13.998  15.160  21.982  1.00 97.30           C  
ATOM   1085  C   ALA A 144     -13.062  13.987  21.641  1.00 97.30           C  
ATOM   1086  CB  ALA A 144     -13.878  15.563  23.458  1.00 97.30           C  
ATOM   1087  O   ALA A 144     -12.041  14.174  20.978  1.00 97.30           O  
ATOM   1088  N   PHE A 145     -13.416  12.768  22.053  1.00 97.47           N  
ATOM   1089  CA  PHE A 145     -12.627  11.566  21.785  1.00 97.47           C  
ATOM   1090  C   PHE A 145     -12.643  11.181  20.296  1.00 97.47           C  
ATOM   1091  CB  PHE A 145     -13.096  10.424  22.699  1.00 97.47           C  
ATOM   1092  O   PHE A 145     -11.604  10.769  19.787  1.00 97.47           O  
ATOM   1093  CG  PHE A 145     -12.552  10.490  24.117  1.00 97.47           C  
ATOM   1094  CD1 PHE A 145     -11.242  10.055  24.373  1.00 97.47           C  
ATOM   1095  CD2 PHE A 145     -13.332  10.954  25.190  1.00 97.47           C  
ATOM   1096  CE1 PHE A 145     -10.709  10.080  25.672  1.00 97.47           C  
ATOM   1097  CE2 PHE A 145     -12.793  11.023  26.485  1.00 97.47           C  
ATOM   1098  CZ  PHE A 145     -11.483  10.580  26.730  1.00 97.47           C  
ATOM   1099  N   SER A 146     -13.751  11.395  19.573  1.00 97.48           N  
ATOM   1100  CA  SER A 146     -13.807  11.219  18.110  1.00 97.48           C  
ATOM   1101  C   SER A 146     -12.875  12.191  17.395  1.00 97.48           C  
ATOM   1102  CB  SER A 146     -15.218  11.431  17.551  1.00 97.48           C  
ATOM   1103  O   SER A 146     -12.154  11.793  16.484  1.00 97.48           O  
ATOM   1104  OG  SER A 146     -16.122  10.504  18.100  1.00 97.48           O  
ATOM   1105  N   THR A 147     -12.823  13.454  17.835  1.00 97.88           N  
ATOM   1106  CA  THR A 147     -11.879  14.447  17.305  1.00 97.88           C  
ATOM   1107  C   THR A 147     -10.426  14.050  17.578  1.00 97.88           C  
ATOM   1108  CB  THR A 147     -12.173  15.835  17.894  1.00 97.88           C  
ATOM   1109  O   THR A 147      -9.582  14.170  16.690  1.00 97.88           O  
ATOM   1110  CG2 THR A 147     -11.258  16.913  17.332  1.00 97.88           C  
ATOM   1111  OG1 THR A 147     -13.471  16.241  17.547  1.00 97.88           O  
ATOM   1112  N   ILE A 148     -10.115  13.532  18.771  1.00 97.84           N  
ATOM   1113  CA  ILE A 148      -8.769  13.030  19.096  1.00 97.84           C  
ATOM   1114  C   ILE A 148      -8.417  11.822  18.218  1.00 97.84           C  
ATOM   1115  CB  ILE A 148      -8.651  12.703  20.604  1.00 97.84           C  
ATOM   1116  O   ILE A 148      -7.336  11.792  17.632  1.00 97.84           O  
ATOM   1117  CG1 ILE A 148      -8.739  13.996  21.447  1.00 97.84           C  
ATOM   1118  CG2 ILE A 148      -7.325  11.978  20.915  1.00 97.84           C  
ATOM   1119  CD1 ILE A 148      -8.994  13.742  22.939  1.00 97.84           C  
ATOM   1120  N   ALA A 149      -9.324  10.850  18.087  1.00 98.00           N  
ATOM   1121  CA  ALA A 149      -9.127   9.676  17.240  1.00 98.00           C  
ATOM   1122  C   ALA A 149      -8.936  10.065  15.766  1.00 98.00           C  
ATOM   1123  CB  ALA A 149     -10.312   8.726  17.424  1.00 98.00           C  
ATOM   1124  O   ALA A 149      -8.048   9.526  15.111  1.00 98.00           O  
ATOM   1125  N   PHE A 150      -9.694  11.049  15.273  1.00 98.38           N  
ATOM   1126  CA  PHE A 150      -9.524  11.634  13.942  1.00 98.38           C  
ATOM   1127  C   PHE A 150      -8.123  12.198  13.725  1.00 98.38           C  
ATOM   1128  CB  PHE A 150     -10.614  12.686  13.702  1.00 98.38           C  
ATOM   1129  O   PHE A 150      -7.464  11.839  12.751  1.00 98.38           O  
ATOM   1130  CG  PHE A 150     -10.411  13.478  12.429  1.00 98.38           C  
ATOM   1131  CD1 PHE A 150      -9.746  14.718  12.460  1.00 98.38           C  
ATOM   1132  CD2 PHE A 150     -10.853  12.955  11.204  1.00 98.38           C  
ATOM   1133  CE1 PHE A 150      -9.518  15.422  11.266  1.00 98.38           C  
ATOM   1134  CE2 PHE A 150     -10.634  13.665  10.011  1.00 98.38           C  
ATOM   1135  CZ  PHE A 150      -9.957  14.896  10.040  1.00 98.38           C  
ATOM   1136  N   VAL A 151      -7.626  13.023  14.650  1.00 98.04           N  
ATOM   1137  CA  VAL A 151      -6.266  13.571  14.548  1.00 98.04           C  
ATOM   1138  C   VAL A 151      -5.218  12.455  14.607  1.00 98.04           C  
ATOM   1139  CB  VAL A 151      -6.025  14.643  15.627  1.00 98.04           C  
ATOM   1140  O   VAL A 151      -4.266  12.475  13.831  1.00 98.04           O  
ATOM   1141  CG1 VAL A 151      -4.573  15.140  15.639  1.00 98.04           C  
ATOM   1142  CG2 VAL A 151      -6.916  15.869  15.380  1.00 98.04           C  
ATOM   1143  N   LEU A 152      -5.396  11.445  15.466  1.00 97.61           N  
ATOM   1144  CA  LEU A 152      -4.489  10.294  15.543  1.00 97.61           C  
ATOM   1145  C   LEU A 152      -4.465   9.486  14.239  1.00 97.61           C  
ATOM   1146  CB  LEU A 152      -4.884   9.393  16.727  1.00 97.61           C  
ATOM   1147  O   LEU A 152      -3.386   9.130  13.762  1.00 97.61           O  
ATOM   1148  CG  LEU A 152      -4.533   9.970  18.108  1.00 97.61           C  
ATOM   1149  CD1 LEU A 152      -5.170   9.112  19.199  1.00 97.61           C  
ATOM   1150  CD2 LEU A 152      -3.020   9.995  18.349  1.00 97.61           C  
ATOM   1151  N   GLY A 153      -5.630   9.225  13.642  1.00 97.68           N  
ATOM   1152  CA  GLY A 153      -5.747   8.555  12.347  1.00 97.68           C  
ATOM   1153  C   GLY A 153      -5.081   9.354  11.232  1.00 97.68           C  
ATOM   1154  O   GLY A 153      -4.265   8.819  10.485  1.00 97.68           O  
ATOM   1155  N   ALA A 154      -5.343  10.659  11.185  1.00 97.49           N  
ATOM   1156  CA  ALA A 154      -4.764  11.565  10.203  1.00 97.49           C  
ATOM   1157  C   ALA A 154      -3.229  11.627  10.295  1.00 97.49           C  
ATOM   1158  CB  ALA A 154      -5.411  12.938  10.406  1.00 97.49           C  
ATOM   1159  O   ALA A 154      -2.538  11.437   9.293  1.00 97.49           O  
ATOM   1160  N   VAL A 155      -2.680  11.804  11.501  1.00 97.22           N  
ATOM   1161  CA  VAL A 155      -1.226  11.800  11.730  1.00 97.22           C  
ATOM   1162  C   VAL A 155      -0.617  10.447  11.363  1.00 97.22           C  
ATOM   1163  CB  VAL A 155      -0.904  12.188  13.187  1.00 97.22           C  
ATOM   1164  O   VAL A 155       0.432  10.409  10.722  1.00 97.22           O  
ATOM   1165  CG1 VAL A 155       0.578  11.994  13.541  1.00 97.22           C  
ATOM   1166  CG2 VAL A 155      -1.233  13.668  13.436  1.00 97.22           C  
ATOM   1167  N   THR A 156      -1.275   9.334  11.704  1.00 96.81           N  
ATOM   1168  CA  THR A 156      -0.786   7.992  11.345  1.00 96.81           C  
ATOM   1169  C   THR A 156      -0.767   7.784   9.829  1.00 96.81           C  
ATOM   1170  CB  THR A 156      -1.606   6.874  12.005  1.00 96.81           C  
ATOM   1171  O   THR A 156       0.194   7.217   9.312  1.00 96.81           O  
ATOM   1172  CG2 THR A 156      -0.934   5.511  11.819  1.00 96.81           C  
ATOM   1173  OG1 THR A 156      -1.702   7.076  13.396  1.00 96.81           O  
ATOM   1174  N   SER A 157      -1.763   8.292   9.099  1.00 96.88           N  
ATOM   1175  CA  SER A 157      -1.791   8.235   7.633  1.00 96.88           C  
ATOM   1176  C   SER A 157      -0.661   9.042   7.003  1.00 96.88           C  
ATOM   1177  CB  SER A 157      -3.121   8.768   7.112  1.00 96.88           C  
ATOM   1178  O   SER A 157       0.062   8.530   6.155  1.00 96.88           O  
ATOM   1179  OG  SER A 157      -3.234   8.516   5.730  1.00 96.88           O  
ATOM   1180  N   VAL A 158      -0.460  10.283   7.456  1.00 96.17           N  
ATOM   1181  CA  VAL A 158       0.624  11.159   6.980  1.00 96.17           C  
ATOM   1182  C   VAL A 158       1.992  10.514   7.225  1.00 96.17           C  
ATOM   1183  CB  VAL A 158       0.502  12.528   7.679  1.00 96.17           C  
ATOM   1184  O   VAL A 158       2.850  10.500   6.339  1.00 96.17           O  
ATOM   1185  CG1 VAL A 158       1.720  13.428   7.483  1.00 96.17           C  
ATOM   1186  CG2 VAL A 158      -0.712  13.296   7.138  1.00 96.17           C  
ATOM   1187  N   LEU A 159       2.189   9.923   8.409  1.00 95.62           N  
ATOM   1188  CA  LEU A 159       3.401   9.171   8.738  1.00 95.62           C  
ATOM   1189  C   LEU A 159       3.556   7.917   7.869  1.00 95.62           C  
ATOM   1190  CB  LEU A 159       3.394   8.796  10.230  1.00 95.62           C  
ATOM   1191  O   LEU A 159       4.667   7.632   7.433  1.00 95.62           O  
ATOM   1192  CG  LEU A 159       3.626   9.975  11.192  1.00 95.62           C  
ATOM   1193  CD1 LEU A 159       3.431   9.494  12.632  1.00 95.62           C  
ATOM   1194  CD2 LEU A 159       5.039  10.553  11.072  1.00 95.62           C  
ATOM   1195  N   SER A 160       2.466   7.201   7.583  1.00 94.87           N  
ATOM   1196  CA  SER A 160       2.466   6.012   6.720  1.00 94.87           C  
ATOM   1197  C   SER A 160       2.969   6.348   5.316  1.00 94.87           C  
ATOM   1198  CB  SER A 160       1.063   5.394   6.649  1.00 94.87           C  
ATOM   1199  O   SER A 160       3.921   5.728   4.839  1.00 94.87           O  
ATOM   1200  OG  SER A 160       0.690   4.914   7.926  1.00 94.87           O  
ATOM   1201  N   GLY A 161       2.409   7.386   4.688  1.00 94.93           N  
ATOM   1202  CA  GLY A 161       2.869   7.844   3.377  1.00 94.93           C  
ATOM   1203  C   GLY A 161       4.313   8.358   3.400  1.00 94.93           C  
ATOM   1204  O   GLY A 161       5.124   8.001   2.546  1.00 94.93           O  
ATOM   1205  N   PHE A 162       4.677   9.140   4.422  1.00 97.10           N  
ATOM   1206  CA  PHE A 162       6.022   9.711   4.538  1.00 97.10           C  
ATOM   1207  C   PHE A 162       7.111   8.650   4.732  1.00 97.10           C  
ATOM   1208  CB  PHE A 162       6.058  10.698   5.707  1.00 97.10           C  
ATOM   1209  O   PHE A 162       8.165   8.722   4.102  1.00 97.10           O  
ATOM   1210  CG  PHE A 162       7.339  11.504   5.774  1.00 97.10           C  
ATOM   1211  CD1 PHE A 162       8.340  11.171   6.706  1.00 97.10           C  
ATOM   1212  CD2 PHE A 162       7.534  12.584   4.894  1.00 97.10           C  
ATOM   1213  CE1 PHE A 162       9.516  11.938   6.783  1.00 97.10           C  
ATOM   1214  CE2 PHE A 162       8.714  13.345   4.962  1.00 97.10           C  
ATOM   1215  CZ  PHE A 162       9.694  13.037   5.922  1.00 97.10           C  
ATOM   1216  N   LEU A 163       6.874   7.665   5.603  1.00 96.11           N  
ATOM   1217  CA  LEU A 163       7.831   6.591   5.865  1.00 96.11           C  
ATOM   1218  C   LEU A 163       7.975   5.665   4.656  1.00 96.11           C  
ATOM   1219  CB  LEU A 163       7.431   5.825   7.138  1.00 96.11           C  
ATOM   1220  O   LEU A 163       9.100   5.268   4.355  1.00 96.11           O  
ATOM   1221  CG  LEU A 163       7.585   6.660   8.426  1.00 96.11           C  
ATOM   1222  CD1 LEU A 163       7.043   5.902   9.631  1.00 96.11           C  
ATOM   1223  CD2 LEU A 163       9.046   7.001   8.736  1.00 96.11           C  
ATOM   1224  N   GLY A 164       6.881   5.402   3.928  1.00 96.03           N  
ATOM   1225  CA  GLY A 164       6.917   4.734   2.625  1.00 96.03           C  
ATOM   1226  C   GLY A 164       7.824   5.468   1.635  1.00 96.03           C  
ATOM   1227  O   GLY A 164       8.771   4.882   1.112  1.00 96.03           O  
ATOM   1228  N   MET A 165       7.614   6.776   1.450  1.00 97.43           N  
ATOM   1229  CA  MET A 165       8.450   7.593   0.558  1.00 97.43           C  
ATOM   1230  C   MET A 165       9.925   7.552   0.972  1.00 97.43           C  
ATOM   1231  CB  MET A 165       7.905   9.030   0.519  1.00 97.43           C  
ATOM   1232  O   MET A 165      10.805   7.398   0.124  1.00 97.43           O  
ATOM   1233  CG  MET A 165       8.770   9.995  -0.307  1.00 97.43           C  
ATOM   1234  SD  MET A 165      10.238  10.696   0.520  1.00 97.43           S  
ATOM   1235  CE  MET A 165       9.460  11.940   1.574  1.00 97.43           C  
ATOM   1236  N   LYS A 166      10.222   7.639   2.276  1.00 97.87           N  
ATOM   1237  CA  LYS A 166      11.604   7.605   2.773  1.00 97.87           C  
ATOM   1238  C   LYS A 166      12.317   6.293   2.479  1.00 97.87           C  
ATOM   1239  CB  LYS A 166      11.656   7.917   4.279  1.00 97.87           C  
ATOM   1240  O   LYS A 166      13.505   6.335   2.169  1.00 97.87           O  
ATOM   1241  CG  LYS A 166      11.448   9.400   4.621  1.00 97.87           C  
ATOM   1242  CD  LYS A 166      12.509  10.300   3.970  1.00 97.87           C  
ATOM   1243  CE  LYS A 166      12.345  11.751   4.416  1.00 97.87           C  
ATOM   1244  NZ  LYS A 166      13.133  12.660   3.544  1.00 97.87           N  
ATOM   1245  N   ILE A 167      11.641   5.146   2.566  1.00 97.78           N  
ATOM   1246  CA  ILE A 167      12.273   3.886   2.167  1.00 97.78           C  
ATOM   1247  C   ILE A 167      12.393   3.766   0.646  1.00 97.78           C  
ATOM   1248  CB  ILE A 167      11.620   2.651   2.818  1.00 97.78           C  
ATOM   1249  O   ILE A 167      13.442   3.334   0.174  1.00 97.78           O  
ATOM   1250  CG1 ILE A 167      12.344   1.362   2.386  1.00 97.78           C  
ATOM   1251  CG2 ILE A 167      10.130   2.478   2.509  1.00 97.78           C  
ATOM   1252  CD1 ILE A 167      13.792   1.273   2.865  1.00 97.78           C  
ATOM   1253  N   ALA A 168      11.387   4.183  -0.125  1.00 97.97           N  
ATOM   1254  CA  ALA A 168      11.420   4.069  -1.583  1.00 97.97           C  
ATOM   1255  C   ALA A 168      12.542   4.922  -2.202  1.00 97.97           C  
ATOM   1256  CB  ALA A 168      10.037   4.423  -2.132  1.00 97.97           C  
ATOM   1257  O   ALA A 168      13.427   4.393  -2.880  1.00 97.97           O  
ATOM   1258  N   THR A 169      12.611   6.202  -1.824  1.00 97.45           N  
ATOM   1259  CA  THR A 169      13.689   7.128  -2.222  1.00 97.45           C  
ATOM   1260  C   THR A 169      15.067   6.728  -1.696  1.00 97.45           C  
ATOM   1261  CB  THR A 169      13.411   8.566  -1.762  1.00 97.45           C  
ATOM   1262  O   THR A 169      16.081   7.169  -2.227  1.00 97.45           O  
ATOM   1263  CG2 THR A 169      12.185   9.171  -2.436  1.00 97.45           C  
ATOM   1264  OG1 THR A 169      13.195   8.618  -0.368  1.00 97.45           O  
ATOM   1265  N   TYR A 170      15.143   5.885  -0.661  1.00 97.48           N  
ATOM   1266  CA  TYR A 170      16.394   5.293  -0.182  1.00 97.48           C  
ATOM   1267  C   TYR A 170      16.790   4.044  -0.986  1.00 97.48           C  
ATOM   1268  CB  TYR A 170      16.234   4.966   1.307  1.00 97.48           C  
ATOM   1269  O   TYR A 170      17.977   3.775  -1.193  1.00 97.48           O  
ATOM   1270  CG  TYR A 170      17.450   4.346   1.960  1.00 97.48           C  
ATOM   1271  CD1 TYR A 170      17.585   2.945   2.047  1.00 97.48           C  
ATOM   1272  CD2 TYR A 170      18.436   5.188   2.502  1.00 97.48           C  
ATOM   1273  CE1 TYR A 170      18.711   2.390   2.686  1.00 97.48           C  
ATOM   1274  CE2 TYR A 170      19.558   4.639   3.142  1.00 97.48           C  
ATOM   1275  OH  TYR A 170      20.798   2.724   3.832  1.00 97.48           O  
ATOM   1276  CZ  TYR A 170      19.696   3.238   3.230  1.00 97.48           C  
ATOM   1277  N   ALA A 171      15.819   3.248  -1.419  1.00 97.85           N  
ATOM   1278  CA  ALA A 171      16.032   1.945  -2.034  1.00 97.85           C  
ATOM   1279  C   ALA A 171      16.199   1.986  -3.557  1.00 97.85           C  
ATOM   1280  CB  ALA A 171      14.842   1.074  -1.662  1.00 97.85           C  
ATOM   1281  O   ALA A 171      16.850   1.095  -4.100  1.00 97.85           O  
ATOM   1282  N   ASN A 172      15.657   2.995  -4.236  1.00 97.47           N  
ATOM   1283  CA  ASN A 172      15.689   3.125  -5.694  1.00 97.47           C  
ATOM   1284  C   ASN A 172      17.103   2.970  -6.293  1.00 97.47           C  
ATOM   1285  CB  ASN A 172      14.991   4.433  -6.104  1.00 97.47           C  
ATOM   1286  O   ASN A 172      17.383   1.972  -6.953  1.00 97.47           O  
ATOM   1287  CG  ASN A 172      15.468   5.717  -5.442  1.00 97.47           C  
ATOM   1288  ND2 ASN A 172      14.813   6.819  -5.723  1.00 97.47           N  
ATOM   1289  OD1 ASN A 172      16.439   5.750  -4.695  1.00 97.47           O  
ATOM   1290  N   ALA A 173      18.053   3.850  -5.959  1.00 97.45           N  
ATOM   1291  CA  ALA A 173      19.422   3.756  -6.478  1.00 97.45           C  
ATOM   1292  C   ALA A 173      20.155   2.491  -6.008  1.00 97.45           C  
ATOM   1293  CB  ALA A 173      20.203   5.000  -6.057  1.00 97.45           C  
ATOM   1294  O   ALA A 173      21.029   1.975  -6.700  1.00 97.45           O  
ATOM   1295  N   ARG A 174      19.804   1.948  -4.833  1.00 97.67           N  
ATOM   1296  CA  ARG A 174      20.369   0.674  -4.349  1.00 97.67           C  
ATOM   1297  C   ARG A 174      19.935  -0.487  -5.235  1.00 97.67           C  
ATOM   1298  CB  ARG A 174      19.973   0.410  -2.889  1.00 97.67           C  
ATOM   1299  O   ARG A 174      20.747  -1.358  -5.529  1.00 97.67           O  
ATOM   1300  CG  ARG A 174      20.652   1.415  -1.966  1.00 97.67           C  
ATOM   1301  CD  ARG A 174      20.276   1.230  -0.498  1.00 97.67           C  
ATOM   1302  NE  ARG A 174      21.200   1.993   0.357  1.00 97.67           N  
ATOM   1303  NH1 ARG A 174      20.405   4.122  -0.078  1.00 97.67           N  
ATOM   1304  NH2 ARG A 174      22.251   3.860   1.104  1.00 97.67           N  
ATOM   1305  CZ  ARG A 174      21.264   3.311   0.462  1.00 97.67           C  
ATOM   1306  N   THR A 175      18.684  -0.470  -5.678  1.00 97.87           N  
ATOM   1307  CA  THR A 175      18.134  -1.441  -6.625  1.00 97.87           C  
ATOM   1308  C   THR A 175      18.843  -1.327  -7.974  1.00 97.87           C  
ATOM   1309  CB  THR A 175      16.618  -1.247  -6.761  1.00 97.87           C  
ATOM   1310  O   THR A 175      19.299  -2.345  -8.494  1.00 97.87           O  
ATOM   1311  CG2 THR A 175      15.971  -2.296  -7.659  1.00 97.87           C  
ATOM   1312  OG1 THR A 175      16.035  -1.347  -5.479  1.00 97.87           O  
ATOM   1313  N   THR A 176      19.064  -0.106  -8.477  1.00 97.47           N  
ATOM   1314  CA  THR A 176      19.845   0.150  -9.701  1.00 97.47           C  
ATOM   1315  C   THR A 176      21.263  -0.423  -9.616  1.00 97.47           C  
ATOM   1316  CB  THR A 176      19.947   1.659  -9.971  1.00 97.47           C  
ATOM   1317  O   THR A 176      21.713  -1.144 -10.506  1.00 97.47           O  
ATOM   1318  CG2 THR A 176      20.542   1.952 -11.336  1.00 97.47           C  
ATOM   1319  OG1 THR A 176      18.690   2.267  -9.894  1.00 97.47           O  
ATOM   1320  N   LEU A 177      21.978  -0.170  -8.514  1.00 96.13           N  
ATOM   1321  CA  LEU A 177      23.348  -0.663  -8.347  1.00 96.13           C  
ATOM   1322  C   LEU A 177      23.425  -2.188  -8.214  1.00 96.13           C  
ATOM   1323  CB  LEU A 177      24.002   0.001  -7.127  1.00 96.13           C  
ATOM   1324  O   LEU A 177      24.390  -2.789  -8.694  1.00 96.13           O  
ATOM   1325  CG  LEU A 177      24.282   1.508  -7.264  1.00 96.13           C  
ATOM   1326  CD1 LEU A 177      25.008   1.954  -5.997  1.00 96.13           C  
ATOM   1327  CD2 LEU A 177      25.142   1.869  -8.473  1.00 96.13           C  
ATOM   1328  N   GLU A 178      22.437  -2.827  -7.580  1.00 96.16           N  
ATOM   1329  CA  GLU A 178      22.369  -4.289  -7.491  1.00 96.16           C  
ATOM   1330  C   GLU A 178      21.909  -4.943  -8.798  1.00 96.16           C  
ATOM   1331  CB  GLU A 178      21.476  -4.737  -6.327  1.00 96.16           C  
ATOM   1332  O   GLU A 178      22.273  -6.093  -9.053  1.00 96.16           O  
ATOM   1333  CG  GLU A 178      22.091  -4.496  -4.940  1.00 96.16           C  
ATOM   1334  CD  GLU A 178      23.453  -5.156  -4.717  1.00 96.16           C  
ATOM   1335  OE1 GLU A 178      24.433  -4.463  -4.361  1.00 96.16           O  
ATOM   1336  OE2 GLU A 178      23.594  -6.393  -4.857  1.00 96.16           O  
ATOM   1337  N   ALA A 179      21.210  -4.216  -9.677  1.00 96.11           N  
ATOM   1338  CA  ALA A 179      20.851  -4.709 -11.004  1.00 96.11           C  
ATOM   1339  C   ALA A 179      22.083  -5.044 -11.850  1.00 96.11           C  
ATOM   1340  CB  ALA A 179      19.921  -3.708 -11.700  1.00 96.11           C  
ATOM   1341  O   ALA A 179      21.987  -5.903 -12.722  1.00 96.11           O  
ATOM   1342  N   ARG A 180      23.266  -4.496 -11.537  1.00 94.03           N  
ATOM   1343  CA  ARG A 180      24.557  -4.886 -12.143  1.00 94.03           C  
ATOM   1344  C   ARG A 180      24.918  -6.347 -11.907  1.00 94.03           C  
ATOM   1345  CB  ARG A 180      25.669  -3.966 -11.633  1.00 94.03           C  
ATOM   1346  O   ARG A 180      25.454  -7.001 -12.798  1.00 94.03           O  
ATOM   1347  CG  ARG A 180      25.393  -2.503 -12.011  1.00 94.03           C  
ATOM   1348  CD  ARG A 180      26.539  -1.611 -11.564  1.00 94.03           C  
ATOM   1349  NE  ARG A 180      26.647  -1.523 -10.095  1.00 94.03           N  
ATOM   1350  NH1 ARG A 180      28.502  -0.242 -10.228  1.00 94.03           N  
ATOM   1351  NH2 ARG A 180      27.800  -0.896  -8.218  1.00 94.03           N  
ATOM   1352  CZ  ARG A 180      27.643  -0.891  -9.510  1.00 94.03           C  
ATOM   1353  N   LYS A 181      24.516  -6.897 -10.761  1.00 93.46           N  
ATOM   1354  CA  LYS A 181      24.774  -8.290 -10.364  1.00 93.46           C  
ATOM   1355  C   LYS A 181      23.699  -9.268 -10.848  1.00 93.46           C  
ATOM   1356  CB  LYS A 181      24.936  -8.362  -8.844  1.00 93.46           C  
ATOM   1357  O   LYS A 181      23.815 -10.467 -10.612  1.00 93.46           O  
ATOM   1358  CG  LYS A 181      25.997  -7.389  -8.311  1.00 93.46           C  
ATOM   1359  CD  LYS A 181      26.101  -7.534  -6.795  1.00 93.46           C  
ATOM   1360  CE  LYS A 181      26.797  -6.309  -6.202  1.00 93.46           C  
ATOM   1361  NZ  LYS A 181      26.430  -6.159  -4.781  1.00 93.46           N  
ATOM   1362  N   GLY A 182      22.658  -8.773 -11.516  1.00 92.88           N  
ATOM   1363  CA  GLY A 182      21.572  -9.576 -12.067  1.00 92.88           C  
ATOM   1364  C   GLY A 182      20.211  -9.270 -11.449  1.00 92.88           C  
ATOM   1365  O   GLY A 182      20.090  -8.663 -10.386  1.00 92.88           O  
ATOM   1366  N   VAL A 183      19.171  -9.741 -12.137  1.00 94.36           N  
ATOM   1367  CA  VAL A 183      17.765  -9.474 -11.810  1.00 94.36           C  
ATOM   1368  C   VAL A 183      17.372  -9.944 -10.405  1.00 94.36           C  
ATOM   1369  CB  VAL A 183      16.879 -10.083 -12.911  1.00 94.36           C  
ATOM   1370  O   VAL A 183      16.665  -9.234  -9.700  1.00 94.36           O  
ATOM   1371  CG1 VAL A 183      16.935 -11.616 -12.986  1.00 94.36           C  
ATOM   1372  CG2 VAL A 183      15.432  -9.647 -12.774  1.00 94.36           C  
ATOM   1373  N   GLY A 184      17.903 -11.082  -9.941  1.00 95.18           N  
ATOM   1374  CA  GLY A 184      17.623 -11.594  -8.599  1.00 95.18           C  
ATOM   1375  C   GLY A 184      18.142 -10.694  -7.478  1.00 95.18           C  
ATOM   1376  O   GLY A 184      17.468 -10.530  -6.467  1.00 95.18           O  
ATOM   1377  N   LYS A 185      19.310 -10.058  -7.647  1.00 95.59           N  
ATOM   1378  CA  LYS A 185      19.867  -9.159  -6.621  1.00 95.59           C  
ATOM   1379  C   LYS A 185      19.088  -7.850  -6.535  1.00 95.59           C  
ATOM   1380  CB  LYS A 185      21.369  -8.912  -6.851  1.00 95.59           C  
ATOM   1381  O   LYS A 185      18.749  -7.434  -5.428  1.00 95.59           O  
ATOM   1382  CG  LYS A 185      22.241 -10.173  -6.735  1.00 95.59           C  
ATOM   1383  CD  LYS A 185      22.138 -10.864  -5.366  1.00 95.59           C  
ATOM   1384  CE  LYS A 185      23.027 -12.111  -5.349  1.00 95.59           C  
ATOM   1385  NZ  LYS A 185      22.541 -13.117  -4.376  1.00 95.59           N  
ATOM   1386  N   ALA A 186      18.739  -7.264  -7.680  1.00 97.02           N  
ATOM   1387  CA  ALA A 186      17.860  -6.097  -7.729  1.00 97.02           C  
ATOM   1388  C   ALA A 186      16.473  -6.401  -7.144  1.00 97.02           C  
ATOM   1389  CB  ALA A 186      17.771  -5.614  -9.172  1.00 97.02           C  
ATOM   1390  O   ALA A 186      16.011  -5.668  -6.273  1.00 97.02           O  
ATOM   1391  N   PHE A 187      15.866  -7.533  -7.525  1.00 97.85           N  
ATOM   1392  CA  PHE A 187      14.587  -7.980  -6.973  1.00 97.85           C  
ATOM   1393  C   PHE A 187      14.604  -8.035  -5.445  1.00 97.85           C  
ATOM   1394  CB  PHE A 187      14.225  -9.363  -7.528  1.00 97.85           C  
ATOM   1395  O   PHE A 187      13.710  -7.499  -4.800  1.00 97.85           O  
ATOM   1396  CG  PHE A 187      12.960  -9.925  -6.911  1.00 97.85           C  
ATOM   1397  CD1 PHE A 187      13.018 -10.736  -5.759  1.00 97.85           C  
ATOM   1398  CD2 PHE A 187      11.716  -9.630  -7.490  1.00 97.85           C  
ATOM   1399  CE1 PHE A 187      11.837 -11.247  -5.193  1.00 97.85           C  
ATOM   1400  CE2 PHE A 187      10.536 -10.136  -6.923  1.00 97.85           C  
ATOM   1401  CZ  PHE A 187      10.593 -10.944  -5.774  1.00 97.85           C  
ATOM   1402  N   ILE A 188      15.635  -8.646  -4.851  1.00 96.94           N  
ATOM   1403  CA  ILE A 188      15.730  -8.784  -3.394  1.00 96.94           C  
ATOM   1404  C   ILE A 188      15.805  -7.418  -2.708  1.00 96.94           C  
ATOM   1405  CB  ILE A 188      16.928  -9.685  -3.021  1.00 96.94           C  
ATOM   1406  O   ILE A 188      15.173  -7.238  -1.669  1.00 96.94           O  
ATOM   1407  CG1 ILE A 188      16.689 -11.152  -3.449  1.00 96.94           C  
ATOM   1408  CG2 ILE A 188      17.266  -9.621  -1.519  1.00 96.94           C  
ATOM   1409  CD1 ILE A 188      15.686 -11.936  -2.607  1.00 96.94           C  
ATOM   1410  N   VAL A 189      16.549  -6.450  -3.254  1.00 97.39           N  
ATOM   1411  CA  VAL A 189      16.618  -5.102  -2.664  1.00 97.39           C  
ATOM   1412  C   VAL A 189      15.284  -4.379  -2.768  1.00 97.39           C  
ATOM   1413  CB  VAL A 189      17.739  -4.254  -3.283  1.00 97.39           C  
ATOM   1414  O   VAL A 189      14.827  -3.839  -1.757  1.00 97.39           O  
ATOM   1415  CG1 VAL A 189      17.712  -2.803  -2.782  1.00 97.39           C  
ATOM   1416  CG2 VAL A 189      19.086  -4.836  -2.857  1.00 97.39           C  
ATOM   1417  N   ALA A 190      14.643  -4.405  -3.935  1.00 97.92           N  
ATOM   1418  CA  ALA A 190      13.344  -3.775  -4.123  1.00 97.92           C  
ATOM   1419  C   ALA A 190      12.278  -4.427  -3.226  1.00 97.92           C  
ATOM   1420  CB  ALA A 190      12.994  -3.827  -5.611  1.00 97.92           C  
ATOM   1421  O   ALA A 190      11.570  -3.730  -2.503  1.00 97.92           O  
ATOM   1422  N   PHE A 191      12.227  -5.762  -3.164  1.00 98.12           N  
ATOM   1423  CA  PHE A 191      11.231  -6.492  -2.376  1.00 98.12           C  
ATOM   1424  C   PHE A 191      11.459  -6.345  -0.866  1.00 98.12           C  
ATOM   1425  CB  PHE A 191      11.212  -7.967  -2.796  1.00 98.12           C  
ATOM   1426  O   PHE A 191      10.506  -6.122  -0.120  1.00 98.12           O  
ATOM   1427  CG  PHE A 191      10.126  -8.756  -2.091  1.00 98.12           C  
ATOM   1428  CD1 PHE A 191      10.447  -9.594  -1.009  1.00 98.12           C  
ATOM   1429  CD2 PHE A 191       8.782  -8.594  -2.471  1.00 98.12           C  
ATOM   1430  CE1 PHE A 191       9.431 -10.265  -0.306  1.00 98.12           C  
ATOM   1431  CE2 PHE A 191       7.768  -9.254  -1.757  1.00 98.12           C  
ATOM   1432  CZ  PHE A 191       8.089 -10.089  -0.675  1.00 98.12           C  
ATOM   1433  N   ARG A 192      12.714  -6.397  -0.387  1.00 98.02           N  
ATOM   1434  CA  ARG A 192      13.021  -6.115   1.030  1.00 98.02           C  
ATOM   1435  C   ARG A 192      12.615  -4.692   1.400  1.00 98.02           C  
ATOM   1436  CB  ARG A 192      14.506  -6.355   1.359  1.00 98.02           C  
ATOM   1437  O   ARG A 192      12.066  -4.491   2.476  1.00 98.02           O  
ATOM   1438  CG  ARG A 192      14.860  -7.849   1.440  1.00 98.02           C  
ATOM   1439  CD  ARG A 192      16.326  -8.045   1.858  1.00 98.02           C  
ATOM   1440  NE  ARG A 192      16.745  -9.467   1.810  1.00 98.02           N  
ATOM   1441  NH1 ARG A 192      16.188 -10.145   3.945  1.00 98.02           N  
ATOM   1442  NH2 ARG A 192      17.153 -11.582   2.587  1.00 98.02           N  
ATOM   1443  CZ  ARG A 192      16.702 -10.373   2.777  1.00 98.02           C  
ATOM   1444  N   SER A 193      12.838  -3.726   0.514  1.00 97.99           N  
ATOM   1445  CA  SER A 193      12.436  -2.329   0.717  1.00 97.99           C  
ATOM   1446  C   SER A 193      10.916  -2.144   0.710  1.00 97.99           C  
ATOM   1447  CB  SER A 193      13.087  -1.453  -0.346  1.00 97.99           C  
ATOM   1448  O   SER A 193      10.387  -1.448   1.573  1.00 97.99           O  
ATOM   1449  OG  SER A 193      14.487  -1.645  -0.287  1.00 97.99           O  
ATOM   1450  N   GLY A 194      10.194  -2.840  -0.171  1.00 97.60           N  
ATOM   1451  CA  GLY A 194       8.733  -2.912  -0.115  1.00 97.60           C  
ATOM   1452  C   GLY A 194       8.243  -3.523   1.203  1.00 97.60           C  
ATOM   1453  O   GLY A 194       7.338  -2.990   1.845  1.00 97.60           O  
ATOM   1454  N   ALA A 195       8.894  -4.589   1.683  1.00 97.91           N  
ATOM   1455  CA  ALA A 195       8.581  -5.193   2.977  1.00 97.91           C  
ATOM   1456  C   ALA A 195       8.794  -4.214   4.146  1.00 97.91           C  
ATOM   1457  CB  ALA A 195       9.375  -6.497   3.142  1.00 97.91           C  
ATOM   1458  O   ALA A 195       7.960  -4.162   5.047  1.00 97.91           O  
ATOM   1459  N   VAL A 196       9.846  -3.386   4.133  1.00 98.21           N  
ATOM   1460  CA  VAL A 196      10.036  -2.334   5.152  1.00 98.21           C  
ATOM   1461  C   VAL A 196       8.777  -1.470   5.268  1.00 98.21           C  
ATOM   1462  CB  VAL A 196      11.241  -1.436   4.829  1.00 98.21           C  
ATOM   1463  O   VAL A 196       8.267  -1.312   6.380  1.00 98.21           O  
ATOM   1464  CG1 VAL A 196      11.390  -0.211   5.744  1.00 98.21           C  
ATOM   1465  CG2 VAL A 196      12.579  -2.170   4.879  1.00 98.21           C  
ATOM   1466  N   MET A 197       8.247  -0.971   4.144  1.00 97.25           N  
ATOM   1467  CA  MET A 197       6.998  -0.204   4.114  1.00 97.25           C  
ATOM   1468  C   MET A 197       5.821  -1.041   4.630  1.00 97.25           C  
ATOM   1469  CB  MET A 197       6.747   0.324   2.692  1.00 97.25           C  
ATOM   1470  O   MET A 197       5.165  -0.642   5.590  1.00 97.25           O  
ATOM   1471  CG  MET A 197       5.471   1.163   2.579  1.00 97.25           C  
ATOM   1472  SD  MET A 197       5.248   1.815   0.912  1.00 97.25           S  
ATOM   1473  CE  MET A 197       3.582   2.505   1.027  1.00 97.25           C  
ATOM   1474  N   GLY A 198       5.586  -2.228   4.066  1.00 96.16           N  
ATOM   1475  CA  GLY A 198       4.426  -3.051   4.417  1.00 96.16           C  
ATOM   1476  C   GLY A 198       4.344  -3.430   5.896  1.00 96.16           C  
ATOM   1477  O   GLY A 198       3.294  -3.270   6.522  1.00 96.16           O  
ATOM   1478  N   PHE A 199       5.454  -3.874   6.492  1.00 98.19           N  
ATOM   1479  CA  PHE A 199       5.498  -4.219   7.915  1.00 98.19           C  
ATOM   1480  C   PHE A 199       5.393  -2.999   8.817  1.00 98.19           C  
ATOM   1481  CB  PHE A 199       6.781  -4.984   8.247  1.00 98.19           C  
ATOM   1482  O   PHE A 199       4.712  -3.068   9.840  1.00 98.19           O  
ATOM   1483  CG  PHE A 199       6.693  -6.436   7.865  1.00 98.19           C  
ATOM   1484  CD1 PHE A 199       6.054  -7.349   8.721  1.00 98.19           C  
ATOM   1485  CD2 PHE A 199       7.198  -6.867   6.630  1.00 98.19           C  
ATOM   1486  CE1 PHE A 199       5.905  -8.684   8.318  1.00 98.19           C  
ATOM   1487  CE2 PHE A 199       7.020  -8.183   6.211  1.00 98.19           C  
ATOM   1488  CZ  PHE A 199       6.374  -9.084   7.056  1.00 98.19           C  
ATOM   1489  N   LEU A 200       6.048  -1.892   8.458  1.00 96.64           N  
ATOM   1490  CA  LEU A 200       5.997  -0.679   9.265  1.00 96.64           C  
ATOM   1491  C   LEU A 200       4.573  -0.124   9.310  1.00 96.64           C  
ATOM   1492  CB  LEU A 200       7.033   0.327   8.738  1.00 96.64           C  
ATOM   1493  O   LEU A 200       4.091   0.193  10.395  1.00 96.64           O  
ATOM   1494  CG  LEU A 200       7.252   1.517   9.683  1.00 96.64           C  
ATOM   1495  CD1 LEU A 200       8.678   2.054   9.543  1.00 96.64           C  
ATOM   1496  CD2 LEU A 200       6.281   2.663   9.404  1.00 96.64           C  
ATOM   1497  N   LEU A 201       3.884  -0.046   8.169  1.00 95.64           N  
ATOM   1498  CA  LEU A 201       2.511   0.460   8.081  1.00 95.64           C  
ATOM   1499  C   LEU A 201       1.530  -0.441   8.837  1.00 95.64           C  
ATOM   1500  CB  LEU A 201       2.108   0.605   6.601  1.00 95.64           C  
ATOM   1501  O   LEU A 201       0.787   0.042   9.690  1.00 95.64           O  
ATOM   1502  CG  LEU A 201       2.439   1.986   6.013  1.00 95.64           C  
ATOM   1503  CD1 LEU A 201       3.927   2.338   5.989  1.00 95.64           C  
ATOM   1504  CD2 LEU A 201       1.914   2.083   4.583  1.00 95.64           C  
ATOM   1505  N   ALA A 202       1.578  -1.755   8.597  1.00 96.20           N  
ATOM   1506  CA  ALA A 202       0.704  -2.710   9.277  1.00 96.20           C  
ATOM   1507  C   ALA A 202       0.904  -2.689  10.803  1.00 96.20           C  
ATOM   1508  CB  ALA A 202       0.981  -4.103   8.701  1.00 96.20           C  
ATOM   1509  O   ALA A 202      -0.058  -2.627  11.570  1.00 96.20           O  
ATOM   1510  N   ALA A 203       2.160  -2.704  11.255  1.00 97.22           N  
ATOM   1511  CA  ALA A 203       2.479  -2.741  12.673  1.00 97.22           C  
ATOM   1512  C   ALA A 203       2.211  -1.411  13.385  1.00 97.22           C  
ATOM   1513  CB  ALA A 203       3.937  -3.155  12.827  1.00 97.22           C  
ATOM   1514  O   ALA A 203       1.689  -1.417  14.498  1.00 97.22           O  
ATOM   1515  N   SER A 204       2.541  -0.275  12.764  1.00 96.18           N  
ATOM   1516  CA  SER A 204       2.274   1.044  13.350  1.00 96.18           C  
ATOM   1517  C   SER A 204       0.777   1.344  13.410  1.00 96.18           C  
ATOM   1518  CB  SER A 204       3.028   2.158  12.620  1.00 96.18           C  
ATOM   1519  O   SER A 204       0.304   1.773  14.461  1.00 96.18           O  
ATOM   1520  OG  SER A 204       2.644   2.245  11.268  1.00 96.18           O  
ATOM   1521  N   GLY A 205       0.014   1.027  12.358  1.00 95.51           N  
ATOM   1522  CA  GLY A 205      -1.445   1.147  12.366  1.00 95.51           C  
ATOM   1523  C   GLY A 205      -2.094   0.292  13.458  1.00 95.51           C  
ATOM   1524  O   GLY A 205      -2.958   0.768  14.194  1.00 95.51           O  
ATOM   1525  N   LEU A 206      -1.639  -0.955  13.629  1.00 97.12           N  
ATOM   1526  CA  LEU A 206      -2.093  -1.831  14.713  1.00 97.12           C  
ATOM   1527  C   LEU A 206      -1.741  -1.285  16.098  1.00 97.12           C  
ATOM   1528  CB  LEU A 206      -1.519  -3.242  14.485  1.00 97.12           C  
ATOM   1529  O   LEU A 206      -2.603  -1.241  16.976  1.00 97.12           O  
ATOM   1530  CG  LEU A 206      -1.875  -4.264  15.581  1.00 97.12           C  
ATOM   1531  CD1 LEU A 206      -3.380  -4.517  15.679  1.00 97.12           C  
ATOM   1532  CD2 LEU A 206      -1.176  -5.587  15.287  1.00 97.12           C  
ATOM   1533  N   LEU A 207      -0.493  -0.858  16.297  1.00 97.32           N  
ATOM   1534  CA  LEU A 207      -0.013  -0.383  17.590  1.00 97.32           C  
ATOM   1535  C   LEU A 207      -0.714   0.908  18.018  1.00 97.32           C  
ATOM   1536  CB  LEU A 207       1.510  -0.196  17.517  1.00 97.32           C  
ATOM   1537  O   LEU A 207      -1.146   1.009  19.164  1.00 97.32           O  
ATOM   1538  CG  LEU A 207       2.172   0.167  18.856  1.00 97.32           C  
ATOM   1539  CD1 LEU A 207       1.967  -0.912  19.924  1.00 97.32           C  
ATOM   1540  CD2 LEU A 207       3.674   0.353  18.644  1.00 97.32           C  
ATOM   1541  N   VAL A 208      -0.860   1.876  17.109  1.00 97.42           N  
ATOM   1542  CA  VAL A 208      -1.541   3.144  17.404  1.00 97.42           C  
ATOM   1543  C   VAL A 208      -3.013   2.897  17.723  1.00 97.42           C  
ATOM   1544  CB  VAL A 208      -1.380   4.161  16.259  1.00 97.42           C  
ATOM   1545  O   VAL A 208      -3.501   3.419  18.725  1.00 97.42           O  
ATOM   1546  CG1 VAL A 208      -2.203   5.430  16.528  1.00 97.42           C  
ATOM   1547  CG2 VAL A 208       0.084   4.599  16.113  1.00 97.42           C  
ATOM   1548  N   LEU A 209      -3.711   2.060  16.945  1.00 97.24           N  
ATOM   1549  CA  LEU A 209      -5.101   1.700  17.234  1.00 97.24           C  
ATOM   1550  C   LEU A 209      -5.234   1.018  18.605  1.00 97.24           C  
ATOM   1551  CB  LEU A 209      -5.638   0.820  16.091  1.00 97.24           C  
ATOM   1552  O   LEU A 209      -6.076   1.415  19.410  1.00 97.24           O  
ATOM   1553  CG  LEU A 209      -7.102   0.375  16.268  1.00 97.24           C  
ATOM   1554  CD1 LEU A 209      -8.068   1.553  16.397  1.00 97.24           C  
ATOM   1555  CD2 LEU A 209      -7.533  -0.471  15.071  1.00 97.24           C  
ATOM   1556  N   TYR A 210      -4.369   0.046  18.911  1.00 97.14           N  
ATOM   1557  CA  TYR A 210      -4.357  -0.651  20.199  1.00 97.14           C  
ATOM   1558  C   TYR A 210      -4.109   0.296  21.383  1.00 97.14           C  
ATOM   1559  CB  TYR A 210      -3.295  -1.758  20.163  1.00 97.14           C  
ATOM   1560  O   TYR A 210      -4.832   0.246  22.380  1.00 97.14           O  
ATOM   1561  CG  TYR A 210      -3.127  -2.465  21.492  1.00 97.14           C  
ATOM   1562  CD1 TYR A 210      -2.071  -2.108  22.355  1.00 97.14           C  
ATOM   1563  CD2 TYR A 210      -4.066  -3.436  21.890  1.00 97.14           C  
ATOM   1564  CE1 TYR A 210      -1.958  -2.714  23.621  1.00 97.14           C  
ATOM   1565  CE2 TYR A 210      -3.954  -4.047  23.150  1.00 97.14           C  
ATOM   1566  OH  TYR A 210      -2.873  -4.220  25.258  1.00 97.14           O  
ATOM   1567  CZ  TYR A 210      -2.907  -3.679  24.019  1.00 97.14           C  
ATOM   1568  N   ILE A 211      -3.114   1.184  21.279  1.00 97.22           N  
ATOM   1569  CA  ILE A 211      -2.824   2.185  22.316  1.00 97.22           C  
ATOM   1570  C   ILE A 211      -4.028   3.113  22.497  1.00 97.22           C  
ATOM   1571  CB  ILE A 211      -1.534   2.970  21.979  1.00 97.22           C  
ATOM   1572  O   ILE A 211      -4.434   3.364  23.629  1.00 97.22           O  
ATOM   1573  CG1 ILE A 211      -0.301   2.047  22.125  1.00 97.22           C  
ATOM   1574  CG2 ILE A 211      -1.368   4.203  22.892  1.00 97.22           C  
ATOM   1575  CD1 ILE A 211       0.987   2.642  21.540  1.00 97.22           C  
ATOM   1576  N   THR A 212      -4.636   3.574  21.401  1.00 96.95           N  
ATOM   1577  CA  THR A 212      -5.796   4.477  21.448  1.00 96.95           C  
ATOM   1578  C   THR A 212      -6.979   3.822  22.162  1.00 96.95           C  
ATOM   1579  CB  THR A 212      -6.208   4.946  20.043  1.00 96.95           C  
ATOM   1580  O   THR A 212      -7.560   4.439  23.052  1.00 96.95           O  
ATOM   1581  CG2 THR A 212      -7.221   6.089  20.104  1.00 96.95           C  
ATOM   1582  OG1 THR A 212      -5.091   5.469  19.362  1.00 96.95           O  
ATOM   1583  N   ILE A 213      -7.281   2.553  21.857  1.00 96.95           N  
ATOM   1584  CA  ILE A 213      -8.334   1.778  22.536  1.00 96.95           C  
ATOM   1585  C   ILE A 213      -8.075   1.714  24.045  1.00 96.95           C  
ATOM   1586  CB  ILE A 213      -8.449   0.366  21.911  1.00 96.95           C  
ATOM   1587  O   ILE A 213      -8.967   2.023  24.832  1.00 96.95           O  
ATOM   1588  CG1 ILE A 213      -9.051   0.463  20.490  1.00 96.95           C  
ATOM   1589  CG2 ILE A 213      -9.304  -0.588  22.773  1.00 96.95           C  
ATOM   1590  CD1 ILE A 213      -8.846  -0.806  19.655  1.00 96.95           C  
ATOM   1591  N   ASN A 214      -6.855   1.363  24.463  1.00 96.23           N  
ATOM   1592  CA  ASN A 214      -6.517   1.239  25.884  1.00 96.23           C  
ATOM   1593  C   ASN A 214      -6.549   2.582  26.623  1.00 96.23           C  
ATOM   1594  CB  ASN A 214      -5.149   0.563  26.024  1.00 96.23           C  
ATOM   1595  O   ASN A 214      -7.048   2.653  27.743  1.00 96.23           O  
ATOM   1596  CG  ASN A 214      -5.270  -0.931  25.840  1.00 96.23           C  
ATOM   1597  ND2 ASN A 214      -4.959  -1.447  24.680  1.00 96.23           N  
ATOM   1598  OD1 ASN A 214      -5.693  -1.641  26.728  1.00 96.23           O  
ATOM   1599  N   VAL A 215      -6.068   3.660  25.998  1.00 96.94           N  
ATOM   1600  CA  VAL A 215      -6.120   5.007  26.584  1.00 96.94           C  
ATOM   1601  C   VAL A 215      -7.568   5.482  26.723  1.00 96.94           C  
ATOM   1602  CB  VAL A 215      -5.272   5.994  25.759  1.00 96.94           C  
ATOM   1603  O   VAL A 215      -7.939   6.009  27.769  1.00 96.94           O  
ATOM   1604  CG1 VAL A 215      -5.453   7.451  26.209  1.00 96.94           C  
ATOM   1605  CG2 VAL A 215      -3.778   5.668  25.901  1.00 96.94           C  
ATOM   1606  N   PHE A 216      -8.412   5.264  25.712  1.00 97.34           N  
ATOM   1607  CA  PHE A 216      -9.822   5.663  25.767  1.00 97.34           C  
ATOM   1608  C   PHE A 216     -10.608   4.810  26.780  1.00 97.34           C  
ATOM   1609  CB  PHE A 216     -10.439   5.611  24.359  1.00 97.34           C  
ATOM   1610  O   PHE A 216     -11.474   5.344  27.478  1.00 97.34           O  
ATOM   1611  CG  PHE A 216     -10.077   6.734  23.387  1.00 97.34           C  
ATOM   1612  CD1 PHE A 216      -8.909   7.520  23.521  1.00 97.34           C  
ATOM   1613  CD2 PHE A 216     -10.941   6.981  22.303  1.00 97.34           C  
ATOM   1614  CE1 PHE A 216      -8.607   8.523  22.581  1.00 97.34           C  
ATOM   1615  CE2 PHE A 216     -10.645   7.988  21.368  1.00 97.34           C  
ATOM   1616  CZ  PHE A 216      -9.477   8.757  21.502  1.00 97.34           C  
ATOM   1617  N   LYS A 217     -10.257   3.523  26.948  1.00 95.55           N  
ATOM   1618  CA  LYS A 217     -10.831   2.605  27.960  1.00 95.55           C  
ATOM   1619  C   LYS A 217     -10.732   3.170  29.378  1.00 95.55           C  
ATOM   1620  CB  LYS A 217     -10.189   1.203  27.813  1.00 95.55           C  
ATOM   1621  O   LYS A 217     -11.676   3.003  30.144  1.00 95.55           O  
ATOM   1622  CG  LYS A 217     -10.817   0.062  28.650  1.00 95.55           C  
ATOM   1623  CD  LYS A 217     -10.116  -1.298  28.375  1.00 95.55           C  
ATOM   1624  CE  LYS A 217     -10.581  -2.474  29.274  1.00 95.55           C  
ATOM   1625  NZ  LYS A 217      -9.854  -3.766  29.003  1.00 95.55           N  
ATOM   1626  N   ILE A 218      -9.671   3.920  29.701  1.00 96.09           N  
ATOM   1627  CA  ILE A 218      -9.498   4.574  31.014  1.00 96.09           C  
ATOM   1628  C   ILE A 218     -10.649   5.546  31.322  1.00 96.09           C  
ATOM   1629  CB  ILE A 218      -8.133   5.308  31.092  1.00 96.09           C  
ATOM   1630  O   ILE A 218     -11.097   5.621  32.464  1.00 96.09           O  
ATOM   1631  CG1 ILE A 218      -6.958   4.322  30.887  1.00 96.09           C  
ATOM   1632  CG2 ILE A 218      -7.961   6.042  32.438  1.00 96.09           C  
ATOM   1633  CD1 ILE A 218      -5.594   4.997  30.694  1.00 96.09           C  
ATOM   1634  N   TYR A 219     -11.139   6.284  30.321  1.00 95.29           N  
ATOM   1635  CA  TYR A 219     -12.229   7.244  30.505  1.00 95.29           C  
ATOM   1636  C   TYR A 219     -13.609   6.586  30.411  1.00 95.29           C  
ATOM   1637  CB  TYR A 219     -12.094   8.382  29.487  1.00 95.29           C  
ATOM   1638  O   TYR A 219     -14.467   6.810  31.267  1.00 95.29           O  
ATOM   1639  CG  TYR A 219     -13.200   9.411  29.611  1.00 95.29           C  
ATOM   1640  CD1 TYR A 219     -14.361   9.296  28.820  1.00 95.29           C  
ATOM   1641  CD2 TYR A 219     -13.092  10.452  30.554  1.00 95.29           C  
ATOM   1642  CE1 TYR A 219     -15.411  10.219  28.974  1.00 95.29           C  
ATOM   1643  CE2 TYR A 219     -14.134  11.389  30.697  1.00 95.29           C  
ATOM   1644  OH  TYR A 219     -16.312  12.164  30.043  1.00 95.29           O  
ATOM   1645  CZ  TYR A 219     -15.296  11.272  29.903  1.00 95.29           C  
ATOM   1646  N   TYR A 220     -13.842   5.778  29.373  1.00 94.91           N  
ATOM   1647  CA  TYR A 220     -15.161   5.192  29.129  1.00 94.91           C  
ATOM   1648  C   TYR A 220     -15.529   4.111  30.154  1.00 94.91           C  
ATOM   1649  CB  TYR A 220     -15.247   4.675  27.692  1.00 94.91           C  
ATOM   1650  O   TYR A 220     -16.703   4.015  30.529  1.00 94.91           O  
ATOM   1651  CG  TYR A 220     -15.492   5.780  26.684  1.00 94.91           C  
ATOM   1652  CD1 TYR A 220     -16.805   6.238  26.450  1.00 94.91           C  
ATOM   1653  CD2 TYR A 220     -14.409   6.373  26.009  1.00 94.91           C  
ATOM   1654  CE1 TYR A 220     -17.029   7.310  25.567  1.00 94.91           C  
ATOM   1655  CE2 TYR A 220     -14.628   7.435  25.117  1.00 94.91           C  
ATOM   1656  OH  TYR A 220     -16.132   8.958  24.088  1.00 94.91           O  
ATOM   1657  CZ  TYR A 220     -15.939   7.906  24.907  1.00 94.91           C  
ATOM   1658  N   GLY A 221     -14.548   3.369  30.679  1.00 92.57           N  
ATOM   1659  CA  GLY A 221     -14.782   2.249  31.589  1.00 92.57           C  
ATOM   1660  C   GLY A 221     -15.635   1.177  30.911  1.00 92.57           C  
ATOM   1661  O   GLY A 221     -15.248   0.643  29.873  1.00 92.57           O  
ATOM   1662  N   ASP A 222     -16.816   0.916  31.469  1.00 90.96           N  
ATOM   1663  CA  ASP A 222     -17.766  -0.079  30.954  1.00 90.96           C  
ATOM   1664  C   ASP A 222     -18.603   0.424  29.758  1.00 90.96           C  
ATOM   1665  CB  ASP A 222     -18.673  -0.550  32.104  1.00 90.96           C  
ATOM   1666  O   ASP A 222     -19.369  -0.337  29.170  1.00 90.96           O  
ATOM   1667  CG  ASP A 222     -17.924  -1.267  33.235  1.00 90.96           C  
ATOM   1668  OD1 ASP A 222     -16.789  -1.735  33.001  1.00 90.96           O  
ATOM   1669  OD2 ASP A 222     -18.493  -1.295  34.349  1.00 90.96           O  
ATOM   1670  N   ASP A 223     -18.476   1.691  29.357  1.00 92.72           N  
ATOM   1671  CA  ASP A 223     -19.177   2.237  28.188  1.00 92.72           C  
ATOM   1672  C   ASP A 223     -18.422   1.931  26.881  1.00 92.72           C  
ATOM   1673  CB  ASP A 223     -19.452   3.728  28.403  1.00 92.72           C  
ATOM   1674  O   ASP A 223     -17.783   2.794  26.276  1.00 92.72           O  
ATOM   1675  CG  ASP A 223     -20.264   4.357  27.267  1.00 92.72           C  
ATOM   1676  OD1 ASP A 223     -20.737   3.615  26.373  1.00 92.72           O  
ATOM   1677  OD2 ASP A 223     -20.421   5.597  27.353  1.00 92.72           O  
ATOM   1678  N   TRP A 224     -18.445   0.663  26.462  1.00 93.79           N  
ATOM   1679  CA  TRP A 224     -17.734   0.232  25.253  1.00 93.79           C  
ATOM   1680  C   TRP A 224     -18.418   0.695  23.962  1.00 93.79           C  
ATOM   1681  CB  TRP A 224     -17.494  -1.283  25.273  1.00 93.79           C  
ATOM   1682  O   TRP A 224     -17.727   0.863  22.959  1.00 93.79           O  
ATOM   1683  CG  TRP A 224     -16.418  -1.760  26.206  1.00 93.79           C  
ATOM   1684  CD1 TRP A 224     -15.935  -1.094  27.281  1.00 93.79           C  
ATOM   1685  CD2 TRP A 224     -15.706  -3.035  26.189  1.00 93.79           C  
ATOM   1686  CE2 TRP A 224     -14.850  -3.090  27.330  1.00 93.79           C  
ATOM   1687  CE3 TRP A 224     -15.724  -4.163  25.342  1.00 93.79           C  
ATOM   1688  NE1 TRP A 224     -15.005  -1.865  27.941  1.00 93.79           N  
ATOM   1689  CH2 TRP A 224     -14.232  -5.368  26.845  1.00 93.79           C  
ATOM   1690  CZ2 TRP A 224     -14.125  -4.238  27.666  1.00 93.79           C  
ATOM   1691  CZ3 TRP A 224     -15.015  -5.331  25.679  1.00 93.79           C  
ATOM   1692  N   GLU A 225     -19.731   0.956  23.970  1.00 90.91           N  
ATOM   1693  CA  GLU A 225     -20.407   1.588  22.826  1.00 90.91           C  
ATOM   1694  C   GLU A 225     -19.756   2.943  22.529  1.00 90.91           C  
ATOM   1695  CB  GLU A 225     -21.923   1.739  23.065  1.00 90.91           C  
ATOM   1696  O   GLU A 225     -19.200   3.115  21.443  1.00 90.91           O  
ATOM   1697  CG  GLU A 225     -22.617   2.402  21.857  1.00 90.91           C  
ATOM   1698  CD  GLU A 225     -24.130   2.646  22.017  1.00 90.91           C  
ATOM   1699  OE1 GLU A 225     -24.860   2.438  21.027  1.00 90.91           O  
ATOM   1700  OE2 GLU A 225     -24.603   3.075  23.098  1.00 90.91           O  
ATOM   1701  N   GLY A 226     -19.739   3.852  23.513  1.00 91.36           N  
ATOM   1702  CA  GLY A 226     -19.160   5.186  23.352  1.00 91.36           C  
ATOM   1703  C   GLY A 226     -17.662   5.154  23.040  1.00 91.36           C  
ATOM   1704  O   GLY A 226     -17.183   5.941  22.221  1.00 91.36           O  
ATOM   1705  N   LEU A 227     -16.922   4.203  23.624  1.00 95.61           N  
ATOM   1706  CA  LEU A 227     -15.500   4.014  23.334  1.00 95.61           C  
ATOM   1707  C   LEU A 227     -15.257   3.693  21.861  1.00 95.61           C  
ATOM   1708  CB  LEU A 227     -14.932   2.907  24.234  1.00 95.61           C  
ATOM   1709  O   LEU A 227     -14.468   4.374  21.205  1.00 95.61           O  
ATOM   1710  CG  LEU A 227     -13.420   2.671  24.038  1.00 95.61           C  
ATOM   1711  CD1 LEU A 227     -12.838   2.149  25.339  1.00 95.61           C  
ATOM   1712  CD2 LEU A 227     -13.069   1.622  22.985  1.00 95.61           C  
ATOM   1713  N   PHE A 228     -15.891   2.639  21.343  1.00 95.09           N  
ATOM   1714  CA  PHE A 228     -15.624   2.177  19.982  1.00 95.09           C  
ATOM   1715  C   PHE A 228     -16.310   3.056  18.933  1.00 95.09           C  
ATOM   1716  CB  PHE A 228     -15.949   0.687  19.840  1.00 95.09           C  
ATOM   1717  O   PHE A 228     -15.788   3.169  17.826  1.00 95.09           O  
ATOM   1718  CG  PHE A 228     -14.998  -0.218  20.613  1.00 95.09           C  
ATOM   1719  CD1 PHE A 228     -13.653  -0.337  20.213  1.00 95.09           C  
ATOM   1720  CD2 PHE A 228     -15.435  -0.928  21.746  1.00 95.09           C  
ATOM   1721  CE1 PHE A 228     -12.765  -1.154  20.938  1.00 95.09           C  
ATOM   1722  CE2 PHE A 228     -14.548  -1.728  22.485  1.00 95.09           C  
ATOM   1723  CZ  PHE A 228     -13.209  -1.845  22.079  1.00 95.09           C  
ATOM   1724  N   GLU A 229     -17.395   3.751  19.292  1.00 93.14           N  
ATOM   1725  CA  GLU A 229     -17.940   4.859  18.504  1.00 93.14           C  
ATOM   1726  C   GLU A 229     -16.902   5.977  18.365  1.00 93.14           C  
ATOM   1727  CB  GLU A 229     -19.253   5.363  19.129  1.00 93.14           C  
ATOM   1728  O   GLU A 229     -16.602   6.379  17.246  1.00 93.14           O  
ATOM   1729  CG  GLU A 229     -19.944   6.447  18.281  1.00 93.14           C  
ATOM   1730  CD  GLU A 229     -21.334   6.848  18.813  1.00 93.14           C  
ATOM   1731  OE1 GLU A 229     -22.051   7.640  18.159  1.00 93.14           O  
ATOM   1732  OE2 GLU A 229     -21.769   6.369  19.878  1.00 93.14           O  
ATOM   1733  N   ALA A 230     -16.250   6.405  19.450  1.00 95.77           N  
ATOM   1734  CA  ALA A 230     -15.199   7.418  19.363  1.00 95.77           C  
ATOM   1735  C   ALA A 230     -13.974   6.956  18.550  1.00 95.77           C  
ATOM   1736  CB  ALA A 230     -14.811   7.854  20.776  1.00 95.77           C  
ATOM   1737  O   ALA A 230     -13.378   7.742  17.812  1.00 95.77           O  
ATOM   1738  N   ILE A 231     -13.611   5.672  18.631  1.00 96.97           N  
ATOM   1739  CA  ILE A 231     -12.504   5.089  17.854  1.00 96.97           C  
ATOM   1740  C   ILE A 231     -12.761   5.142  16.341  1.00 96.97           C  
ATOM   1741  CB  ILE A 231     -12.199   3.656  18.355  1.00 96.97           C  
ATOM   1742  O   ILE A 231     -11.793   5.205  15.587  1.00 96.97           O  
ATOM   1743  CG1 ILE A 231     -11.554   3.663  19.761  1.00 96.97           C  
ATOM   1744  CG2 ILE A 231     -11.327   2.825  17.396  1.00 96.97           C  
ATOM   1745  CD1 ILE A 231     -10.120   4.198  19.837  1.00 96.97           C  
ATOM   1746  N   THR A 232     -14.012   5.207  15.866  1.00 95.44           N  
ATOM   1747  CA  THR A 232     -14.300   5.347  14.419  1.00 95.44           C  
ATOM   1748  C   THR A 232     -13.667   6.573  13.779  1.00 95.44           C  
ATOM   1749  CB  THR A 232     -15.788   5.444  14.094  1.00 95.44           C  
ATOM   1750  O   THR A 232     -13.315   6.527  12.597  1.00 95.44           O  
ATOM   1751  CG2 THR A 232     -16.535   4.217  14.525  1.00 95.44           C  
ATOM   1752  OG1 THR A 232     -16.399   6.558  14.682  1.00 95.44           O  
ATOM   1753  N   GLY A 233     -13.435   7.630  14.568  1.00 97.09           N  
ATOM   1754  CA  GLY A 233     -12.688   8.802  14.132  1.00 97.09           C  
ATOM   1755  C   GLY A 233     -11.314   8.436  13.563  1.00 97.09           C  
ATOM   1756  O   GLY A 233     -10.865   9.079  12.624  1.00 97.09           O  
ATOM   1757  N   TYR A 234     -10.681   7.361  14.043  1.00 97.92           N  
ATOM   1758  CA  TYR A 234      -9.387   6.881  13.551  1.00 97.92           C  
ATOM   1759  C   TYR A 234      -9.416   6.502  12.064  1.00 97.92           C  
ATOM   1760  CB  TYR A 234      -8.946   5.690  14.412  1.00 97.92           C  
ATOM   1761  O   TYR A 234      -8.558   6.945  11.300  1.00 97.92           O  
ATOM   1762  CG  TYR A 234      -7.549   5.201  14.110  1.00 97.92           C  
ATOM   1763  CD1 TYR A 234      -7.347   3.959  13.477  1.00 97.92           C  
ATOM   1764  CD2 TYR A 234      -6.451   6.000  14.472  1.00 97.92           C  
ATOM   1765  CE1 TYR A 234      -6.038   3.507  13.223  1.00 97.92           C  
ATOM   1766  CE2 TYR A 234      -5.143   5.561  14.206  1.00 97.92           C  
ATOM   1767  OH  TYR A 234      -3.673   3.872  13.387  1.00 97.92           O  
ATOM   1768  CZ  TYR A 234      -4.938   4.306  13.599  1.00 97.92           C  
ATOM   1769  N   GLY A 235     -10.428   5.738  11.636  1.00 96.62           N  
ATOM   1770  CA  GLY A 235     -10.627   5.389  10.226  1.00 96.62           C  
ATOM   1771  C   GLY A 235     -10.936   6.616   9.367  1.00 96.62           C  
ATOM   1772  O   GLY A 235     -10.302   6.817   8.332  1.00 96.62           O  
ATOM   1773  N   LEU A 236     -11.823   7.493   9.856  1.00 97.74           N  
ATOM   1774  CA  LEU A 236     -12.163   8.757   9.194  1.00 97.74           C  
ATOM   1775  C   LEU A 236     -10.924   9.633   8.970  1.00 97.74           C  
ATOM   1776  CB  LEU A 236     -13.230   9.485  10.037  1.00 97.74           C  
ATOM   1777  O   LEU A 236     -10.719  10.141   7.869  1.00 97.74           O  
ATOM   1778  CG  LEU A 236     -13.626  10.888   9.534  1.00 97.74           C  
ATOM   1779  CD1 LEU A 236     -14.226  10.859   8.136  1.00 97.74           C  
ATOM   1780  CD2 LEU A 236     -14.648  11.503  10.488  1.00 97.74           C  
ATOM   1781  N   GLY A 237     -10.080   9.788   9.992  1.00 97.55           N  
ATOM   1782  CA  GLY A 237      -8.832  10.543   9.905  1.00 97.55           C  
ATOM   1783  C   GLY A 237      -7.867   9.953   8.885  1.00 97.55           C  
ATOM   1784  O   GLY A 237      -7.302  10.694   8.083  1.00 97.55           O  
ATOM   1785  N   GLY A 238      -7.727   8.624   8.873  1.00 96.91           N  
ATOM   1786  CA  GLY A 238      -6.865   7.926   7.926  1.00 96.91           C  
ATOM   1787  C   GLY A 238      -7.257   8.171   6.473  1.00 96.91           C  
ATOM   1788  O   GLY A 238      -6.471   8.714   5.698  1.00 96.91           O  
ATOM   1789  N   SER A 239      -8.501   7.856   6.115  1.00 96.99           N  
ATOM   1790  CA  SER A 239      -8.970   8.015   4.735  1.00 96.99           C  
ATOM   1791  C   SER A 239      -9.116   9.472   4.302  1.00 96.99           C  
ATOM   1792  CB  SER A 239     -10.285   7.279   4.542  1.00 96.99           C  
ATOM   1793  O   SER A 239      -8.915   9.770   3.126  1.00 96.99           O  
ATOM   1794  OG  SER A 239     -10.030   5.900   4.637  1.00 96.99           O  
ATOM   1795  N   SER A 240      -9.396  10.397   5.230  1.00 97.36           N  
ATOM   1796  CA  SER A 240      -9.443  11.832   4.916  1.00 97.36           C  
ATOM   1797  C   SER A 240      -8.096  12.327   4.396  1.00 97.36           C  
ATOM   1798  CB  SER A 240      -9.817  12.673   6.137  1.00 97.36           C  
ATOM   1799  O   SER A 240      -8.046  13.005   3.374  1.00 97.36           O  
ATOM   1800  OG  SER A 240     -11.125  12.413   6.582  1.00 97.36           O  
ATOM   1801  N   MET A 241      -6.992  11.979   5.070  1.00 96.55           N  
ATOM   1802  CA  MET A 241      -5.656  12.381   4.615  1.00 96.55           C  
ATOM   1803  C   MET A 241      -5.236  11.597   3.368  1.00 96.55           C  
ATOM   1804  CB  MET A 241      -4.614  12.199   5.723  1.00 96.55           C  
ATOM   1805  O   MET A 241      -4.645  12.173   2.455  1.00 96.55           O  
ATOM   1806  CG  MET A 241      -4.948  12.922   7.031  1.00 96.55           C  
ATOM   1807  SD  MET A 241      -5.280  14.703   6.978  1.00 96.55           S  
ATOM   1808  CE  MET A 241      -7.058  14.759   7.298  1.00 96.55           C  
ATOM   1809  N   ALA A 242      -5.589  10.309   3.297  1.00 96.94           N  
ATOM   1810  CA  ALA A 242      -5.314   9.474   2.134  1.00 96.94           C  
ATOM   1811  C   ALA A 242      -5.967  10.004   0.852  1.00 96.94           C  
ATOM   1812  CB  ALA A 242      -5.783   8.049   2.422  1.00 96.94           C  
ATOM   1813  O   ALA A 242      -5.347   9.926  -0.204  1.00 96.94           O  
ATOM   1814  N   LEU A 243      -7.176  10.579   0.926  1.00 97.76           N  
ATOM   1815  CA  LEU A 243      -7.848  11.165  -0.237  1.00 97.76           C  
ATOM   1816  C   LEU A 243      -6.991  12.259  -0.875  1.00 97.76           C  
ATOM   1817  CB  LEU A 243      -9.219  11.734   0.178  1.00 97.76           C  
ATOM   1818  O   LEU A 243      -6.750  12.233  -2.081  1.00 97.76           O  
ATOM   1819  CG  LEU A 243      -9.982  12.383  -0.995  1.00 97.76           C  
ATOM   1820  CD1 LEU A 243     -10.381  11.355  -2.057  1.00 97.76           C  
ATOM   1821  CD2 LEU A 243     -11.248  13.061  -0.489  1.00 97.76           C  
ATOM   1822  N   PHE A 244      -6.518  13.206  -0.063  1.00 96.75           N  
ATOM   1823  CA  PHE A 244      -5.675  14.287  -0.559  1.00 96.75           C  
ATOM   1824  C   PHE A 244      -4.318  13.768  -1.027  1.00 96.75           C  
ATOM   1825  CB  PHE A 244      -5.527  15.389   0.490  1.00 96.75           C  
ATOM   1826  O   PHE A 244      -3.900  14.170  -2.101  1.00 96.75           O  
ATOM   1827  CG  PHE A 244      -6.820  16.124   0.775  1.00 96.75           C  
ATOM   1828  CD1 PHE A 244      -7.312  17.074  -0.140  1.00 96.75           C  
ATOM   1829  CD2 PHE A 244      -7.550  15.838   1.940  1.00 96.75           C  
ATOM   1830  CE1 PHE A 244      -8.528  17.735   0.113  1.00 96.75           C  
ATOM   1831  CE2 PHE A 244      -8.783  16.469   2.174  1.00 96.75           C  
ATOM   1832  CZ  PHE A 244      -9.269  17.426   1.268  1.00 96.75           C  
ATOM   1833  N   GLY A 245      -3.693  12.829  -0.307  1.00 95.96           N  
ATOM   1834  CA  GLY A 245      -2.415  12.241  -0.727  1.00 95.96           C  
ATOM   1835  C   GLY A 245      -2.500  11.461  -2.045  1.00 95.96           C  
ATOM   1836  O   GLY A 245      -1.600  11.541  -2.876  1.00 95.96           O  
ATOM   1837  N   ARG A 246      -3.596  10.728  -2.288  1.00 96.36           N  
ATOM   1838  CA  ARG A 246      -3.784   9.963  -3.534  1.00 96.36           C  
ATOM   1839  C   ARG A 246      -4.127  10.865  -4.716  1.00 96.36           C  
ATOM   1840  CB  ARG A 246      -4.840   8.857  -3.332  1.00 96.36           C  
ATOM   1841  O   ARG A 246      -3.603  10.658  -5.804  1.00 96.36           O  
ATOM   1842  CG  ARG A 246      -4.591   7.597  -4.181  1.00 96.36           C  
ATOM   1843  CD  ARG A 246      -3.357   6.851  -3.652  1.00 96.36           C  
ATOM   1844  NE  ARG A 246      -3.207   5.494  -4.209  1.00 96.36           N  
ATOM   1845  NH1 ARG A 246      -1.035   5.657  -4.977  1.00 96.36           N  
ATOM   1846  NH2 ARG A 246      -2.100   3.758  -5.208  1.00 96.36           N  
ATOM   1847  CZ  ARG A 246      -2.129   4.991  -4.793  1.00 96.36           C  
ATOM   1848  N   VAL A 247      -4.961  11.886  -4.508  1.00 97.40           N  
ATOM   1849  CA  VAL A 247      -5.331  12.840  -5.566  1.00 97.40           C  
ATOM   1850  C   VAL A 247      -4.200  13.830  -5.849  1.00 97.40           C  
ATOM   1851  CB  VAL A 247      -6.637  13.577  -5.218  1.00 97.40           C  
ATOM   1852  O   VAL A 247      -3.868  14.048  -7.009  1.00 97.40           O  
ATOM   1853  CG1 VAL A 247      -6.997  14.638  -6.266  1.00 97.40           C  
ATOM   1854  CG2 VAL A 247      -7.819  12.604  -5.163  1.00 97.40           C  
ATOM   1855  N   GLY A 248      -3.608  14.429  -4.816  1.00 96.73           N  
ATOM   1856  CA  GLY A 248      -2.502  15.379  -4.923  1.00 96.73           C  
ATOM   1857  C   GLY A 248      -1.259  14.717  -5.504  1.00 96.73           C  
ATOM   1858  O   GLY A 248      -0.796  15.127  -6.571  1.00 96.73           O  
ATOM   1859  N   GLY A 249      -0.794  13.635  -4.876  1.00 96.18           N  
ATOM   1860  CA  GLY A 249       0.290  12.802  -5.392  1.00 96.18           C  
ATOM   1861  C   GLY A 249       0.016  12.280  -6.805  1.00 96.18           C  
ATOM   1862  O   GLY A 249       0.879  12.421  -7.665  1.00 96.18           O  
ATOM   1863  N   GLY A 250      -1.197  11.781  -7.079  1.00 96.59           N  
ATOM   1864  CA  GLY A 250      -1.613  11.273  -8.393  1.00 96.59           C  
ATOM   1865  C   GLY A 250      -1.585  12.326  -9.508  1.00 96.59           C  
ATOM   1866  O   GLY A 250      -1.053  12.075 -10.588  1.00 96.59           O  
ATOM   1867  N   ILE A 251      -2.097  13.537  -9.245  1.00 98.02           N  
ATOM   1868  CA  ILE A 251      -2.036  14.648 -10.211  1.00 98.02           C  
ATOM   1869  C   ILE A 251      -0.586  15.077 -10.449  1.00 98.02           C  
ATOM   1870  CB  ILE A 251      -2.914  15.846  -9.768  1.00 98.02           C  
ATOM   1871  O   ILE A 251      -0.241  15.428 -11.576  1.00 98.02           O  
ATOM   1872  CG1 ILE A 251      -4.415  15.477  -9.814  1.00 98.02           C  
ATOM   1873  CG2 ILE A 251      -2.685  17.089 -10.660  1.00 98.02           C  
ATOM   1874  CD1 ILE A 251      -5.315  16.465  -9.057  1.00 98.02           C  
ATOM   1875  N   TYR A 252       0.254  15.064  -9.409  1.00 97.99           N  
ATOM   1876  CA  TYR A 252       1.665  15.417  -9.532  1.00 97.99           C  
ATOM   1877  C   TYR A 252       2.396  14.453 -10.474  1.00 97.99           C  
ATOM   1878  CB  TYR A 252       2.323  15.469  -8.144  1.00 97.99           C  
ATOM   1879  O   TYR A 252       2.987  14.912 -11.452  1.00 97.99           O  
ATOM   1880  CG  TYR A 252       3.791  15.840  -8.175  1.00 97.99           C  
ATOM   1881  CD1 TYR A 252       4.754  14.887  -8.556  1.00 97.99           C  
ATOM   1882  CD2 TYR A 252       4.204  17.134  -7.818  1.00 97.99           C  
ATOM   1883  CE1 TYR A 252       6.113  15.227  -8.609  1.00 97.99           C  
ATOM   1884  CE2 TYR A 252       5.570  17.469  -7.846  1.00 97.99           C  
ATOM   1885  OH  TYR A 252       7.838  16.862  -8.310  1.00 97.99           O  
ATOM   1886  CZ  TYR A 252       6.527  16.521  -8.257  1.00 97.99           C  
ATOM   1887  N   THR A 253       2.329  13.145 -10.192  1.00 96.60           N  
ATOM   1888  CA  THR A 253       3.055  12.114 -10.954  1.00 96.60           C  
ATOM   1889  C   THR A 253       2.574  12.057 -12.395  1.00 96.60           C  
ATOM   1890  CB  THR A 253       3.009  10.730 -10.271  1.00 96.60           C  
ATOM   1891  O   THR A 253       3.350  12.319 -13.307  1.00 96.60           O  
ATOM   1892  CG2 THR A 253       1.622  10.182  -9.958  1.00 96.60           C  
ATOM   1893  OG1 THR A 253       3.571   9.749 -11.098  1.00 96.60           O  
ATOM   1894  N   LYS A 254       1.267  11.891 -12.628  1.00 96.90           N  
ATOM   1895  CA  LYS A 254       0.761  11.671 -13.989  1.00 96.90           C  
ATOM   1896  C   LYS A 254       0.791  12.920 -14.875  1.00 96.90           C  
ATOM   1897  CB  LYS A 254      -0.618  11.001 -13.947  1.00 96.90           C  
ATOM   1898  O   LYS A 254       0.703  12.817 -16.093  1.00 96.90           O  
ATOM   1899  CG  LYS A 254      -0.649   9.643 -13.214  1.00 96.90           C  
ATOM   1900  CD  LYS A 254       0.340   8.560 -13.726  1.00 96.90           C  
ATOM   1901  CE  LYS A 254       1.412   8.081 -12.736  1.00 96.90           C  
ATOM   1902  NZ  LYS A 254       2.200   6.945 -13.279  1.00 96.90           N  
ATOM   1903  N   ALA A 255       0.928  14.119 -14.300  1.00 96.76           N  
ATOM   1904  CA  ALA A 255       1.223  15.314 -15.092  1.00 96.76           C  
ATOM   1905  C   ALA A 255       2.662  15.314 -15.632  1.00 96.76           C  
ATOM   1906  CB  ALA A 255       0.974  16.561 -14.241  1.00 96.76           C  
ATOM   1907  O   ALA A 255       2.891  15.842 -16.722  1.00 96.76           O  
ATOM   1908  N   ALA A 256       3.611  14.780 -14.857  1.00 96.83           N  
ATOM   1909  CA  ALA A 256       5.009  14.656 -15.246  1.00 96.83           C  
ATOM   1910  C   ALA A 256       5.215  13.494 -16.220  1.00 96.83           C  
ATOM   1911  CB  ALA A 256       5.867  14.536 -13.986  1.00 96.83           C  
ATOM   1912  O   ALA A 256       5.744  13.747 -17.297  1.00 96.83           O  
ATOM   1913  N   ASP A 257       4.692  12.315 -15.889  1.00 96.16           N  
ATOM   1914  CA  ASP A 257       4.723  11.073 -16.676  1.00 96.16           C  
ATOM   1915  C   ASP A 257       4.240  11.304 -18.122  1.00 96.16           C  
ATOM   1916  CB  ASP A 257       3.840  10.079 -15.901  1.00 96.16           C  
ATOM   1917  O   ASP A 257       5.026  11.354 -19.070  1.00 96.16           O  
ATOM   1918  CG  ASP A 257       3.862   8.637 -16.395  1.00 96.16           C  
ATOM   1919  OD1 ASP A 257       4.458   8.398 -17.464  1.00 96.16           O  
ATOM   1920  OD2 ASP A 257       3.158   7.849 -15.708  1.00 96.16           O  
ATOM   1921  N   VAL A 258       2.968  11.695 -18.292  1.00 96.68           N  
ATOM   1922  CA  VAL A 258       2.380  11.994 -19.611  1.00 96.68           C  
ATOM   1923  C   VAL A 258       3.165  13.077 -20.364  1.00 96.68           C  
ATOM   1924  CB  VAL A 258       0.906  12.421 -19.450  1.00 96.68           C  
ATOM   1925  O   VAL A 258       3.304  13.029 -21.587  1.00 96.68           O  
ATOM   1926  CG1 VAL A 258       0.259  12.840 -20.779  1.00 96.68           C  
ATOM   1927  CG2 VAL A 258       0.048  11.295 -18.864  1.00 96.68           C  
ATOM   1928  N   GLY A 259       3.675  14.089 -19.658  1.00 96.37           N  
ATOM   1929  CA  GLY A 259       4.477  15.146 -20.270  1.00 96.37           C  
ATOM   1930  C   GLY A 259       5.835  14.655 -20.774  1.00 96.37           C  
ATOM   1931  O   GLY A 259       6.260  15.046 -21.868  1.00 96.37           O  
ATOM   1932  N   ALA A 260       6.497  13.807 -19.987  1.00 97.08           N  
ATOM   1933  CA  ALA A 260       7.785  13.212 -20.292  1.00 97.08           C  
ATOM   1934  C   ALA A 260       7.665  12.242 -21.472  1.00 97.08           C  
ATOM   1935  CB  ALA A 260       8.325  12.510 -19.037  1.00 97.08           C  
ATOM   1936  O   ALA A 260       8.397  12.396 -22.456  1.00 97.08           O  
ATOM   1937  N   ASP A 261       6.699  11.328 -21.416  1.00 96.87           N  
ATOM   1938  CA  ASP A 261       6.540  10.238 -22.375  1.00 96.87           C  
ATOM   1939  C   ASP A 261       6.060  10.715 -23.746  1.00 96.87           C  
ATOM   1940  CB  ASP A 261       5.611   9.160 -21.768  1.00 96.87           C  
ATOM   1941  O   ASP A 261       6.622  10.326 -24.778  1.00 96.87           O  
ATOM   1942  CG  ASP A 261       6.410   7.973 -21.213  1.00 96.87           C  
ATOM   1943  OD1 ASP A 261       7.594   8.203 -20.881  1.00 96.87           O  
ATOM   1944  OD2 ASP A 261       5.997   6.819 -21.495  1.00 96.87           O  
ATOM   1945  N   LEU A 262       5.084  11.629 -23.796  1.00 96.63           N  
ATOM   1946  CA  LEU A 262       4.591  12.156 -25.070  1.00 96.63           C  
ATOM   1947  C   LEU A 262       5.689  12.910 -25.832  1.00 96.63           C  
ATOM   1948  CB  LEU A 262       3.366  13.060 -24.847  1.00 96.63           C  
ATOM   1949  O   LEU A 262       5.919  12.655 -27.017  1.00 96.63           O  
ATOM   1950  CG  LEU A 262       2.083  12.336 -24.394  1.00 96.63           C  
ATOM   1951  CD1 LEU A 262       0.969  13.375 -24.233  1.00 96.63           C  
ATOM   1952  CD2 LEU A 262       1.605  11.294 -25.403  1.00 96.63           C  
ATOM   1953  N   VAL A 263       6.406  13.828 -25.178  1.00 96.73           N  
ATOM   1954  CA  VAL A 263       7.424  14.620 -25.885  1.00 96.73           C  
ATOM   1955  C   VAL A 263       8.693  13.805 -26.117  1.00 96.73           C  
ATOM   1956  CB  VAL A 263       7.728  15.953 -25.187  1.00 96.73           C  
ATOM   1957  O   VAL A 263       9.263  13.867 -27.208  1.00 96.73           O  
ATOM   1958  CG1 VAL A 263       8.664  16.802 -26.063  1.00 96.73           C  
ATOM   1959  CG2 VAL A 263       6.448  16.765 -24.987  1.00 96.73           C  
ATOM   1960  N   GLY A 264       9.131  13.022 -25.133  1.00 95.86           N  
ATOM   1961  CA  GLY A 264      10.334  12.204 -25.237  1.00 95.86           C  
ATOM   1962  C   GLY A 264      10.196  11.112 -26.296  1.00 95.86           C  
ATOM   1963  O   GLY A 264      10.893  11.129 -27.318  1.00 95.86           O  
ATOM   1964  N   LYS A 265       9.252  10.190 -26.094  1.00 95.17           N  
ATOM   1965  CA  LYS A 265       9.171   8.938 -26.861  1.00 95.17           C  
ATOM   1966  C   LYS A 265       8.461   9.111 -28.199  1.00 95.17           C  
ATOM   1967  CB  LYS A 265       8.489   7.858 -26.005  1.00 95.17           C  
ATOM   1968  O   LYS A 265       8.871   8.500 -29.187  1.00 95.17           O  
ATOM   1969  CG  LYS A 265       9.266   7.575 -24.707  1.00 95.17           C  
ATOM   1970  CD  LYS A 265       8.420   6.812 -23.693  1.00 95.17           C  
ATOM   1971  CE  LYS A 265       8.164   5.356 -24.057  1.00 95.17           C  
ATOM   1972  NZ  LYS A 265       7.507   4.696 -22.920  1.00 95.17           N  
ATOM   1973  N   ILE A 266       7.418   9.944 -28.265  1.00 94.83           N  
ATOM   1974  CA  ILE A 266       6.611  10.103 -29.489  1.00 94.83           C  
ATOM   1975  C   ILE A 266       7.174  11.197 -30.401  1.00 94.83           C  
ATOM   1976  CB  ILE A 266       5.111  10.306 -29.171  1.00 94.83           C  
ATOM   1977  O   ILE A 266       7.326  10.967 -31.605  1.00 94.83           O  
ATOM   1978  CG1 ILE A 266       4.614   9.171 -28.245  1.00 94.83           C  
ATOM   1979  CG2 ILE A 266       4.287  10.400 -30.471  1.00 94.83           C  
ATOM   1980  CD1 ILE A 266       3.108   9.191 -28.006  1.00 94.83           C  
ATOM   1981  N   GLU A 267       7.486  12.377 -29.855  1.00 96.56           N  
ATOM   1982  CA  GLU A 267       7.896  13.536 -30.663  1.00 96.56           C  
ATOM   1983  C   GLU A 267       9.397  13.581 -30.949  1.00 96.56           C  
ATOM   1984  CB  GLU A 267       7.481  14.851 -29.993  1.00 96.56           C  
ATOM   1985  O   GLU A 267       9.801  13.859 -32.081  1.00 96.56           O  
ATOM   1986  CG  GLU A 267       5.966  14.993 -29.862  1.00 96.56           C  
ATOM   1987  CD  GLU A 267       5.577  16.272 -29.121  1.00 96.56           C  
ATOM   1988  OE1 GLU A 267       4.450  16.305 -28.593  1.00 96.56           O  
ATOM   1989  OE2 GLU A 267       6.313  17.289 -29.143  1.00 96.56           O  
ATOM   1990  N   ARG A 268      10.234  13.337 -29.935  1.00 95.78           N  
ATOM   1991  CA  ARG A 268      11.696  13.478 -30.039  1.00 95.78           C  
ATOM   1992  C   ARG A 268      12.432  12.170 -30.297  1.00 95.78           C  
ATOM   1993  CB  ARG A 268      12.240  14.210 -28.800  1.00 95.78           C  
ATOM   1994  O   ARG A 268      13.591  12.228 -30.698  1.00 95.78           O  
ATOM   1995  CG  ARG A 268      11.665  15.623 -28.623  1.00 95.78           C  
ATOM   1996  CD  ARG A 268      11.956  16.534 -29.818  1.00 95.78           C  
ATOM   1997  NE  ARG A 268      11.298  17.828 -29.627  1.00 95.78           N  
ATOM   1998  NH1 ARG A 268      12.685  19.139 -30.923  1.00 95.78           N  
ATOM   1999  NH2 ARG A 268      10.991  20.038 -29.795  1.00 95.78           N  
ATOM   2000  CZ  ARG A 268      11.667  18.986 -30.124  1.00 95.78           C  
ATOM   2001  N   ASN A 269      11.756  11.028 -30.157  1.00 95.02           N  
ATOM   2002  CA  ASN A 269      12.330   9.684 -30.285  1.00 95.02           C  
ATOM   2003  C   ASN A 269      13.593   9.506 -29.416  1.00 95.02           C  
ATOM   2004  CB  ASN A 269      12.548   9.291 -31.763  1.00 95.02           C  
ATOM   2005  O   ASN A 269      14.593   8.950 -29.872  1.00 95.02           O  
ATOM   2006  CG  ASN A 269      11.347   9.512 -32.663  1.00 95.02           C  
ATOM   2007  ND2 ASN A 269      11.353  10.590 -33.411  1.00 95.02           N  
ATOM   2008  OD1 ASN A 269      10.398   8.743 -32.734  1.00 95.02           O  
ATOM   2009  N   ILE A 270      13.554  10.013 -28.181  1.00 95.62           N  
ATOM   2010  CA  ILE A 270      14.549   9.713 -27.143  1.00 95.62           C  
ATOM   2011  C   ILE A 270      14.004   8.606 -26.217  1.00 95.62           C  
ATOM   2012  CB  ILE A 270      14.997  10.988 -26.387  1.00 95.62           C  
ATOM   2013  O   ILE A 270      12.784   8.410 -26.191  1.00 95.62           O  
ATOM   2014  CG1 ILE A 270      13.844  11.649 -25.608  1.00 95.62           C  
ATOM   2015  CG2 ILE A 270      15.640  11.974 -27.383  1.00 95.62           C  
ATOM   2016  CD1 ILE A 270      14.252  12.885 -24.799  1.00 95.62           C  
ATOM   2017  N   PRO A 271      14.868   7.853 -25.511  1.00 94.63           N  
ATOM   2018  CA  PRO A 271      14.438   6.853 -24.532  1.00 94.63           C  
ATOM   2019  C   PRO A 271      13.488   7.404 -23.453  1.00 94.63           C  
ATOM   2020  CB  PRO A 271      15.729   6.306 -23.911  1.00 94.63           C  
ATOM   2021  O   PRO A 271      13.480   8.603 -23.166  1.00 94.63           O  
ATOM   2022  CG  PRO A 271      16.773   6.524 -25.003  1.00 94.63           C  
ATOM   2023  CD  PRO A 271      16.321   7.841 -25.628  1.00 94.63           C  
ATOM   2024  N   GLU A 272      12.695   6.508 -22.857  1.00 94.66           N  
ATOM   2025  CA  GLU A 272      12.006   6.753 -21.577  1.00 94.66           C  
ATOM   2026  C   GLU A 272      13.057   7.078 -20.508  1.00 94.66           C  
ATOM   2027  CB  GLU A 272      11.195   5.497 -21.203  1.00 94.66           C  
ATOM   2028  O   GLU A 272      14.130   6.484 -20.536  1.00 94.66           O  
ATOM   2029  CG  GLU A 272      10.300   5.645 -19.959  1.00 94.66           C  
ATOM   2030  CD  GLU A 272       9.437   4.384 -19.745  1.00 94.66           C  
ATOM   2031  OE1 GLU A 272       9.616   3.637 -18.759  1.00 94.66           O  
ATOM   2032  OE2 GLU A 272       8.671   4.024 -20.669  1.00 94.66           O  
ATOM   2033  N   ASP A 273      12.772   8.022 -19.611  1.00 96.58           N  
ATOM   2034  CA  ASP A 273      13.693   8.501 -18.567  1.00 96.58           C  
ATOM   2035  C   ASP A 273      15.018   9.147 -19.025  1.00 96.58           C  
ATOM   2036  CB  ASP A 273      13.958   7.419 -17.520  1.00 96.58           C  
ATOM   2037  O   ASP A 273      15.968   9.284 -18.247  1.00 96.58           O  
ATOM   2038  CG  ASP A 273      12.693   6.914 -16.860  1.00 96.58           C  
ATOM   2039  OD1 ASP A 273      12.054   7.754 -16.195  1.00 96.58           O  
ATOM   2040  OD2 ASP A 273      12.499   5.679 -16.932  1.00 96.58           O  
ATOM   2041  N   ASP A 274      15.114   9.587 -20.280  1.00 96.73           N  
ATOM   2042  CA  ASP A 274      16.343  10.207 -20.776  1.00 96.73           C  
ATOM   2043  C   ASP A 274      16.698  11.496 -19.990  1.00 96.73           C  
ATOM   2044  CB  ASP A 274      16.205  10.479 -22.275  1.00 96.73           C  
ATOM   2045  O   ASP A 274      15.855  12.391 -19.848  1.00 96.73           O  
ATOM   2046  CG  ASP A 274      17.513  10.946 -22.906  1.00 96.73           C  
ATOM   2047  OD1 ASP A 274      17.969  12.077 -22.630  1.00 96.73           O  
ATOM   2048  OD2 ASP A 274      18.052  10.253 -23.792  1.00 96.73           O  
ATOM   2049  N   PRO A 275      17.958  11.673 -19.535  1.00 95.64           N  
ATOM   2050  CA  PRO A 275      18.370  12.825 -18.725  1.00 95.64           C  
ATOM   2051  C   PRO A 275      18.337  14.169 -19.472  1.00 95.64           C  
ATOM   2052  CB  PRO A 275      19.784  12.484 -18.241  1.00 95.64           C  
ATOM   2053  O   PRO A 275      18.580  15.216 -18.876  1.00 95.64           O  
ATOM   2054  CG  PRO A 275      20.319  11.548 -19.325  1.00 95.64           C  
ATOM   2055  CD  PRO A 275      19.078  10.767 -19.746  1.00 95.64           C  
ATOM   2056  N   ARG A 276      18.070  14.188 -20.782  1.00 96.48           N  
ATOM   2057  CA  ARG A 276      17.804  15.421 -21.541  1.00 96.48           C  
ATOM   2058  C   ARG A 276      16.373  15.912 -21.336  1.00 96.48           C  
ATOM   2059  CB  ARG A 276      18.085  15.186 -23.033  1.00 96.48           C  
ATOM   2060  O   ARG A 276      16.101  17.083 -21.594  1.00 96.48           O  
ATOM   2061  CG  ARG A 276      19.547  14.792 -23.304  1.00 96.48           C  
ATOM   2062  CD  ARG A 276      19.740  14.349 -24.755  1.00 96.48           C  
ATOM   2063  NE  ARG A 276      19.165  13.015 -24.997  1.00 96.48           N  
ATOM   2064  NH1 ARG A 276      19.636  12.875 -27.238  1.00 96.48           N  
ATOM   2065  NH2 ARG A 276      18.720  11.140 -26.206  1.00 96.48           N  
ATOM   2066  CZ  ARG A 276      19.172  12.353 -26.136  1.00 96.48           C  
ATOM   2067  N   ASN A 277      15.459  15.049 -20.894  1.00 97.44           N  
ATOM   2068  CA  ASN A 277      14.058  15.386 -20.694  1.00 97.44           C  
ATOM   2069  C   ASN A 277      13.857  16.139 -19.366  1.00 97.44           C  
ATOM   2070  CB  ASN A 277      13.224  14.098 -20.776  1.00 97.44           C  
ATOM   2071  O   ASN A 277      14.046  15.555 -18.302  1.00 97.44           O  
ATOM   2072  CG  ASN A 277      11.737  14.373 -20.905  1.00 97.44           C  
ATOM   2073  ND2 ASN A 277      11.016  13.432 -21.466  1.00 97.44           N  
ATOM   2074  OD1 ASN A 277      11.238  15.436 -20.555  1.00 97.44           O  
ATOM   2075  N   PRO A 278      13.440  17.418 -19.369  1.00 96.92           N  
ATOM   2076  CA  PRO A 278      13.246  18.182 -18.136  1.00 96.92           C  
ATOM   2077  C   PRO A 278      12.135  17.643 -17.222  1.00 96.92           C  
ATOM   2078  CB  PRO A 278      12.936  19.608 -18.595  1.00 96.92           C  
ATOM   2079  O   PRO A 278      12.099  18.016 -16.050  1.00 96.92           O  
ATOM   2080  CG  PRO A 278      12.336  19.420 -19.983  1.00 96.92           C  
ATOM   2081  CD  PRO A 278      13.133  18.241 -20.528  1.00 96.92           C  
ATOM   2082  N   ALA A 279      11.237  16.784 -17.712  1.00 97.63           N  
ATOM   2083  CA  ALA A 279      10.161  16.223 -16.899  1.00 97.63           C  
ATOM   2084  C   ALA A 279      10.574  14.976 -16.089  1.00 97.63           C  
ATOM   2085  CB  ALA A 279       8.946  15.984 -17.799  1.00 97.63           C  
ATOM   2086  O   ALA A 279       9.915  14.685 -15.095  1.00 97.63           O  
ATOM   2087  N   VAL A 280      11.689  14.305 -16.421  1.00 97.15           N  
ATOM   2088  CA  VAL A 280      12.062  12.999 -15.826  1.00 97.15           C  
ATOM   2089  C   VAL A 280      12.255  13.033 -14.306  1.00 97.15           C  
ATOM   2090  CB  VAL A 280      13.324  12.432 -16.507  1.00 97.15           C  
ATOM   2091  O   VAL A 280      11.874  12.108 -13.597  1.00 97.15           O  
ATOM   2092  CG1 VAL A 280      14.605  13.212 -16.178  1.00 97.15           C  
ATOM   2093  CG2 VAL A 280      13.552  10.981 -16.096  1.00 97.15           C  
ATOM   2094  N   ILE A 281      12.799  14.127 -13.761  1.00 96.67           N  
ATOM   2095  CA  ILE A 281      12.943  14.258 -12.305  1.00 96.67           C  
ATOM   2096  C   ILE A 281      11.572  14.385 -11.640  1.00 96.67           C  
ATOM   2097  CB  ILE A 281      13.870  15.436 -11.938  1.00 96.67           C  
ATOM   2098  O   ILE A 281      11.363  13.802 -10.584  1.00 96.67           O  
ATOM   2099  CG1 ILE A 281      15.327  15.194 -12.394  1.00 96.67           C  
ATOM   2100  CG2 ILE A 281      13.836  15.765 -10.432  1.00 96.67           C  
ATOM   2101  CD1 ILE A 281      16.059  14.030 -11.708  1.00 96.67           C  
ATOM   2102  N   ALA A 282      10.640  15.135 -12.235  1.00 96.84           N  
ATOM   2103  CA  ALA A 282       9.287  15.255 -11.697  1.00 96.84           C  
ATOM   2104  C   ALA A 282       8.523  13.927 -11.802  1.00 96.84           C  
ATOM   2105  CB  ALA A 282       8.561  16.396 -12.420  1.00 96.84           C  
ATOM   2106  O   ALA A 282       7.742  13.617 -10.912  1.00 96.84           O  
ATOM   2107  N   ASP A 283       8.791  13.149 -12.846  1.00 97.34           N  
ATOM   2108  CA  ASP A 283       8.216  11.826 -13.065  1.00 97.34           C  
ATOM   2109  C   ASP A 283       8.650  10.839 -11.973  1.00 97.34           C  
ATOM   2110  CB  ASP A 283       8.643  11.386 -14.468  1.00 97.34           C  
ATOM   2111  O   ASP A 283       7.849  10.435 -11.135  1.00 97.34           O  
ATOM   2112  CG  ASP A 283       7.905  10.156 -14.957  1.00 97.34           C  
ATOM   2113  OD1 ASP A 283       6.906   9.809 -14.296  1.00 97.34           O  
ATOM   2114  OD2 ASP A 283       8.315   9.715 -16.045  1.00 97.34           O  
ATOM   2115  N   ASN A 284       9.965  10.654 -11.817  1.00 97.54           N  
ATOM   2116  CA  ASN A 284      10.525   9.758 -10.803  1.00 97.54           C  
ATOM   2117  C   ASN A 284      10.234  10.239  -9.361  1.00 97.54           C  
ATOM   2118  CB  ASN A 284      12.039   9.633 -11.049  1.00 97.54           C  
ATOM   2119  O   ASN A 284      10.105   9.439  -8.431  1.00 97.54           O  
ATOM   2120  CG  ASN A 284      12.421   8.636 -12.138  1.00 97.54           C  
ATOM   2121  ND2 ASN A 284      12.128   8.913 -13.390  1.00 97.54           N  
ATOM   2122  OD1 ASN A 284      13.093   7.659 -11.845  1.00 97.54           O  
ATOM   2123  N   VAL A 285      10.126  11.555  -9.123  1.00 97.50           N  
ATOM   2124  CA  VAL A 285       9.601  12.088  -7.848  1.00 97.50           C  
ATOM   2125  C   VAL A 285       8.141  11.675  -7.659  1.00 97.50           C  
ATOM   2126  CB  VAL A 285       9.740  13.622  -7.782  1.00 97.50           C  
ATOM   2127  O   VAL A 285       7.745  11.313  -6.549  1.00 97.50           O  
ATOM   2128  CG1 VAL A 285       8.957  14.232  -6.611  1.00 97.50           C  
ATOM   2129  CG2 VAL A 285      11.203  14.026  -7.564  1.00 97.50           C  
ATOM   2130  N   GLY A 286       7.369  11.715  -8.740  1.00 95.95           N  
ATOM   2131  CA  GLY A 286       5.981  11.308  -8.849  1.00 95.95           C  
ATOM   2132  C   GLY A 286       5.694   9.934  -8.262  1.00 95.95           C  
ATOM   2133  O   GLY A 286       4.829   9.835  -7.391  1.00 95.95           O  
ATOM   2134  N   ASP A 287       6.448   8.911  -8.643  1.00 95.80           N  
ATOM   2135  CA  ASP A 287       6.196   7.528  -8.199  1.00 95.80           C  
ATOM   2136  C   ASP A 287       6.313   7.397  -6.673  1.00 95.80           C  
ATOM   2137  CB  ASP A 287       7.184   6.559  -8.869  1.00 95.80           C  
ATOM   2138  O   ASP A 287       5.590   6.655  -6.005  1.00 95.80           O  
ATOM   2139  CG  ASP A 287       7.395   6.864 -10.347  1.00 95.80           C  
ATOM   2140  OD1 ASP A 287       6.391   7.294 -10.955  1.00 95.80           O  
ATOM   2141  OD2 ASP A 287       8.594   6.871 -10.710  1.00 95.80           O  
ATOM   2142  N   ASN A 288       7.185   8.204  -6.067  1.00 97.58           N  
ATOM   2143  CA  ASN A 288       7.371   8.225  -4.622  1.00 97.58           C  
ATOM   2144  C   ASN A 288       6.249   8.982  -3.885  1.00 97.58           C  
ATOM   2145  CB  ASN A 288       8.749   8.818  -4.310  1.00 97.58           C  
ATOM   2146  O   ASN A 288       5.919   8.642  -2.744  1.00 97.58           O  
ATOM   2147  CG  ASN A 288       9.886   7.944  -4.799  1.00 97.58           C  
ATOM   2148  ND2 ASN A 288      10.472   8.258  -5.926  1.00 97.58           N  
ATOM   2149  OD1 ASN A 288      10.296   7.014  -4.122  1.00 97.58           O  
ATOM   2150  N   VAL A 289       5.669  10.022  -4.493  1.00 95.03           N  
ATOM   2151  CA  VAL A 289       4.645  10.868  -3.848  1.00 95.03           C  
ATOM   2152  C   VAL A 289       3.219  10.390  -4.122  1.00 95.03           C  
ATOM   2153  CB  VAL A 289       4.815  12.358  -4.194  1.00 95.03           C  
ATOM   2154  O   VAL A 289       2.367  10.464  -3.241  1.00 95.03           O  
ATOM   2155  CG1 VAL A 289       6.210  12.856  -3.784  1.00 95.03           C  
ATOM   2156  CG2 VAL A 289       4.598  12.703  -5.668  1.00 95.03           C  
ATOM   2157  N   GLY A 290       2.961   9.847  -5.309  1.00 93.37           N  
ATOM   2158  CA  GLY A 290       1.702   9.215  -5.681  1.00 93.37           C  
ATOM   2159  C   GLY A 290       1.693   7.750  -5.268  1.00 93.37           C  
ATOM   2160  O   GLY A 290       0.980   7.372  -4.330  1.00 93.37           O  
ATOM   2161  N   ASP A 291       2.509   6.942  -5.940  1.00 93.83           N  
ATOM   2162  CA  ASP A 291       2.400   5.477  -5.959  1.00 93.83           C  
ATOM   2163  C   ASP A 291       2.954   4.795  -4.712  1.00 93.83           C  
ATOM   2164  CB  ASP A 291       2.982   4.920  -7.265  1.00 93.83           C  
ATOM   2165  O   ASP A 291       2.554   3.680  -4.387  1.00 93.83           O  
ATOM   2166  CG  ASP A 291       2.193   5.402  -8.488  1.00 93.83           C  
ATOM   2167  OD1 ASP A 291       1.131   6.045  -8.277  1.00 93.83           O  
ATOM   2168  OD2 ASP A 291       2.620   5.083  -9.606  1.00 93.83           O  
ATOM   2169  N   ILE A 292       3.760   5.511  -3.930  1.00 96.50           N  
ATOM   2170  CA  ILE A 292       4.194   5.091  -2.599  1.00 96.50           C  
ATOM   2171  C   ILE A 292       3.442   5.844  -1.497  1.00 96.50           C  
ATOM   2172  CB  ILE A 292       5.724   5.206  -2.496  1.00 96.50           C  
ATOM   2173  O   ILE A 292       2.733   5.218  -0.706  1.00 96.50           O  
ATOM   2174  CG1 ILE A 292       6.458   4.241  -3.449  1.00 96.50           C  
ATOM   2175  CG2 ILE A 292       6.205   5.021  -1.055  1.00 96.50           C  
ATOM   2176  CD1 ILE A 292       6.330   2.751  -3.098  1.00 96.50           C  
ATOM   2177  N   ALA A 293       3.572   7.173  -1.400  1.00 96.91           N  
ATOM   2178  CA  ALA A 293       3.029   7.903  -0.250  1.00 96.91           C  
ATOM   2179  C   ALA A 293       1.490   7.915  -0.219  1.00 96.91           C  
ATOM   2180  CB  ALA A 293       3.614   9.316  -0.201  1.00 96.91           C  
ATOM   2181  O   ALA A 293       0.882   7.635   0.826  1.00 96.91           O  
ATOM   2182  N   GLY A 294       0.857   8.173  -1.367  1.00 94.60           N  
ATOM   2183  CA  GLY A 294      -0.591   8.075  -1.519  1.00 94.60           C  
ATOM   2184  C   GLY A 294      -1.093   6.647  -1.288  1.00 94.60           C  
ATOM   2185  O   GLY A 294      -2.044   6.455  -0.534  1.00 94.60           O  
ATOM   2186  N   MET A 295      -0.434   5.640  -1.874  1.00 95.62           N  
ATOM   2187  CA  MET A 295      -0.804   4.220  -1.729  1.00 95.62           C  
ATOM   2188  C   MET A 295      -0.707   3.733  -0.279  1.00 95.62           C  
ATOM   2189  CB  MET A 295       0.108   3.376  -2.631  1.00 95.62           C  
ATOM   2190  O   MET A 295      -1.627   3.097   0.236  1.00 95.62           O  
ATOM   2191  CG  MET A 295      -0.251   1.888  -2.651  1.00 95.62           C  
ATOM   2192  SD  MET A 295       0.597   0.945  -1.365  1.00 95.62           S  
ATOM   2193  CE  MET A 295       2.239   0.837  -2.128  1.00 95.62           C  
ATOM   2194  N   GLY A 296       0.377   4.087   0.414  1.00 94.23           N  
ATOM   2195  CA  GLY A 296       0.570   3.738   1.818  1.00 94.23           C  
ATOM   2196  C   GLY A 296      -0.503   4.337   2.723  1.00 94.23           C  
ATOM   2197  O   GLY A 296      -1.016   3.658   3.612  1.00 94.23           O  
ATOM   2198  N   SER A 297      -0.882   5.591   2.465  1.00 95.71           N  
ATOM   2199  CA  SER A 297      -1.985   6.262   3.164  1.00 95.71           C  
ATOM   2200  C   SER A 297      -3.336   5.602   2.865  1.00 95.71           C  
ATOM   2201  CB  SER A 297      -2.034   7.736   2.755  1.00 95.71           C  
ATOM   2202  O   SER A 297      -4.135   5.378   3.772  1.00 95.71           O  
ATOM   2203  OG  SER A 297      -0.824   8.385   3.097  1.00 95.71           O  
ATOM   2204  N   ASP A 298      -3.573   5.244   1.602  1.00 95.20           N  
ATOM   2205  CA  ASP A 298      -4.792   4.588   1.125  1.00 95.20           C  
ATOM   2206  C   ASP A 298      -5.037   3.246   1.834  1.00 95.20           C  
ATOM   2207  CB  ASP A 298      -4.682   4.442  -0.406  1.00 95.20           C  
ATOM   2208  O   ASP A 298      -6.087   3.051   2.459  1.00 95.20           O  
ATOM   2209  CG  ASP A 298      -5.907   3.829  -1.075  1.00 95.20           C  
ATOM   2210  OD1 ASP A 298      -6.930   3.640  -0.387  1.00 95.20           O  
ATOM   2211  OD2 ASP A 298      -5.851   3.586  -2.300  1.00 95.20           O  
ATOM   2212  N   LEU A 299      -4.049   2.345   1.819  1.00 93.82           N  
ATOM   2213  CA  LEU A 299      -4.189   1.039   2.466  1.00 93.82           C  
ATOM   2214  C   LEU A 299      -4.186   1.121   3.995  1.00 93.82           C  
ATOM   2215  CB  LEU A 299      -3.121   0.055   1.962  1.00 93.82           C  
ATOM   2216  O   LEU A 299      -4.865   0.315   4.637  1.00 93.82           O  
ATOM   2217  CG  LEU A 299      -3.244  -0.405   0.496  1.00 93.82           C  
ATOM   2218  CD1 LEU A 299      -2.584  -1.777   0.332  1.00 93.82           C  
ATOM   2219  CD2 LEU A 299      -4.688  -0.586   0.027  1.00 93.82           C  
ATOM   2220  N   PHE A 300      -3.505   2.108   4.588  1.00 95.91           N  
ATOM   2221  CA  PHE A 300      -3.676   2.412   6.009  1.00 95.91           C  
ATOM   2222  C   PHE A 300      -5.135   2.777   6.325  1.00 95.91           C  
ATOM   2223  CB  PHE A 300      -2.721   3.531   6.445  1.00 95.91           C  
ATOM   2224  O   PHE A 300      -5.713   2.208   7.253  1.00 95.91           O  
ATOM   2225  CG  PHE A 300      -3.109   4.107   7.790  1.00 95.91           C  
ATOM   2226  CD1 PHE A 300      -3.762   5.351   7.863  1.00 95.91           C  
ATOM   2227  CD2 PHE A 300      -2.948   3.331   8.951  1.00 95.91           C  
ATOM   2228  CE1 PHE A 300      -4.241   5.817   9.098  1.00 95.91           C  
ATOM   2229  CE2 PHE A 300      -3.454   3.789  10.177  1.00 95.91           C  
ATOM   2230  CZ  PHE A 300      -4.100   5.035  10.251  1.00 95.91           C  
ATOM   2231  N   GLY A 301      -5.750   3.662   5.532  1.00 94.74           N  
ATOM   2232  CA  GLY A 301      -7.165   4.015   5.659  1.00 94.74           C  
ATOM   2233  C   GLY A 301      -8.076   2.789   5.562  1.00 94.74           C  
ATOM   2234  O   GLY A 301      -8.925   2.583   6.428  1.00 94.74           O  
ATOM   2235  N   SER A 302      -7.835   1.902   4.587  1.00 95.09           N  
ATOM   2236  CA  SER A 302      -8.583   0.640   4.450  1.00 95.09           C  
ATOM   2237  C   SER A 302      -8.465  -0.253   5.690  1.00 95.09           C  
ATOM   2238  CB  SER A 302      -8.102  -0.163   3.236  1.00 95.09           C  
ATOM   2239  O   SER A 302      -9.466  -0.783   6.172  1.00 95.09           O  
ATOM   2240  OG  SER A 302      -8.272   0.562   2.040  1.00 95.09           O  
ATOM   2241  N   TYR A 303      -7.254  -0.408   6.234  1.00 95.54           N  
ATOM   2242  CA  TYR A 303      -7.012  -1.186   7.450  1.00 95.54           C  
ATOM   2243  C   TYR A 303      -7.715  -0.581   8.675  1.00 95.54           C  
ATOM   2244  CB  TYR A 303      -5.496  -1.282   7.682  1.00 95.54           C  
ATOM   2245  O   TYR A 303      -8.376  -1.298   9.439  1.00 95.54           O  
ATOM   2246  CG  TYR A 303      -5.142  -1.715   9.087  1.00 95.54           C  
ATOM   2247  CD1 TYR A 303      -4.809  -0.750  10.060  1.00 95.54           C  
ATOM   2248  CD2 TYR A 303      -5.265  -3.068   9.444  1.00 95.54           C  
ATOM   2249  CE1 TYR A 303      -4.628  -1.136  11.401  1.00 95.54           C  
ATOM   2250  CE2 TYR A 303      -5.067  -3.456  10.778  1.00 95.54           C  
ATOM   2251  OH  TYR A 303      -4.645  -2.869  13.054  1.00 95.54           O  
ATOM   2252  CZ  TYR A 303      -4.764  -2.494  11.758  1.00 95.54           C  
ATOM   2253  N   ALA A 304      -7.576   0.734   8.860  1.00 96.83           N  
ATOM   2254  CA  ALA A 304      -8.145   1.462   9.982  1.00 96.83           C  
ATOM   2255  C   ALA A 304      -9.675   1.380   9.963  1.00 96.83           C  
ATOM   2256  CB  ALA A 304      -7.642   2.910   9.931  1.00 96.83           C  
ATOM   2257  O   ALA A 304     -10.278   1.034  10.979  1.00 96.83           O  
ATOM   2258  N   GLU A 305     -10.304   1.615   8.812  1.00 96.44           N  
ATOM   2259  CA  GLU A 305     -11.755   1.525   8.665  1.00 96.44           C  
ATOM   2260  C   GLU A 305     -12.278   0.099   8.822  1.00 96.44           C  
ATOM   2261  CB  GLU A 305     -12.198   2.076   7.314  1.00 96.44           C  
ATOM   2262  O   GLU A 305     -13.259  -0.094   9.536  1.00 96.44           O  
ATOM   2263  CG  GLU A 305     -12.106   3.604   7.265  1.00 96.44           C  
ATOM   2264  CD  GLU A 305     -12.708   4.142   5.968  1.00 96.44           C  
ATOM   2265  OE1 GLU A 305     -12.252   5.209   5.513  1.00 96.44           O  
ATOM   2266  OE2 GLU A 305     -13.628   3.498   5.430  1.00 96.44           O  
ATOM   2267  N   ALA A 306     -11.627  -0.911   8.230  1.00 96.15           N  
ATOM   2268  CA  ALA A 306     -12.057  -2.304   8.379  1.00 96.15           C  
ATOM   2269  C   ALA A 306     -12.025  -2.743   9.851  1.00 96.15           C  
ATOM   2270  CB  ALA A 306     -11.179  -3.199   7.497  1.00 96.15           C  
ATOM   2271  O   ALA A 306     -12.964  -3.374  10.346  1.00 96.15           O  
ATOM   2272  N   SER A 307     -10.974  -2.341  10.571  1.00 96.61           N  
ATOM   2273  CA  SER A 307     -10.845  -2.585  12.007  1.00 96.61           C  
ATOM   2274  C   SER A 307     -11.913  -1.831  12.802  1.00 96.61           C  
ATOM   2275  CB  SER A 307      -9.446  -2.194  12.492  1.00 96.61           C  
ATOM   2276  O   SER A 307     -12.614  -2.440  13.608  1.00 96.61           O  
ATOM   2277  OG  SER A 307      -8.462  -2.928  11.794  1.00 96.61           O  
ATOM   2278  N   CYS A 308     -12.094  -0.529  12.556  1.00 95.96           N  
ATOM   2279  CA  CYS A 308     -13.076   0.294  13.267  1.00 95.96           C  
ATOM   2280  C   CYS A 308     -14.517  -0.167  13.012  1.00 95.96           C  
ATOM   2281  CB  CYS A 308     -12.906   1.768  12.881  1.00 95.96           C  
ATOM   2282  O   CYS A 308     -15.296  -0.266  13.955  1.00 95.96           O  
ATOM   2283  SG  CYS A 308     -11.333   2.416  13.514  1.00 95.96           S  
ATOM   2284  N   ALA A 309     -14.866  -0.516  11.771  1.00 95.20           N  
ATOM   2285  CA  ALA A 309     -16.186  -1.030  11.415  1.00 95.20           C  
ATOM   2286  C   ALA A 309     -16.507  -2.324  12.178  1.00 95.20           C  
ATOM   2287  CB  ALA A 309     -16.231  -1.259   9.899  1.00 95.20           C  
ATOM   2288  O   ALA A 309     -17.600  -2.470  12.726  1.00 95.20           O  
ATOM   2289  N   ALA A 310     -15.542  -3.246  12.271  1.00 96.42           N  
ATOM   2290  CA  ALA A 310     -15.703  -4.460  13.063  1.00 96.42           C  
ATOM   2291  C   ALA A 310     -15.870  -4.129  14.555  1.00 96.42           C  
ATOM   2292  CB  ALA A 310     -14.509  -5.388  12.801  1.00 96.42           C  
ATOM   2293  O   ALA A 310     -16.764  -4.667  15.208  1.00 96.42           O  
ATOM   2294  N   LEU A 311     -15.053  -3.218  15.090  1.00 96.19           N  
ATOM   2295  CA  LEU A 311     -15.101  -2.837  16.500  1.00 96.19           C  
ATOM   2296  C   LEU A 311     -16.444  -2.199  16.891  1.00 96.19           C  
ATOM   2297  CB  LEU A 311     -13.919  -1.912  16.830  1.00 96.19           C  
ATOM   2298  O   LEU A 311     -17.031  -2.599  17.889  1.00 96.19           O  
ATOM   2299  CG  LEU A 311     -12.538  -2.595  16.828  1.00 96.19           C  
ATOM   2300  CD1 LEU A 311     -11.447  -1.529  16.923  1.00 96.19           C  
ATOM   2301  CD2 LEU A 311     -12.361  -3.576  17.986  1.00 96.19           C  
ATOM   2302  N   VAL A 312     -16.993  -1.280  16.096  1.00 93.22           N  
ATOM   2303  CA  VAL A 312     -18.293  -0.651  16.403  1.00 93.22           C  
ATOM   2304  C   VAL A 312     -19.422  -1.669  16.461  1.00 93.22           C  
ATOM   2305  CB  VAL A 312     -18.658   0.398  15.352  1.00 93.22           C  
ATOM   2306  O   VAL A 312     -20.236  -1.643  17.375  1.00 93.22           O  
ATOM   2307  CG1 VAL A 312     -20.062   0.997  15.523  1.00 93.22           C  
ATOM   2308  CG2 VAL A 312     -17.696   1.562  15.426  1.00 93.22           C  
ATOM   2309  N   VAL A 313     -19.491  -2.599  15.507  1.00 93.42           N  
ATOM   2310  CA  VAL A 313     -20.574  -3.593  15.532  1.00 93.42           C  
ATOM   2311  C   VAL A 313     -20.365  -4.590  16.681  1.00 93.42           C  
ATOM   2312  CB  VAL A 313     -20.748  -4.284  14.168  1.00 93.42           C  
ATOM   2313  O   VAL A 313     -21.336  -5.033  17.297  1.00 93.42           O  
ATOM   2314  CG1 VAL A 313     -21.992  -5.183  14.181  1.00 93.42           C  
ATOM   2315  CG2 VAL A 313     -20.956  -3.274  13.030  1.00 93.42           C  
ATOM   2316  N   ALA A 314     -19.116  -4.922  17.024  1.00 94.45           N  
ATOM   2317  CA  ALA A 314     -18.803  -5.772  18.172  1.00 94.45           C  
ATOM   2318  C   ALA A 314     -19.119  -5.117  19.529  1.00 94.45           C  
ATOM   2319  CB  ALA A 314     -17.338  -6.205  18.098  1.00 94.45           C  
ATOM   2320  O   ALA A 314     -19.513  -5.835  20.454  1.00 94.45           O  
ATOM   2321  N   SER A 315     -19.009  -3.789  19.652  1.00 93.17           N  
ATOM   2322  CA  SER A 315     -19.240  -3.074  20.917  1.00 93.17           C  
ATOM   2323  C   SER A 315     -20.695  -3.150  21.393  1.00 93.17           C  
ATOM   2324  CB  SER A 315     -18.796  -1.614  20.817  1.00 93.17           C  
ATOM   2325  O   SER A 315     -20.949  -3.249  22.589  1.00 93.17           O  
ATOM   2326  OG  SER A 315     -19.687  -0.841  20.049  1.00 93.17           O  
ATOM   2327  N   ILE A 316     -21.644  -3.206  20.456  1.00 90.20           N  
ATOM   2328  CA  ILE A 316     -23.084  -3.399  20.716  1.00 90.20           C  
ATOM   2329  C   ILE A 316     -23.539  -4.864  20.562  1.00 90.20           C  
ATOM   2330  CB  ILE A 316     -23.913  -2.429  19.851  1.00 90.20           C  
ATOM   2331  O   ILE A 316     -24.730  -5.188  20.606  1.00 90.20           O  
ATOM   2332  CG1 ILE A 316     -23.695  -2.704  18.346  1.00 90.20           C  
ATOM   2333  CG2 ILE A 316     -23.576  -0.975  20.228  1.00 90.20           C  
ATOM   2334  CD1 ILE A 316     -24.636  -1.908  17.438  1.00 90.20           C  
ATOM   2335  N   SER A 317     -22.589  -5.774  20.352  1.00 92.52           N  
ATOM   2336  CA  SER A 317     -22.798  -7.224  20.329  1.00 92.52           C  
ATOM   2337  C   SER A 317     -22.472  -7.829  21.699  1.00 92.52           C  
ATOM   2338  CB  SER A 317     -21.938  -7.826  19.217  1.00 92.52           C  
ATOM   2339  O   SER A 317     -22.054  -7.124  22.617  1.00 92.52           O  
ATOM   2340  OG  SER A 317     -22.387  -7.381  17.951  1.00 92.52           O  
ATOM   2341  N   SER A 318     -22.609  -9.150  21.875  1.00 93.65           N  
ATOM   2342  CA  SER A 318     -22.299  -9.768  23.176  1.00 93.65           C  
ATOM   2343  C   SER A 318     -20.854  -9.555  23.633  1.00 93.65           C  
ATOM   2344  CB  SER A 318     -22.575 -11.269  23.181  1.00 93.65           C  
ATOM   2345  O   SER A 318     -20.592  -9.678  24.823  1.00 93.65           O  
ATOM   2346  OG  SER A 318     -21.817 -11.943  22.201  1.00 93.65           O  
ATOM   2347  N   PHE A 319     -19.923  -9.277  22.713  1.00 94.21           N  
ATOM   2348  CA  PHE A 319     -18.525  -9.003  23.053  1.00 94.21           C  
ATOM   2349  C   PHE A 319     -18.399  -7.721  23.876  1.00 94.21           C  
ATOM   2350  CB  PHE A 319     -17.673  -8.941  21.777  1.00 94.21           C  
ATOM   2351  O   PHE A 319     -17.827  -7.763  24.960  1.00 94.21           O  
ATOM   2352  CG  PHE A 319     -17.730 -10.163  20.874  1.00 94.21           C  
ATOM   2353  CD1 PHE A 319     -17.971 -11.451  21.398  1.00 94.21           C  
ATOM   2354  CD2 PHE A 319     -17.489 -10.013  19.496  1.00 94.21           C  
ATOM   2355  CE1 PHE A 319     -17.978 -12.569  20.548  1.00 94.21           C  
ATOM   2356  CE2 PHE A 319     -17.493 -11.131  18.647  1.00 94.21           C  
ATOM   2357  CZ  PHE A 319     -17.737 -12.409  19.174  1.00 94.21           C  
ATOM   2358  N   GLY A 320     -19.002  -6.616  23.424  1.00 92.58           N  
ATOM   2359  CA  GLY A 320     -19.003  -5.375  24.194  1.00 92.58           C  
ATOM   2360  C   GLY A 320     -19.991  -5.354  25.357  1.00 92.58           C  
ATOM   2361  O   GLY A 320     -19.635  -4.887  26.432  1.00 92.58           O  
ATOM   2362  N   ILE A 321     -21.186  -5.940  25.209  1.00 89.62           N  
ATOM   2363  CA  ILE A 321     -22.201  -5.965  26.283  1.00 89.62           C  
ATOM   2364  C   ILE A 321     -21.711  -6.733  27.523  1.00 89.62           C  
ATOM   2365  CB  ILE A 321     -23.533  -6.552  25.750  1.00 89.62           C  
ATOM   2366  O   ILE A 321     -22.007  -6.328  28.653  1.00 89.62           O  
ATOM   2367  CG1 ILE A 321     -24.157  -5.609  24.695  1.00 89.62           C  
ATOM   2368  CG2 ILE A 321     -24.544  -6.804  26.889  1.00 89.62           C  
ATOM   2369  CD1 ILE A 321     -25.317  -6.235  23.907  1.00 89.62           C  
ATOM   2370  N   ASN A 322     -20.988  -7.841  27.308  1.00 90.64           N  
ATOM   2371  CA  ASN A 322     -20.419  -8.673  28.374  1.00 90.64           C  
ATOM   2372  C   ASN A 322     -18.975  -8.296  28.732  1.00 90.64           C  
ATOM   2373  CB  ASN A 322     -20.473 -10.158  27.975  1.00 90.64           C  
ATOM   2374  O   ASN A 322     -18.370  -9.000  29.540  1.00 90.64           O  
ATOM   2375  CG  ASN A 322     -21.856 -10.689  27.665  1.00 90.64           C  
ATOM   2376  ND2 ASN A 322     -21.950 -11.605  26.732  1.00 90.64           N  
ATOM   2377  OD1 ASN A 322     -22.864 -10.352  28.261  1.00 90.64           O  
ATOM   2378  N   HIS A 323     -18.417  -7.254  28.105  1.00 91.57           N  
ATOM   2379  CA  HIS A 323     -17.039  -6.805  28.311  1.00 91.57           C  
ATOM   2380  C   HIS A 323     -15.984  -7.909  28.103  1.00 91.57           C  
ATOM   2381  CB  HIS A 323     -16.940  -6.081  29.663  1.00 91.57           C  
ATOM   2382  O   HIS A 323     -14.980  -7.971  28.810  1.00 91.57           O  
ATOM   2383  CG  HIS A 323     -17.937  -4.960  29.795  1.00 91.57           C  
ATOM   2384  CD2 HIS A 323     -17.769  -3.710  29.289  1.00 91.57           C  
ATOM   2385  ND1 HIS A 323     -19.184  -5.031  30.424  1.00 91.57           N  
ATOM   2386  CE1 HIS A 323     -19.710  -3.806  30.302  1.00 91.57           C  
ATOM   2387  NE2 HIS A 323     -18.899  -3.007  29.602  1.00 91.57           N  
ATOM   2388  N   ASP A 324     -16.189  -8.784  27.110  1.00 92.72           N  
ATOM   2389  CA  ASP A 324     -15.203  -9.796  26.704  1.00 92.72           C  
ATOM   2390  C   ASP A 324     -14.148  -9.146  25.800  1.00 92.72           C  
ATOM   2391  CB  ASP A 324     -15.888 -11.005  26.038  1.00 92.72           C  
ATOM   2392  O   ASP A 324     -14.306  -9.058  24.578  1.00 92.72           O  
ATOM   2393  CG  ASP A 324     -14.925 -12.162  25.697  1.00 92.72           C  
ATOM   2394  OD1 ASP A 324     -13.688 -11.954  25.650  1.00 92.72           O  
ATOM   2395  OD2 ASP A 324     -15.442 -13.279  25.452  1.00 92.72           O  
ATOM   2396  N   PHE A 325     -13.070  -8.654  26.417  1.00 93.58           N  
ATOM   2397  CA  PHE A 325     -12.033  -7.892  25.721  1.00 93.58           C  
ATOM   2398  C   PHE A 325     -11.309  -8.718  24.656  1.00 93.58           C  
ATOM   2399  CB  PHE A 325     -11.032  -7.351  26.744  1.00 93.58           C  
ATOM   2400  O   PHE A 325     -11.017  -8.207  23.576  1.00 93.58           O  
ATOM   2401  CG  PHE A 325     -10.021  -6.388  26.152  1.00 93.58           C  
ATOM   2402  CD1 PHE A 325      -8.699  -6.803  25.898  1.00 93.58           C  
ATOM   2403  CD2 PHE A 325     -10.408  -5.069  25.843  1.00 93.58           C  
ATOM   2404  CE1 PHE A 325      -7.757  -5.893  25.391  1.00 93.58           C  
ATOM   2405  CE2 PHE A 325      -9.468  -4.162  25.322  1.00 93.58           C  
ATOM   2406  CZ  PHE A 325      -8.138  -4.570  25.113  1.00 93.58           C  
ATOM   2407  N   THR A 326     -11.065 -10.006  24.916  1.00 94.92           N  
ATOM   2408  CA  THR A 326     -10.417 -10.896  23.945  1.00 94.92           C  
ATOM   2409  C   THR A 326     -11.255 -11.006  22.674  1.00 94.92           C  
ATOM   2410  CB  THR A 326     -10.161 -12.289  24.541  1.00 94.92           C  
ATOM   2411  O   THR A 326     -10.736 -10.778  21.579  1.00 94.92           O  
ATOM   2412  CG2 THR A 326      -9.626 -13.276  23.504  1.00 94.92           C  
ATOM   2413  OG1 THR A 326      -9.169 -12.227  25.542  1.00 94.92           O  
ATOM   2414  N   ALA A 327     -12.551 -11.304  22.804  1.00 95.29           N  
ATOM   2415  CA  ALA A 327     -13.432 -11.427  21.646  1.00 95.29           C  
ATOM   2416  C   ALA A 327     -13.682 -10.072  20.958  1.00 95.29           C  
ATOM   2417  CB  ALA A 327     -14.731 -12.095  22.097  1.00 95.29           C  
ATOM   2418  O   ALA A 327     -13.779 -10.001  19.732  1.00 95.29           O  
ATOM   2419  N   MET A 328     -13.713  -8.980  21.727  1.00 95.26           N  
ATOM   2420  CA  MET A 328     -13.800  -7.614  21.208  1.00 95.26           C  
ATOM   2421  C   MET A 328     -12.587  -7.248  20.337  1.00 95.26           C  
ATOM   2422  CB  MET A 328     -13.936  -6.664  22.405  1.00 95.26           C  
ATOM   2423  O   MET A 328     -12.742  -6.662  19.266  1.00 95.26           O  
ATOM   2424  CG  MET A 328     -14.212  -5.230  21.981  1.00 95.26           C  
ATOM   2425  SD  MET A 328     -15.855  -5.019  21.260  1.00 95.26           S  
ATOM   2426  CE  MET A 328     -15.433  -3.742  20.065  1.00 95.26           C  
ATOM   2427  N   CYS A 329     -11.382  -7.651  20.751  1.00 95.29           N  
ATOM   2428  CA  CYS A 329     -10.133  -7.444  20.019  1.00 95.29           C  
ATOM   2429  C   CYS A 329      -9.876  -8.472  18.906  1.00 95.29           C  
ATOM   2430  CB  CYS A 329      -8.966  -7.383  21.014  1.00 95.29           C  
ATOM   2431  O   CYS A 329      -8.800  -8.444  18.307  1.00 95.29           O  
ATOM   2432  SG  CYS A 329      -8.985  -5.799  21.896  1.00 95.29           S  
ATOM   2433  N   TYR A 330     -10.839  -9.338  18.567  1.00 97.02           N  
ATOM   2434  CA  TYR A 330     -10.729 -10.282  17.450  1.00 97.02           C  
ATOM   2435  C   TYR A 330     -10.151  -9.674  16.150  1.00 97.02           C  
ATOM   2436  CB  TYR A 330     -12.086 -10.950  17.202  1.00 97.02           C  
ATOM   2437  O   TYR A 330      -9.199 -10.252  15.624  1.00 97.02           O  
ATOM   2438  CG  TYR A 330     -12.062 -11.984  16.096  1.00 97.02           C  
ATOM   2439  CD1 TYR A 330     -12.706 -11.737  14.867  1.00 97.02           C  
ATOM   2440  CD2 TYR A 330     -11.388 -13.201  16.307  1.00 97.02           C  
ATOM   2441  CE1 TYR A 330     -12.685 -12.711  13.850  1.00 97.02           C  
ATOM   2442  CE2 TYR A 330     -11.368 -14.177  15.295  1.00 97.02           C  
ATOM   2443  OH  TYR A 330     -12.020 -14.897  13.112  1.00 97.02           O  
ATOM   2444  CZ  TYR A 330     -12.018 -13.935  14.069  1.00 97.02           C  
ATOM   2445  N   PRO A 331     -10.601  -8.505  15.640  1.00 97.44           N  
ATOM   2446  CA  PRO A 331      -9.975  -7.887  14.465  1.00 97.44           C  
ATOM   2447  C   PRO A 331      -8.474  -7.567  14.654  1.00 97.44           C  
ATOM   2448  CB  PRO A 331     -10.812  -6.629  14.181  1.00 97.44           C  
ATOM   2449  O   PRO A 331      -7.651  -7.808  13.765  1.00 97.44           O  
ATOM   2450  CG  PRO A 331     -11.500  -6.313  15.505  1.00 97.44           C  
ATOM   2451  CD  PRO A 331     -11.744  -7.704  16.072  1.00 97.44           C  
ATOM   2452  N   LEU A 332      -8.071  -7.091  15.834  1.00 97.71           N  
ATOM   2453  CA  LEU A 332      -6.666  -6.794  16.138  1.00 97.71           C  
ATOM   2454  C   LEU A 332      -5.835  -8.080  16.263  1.00 97.71           C  
ATOM   2455  CB  LEU A 332      -6.563  -5.946  17.420  1.00 97.71           C  
ATOM   2456  O   LEU A 332      -4.686  -8.113  15.821  1.00 97.71           O  
ATOM   2457  CG  LEU A 332      -6.818  -4.441  17.214  1.00 97.71           C  
ATOM   2458  CD1 LEU A 332      -8.246  -4.104  16.785  1.00 97.71           C  
ATOM   2459  CD2 LEU A 332      -6.533  -3.697  18.518  1.00 97.71           C  
ATOM   2460  N   LEU A 333      -6.412  -9.155  16.808  1.00 97.55           N  
ATOM   2461  CA  LEU A 333      -5.779 -10.475  16.880  1.00 97.55           C  
ATOM   2462  C   LEU A 333      -5.554 -11.081  15.487  1.00 97.55           C  
ATOM   2463  CB  LEU A 333      -6.639 -11.417  17.742  1.00 97.55           C  
ATOM   2464  O   LEU A 333      -4.482 -11.628  15.229  1.00 97.55           O  
ATOM   2465  CG  LEU A 333      -6.645 -11.103  19.250  1.00 97.55           C  
ATOM   2466  CD1 LEU A 333      -7.680 -11.979  19.958  1.00 97.55           C  
ATOM   2467  CD2 LEU A 333      -5.276 -11.402  19.865  1.00 97.55           C  
ATOM   2468  N   ILE A 334      -6.520 -10.938  14.571  1.00 98.02           N  
ATOM   2469  CA  ILE A 334      -6.363 -11.352  13.168  1.00 98.02           C  
ATOM   2470  C   ILE A 334      -5.212 -10.583  12.514  1.00 98.02           C  
ATOM   2471  CB  ILE A 334      -7.698 -11.187  12.399  1.00 98.02           C  
ATOM   2472  O   ILE A 334      -4.340 -11.192  11.902  1.00 98.02           O  
ATOM   2473  CG1 ILE A 334      -8.782 -12.163  12.918  1.00 98.02           C  
ATOM   2474  CG2 ILE A 334      -7.529 -11.349  10.876  1.00 98.02           C  
ATOM   2475  CD1 ILE A 334      -8.516 -13.652  12.664  1.00 98.02           C  
ATOM   2476  N   SER A 335      -5.146  -9.268  12.715  1.00 97.85           N  
ATOM   2477  CA  SER A 335      -4.069  -8.426  12.171  1.00 97.85           C  
ATOM   2478  C   SER A 335      -2.696  -8.759  12.773  1.00 97.85           C  
ATOM   2479  CB  SER A 335      -4.413  -6.955  12.403  1.00 97.85           C  
ATOM   2480  O   SER A 335      -1.693  -8.806  12.062  1.00 97.85           O  
ATOM   2481  OG  SER A 335      -5.708  -6.696  11.895  1.00 97.85           O  
ATOM   2482  N   SER A 336      -2.653  -9.075  14.071  1.00 98.08           N  
ATOM   2483  CA  SER A 336      -1.445  -9.523  14.782  1.00 98.08           C  
ATOM   2484  C   SER A 336      -0.909 -10.836  14.209  1.00 98.08           C  
ATOM   2485  CB  SER A 336      -1.751  -9.723  16.270  1.00 98.08           C  
ATOM   2486  O   SER A 336       0.279 -10.945  13.910  1.00 98.08           O  
ATOM   2487  OG  SER A 336      -2.204  -8.525  16.857  1.00 98.08           O  
ATOM   2488  N   MET A 337      -1.796 -11.815  13.991  1.00 98.00           N  
ATOM   2489  CA  MET A 337      -1.457 -13.067  13.312  1.00 98.00           C  
ATOM   2490  C   MET A 337      -0.990 -12.805  11.874  1.00 98.00           C  
ATOM   2491  CB  MET A 337      -2.672 -14.007  13.351  1.00 98.00           C  
ATOM   2492  O   MET A 337       0.007 -13.376  11.439  1.00 98.00           O  
ATOM   2493  CG  MET A 337      -2.384 -15.369  12.707  1.00 98.00           C  
ATOM   2494  SD  MET A 337      -1.055 -16.336  13.481  1.00 98.00           S  
ATOM   2495  CE  MET A 337      -1.883 -16.867  15.003  1.00 98.00           C  
ATOM   2496  N   GLY A 338      -1.655 -11.886  11.172  1.00 98.12           N  
ATOM   2497  CA  GLY A 338      -1.297 -11.435   9.831  1.00 98.12           C  
ATOM   2498  C   GLY A 338       0.156 -10.979   9.712  1.00 98.12           C  
ATOM   2499  O   GLY A 338       0.862 -11.431   8.812  1.00 98.12           O  
ATOM   2500  N   ILE A 339       0.644 -10.167  10.658  1.00 98.20           N  
ATOM   2501  CA  ILE A 339       2.050  -9.724  10.702  1.00 98.20           C  
ATOM   2502  C   ILE A 339       3.004 -10.924  10.794  1.00 98.20           C  
ATOM   2503  CB  ILE A 339       2.273  -8.722  11.863  1.00 98.20           C  
ATOM   2504  O   ILE A 339       3.968 -11.002  10.034  1.00 98.20           O  
ATOM   2505  CG1 ILE A 339       1.519  -7.402  11.580  1.00 98.20           C  
ATOM   2506  CG2 ILE A 339       3.773  -8.435  12.077  1.00 98.20           C  
ATOM   2507  CD1 ILE A 339       1.465  -6.446  12.779  1.00 98.20           C  
ATOM   2508  N   LEU A 340       2.733 -11.889  11.677  1.00 98.02           N  
ATOM   2509  CA  LEU A 340       3.582 -13.076  11.831  1.00 98.02           C  
ATOM   2510  C   LEU A 340       3.575 -13.953  10.571  1.00 98.02           C  
ATOM   2511  CB  LEU A 340       3.125 -13.893  13.052  1.00 98.02           C  
ATOM   2512  O   LEU A 340       4.624 -14.422  10.127  1.00 98.02           O  
ATOM   2513  CG  LEU A 340       3.153 -13.147  14.398  1.00 98.02           C  
ATOM   2514  CD1 LEU A 340       2.694 -14.102  15.500  1.00 98.02           C  
ATOM   2515  CD2 LEU A 340       4.547 -12.622  14.753  1.00 98.02           C  
ATOM   2516  N   VAL A 341       2.402 -14.140   9.963  1.00 98.39           N  
ATOM   2517  CA  VAL A 341       2.248 -14.907   8.722  1.00 98.39           C  
ATOM   2518  C   VAL A 341       2.970 -14.236   7.556  1.00 98.39           C  
ATOM   2519  CB  VAL A 341       0.757 -15.117   8.400  1.00 98.39           C  
ATOM   2520  O   VAL A 341       3.689 -14.906   6.810  1.00 98.39           O  
ATOM   2521  CG1 VAL A 341       0.586 -15.702   6.995  1.00 98.39           C  
ATOM   2522  CG2 VAL A 341       0.137 -16.073   9.429  1.00 98.39           C  
ATOM   2523  N   CYS A 342       2.829 -12.919   7.410  1.00 98.39           N  
ATOM   2524  CA  CYS A 342       3.527 -12.160   6.376  1.00 98.39           C  
ATOM   2525  C   CYS A 342       5.041 -12.239   6.578  1.00 98.39           C  
ATOM   2526  CB  CYS A 342       3.049 -10.703   6.378  1.00 98.39           C  
ATOM   2527  O   CYS A 342       5.774 -12.344   5.596  1.00 98.39           O  
ATOM   2528  SG  CYS A 342       1.312 -10.620   5.860  1.00 98.39           S  
ATOM   2529  N   LEU A 343       5.529 -12.222   7.828  1.00 98.08           N  
ATOM   2530  CA  LEU A 343       6.960 -12.342   8.133  1.00 98.08           C  
ATOM   2531  C   LEU A 343       7.496 -13.670   7.609  1.00 98.08           C  
ATOM   2532  CB  LEU A 343       7.184 -12.139   9.643  1.00 98.08           C  
ATOM   2533  O   LEU A 343       8.446 -13.675   6.830  1.00 98.08           O  
ATOM   2534  CG  LEU A 343       8.662 -12.111  10.082  1.00 98.08           C  
ATOM   2535  CD1 LEU A 343       8.758 -11.459  11.463  1.00 98.08           C  
ATOM   2536  CD2 LEU A 343       9.306 -13.499  10.200  1.00 98.08           C  
ATOM   2537  N   ILE A 344       6.842 -14.779   7.967  1.00 97.38           N  
ATOM   2538  CA  ILE A 344       7.206 -16.117   7.480  1.00 97.38           C  
ATOM   2539  C   ILE A 344       7.158 -16.158   5.950  1.00 97.38           C  
ATOM   2540  CB  ILE A 344       6.285 -17.192   8.105  1.00 97.38           C  
ATOM   2541  O   ILE A 344       8.081 -16.675   5.328  1.00 97.38           O  
ATOM   2542  CG1 ILE A 344       6.514 -17.271   9.632  1.00 97.38           C  
ATOM   2543  CG2 ILE A 344       6.524 -18.574   7.462  1.00 97.38           C  
ATOM   2544  CD1 ILE A 344       5.436 -18.069  10.377  1.00 97.38           C  
ATOM   2545  N   THR A 345       6.120 -15.579   5.342  1.00 98.09           N  
ATOM   2546  CA  THR A 345       5.939 -15.551   3.883  1.00 98.09           C  
ATOM   2547  C   THR A 345       7.056 -14.779   3.175  1.00 98.09           C  
ATOM   2548  CB  THR A 345       4.569 -14.959   3.519  1.00 98.09           C  
ATOM   2549  O   THR A 345       7.586 -15.253   2.171  1.00 98.09           O  
ATOM   2550  CG2 THR A 345       4.320 -15.016   2.015  1.00 98.09           C  
ATOM   2551  OG1 THR A 345       3.543 -15.691   4.157  1.00 98.09           O  
ATOM   2552  N   THR A 346       7.481 -13.648   3.745  1.00 97.71           N  
ATOM   2553  CA  THR A 346       8.546 -12.790   3.201  1.00 97.71           C  
ATOM   2554  C   THR A 346       9.857 -13.563   3.053  1.00 97.71           C  
ATOM   2555  CB  THR A 346       8.752 -11.557   4.099  1.00 97.71           C  
ATOM   2556  O   THR A 346      10.512 -13.452   2.019  1.00 97.71           O  
ATOM   2557  CG2 THR A 346       9.797 -10.573   3.576  1.00 97.71           C  
ATOM   2558  OG1 THR A 346       7.552 -10.826   4.201  1.00 97.71           O  
ATOM   2559  N   LEU A 347      10.191 -14.430   4.022  1.00 96.28           N  
ATOM   2560  CA  LEU A 347      11.410 -15.253   3.997  1.00 96.28           C  
ATOM   2561  C   LEU A 347      11.493 -16.178   2.771  1.00 96.28           C  
ATOM   2562  CB  LEU A 347      11.520 -16.086   5.286  1.00 96.28           C  
ATOM   2563  O   LEU A 347      12.593 -16.491   2.312  1.00 96.28           O  
ATOM   2564  CG  LEU A 347      11.568 -15.281   6.596  1.00 96.28           C  
ATOM   2565  CD1 LEU A 347      11.637 -16.240   7.786  1.00 96.28           C  
ATOM   2566  CD2 LEU A 347      12.758 -14.323   6.670  1.00 96.28           C  
ATOM   2567  N   PHE A 348      10.352 -16.581   2.197  1.00 96.52           N  
ATOM   2568  CA  PHE A 348      10.339 -17.373   0.965  1.00 96.52           C  
ATOM   2569  C   PHE A 348      10.890 -16.582  -0.222  1.00 96.52           C  
ATOM   2570  CB  PHE A 348       8.938 -17.922   0.652  1.00 96.52           C  
ATOM   2571  O   PHE A 348      11.675 -17.125  -0.990  1.00 96.52           O  
ATOM   2572  CG  PHE A 348       8.507 -19.075   1.536  1.00 96.52           C  
ATOM   2573  CD1 PHE A 348       8.532 -20.389   1.036  1.00 96.52           C  
ATOM   2574  CD2 PHE A 348       8.079 -18.848   2.853  1.00 96.52           C  
ATOM   2575  CE1 PHE A 348       8.175 -21.472   1.858  1.00 96.52           C  
ATOM   2576  CE2 PHE A 348       7.712 -19.925   3.678  1.00 96.52           C  
ATOM   2577  CZ  PHE A 348       7.767 -21.240   3.183  1.00 96.52           C  
ATOM   2578  N   ALA A 349      10.527 -15.307  -0.364  1.00 93.49           N  
ATOM   2579  CA  ALA A 349      11.032 -14.472  -1.450  1.00 93.49           C  
ATOM   2580  C   ALA A 349      12.412 -13.872  -1.149  1.00 93.49           C  
ATOM   2581  CB  ALA A 349       9.996 -13.387  -1.754  1.00 93.49           C  
ATOM   2582  O   ALA A 349      13.135 -13.552  -2.085  1.00 93.49           O  
ATOM   2583  N   THR A 350      12.781 -13.703   0.127  1.00 91.84           N  
ATOM   2584  CA  THR A 350      14.018 -13.003   0.504  1.00 91.84           C  
ATOM   2585  C   THR A 350      15.218 -13.902   0.788  1.00 91.84           C  
ATOM   2586  CB  THR A 350      13.795 -12.057   1.689  1.00 91.84           C  
ATOM   2587  O   THR A 350      16.350 -13.440   0.620  1.00 91.84           O  
ATOM   2588  CG2 THR A 350      12.845 -10.920   1.338  1.00 91.84           C  
ATOM   2589  OG1 THR A 350      13.298 -12.680   2.846  1.00 91.84           O  
ATOM   2590  N   ASP A 351      15.002 -15.136   1.256  1.00 92.41           N  
ATOM   2591  CA  ASP A 351      16.070 -15.999   1.780  1.00 92.41           C  
ATOM   2592  C   ASP A 351      16.012 -17.441   1.238  1.00 92.41           C  
ATOM   2593  CB  ASP A 351      16.033 -15.977   3.322  1.00 92.41           C  
ATOM   2594  O   ASP A 351      17.059 -18.025   0.965  1.00 92.41           O  
ATOM   2595  CG  ASP A 351      16.176 -14.557   3.896  1.00 92.41           C  
ATOM   2596  OD1 ASP A 351      17.307 -14.030   4.001  1.00 92.41           O  
ATOM   2597  OD2 ASP A 351      15.145 -13.911   4.186  1.00 92.41           O  
ATOM   2598  N   PHE A 352      14.823 -18.032   1.064  1.00 93.19           N  
ATOM   2599  CA  PHE A 352      14.702 -19.445   0.660  1.00 93.19           C  
ATOM   2600  C   PHE A 352      14.761 -19.682  -0.853  1.00 93.19           C  
ATOM   2601  CB  PHE A 352      13.425 -20.061   1.249  1.00 93.19           C  
ATOM   2602  O   PHE A 352      15.124 -20.780  -1.278  1.00 93.19           O  
ATOM   2603  CG  PHE A 352      13.251 -19.948   2.756  1.00 93.19           C  
ATOM   2604  CD1 PHE A 352      14.366 -19.924   3.619  1.00 93.19           C  
ATOM   2605  CD2 PHE A 352      11.954 -19.891   3.304  1.00 93.19           C  
ATOM   2606  CE1 PHE A 352      14.187 -19.819   5.008  1.00 93.19           C  
ATOM   2607  CE2 PHE A 352      11.775 -19.786   4.693  1.00 93.19           C  
ATOM   2608  CZ  PHE A 352      12.891 -19.748   5.546  1.00 93.19           C  
ATOM   2609  N   PHE A 353      14.417 -18.680  -1.663  1.00 92.34           N  
ATOM   2610  CA  PHE A 353      14.444 -18.755  -3.122  1.00 92.34           C  
ATOM   2611  C   PHE A 353      15.215 -17.571  -3.711  1.00 92.34           C  
ATOM   2612  CB  PHE A 353      13.013 -18.845  -3.676  1.00 92.34           C  
ATOM   2613  O   PHE A 353      15.195 -16.467  -3.174  1.00 92.34           O  
ATOM   2614  CG  PHE A 353      12.290 -20.135  -3.320  1.00 92.34           C  
ATOM   2615  CD1 PHE A 353      12.380 -21.249  -4.175  1.00 92.34           C  
ATOM   2616  CD2 PHE A 353      11.563 -20.248  -2.120  1.00 92.34           C  
ATOM   2617  CE1 PHE A 353      11.741 -22.456  -3.838  1.00 92.34           C  
ATOM   2618  CE2 PHE A 353      10.945 -21.461  -1.772  1.00 92.34           C  
ATOM   2619  CZ  PHE A 353      11.022 -22.562  -2.636  1.00 92.34           C  
ATOM   2620  N   GLU A 354      15.886 -17.802  -4.838  1.00 91.39           N  
ATOM   2621  CA  GLU A 354      16.599 -16.770  -5.591  1.00 91.39           C  
ATOM   2622  C   GLU A 354      16.134 -16.801  -7.047  1.00 91.39           C  
ATOM   2623  CB  GLU A 354      18.120 -16.970  -5.460  1.00 91.39           C  
ATOM   2624  O   GLU A 354      16.126 -17.859  -7.681  1.00 91.39           O  
ATOM   2625  CG  GLU A 354      18.932 -15.863  -6.159  1.00 91.39           C  
ATOM   2626  CD  GLU A 354      20.446 -15.967  -5.894  1.00 91.39           C  
ATOM   2627  OE1 GLU A 354      21.121 -14.904  -5.857  1.00 91.39           O  
ATOM   2628  OE2 GLU A 354      20.951 -17.095  -5.705  1.00 91.39           O  
ATOM   2629  N   ILE A 355      15.760 -15.634  -7.570  1.00 93.18           N  
ATOM   2630  CA  ILE A 355      15.365 -15.449  -8.967  1.00 93.18           C  
ATOM   2631  C   ILE A 355      16.614 -15.441  -9.845  1.00 93.18           C  
ATOM   2632  CB  ILE A 355      14.548 -14.149  -9.110  1.00 93.18           C  
ATOM   2633  O   ILE A 355      17.550 -14.673  -9.612  1.00 93.18           O  
ATOM   2634  CG1 ILE A 355      13.176 -14.326  -8.425  1.00 93.18           C  
ATOM   2635  CG2 ILE A 355      14.375 -13.725 -10.579  1.00 93.18           C  
ATOM   2636  CD1 ILE A 355      12.441 -12.997  -8.295  1.00 93.18           C  
ATOM   2637  N   LYS A 356      16.613 -16.266 -10.891  1.00 91.83           N  
ATOM   2638  CA  LYS A 356      17.705 -16.355 -11.871  1.00 91.83           C  
ATOM   2639  C   LYS A 356      17.288 -15.833 -13.239  1.00 91.83           C  
ATOM   2640  CB  LYS A 356      18.178 -17.810 -11.966  1.00 91.83           C  
ATOM   2641  O   LYS A 356      18.129 -15.323 -13.976  1.00 91.83           O  
ATOM   2642  CG  LYS A 356      18.752 -18.295 -10.630  1.00 91.83           C  
ATOM   2643  CD  LYS A 356      19.249 -19.735 -10.741  1.00 91.83           C  
ATOM   2644  CE  LYS A 356      19.728 -20.170  -9.356  1.00 91.83           C  
ATOM   2645  NZ  LYS A 356      20.207 -21.570  -9.362  1.00 91.83           N  
ATOM   2646  N   LEU A 357      16.008 -15.962 -13.579  1.00 91.98           N  
ATOM   2647  CA  LEU A 357      15.449 -15.581 -14.874  1.00 91.98           C  
ATOM   2648  C   LEU A 357      14.351 -14.527 -14.705  1.00 91.98           C  
ATOM   2649  CB  LEU A 357      14.904 -16.839 -15.577  1.00 91.98           C  
ATOM   2650  O   LEU A 357      13.575 -14.579 -13.760  1.00 91.98           O  
ATOM   2651  CG  LEU A 357      15.937 -17.957 -15.818  1.00 91.98           C  
ATOM   2652  CD1 LEU A 357      15.235 -19.197 -16.374  1.00 91.98           C  
ATOM   2653  CD2 LEU A 357      17.008 -17.533 -16.826  1.00 91.98           C  
ATOM   2654  N   VAL A 358      14.220 -13.624 -15.680  1.00 91.91           N  
ATOM   2655  CA  VAL A 358      13.178 -12.575 -15.700  1.00 91.91           C  
ATOM   2656  C   VAL A 358      11.764 -13.152 -15.537  1.00 91.91           C  
ATOM   2657  CB  VAL A 358      13.304 -11.765 -17.007  1.00 91.91           C  
ATOM   2658  O   VAL A 358      10.975 -12.658 -14.741  1.00 91.91           O  
ATOM   2659  CG1 VAL A 358      12.066 -10.920 -17.312  1.00 91.91           C  
ATOM   2660  CG2 VAL A 358      14.557 -10.882 -16.954  1.00 91.91           C  
ATOM   2661  N   LYS A 359      11.468 -14.276 -16.202  1.00 92.68           N  
ATOM   2662  CA  LYS A 359      10.160 -14.954 -16.123  1.00 92.68           C  
ATOM   2663  C   LYS A 359       9.787 -15.486 -14.730  1.00 92.68           C  
ATOM   2664  CB  LYS A 359      10.098 -16.076 -17.172  1.00 92.68           C  
ATOM   2665  O   LYS A 359       8.677 -15.973 -14.553  1.00 92.68           O  
ATOM   2666  CG  LYS A 359      11.012 -17.260 -16.813  1.00 92.68           C  
ATOM   2667  CD  LYS A 359      10.921 -18.370 -17.860  1.00 92.68           C  
ATOM   2668  CE  LYS A 359      11.765 -19.554 -17.385  1.00 92.68           C  
ATOM   2669  NZ  LYS A 359      11.742 -20.662 -18.368  1.00 92.68           N  
ATOM   2670  N   GLU A 360      10.717 -15.488 -13.774  1.00 94.86           N  
ATOM   2671  CA  GLU A 360      10.487 -15.963 -12.404  1.00 94.86           C  
ATOM   2672  C   GLU A 360      10.034 -14.834 -11.459  1.00 94.86           C  
ATOM   2673  CB  GLU A 360      11.745 -16.676 -11.868  1.00 94.86           C  
ATOM   2674  O   GLU A 360       9.593 -15.142 -10.354  1.00 94.86           O  
ATOM   2675  CG  GLU A 360      12.146 -17.926 -12.673  1.00 94.86           C  
ATOM   2676  CD  GLU A 360      13.535 -18.487 -12.313  1.00 94.86           C  
ATOM   2677  OE1 GLU A 360      13.767 -19.671 -12.648  1.00 94.86           O  
ATOM   2678  OE2 GLU A 360      14.409 -17.726 -11.827  1.00 94.86           O  
ATOM   2679  N   ILE A 361      10.075 -13.560 -11.887  1.00 95.87           N  
ATOM   2680  CA  ILE A 361       9.684 -12.402 -11.060  1.00 95.87           C  
ATOM   2681  C   ILE A 361       8.192 -12.435 -10.703  1.00 95.87           C  
ATOM   2682  CB  ILE A 361      10.066 -11.061 -11.732  1.00 95.87           C  
ATOM   2683  O   ILE A 361       7.851 -12.522  -9.522  1.00 95.87           O  
ATOM   2684  CG1 ILE A 361      11.583 -10.918 -11.988  1.00 95.87           C  
ATOM   2685  CG2 ILE A 361       9.613  -9.897 -10.827  1.00 95.87           C  
ATOM   2686  CD1 ILE A 361      11.866  -9.828 -13.031  1.00 95.87           C  
ATOM   2687  N   GLU A 362       7.295 -12.408 -11.695  1.00 95.00           N  
ATOM   2688  CA  GLU A 362       5.845 -12.424 -11.437  1.00 95.00           C  
ATOM   2689  C   GLU A 362       5.402 -13.676 -10.655  1.00 95.00           C  
ATOM   2690  CB  GLU A 362       5.023 -12.278 -12.728  1.00 95.00           C  
ATOM   2691  O   GLU A 362       4.693 -13.530  -9.656  1.00 95.00           O  
ATOM   2692  CG  GLU A 362       5.090 -10.886 -13.365  1.00 95.00           C  
ATOM   2693  CD  GLU A 362       4.027 -10.727 -14.465  1.00 95.00           C  
ATOM   2694  OE1 GLU A 362       3.534  -9.596 -14.658  1.00 95.00           O  
ATOM   2695  OE2 GLU A 362       3.652 -11.745 -15.095  1.00 95.00           O  
ATOM   2696  N   PRO A 363       5.861 -14.907 -10.987  1.00 96.57           N  
ATOM   2697  CA  PRO A 363       5.578 -16.079 -10.162  1.00 96.57           C  
ATOM   2698  C   PRO A 363       6.069 -15.955  -8.716  1.00 96.57           C  
ATOM   2699  CB  PRO A 363       6.254 -17.258 -10.866  1.00 96.57           C  
ATOM   2700  O   PRO A 363       5.383 -16.431  -7.813  1.00 96.57           O  
ATOM   2701  CG  PRO A 363       6.268 -16.829 -12.327  1.00 96.57           C  
ATOM   2702  CD  PRO A 363       6.509 -15.327 -12.226  1.00 96.57           C  
ATOM   2703  N   ALA A 364       7.224 -15.328  -8.467  1.00 96.79           N  
ATOM   2704  CA  ALA A 364       7.723 -15.116  -7.110  1.00 96.79           C  
ATOM   2705  C   ALA A 364       6.809 -14.175  -6.308  1.00 96.79           C  
ATOM   2706  CB  ALA A 364       9.166 -14.602  -7.167  1.00 96.79           C  
ATOM   2707  O   ALA A 364       6.453 -14.501  -5.173  1.00 96.79           O  
ATOM   2708  N   LEU A 365       6.365 -13.066  -6.909  1.00 97.14           N  
ATOM   2709  CA  LEU A 365       5.428 -12.116  -6.292  1.00 97.14           C  
ATOM   2710  C   LEU A 365       4.047 -12.754  -6.075  1.00 97.14           C  
ATOM   2711  CB  LEU A 365       5.334 -10.851  -7.167  1.00 97.14           C  
ATOM   2712  O   LEU A 365       3.476 -12.654  -4.990  1.00 97.14           O  
ATOM   2713  CG  LEU A 365       6.654 -10.058  -7.261  1.00 97.14           C  
ATOM   2714  CD1 LEU A 365       6.610  -9.060  -8.412  1.00 97.14           C  
ATOM   2715  CD2 LEU A 365       6.968  -9.301  -5.968  1.00 97.14           C  
ATOM   2716  N   LYS A 366       3.538 -13.516  -7.050  1.00 97.02           N  
ATOM   2717  CA  LYS A 366       2.288 -14.279  -6.907  1.00 97.02           C  
ATOM   2718  C   LYS A 366       2.369 -15.338  -5.809  1.00 97.02           C  
ATOM   2719  CB  LYS A 366       1.923 -14.901  -8.258  1.00 97.02           C  
ATOM   2720  O   LYS A 366       1.423 -15.505  -5.038  1.00 97.02           O  
ATOM   2721  CG  LYS A 366       0.673 -15.788  -8.133  1.00 97.02           C  
ATOM   2722  CD  LYS A 366       0.060 -16.098  -9.492  1.00 97.02           C  
ATOM   2723  CE  LYS A 366       0.962 -16.939 -10.399  1.00 97.02           C  
ATOM   2724  NZ  LYS A 366       0.637 -16.617 -11.804  1.00 97.02           N  
ATOM   2725  N   ASN A 367       3.497 -16.038  -5.693  1.00 96.88           N  
ATOM   2726  CA  ASN A 367       3.701 -17.019  -4.630  1.00 96.88           C  
ATOM   2727  C   ASN A 367       3.622 -16.378  -3.239  1.00 96.88           C  
ATOM   2728  CB  ASN A 367       5.036 -17.751  -4.833  1.00 96.88           C  
ATOM   2729  O   ASN A 367       3.144 -17.034  -2.318  1.00 96.88           O  
ATOM   2730  CG  ASN A 367       4.973 -18.831  -5.899  1.00 96.88           C  
ATOM   2731  ND2 ASN A 367       6.107 -19.228  -6.426  1.00 96.88           N  
ATOM   2732  OD1 ASN A 367       3.933 -19.376  -6.232  1.00 96.88           O  
ATOM   2733  N   GLN A 368       4.001 -15.105  -3.076  1.00 98.19           N  
ATOM   2734  CA  GLN A 368       3.794 -14.392  -1.811  1.00 98.19           C  
ATOM   2735  C   GLN A 368       2.303 -14.293  -1.450  1.00 98.19           C  
ATOM   2736  CB  GLN A 368       4.438 -12.995  -1.857  1.00 98.19           C  
ATOM   2737  O   GLN A 368       1.937 -14.545  -0.302  1.00 98.19           O  
ATOM   2738  CG  GLN A 368       5.968 -13.015  -1.972  1.00 98.19           C  
ATOM   2739  CD  GLN A 368       6.591 -13.588  -0.709  1.00 98.19           C  
ATOM   2740  NE2 GLN A 368       7.081 -14.806  -0.720  1.00 98.19           N  
ATOM   2741  OE1 GLN A 368       6.584 -12.976   0.344  1.00 98.19           O  
ATOM   2742  N   LEU A 369       1.419 -14.020  -2.416  1.00 97.31           N  
ATOM   2743  CA  LEU A 369      -0.032 -13.998  -2.185  1.00 97.31           C  
ATOM   2744  C   LEU A 369      -0.589 -15.385  -1.844  1.00 97.31           C  
ATOM   2745  CB  LEU A 369      -0.757 -13.433  -3.416  1.00 97.31           C  
ATOM   2746  O   LEU A 369      -1.378 -15.521  -0.909  1.00 97.31           O  
ATOM   2747  CG  LEU A 369      -0.401 -11.978  -3.751  1.00 97.31           C  
ATOM   2748  CD1 LEU A 369      -1.148 -11.565  -5.015  1.00 97.31           C  
ATOM   2749  CD2 LEU A 369      -0.780 -11.035  -2.605  1.00 97.31           C  
ATOM   2750  N   ILE A 370      -0.157 -16.426  -2.561  1.00 98.16           N  
ATOM   2751  CA  ILE A 370      -0.619 -17.805  -2.329  1.00 98.16           C  
ATOM   2752  C   ILE A 370      -0.175 -18.299  -0.948  1.00 98.16           C  
ATOM   2753  CB  ILE A 370      -0.118 -18.752  -3.443  1.00 98.16           C  
ATOM   2754  O   ILE A 370      -0.997 -18.786  -0.170  1.00 98.16           O  
ATOM   2755  CG1 ILE A 370      -0.681 -18.348  -4.824  1.00 98.16           C  
ATOM   2756  CG2 ILE A 370      -0.498 -20.214  -3.126  1.00 98.16           C  
ATOM   2757  CD1 ILE A 370       0.002 -19.090  -5.981  1.00 98.16           C  
ATOM   2758  N   ILE A 371       1.118 -18.166  -0.633  1.00 98.07           N  
ATOM   2759  CA  ILE A 371       1.706 -18.644   0.625  1.00 98.07           C  
ATOM   2760  C   ILE A 371       1.078 -17.906   1.809  1.00 98.07           C  
ATOM   2761  CB  ILE A 371       3.248 -18.505   0.595  1.00 98.07           C  
ATOM   2762  O   ILE A 371       0.614 -18.560   2.745  1.00 98.07           O  
ATOM   2763  CG1 ILE A 371       3.865 -19.470  -0.446  1.00 98.07           C  
ATOM   2764  CG2 ILE A 371       3.861 -18.788   1.980  1.00 98.07           C  
ATOM   2765  CD1 ILE A 371       5.339 -19.173  -0.760  1.00 98.07           C  
ATOM   2766  N   SER A 372       0.993 -16.571   1.750  1.00 98.14           N  
ATOM   2767  CA  SER A 372       0.374 -15.789   2.826  1.00 98.14           C  
ATOM   2768  C   SER A 372      -1.098 -16.157   3.006  1.00 98.14           C  
ATOM   2769  CB  SER A 372       0.532 -14.279   2.620  1.00 98.14           C  
ATOM   2770  O   SER A 372      -1.518 -16.362   4.138  1.00 98.14           O  
ATOM   2771  OG  SER A 372      -0.025 -13.869   1.391  1.00 98.14           O  
ATOM   2772  N   THR A 373      -1.864 -16.362   1.929  1.00 98.47           N  
ATOM   2773  CA  THR A 373      -3.277 -16.780   2.008  1.00 98.47           C  
ATOM   2774  C   THR A 373      -3.451 -18.156   2.655  1.00 98.47           C  
ATOM   2775  CB  THR A 373      -3.925 -16.781   0.614  1.00 98.47           C  
ATOM   2776  O   THR A 373      -4.302 -18.342   3.531  1.00 98.47           O  
ATOM   2777  CG2 THR A 373      -5.373 -17.278   0.636  1.00 98.47           C  
ATOM   2778  OG1 THR A 373      -3.925 -15.477   0.094  1.00 98.47           O  
ATOM   2779  N   VAL A 374      -2.641 -19.142   2.262  1.00 98.25           N  
ATOM   2780  CA  VAL A 374      -2.732 -20.507   2.805  1.00 98.25           C  
ATOM   2781  C   VAL A 374      -2.356 -20.527   4.285  1.00 98.25           C  
ATOM   2782  CB  VAL A 374      -1.858 -21.475   1.985  1.00 98.25           C  
ATOM   2783  O   VAL A 374      -3.108 -21.060   5.103  1.00 98.25           O  
ATOM   2784  CG1 VAL A 374      -1.763 -22.866   2.631  1.00 98.25           C  
ATOM   2785  CG2 VAL A 374      -2.405 -21.637   0.554  1.00 98.25           C  
ATOM   2786  N   ILE A 375      -1.229 -19.909   4.652  1.00 98.11           N  
ATOM   2787  CA  ILE A 375      -0.781 -19.860   6.048  1.00 98.11           C  
ATOM   2788  C   ILE A 375      -1.759 -19.023   6.884  1.00 98.11           C  
ATOM   2789  CB  ILE A 375       0.673 -19.346   6.142  1.00 98.11           C  
ATOM   2790  O   ILE A 375      -2.113 -19.427   7.993  1.00 98.11           O  
ATOM   2791  CG1 ILE A 375       1.654 -20.272   5.384  1.00 98.11           C  
ATOM   2792  CG2 ILE A 375       1.116 -19.256   7.616  1.00 98.11           C  
ATOM   2793  CD1 ILE A 375       3.097 -19.749   5.355  1.00 98.11           C  
ATOM   2794  N   MET A 376      -2.267 -17.906   6.352  1.00 98.43           N  
ATOM   2795  CA  MET A 376      -3.217 -17.055   7.068  1.00 98.43           C  
ATOM   2796  C   MET A 376      -4.560 -17.751   7.271  1.00 98.43           C  
ATOM   2797  CB  MET A 376      -3.378 -15.686   6.382  1.00 98.43           C  
ATOM   2798  O   MET A 376      -5.166 -17.576   8.317  1.00 98.43           O  
ATOM   2799  CG  MET A 376      -4.127 -14.677   7.255  1.00 98.43           C  
ATOM   2800  SD  MET A 376      -3.396 -14.472   8.906  1.00 98.43           S  
ATOM   2801  CE  MET A 376      -4.557 -13.301   9.630  1.00 98.43           C  
ATOM   2802  N   THR A 377      -4.998 -18.628   6.363  1.00 98.46           N  
ATOM   2803  CA  THR A 377      -6.191 -19.467   6.592  1.00 98.46           C  
ATOM   2804  C   THR A 377      -6.037 -20.327   7.856  1.00 98.46           C  
ATOM   2805  CB  THR A 377      -6.482 -20.352   5.369  1.00 98.46           C  
ATOM   2806  O   THR A 377      -6.959 -20.402   8.669  1.00 98.46           O  
ATOM   2807  CG2 THR A 377      -7.724 -21.225   5.555  1.00 98.46           C  
ATOM   2808  OG1 THR A 377      -6.739 -19.555   4.232  1.00 98.46           O  
ATOM   2809  N   VAL A 378      -4.857 -20.922   8.073  1.00 97.94           N  
ATOM   2810  CA  VAL A 378      -4.545 -21.668   9.307  1.00 97.94           C  
ATOM   2811  C   VAL A 378      -4.445 -20.722  10.509  1.00 97.94           C  
ATOM   2812  CB  VAL A 378      -3.252 -22.496   9.151  1.00 97.94           C  
ATOM   2813  O   VAL A 378      -4.988 -21.021  11.572  1.00 97.94           O  
ATOM   2814  CG1 VAL A 378      -2.934 -23.300  10.419  1.00 97.94           C  
ATOM   2815  CG2 VAL A 378      -3.364 -23.490   7.986  1.00 97.94           C  
ATOM   2816  N   GLY A 379      -3.810 -19.560  10.340  1.00 97.69           N  
ATOM   2817  CA  GLY A 379      -3.709 -18.525  11.372  1.00 97.69           C  
ATOM   2818  C   GLY A 379      -5.075 -18.034  11.862  1.00 97.69           C  
ATOM   2819  O   GLY A 379      -5.314 -17.992  13.068  1.00 97.69           O  
ATOM   2820  N   ILE A 380      -6.001 -17.744  10.944  1.00 97.70           N  
ATOM   2821  CA  ILE A 380      -7.388 -17.367  11.244  1.00 97.70           C  
ATOM   2822  C   ILE A 380      -8.076 -18.510  11.991  1.00 97.70           C  
ATOM   2823  CB  ILE A 380      -8.163 -16.991   9.958  1.00 97.70           C  
ATOM   2824  O   ILE A 380      -8.697 -18.247  13.013  1.00 97.70           O  
ATOM   2825  CG1 ILE A 380      -7.567 -15.745   9.260  1.00 97.70           C  
ATOM   2826  CG2 ILE A 380      -9.650 -16.691  10.247  1.00 97.70           C  
ATOM   2827  CD1 ILE A 380      -7.978 -15.643   7.787  1.00 97.70           C  
ATOM   2828  N   ALA A 381      -7.930 -19.770  11.560  1.00 97.27           N  
ATOM   2829  CA  ALA A 381      -8.524 -20.911  12.267  1.00 97.27           C  
ATOM   2830  C   ALA A 381      -8.066 -20.989  13.734  1.00 97.27           C  
ATOM   2831  CB  ALA A 381      -8.192 -22.211  11.521  1.00 97.27           C  
ATOM   2832  O   ALA A 381      -8.891 -21.186  14.628  1.00 97.27           O  
ATOM   2833  N   ILE A 382      -6.768 -20.780  13.989  1.00 96.76           N  
ATOM   2834  CA  ILE A 382      -6.208 -20.736  15.345  1.00 96.76           C  
ATOM   2835  C   ILE A 382      -6.827 -19.576  16.131  1.00 96.76           C  
ATOM   2836  CB  ILE A 382      -4.663 -20.664  15.306  1.00 96.76           C  
ATOM   2837  O   ILE A 382      -7.373 -19.808  17.209  1.00 96.76           O  
ATOM   2838  CG1 ILE A 382      -4.076 -21.967  14.712  1.00 96.76           C  
ATOM   2839  CG2 ILE A 382      -4.084 -20.425  16.716  1.00 96.76           C  
ATOM   2840  CD1 ILE A 382      -2.595 -21.858  14.326  1.00 96.76           C  
ATOM   2841  N   VAL A 383      -6.801 -18.351  15.591  1.00 96.41           N  
ATOM   2842  CA  VAL A 383      -7.337 -17.153  16.265  1.00 96.41           C  
ATOM   2843  C   VAL A 383      -8.840 -17.281  16.533  1.00 96.41           C  
ATOM   2844  CB  VAL A 383      -7.019 -15.867  15.472  1.00 96.41           C  
ATOM   2845  O   VAL A 383      -9.282 -16.965  17.633  1.00 96.41           O  
ATOM   2846  CG1 VAL A 383      -7.645 -14.621  16.114  1.00 96.41           C  
ATOM   2847  CG2 VAL A 383      -5.509 -15.600  15.422  1.00 96.41           C  
ATOM   2848  N   SER A 384      -9.633 -17.799  15.592  1.00 96.60           N  
ATOM   2849  CA  SER A 384     -11.069 -18.040  15.787  1.00 96.60           C  
ATOM   2850  C   SER A 384     -11.354 -19.114  16.839  1.00 96.60           C  
ATOM   2851  CB  SER A 384     -11.743 -18.489  14.486  1.00 96.60           C  
ATOM   2852  O   SER A 384     -12.391 -19.057  17.496  1.00 96.60           O  
ATOM   2853  OG  SER A 384     -11.542 -17.611  13.398  1.00 96.60           O  
ATOM   2854  N   TRP A 385     -10.474 -20.106  17.005  1.00 94.94           N  
ATOM   2855  CA  TRP A 385     -10.659 -21.161  18.002  1.00 94.94           C  
ATOM   2856  C   TRP A 385     -10.264 -20.713  19.411  1.00 94.94           C  
ATOM   2857  CB  TRP A 385      -9.880 -22.411  17.587  1.00 94.94           C  
ATOM   2858  O   TRP A 385     -10.946 -21.058  20.374  1.00 94.94           O  
ATOM   2859  CG  TRP A 385     -10.252 -23.632  18.367  1.00 94.94           C  
ATOM   2860  CD1 TRP A 385      -9.654 -24.071  19.497  1.00 94.94           C  
ATOM   2861  CD2 TRP A 385     -11.352 -24.555  18.110  1.00 94.94           C  
ATOM   2862  CE2 TRP A 385     -11.351 -25.552  19.131  1.00 94.94           C  
ATOM   2863  CE3 TRP A 385     -12.352 -24.644  17.118  1.00 94.94           C  
ATOM   2864  NE1 TRP A 385     -10.296 -25.208  19.949  1.00 94.94           N  
ATOM   2865  CH2 TRP A 385     -13.268 -26.659  18.151  1.00 94.94           C  
ATOM   2866  CZ2 TRP A 385     -12.291 -26.593  19.159  1.00 94.94           C  
ATOM   2867  CZ3 TRP A 385     -13.299 -25.685  17.136  1.00 94.94           C  
ATOM   2868  N   VAL A 386      -9.174 -19.948  19.543  1.00 94.51           N  
ATOM   2869  CA  VAL A 386      -8.666 -19.518  20.856  1.00 94.51           C  
ATOM   2870  C   VAL A 386      -9.242 -18.182  21.320  1.00 94.51           C  
ATOM   2871  CB  VAL A 386      -7.126 -19.509  20.931  1.00 94.51           C  
ATOM   2872  O   VAL A 386      -9.437 -17.999  22.517  1.00 94.51           O  
ATOM   2873  CG1 VAL A 386      -6.541 -20.868  20.520  1.00 94.51           C  
ATOM   2874  CG2 VAL A 386      -6.469 -18.389  20.113  1.00 94.51           C  
ATOM   2875  N   GLY A 387      -9.518 -17.260  20.396  1.00 93.04           N  
ATOM   2876  CA  GLY A 387      -9.915 -15.878  20.677  1.00 93.04           C  
ATOM   2877  C   GLY A 387     -11.421 -15.617  20.652  1.00 93.04           C  
ATOM   2878  O   GLY A 387     -11.837 -14.511  20.977  1.00 93.04           O  
ATOM   2879  N   LEU A 388     -12.251 -16.601  20.285  1.00 95.30           N  
ATOM   2880  CA  LEU A 388     -13.710 -16.462  20.293  1.00 95.30           C  
ATOM   2881  C   LEU A 388     -14.379 -17.560  21.128  1.00 95.30           C  
ATOM   2882  CB  LEU A 388     -14.277 -16.489  18.864  1.00 95.30           C  
ATOM   2883  O   LEU A 388     -13.971 -18.723  21.061  1.00 95.30           O  
ATOM   2884  CG  LEU A 388     -13.834 -15.339  17.946  1.00 95.30           C  
ATOM   2885  CD1 LEU A 388     -14.356 -15.635  16.538  1.00 95.30           C  
ATOM   2886  CD2 LEU A 388     -14.405 -14.001  18.414  1.00 95.30           C  
ATOM   2887  N   PRO A 389     -15.467 -17.242  21.849  1.00 94.25           N  
ATOM   2888  CA  PRO A 389     -16.313 -18.259  22.456  1.00 94.25           C  
ATOM   2889  C   PRO A 389     -17.037 -19.088  21.380  1.00 94.25           C  
ATOM   2890  CB  PRO A 389     -17.266 -17.483  23.366  1.00 94.25           C  
ATOM   2891  O   PRO A 389     -17.325 -18.616  20.280  1.00 94.25           O  
ATOM   2892  CG  PRO A 389     -17.381 -16.114  22.705  1.00 94.25           C  
ATOM   2893  CD  PRO A 389     -16.008 -15.906  22.078  1.00 94.25           C  
ATOM   2894  N   THR A 390     -17.392 -20.337  21.695  1.00 93.75           N  
ATOM   2895  CA  THR A 390     -18.037 -21.259  20.731  1.00 93.75           C  
ATOM   2896  C   THR A 390     -19.394 -20.761  20.220  1.00 93.75           C  
ATOM   2897  CB  THR A 390     -18.239 -22.653  21.340  1.00 93.75           C  
ATOM   2898  O   THR A 390     -19.817 -21.112  19.115  1.00 93.75           O  
ATOM   2899  CG2 THR A 390     -16.918 -23.358  21.643  1.00 93.75           C  
ATOM   2900  OG1 THR A 390     -18.954 -22.566  22.553  1.00 93.75           O  
ATOM   2901  N   SER A 391     -20.087 -19.939  21.009  1.00 94.56           N  
ATOM   2902  CA  SER A 391     -21.359 -19.311  20.662  1.00 94.56           C  
ATOM   2903  C   SER A 391     -21.447 -17.930  21.294  1.00 94.56           C  
ATOM   2904  CB  SER A 391     -22.509 -20.171  21.185  1.00 94.56           C  
ATOM   2905  O   SER A 391     -21.172 -17.792  22.476  1.00 94.56           O  
ATOM   2906  OG  SER A 391     -23.742 -19.811  20.580  1.00 94.56           O  
ATOM   2907  N   PHE A 392     -21.897 -16.937  20.542  1.00 95.64           N  
ATOM   2908  CA  PHE A 392     -22.062 -15.549  20.988  1.00 95.64           C  
ATOM   2909  C   PHE A 392     -23.204 -14.894  20.206  1.00 95.64           C  
ATOM   2910  CB  PHE A 392     -20.729 -14.808  20.807  1.00 95.64           C  
ATOM   2911  O   PHE A 392     -23.841 -15.558  19.380  1.00 95.64           O  
ATOM   2912  CG  PHE A 392     -20.096 -14.981  19.449  1.00 95.64           C  
ATOM   2913  CD1 PHE A 392     -19.216 -16.054  19.239  1.00 95.64           C  
ATOM   2914  CD2 PHE A 392     -20.402 -14.098  18.398  1.00 95.64           C  
ATOM   2915  CE1 PHE A 392     -18.671 -16.281  17.975  1.00 95.64           C  
ATOM   2916  CE2 PHE A 392     -19.861 -14.332  17.123  1.00 95.64           C  
ATOM   2917  CZ  PHE A 392     -19.029 -15.446  16.912  1.00 95.64           C  
ATOM   2918  N   THR A 393     -23.500 -13.622  20.471  1.00 96.11           N  
ATOM   2919  CA  THR A 393     -24.491 -12.867  19.701  1.00 96.11           C  
ATOM   2920  C   THR A 393     -23.868 -11.678  18.997  1.00 96.11           C  
ATOM   2921  CB  THR A 393     -25.721 -12.436  20.508  1.00 96.11           C  
ATOM   2922  O   THR A 393     -22.999 -11.007  19.547  1.00 96.11           O  
ATOM   2923  CG2 THR A 393     -26.374 -13.610  21.237  1.00 96.11           C  
ATOM   2924  OG1 THR A 393     -25.427 -11.455  21.468  1.00 96.11           O  
ATOM   2925  N   ILE A 394     -24.327 -11.429  17.775  1.00 95.79           N  
ATOM   2926  CA  ILE A 394     -23.961 -10.268  16.971  1.00 95.79           C  
ATOM   2927  C   ILE A 394     -25.202  -9.411  16.745  1.00 95.79           C  
ATOM   2928  CB  ILE A 394     -23.299 -10.711  15.652  1.00 95.79           C  
ATOM   2929  O   ILE A 394     -26.280  -9.936  16.448  1.00 95.79           O  
ATOM   2930  CG1 ILE A 394     -21.948 -11.428  15.877  1.00 95.79           C  
ATOM   2931  CG2 ILE A 394     -23.114  -9.534  14.686  1.00 95.79           C  
ATOM   2932  CD1 ILE A 394     -20.853 -10.600  16.570  1.00 95.79           C  
ATOM   2933  N   PHE A 395     -25.041  -8.097  16.861  1.00 91.66           N  
ATOM   2934  CA  PHE A 395     -26.093  -7.140  16.558  1.00 91.66           C  
ATOM   2935  C   PHE A 395     -26.524  -7.228  15.086  1.00 91.66           C  
ATOM   2936  CB  PHE A 395     -25.616  -5.734  16.921  1.00 91.66           C  
ATOM   2937  O   PHE A 395     -25.710  -7.187  14.163  1.00 91.66           O  
ATOM   2938  CG  PHE A 395     -26.661  -4.675  16.643  1.00 91.66           C  
ATOM   2939  CD1 PHE A 395     -26.678  -4.018  15.400  1.00 91.66           C  
ATOM   2940  CD2 PHE A 395     -27.624  -4.357  17.617  1.00 91.66           C  
ATOM   2941  CE1 PHE A 395     -27.645  -3.034  15.142  1.00 91.66           C  
ATOM   2942  CE2 PHE A 395     -28.585  -3.362  17.360  1.00 91.66           C  
ATOM   2943  CZ  PHE A 395     -28.588  -2.692  16.125  1.00 91.66           C  
ATOM   2944  N   ASN A 396     -27.831  -7.335  14.869  1.00 91.90           N  
ATOM   2945  CA  ASN A 396     -28.468  -7.434  13.565  1.00 91.90           C  
ATOM   2946  C   ASN A 396     -29.732  -6.565  13.552  1.00 91.90           C  
ATOM   2947  CB  ASN A 396     -28.758  -8.919  13.290  1.00 91.90           C  
ATOM   2948  O   ASN A 396     -30.823  -7.050  13.864  1.00 91.90           O  
ATOM   2949  CG  ASN A 396     -29.388  -9.121  11.927  1.00 91.90           C  
ATOM   2950  ND2 ASN A 396     -30.334 -10.021  11.807  1.00 91.90           N  
ATOM   2951  OD1 ASN A 396     -29.030  -8.494  10.947  1.00 91.90           O  
ATOM   2952  N   PHE A 397     -29.555  -5.275  13.246  1.00 86.87           N  
ATOM   2953  CA  PHE A 397     -30.624  -4.279  13.070  1.00 86.87           C  
ATOM   2954  C   PHE A 397     -31.694  -4.322  14.180  1.00 86.87           C  
ATOM   2955  CB  PHE A 397     -31.198  -4.385  11.647  1.00 86.87           C  
ATOM   2956  O   PHE A 397     -32.884  -4.480  13.920  1.00 86.87           O  
ATOM   2957  CG  PHE A 397     -30.164  -4.223  10.545  1.00 86.87           C  
ATOM   2958  CD1 PHE A 397     -29.663  -2.945  10.228  1.00 86.87           C  
ATOM   2959  CD2 PHE A 397     -29.694  -5.348   9.841  1.00 86.87           C  
ATOM   2960  CE1 PHE A 397     -28.701  -2.795   9.213  1.00 86.87           C  
ATOM   2961  CE2 PHE A 397     -28.727  -5.199   8.830  1.00 86.87           C  
ATOM   2962  CZ  PHE A 397     -28.232  -3.921   8.513  1.00 86.87           C  
ATOM   2963  N   GLY A 398     -31.257  -4.239  15.442  1.00 82.84           N  
ATOM   2964  CA  GLY A 398     -32.130  -4.238  16.625  1.00 82.84           C  
ATOM   2965  C   GLY A 398     -32.343  -5.608  17.279  1.00 82.84           C  
ATOM   2966  O   GLY A 398     -32.924  -5.687  18.357  1.00 82.84           O  
ATOM   2967  N   THR A 399     -31.841  -6.690  16.679  1.00 88.64           N  
ATOM   2968  CA  THR A 399     -31.892  -8.046  17.255  1.00 88.64           C  
ATOM   2969  C   THR A 399     -30.495  -8.595  17.537  1.00 88.64           C  
ATOM   2970  CB  THR A 399     -32.696  -9.014  16.374  1.00 88.64           C  
ATOM   2971  O   THR A 399     -29.529  -8.224  16.877  1.00 88.64           O  
ATOM   2972  CG2 THR A 399     -34.121  -8.525  16.117  1.00 88.64           C  
ATOM   2973  OG1 THR A 399     -32.067  -9.238  15.130  1.00 88.64           O  
ATOM   2974  N   GLN A 400     -30.368  -9.496  18.512  1.00 90.30           N  
ATOM   2975  CA  GLN A 400     -29.114 -10.196  18.816  1.00 90.30           C  
ATOM   2976  C   GLN A 400     -29.125 -11.575  18.141  1.00 90.30           C  
ATOM   2977  CB  GLN A 400     -28.934 -10.268  20.344  1.00 90.30           C  
ATOM   2978  O   GLN A 400     -29.787 -12.507  18.603  1.00 90.30           O  
ATOM   2979  CG  GLN A 400     -28.593  -8.902  20.972  1.00 90.30           C  
ATOM   2980  CD  GLN A 400     -27.217  -8.352  20.582  1.00 90.30           C  
ATOM   2981  NE2 GLN A 400     -27.052  -7.045  20.588  1.00 90.30           N  
ATOM   2982  OE1 GLN A 400     -26.285  -9.094  20.291  1.00 90.30           O  
ATOM   2983  N   LYS A 401     -28.411 -11.712  17.020  1.00 95.05           N  
ATOM   2984  CA  LYS A 401     -28.330 -12.954  16.236  1.00 95.05           C  
ATOM   2985  C   LYS A 401     -27.308 -13.896  16.855  1.00 95.05           C  
ATOM   2986  CB  LYS A 401     -27.973 -12.605  14.782  1.00 95.05           C  
ATOM   2987  O   LYS A 401     -26.157 -13.515  17.030  1.00 95.05           O  
ATOM   2988  CG  LYS A 401     -27.894 -13.830  13.852  1.00 95.05           C  
ATOM   2989  CD  LYS A 401     -27.649 -13.357  12.411  1.00 95.05           C  
ATOM   2990  CE  LYS A 401     -27.740 -14.461  11.351  1.00 95.05           C  
ATOM   2991  NZ  LYS A 401     -26.548 -15.334  11.310  1.00 95.05           N  
ATOM   2992  N   VAL A 402     -27.693 -15.141  17.131  1.00 96.64           N  
ATOM   2993  CA  VAL A 402     -26.756 -16.167  17.616  1.00 96.64           C  
ATOM   2994  C   VAL A 402     -25.805 -16.579  16.488  1.00 96.64           C  
ATOM   2995  CB  VAL A 402     -27.491 -17.387  18.202  1.00 96.64           C  
ATOM   2996  O   VAL A 402     -26.249 -16.985  15.413  1.00 96.64           O  
ATOM   2997  CG1 VAL A 402     -26.505 -18.438  18.734  1.00 96.64           C  
ATOM   2998  CG2 VAL A 402     -28.403 -16.976  19.366  1.00 96.64           C  
ATOM   2999  N   VAL A 403     -24.502 -16.502  16.753  1.00 96.98           N  
ATOM   3000  CA  VAL A 403     -23.415 -16.833  15.821  1.00 96.98           C  
ATOM   3001  C   VAL A 403     -22.448 -17.810  16.494  1.00 96.98           C  
ATOM   3002  CB  VAL A 403     -22.700 -15.553  15.332  1.00 96.98           C  
ATOM   3003  O   VAL A 403     -22.279 -17.807  17.716  1.00 96.98           O  
ATOM   3004  CG1 VAL A 403     -21.599 -15.838  14.302  1.00 96.98           C  
ATOM   3005  CG2 VAL A 403     -23.682 -14.580  14.667  1.00 96.98           C  
ATOM   3006  N   LYS A 404     -21.841 -18.696  15.703  1.00 96.61           N  
ATOM   3007  CA  LYS A 404     -20.806 -19.643  16.146  1.00 96.61           C  
ATOM   3008  C   LYS A 404     -19.422 -19.185  15.690  1.00 96.61           C  
ATOM   3009  CB  LYS A 404     -21.126 -21.057  15.633  1.00 96.61           C  
ATOM   3010  O   LYS A 404     -19.292 -18.586  14.625  1.00 96.61           O  
ATOM   3011  CG  LYS A 404     -22.523 -21.587  16.001  1.00 96.61           C  
ATOM   3012  CD  LYS A 404     -22.742 -21.669  17.517  1.00 96.61           C  
ATOM   3013  CE  LYS A 404     -24.128 -22.238  17.827  1.00 96.61           C  
ATOM   3014  NZ  LYS A 404     -24.364 -22.276  19.289  1.00 96.61           N  
ATOM   3015  N   ASN A 405     -18.373 -19.523  16.436  1.00 95.54           N  
ATOM   3016  CA  ASN A 405     -16.993 -19.156  16.079  1.00 95.54           C  
ATOM   3017  C   ASN A 405     -16.570 -19.641  14.679  1.00 95.54           C  
ATOM   3018  CB  ASN A 405     -16.022 -19.643  17.167  1.00 95.54           C  
ATOM   3019  O   ASN A 405     -15.972 -18.876  13.928  1.00 95.54           O  
ATOM   3020  CG  ASN A 405     -15.987 -21.147  17.392  1.00 95.54           C  
ATOM   3021  ND2 ASN A 405     -15.034 -21.608  18.165  1.00 95.54           N  
ATOM   3022  OD1 ASN A 405     -16.811 -21.913  16.905  1.00 95.54           O  
ATOM   3023  N   TRP A 406     -16.953 -20.860  14.280  1.00 96.75           N  
ATOM   3024  CA  TRP A 406     -16.662 -21.391  12.942  1.00 96.75           C  
ATOM   3025  C   TRP A 406     -17.340 -20.591  11.818  1.00 96.75           C  
ATOM   3026  CB  TRP A 406     -17.063 -22.869  12.863  1.00 96.75           C  
ATOM   3027  O   TRP A 406     -16.829 -20.545  10.704  1.00 96.75           O  
ATOM   3028  CG  TRP A 406     -18.537 -23.140  12.848  1.00 96.75           C  
ATOM   3029  CD1 TRP A 406     -19.282 -23.487  13.921  1.00 96.75           C  
ATOM   3030  CD2 TRP A 406     -19.460 -23.106  11.712  1.00 96.75           C  
ATOM   3031  CE2 TRP A 406     -20.766 -23.435  12.185  1.00 96.75           C  
ATOM   3032  CE3 TRP A 406     -19.332 -22.831  10.332  1.00 96.75           C  
ATOM   3033  NE1 TRP A 406     -20.595 -23.671  13.532  1.00 96.75           N  
ATOM   3034  CH2 TRP A 406     -21.723 -23.200   9.976  1.00 96.75           C  
ATOM   3035  CZ2 TRP A 406     -21.887 -23.480  11.343  1.00 96.75           C  
ATOM   3036  CZ3 TRP A 406     -20.450 -22.880   9.477  1.00 96.75           C  
ATOM   3037  N   GLN A 407     -18.472 -19.934  12.099  1.00 97.71           N  
ATOM   3038  CA  GLN A 407     -19.144 -19.071  11.126  1.00 97.71           C  
ATOM   3039  C   GLN A 407     -18.341 -17.787  10.908  1.00 97.71           C  
ATOM   3040  CB  GLN A 407     -20.574 -18.744  11.579  1.00 97.71           C  
ATOM   3041  O   GLN A 407     -18.160 -17.380   9.766  1.00 97.71           O  
ATOM   3042  CG  GLN A 407     -21.471 -19.983  11.626  1.00 97.71           C  
ATOM   3043  CD  GLN A 407     -22.850 -19.707  12.209  1.00 97.71           C  
ATOM   3044  NE2 GLN A 407     -23.850 -20.466  11.823  1.00 97.71           N  
ATOM   3045  OE1 GLN A 407     -23.058 -18.853  13.058  1.00 97.71           O  
ATOM   3046  N   LEU A 408     -17.792 -17.190  11.975  1.00 96.87           N  
ATOM   3047  CA  LEU A 408     -16.883 -16.046  11.838  1.00 96.87           C  
ATOM   3048  C   LEU A 408     -15.552 -16.409  11.191  1.00 96.87           C  
ATOM   3049  CB  LEU A 408     -16.605 -15.381  13.190  1.00 96.87           C  
ATOM   3050  O   LEU A 408     -15.046 -15.616  10.403  1.00 96.87           O  
ATOM   3051  CG  LEU A 408     -17.702 -14.435  13.681  1.00 96.87           C  
ATOM   3052  CD1 LEU A 408     -17.156 -13.731  14.920  1.00 96.87           C  
ATOM   3053  CD2 LEU A 408     -18.111 -13.360  12.676  1.00 96.87           C  
ATOM   3054  N   PHE A 409     -15.011 -17.595  11.473  1.00 97.78           N  
ATOM   3055  CA  PHE A 409     -13.869 -18.133  10.734  1.00 97.78           C  
ATOM   3056  C   PHE A 409     -14.140 -18.094   9.220  1.00 97.78           C  
ATOM   3057  CB  PHE A 409     -13.576 -19.556  11.229  1.00 97.78           C  
ATOM   3058  O   PHE A 409     -13.356 -17.517   8.470  1.00 97.78           O  
ATOM   3059  CG  PHE A 409     -12.732 -20.376  10.281  1.00 97.78           C  
ATOM   3060  CD1 PHE A 409     -13.326 -21.353   9.460  1.00 97.78           C  
ATOM   3061  CD2 PHE A 409     -11.357 -20.118  10.177  1.00 97.78           C  
ATOM   3062  CE1 PHE A 409     -12.544 -22.059   8.529  1.00 97.78           C  
ATOM   3063  CE2 PHE A 409     -10.579 -20.811   9.237  1.00 97.78           C  
ATOM   3064  CZ  PHE A 409     -11.171 -21.782   8.412  1.00 97.78           C  
ATOM   3065  N   LEU A 410     -15.299 -18.602   8.775  1.00 97.94           N  
ATOM   3066  CA  LEU A 410     -15.691 -18.550   7.363  1.00 97.94           C  
ATOM   3067  C   LEU A 410     -15.903 -17.120   6.844  1.00 97.94           C  
ATOM   3068  CB  LEU A 410     -16.950 -19.398   7.120  1.00 97.94           C  
ATOM   3069  O   LEU A 410     -15.562 -16.863   5.693  1.00 97.94           O  
ATOM   3070  CG  LEU A 410     -16.765 -20.914   7.300  1.00 97.94           C  
ATOM   3071  CD1 LEU A 410     -18.109 -21.596   7.052  1.00 97.94           C  
ATOM   3072  CD2 LEU A 410     -15.737 -21.517   6.341  1.00 97.94           C  
ATOM   3073  N   CYS A 411     -16.413 -16.186   7.659  1.00 98.30           N  
ATOM   3074  CA  CYS A 411     -16.528 -14.772   7.273  1.00 98.30           C  
ATOM   3075  C   CYS A 411     -15.160 -14.146   6.958  1.00 98.30           C  
ATOM   3076  CB  CYS A 411     -17.204 -13.944   8.377  1.00 98.30           C  
ATOM   3077  O   CYS A 411     -15.014 -13.471   5.944  1.00 98.30           O  
ATOM   3078  SG  CYS A 411     -18.915 -14.461   8.670  1.00 98.30           S  
ATOM   3079  N   VAL A 412     -14.148 -14.377   7.798  1.00 98.11           N  
ATOM   3080  CA  VAL A 412     -12.797 -13.841   7.553  1.00 98.11           C  
ATOM   3081  C   VAL A 412     -12.149 -14.558   6.365  1.00 98.11           C  
ATOM   3082  CB  VAL A 412     -11.910 -13.943   8.807  1.00 98.11           C  
ATOM   3083  O   VAL A 412     -11.592 -13.911   5.478  1.00 98.11           O  
ATOM   3084  CG1 VAL A 412     -10.557 -13.253   8.602  1.00 98.11           C  
ATOM   3085  CG2 VAL A 412     -12.540 -13.247  10.018  1.00 98.11           C  
ATOM   3086  N   CYS A 413     -12.268 -15.888   6.298  1.00 98.18           N  
ATOM   3087  CA  CYS A 413     -11.698 -16.676   5.209  1.00 98.18           C  
ATOM   3088  C   CYS A 413     -12.306 -16.333   3.846  1.00 98.18           C  
ATOM   3089  CB  CYS A 413     -11.850 -18.171   5.507  1.00 98.18           C  
ATOM   3090  O   CYS A 413     -11.556 -16.241   2.881  1.00 98.18           O  
ATOM   3091  SG  CYS A 413     -10.661 -18.645   6.787  1.00 98.18           S  
ATOM   3092  N   VAL A 414     -13.621 -16.109   3.734  1.00 98.20           N  
ATOM   3093  CA  VAL A 414     -14.216 -15.758   2.433  1.00 98.20           C  
ATOM   3094  C   VAL A 414     -13.654 -14.435   1.907  1.00 98.20           C  
ATOM   3095  CB  VAL A 414     -15.759 -15.796   2.450  1.00 98.20           C  
ATOM   3096  O   VAL A 414     -13.339 -14.351   0.725  1.00 98.20           O  
ATOM   3097  CG1 VAL A 414     -16.428 -14.647   3.208  1.00 98.20           C  
ATOM   3098  CG2 VAL A 414     -16.315 -15.820   1.024  1.00 98.20           C  
ATOM   3099  N   GLY A 415     -13.420 -13.450   2.783  1.00 98.00           N  
ATOM   3100  CA  GLY A 415     -12.767 -12.194   2.412  1.00 98.00           C  
ATOM   3101  C   GLY A 415     -11.302 -12.369   1.998  1.00 98.00           C  
ATOM   3102  O   GLY A 415     -10.892 -11.844   0.964  1.00 98.00           O  
ATOM   3103  N   LEU A 416     -10.531 -13.164   2.750  1.00 98.47           N  
ATOM   3104  CA  LEU A 416      -9.141 -13.502   2.416  1.00 98.47           C  
ATOM   3105  C   LEU A 416      -9.033 -14.166   1.031  1.00 98.47           C  
ATOM   3106  CB  LEU A 416      -8.576 -14.406   3.531  1.00 98.47           C  
ATOM   3107  O   LEU A 416      -8.254 -13.738   0.181  1.00 98.47           O  
ATOM   3108  CG  LEU A 416      -7.171 -14.960   3.235  1.00 98.47           C  
ATOM   3109  CD1 LEU A 416      -6.096 -13.876   3.221  1.00 98.47           C  
ATOM   3110  CD2 LEU A 416      -6.791 -16.004   4.281  1.00 98.47           C  
ATOM   3111  N   TRP A 417      -9.845 -15.197   0.785  1.00 98.53           N  
ATOM   3112  CA  TRP A 417      -9.840 -15.932  -0.480  1.00 98.53           C  
ATOM   3113  C   TRP A 417     -10.401 -15.108  -1.640  1.00 98.53           C  
ATOM   3114  CB  TRP A 417     -10.594 -17.255  -0.310  1.00 98.53           C  
ATOM   3115  O   TRP A 417      -9.917 -15.244  -2.763  1.00 98.53           O  
ATOM   3116  CG  TRP A 417      -9.788 -18.333   0.351  1.00 98.53           C  
ATOM   3117  CD1 TRP A 417      -9.674 -18.561   1.680  1.00 98.53           C  
ATOM   3118  CD2 TRP A 417      -8.899 -19.299  -0.285  1.00 98.53           C  
ATOM   3119  CE2 TRP A 417      -8.300 -20.100   0.733  1.00 98.53           C  
ATOM   3120  CE3 TRP A 417      -8.516 -19.557  -1.618  1.00 98.53           C  
ATOM   3121  NE1 TRP A 417      -8.786 -19.589   1.913  1.00 98.53           N  
ATOM   3122  CH2 TRP A 417      -7.034 -21.362  -0.893  1.00 98.53           C  
ATOM   3123  CZ2 TRP A 417      -7.385 -21.121   0.446  1.00 98.53           C  
ATOM   3124  CZ3 TRP A 417      -7.594 -20.579  -1.919  1.00 98.53           C  
ATOM   3125  N   ALA A 418     -11.365 -14.218  -1.393  1.00 98.23           N  
ATOM   3126  CA  ALA A 418     -11.808 -13.260  -2.400  1.00 98.23           C  
ATOM   3127  C   ALA A 418     -10.681 -12.308  -2.814  1.00 98.23           C  
ATOM   3128  CB  ALA A 418     -13.027 -12.508  -1.881  1.00 98.23           C  
ATOM   3129  O   ALA A 418     -10.542 -12.045  -4.004  1.00 98.23           O  
ATOM   3130  N   GLY A 419      -9.835 -11.870  -1.874  1.00 97.32           N  
ATOM   3131  CA  GLY A 419      -8.620 -11.112  -2.182  1.00 97.32           C  
ATOM   3132  C   GLY A 419      -7.689 -11.877  -3.124  1.00 97.32           C  
ATOM   3133  O   GLY A 419      -7.281 -11.349  -4.156  1.00 97.32           O  
ATOM   3134  N   LEU A 420      -7.425 -13.158  -2.837  1.00 98.26           N  
ATOM   3135  CA  LEU A 420      -6.608 -14.010  -3.710  1.00 98.26           C  
ATOM   3136  C   LEU A 420      -7.222 -14.163  -5.113  1.00 98.26           C  
ATOM   3137  CB  LEU A 420      -6.394 -15.379  -3.038  1.00 98.26           C  
ATOM   3138  O   LEU A 420      -6.511 -14.032  -6.106  1.00 98.26           O  
ATOM   3139  CG  LEU A 420      -5.377 -16.273  -3.777  1.00 98.26           C  
ATOM   3140  CD1 LEU A 420      -3.964 -15.690  -3.698  1.00 98.26           C  
ATOM   3141  CD2 LEU A 420      -5.349 -17.675  -3.169  1.00 98.26           C  
ATOM   3142  N   ILE A 421      -8.535 -14.402  -5.208  1.00 98.35           N  
ATOM   3143  CA  ILE A 421      -9.246 -14.501  -6.495  1.00 98.35           C  
ATOM   3144  C   ILE A 421      -9.121 -13.192  -7.281  1.00 98.35           C  
ATOM   3145  CB  ILE A 421     -10.728 -14.891  -6.279  1.00 98.35           C  
ATOM   3146  O   ILE A 421      -8.814 -13.232  -8.472  1.00 98.35           O  
ATOM   3147  CG1 ILE A 421     -10.829 -16.349  -5.775  1.00 98.35           C  
ATOM   3148  CG2 ILE A 421     -11.552 -14.732  -7.576  1.00 98.35           C  
ATOM   3149  CD1 ILE A 421     -12.204 -16.706  -5.193  1.00 98.35           C  
ATOM   3150  N   ILE A 422      -9.325 -12.044  -6.626  1.00 97.96           N  
ATOM   3151  CA  ILE A 422      -9.149 -10.724  -7.241  1.00 97.96           C  
ATOM   3152  C   ILE A 422      -7.717 -10.581  -7.761  1.00 97.96           C  
ATOM   3153  CB  ILE A 422      -9.540  -9.599  -6.253  1.00 97.96           C  
ATOM   3154  O   ILE A 422      -7.542 -10.236  -8.923  1.00 97.96           O  
ATOM   3155  CG1 ILE A 422     -11.072  -9.594  -6.036  1.00 97.96           C  
ATOM   3156  CG2 ILE A 422      -9.087  -8.219  -6.769  1.00 97.96           C  
ATOM   3157  CD1 ILE A 422     -11.526  -8.769  -4.824  1.00 97.96           C  
ATOM   3158  N   GLY A 423      -6.706 -10.931  -6.961  1.00 96.94           N  
ATOM   3159  CA  GLY A 423      -5.303 -10.869  -7.374  1.00 96.94           C  
ATOM   3160  C   GLY A 423      -4.990 -11.705  -8.620  1.00 96.94           C  
ATOM   3161  O   GLY A 423      -4.368 -11.201  -9.549  1.00 96.94           O  
ATOM   3162  N   PHE A 424      -5.471 -12.951  -8.689  1.00 98.15           N  
ATOM   3163  CA  PHE A 424      -5.278 -13.822  -9.860  1.00 98.15           C  
ATOM   3164  C   PHE A 424      -5.968 -13.290 -11.119  1.00 98.15           C  
ATOM   3165  CB  PHE A 424      -5.823 -15.224  -9.555  1.00 98.15           C  
ATOM   3166  O   PHE A 424      -5.425 -13.383 -12.218  1.00 98.15           O  
ATOM   3167  CG  PHE A 424      -4.805 -16.180  -8.973  1.00 98.15           C  
ATOM   3168  CD1 PHE A 424      -4.333 -17.256  -9.748  1.00 98.15           C  
ATOM   3169  CD2 PHE A 424      -4.330 -16.007  -7.661  1.00 98.15           C  
ATOM   3170  CE1 PHE A 424      -3.436 -18.184  -9.195  1.00 98.15           C  
ATOM   3171  CE2 PHE A 424      -3.428 -16.931  -7.112  1.00 98.15           C  
ATOM   3172  CZ  PHE A 424      -3.002 -18.033  -7.869  1.00 98.15           C  
ATOM   3173  N   VAL A 425      -7.183 -12.758 -10.977  1.00 98.37           N  
ATOM   3174  CA  VAL A 425      -7.916 -12.211 -12.122  1.00 98.37           C  
ATOM   3175  C   VAL A 425      -7.268 -10.920 -12.603  1.00 98.37           C  
ATOM   3176  CB  VAL A 425      -9.395 -11.991 -11.790  1.00 98.37           C  
ATOM   3177  O   VAL A 425      -7.131 -10.735 -13.808  1.00 98.37           O  
ATOM   3178  CG1 VAL A 425     -10.113 -11.336 -12.976  1.00 98.37           C  
ATOM   3179  CG2 VAL A 425     -10.087 -13.329 -11.505  1.00 98.37           C  
ATOM   3180  N   THR A 426      -6.849 -10.050 -11.686  1.00 98.42           N  
ATOM   3181  CA  THR A 426      -6.130  -8.830 -12.041  1.00 98.42           C  
ATOM   3182  C   THR A 426      -4.826  -9.160 -12.762  1.00 98.42           C  
ATOM   3183  CB  THR A 426      -5.892  -7.950 -10.813  1.00 98.42           C  
ATOM   3184  O   THR A 426      -4.625  -8.638 -13.850  1.00 98.42           O  
ATOM   3185  CG2 THR A 426      -5.146  -6.679 -11.189  1.00 98.42           C  
ATOM   3186  OG1 THR A 426      -7.125  -7.530 -10.269  1.00 98.42           O  
ATOM   3187  N   GLU A 427      -4.024 -10.108 -12.254  1.00 98.36           N  
ATOM   3188  CA  GLU A 427      -2.811 -10.596 -12.932  1.00 98.36           C  
ATOM   3189  C   GLU A 427      -3.099 -11.025 -14.381  1.00 98.36           C  
ATOM   3190  CB  GLU A 427      -2.211 -11.782 -12.143  1.00 98.36           C  
ATOM   3191  O   GLU A 427      -2.406 -10.607 -15.303  1.00 98.36           O  
ATOM   3192  CG  GLU A 427      -0.806 -12.192 -12.627  1.00 98.36           C  
ATOM   3193  CD  GLU A 427      -0.393 -13.637 -12.276  1.00 98.36           C  
ATOM   3194  OE1 GLU A 427       0.817 -13.949 -12.199  1.00 98.36           O  
ATOM   3195  OE2 GLU A 427      -1.231 -14.562 -12.156  1.00 98.36           O  
ATOM   3196  N   TYR A 428      -4.159 -11.811 -14.605  1.00 98.61           N  
ATOM   3197  CA  TYR A 428      -4.540 -12.276 -15.943  1.00 98.61           C  
ATOM   3198  C   TYR A 428      -4.874 -11.134 -16.919  1.00 98.61           C  
ATOM   3199  CB  TYR A 428      -5.731 -13.234 -15.811  1.00 98.61           C  
ATOM   3200  O   TYR A 428      -4.636 -11.262 -18.121  1.00 98.61           O  
ATOM   3201  CG  TYR A 428      -6.256 -13.749 -17.138  1.00 98.61           C  
ATOM   3202  CD1 TYR A 428      -7.428 -13.202 -17.698  1.00 98.61           C  
ATOM   3203  CD2 TYR A 428      -5.538 -14.739 -17.833  1.00 98.61           C  
ATOM   3204  CE1 TYR A 428      -7.891 -13.654 -18.949  1.00 98.61           C  
ATOM   3205  CE2 TYR A 428      -5.997 -15.197 -19.082  1.00 98.61           C  
ATOM   3206  OH  TYR A 428      -7.594 -15.082 -20.859  1.00 98.61           O  
ATOM   3207  CZ  TYR A 428      -7.170 -14.652 -19.642  1.00 98.61           C  
ATOM   3208  N   TYR A 429      -5.443 -10.034 -16.421  1.00 98.68           N  
ATOM   3209  CA  TYR A 429      -5.837  -8.890 -17.243  1.00 98.68           C  
ATOM   3210  C   TYR A 429      -4.763  -7.801 -17.354  1.00 98.68           C  
ATOM   3211  CB  TYR A 429      -7.182  -8.330 -16.753  1.00 98.68           C  
ATOM   3212  O   TYR A 429      -4.899  -6.957 -18.233  1.00 98.68           O  
ATOM   3213  CG  TYR A 429      -8.384  -9.163 -17.168  1.00 98.68           C  
ATOM   3214  CD1 TYR A 429      -8.759  -9.232 -18.523  1.00 98.68           C  
ATOM   3215  CD2 TYR A 429      -9.132  -9.865 -16.207  1.00 98.68           C  
ATOM   3216  CE1 TYR A 429      -9.869 -10.003 -18.920  1.00 98.68           C  
ATOM   3217  CE2 TYR A 429     -10.230 -10.655 -16.595  1.00 98.68           C  
ATOM   3218  OH  TYR A 429     -11.656 -11.504 -18.315  1.00 98.68           O  
ATOM   3219  CZ  TYR A 429     -10.599 -10.727 -17.954  1.00 98.68           C  
ATOM   3220  N   THR A 430      -3.714  -7.806 -16.526  1.00 98.46           N  
ATOM   3221  CA  THR A 430      -2.679  -6.755 -16.543  1.00 98.46           C  
ATOM   3222  C   THR A 430      -1.269  -7.251 -16.838  1.00 98.46           C  
ATOM   3223  CB  THR A 430      -2.670  -5.938 -15.247  1.00 98.46           C  
ATOM   3224  O   THR A 430      -0.467  -6.460 -17.321  1.00 98.46           O  
ATOM   3225  CG2 THR A 430      -4.021  -5.265 -14.999  1.00 98.46           C  
ATOM   3226  OG1 THR A 430      -2.374  -6.754 -14.138  1.00 98.46           O  
ATOM   3227  N   SER A 431      -0.944  -8.532 -16.650  1.00 98.23           N  
ATOM   3228  CA  SER A 431       0.367  -9.069 -17.039  1.00 98.23           C  
ATOM   3229  C   SER A 431       0.448  -9.332 -18.545  1.00 98.23           C  
ATOM   3230  CB  SER A 431       0.720 -10.320 -16.231  1.00 98.23           C  
ATOM   3231  O   SER A 431      -0.433  -9.951 -19.151  1.00 98.23           O  
ATOM   3232  OG  SER A 431       1.802 -11.012 -16.825  1.00 98.23           O  
ATOM   3233  N   ASN A 432       1.569  -8.932 -19.152  1.00 96.67           N  
ATOM   3234  CA  ASN A 432       1.880  -9.220 -20.555  1.00 96.67           C  
ATOM   3235  C   ASN A 432       2.309 -10.676 -20.823  1.00 96.67           C  
ATOM   3236  CB  ASN A 432       2.868  -8.181 -21.089  1.00 96.67           C  
ATOM   3237  O   ASN A 432       2.589 -11.041 -21.969  1.00 96.67           O  
ATOM   3238  CG  ASN A 432       4.222  -8.182 -20.402  1.00 96.67           C  
ATOM   3239  ND2 ASN A 432       4.878  -7.047 -20.373  1.00 96.67           N  
ATOM   3240  OD1 ASN A 432       4.700  -9.188 -19.908  1.00 96.67           O  
ATOM   3241  N   ALA A 433       2.295 -11.538 -19.802  1.00 96.33           N  
ATOM   3242  CA  ALA A 433       2.439 -12.980 -19.961  1.00 96.33           C  
ATOM   3243  C   ALA A 433       1.167 -13.655 -20.514  1.00 96.33           C  
ATOM   3244  CB  ALA A 433       2.839 -13.575 -18.606  1.00 96.33           C  
ATOM   3245  O   ALA A 433       1.250 -14.776 -21.024  1.00 96.33           O  
ATOM   3246  N   TYR A 434       0.006 -12.991 -20.436  1.00 97.89           N  
ATOM   3247  CA  TYR A 434      -1.290 -13.545 -20.837  1.00 97.89           C  
ATOM   3248  C   TYR A 434      -1.865 -12.869 -22.085  1.00 97.89           C  
ATOM   3249  CB  TYR A 434      -2.277 -13.482 -19.665  1.00 97.89           C  
ATOM   3250  O   TYR A 434      -1.527 -11.737 -22.434  1.00 97.89           O  
ATOM   3251  CG  TYR A 434      -1.771 -14.140 -18.398  1.00 97.89           C  
ATOM   3252  CD1 TYR A 434      -1.745 -15.544 -18.266  1.00 97.89           C  
ATOM   3253  CD2 TYR A 434      -1.284 -13.331 -17.359  1.00 97.89           C  
ATOM   3254  CE1 TYR A 434      -1.248 -16.132 -17.083  1.00 97.89           C  
ATOM   3255  CE2 TYR A 434      -0.777 -13.914 -16.187  1.00 97.89           C  
ATOM   3256  OH  TYR A 434      -0.301 -15.859 -14.879  1.00 97.89           O  
ATOM   3257  CZ  TYR A 434      -0.768 -15.314 -16.036  1.00 97.89           C  
ATOM   3258  N   SER A 435      -2.784 -13.574 -22.751  1.00 97.93           N  
ATOM   3259  CA  SER A 435      -3.367 -13.119 -24.013  1.00 97.93           C  
ATOM   3260  C   SER A 435      -4.094 -11.770 -23.941  1.00 97.93           C  
ATOM   3261  CB  SER A 435      -4.266 -14.189 -24.637  1.00 97.93           C  
ATOM   3262  O   SER A 435      -3.941 -11.025 -24.899  1.00 97.93           O  
ATOM   3263  OG  SER A 435      -5.457 -14.384 -23.900  1.00 97.93           O  
ATOM   3264  N   PRO A 436      -4.824 -11.373 -22.868  1.00 98.52           N  
ATOM   3265  CA  PRO A 436      -5.554 -10.101 -22.887  1.00 98.52           C  
ATOM   3266  C   PRO A 436      -4.659  -8.888 -23.162  1.00 98.52           C  
ATOM   3267  CB  PRO A 436      -6.243  -9.991 -21.522  1.00 98.52           C  
ATOM   3268  O   PRO A 436      -5.006  -8.044 -23.982  1.00 98.52           O  
ATOM   3269  CG  PRO A 436      -6.410 -11.445 -21.099  1.00 98.52           C  
ATOM   3270  CD  PRO A 436      -5.130 -12.084 -21.628  1.00 98.52           C  
ATOM   3271  N   VAL A 437      -3.490  -8.820 -22.522  1.00 98.57           N  
ATOM   3272  CA  VAL A 437      -2.533  -7.718 -22.709  1.00 98.57           C  
ATOM   3273  C   VAL A 437      -1.749  -7.875 -24.014  1.00 98.57           C  
ATOM   3274  CB  VAL A 437      -1.593  -7.635 -21.499  1.00 98.57           C  
ATOM   3275  O   VAL A 437      -1.479  -6.886 -24.693  1.00 98.57           O  
ATOM   3276  CG1 VAL A 437      -0.538  -6.534 -21.641  1.00 98.57           C  
ATOM   3277  CG2 VAL A 437      -2.393  -7.360 -20.226  1.00 98.57           C  
ATOM   3278  N   GLN A 438      -1.432  -9.108 -24.421  1.00 98.48           N  
ATOM   3279  CA  GLN A 438      -0.786  -9.368 -25.714  1.00 98.48           C  
ATOM   3280  C   GLN A 438      -1.686  -8.986 -26.900  1.00 98.48           C  
ATOM   3281  CB  GLN A 438      -0.375 -10.842 -25.812  1.00 98.48           C  
ATOM   3282  O   GLN A 438      -1.177  -8.461 -27.886  1.00 98.48           O  
ATOM   3283  CG  GLN A 438       0.755 -11.192 -24.835  1.00 98.48           C  
ATOM   3284  CD  GLN A 438       1.044 -12.687 -24.753  1.00 98.48           C  
ATOM   3285  NE2 GLN A 438       1.896 -13.083 -23.836  1.00 98.48           N  
ATOM   3286  OE1 GLN A 438       0.530 -13.518 -25.487  1.00 98.48           O  
ATOM   3287  N   ASP A 439      -3.002  -9.182 -26.792  1.00 98.38           N  
ATOM   3288  CA  ASP A 439      -3.991  -8.762 -27.792  1.00 98.38           C  
ATOM   3289  C   ASP A 439      -4.104  -7.226 -27.842  1.00 98.38           C  
ATOM   3290  CB  ASP A 439      -5.370  -9.381 -27.472  1.00 98.38           C  
ATOM   3291  O   ASP A 439      -4.204  -6.638 -28.921  1.00 98.38           O  
ATOM   3292  CG  ASP A 439      -5.475 -10.911 -27.616  1.00 98.38           C  
ATOM   3293  OD1 ASP A 439      -4.609 -11.527 -28.276  1.00 98.38           O  
ATOM   3294  OD2 ASP A 439      -6.473 -11.467 -27.092  1.00 98.38           O  
ATOM   3295  N   VAL A 440      -4.024  -6.547 -26.687  1.00 98.61           N  
ATOM   3296  CA  VAL A 440      -3.938  -5.074 -26.621  1.00 98.61           C  
ATOM   3297  C   VAL A 440      -2.670  -4.574 -27.321  1.00 98.61           C  
ATOM   3298  CB  VAL A 440      -4.011  -4.566 -25.164  1.00 98.61           C  
ATOM   3299  O   VAL A 440      -2.751  -3.619 -28.098  1.00 98.61           O  
ATOM   3300  CG1 VAL A 440      -3.724  -3.065 -25.032  1.00 98.61           C  
ATOM   3301  CG2 VAL A 440      -5.407  -4.778 -24.570  1.00 98.61           C  
ATOM   3302  N   ALA A 441      -1.524  -5.233 -27.120  1.00 98.35           N  
ATOM   3303  CA  ALA A 441      -0.284  -4.913 -27.827  1.00 98.35           C  
ATOM   3304  C   ALA A 441      -0.375  -5.202 -29.341  1.00 98.35           C  
ATOM   3305  CB  ALA A 441       0.878  -5.665 -27.166  1.00 98.35           C  
ATOM   3306  O   ALA A 441       0.029  -4.360 -30.142  1.00 98.35           O  
ATOM   3307  N   ASP A 442      -0.951  -6.337 -29.762  1.00 98.39           N  
ATOM   3308  CA  ASP A 442      -1.151  -6.667 -31.189  1.00 98.39           C  
ATOM   3309  C   ASP A 442      -2.037  -5.626 -31.885  1.00 98.39           C  
ATOM   3310  CB  ASP A 442      -1.765  -8.070 -31.355  1.00 98.39           C  
ATOM   3311  O   ASP A 442      -1.749  -5.192 -33.004  1.00 98.39           O  
ATOM   3312  CG  ASP A 442      -1.957  -8.458 -32.838  1.00 98.39           C  
ATOM   3313  OD1 ASP A 442      -0.964  -8.614 -33.592  1.00 98.39           O  
ATOM   3314  OD2 ASP A 442      -3.117  -8.561 -33.290  1.00 98.39           O  
ATOM   3315  N   SER A 443      -3.070  -5.133 -31.194  1.00 98.22           N  
ATOM   3316  CA  SER A 443      -3.974  -4.113 -31.732  1.00 98.22           C  
ATOM   3317  C   SER A 443      -3.283  -2.776 -32.054  1.00 98.22           C  
ATOM   3318  CB  SER A 443      -5.163  -3.918 -30.791  1.00 98.22           C  
ATOM   3319  O   SER A 443      -3.835  -1.974 -32.813  1.00 98.22           O  
ATOM   3320  OG  SER A 443      -4.824  -3.086 -29.706  1.00 98.22           O  
ATOM   3321  N   CYS A 444      -2.058  -2.536 -31.566  1.00 98.12           N  
ATOM   3322  CA  CYS A 444      -1.246  -1.375 -31.942  1.00 98.12           C  
ATOM   3323  C   CYS A 444      -0.812  -1.395 -33.415  1.00 98.12           C  
ATOM   3324  CB  CYS A 444      -0.007  -1.296 -31.048  1.00 98.12           C  
ATOM   3325  O   CYS A 444      -0.503  -0.342 -33.973  1.00 98.12           O  
ATOM   3326  SG  CYS A 444      -0.492  -0.999 -29.333  1.00 98.12           S  
ATOM   3327  N   ARG A 445      -0.837  -2.556 -34.088  1.00 97.51           N  
ATOM   3328  CA  ARG A 445      -0.537  -2.677 -35.530  1.00 97.51           C  
ATOM   3329  C   ARG A 445      -1.452  -1.825 -36.403  1.00 97.51           C  
ATOM   3330  CB  ARG A 445      -0.683  -4.139 -35.962  1.00 97.51           C  
ATOM   3331  O   ARG A 445      -1.060  -1.434 -37.499  1.00 97.51           O  
ATOM   3332  CG  ARG A 445       0.421  -5.014 -35.362  1.00 97.51           C  
ATOM   3333  CD  ARG A 445       0.082  -6.492 -35.507  1.00 97.51           C  
ATOM   3334  NE  ARG A 445      -0.060  -6.902 -36.915  1.00 97.51           N  
ATOM   3335  NH1 ARG A 445      -1.378  -8.716 -36.446  1.00 97.51           N  
ATOM   3336  NH2 ARG A 445      -0.935  -8.165 -38.581  1.00 97.51           N  
ATOM   3337  CZ  ARG A 445      -0.790  -7.926 -37.304  1.00 97.51           C  
ATOM   3338  N   THR A 446      -2.665  -1.552 -35.928  1.00 97.37           N  
ATOM   3339  CA  THR A 446      -3.664  -0.719 -36.610  1.00 97.37           C  
ATOM   3340  C   THR A 446      -3.806   0.676 -35.989  1.00 97.37           C  
ATOM   3341  CB  THR A 446      -5.003  -1.460 -36.732  1.00 97.37           C  
ATOM   3342  O   THR A 446      -4.729   1.412 -36.337  1.00 97.37           O  
ATOM   3343  CG2 THR A 446      -4.887  -2.656 -37.680  1.00 97.37           C  
ATOM   3344  OG1 THR A 446      -5.407  -2.008 -35.505  1.00 97.37           O  
ATOM   3345  N   GLY A 447      -2.868   1.067 -35.119  1.00 96.98           N  
ATOM   3346  CA  GLY A 447      -2.758   2.404 -34.537  1.00 96.98           C  
ATOM   3347  C   GLY A 447      -3.370   2.552 -33.140  1.00 96.98           C  
ATOM   3348  O   GLY A 447      -3.938   1.626 -32.564  1.00 96.98           O  
ATOM   3349  N   ALA A 448      -3.257   3.763 -32.586  1.00 98.09           N  
ATOM   3350  CA  ALA A 448      -3.674   4.064 -31.214  1.00 98.09           C  
ATOM   3351  C   ALA A 448      -5.187   3.889 -30.981  1.00 98.09           C  
ATOM   3352  CB  ALA A 448      -3.230   5.493 -30.884  1.00 98.09           C  
ATOM   3353  O   ALA A 448      -5.607   3.507 -29.895  1.00 98.09           O  
ATOM   3354  N   ALA A 449      -6.027   4.124 -31.996  1.00 98.42           N  
ATOM   3355  CA  ALA A 449      -7.481   4.028 -31.845  1.00 98.42           C  
ATOM   3356  C   ALA A 449      -7.942   2.605 -31.483  1.00 98.42           C  
ATOM   3357  CB  ALA A 449      -8.144   4.517 -33.138  1.00 98.42           C  
ATOM   3358  O   ALA A 449      -8.775   2.434 -30.595  1.00 98.42           O  
ATOM   3359  N   THR A 450      -7.389   1.581 -32.139  1.00 98.21           N  
ATOM   3360  CA  THR A 450      -7.692   0.182 -31.812  1.00 98.21           C  
ATOM   3361  C   THR A 450      -7.111  -0.203 -30.462  1.00 98.21           C  
ATOM   3362  CB  THR A 450      -7.206  -0.778 -32.905  1.00 98.21           C  
ATOM   3363  O   THR A 450      -7.827  -0.807 -29.670  1.00 98.21           O  
ATOM   3364  CG2 THR A 450      -8.160  -0.715 -34.100  1.00 98.21           C  
ATOM   3365  OG1 THR A 450      -5.943  -0.392 -33.393  1.00 98.21           O  
ATOM   3366  N   ASN A 451      -5.890   0.236 -30.146  1.00 98.55           N  
ATOM   3367  CA  ASN A 451      -5.298   0.035 -28.824  1.00 98.55           C  
ATOM   3368  C   ASN A 451      -6.182   0.587 -27.689  1.00 98.55           C  
ATOM   3369  CB  ASN A 451      -3.886   0.628 -28.843  1.00 98.55           C  
ATOM   3370  O   ASN A 451      -6.444  -0.117 -26.711  1.00 98.55           O  
ATOM   3371  CG  ASN A 451      -3.245   0.538 -27.479  1.00 98.55           C  
ATOM   3372  ND2 ASN A 451      -2.743  -0.606 -27.084  1.00 98.55           N  
ATOM   3373  OD1 ASN A 451      -3.250   1.492 -26.732  1.00 98.55           O  
ATOM   3374  N   VAL A 452      -6.742   1.790 -27.856  1.00 98.63           N  
ATOM   3375  CA  VAL A 452      -7.658   2.384 -26.873  1.00 98.63           C  
ATOM   3376  C   VAL A 452      -8.979   1.606 -26.776  1.00 98.63           C  
ATOM   3377  CB  VAL A 452      -7.889   3.879 -27.160  1.00 98.63           C  
ATOM   3378  O   VAL A 452      -9.474   1.345 -25.681  1.00 98.63           O  
ATOM   3379  CG1 VAL A 452      -8.959   4.495 -26.246  1.00 98.63           C  
ATOM   3380  CG2 VAL A 452      -6.599   4.675 -26.931  1.00 98.63           C  
ATOM   3381  N   ILE A 453      -9.562   1.183 -27.902  1.00 98.61           N  
ATOM   3382  CA  ILE A 453     -10.805   0.390 -27.894  1.00 98.61           C  
ATOM   3383  C   ILE A 453     -10.601  -0.949 -27.170  1.00 98.61           C  
ATOM   3384  CB  ILE A 453     -11.331   0.197 -29.336  1.00 98.61           C  
ATOM   3385  O   ILE A 453     -11.433  -1.333 -26.345  1.00 98.61           O  
ATOM   3386  CG1 ILE A 453     -11.848   1.542 -29.895  1.00 98.61           C  
ATOM   3387  CG2 ILE A 453     -12.458  -0.855 -29.397  1.00 98.61           C  
ATOM   3388  CD1 ILE A 453     -12.044   1.541 -31.417  1.00 98.61           C  
ATOM   3389  N   PHE A 454      -9.497  -1.647 -27.456  1.00 98.52           N  
ATOM   3390  CA  PHE A 454      -9.174  -2.928 -26.827  1.00 98.52           C  
ATOM   3391  C   PHE A 454      -8.905  -2.775 -25.327  1.00 98.52           C  
ATOM   3392  CB  PHE A 454      -7.990  -3.589 -27.549  1.00 98.52           C  
ATOM   3393  O   PHE A 454      -9.448  -3.553 -24.543  1.00 98.52           O  
ATOM   3394  CG  PHE A 454      -8.391  -4.488 -28.705  1.00 98.52           C  
ATOM   3395  CD1 PHE A 454      -8.360  -5.886 -28.544  1.00 98.52           C  
ATOM   3396  CD2 PHE A 454      -8.787  -3.946 -29.942  1.00 98.52           C  
ATOM   3397  CE1 PHE A 454      -8.707  -6.729 -29.614  1.00 98.52           C  
ATOM   3398  CE2 PHE A 454      -9.121  -4.786 -31.017  1.00 98.52           C  
ATOM   3399  CZ  PHE A 454      -9.080  -6.181 -30.852  1.00 98.52           C  
ATOM   3400  N   GLY A 455      -8.144  -1.758 -24.910  1.00 98.53           N  
ATOM   3401  CA  GLY A 455      -7.867  -1.519 -23.491  1.00 98.53           C  
ATOM   3402  C   GLY A 455      -9.118  -1.185 -22.678  1.00 98.53           C  
ATOM   3403  O   GLY A 455      -9.344  -1.792 -21.633  1.00 98.53           O  
ATOM   3404  N   LEU A 456      -9.994  -0.305 -23.183  1.00 98.73           N  
ATOM   3405  CA  LEU A 456     -11.263   0.009 -22.510  1.00 98.73           C  
ATOM   3406  C   LEU A 456     -12.157  -1.234 -22.384  1.00 98.73           C  
ATOM   3407  CB  LEU A 456     -12.007   1.117 -23.279  1.00 98.73           C  
ATOM   3408  O   LEU A 456     -12.712  -1.506 -21.317  1.00 98.73           O  
ATOM   3409  CG  LEU A 456     -11.373   2.517 -23.183  1.00 98.73           C  
ATOM   3410  CD1 LEU A 456     -12.116   3.468 -24.124  1.00 98.73           C  
ATOM   3411  CD2 LEU A 456     -11.460   3.098 -21.770  1.00 98.73           C  
ATOM   3412  N   ALA A 457     -12.273  -2.023 -23.458  1.00 98.63           N  
ATOM   3413  CA  ALA A 457     -13.038  -3.266 -23.440  1.00 98.63           C  
ATOM   3414  C   ALA A 457     -12.457  -4.291 -22.449  1.00 98.63           C  
ATOM   3415  CB  ALA A 457     -13.095  -3.826 -24.866  1.00 98.63           C  
ATOM   3416  O   ALA A 457     -13.221  -4.964 -21.749  1.00 98.63           O  
ATOM   3417  N   LEU A 458     -11.126  -4.386 -22.351  1.00 98.70           N  
ATOM   3418  CA  LEU A 458     -10.428  -5.223 -21.377  1.00 98.70           C  
ATOM   3419  C   LEU A 458     -10.773  -4.798 -19.948  1.00 98.70           C  
ATOM   3420  CB  LEU A 458      -8.917  -5.188 -21.682  1.00 98.70           C  
ATOM   3421  O   LEU A 458     -11.192  -5.640 -19.150  1.00 98.70           O  
ATOM   3422  CG  LEU A 458      -8.043  -6.013 -20.719  1.00 98.70           C  
ATOM   3423  CD1 LEU A 458      -6.707  -6.332 -21.383  1.00 98.70           C  
ATOM   3424  CD2 LEU A 458      -7.747  -5.282 -19.404  1.00 98.70           C  
ATOM   3425  N   GLY A 459     -10.686  -3.503 -19.634  1.00 98.50           N  
ATOM   3426  CA  GLY A 459     -11.059  -2.973 -18.326  1.00 98.50           C  
ATOM   3427  C   GLY A 459     -12.491  -3.319 -17.940  1.00 98.50           C  
ATOM   3428  O   GLY A 459     -12.723  -3.859 -16.857  1.00 98.50           O  
ATOM   3429  N   TYR A 460     -13.450  -3.090 -18.840  1.00 98.72           N  
ATOM   3430  CA  TYR A 460     -14.859  -3.435 -18.612  1.00 98.72           C  
ATOM   3431  C   TYR A 460     -15.073  -4.937 -18.431  1.00 98.72           C  
ATOM   3432  CB  TYR A 460     -15.718  -2.928 -19.778  1.00 98.72           C  
ATOM   3433  O   TYR A 460     -15.919  -5.351 -17.642  1.00 98.72           O  
ATOM   3434  CG  TYR A 460     -15.667  -1.437 -20.057  1.00 98.72           C  
ATOM   3435  CD1 TYR A 460     -15.284  -0.514 -19.059  1.00 98.72           C  
ATOM   3436  CD2 TYR A 460     -16.005  -0.971 -21.343  1.00 98.72           C  
ATOM   3437  CE1 TYR A 460     -15.198   0.856 -19.353  1.00 98.72           C  
ATOM   3438  CE2 TYR A 460     -15.942   0.405 -21.635  1.00 98.72           C  
ATOM   3439  OH  TYR A 460     -15.451   2.641 -20.931  1.00 98.72           O  
ATOM   3440  CZ  TYR A 460     -15.526   1.317 -20.644  1.00 98.72           C  
ATOM   3441  N   LYS A 461     -14.295  -5.775 -19.123  1.00 98.45           N  
ATOM   3442  CA  LYS A 461     -14.364  -7.230 -18.964  1.00 98.45           C  
ATOM   3443  C   LYS A 461     -13.778  -7.695 -17.628  1.00 98.45           C  
ATOM   3444  CB  LYS A 461     -13.663  -7.885 -20.165  1.00 98.45           C  
ATOM   3445  O   LYS A 461     -14.296  -8.646 -17.038  1.00 98.45           O  
ATOM   3446  CG  LYS A 461     -13.833  -9.409 -20.226  1.00 98.45           C  
ATOM   3447  CD  LYS A 461     -15.295  -9.821 -20.454  1.00 98.45           C  
ATOM   3448  CE  LYS A 461     -15.468 -11.340 -20.418  1.00 98.45           C  
ATOM   3449  NZ  LYS A 461     -14.884 -11.978 -21.621  1.00 98.45           N  
ATOM   3450  N   SER A 462     -12.734  -7.022 -17.147  1.00 98.42           N  
ATOM   3451  CA  SER A 462     -11.986  -7.407 -15.947  1.00 98.42           C  
ATOM   3452  C   SER A 462     -12.802  -7.327 -14.650  1.00 98.42           C  
ATOM   3453  CB  SER A 462     -10.708  -6.571 -15.836  1.00 98.42           C  
ATOM   3454  O   SER A 462     -12.486  -8.034 -13.697  1.00 98.42           O  
ATOM   3455  OG  SER A 462     -10.992  -5.268 -15.359  1.00 98.42           O  
ATOM   3456  N   VAL A 463     -13.888  -6.543 -14.612  1.00 98.42           N  
ATOM   3457  CA  VAL A 463     -14.698  -6.340 -13.394  1.00 98.42           C  
ATOM   3458  C   VAL A 463     -15.536  -7.562 -13.006  1.00 98.42           C  
ATOM   3459  CB  VAL A 463     -15.601  -5.089 -13.496  1.00 98.42           C  
ATOM   3460  O   VAL A 463     -15.884  -7.728 -11.841  1.00 98.42           O  
ATOM   3461  CG1 VAL A 463     -14.845  -3.869 -14.036  1.00 98.42           C  
ATOM   3462  CG2 VAL A 463     -16.840  -5.310 -14.374  1.00 98.42           C  
ATOM   3463  N   ILE A 464     -15.857  -8.441 -13.960  1.00 98.65           N  
ATOM   3464  CA  ILE A 464     -16.890  -9.476 -13.796  1.00 98.65           C  
ATOM   3465  C   ILE A 464     -16.579 -10.421 -12.627  1.00 98.65           C  
ATOM   3466  CB  ILE A 464     -17.075 -10.246 -15.126  1.00 98.65           C  
ATOM   3467  O   ILE A 464     -17.414 -10.616 -11.744  1.00 98.65           O  
ATOM   3468  CG1 ILE A 464     -17.605  -9.296 -16.225  1.00 98.65           C  
ATOM   3469  CG2 ILE A 464     -18.027 -11.445 -14.952  1.00 98.65           C  
ATOM   3470  CD1 ILE A 464     -17.730  -9.953 -17.604  1.00 98.65           C  
ATOM   3471  N   ILE A 465     -15.384 -11.019 -12.611  1.00 98.51           N  
ATOM   3472  CA  ILE A 465     -15.018 -12.005 -11.583  1.00 98.51           C  
ATOM   3473  C   ILE A 465     -14.769 -11.333 -10.220  1.00 98.51           C  
ATOM   3474  CB  ILE A 465     -13.859 -12.925 -12.025  1.00 98.51           C  
ATOM   3475  O   ILE A 465     -15.309 -11.844  -9.238  1.00 98.51           O  
ATOM   3476  CG1 ILE A 465     -14.158 -13.630 -13.369  1.00 98.51           C  
ATOM   3477  CG2 ILE A 465     -13.580 -13.963 -10.920  1.00 98.51           C  
ATOM   3478  CD1 ILE A 465     -12.939 -14.337 -13.980  1.00 98.51           C  
ATOM   3479  N   PRO A 466     -14.050 -10.192 -10.117  1.00 98.46           N  
ATOM   3480  CA  PRO A 466     -13.948  -9.433  -8.872  1.00 98.46           C  
ATOM   3481  C   PRO A 466     -15.307  -9.103  -8.245  1.00 98.46           C  
ATOM   3482  CB  PRO A 466     -13.181  -8.159  -9.237  1.00 98.46           C  
ATOM   3483  O   PRO A 466     -15.495  -9.329  -7.051  1.00 98.46           O  
ATOM   3484  CG  PRO A 466     -12.257  -8.629 -10.353  1.00 98.46           C  
ATOM   3485  CD  PRO A 466     -13.160  -9.600 -11.109  1.00 98.46           C  
ATOM   3486  N   ILE A 467     -16.290  -8.656  -9.036  1.00 98.51           N  
ATOM   3487  CA  ILE A 467     -17.642  -8.376  -8.533  1.00 98.51           C  
ATOM   3488  C   ILE A 467     -18.330  -9.644  -8.024  1.00 98.51           C  
ATOM   3489  CB  ILE A 467     -18.483  -7.652  -9.605  1.00 98.51           C  
ATOM   3490  O   ILE A 467     -18.938  -9.607  -6.955  1.00 98.51           O  
ATOM   3491  CG1 ILE A 467     -17.950  -6.231  -9.886  1.00 98.51           C  
ATOM   3492  CG2 ILE A 467     -19.975  -7.575  -9.225  1.00 98.51           C  
ATOM   3493  CD1 ILE A 467     -17.930  -5.270  -8.695  1.00 98.51           C  
ATOM   3494  N   PHE A 468     -18.209 -10.780  -8.718  1.00 98.54           N  
ATOM   3495  CA  PHE A 468     -18.736 -12.048  -8.203  1.00 98.54           C  
ATOM   3496  C   PHE A 468     -18.041 -12.492  -6.908  1.00 98.54           C  
ATOM   3497  CB  PHE A 468     -18.653 -13.150  -9.269  1.00 98.54           C  
ATOM   3498  O   PHE A 468     -18.719 -12.952  -5.989  1.00 98.54           O  
ATOM   3499  CG  PHE A 468     -19.696 -13.057 -10.368  1.00 98.54           C  
ATOM   3500  CD1 PHE A 468     -21.066 -13.006 -10.040  1.00 98.54           C  
ATOM   3501  CD2 PHE A 468     -19.310 -13.078 -11.720  1.00 98.54           C  
ATOM   3502  CE1 PHE A 468     -22.037 -12.945 -11.054  1.00 98.54           C  
ATOM   3503  CE2 PHE A 468     -20.282 -13.033 -12.735  1.00 98.54           C  
ATOM   3504  CZ  PHE A 468     -21.645 -12.955 -12.403  1.00 98.54           C  
ATOM   3505  N   ALA A 469     -16.722 -12.317  -6.792  1.00 98.28           N  
ATOM   3506  CA  ALA A 469     -15.976 -12.637  -5.576  1.00 98.28           C  
ATOM   3507  C   ALA A 469     -16.428 -11.767  -4.388  1.00 98.28           C  
ATOM   3508  CB  ALA A 469     -14.475 -12.493  -5.864  1.00 98.28           C  
ATOM   3509  O   ALA A 469     -16.681 -12.288  -3.296  1.00 98.28           O  
ATOM   3510  N   ILE A 470     -16.614 -10.461  -4.608  1.00 97.79           N  
ATOM   3511  CA  ILE A 470     -17.153  -9.527  -3.607  1.00 97.79           C  
ATOM   3512  C   ILE A 470     -18.597  -9.903  -3.245  1.00 97.79           C  
ATOM   3513  CB  ILE A 470     -17.033  -8.067  -4.110  1.00 97.79           C  
ATOM   3514  O   ILE A 470     -18.922  -9.990  -2.064  1.00 97.79           O  
ATOM   3515  CG1 ILE A 470     -15.551  -7.643  -4.236  1.00 97.79           C  
ATOM   3516  CG2 ILE A 470     -17.763  -7.090  -3.168  1.00 97.79           C  
ATOM   3517  CD1 ILE A 470     -15.351  -6.378  -5.082  1.00 97.79           C  
ATOM   3518  N   ALA A 471     -19.457 -10.204  -4.222  1.00 98.33           N  
ATOM   3519  CA  ALA A 471     -20.851 -10.583  -3.980  1.00 98.33           C  
ATOM   3520  C   ALA A 471     -20.981 -11.877  -3.157  1.00 98.33           C  
ATOM   3521  CB  ALA A 471     -21.571 -10.707  -5.328  1.00 98.33           C  
ATOM   3522  O   ALA A 471     -21.782 -11.930  -2.223  1.00 98.33           O  
ATOM   3523  N   ILE A 472     -20.169 -12.901  -3.449  1.00 98.27           N  
ATOM   3524  CA  ILE A 472     -20.111 -14.140  -2.654  1.00 98.27           C  
ATOM   3525  C   ILE A 472     -19.629 -13.834  -1.233  1.00 98.27           C  
ATOM   3526  CB  ILE A 472     -19.216 -15.194  -3.351  1.00 98.27           C  
ATOM   3527  O   ILE A 472     -20.215 -14.325  -0.267  1.00 98.27           O  
ATOM   3528  CG1 ILE A 472     -19.905 -15.698  -4.640  1.00 98.27           C  
ATOM   3529  CG2 ILE A 472     -18.917 -16.388  -2.419  1.00 98.27           C  
ATOM   3530  CD1 ILE A 472     -18.975 -16.485  -5.574  1.00 98.27           C  
ATOM   3531  N   SER A 473     -18.608 -12.984  -1.096  1.00 98.31           N  
ATOM   3532  CA  SER A 473     -18.081 -12.566   0.207  1.00 98.31           C  
ATOM   3533  C   SER A 473     -19.139 -11.856   1.040  1.00 98.31           C  
ATOM   3534  CB  SER A 473     -16.863 -11.658   0.044  1.00 98.31           C  
ATOM   3535  O   SER A 473     -19.328 -12.205   2.205  1.00 98.31           O  
ATOM   3536  OG  SER A 473     -15.871 -12.349  -0.666  1.00 98.31           O  
ATOM   3537  N   ILE A 474     -19.888 -10.926   0.438  1.00 98.03           N  
ATOM   3538  CA  ILE A 474     -21.022 -10.246   1.070  1.00 98.03           C  
ATOM   3539  C   ILE A 474     -22.082 -11.267   1.478  1.00 98.03           C  
ATOM   3540  CB  ILE A 474     -21.607  -9.161   0.134  1.00 98.03           C  
ATOM   3541  O   ILE A 474     -22.458 -11.310   2.644  1.00 98.03           O  
ATOM   3542  CG1 ILE A 474     -20.602  -8.000  -0.024  1.00 98.03           C  
ATOM   3543  CG2 ILE A 474     -22.950  -8.634   0.681  1.00 98.03           C  
ATOM   3544  CD1 ILE A 474     -20.938  -7.024  -1.158  1.00 98.03           C  
ATOM   3545  N   PHE A 475     -22.540 -12.122   0.559  1.00 98.21           N  
ATOM   3546  CA  PHE A 475     -23.619 -13.071   0.833  1.00 98.21           C  
ATOM   3547  C   PHE A 475     -23.286 -14.013   1.996  1.00 98.21           C  
ATOM   3548  CB  PHE A 475     -23.931 -13.868  -0.439  1.00 98.21           C  
ATOM   3549  O   PHE A 475     -24.086 -14.160   2.924  1.00 98.21           O  
ATOM   3550  CG  PHE A 475     -25.028 -14.896  -0.237  1.00 98.21           C  
ATOM   3551  CD1 PHE A 475     -24.703 -16.239   0.037  1.00 98.21           C  
ATOM   3552  CD2 PHE A 475     -26.376 -14.498  -0.276  1.00 98.21           C  
ATOM   3553  CE1 PHE A 475     -25.723 -17.178   0.268  1.00 98.21           C  
ATOM   3554  CE2 PHE A 475     -27.397 -15.438  -0.047  1.00 98.21           C  
ATOM   3555  CZ  PHE A 475     -27.070 -16.778   0.225  1.00 98.21           C  
ATOM   3556  N   VAL A 476     -22.099 -14.627   1.973  1.00 98.08           N  
ATOM   3557  CA  VAL A 476     -21.656 -15.573   3.006  1.00 98.08           C  
ATOM   3558  C   VAL A 476     -21.491 -14.863   4.350  1.00 98.08           C  
ATOM   3559  CB  VAL A 476     -20.350 -16.269   2.568  1.00 98.08           C  
ATOM   3560  O   VAL A 476     -22.051 -15.302   5.357  1.00 98.08           O  
ATOM   3561  CG1 VAL A 476     -19.742 -17.135   3.677  1.00 98.08           C  
ATOM   3562  CG2 VAL A 476     -20.602 -17.189   1.365  1.00 98.08           C  
ATOM   3563  N   SER A 477     -20.758 -13.749   4.371  1.00 98.08           N  
ATOM   3564  CA  SER A 477     -20.423 -13.054   5.615  1.00 98.08           C  
ATOM   3565  C   SER A 477     -21.632 -12.370   6.266  1.00 98.08           C  
ATOM   3566  CB  SER A 477     -19.279 -12.072   5.374  1.00 98.08           C  
ATOM   3567  O   SER A 477     -21.830 -12.497   7.479  1.00 98.08           O  
ATOM   3568  OG  SER A 477     -19.677 -11.028   4.514  1.00 98.08           O  
ATOM   3569  N   PHE A 478     -22.502 -11.744   5.468  1.00 96.88           N  
ATOM   3570  CA  PHE A 478     -23.756 -11.147   5.929  1.00 96.88           C  
ATOM   3571  C   PHE A 478     -24.686 -12.224   6.502  1.00 96.88           C  
ATOM   3572  CB  PHE A 478     -24.410 -10.383   4.763  1.00 96.88           C  
ATOM   3573  O   PHE A 478     -25.206 -12.068   7.609  1.00 96.88           O  
ATOM   3574  CG  PHE A 478     -25.531  -9.420   5.117  1.00 96.88           C  
ATOM   3575  CD1 PHE A 478     -26.675  -9.840   5.829  1.00 96.88           C  
ATOM   3576  CD2 PHE A 478     -25.461  -8.089   4.665  1.00 96.88           C  
ATOM   3577  CE1 PHE A 478     -27.689  -8.925   6.156  1.00 96.88           C  
ATOM   3578  CE2 PHE A 478     -26.509  -7.192   4.937  1.00 96.88           C  
ATOM   3579  CZ  PHE A 478     -27.604  -7.597   5.714  1.00 96.88           C  
ATOM   3580  N   SER A 479     -24.868 -13.351   5.802  1.00 97.24           N  
ATOM   3581  CA  SER A 479     -25.749 -14.440   6.259  1.00 97.24           C  
ATOM   3582  C   SER A 479     -25.309 -15.013   7.610  1.00 97.24           C  
ATOM   3583  CB  SER A 479     -25.775 -15.576   5.232  1.00 97.24           C  
ATOM   3584  O   SER A 479     -26.134 -15.324   8.481  1.00 97.24           O  
ATOM   3585  OG  SER A 479     -26.330 -15.129   4.017  1.00 97.24           O  
ATOM   3586  N   PHE A 480     -23.998 -15.133   7.821  1.00 97.21           N  
ATOM   3587  CA  PHE A 480     -23.446 -15.658   9.062  1.00 97.21           C  
ATOM   3588  C   PHE A 480     -23.441 -14.649  10.209  1.00 97.21           C  
ATOM   3589  CB  PHE A 480     -22.049 -16.224   8.803  1.00 97.21           C  
ATOM   3590  O   PHE A 480     -23.876 -15.013  11.302  1.00 97.21           O  
ATOM   3591  CG  PHE A 480     -22.005 -17.587   8.126  1.00 97.21           C  
ATOM   3592  CD1 PHE A 480     -22.924 -18.610   8.450  1.00 97.21           C  
ATOM   3593  CD2 PHE A 480     -20.998 -17.844   7.179  1.00 97.21           C  
ATOM   3594  CE1 PHE A 480     -22.864 -19.853   7.797  1.00 97.21           C  
ATOM   3595  CE2 PHE A 480     -20.925 -19.096   6.543  1.00 97.21           C  
ATOM   3596  CZ  PHE A 480     -21.865 -20.095   6.841  1.00 97.21           C  
ATOM   3597  N   ALA A 481     -23.026 -13.400   9.998  1.00 96.55           N  
ATOM   3598  CA  ALA A 481     -22.807 -12.458  11.100  1.00 96.55           C  
ATOM   3599  C   ALA A 481     -23.162 -10.995  10.776  1.00 96.55           C  
ATOM   3600  CB  ALA A 481     -21.372 -12.649  11.609  1.00 96.55           C  
ATOM   3601  O   ALA A 481     -22.574 -10.086  11.359  1.00 96.55           O  
ATOM   3602  N   ALA A 482     -24.129 -10.754   9.884  1.00 95.04           N  
ATOM   3603  CA  ALA A 482     -24.610  -9.415   9.527  1.00 95.04           C  
ATOM   3604  C   ALA A 482     -23.444  -8.455   9.197  1.00 95.04           C  
ATOM   3605  CB  ALA A 482     -25.573  -8.932  10.630  1.00 95.04           C  
ATOM   3606  O   ALA A 482     -22.473  -8.859   8.557  1.00 95.04           O  
ATOM   3607  N   MET A 483     -23.515  -7.195   9.639  1.00 95.03           N  
ATOM   3608  CA  MET A 483     -22.486  -6.180   9.362  1.00 95.03           C  
ATOM   3609  C   MET A 483     -21.131  -6.501   9.984  1.00 95.03           C  
ATOM   3610  CB  MET A 483     -22.963  -4.806   9.844  1.00 95.03           C  
ATOM   3611  O   MET A 483     -20.107  -6.208   9.374  1.00 95.03           O  
ATOM   3612  CG  MET A 483     -24.193  -4.310   9.084  1.00 95.03           C  
ATOM   3613  SD  MET A 483     -23.937  -4.137   7.298  1.00 95.03           S  
ATOM   3614  CE  MET A 483     -24.541  -5.713   6.681  1.00 95.03           C  
ATOM   3615  N   TYR A 484     -21.106  -7.160  11.146  1.00 96.49           N  
ATOM   3616  CA  TYR A 484     -19.846  -7.595  11.743  1.00 96.49           C  
ATOM   3617  C   TYR A 484     -19.149  -8.626  10.853  1.00 96.49           C  
ATOM   3618  CB  TYR A 484     -20.093  -8.180  13.132  1.00 96.49           C  
ATOM   3619  O   TYR A 484     -17.953  -8.517  10.610  1.00 96.49           O  
ATOM   3620  CG  TYR A 484     -18.815  -8.518  13.859  1.00 96.49           C  
ATOM   3621  CD1 TYR A 484     -18.456  -9.860  14.059  1.00 96.49           C  
ATOM   3622  CD2 TYR A 484     -17.965  -7.491  14.306  1.00 96.49           C  
ATOM   3623  CE1 TYR A 484     -17.254 -10.166  14.720  1.00 96.49           C  
ATOM   3624  CE2 TYR A 484     -16.760  -7.804  14.958  1.00 96.49           C  
ATOM   3625  OH  TYR A 484     -15.280  -9.465  15.862  1.00 96.49           O  
ATOM   3626  CZ  TYR A 484     -16.411  -9.145  15.185  1.00 96.49           C  
ATOM   3627  N   GLY A 485     -19.908  -9.581  10.305  1.00 97.64           N  
ATOM   3628  CA  GLY A 485     -19.417 -10.558   9.334  1.00 97.64           C  
ATOM   3629  C   GLY A 485     -18.776  -9.896   8.119  1.00 97.64           C  
ATOM   3630  O   GLY A 485     -17.662 -10.258   7.748  1.00 97.64           O  
ATOM   3631  N   VAL A 486     -19.458  -8.910   7.531  1.00 97.49           N  
ATOM   3632  CA  VAL A 486     -18.954  -8.163   6.368  1.00 97.49           C  
ATOM   3633  C   VAL A 486     -17.693  -7.361   6.727  1.00 97.49           C  
ATOM   3634  CB  VAL A 486     -20.053  -7.254   5.782  1.00 97.49           C  
ATOM   3635  O   VAL A 486     -16.715  -7.400   5.981  1.00 97.49           O  
ATOM   3636  CG1 VAL A 486     -19.558  -6.522   4.536  1.00 97.49           C  
ATOM   3637  CG2 VAL A 486     -21.308  -8.030   5.351  1.00 97.49           C  
ATOM   3638  N   ALA A 487     -17.663  -6.700   7.890  1.00 97.27           N  
ATOM   3639  CA  ALA A 487     -16.491  -5.955   8.356  1.00 97.27           C  
ATOM   3640  C   ALA A 487     -15.269  -6.865   8.555  1.00 97.27           C  
ATOM   3641  CB  ALA A 487     -16.831  -5.240   9.668  1.00 97.27           C  
ATOM   3642  O   ALA A 487     -14.173  -6.552   8.091  1.00 97.27           O  
ATOM   3643  N   VAL A 488     -15.447  -8.028   9.193  1.00 98.02           N  
ATOM   3644  CA  VAL A 488     -14.340  -8.976   9.382  1.00 98.02           C  
ATOM   3645  C   VAL A 488     -13.951  -9.696   8.087  1.00 98.02           C  
ATOM   3646  CB  VAL A 488     -14.569  -9.970  10.534  1.00 98.02           C  
ATOM   3647  O   VAL A 488     -12.818 -10.153   7.981  1.00 98.02           O  
ATOM   3648  CG1 VAL A 488     -14.838  -9.268  11.869  1.00 98.02           C  
ATOM   3649  CG2 VAL A 488     -15.658 -11.009  10.251  1.00 98.02           C  
ATOM   3650  N   ALA A 489     -14.833  -9.762   7.081  1.00 98.47           N  
ATOM   3651  CA  ALA A 489     -14.466 -10.191   5.731  1.00 98.47           C  
ATOM   3652  C   ALA A 489     -13.567  -9.150   5.040  1.00 98.47           C  
ATOM   3653  CB  ALA A 489     -15.733 -10.489   4.918  1.00 98.47           C  
ATOM   3654  O   ALA A 489     -12.553  -9.523   4.452  1.00 98.47           O  
ATOM   3655  N   ALA A 490     -13.872  -7.851   5.169  1.00 97.80           N  
ATOM   3656  CA  ALA A 490     -12.999  -6.775   4.685  1.00 97.80           C  
ATOM   3657  C   ALA A 490     -11.610  -6.858   5.335  1.00 97.80           C  
ATOM   3658  CB  ALA A 490     -13.646  -5.412   4.974  1.00 97.80           C  
ATOM   3659  O   ALA A 490     -10.587  -6.838   4.651  1.00 97.80           O  
ATOM   3660  N   LEU A 491     -11.576  -7.049   6.657  1.00 97.15           N  
ATOM   3661  CA  LEU A 491     -10.331  -7.254   7.387  1.00 97.15           C  
ATOM   3662  C   LEU A 491      -9.629  -8.558   6.991  1.00 97.15           C  
ATOM   3663  CB  LEU A 491     -10.636  -7.234   8.884  1.00 97.15           C  
ATOM   3664  O   LEU A 491      -8.409  -8.589   6.936  1.00 97.15           O  
ATOM   3665  CG  LEU A 491      -9.362  -7.258   9.740  1.00 97.15           C  
ATOM   3666  CD1 LEU A 491      -8.546  -5.970   9.614  1.00 97.15           C  
ATOM   3667  CD2 LEU A 491      -9.801  -7.412  11.180  1.00 97.15           C  
ATOM   3668  N   GLY A 492     -10.372  -9.622   6.680  1.00 97.61           N  
ATOM   3669  CA  GLY A 492      -9.828 -10.874   6.155  1.00 97.61           C  
ATOM   3670  C   GLY A 492      -9.084 -10.675   4.837  1.00 97.61           C  
ATOM   3671  O   GLY A 492      -7.967 -11.168   4.691  1.00 97.61           O  
ATOM   3672  N   MET A 493      -9.646  -9.879   3.923  1.00 97.98           N  
ATOM   3673  CA  MET A 493      -8.989  -9.488   2.669  1.00 97.98           C  
ATOM   3674  C   MET A 493      -7.694  -8.695   2.915  1.00 97.98           C  
ATOM   3675  CB  MET A 493      -9.983  -8.682   1.820  1.00 97.98           C  
ATOM   3676  O   MET A 493      -6.722  -8.863   2.186  1.00 97.98           O  
ATOM   3677  CG  MET A 493      -9.469  -8.463   0.394  1.00 97.98           C  
ATOM   3678  SD  MET A 493     -10.644  -7.654  -0.724  1.00 97.98           S  
ATOM   3679  CE  MET A 493     -11.885  -8.957  -0.934  1.00 97.98           C  
ATOM   3680  N   LEU A 494      -7.662  -7.878   3.972  1.00 97.01           N  
ATOM   3681  CA  LEU A 494      -6.501  -7.079   4.388  1.00 97.01           C  
ATOM   3682  C   LEU A 494      -5.635  -7.763   5.457  1.00 97.01           C  
ATOM   3683  CB  LEU A 494      -6.987  -5.702   4.868  1.00 97.01           C  
ATOM   3684  O   LEU A 494      -4.692  -7.171   5.975  1.00 97.01           O  
ATOM   3685  CG  LEU A 494      -7.732  -4.886   3.800  1.00 97.01           C  
ATOM   3686  CD1 LEU A 494      -8.251  -3.607   4.446  1.00 97.01           C  
ATOM   3687  CD2 LEU A 494      -6.832  -4.520   2.616  1.00 97.01           C  
ATOM   3688  N   SER A 495      -5.912  -9.017   5.807  1.00 97.71           N  
ATOM   3689  CA  SER A 495      -5.207  -9.689   6.903  1.00 97.71           C  
ATOM   3690  C   SER A 495      -3.747  -9.998   6.553  1.00 97.71           C  
ATOM   3691  CB  SER A 495      -5.978 -10.932   7.335  1.00 97.71           C  
ATOM   3692  O   SER A 495      -2.913 -10.174   7.437  1.00 97.71           O  
ATOM   3693  OG  SER A 495      -5.988 -11.930   6.336  1.00 97.71           O  
ATOM   3694  N   THR A 496      -3.418  -9.980   5.260  1.00 97.86           N  
ATOM   3695  CA  THR A 496      -2.067 -10.110   4.702  1.00 97.86           C  
ATOM   3696  C   THR A 496      -1.540  -8.782   4.137  1.00 97.86           C  
ATOM   3697  CB  THR A 496      -2.026 -11.240   3.661  1.00 97.86           C  
ATOM   3698  O   THR A 496      -0.715  -8.776   3.222  1.00 97.86           O  
ATOM   3699  CG2 THR A 496      -2.353 -12.597   4.288  1.00 97.86           C  
ATOM   3700  OG1 THR A 496      -2.992 -10.998   2.664  1.00 97.86           O  
ATOM   3701  N   ILE A 497      -2.009  -7.642   4.664  1.00 96.93           N  
ATOM   3702  CA  ILE A 497      -1.668  -6.292   4.176  1.00 96.93           C  
ATOM   3703  C   ILE A 497      -0.162  -6.010   4.148  1.00 96.93           C  
ATOM   3704  CB  ILE A 497      -2.420  -5.209   4.985  1.00 96.93           C  
ATOM   3705  O   ILE A 497       0.291  -5.323   3.243  1.00 96.93           O  
ATOM   3706  CG1 ILE A 497      -2.241  -3.806   4.371  1.00 96.93           C  
ATOM   3707  CG2 ILE A 497      -2.019  -5.226   6.476  1.00 96.93           C  
ATOM   3708  CD1 ILE A 497      -3.172  -2.755   4.986  1.00 96.93           C  
ATOM   3709  N   ALA A 498       0.637  -6.564   5.069  1.00 97.76           N  
ATOM   3710  CA  ALA A 498       2.088  -6.361   5.046  1.00 97.76           C  
ATOM   3711  C   ALA A 498       2.735  -6.980   3.793  1.00 97.76           C  
ATOM   3712  CB  ALA A 498       2.703  -6.900   6.342  1.00 97.76           C  
ATOM   3713  O   ALA A 498       3.580  -6.345   3.169  1.00 97.76           O  
ATOM   3714  N   THR A 499       2.303  -8.178   3.382  1.00 98.08           N  
ATOM   3715  CA  THR A 499       2.733  -8.794   2.116  1.00 98.08           C  
ATOM   3716  C   THR A 499       2.142  -8.069   0.907  1.00 98.08           C  
ATOM   3717  CB  THR A 499       2.365 -10.287   2.081  1.00 98.08           C  
ATOM   3718  O   THR A 499       2.863  -7.856  -0.063  1.00 98.08           O  
ATOM   3719  CG2 THR A 499       2.681 -10.958   0.748  1.00 98.08           C  
ATOM   3720  OG1 THR A 499       3.124 -10.982   3.045  1.00 98.08           O  
ATOM   3721  N   GLY A 500       0.871  -7.656   0.969  1.00 95.36           N  
ATOM   3722  CA  GLY A 500       0.224  -6.882  -0.098  1.00 95.36           C  
ATOM   3723  C   GLY A 500       0.958  -5.571  -0.394  1.00 95.36           C  
ATOM   3724  O   GLY A 500       1.349  -5.325  -1.527  1.00 95.36           O  
ATOM   3725  N   LEU A 501       1.249  -4.786   0.644  1.00 95.92           N  
ATOM   3726  CA  LEU A 501       2.056  -3.569   0.543  1.00 95.92           C  
ATOM   3727  C   LEU A 501       3.486  -3.849   0.073  1.00 95.92           C  
ATOM   3728  CB  LEU A 501       2.104  -2.886   1.920  1.00 95.92           C  
ATOM   3729  O   LEU A 501       4.050  -3.030  -0.639  1.00 95.92           O  
ATOM   3730  CG  LEU A 501       0.854  -2.075   2.290  1.00 95.92           C  
ATOM   3731  CD1 LEU A 501       0.906  -1.644   3.755  1.00 95.92           C  
ATOM   3732  CD2 LEU A 501       0.792  -0.806   1.450  1.00 95.92           C  
ATOM   3733  N   ALA A 502       4.081  -4.984   0.456  1.00 97.63           N  
ATOM   3734  CA  ALA A 502       5.442  -5.316   0.046  1.00 97.63           C  
ATOM   3735  C   ALA A 502       5.565  -5.561  -1.461  1.00 97.63           C  
ATOM   3736  CB  ALA A 502       5.946  -6.525   0.844  1.00 97.63           C  
ATOM   3737  O   ALA A 502       6.517  -5.079  -2.072  1.00 97.63           O  
ATOM   3738  N   ILE A 503       4.614  -6.293  -2.053  1.00 97.23           N  
ATOM   3739  CA  ILE A 503       4.592  -6.527  -3.503  1.00 97.23           C  
ATOM   3740  C   ILE A 503       4.179  -5.274  -4.286  1.00 97.23           C  
ATOM   3741  CB  ILE A 503       3.708  -7.733  -3.894  1.00 97.23           C  
ATOM   3742  O   ILE A 503       4.632  -5.102  -5.411  1.00 97.23           O  
ATOM   3743  CG1 ILE A 503       2.215  -7.535  -3.559  1.00 97.23           C  
ATOM   3744  CG2 ILE A 503       4.243  -9.042  -3.286  1.00 97.23           C  
ATOM   3745  CD1 ILE A 503       1.294  -8.540  -4.251  1.00 97.23           C  
ATOM   3746  N   ASP A 504       3.342  -4.410  -3.706  1.00 96.29           N  
ATOM   3747  CA  ASP A 504       2.876  -3.170  -4.338  1.00 96.29           C  
ATOM   3748  C   ASP A 504       4.000  -2.120  -4.339  1.00 96.29           C  
ATOM   3749  CB  ASP A 504       1.595  -2.712  -3.612  1.00 96.29           C  
ATOM   3750  O   ASP A 504       4.489  -1.725  -5.391  1.00 96.29           O  
ATOM   3751  CG  ASP A 504       0.784  -1.637  -4.346  1.00 96.29           C  
ATOM   3752  OD1 ASP A 504       1.335  -0.986  -5.252  1.00 96.29           O  
ATOM   3753  OD2 ASP A 504      -0.405  -1.479  -3.984  1.00 96.29           O  
ATOM   3754  N   ALA A 505       4.560  -1.802  -3.165  1.00 97.38           N  
ATOM   3755  CA  ALA A 505       5.667  -0.851  -3.023  1.00 97.38           C  
ATOM   3756  C   ALA A 505       6.957  -1.283  -3.744  1.00 97.38           C  
ATOM   3757  CB  ALA A 505       5.939  -0.653  -1.528  1.00 97.38           C  
ATOM   3758  O   ALA A 505       7.809  -0.450  -4.045  1.00 97.38           O  
ATOM   3759  N   TYR A 506       7.116  -2.579  -4.023  1.00 97.06           N  
ATOM   3760  CA  TYR A 506       8.186  -3.094  -4.876  1.00 97.06           C  
ATOM   3761  C   TYR A 506       8.148  -2.496  -6.295  1.00 97.06           C  
ATOM   3762  CB  TYR A 506       8.079  -4.626  -4.905  1.00 97.06           C  
ATOM   3763  O   TYR A 506       9.217  -2.279  -6.870  1.00 97.06           O  
ATOM   3764  CG  TYR A 506       8.743  -5.282  -6.095  1.00 97.06           C  
ATOM   3765  CD1 TYR A 506       8.002  -5.517  -7.269  1.00 97.06           C  
ATOM   3766  CD2 TYR A 506      10.110  -5.594  -6.048  1.00 97.06           C  
ATOM   3767  CE1 TYR A 506       8.635  -6.061  -8.396  1.00 97.06           C  
ATOM   3768  CE2 TYR A 506      10.751  -6.136  -7.174  1.00 97.06           C  
ATOM   3769  OH  TYR A 506      10.585  -6.921  -9.429  1.00 97.06           O  
ATOM   3770  CZ  TYR A 506      10.004  -6.368  -8.346  1.00 97.06           C  
ATOM   3771  N   GLY A 507       6.956  -2.216  -6.835  1.00 95.41           N  
ATOM   3772  CA  GLY A 507       6.768  -1.690  -8.188  1.00 95.41           C  
ATOM   3773  C   GLY A 507       7.415  -0.319  -8.375  1.00 95.41           C  
ATOM   3774  O   GLY A 507       8.434  -0.253  -9.059  1.00 95.41           O  
ATOM   3775  N   PRO A 508       6.960   0.737  -7.675  1.00 96.99           N  
ATOM   3776  CA  PRO A 508       7.532   2.080  -7.816  1.00 96.99           C  
ATOM   3777  C   PRO A 508       9.028   2.163  -7.472  1.00 96.99           C  
ATOM   3778  CB  PRO A 508       6.710   2.959  -6.873  1.00 96.99           C  
ATOM   3779  O   PRO A 508       9.754   2.995  -8.003  1.00 96.99           O  
ATOM   3780  CG  PRO A 508       5.363   2.246  -6.791  1.00 96.99           C  
ATOM   3781  CD  PRO A 508       5.760   0.776  -6.847  1.00 96.99           C  
ATOM   3782  N   ILE A 509       9.532   1.289  -6.586  1.00 98.20           N  
ATOM   3783  CA  ILE A 509      10.976   1.200  -6.297  1.00 98.20           C  
ATOM   3784  C   ILE A 509      11.749   0.664  -7.507  1.00 98.20           C  
ATOM   3785  CB  ILE A 509      11.235   0.330  -5.043  1.00 98.20           C  
ATOM   3786  O   ILE A 509      12.877   1.098  -7.748  1.00 98.20           O  
ATOM   3787  CG1 ILE A 509      10.653   1.036  -3.801  1.00 98.20           C  
ATOM   3788  CG2 ILE A 509      12.744   0.067  -4.830  1.00 98.20           C  
ATOM   3789  CD1 ILE A 509      10.665   0.183  -2.526  1.00 98.20           C  
ATOM   3790  N   SER A 510      11.170  -0.298  -8.226  1.00 97.72           N  
ATOM   3791  CA  SER A 510      11.753  -0.897  -9.429  1.00 97.72           C  
ATOM   3792  C   SER A 510      11.683   0.049 -10.626  1.00 97.72           C  
ATOM   3793  CB  SER A 510      11.046  -2.210  -9.772  1.00 97.72           C  
ATOM   3794  O   SER A 510      12.656   0.127 -11.373  1.00 97.72           O  
ATOM   3795  OG  SER A 510      11.152  -3.117  -8.684  1.00 97.72           O  
ATOM   3796  N   ASP A 511      10.590   0.799 -10.742  1.00 97.37           N  
ATOM   3797  CA  ASP A 511      10.381   1.838 -11.751  1.00 97.37           C  
ATOM   3798  C   ASP A 511      11.457   2.935 -11.656  1.00 97.37           C  
ATOM   3799  CB  ASP A 511       8.966   2.393 -11.544  1.00 97.37           C  
ATOM   3800  O   ASP A 511      12.344   3.050 -12.507  1.00 97.37           O  
ATOM   3801  CG  ASP A 511       8.563   3.395 -12.619  1.00 97.37           C  
ATOM   3802  OD1 ASP A 511       9.348   3.544 -13.584  1.00 97.37           O  
ATOM   3803  OD2 ASP A 511       7.491   3.991 -12.408  1.00 97.37           O  
ATOM   3804  N   ASN A 512      11.540   3.590 -10.492  1.00 97.76           N  
ATOM   3805  CA  ASN A 512      12.602   4.547 -10.176  1.00 97.76           C  
ATOM   3806  C   ASN A 512      14.015   3.965 -10.376  1.00 97.76           C  
ATOM   3807  CB  ASN A 512      12.450   4.945  -8.701  1.00 97.76           C  
ATOM   3808  O   ASN A 512      14.961   4.689 -10.692  1.00 97.76           O  
ATOM   3809  CG  ASN A 512      11.873   6.312  -8.439  1.00 97.76           C  
ATOM   3810  ND2 ASN A 512      10.766   6.683  -9.023  1.00 97.76           N  
ATOM   3811  OD1 ASN A 512      12.420   7.032  -7.605  1.00 97.76           O  
ATOM   3812  N   ALA A 513      14.210   2.662 -10.135  1.00 98.04           N  
ATOM   3813  CA  ALA A 513      15.511   2.037 -10.345  1.00 98.04           C  
ATOM   3814  C   ALA A 513      15.901   2.008 -11.830  1.00 98.04           C  
ATOM   3815  CB  ALA A 513      15.533   0.633  -9.735  1.00 98.04           C  
ATOM   3816  O   ALA A 513      17.087   2.169 -12.139  1.00 98.04           O  
ATOM   3817  N   GLY A 514      14.924   1.822 -12.722  1.00 96.96           N  
ATOM   3818  CA  GLY A 514      15.089   1.972 -14.162  1.00 96.96           C  
ATOM   3819  C   GLY A 514      15.365   3.417 -14.550  1.00 96.96           C  
ATOM   3820  O   GLY A 514      16.355   3.669 -15.240  1.00 96.96           O  
ATOM   3821  N   GLY A 515      14.577   4.367 -14.039  1.00 96.78           N  
ATOM   3822  CA  GLY A 515      14.775   5.786 -14.342  1.00 96.78           C  
ATOM   3823  C   GLY A 515      16.165   6.287 -13.944  1.00 96.78           C  
ATOM   3824  O   GLY A 515      16.850   6.959 -14.715  1.00 96.78           O  
ATOM   3825  N   ILE A 516      16.669   5.864 -12.779  1.00 97.68           N  
ATOM   3826  CA  ILE A 516      18.046   6.158 -12.352  1.00 97.68           C  
ATOM   3827  C   ILE A 516      19.079   5.490 -13.269  1.00 97.68           C  
ATOM   3828  CB  ILE A 516      18.257   5.766 -10.872  1.00 97.68           C  
ATOM   3829  O   ILE A 516      20.116   6.100 -13.531  1.00 97.68           O  
ATOM   3830  CG1 ILE A 516      17.381   6.657  -9.964  1.00 97.68           C  
ATOM   3831  CG2 ILE A 516      19.733   5.911 -10.434  1.00 97.68           C  
ATOM   3832  CD1 ILE A 516      17.273   6.147  -8.526  1.00 97.68           C  
ATOM   3833  N   ALA A 517      18.829   4.269 -13.757  1.00 97.09           N  
ATOM   3834  CA  ALA A 517      19.746   3.579 -14.665  1.00 97.09           C  
ATOM   3835  C   ALA A 517      19.931   4.359 -15.976  1.00 97.09           C  
ATOM   3836  CB  ALA A 517      19.245   2.153 -14.944  1.00 97.09           C  
ATOM   3837  O   ALA A 517      21.070   4.563 -16.407  1.00 97.09           O  
ATOM   3838  N   GLU A 518      18.830   4.834 -16.564  1.00 96.62           N  
ATOM   3839  CA  GLU A 518      18.854   5.618 -17.801  1.00 96.62           C  
ATOM   3840  C   GLU A 518      19.486   7.000 -17.574  1.00 96.62           C  
ATOM   3841  CB  GLU A 518      17.431   5.756 -18.363  1.00 96.62           C  
ATOM   3842  O   GLU A 518      20.430   7.384 -18.268  1.00 96.62           O  
ATOM   3843  CG  GLU A 518      17.463   6.288 -19.807  1.00 96.62           C  
ATOM   3844  CD  GLU A 518      17.977   5.275 -20.848  1.00 96.62           C  
ATOM   3845  OE1 GLU A 518      18.338   5.721 -21.963  1.00 96.62           O  
ATOM   3846  OE2 GLU A 518      18.049   4.058 -20.545  1.00 96.62           O  
ATOM   3847  N   MET A 519      19.062   7.721 -16.529  1.00 95.87           N  
ATOM   3848  CA  MET A 519      19.612   9.039 -16.191  1.00 95.87           C  
ATOM   3849  C   MET A 519      21.111   9.005 -15.849  1.00 95.87           C  
ATOM   3850  CB  MET A 519      18.847   9.632 -15.005  1.00 95.87           C  
ATOM   3851  O   MET A 519      21.820  10.000 -16.040  1.00 95.87           O  
ATOM   3852  CG  MET A 519      17.463  10.177 -15.354  1.00 95.87           C  
ATOM   3853  SD  MET A 519      16.722  11.042 -13.940  1.00 95.87           S  
ATOM   3854  CE  MET A 519      15.930   9.639 -13.104  1.00 95.87           C  
ATOM   3855  N   ALA A 520      21.608   7.882 -15.320  1.00 95.14           N  
ATOM   3856  CA  ALA A 520      23.023   7.673 -15.027  1.00 95.14           C  
ATOM   3857  C   ALA A 520      23.838   7.185 -16.239  1.00 95.14           C  
ATOM   3858  CB  ALA A 520      23.155   6.739 -13.817  1.00 95.14           C  
ATOM   3859  O   ALA A 520      25.057   7.052 -16.117  1.00 95.14           O  
ATOM   3860  N   GLY A 521      23.202   6.939 -17.391  1.00 93.12           N  
ATOM   3861  CA  GLY A 521      23.861   6.446 -18.601  1.00 93.12           C  
ATOM   3862  C   GLY A 521      24.449   5.043 -18.431  1.00 93.12           C  
ATOM   3863  O   GLY A 521      25.524   4.757 -18.960  1.00 93.12           O  
ATOM   3864  N   MET A 522      23.794   4.189 -17.638  1.00 94.23           N  
ATOM   3865  CA  MET A 522      24.230   2.809 -17.418  1.00 94.23           C  
ATOM   3866  C   MET A 522      23.970   1.939 -18.655  1.00 94.23           C  
ATOM   3867  CB  MET A 522      23.560   2.231 -16.162  1.00 94.23           C  
ATOM   3868  O   MET A 522      23.277   2.331 -19.591  1.00 94.23           O  
ATOM   3869  CG  MET A 522      23.992   2.999 -14.910  1.00 94.23           C  
ATOM   3870  SD  MET A 522      23.301   2.387 -13.352  1.00 94.23           S  
ATOM   3871  CE  MET A 522      24.250   0.870 -13.093  1.00 94.23           C  
ATOM   3872  N   SER A 523      24.541   0.730 -18.684  1.00 93.01           N  
ATOM   3873  CA  SER A 523      24.379  -0.153 -19.846  1.00 93.01           C  
ATOM   3874  C   SER A 523      22.916  -0.557 -20.080  1.00 93.01           C  
ATOM   3875  CB  SER A 523      25.285  -1.388 -19.766  1.00 93.01           C  
ATOM   3876  O   SER A 523      22.156  -0.778 -19.135  1.00 93.01           O  
ATOM   3877  OG  SER A 523      24.842  -2.326 -18.804  1.00 93.01           O  
ATOM   3878  N   HIS A 524      22.556  -0.769 -21.351  1.00 92.47           N  
ATOM   3879  CA  HIS A 524      21.222  -1.227 -21.769  1.00 92.47           C  
ATOM   3880  C   HIS A 524      20.769  -2.498 -21.028  1.00 92.47           C  
ATOM   3881  CB  HIS A 524      21.263  -1.483 -23.284  1.00 92.47           C  
ATOM   3882  O   HIS A 524      19.598  -2.656 -20.701  1.00 92.47           O  
ATOM   3883  CG  HIS A 524      19.913  -1.782 -23.888  1.00 92.47           C  
ATOM   3884  CD2 HIS A 524      19.040  -0.862 -24.405  1.00 92.47           C  
ATOM   3885  ND1 HIS A 524      19.314  -3.015 -24.033  1.00 92.47           N  
ATOM   3886  CE1 HIS A 524      18.114  -2.835 -24.602  1.00 92.47           C  
ATOM   3887  NE2 HIS A 524      17.907  -1.538 -24.870  1.00 92.47           N  
ATOM   3888  N   ARG A 525      21.711  -3.384 -20.675  1.00 93.86           N  
ATOM   3889  CA  ARG A 525      21.438  -4.612 -19.912  1.00 93.86           C  
ATOM   3890  C   ARG A 525      20.915  -4.335 -18.498  1.00 93.86           C  
ATOM   3891  CB  ARG A 525      22.723  -5.450 -19.879  1.00 93.86           C  
ATOM   3892  O   ARG A 525      20.212  -5.173 -17.938  1.00 93.86           O  
ATOM   3893  CG  ARG A 525      22.475  -6.878 -19.375  1.00 93.86           C  
ATOM   3894  CD  ARG A 525      23.774  -7.683 -19.460  1.00 93.86           C  
ATOM   3895  NE  ARG A 525      23.568  -9.109 -19.132  1.00 93.86           N  
ATOM   3896  NH1 ARG A 525      25.788  -9.662 -19.110  1.00 93.86           N  
ATOM   3897  NH2 ARG A 525      24.317 -11.208 -18.587  1.00 93.86           N  
ATOM   3898  CZ  ARG A 525      24.548  -9.979 -18.946  1.00 93.86           C  
ATOM   3899  N   ILE A 526      21.278  -3.203 -17.892  1.00 94.95           N  
ATOM   3900  CA  ILE A 526      20.742  -2.780 -16.590  1.00 94.95           C  
ATOM   3901  C   ILE A 526      19.300  -2.323 -16.754  1.00 94.95           C  
ATOM   3902  CB  ILE A 526      21.609  -1.683 -15.938  1.00 94.95           C  
ATOM   3903  O   ILE A 526      18.451  -2.813 -16.012  1.00 94.95           O  
ATOM   3904  CG1 ILE A 526      23.077  -2.129 -15.804  1.00 94.95           C  
ATOM   3905  CG2 ILE A 526      21.053  -1.279 -14.563  1.00 94.95           C  
ATOM   3906  CD1 ILE A 526      23.309  -3.435 -15.042  1.00 94.95           C  
ATOM   3907  N   ARG A 527      19.022  -1.489 -17.766  1.00 95.43           N  
ATOM   3908  CA  ARG A 527      17.661  -1.039 -18.076  1.00 95.43           C  
ATOM   3909  C   ARG A 527      16.738  -2.213 -18.424  1.00 95.43           C  
ATOM   3910  CB  ARG A 527      17.685   0.057 -19.159  1.00 95.43           C  
ATOM   3911  O   ARG A 527      15.655  -2.304 -17.871  1.00 95.43           O  
ATOM   3912  CG  ARG A 527      16.299   0.671 -19.442  1.00 95.43           C  
ATOM   3913  CD  ARG A 527      15.689   1.473 -18.275  1.00 95.43           C  
ATOM   3914  NE  ARG A 527      14.243   1.674 -18.475  1.00 95.43           N  
ATOM   3915  NH1 ARG A 527      13.829   3.411 -17.019  1.00 95.43           N  
ATOM   3916  NH2 ARG A 527      12.200   2.635 -18.242  1.00 95.43           N  
ATOM   3917  CZ  ARG A 527      13.451   2.577 -17.921  1.00 95.43           C  
ATOM   3918  N   GLU A 528      17.198  -3.198 -19.200  1.00 94.71           N  
ATOM   3919  CA  GLU A 528      16.435  -4.436 -19.463  1.00 94.71           C  
ATOM   3920  C   GLU A 528      16.075  -5.203 -18.179  1.00 94.71           C  
ATOM   3921  CB  GLU A 528      17.273  -5.396 -20.320  1.00 94.71           C  
ATOM   3922  O   GLU A 528      14.997  -5.789 -18.067  1.00 94.71           O  
ATOM   3923  CG  GLU A 528      17.379  -5.028 -21.804  1.00 94.71           C  
ATOM   3924  CD  GLU A 528      18.364  -5.946 -22.555  1.00 94.71           C  
ATOM   3925  OE1 GLU A 528      18.620  -5.676 -23.749  1.00 94.71           O  
ATOM   3926  OE2 GLU A 528      18.921  -6.891 -21.943  1.00 94.71           O  
ATOM   3927  N   ARG A 529      16.990  -5.238 -17.199  1.00 95.89           N  
ATOM   3928  CA  ARG A 529      16.746  -5.903 -15.912  1.00 95.89           C  
ATOM   3929  C   ARG A 529      15.741  -5.125 -15.071  1.00 95.89           C  
ATOM   3930  CB  ARG A 529      18.056  -6.101 -15.134  1.00 95.89           C  
ATOM   3931  O   ARG A 529      14.944  -5.769 -14.401  1.00 95.89           O  
ATOM   3932  CG  ARG A 529      18.960  -7.189 -15.730  1.00 95.89           C  
ATOM   3933  CD  ARG A 529      20.354  -7.105 -15.089  1.00 95.89           C  
ATOM   3934  NE  ARG A 529      21.289  -8.120 -15.624  1.00 95.89           N  
ATOM   3935  NH1 ARG A 529      23.209  -7.346 -14.613  1.00 95.89           N  
ATOM   3936  NH2 ARG A 529      23.344  -9.107 -15.910  1.00 95.89           N  
ATOM   3937  CZ  ARG A 529      22.595  -8.182 -15.388  1.00 95.89           C  
ATOM   3938  N   THR A 530      15.782  -3.794 -15.077  1.00 96.65           N  
ATOM   3939  CA  THR A 530      14.821  -2.960 -14.341  1.00 96.65           C  
ATOM   3940  C   THR A 530      13.457  -2.931 -15.021  1.00 96.65           C  
ATOM   3941  CB  THR A 530      15.342  -1.538 -14.111  1.00 96.65           C  
ATOM   3942  O   THR A 530      12.476  -3.119 -14.320  1.00 96.65           O  
ATOM   3943  CG2 THR A 530      16.562  -1.536 -13.183  1.00 96.65           C  
ATOM   3944  OG1 THR A 530      15.758  -0.971 -15.323  1.00 96.65           O  
ATOM   3945  N   ASP A 531      13.387  -2.857 -16.355  1.00 95.73           N  
ATOM   3946  CA  ASP A 531      12.139  -2.943 -17.138  1.00 95.73           C  
ATOM   3947  C   ASP A 531      11.379  -4.246 -16.828  1.00 95.73           C  
ATOM   3948  CB  ASP A 531      12.453  -2.903 -18.654  1.00 95.73           C  
ATOM   3949  O   ASP A 531      10.156  -4.276 -16.720  1.00 95.73           O  
ATOM   3950  CG  ASP A 531      12.840  -1.530 -19.233  1.00 95.73           C  
ATOM   3951  OD1 ASP A 531      12.598  -0.500 -18.572  1.00 95.73           O  
ATOM   3952  OD2 ASP A 531      13.373  -1.490 -20.372  1.00 95.73           O  
ATOM   3953  N   ALA A 532      12.111  -5.347 -16.632  1.00 96.41           N  
ATOM   3954  CA  ALA A 532      11.540  -6.624 -16.217  1.00 96.41           C  
ATOM   3955  C   ALA A 532      10.946  -6.611 -14.794  1.00 96.41           C  
ATOM   3956  CB  ALA A 532      12.652  -7.669 -16.323  1.00 96.41           C  
ATOM   3957  O   ALA A 532       9.951  -7.292 -14.542  1.00 96.41           O  
ATOM   3958  N   LEU A 533      11.576  -5.894 -13.857  1.00 97.30           N  
ATOM   3959  CA  LEU A 533      11.082  -5.740 -12.482  1.00 97.30           C  
ATOM   3960  C   LEU A 533       9.869  -4.802 -12.449  1.00 97.30           C  
ATOM   3961  CB  LEU A 533      12.207  -5.187 -11.584  1.00 97.30           C  
ATOM   3962  O   LEU A 533       8.885  -5.088 -11.774  1.00 97.30           O  
ATOM   3963  CG  LEU A 533      13.442  -6.085 -11.417  1.00 97.30           C  
ATOM   3964  CD1 LEU A 533      14.547  -5.309 -10.704  1.00 97.30           C  
ATOM   3965  CD2 LEU A 533      13.234  -7.365 -10.605  1.00 97.30           C  
ATOM   3966  N   ASP A 534       9.942  -3.723 -13.220  1.00 97.63           N  
ATOM   3967  CA  ASP A 534       8.913  -2.703 -13.371  1.00 97.63           C  
ATOM   3968  C   ASP A 534       7.624  -3.264 -13.995  1.00 97.63           C  
ATOM   3969  CB  ASP A 534       9.534  -1.579 -14.203  1.00 97.63           C  
ATOM   3970  O   ASP A 534       6.554  -3.154 -13.406  1.00 97.63           O  
ATOM   3971  CG  ASP A 534       8.518  -0.497 -14.507  1.00 97.63           C  
ATOM   3972  OD1 ASP A 534       7.748  -0.195 -13.578  1.00 97.63           O  
ATOM   3973  OD2 ASP A 534       8.504  -0.083 -15.688  1.00 97.63           O  
ATOM   3974  N   ALA A 535       7.715  -4.036 -15.085  1.00 96.73           N  
ATOM   3975  CA  ALA A 535       6.542  -4.696 -15.674  1.00 96.73           C  
ATOM   3976  C   ALA A 535       5.800  -5.615 -14.677  1.00 96.73           C  
ATOM   3977  CB  ALA A 535       7.004  -5.485 -16.906  1.00 96.73           C  
ATOM   3978  O   ALA A 535       4.567  -5.694 -14.669  1.00 96.73           O  
ATOM   3979  N   ALA A 536       6.543  -6.292 -13.793  1.00 97.12           N  
ATOM   3980  CA  ALA A 536       5.950  -7.063 -12.703  1.00 97.12           C  
ATOM   3981  C   ALA A 536       5.347  -6.154 -11.614  1.00 97.12           C  
ATOM   3982  CB  ALA A 536       7.017  -8.005 -12.139  1.00 97.12           C  
ATOM   3983  O   ALA A 536       4.309  -6.490 -11.043  1.00 97.12           O  
ATOM   3984  N   GLY A 537       5.972  -5.002 -11.359  1.00 96.39           N  
ATOM   3985  CA  GLY A 537       5.473  -3.915 -10.517  1.00 96.39           C  
ATOM   3986  C   GLY A 537       4.129  -3.351 -10.979  1.00 96.39           C  
ATOM   3987  O   GLY A 537       3.215  -3.205 -10.173  1.00 96.39           O  
ATOM   3988  N   ASN A 538       3.950  -3.140 -12.282  1.00 96.91           N  
ATOM   3989  CA  ASN A 538       2.676  -2.715 -12.870  1.00 96.91           C  
ATOM   3990  C   ASN A 538       1.552  -3.715 -12.577  1.00 96.91           C  
ATOM   3991  CB  ASN A 538       2.887  -2.548 -14.385  1.00 96.91           C  
ATOM   3992  O   ASN A 538       0.430  -3.344 -12.206  1.00 96.91           O  
ATOM   3993  CG  ASN A 538       3.726  -1.331 -14.709  1.00 96.91           C  
ATOM   3994  ND2 ASN A 538       4.236  -1.245 -15.911  1.00 96.91           N  
ATOM   3995  OD1 ASN A 538       3.865  -0.446 -13.891  1.00 96.91           O  
ATOM   3996  N   THR A 539       1.865  -5.010 -12.677  1.00 97.95           N  
ATOM   3997  CA  THR A 539       0.938  -6.085 -12.318  1.00 97.95           C  
ATOM   3998  C   THR A 539       0.609  -6.053 -10.819  1.00 97.95           C  
ATOM   3999  CB  THR A 539       1.493  -7.458 -12.741  1.00 97.95           C  
ATOM   4000  O   THR A 539      -0.567  -6.133 -10.451  1.00 97.95           O  
ATOM   4001  CG2 THR A 539       0.474  -8.571 -12.509  1.00 97.95           C  
ATOM   4002  OG1 THR A 539       1.771  -7.483 -14.122  1.00 97.95           O  
ATOM   4003  N   THR A 540       1.601  -5.905  -9.932  1.00 96.30           N  
ATOM   4004  CA  THR A 540       1.361  -5.888  -8.478  1.00 96.30           C  
ATOM   4005  C   THR A 540       0.654  -4.628  -7.992  1.00 96.30           C  
ATOM   4006  CB  THR A 540       2.626  -6.103  -7.645  1.00 96.30           C  
ATOM   4007  O   THR A 540      -0.198  -4.745  -7.112  1.00 96.30           O  
ATOM   4008  CG2 THR A 540       3.223  -7.488  -7.869  1.00 96.30           C  
ATOM   4009  OG1 THR A 540       3.612  -5.157  -7.934  1.00 96.30           O  
ATOM   4010  N   ALA A 541       0.900  -3.467  -8.599  1.00 95.98           N  
ATOM   4011  CA  ALA A 541       0.170  -2.232  -8.326  1.00 95.98           C  
ATOM   4012  C   ALA A 541      -1.317  -2.374  -8.689  1.00 95.98           C  
ATOM   4013  CB  ALA A 541       0.835  -1.092  -9.107  1.00 95.98           C  
ATOM   4014  O   ALA A 541      -2.200  -1.987  -7.920  1.00 95.98           O  
ATOM   4015  N   ALA A 542      -1.633  -2.999  -9.831  1.00 97.46           N  
ATOM   4016  CA  ALA A 542      -3.017  -3.310 -10.188  1.00 97.46           C  
ATOM   4017  C   ALA A 542      -3.662  -4.287  -9.187  1.00 97.46           C  
ATOM   4018  CB  ALA A 542      -3.059  -3.844 -11.621  1.00 97.46           C  
ATOM   4019  O   ALA A 542      -4.816  -4.098  -8.789  1.00 97.46           O  
ATOM   4020  N   ILE A 543      -2.923  -5.308  -8.735  1.00 97.14           N  
ATOM   4021  CA  ILE A 543      -3.391  -6.227  -7.687  1.00 97.14           C  
ATOM   4022  C   ILE A 543      -3.675  -5.458  -6.389  1.00 97.14           C  
ATOM   4023  CB  ILE A 543      -2.394  -7.390  -7.473  1.00 97.14           C  
ATOM   4024  O   ILE A 543      -4.757  -5.621  -5.825  1.00 97.14           O  
ATOM   4025  CG1 ILE A 543      -2.377  -8.325  -8.704  1.00 97.14           C  
ATOM   4026  CG2 ILE A 543      -2.764  -8.184  -6.206  1.00 97.14           C  
ATOM   4027  CD1 ILE A 543      -1.221  -9.336  -8.707  1.00 97.14           C  
ATOM   4028  N   GLY A 544      -2.762  -4.590  -5.945  1.00 93.97           N  
ATOM   4029  CA  GLY A 544      -2.930  -3.742  -4.763  1.00 93.97           C  
ATOM   4030  C   GLY A 544      -4.185  -2.871  -4.843  1.00 93.97           C  
ATOM   4031  O   GLY A 544      -5.008  -2.880  -3.922  1.00 93.97           O  
ATOM   4032  N   LYS A 545      -4.421  -2.233  -5.998  1.00 95.19           N  
ATOM   4033  CA  LYS A 545      -5.660  -1.491  -6.305  1.00 95.19           C  
ATOM   4034  C   LYS A 545      -6.896  -2.396  -6.215  1.00 95.19           C  
ATOM   4035  CB  LYS A 545      -5.540  -0.825  -7.695  1.00 95.19           C  
ATOM   4036  O   LYS A 545      -7.899  -2.011  -5.617  1.00 95.19           O  
ATOM   4037  CG  LYS A 545      -4.477   0.294  -7.731  1.00 95.19           C  
ATOM   4038  CD  LYS A 545      -4.062   0.715  -9.158  1.00 95.19           C  
ATOM   4039  CE  LYS A 545      -2.790   1.583  -9.095  1.00 95.19           C  
ATOM   4040  NZ  LYS A 545      -2.228   1.935 -10.426  1.00 95.19           N  
ATOM   4041  N   GLY A 546      -6.823  -3.625  -6.730  1.00 95.34           N  
ATOM   4042  CA  GLY A 546      -7.887  -4.627  -6.614  1.00 95.34           C  
ATOM   4043  C   GLY A 546      -8.234  -4.987  -5.163  1.00 95.34           C  
ATOM   4044  O   GLY A 546      -9.413  -5.019  -4.806  1.00 95.34           O  
ATOM   4045  N   PHE A 547      -7.227  -5.197  -4.307  1.00 94.61           N  
ATOM   4046  CA  PHE A 547      -7.415  -5.416  -2.866  1.00 94.61           C  
ATOM   4047  C   PHE A 547      -8.004  -4.179  -2.169  1.00 94.61           C  
ATOM   4048  CB  PHE A 547      -6.080  -5.810  -2.211  1.00 94.61           C  
ATOM   4049  O   PHE A 547      -8.912  -4.313  -1.341  1.00 94.61           O  
ATOM   4050  CG  PHE A 547      -5.770  -7.297  -2.223  1.00 94.61           C  
ATOM   4051  CD1 PHE A 547      -5.937  -8.061  -1.052  1.00 94.61           C  
ATOM   4052  CD2 PHE A 547      -5.282  -7.920  -3.385  1.00 94.61           C  
ATOM   4053  CE1 PHE A 547      -5.607  -9.428  -1.042  1.00 94.61           C  
ATOM   4054  CE2 PHE A 547      -4.947  -9.284  -3.378  1.00 94.61           C  
ATOM   4055  CZ  PHE A 547      -5.103 -10.039  -2.204  1.00 94.61           C  
ATOM   4056  N   ALA A 548      -7.539  -2.975  -2.519  1.00 95.62           N  
ATOM   4057  CA  ALA A 548      -8.070  -1.719  -1.990  1.00 95.62           C  
ATOM   4058  C   ALA A 548      -9.560  -1.563  -2.323  1.00 95.62           C  
ATOM   4059  CB  ALA A 548      -7.257  -0.544  -2.550  1.00 95.62           C  
ATOM   4060  O   ALA A 548     -10.370  -1.320  -1.435  1.00 95.62           O  
ATOM   4061  N   ILE A 549      -9.945  -1.790  -3.583  1.00 97.04           N  
ATOM   4062  CA  ILE A 549     -11.333  -1.668  -4.043  1.00 97.04           C  
ATOM   4063  C   ILE A 549     -12.223  -2.771  -3.452  1.00 97.04           C  
ATOM   4064  CB  ILE A 549     -11.383  -1.658  -5.586  1.00 97.04           C  
ATOM   4065  O   ILE A 549     -13.334  -2.489  -3.000  1.00 97.04           O  
ATOM   4066  CG1 ILE A 549     -10.640  -0.440  -6.184  1.00 97.04           C  
ATOM   4067  CG2 ILE A 549     -12.853  -1.632  -6.038  1.00 97.04           C  
ATOM   4068  CD1 ILE A 549     -10.214  -0.670  -7.640  1.00 97.04           C  
ATOM   4069  N   GLY A 550     -11.749  -4.020  -3.422  1.00 96.64           N  
ATOM   4070  CA  GLY A 550     -12.499  -5.143  -2.855  1.00 96.64           C  
ATOM   4071  C   GLY A 550     -12.772  -4.974  -1.360  1.00 96.64           C  
ATOM   4072  O   GLY A 550     -13.900  -5.183  -0.906  1.00 96.64           O  
ATOM   4073  N   SER A 551     -11.766  -4.535  -0.599  1.00 95.96           N  
ATOM   4074  CA  SER A 551     -11.915  -4.263   0.832  1.00 95.96           C  
ATOM   4075  C   SER A 551     -12.746  -3.007   1.096  1.00 95.96           C  
ATOM   4076  CB  SER A 551     -10.558  -4.186   1.532  1.00 95.96           C  
ATOM   4077  O   SER A 551     -13.607  -3.058   1.973  1.00 95.96           O  
ATOM   4078  OG  SER A 551      -9.764  -3.143   1.009  1.00 95.96           O  
ATOM   4079  N   ALA A 552     -12.581  -1.940   0.298  1.00 96.81           N  
ATOM   4080  CA  ALA A 552     -13.421  -0.741   0.337  1.00 96.81           C  
ATOM   4081  C   ALA A 552     -14.905  -1.091   0.139  1.00 96.81           C  
ATOM   4082  CB  ALA A 552     -12.949   0.271  -0.712  1.00 96.81           C  
ATOM   4083  O   ALA A 552     -15.762  -0.623   0.881  1.00 96.81           O  
ATOM   4084  N   ALA A 553     -15.221  -1.987  -0.802  1.00 97.80           N  
ATOM   4085  CA  ALA A 553     -16.599  -2.403  -1.037  1.00 97.80           C  
ATOM   4086  C   ALA A 553     -17.223  -3.111   0.180  1.00 97.80           C  
ATOM   4087  CB  ALA A 553     -16.643  -3.290  -2.287  1.00 97.80           C  
ATOM   4088  O   ALA A 553     -18.367  -2.837   0.550  1.00 97.80           O  
ATOM   4089  N   LEU A 554     -16.464  -4.009   0.819  1.00 97.66           N  
ATOM   4090  CA  LEU A 554     -16.910  -4.732   2.011  1.00 97.66           C  
ATOM   4091  C   LEU A 554     -17.031  -3.794   3.222  1.00 97.66           C  
ATOM   4092  CB  LEU A 554     -15.947  -5.903   2.292  1.00 97.66           C  
ATOM   4093  O   LEU A 554     -18.062  -3.790   3.895  1.00 97.66           O  
ATOM   4094  CG  LEU A 554     -15.953  -7.030   1.244  1.00 97.66           C  
ATOM   4095  CD1 LEU A 554     -14.800  -8.001   1.505  1.00 97.66           C  
ATOM   4096  CD2 LEU A 554     -17.254  -7.830   1.288  1.00 97.66           C  
ATOM   4097  N   VAL A 555     -16.017  -2.967   3.491  1.00 96.34           N  
ATOM   4098  CA  VAL A 555     -16.031  -2.064   4.650  1.00 96.34           C  
ATOM   4099  C   VAL A 555     -17.109  -0.992   4.520  1.00 96.34           C  
ATOM   4100  CB  VAL A 555     -14.646  -1.460   4.933  1.00 96.34           C  
ATOM   4101  O   VAL A 555     -17.842  -0.776   5.482  1.00 96.34           O  
ATOM   4102  CG1 VAL A 555     -14.202  -0.412   3.918  1.00 96.34           C  
ATOM   4103  CG2 VAL A 555     -14.617  -0.809   6.310  1.00 96.34           C  
ATOM   4104  N   SER A 556     -17.304  -0.398   3.339  1.00 96.85           N  
ATOM   4105  CA  SER A 556     -18.368   0.586   3.119  1.00 96.85           C  
ATOM   4106  C   SER A 556     -19.750  -0.009   3.321  1.00 96.85           C  
ATOM   4107  CB  SER A 556     -18.308   1.164   1.712  1.00 96.85           C  
ATOM   4108  O   SER A 556     -20.614   0.664   3.871  1.00 96.85           O  
ATOM   4109  OG  SER A 556     -17.153   1.946   1.619  1.00 96.85           O  
ATOM   4110  N   LEU A 557     -19.971  -1.273   2.938  1.00 96.39           N  
ATOM   4111  CA  LEU A 557     -21.233  -1.951   3.226  1.00 96.39           C  
ATOM   4112  C   LEU A 557     -21.434  -2.154   4.735  1.00 96.39           C  
ATOM   4113  CB  LEU A 557     -21.288  -3.279   2.455  1.00 96.39           C  
ATOM   4114  O   LEU A 557     -22.532  -1.922   5.241  1.00 96.39           O  
ATOM   4115  CG  LEU A 557     -22.589  -4.068   2.695  1.00 96.39           C  
ATOM   4116  CD1 LEU A 557     -23.830  -3.302   2.231  1.00 96.39           C  
ATOM   4117  CD2 LEU A 557     -22.543  -5.388   1.934  1.00 96.39           C  
ATOM   4118  N   ALA A 558     -20.387  -2.556   5.460  1.00 94.94           N  
ATOM   4119  CA  ALA A 558     -20.456  -2.727   6.909  1.00 94.94           C  
ATOM   4120  C   ALA A 558     -20.714  -1.399   7.643  1.00 94.94           C  
ATOM   4121  CB  ALA A 558     -19.169  -3.396   7.391  1.00 94.94           C  
ATOM   4122  O   ALA A 558     -21.597  -1.322   8.501  1.00 94.94           O  
ATOM   4123  N   LEU A 559     -19.987  -0.344   7.264  1.00 94.88           N  
ATOM   4124  CA  LEU A 559     -20.167   1.020   7.763  1.00 94.88           C  
ATOM   4125  C   LEU A 559     -21.548   1.569   7.405  1.00 94.88           C  
ATOM   4126  CB  LEU A 559     -19.078   1.924   7.168  1.00 94.88           C  
ATOM   4127  O   LEU A 559     -22.175   2.214   8.238  1.00 94.88           O  
ATOM   4128  CG  LEU A 559     -17.663   1.680   7.718  1.00 94.88           C  
ATOM   4129  CD1 LEU A 559     -16.668   2.440   6.851  1.00 94.88           C  
ATOM   4130  CD2 LEU A 559     -17.521   2.160   9.163  1.00 94.88           C  
ATOM   4131  N   PHE A 560     -22.063   1.262   6.212  1.00 94.21           N  
ATOM   4132  CA  PHE A 560     -23.411   1.643   5.804  1.00 94.21           C  
ATOM   4133  C   PHE A 560     -24.478   1.008   6.708  1.00 94.21           C  
ATOM   4134  CB  PHE A 560     -23.627   1.294   4.323  1.00 94.21           C  
ATOM   4135  O   PHE A 560     -25.355   1.712   7.205  1.00 94.21           O  
ATOM   4136  CG  PHE A 560     -25.052   1.464   3.833  1.00 94.21           C  
ATOM   4137  CD1 PHE A 560     -25.627   0.501   2.982  1.00 94.21           C  
ATOM   4138  CD2 PHE A 560     -25.817   2.569   4.249  1.00 94.21           C  
ATOM   4139  CE1 PHE A 560     -26.961   0.638   2.561  1.00 94.21           C  
ATOM   4140  CE2 PHE A 560     -27.156   2.687   3.857  1.00 94.21           C  
ATOM   4141  CZ  PHE A 560     -27.726   1.729   3.004  1.00 94.21           C  
ATOM   4142  N   GLY A 561     -24.404  -0.293   7.002  1.00 90.12           N  
ATOM   4143  CA  GLY A 561     -25.364  -0.907   7.928  1.00 90.12           C  
ATOM   4144  C   GLY A 561     -25.218  -0.422   9.377  1.00 90.12           C  
ATOM   4145  O   GLY A 561     -26.223  -0.283  10.084  1.00 90.12           O  
ATOM   4146  N   ALA A 562     -23.994  -0.104   9.814  1.00 90.71           N  
ATOM   4147  CA  ALA A 562     -23.760   0.562  11.095  1.00 90.71           C  
ATOM   4148  C   ALA A 562     -24.382   1.971  11.117  1.00 90.71           C  
ATOM   4149  CB  ALA A 562     -22.253   0.589  11.383  1.00 90.71           C  
ATOM   4150  O   ALA A 562     -25.061   2.321  12.081  1.00 90.71           O  
ATOM   4151  N   PHE A 563     -24.241   2.736  10.029  1.00 94.04           N  
ATOM   4152  CA  PHE A 563     -24.848   4.055   9.851  1.00 94.04           C  
ATOM   4153  C   PHE A 563     -26.373   3.984   9.948  1.00 94.04           C  
ATOM   4154  CB  PHE A 563     -24.405   4.659   8.507  1.00 94.04           C  
ATOM   4155  O   PHE A 563     -26.956   4.730  10.725  1.00 94.04           O  
ATOM   4156  CG  PHE A 563     -25.281   5.803   8.040  1.00 94.04           C  
ATOM   4157  CD1 PHE A 563     -26.272   5.610   7.059  1.00 94.04           C  
ATOM   4158  CD2 PHE A 563     -25.143   7.058   8.643  1.00 94.04           C  
ATOM   4159  CE1 PHE A 563     -27.100   6.682   6.683  1.00 94.04           C  
ATOM   4160  CE2 PHE A 563     -25.970   8.130   8.274  1.00 94.04           C  
ATOM   4161  CZ  PHE A 563     -26.954   7.940   7.291  1.00 94.04           C  
ATOM   4162  N   VAL A 564     -27.016   3.053   9.234  1.00 92.56           N  
ATOM   4163  CA  VAL A 564     -28.478   2.842   9.277  1.00 92.56           C  
ATOM   4164  C   VAL A 564     -28.956   2.614  10.711  1.00 92.56           C  
ATOM   4165  CB  VAL A 564     -28.852   1.646   8.376  1.00 92.56           C  
ATOM   4166  O   VAL A 564     -29.939   3.213  11.146  1.00 92.56           O  
ATOM   4167  CG1 VAL A 564     -30.284   1.112   8.525  1.00 92.56           C  
ATOM   4168  CG2 VAL A 564     -28.682   2.033   6.904  1.00 92.56           C  
ATOM   4169  N   SER A 565     -28.219   1.794  11.462  1.00 87.46           N  
ATOM   4170  CA  SER A 565     -28.541   1.486  12.856  1.00 87.46           C  
ATOM   4171  C   SER A 565     -28.353   2.704  13.762  1.00 87.46           C  
ATOM   4172  CB  SER A 565     -27.685   0.316  13.346  1.00 87.46           C  
ATOM   4173  O   SER A 565     -29.235   3.020  14.558  1.00 87.46           O  
ATOM   4174  OG  SER A 565     -27.836  -0.799  12.480  1.00 87.46           O  
ATOM   4175  N   ARG A 566     -27.236   3.429  13.614  1.00 88.54           N  
ATOM   4176  CA  ARG A 566     -26.918   4.607  14.433  1.00 88.54           C  
ATOM   4177  C   ARG A 566     -27.810   5.809  14.122  1.00 88.54           C  
ATOM   4178  CB  ARG A 566     -25.423   4.946  14.269  1.00 88.54           C  
ATOM   4179  O   ARG A 566     -28.127   6.582  15.018  1.00 88.54           O  
ATOM   4180  CG  ARG A 566     -24.900   5.965  15.298  1.00 88.54           C  
ATOM   4181  CD  ARG A 566     -24.982   5.405  16.723  1.00 88.54           C  
ATOM   4182  NE  ARG A 566     -24.542   6.376  17.733  1.00 88.54           N  
ATOM   4183  NH1 ARG A 566     -26.055   5.841  19.395  1.00 88.54           N  
ATOM   4184  NH2 ARG A 566     -24.428   7.330  19.759  1.00 88.54           N  
ATOM   4185  CZ  ARG A 566     -25.029   6.518  18.950  1.00 88.54           C  
ATOM   4186  N   ALA A 567     -28.254   5.933  12.876  1.00 91.41           N  
ATOM   4187  CA  ALA A 567     -29.199   6.944  12.419  1.00 91.41           C  
ATOM   4188  C   ALA A 567     -30.660   6.641  12.813  1.00 91.41           C  
ATOM   4189  CB  ALA A 567     -29.045   7.078  10.899  1.00 91.41           C  
ATOM   4190  O   ALA A 567     -31.542   7.444  12.517  1.00 91.41           O  
ATOM   4191  N   GLY A 568     -30.937   5.491  13.443  1.00 87.06           N  
ATOM   4192  CA  GLY A 568     -32.288   5.101  13.856  1.00 87.06           C  
ATOM   4193  C   GLY A 568     -33.216   4.722  12.696  1.00 87.06           C  
ATOM   4194  O   GLY A 568     -34.435   4.803  12.834  1.00 87.06           O  
ATOM   4195  N   ILE A 569     -32.670   4.316  11.545  1.00 90.80           N  
ATOM   4196  CA  ILE A 569     -33.462   3.912  10.378  1.00 90.80           C  
ATOM   4197  C   ILE A 569     -33.889   2.448  10.535  1.00 90.80           C  
ATOM   4198  CB  ILE A 569     -32.676   4.134   9.068  1.00 90.80           C  
ATOM   4199  O   ILE A 569     -33.058   1.544  10.586  1.00 90.80           O  
ATOM   4200  CG1 ILE A 569     -32.272   5.609   8.865  1.00 90.80           C  
ATOM   4201  CG2 ILE A 569     -33.494   3.624   7.860  1.00 90.80           C  
ATOM   4202  CD1 ILE A 569     -31.319   5.785   7.675  1.00 90.80           C  
ATOM   4203  N   HIS A 570     -35.199   2.189  10.543  1.00 86.17           N  
ATOM   4204  CA  HIS A 570     -35.731   0.823  10.641  1.00 86.17           C  
ATOM   4205  C   HIS A 570     -35.547   0.001   9.359  1.00 86.17           C  
ATOM   4206  CB  HIS A 570     -37.221   0.882  10.993  1.00 86.17           C  
ATOM   4207  O   HIS A 570     -35.303  -1.203   9.413  1.00 86.17           O  
ATOM   4208  CG  HIS A 570     -37.489   1.485  12.344  1.00 86.17           C  
ATOM   4209  CD2 HIS A 570     -38.218   2.613  12.610  1.00 86.17           C  
ATOM   4210  ND1 HIS A 570     -37.042   0.995  13.549  1.00 86.17           N  
ATOM   4211  CE1 HIS A 570     -37.490   1.810  14.518  1.00 86.17           C  
ATOM   4212  NE2 HIS A 570     -38.227   2.799  13.994  1.00 86.17           N  
ATOM   4213  N   THR A 571     -35.724   0.616   8.190  1.00 92.14           N  
ATOM   4214  CA  THR A 571     -35.610  -0.057   6.890  1.00 92.14           C  
ATOM   4215  C   THR A 571     -35.202   0.954   5.828  1.00 92.14           C  
ATOM   4216  CB  THR A 571     -36.938  -0.729   6.495  1.00 92.14           C  
ATOM   4217  O   THR A 571     -35.824   2.006   5.702  1.00 92.14           O  
ATOM   4218  CG2 THR A 571     -36.854  -1.489   5.171  1.00 92.14           C  
ATOM   4219  OG1 THR A 571     -37.304  -1.679   7.473  1.00 92.14           O  
ATOM   4220  N   VAL A 572     -34.171   0.626   5.047  1.00 94.17           N  
ATOM   4221  CA  VAL A 572     -33.803   1.386   3.846  1.00 94.17           C  
ATOM   4222  C   VAL A 572     -34.572   0.802   2.663  1.00 94.17           C  
ATOM   4223  CB  VAL A 572     -32.282   1.384   3.602  1.00 94.17           C  
ATOM   4224  O   VAL A 572     -34.144  -0.178   2.056  1.00 94.17           O  
ATOM   4225  CG1 VAL A 572     -31.937   2.235   2.372  1.00 94.17           C  
ATOM   4226  CG2 VAL A 572     -31.522   1.966   4.799  1.00 94.17           C  
ATOM   4227  N   ASP A 573     -35.734   1.379   2.366  1.00 96.01           N  
ATOM   4228  CA  ASP A 573     -36.578   0.945   1.252  1.00 96.01           C  
ATOM   4229  C   ASP A 573     -36.215   1.695  -0.037  1.00 96.01           C  
ATOM   4230  CB  ASP A 573     -38.059   1.080   1.626  1.00 96.01           C  
ATOM   4231  O   ASP A 573     -36.462   2.897  -0.176  1.00 96.01           O  
ATOM   4232  CG  ASP A 573     -39.008   0.610   0.511  1.00 96.01           C  
ATOM   4233  OD1 ASP A 573     -38.515   0.131  -0.540  1.00 96.01           O  
ATOM   4234  OD2 ASP A 573     -40.231   0.739   0.719  1.00 96.01           O  
ATOM   4235  N   VAL A 574     -35.646   0.955  -0.994  1.00 96.74           N  
ATOM   4236  CA  VAL A 574     -35.215   1.453  -2.310  1.00 96.74           C  
ATOM   4237  C   VAL A 574     -36.368   2.090  -3.091  1.00 96.74           C  
ATOM   4238  CB  VAL A 574     -34.573   0.312  -3.131  1.00 96.74           C  
ATOM   4239  O   VAL A 574     -36.126   2.997  -3.881  1.00 96.74           O  
ATOM   4240  CG1 VAL A 574     -34.109   0.764  -4.523  1.00 96.74           C  
ATOM   4241  CG2 VAL A 574     -33.343  -0.263  -2.412  1.00 96.74           C  
ATOM   4242  N   LEU A 575     -37.616   1.665  -2.867  1.00 97.10           N  
ATOM   4243  CA  LEU A 575     -38.792   2.175  -3.580  1.00 97.10           C  
ATOM   4244  C   LEU A 575     -39.399   3.435  -2.945  1.00 97.10           C  
ATOM   4245  CB  LEU A 575     -39.817   1.042  -3.761  1.00 97.10           C  
ATOM   4246  O   LEU A 575     -40.496   3.850  -3.321  1.00 97.10           O  
ATOM   4247  CG  LEU A 575     -39.329  -0.117  -4.649  1.00 97.10           C  
ATOM   4248  CD1 LEU A 575     -40.408  -1.199  -4.709  1.00 97.10           C  
ATOM   4249  CD2 LEU A 575     -39.030   0.328  -6.087  1.00 97.10           C  
ATOM   4250  N   THR A 576     -38.688   4.089  -2.025  1.00 96.98           N  
ATOM   4251  CA  THR A 576     -39.106   5.381  -1.468  1.00 96.98           C  
ATOM   4252  C   THR A 576     -38.442   6.561  -2.188  1.00 96.98           C  
ATOM   4253  CB  THR A 576     -38.868   5.478   0.039  1.00 96.98           C  
ATOM   4254  O   THR A 576     -37.269   6.470  -2.561  1.00 96.98           O  
ATOM   4255  CG2 THR A 576     -39.637   4.409   0.806  1.00 96.98           C  
ATOM   4256  OG1 THR A 576     -37.501   5.398   0.350  1.00 96.98           O  
ATOM   4257  N   PRO A 577     -39.137   7.711  -2.348  1.00 97.03           N  
ATOM   4258  CA  PRO A 577     -38.592   8.875  -3.048  1.00 97.03           C  
ATOM   4259  C   PRO A 577     -37.250   9.363  -2.494  1.00 97.03           C  
ATOM   4260  CB  PRO A 577     -39.662   9.966  -2.940  1.00 97.03           C  
ATOM   4261  O   PRO A 577     -36.352   9.657  -3.274  1.00 97.03           O  
ATOM   4262  CG  PRO A 577     -40.957   9.166  -2.845  1.00 97.03           C  
ATOM   4263  CD  PRO A 577     -40.545   7.938  -2.035  1.00 97.03           C  
ATOM   4264  N   LYS A 578     -37.087   9.405  -1.162  1.00 97.13           N  
ATOM   4265  CA  LYS A 578     -35.839   9.841  -0.514  1.00 97.13           C  
ATOM   4266  C   LYS A 578     -34.661   8.922  -0.861  1.00 97.13           C  
ATOM   4267  CB  LYS A 578     -36.009   9.898   1.012  1.00 97.13           C  
ATOM   4268  O   LYS A 578     -33.587   9.401  -1.212  1.00 97.13           O  
ATOM   4269  CG  LYS A 578     -36.982  10.973   1.532  1.00 97.13           C  
ATOM   4270  CD  LYS A 578     -36.876  10.984   3.065  1.00 97.13           C  
ATOM   4271  CE  LYS A 578     -37.839  11.923   3.793  1.00 97.13           C  
ATOM   4272  NZ  LYS A 578     -37.596  11.813   5.259  1.00 97.13           N  
ATOM   4273  N   VAL A 579     -34.861   7.604  -0.802  1.00 97.73           N  
ATOM   4274  CA  VAL A 579     -33.780   6.633  -1.029  1.00 97.73           C  
ATOM   4275  C   VAL A 579     -33.418   6.546  -2.512  1.00 97.73           C  
ATOM   4276  CB  VAL A 579     -34.147   5.251  -0.459  1.00 97.73           C  
ATOM   4277  O   VAL A 579     -32.233   6.561  -2.837  1.00 97.73           O  
ATOM   4278  CG1 VAL A 579     -33.049   4.210  -0.713  1.00 97.73           C  
ATOM   4279  CG2 VAL A 579     -34.359   5.314   1.061  1.00 97.73           C  
ATOM   4280  N   ILE A 580     -34.394   6.506  -3.428  1.00 97.78           N  
ATOM   4281  CA  ILE A 580     -34.110   6.326  -4.863  1.00 97.78           C  
ATOM   4282  C   ILE A 580     -33.376   7.524  -5.482  1.00 97.78           C  
ATOM   4283  CB  ILE A 580     -35.396   5.965  -5.642  1.00 97.78           C  
ATOM   4284  O   ILE A 580     -32.468   7.329  -6.292  1.00 97.78           O  
ATOM   4285  CG1 ILE A 580     -35.118   5.408  -7.055  1.00 97.78           C  
ATOM   4286  CG2 ILE A 580     -36.360   7.154  -5.774  1.00 97.78           C  
ATOM   4287  CD1 ILE A 580     -34.352   4.080  -7.062  1.00 97.78           C  
ATOM   4288  N   ILE A 581     -33.706   8.762  -5.080  1.00 97.82           N  
ATOM   4289  CA  ILE A 581     -32.966   9.949  -5.543  1.00 97.82           C  
ATOM   4290  C   ILE A 581     -31.541   9.939  -4.991  1.00 97.82           C  
ATOM   4291  CB  ILE A 581     -33.684  11.282  -5.224  1.00 97.82           C  
ATOM   4292  O   ILE A 581     -30.602  10.235  -5.727  1.00 97.82           O  
ATOM   4293  CG1 ILE A 581     -33.733  11.586  -3.708  1.00 97.82           C  
ATOM   4294  CG2 ILE A 581     -35.059  11.310  -5.915  1.00 97.82           C  
ATOM   4295  CD1 ILE A 581     -34.494  12.848  -3.300  1.00 97.82           C  
ATOM   4296  N   GLY A 582     -31.374   9.532  -3.726  1.00 98.35           N  
ATOM   4297  CA  GLY A 582     -30.065   9.355  -3.113  1.00 98.35           C  
ATOM   4298  C   GLY A 582     -29.238   8.323  -3.873  1.00 98.35           C  
ATOM   4299  O   GLY A 582     -28.092   8.591  -4.208  1.00 98.35           O  
ATOM   4300  N   LEU A 583     -29.838   7.182  -4.224  1.00 98.46           N  
ATOM   4301  CA  LEU A 583     -29.194   6.109  -4.983  1.00 98.46           C  
ATOM   4302  C   LEU A 583     -28.689   6.591  -6.344  1.00 98.46           C  
ATOM   4303  CB  LEU A 583     -30.185   4.936  -5.116  1.00 98.46           C  
ATOM   4304  O   LEU A 583     -27.529   6.363  -6.688  1.00 98.46           O  
ATOM   4305  CG  LEU A 583     -29.557   3.660  -5.704  1.00 98.46           C  
ATOM   4306  CD1 LEU A 583     -28.700   2.935  -4.670  1.00 98.46           C  
ATOM   4307  CD2 LEU A 583     -30.648   2.690  -6.154  1.00 98.46           C  
ATOM   4308  N   LEU A 584     -29.537   7.291  -7.099  1.00 98.31           N  
ATOM   4309  CA  LEU A 584     -29.182   7.807  -8.418  1.00 98.31           C  
ATOM   4310  C   LEU A 584     -28.070   8.864  -8.340  1.00 98.31           C  
ATOM   4311  CB  LEU A 584     -30.455   8.361  -9.077  1.00 98.31           C  
ATOM   4312  O   LEU A 584     -27.110   8.805  -9.108  1.00 98.31           O  
ATOM   4313  CG  LEU A 584     -30.237   8.894 -10.505  1.00 98.31           C  
ATOM   4314  CD1 LEU A 584     -29.784   7.798 -11.471  1.00 98.31           C  
ATOM   4315  CD2 LEU A 584     -31.543   9.489 -11.030  1.00 98.31           C  
ATOM   4316  N   VAL A 585     -28.176   9.811  -7.402  1.00 98.46           N  
ATOM   4317  CA  VAL A 585     -27.159  10.855  -7.201  1.00 98.46           C  
ATOM   4318  C   VAL A 585     -25.846  10.236  -6.729  1.00 98.46           C  
ATOM   4319  CB  VAL A 585     -27.657  11.940  -6.227  1.00 98.46           C  
ATOM   4320  O   VAL A 585     -24.801  10.535  -7.298  1.00 98.46           O  
ATOM   4321  CG1 VAL A 585     -26.555  12.940  -5.850  1.00 98.46           C  
ATOM   4322  CG2 VAL A 585     -28.800  12.743  -6.864  1.00 98.46           C  
ATOM   4323  N   GLY A 586     -25.896   9.322  -5.757  1.00 98.47           N  
ATOM   4324  CA  GLY A 586     -24.733   8.594  -5.256  1.00 98.47           C  
ATOM   4325  C   GLY A 586     -23.997   7.837  -6.354  1.00 98.47           C  
ATOM   4326  O   GLY A 586     -22.773   7.900  -6.422  1.00 98.47           O  
ATOM   4327  N   ALA A 587     -24.731   7.189  -7.264  1.00 98.66           N  
ATOM   4328  CA  ALA A 587     -24.152   6.469  -8.397  1.00 98.66           C  
ATOM   4329  C   ALA A 587     -23.443   7.380  -9.416  1.00 98.66           C  
ATOM   4330  CB  ALA A 587     -25.261   5.645  -9.060  1.00 98.66           C  
ATOM   4331  O   ALA A 587     -22.554   6.916 -10.132  1.00 98.66           O  
ATOM   4332  N   MET A 588     -23.804   8.666  -9.471  1.00 98.64           N  
ATOM   4333  CA  MET A 588     -23.173   9.668 -10.333  1.00 98.64           C  
ATOM   4334  C   MET A 588     -21.871  10.231  -9.731  1.00 98.64           C  
ATOM   4335  CB  MET A 588     -24.224  10.749 -10.647  1.00 98.64           C  
ATOM   4336  O   MET A 588     -20.952  10.554 -10.485  1.00 98.64           O  
ATOM   4337  CG  MET A 588     -23.723  11.900 -11.527  1.00 98.64           C  
ATOM   4338  SD  MET A 588     -22.804  13.221 -10.682  1.00 98.64           S  
ATOM   4339  CE  MET A 588     -24.089  13.962  -9.642  1.00 98.64           C  
ATOM   4340  N   LEU A 589     -21.737  10.294  -8.398  1.00 98.67           N  
ATOM   4341  CA  LEU A 589     -20.577  10.910  -7.727  1.00 98.67           C  
ATOM   4342  C   LEU A 589     -19.209  10.359  -8.177  1.00 98.67           C  
ATOM   4343  CB  LEU A 589     -20.686  10.812  -6.195  1.00 98.67           C  
ATOM   4344  O   LEU A 589     -18.326  11.178  -8.436  1.00 98.67           O  
ATOM   4345  CG  LEU A 589     -21.940  11.438  -5.581  1.00 98.67           C  
ATOM   4346  CD1 LEU A 589     -21.949  11.131  -4.092  1.00 98.67           C  
ATOM   4347  CD2 LEU A 589     -22.009  12.951  -5.787  1.00 98.67           C  
ATOM   4348  N   PRO A 590     -19.006   9.034  -8.349  1.00 98.65           N  
ATOM   4349  CA  PRO A 590     -17.754   8.494  -8.887  1.00 98.65           C  
ATOM   4350  C   PRO A 590     -17.382   9.059 -10.267  1.00 98.65           C  
ATOM   4351  CB  PRO A 590     -17.979   6.979  -8.966  1.00 98.65           C  
ATOM   4352  O   PRO A 590     -16.210   9.313 -10.544  1.00 98.65           O  
ATOM   4353  CG  PRO A 590     -18.982   6.714  -7.850  1.00 98.65           C  
ATOM   4354  CD  PRO A 590     -19.879   7.936  -7.947  1.00 98.65           C  
ATOM   4355  N   TYR A 591     -18.368   9.303 -11.133  1.00 98.71           N  
ATOM   4356  CA  TYR A 591     -18.147   9.881 -12.461  1.00 98.71           C  
ATOM   4357  C   TYR A 591     -17.804  11.366 -12.377  1.00 98.71           C  
ATOM   4358  CB  TYR A 591     -19.378   9.672 -13.352  1.00 98.71           C  
ATOM   4359  O   TYR A 591     -16.909  11.821 -13.084  1.00 98.71           O  
ATOM   4360  CG  TYR A 591     -19.558   8.242 -13.811  1.00 98.71           C  
ATOM   4361  CD1 TYR A 591     -19.106   7.864 -15.090  1.00 98.71           C  
ATOM   4362  CD2 TYR A 591     -20.163   7.292 -12.965  1.00 98.71           C  
ATOM   4363  CE1 TYR A 591     -19.263   6.537 -15.528  1.00 98.71           C  
ATOM   4364  CE2 TYR A 591     -20.304   5.960 -13.395  1.00 98.71           C  
ATOM   4365  OH  TYR A 591     -20.000   4.300 -15.098  1.00 98.71           O  
ATOM   4366  CZ  TYR A 591     -19.857   5.583 -14.679  1.00 98.71           C  
ATOM   4367  N   TRP A 592     -18.459  12.119 -11.488  1.00 98.70           N  
ATOM   4368  CA  TRP A 592     -18.109  13.522 -11.251  1.00 98.70           C  
ATOM   4369  C   TRP A 592     -16.689  13.652 -10.685  1.00 98.70           C  
ATOM   4370  CB  TRP A 592     -19.153  14.162 -10.333  1.00 98.70           C  
ATOM   4371  O   TRP A 592     -15.889  14.445 -11.186  1.00 98.70           O  
ATOM   4372  CG  TRP A 592     -19.019  15.634 -10.075  1.00 98.70           C  
ATOM   4373  CD1 TRP A 592     -18.155  16.492 -10.670  1.00 98.70           C  
ATOM   4374  CD2 TRP A 592     -19.809  16.452  -9.159  1.00 98.70           C  
ATOM   4375  CE2 TRP A 592     -19.337  17.796  -9.231  1.00 98.70           C  
ATOM   4376  CE3 TRP A 592     -20.883  16.195  -8.280  1.00 98.70           C  
ATOM   4377  NE1 TRP A 592     -18.313  17.756 -10.147  1.00 98.70           N  
ATOM   4378  CH2 TRP A 592     -20.956  18.544  -7.602  1.00 98.70           C  
ATOM   4379  CZ2 TRP A 592     -19.890  18.833  -8.469  1.00 98.70           C  
ATOM   4380  CZ3 TRP A 592     -21.451  17.230  -7.510  1.00 98.70           C  
ATOM   4381  N   PHE A 593     -16.336  12.813  -9.712  1.00 98.63           N  
ATOM   4382  CA  PHE A 593     -14.983  12.736  -9.168  1.00 98.63           C  
ATOM   4383  C   PHE A 593     -13.943  12.423 -10.256  1.00 98.63           C  
ATOM   4384  CB  PHE A 593     -14.973  11.681  -8.060  1.00 98.63           C  
ATOM   4385  O   PHE A 593     -12.922  13.109 -10.372  1.00 98.63           O  
ATOM   4386  CG  PHE A 593     -13.633  11.578  -7.376  1.00 98.63           C  
ATOM   4387  CD1 PHE A 593     -12.621  10.776  -7.934  1.00 98.63           C  
ATOM   4388  CD2 PHE A 593     -13.382  12.320  -6.208  1.00 98.63           C  
ATOM   4389  CE1 PHE A 593     -11.357  10.726  -7.332  1.00 98.63           C  
ATOM   4390  CE2 PHE A 593     -12.127  12.242  -5.586  1.00 98.63           C  
ATOM   4391  CZ  PHE A 593     -11.114  11.450  -6.152  1.00 98.63           C  
ATOM   4392  N   SER A 594     -14.230  11.430 -11.101  1.00 98.54           N  
ATOM   4393  CA  SER A 594     -13.354  11.040 -12.213  1.00 98.54           C  
ATOM   4394  C   SER A 594     -13.220  12.159 -13.249  1.00 98.54           C  
ATOM   4395  CB  SER A 594     -13.862   9.766 -12.889  1.00 98.54           C  
ATOM   4396  O   SER A 594     -12.123  12.433 -13.721  1.00 98.54           O  
ATOM   4397  OG  SER A 594     -13.969   8.722 -11.945  1.00 98.54           O  
ATOM   4398  N   ALA A 595     -14.307  12.869 -13.564  1.00 98.61           N  
ATOM   4399  CA  ALA A 595     -14.280  13.991 -14.499  1.00 98.61           C  
ATOM   4400  C   ALA A 595     -13.363  15.125 -14.018  1.00 98.61           C  
ATOM   4401  CB  ALA A 595     -15.713  14.487 -14.722  1.00 98.61           C  
ATOM   4402  O   ALA A 595     -12.617  15.686 -14.821  1.00 98.61           O  
ATOM   4403  N   MET A 596     -13.384  15.444 -12.717  1.00 98.49           N  
ATOM   4404  CA  MET A 596     -12.483  16.446 -12.141  1.00 98.49           C  
ATOM   4405  C   MET A 596     -11.027  15.987 -12.214  1.00 98.49           C  
ATOM   4406  CB  MET A 596     -12.868  16.766 -10.692  1.00 98.49           C  
ATOM   4407  O   MET A 596     -10.204  16.682 -12.797  1.00 98.49           O  
ATOM   4408  CG  MET A 596     -14.203  17.510 -10.606  1.00 98.49           C  
ATOM   4409  SD  MET A 596     -14.640  18.063  -8.938  1.00 98.49           S  
ATOM   4410  CE  MET A 596     -14.923  16.455  -8.165  1.00 98.49           C  
ATOM   4411  N   THR A 597     -10.718  14.800 -11.688  1.00 98.27           N  
ATOM   4412  CA  THR A 597      -9.337  14.290 -11.612  1.00 98.27           C  
ATOM   4413  C   THR A 597      -8.703  14.077 -12.991  1.00 98.27           C  
ATOM   4414  CB  THR A 597      -9.262  13.004 -10.778  1.00 98.27           C  
ATOM   4415  O   THR A 597      -7.590  14.546 -13.225  1.00 98.27           O  
ATOM   4416  CG2 THR A 597      -9.464  13.286  -9.289  1.00 98.27           C  
ATOM   4417  OG1 THR A 597     -10.269  12.097 -11.155  1.00 98.27           O  
ATOM   4418  N   MET A 598      -9.433  13.490 -13.947  1.00 98.31           N  
ATOM   4419  CA  MET A 598      -8.973  13.339 -15.335  1.00 98.31           C  
ATOM   4420  C   MET A 598      -8.720  14.696 -16.007  1.00 98.31           C  
ATOM   4421  CB  MET A 598     -10.015  12.559 -16.156  1.00 98.31           C  
ATOM   4422  O   MET A 598      -7.719  14.877 -16.701  1.00 98.31           O  
ATOM   4423  CG  MET A 598     -10.120  11.081 -15.763  1.00 98.31           C  
ATOM   4424  SD  MET A 598      -8.693  10.057 -16.197  1.00 98.31           S  
ATOM   4425  CE  MET A 598      -8.802   9.995 -18.006  1.00 98.31           C  
ATOM   4426  N   LYS A 599      -9.606  15.683 -15.796  1.00 98.26           N  
ATOM   4427  CA  LYS A 599      -9.435  17.029 -16.364  1.00 98.26           C  
ATOM   4428  C   LYS A 599      -8.240  17.762 -15.753  1.00 98.26           C  
ATOM   4429  CB  LYS A 599     -10.738  17.831 -16.202  1.00 98.26           C  
ATOM   4430  O   LYS A 599      -7.548  18.482 -16.483  1.00 98.26           O  
ATOM   4431  CG  LYS A 599     -10.670  19.273 -16.733  1.00 98.26           C  
ATOM   4432  CD  LYS A 599     -10.279  19.345 -18.216  1.00 98.26           C  
ATOM   4433  CE  LYS A 599     -10.203  20.802 -18.670  1.00 98.26           C  
ATOM   4434  NZ  LYS A 599      -9.484  20.906 -19.960  1.00 98.26           N  
ATOM   4435  N   SER A 600      -8.002  17.588 -14.455  1.00 97.99           N  
ATOM   4436  CA  SER A 600      -6.858  18.165 -13.749  1.00 97.99           C  
ATOM   4437  C   SER A 600      -5.543  17.650 -14.324  1.00 97.99           C  
ATOM   4438  CB  SER A 600      -6.948  17.879 -12.250  1.00 97.99           C  
ATOM   4439  O   SER A 600      -4.722  18.468 -14.743  1.00 97.99           O  
ATOM   4440  OG  SER A 600      -8.140  18.458 -11.764  1.00 97.99           O  
ATOM   4441  N   VAL A 601      -5.388  16.325 -14.464  1.00 97.60           N  
ATOM   4442  CA  VAL A 601      -4.189  15.732 -15.085  1.00 97.60           C  
ATOM   4443  C   VAL A 601      -4.051  16.179 -16.533  1.00 97.60           C  
ATOM   4444  CB  VAL A 601      -4.160  14.194 -15.002  1.00 97.60           C  
ATOM   4445  O   VAL A 601      -3.013  16.716 -16.896  1.00 97.60           O  
ATOM   4446  CG1 VAL A 601      -2.894  13.654 -15.688  1.00 97.60           C  
ATOM   4447  CG2 VAL A 601      -4.136  13.741 -13.543  1.00 97.60           C  
ATOM   4448  N   GLY A 602      -5.104  16.080 -17.351  1.00 97.11           N  
ATOM   4449  CA  GLY A 602      -5.020  16.474 -18.762  1.00 97.11           C  
ATOM   4450  C   GLY A 602      -4.624  17.943 -18.969  1.00 97.11           C  
ATOM   4451  O   GLY A 602      -3.909  18.274 -19.911  1.00 97.11           O  
ATOM   4452  N   SER A 603      -5.047  18.841 -18.074  1.00 97.59           N  
ATOM   4453  CA  SER A 603      -4.670  20.262 -18.146  1.00 97.59           C  
ATOM   4454  C   SER A 603      -3.239  20.516 -17.652  1.00 97.59           C  
ATOM   4455  CB  SER A 603      -5.660  21.128 -17.358  1.00 97.59           C  
ATOM   4456  O   SER A 603      -2.567  21.406 -18.174  1.00 97.59           O  
ATOM   4457  OG  SER A 603      -6.999  20.849 -17.748  1.00 97.59           O  
ATOM   4458  N   ALA A 604      -2.773  19.759 -16.655  1.00 97.57           N  
ATOM   4459  CA  ALA A 604      -1.409  19.837 -16.141  1.00 97.57           C  
ATOM   4460  C   ALA A 604      -0.394  19.222 -17.121  1.00 97.57           C  
ATOM   4461  CB  ALA A 604      -1.381  19.159 -14.769  1.00 97.57           C  
ATOM   4462  O   ALA A 604       0.603  19.865 -17.441  1.00 97.57           O  
ATOM   4463  N   ALA A 605      -0.701  18.047 -17.676  1.00 97.29           N  
ATOM   4464  CA  ALA A 605       0.089  17.370 -18.698  1.00 97.29           C  
ATOM   4465  C   ALA A 605       0.233  18.222 -19.968  1.00 97.29           C  
ATOM   4466  CB  ALA A 605      -0.576  16.027 -19.009  1.00 97.29           C  
ATOM   4467  O   ALA A 605       1.326  18.327 -20.511  1.00 97.29           O  
ATOM   4468  N   LEU A 606      -0.825  18.924 -20.403  1.00 97.90           N  
ATOM   4469  CA  LEU A 606      -0.738  19.863 -21.531  1.00 97.90           C  
ATOM   4470  C   LEU A 606       0.330  20.942 -21.290  1.00 97.90           C  
ATOM   4471  CB  LEU A 606      -2.136  20.451 -21.797  1.00 97.90           C  
ATOM   4472  O   LEU A 606       1.158  21.191 -22.165  1.00 97.90           O  
ATOM   4473  CG  LEU A 606      -2.230  21.388 -23.020  1.00 97.90           C  
ATOM   4474  CD1 LEU A 606      -3.685  21.442 -23.498  1.00 97.90           C  
ATOM   4475  CD2 LEU A 606      -1.828  22.833 -22.713  1.00 97.90           C  
ATOM   4476  N   LYS A 607       0.350  21.547 -20.095  1.00 97.97           N  
ATOM   4477  CA  LYS A 607       1.379  22.533 -19.725  1.00 97.97           C  
ATOM   4478  C   LYS A 607       2.771  21.908 -19.649  1.00 97.97           C  
ATOM   4479  CB  LYS A 607       1.056  23.175 -18.376  1.00 97.97           C  
ATOM   4480  O   LYS A 607       3.738  22.552 -20.044  1.00 97.97           O  
ATOM   4481  CG  LYS A 607      -0.167  24.089 -18.434  1.00 97.97           C  
ATOM   4482  CD  LYS A 607      -0.383  24.670 -17.038  1.00 97.97           C  
ATOM   4483  CE  LYS A 607      -1.561  25.638 -17.045  1.00 97.97           C  
ATOM   4484  NZ  LYS A 607      -1.730  26.226 -15.698  1.00 97.97           N  
ATOM   4485  N   MET A 608       2.868  20.674 -19.151  1.00 97.92           N  
ATOM   4486  CA  MET A 608       4.129  19.935 -19.093  1.00 97.92           C  
ATOM   4487  C   MET A 608       4.691  19.708 -20.501  1.00 97.92           C  
ATOM   4488  CB  MET A 608       3.923  18.604 -18.352  1.00 97.92           C  
ATOM   4489  O   MET A 608       5.836  20.052 -20.767  1.00 97.92           O  
ATOM   4490  CG  MET A 608       5.264  18.017 -17.900  1.00 97.92           C  
ATOM   4491  SD  MET A 608       6.088  18.968 -16.595  1.00 97.92           S  
ATOM   4492  CE  MET A 608       4.988  18.586 -15.207  1.00 97.92           C  
ATOM   4493  N   VAL A 609       3.859  19.240 -21.437  1.00 97.83           N  
ATOM   4494  CA  VAL A 609       4.217  19.055 -22.853  1.00 97.83           C  
ATOM   4495  C   VAL A 609       4.710  20.362 -23.483  1.00 97.83           C  
ATOM   4496  CB  VAL A 609       3.006  18.488 -23.629  1.00 97.83           C  
ATOM   4497  O   VAL A 609       5.733  20.374 -24.168  1.00 97.83           O  
ATOM   4498  CG1 VAL A 609       3.167  18.556 -25.153  1.00 97.83           C  
ATOM   4499  CG2 VAL A 609       2.737  17.027 -23.256  1.00 97.83           C  
ATOM   4500  N   GLU A 610       4.010  21.478 -23.260  1.00 98.33           N  
ATOM   4501  CA  GLU A 610       4.425  22.796 -23.760  1.00 98.33           C  
ATOM   4502  C   GLU A 610       5.793  23.222 -23.211  1.00 98.33           C  
ATOM   4503  CB  GLU A 610       3.369  23.856 -23.409  1.00 98.33           C  
ATOM   4504  O   GLU A 610       6.630  23.716 -23.971  1.00 98.33           O  
ATOM   4505  CG  GLU A 610       2.100  23.722 -24.265  1.00 98.33           C  
ATOM   4506  CD  GLU A 610       0.987  24.711 -23.872  1.00 98.33           C  
ATOM   4507  OE1 GLU A 610       0.027  24.823 -24.670  1.00 98.33           O  
ATOM   4508  OE2 GLU A 610       1.080  25.360 -22.803  1.00 98.33           O  
ATOM   4509  N   GLU A 611       6.048  22.989 -21.924  1.00 98.47           N  
ATOM   4510  CA  GLU A 611       7.317  23.325 -21.280  1.00 98.47           C  
ATOM   4511  C   GLU A 611       8.471  22.437 -21.759  1.00 98.47           C  
ATOM   4512  CB  GLU A 611       7.144  23.268 -19.755  1.00 98.47           C  
ATOM   4513  O   GLU A 611       9.527  22.952 -22.135  1.00 98.47           O  
ATOM   4514  CG  GLU A 611       8.449  23.490 -18.976  1.00 98.47           C  
ATOM   4515  CD  GLU A 611       9.178  24.804 -19.310  1.00 98.47           C  
ATOM   4516  OE1 GLU A 611      10.394  24.893 -19.030  1.00 98.47           O  
ATOM   4517  OE2 GLU A 611       8.589  25.756 -19.873  1.00 98.47           O  
ATOM   4518  N   VAL A 612       8.269  21.119 -21.831  1.00 98.05           N  
ATOM   4519  CA  VAL A 612       9.275  20.177 -22.343  1.00 98.05           C  
ATOM   4520  C   VAL A 612       9.629  20.530 -23.795  1.00 98.05           C  
ATOM   4521  CB  VAL A 612       8.772  18.723 -22.216  1.00 98.05           C  
ATOM   4522  O   VAL A 612      10.806  20.650 -24.149  1.00 98.05           O  
ATOM   4523  CG1 VAL A 612       9.794  17.740 -22.788  1.00 98.05           C  
ATOM   4524  CG2 VAL A 612       8.526  18.281 -20.766  1.00 98.05           C  
ATOM   4525  N   ARG A 613       8.623  20.817 -24.638  1.00 98.25           N  
ATOM   4526  CA  ARG A 613       8.834  21.311 -26.010  1.00 98.25           C  
ATOM   4527  C   ARG A 613       9.597  22.632 -26.029  1.00 98.25           C  
ATOM   4528  CB  ARG A 613       7.490  21.502 -26.723  1.00 98.25           C  
ATOM   4529  O   ARG A 613      10.490  22.791 -26.863  1.00 98.25           O  
ATOM   4530  CG  ARG A 613       6.830  20.195 -27.183  1.00 98.25           C  
ATOM   4531  CD  ARG A 613       5.422  20.547 -27.670  1.00 98.25           C  
ATOM   4532  NE  ARG A 613       4.700  19.403 -28.245  1.00 98.25           N  
ATOM   4533  NH1 ARG A 613       2.637  20.401 -28.285  1.00 98.25           N  
ATOM   4534  NH2 ARG A 613       2.829  18.326 -29.001  1.00 98.25           N  
ATOM   4535  CZ  ARG A 613       3.407  19.374 -28.510  1.00 98.25           C  
ATOM   4536  N   ARG A 614       9.259  23.587 -25.155  1.00 98.52           N  
ATOM   4537  CA  ARG A 614       9.949  24.882 -25.065  1.00 98.52           C  
ATOM   4538  C   ARG A 614      11.431  24.676 -24.777  1.00 98.52           C  
ATOM   4539  CB  ARG A 614       9.300  25.758 -23.982  1.00 98.52           C  
ATOM   4540  O   ARG A 614      12.250  25.252 -25.490  1.00 98.52           O  
ATOM   4541  CG  ARG A 614       9.870  27.187 -23.964  1.00 98.52           C  
ATOM   4542  CD  ARG A 614       9.552  27.907 -22.647  1.00 98.52           C  
ATOM   4543  NE  ARG A 614      10.249  27.310 -21.493  1.00 98.52           N  
ATOM   4544  NH1 ARG A 614      12.395  28.052 -21.890  1.00 98.52           N  
ATOM   4545  NH2 ARG A 614      11.943  26.867 -20.057  1.00 98.52           N  
ATOM   4546  CZ  ARG A 614      11.520  27.418 -21.153  1.00 98.52           C  
ATOM   4547  N   GLN A 615      11.783  23.860 -23.786  1.00 98.30           N  
ATOM   4548  CA  GLN A 615      13.181  23.604 -23.439  1.00 98.30           C  
ATOM   4549  C   GLN A 615      13.937  22.942 -24.592  1.00 98.30           C  
ATOM   4550  CB  GLN A 615      13.278  22.768 -22.161  1.00 98.30           C  
ATOM   4551  O   GLN A 615      14.956  23.482 -25.021  1.00 98.30           O  
ATOM   4552  CG  GLN A 615      12.802  23.570 -20.939  1.00 98.30           C  
ATOM   4553  CD  GLN A 615      13.281  22.986 -19.618  1.00 98.30           C  
ATOM   4554  NE2 GLN A 615      12.507  23.111 -18.567  1.00 98.30           N  
ATOM   4555  OE1 GLN A 615      14.383  22.470 -19.513  1.00 98.30           O  
ATOM   4556  N   PHE A 616      13.393  21.873 -25.185  1.00 97.92           N  
ATOM   4557  CA  PHE A 616      14.020  21.216 -26.339  1.00 97.92           C  
ATOM   4558  C   PHE A 616      14.173  22.120 -27.569  1.00 97.92           C  
ATOM   4559  CB  PHE A 616      13.228  19.956 -26.720  1.00 97.92           C  
ATOM   4560  O   PHE A 616      15.090  21.919 -28.359  1.00 97.92           O  
ATOM   4561  CG  PHE A 616      13.372  18.768 -25.787  1.00 97.92           C  
ATOM   4562  CD1 PHE A 616      14.628  18.424 -25.250  1.00 97.92           C  
ATOM   4563  CD2 PHE A 616      12.263  17.939 -25.531  1.00 97.92           C  
ATOM   4564  CE1 PHE A 616      14.772  17.268 -24.471  1.00 97.92           C  
ATOM   4565  CE2 PHE A 616      12.412  16.774 -24.756  1.00 97.92           C  
ATOM   4566  CZ  PHE A 616      13.668  16.439 -24.229  1.00 97.92           C  
ATOM   4567  N   ASN A 617      13.296  23.110 -27.754  1.00 97.54           N  
ATOM   4568  CA  ASN A 617      13.360  24.034 -28.890  1.00 97.54           C  
ATOM   4569  C   ASN A 617      14.235  25.271 -28.645  1.00 97.54           C  
ATOM   4570  CB  ASN A 617      11.928  24.460 -29.256  1.00 97.54           C  
ATOM   4571  O   ASN A 617      14.656  25.902 -29.612  1.00 97.54           O  
ATOM   4572  CG  ASN A 617      11.143  23.364 -29.946  1.00 97.54           C  
ATOM   4573  ND2 ASN A 617       9.838  23.348 -29.811  1.00 97.54           N  
ATOM   4574  OD1 ASN A 617      11.676  22.517 -30.645  1.00 97.54           O  
ATOM   4575  N   THR A 618      14.453  25.672 -27.387  1.00 97.91           N  
ATOM   4576  CA  THR A 618      15.047  26.983 -27.058  1.00 97.91           C  
ATOM   4577  C   THR A 618      16.356  26.917 -26.284  1.00 97.91           C  
ATOM   4578  CB  THR A 618      14.074  27.908 -26.306  1.00 97.91           C  
ATOM   4579  O   THR A 618      17.067  27.917 -26.286  1.00 97.91           O  
ATOM   4580  CG2 THR A 618      12.772  28.158 -27.069  1.00 97.91           C  
ATOM   4581  OG1 THR A 618      13.714  27.394 -25.044  1.00 97.91           O  
ATOM   4582  N   ILE A 619      16.698  25.789 -25.650  1.00 97.35           N  
ATOM   4583  CA  ILE A 619      17.967  25.606 -24.932  1.00 97.35           C  
ATOM   4584  C   ILE A 619      18.976  24.957 -25.893  1.00 97.35           C  
ATOM   4585  CB  ILE A 619      17.773  24.791 -23.630  1.00 97.35           C  
ATOM   4586  O   ILE A 619      18.862  23.761 -26.175  1.00 97.35           O  
ATOM   4587  CG1 ILE A 619      16.764  25.507 -22.698  1.00 97.35           C  
ATOM   4588  CG2 ILE A 619      19.131  24.610 -22.920  1.00 97.35           C  
ATOM   4589  CD1 ILE A 619      16.497  24.785 -21.370  1.00 97.35           C  
ATOM   4590  N   PRO A 620      19.965  25.708 -26.417  1.00 96.63           N  
ATOM   4591  CA  PRO A 620      20.948  25.150 -27.338  1.00 96.63           C  
ATOM   4592  C   PRO A 620      21.798  24.086 -26.640  1.00 96.63           C  
ATOM   4593  CB  PRO A 620      21.803  26.331 -27.818  1.00 96.63           C  
ATOM   4594  O   PRO A 620      22.257  24.304 -25.519  1.00 96.63           O  
ATOM   4595  CG  PRO A 620      20.955  27.559 -27.492  1.00 96.63           C  
ATOM   4596  CD  PRO A 620      20.239  27.123 -26.221  1.00 96.63           C  
ATOM   4597  N   GLY A 621      22.035  22.956 -27.306  1.00 95.90           N  
ATOM   4598  CA  GLY A 621      22.856  21.871 -26.774  1.00 95.90           C  
ATOM   4599  C   GLY A 621      22.097  20.840 -25.935  1.00 95.90           C  
ATOM   4600  O   GLY A 621      22.711  19.853 -25.524  1.00 95.90           O  
ATOM   4601  N   LEU A 622      20.800  21.041 -25.652  1.00 95.73           N  
ATOM   4602  CA  LEU A 622      20.018  20.136 -24.802  1.00 95.73           C  
ATOM   4603  C   LEU A 622      19.745  18.791 -25.489  1.00 95.73           C  
ATOM   4604  CB  LEU A 622      18.714  20.832 -24.365  1.00 95.73           C  
ATOM   4605  O   LEU A 622      20.014  17.741 -24.913  1.00 95.73           O  
ATOM   4606  CG  LEU A 622      17.822  19.962 -23.455  1.00 95.73           C  
ATOM   4607  CD1 LEU A 622      18.543  19.571 -22.168  1.00 95.73           C  
ATOM   4608  CD2 LEU A 622      16.551  20.722 -23.079  1.00 95.73           C  
ATOM   4609  N   MET A 623      19.264  18.812 -26.737  1.00 95.02           N  
ATOM   4610  CA  MET A 623      19.020  17.584 -27.508  1.00 95.02           C  
ATOM   4611  C   MET A 623      20.320  16.827 -27.803  1.00 95.02           C  
ATOM   4612  CB  MET A 623      18.304  17.920 -28.825  1.00 95.02           C  
ATOM   4613  O   MET A 623      20.329  15.596 -27.843  1.00 95.02           O  
ATOM   4614  CG  MET A 623      16.808  18.206 -28.637  1.00 95.02           C  
ATOM   4615  SD  MET A 623      15.806  16.867 -27.920  1.00 95.02           S  
ATOM   4616  CE  MET A 623      16.195  15.457 -28.992  1.00 95.02           C  
ATOM   4617  N   GLU A 624      21.423  17.560 -27.953  1.00 95.33           N  
ATOM   4618  CA  GLU A 624      22.771  17.025 -28.136  1.00 95.33           C  
ATOM   4619  C   GLU A 624      23.383  16.465 -26.837  1.00 95.33           C  
ATOM   4620  CB  GLU A 624      23.685  18.117 -28.729  1.00 95.33           C  
ATOM   4621  O   GLU A 624      24.433  15.832 -26.894  1.00 95.33           O  
ATOM   4622  CG  GLU A 624      23.252  18.663 -30.105  1.00 95.33           C  
ATOM   4623  CD  GLU A 624      22.049  19.627 -30.089  1.00 95.33           C  
ATOM   4624  OE1 GLU A 624      21.471  19.843 -31.175  1.00 95.33           O  
ATOM   4625  OE2 GLU A 624      21.698  20.152 -29.004  1.00 95.33           O  
ATOM   4626  N   GLY A 625      22.762  16.690 -25.669  1.00 92.17           N  
ATOM   4627  CA  GLY A 625      23.258  16.227 -24.363  1.00 92.17           C  
ATOM   4628  C   GLY A 625      24.429  17.039 -23.792  1.00 92.17           C  
ATOM   4629  O   GLY A 625      25.107  16.592 -22.871  1.00 92.17           O  
ATOM   4630  N   THR A 626      24.685  18.234 -24.332  1.00 93.98           N  
ATOM   4631  CA  THR A 626      25.774  19.134 -23.898  1.00 93.98           C  
ATOM   4632  C   THR A 626      25.314  20.224 -22.925  1.00 93.98           C  
ATOM   4633  CB  THR A 626      26.491  19.774 -25.095  1.00 93.98           C  
ATOM   4634  O   THR A 626      26.136  20.788 -22.202  1.00 93.98           O  
ATOM   4635  CG2 THR A 626      27.103  18.738 -26.038  1.00 93.98           C  
ATOM   4636  OG1 THR A 626      25.609  20.566 -25.854  1.00 93.98           O  
ATOM   4637  N   ALA A 627      24.008  20.499 -22.869  1.00 94.42           N  
ATOM   4638  CA  ALA A 627      23.380  21.384 -21.892  1.00 94.42           C  
ATOM   4639  C   ALA A 627      22.501  20.585 -20.918  1.00 94.42           C  
ATOM   4640  CB  ALA A 627      22.588  22.473 -22.625  1.00 94.42           C  
ATOM   4641  O   ALA A 627      21.926  19.563 -21.288  1.00 94.42           O  
ATOM   4642  N   LYS A 628      22.381  21.063 -19.673  1.00 93.44           N  
ATOM   4643  CA  LYS A 628      21.466  20.479 -18.682  1.00 93.44           C  
ATOM   4644  C   LYS A 628      20.051  21.053 -18.858  1.00 93.44           C  
ATOM   4645  CB  LYS A 628      21.964  20.704 -17.244  1.00 93.44           C  
ATOM   4646  O   LYS A 628      19.938  22.268 -19.040  1.00 93.44           O  
ATOM   4647  CG  LYS A 628      23.230  19.898 -16.908  1.00 93.44           C  
ATOM   4648  CD  LYS A 628      23.547  19.980 -15.404  1.00 93.44           C  
ATOM   4649  CE  LYS A 628      24.753  19.101 -15.037  1.00 93.44           C  
ATOM   4650  NZ  LYS A 628      24.943  18.998 -13.562  1.00 93.44           N  
ATOM   4651  N   PRO A 629      18.995  20.229 -18.769  1.00 94.82           N  
ATOM   4652  CA  PRO A 629      17.622  20.724 -18.715  1.00 94.82           C  
ATOM   4653  C   PRO A 629      17.332  21.459 -17.399  1.00 94.82           C  
ATOM   4654  CB  PRO A 629      16.734  19.488 -18.845  1.00 94.82           C  
ATOM   4655  O   PRO A 629      18.001  21.256 -16.383  1.00 94.82           O  
ATOM   4656  CG  PRO A 629      17.600  18.380 -18.273  1.00 94.82           C  
ATOM   4657  CD  PRO A 629      19.018  18.774 -18.656  1.00 94.82           C  
ATOM   4658  N   ASP A 630      16.286  22.283 -17.407  1.00 95.69           N  
ATOM   4659  CA  ASP A 630      15.709  22.882 -16.206  1.00 95.69           C  
ATOM   4660  C   ASP A 630      14.584  21.991 -15.654  1.00 95.69           C  
ATOM   4661  CB  ASP A 630      15.260  24.319 -16.501  1.00 95.69           C  
ATOM   4662  O   ASP A 630      13.407  22.141 -15.999  1.00 95.69           O  
ATOM   4663  CG  ASP A 630      14.513  24.958 -15.328  1.00 95.69           C  
ATOM   4664  OD1 ASP A 630      14.620  24.461 -14.181  1.00 95.69           O  
ATOM   4665  OD2 ASP A 630      13.806  25.955 -15.588  1.00 95.69           O  
ATOM   4666  N   TYR A 631      14.962  21.060 -14.776  1.00 93.62           N  
ATOM   4667  CA  TYR A 631      14.030  20.164 -14.085  1.00 93.62           C  
ATOM   4668  C   TYR A 631      13.070  20.899 -13.136  1.00 93.62           C  
ATOM   4669  CB  TYR A 631      14.833  19.141 -13.270  1.00 93.62           C  
ATOM   4670  O   TYR A 631      11.936  20.466 -12.924  1.00 93.62           O  
ATOM   4671  CG  TYR A 631      15.811  18.292 -14.061  1.00 93.62           C  
ATOM   4672  CD1 TYR A 631      15.337  17.432 -15.068  1.00 93.62           C  
ATOM   4673  CD2 TYR A 631      17.185  18.320 -13.751  1.00 93.62           C  
ATOM   4674  CE1 TYR A 631      16.229  16.597 -15.762  1.00 93.62           C  
ATOM   4675  CE2 TYR A 631      18.079  17.471 -14.431  1.00 93.62           C  
ATOM   4676  OH  TYR A 631      18.444  15.774 -16.082  1.00 93.62           O  
ATOM   4677  CZ  TYR A 631      17.595  16.598 -15.428  1.00 93.62           C  
ATOM   4678  N   ALA A 632      13.510  22.019 -12.549  1.00 94.17           N  
ATOM   4679  CA  ALA A 632      12.767  22.713 -11.501  1.00 94.17           C  
ATOM   4680  C   ALA A 632      11.463  23.318 -12.033  1.00 94.17           C  
ATOM   4681  CB  ALA A 632      13.672  23.783 -10.879  1.00 94.17           C  
ATOM   4682  O   ALA A 632      10.454  23.334 -11.324  1.00 94.17           O  
ATOM   4683  N   THR A 633      11.456  23.770 -13.290  1.00 96.00           N  
ATOM   4684  CA  THR A 633      10.236  24.284 -13.922  1.00 96.00           C  
ATOM   4685  C   THR A 633       9.181  23.187 -14.099  1.00 96.00           C  
ATOM   4686  CB  THR A 633      10.555  25.017 -15.233  1.00 96.00           C  
ATOM   4687  O   THR A 633       8.013  23.429 -13.787  1.00 96.00           O  
ATOM   4688  CG2 THR A 633       9.291  25.585 -15.878  1.00 96.00           C  
ATOM   4689  OG1 THR A 633      11.325  26.154 -14.920  1.00 96.00           O  
ATOM   4690  N   CYS A 634       9.566  21.968 -14.492  1.00 95.95           N  
ATOM   4691  CA  CYS A 634       8.628  20.842 -14.596  1.00 95.95           C  
ATOM   4692  C   CYS A 634       8.077  20.443 -13.218  1.00 95.95           C  
ATOM   4693  CB  CYS A 634       9.299  19.668 -15.317  1.00 95.95           C  
ATOM   4694  O   CYS A 634       6.861  20.381 -13.038  1.00 95.95           O  
ATOM   4695  SG  CYS A 634       9.580  20.118 -17.054  1.00 95.95           S  
ATOM   4696  N   VAL A 635       8.948  20.313 -12.208  1.00 94.53           N  
ATOM   4697  CA  VAL A 635       8.545  20.070 -10.808  1.00 94.53           C  
ATOM   4698  C   VAL A 635       7.559  21.135 -10.312  1.00 94.53           C  
ATOM   4699  CB  VAL A 635       9.792  20.020  -9.899  1.00 94.53           C  
ATOM   4700  O   VAL A 635       6.593  20.824  -9.614  1.00 94.53           O  
ATOM   4701  CG1 VAL A 635       9.457  20.051  -8.400  1.00 94.53           C  
ATOM   4702  CG2 VAL A 635      10.618  18.758 -10.176  1.00 94.53           C  
ATOM   4703  N   LYS A 636       7.761  22.406 -10.678  1.00 95.88           N  
ATOM   4704  CA  LYS A 636       6.852  23.496 -10.309  1.00 95.88           C  
ATOM   4705  C   LYS A 636       5.476  23.353 -10.966  1.00 95.88           C  
ATOM   4706  CB  LYS A 636       7.519  24.835 -10.645  1.00 95.88           C  
ATOM   4707  O   LYS A 636       4.472  23.592 -10.299  1.00 95.88           O  
ATOM   4708  CG  LYS A 636       6.678  26.014 -10.148  1.00 95.88           C  
ATOM   4709  CD  LYS A 636       7.332  27.350 -10.518  1.00 95.88           C  
ATOM   4710  CE  LYS A 636       6.530  28.521  -9.942  1.00 95.88           C  
ATOM   4711  NZ  LYS A 636       5.136  28.530 -10.443  1.00 95.88           N  
ATOM   4712  N   ILE A 637       5.410  22.967 -12.244  1.00 96.86           N  
ATOM   4713  CA  ILE A 637       4.139  22.787 -12.968  1.00 96.86           C  
ATOM   4714  C   ILE A 637       3.282  21.710 -12.297  1.00 96.86           C  
ATOM   4715  CB  ILE A 637       4.386  22.467 -14.465  1.00 96.86           C  
ATOM   4716  O   ILE A 637       2.106  21.965 -12.017  1.00 96.86           O  
ATOM   4717  CG1 ILE A 637       4.948  23.713 -15.184  1.00 96.86           C  
ATOM   4718  CG2 ILE A 637       3.094  22.009 -15.177  1.00 96.86           C  
ATOM   4719  CD1 ILE A 637       5.515  23.416 -16.578  1.00 96.86           C  
ATOM   4720  N   SER A 638       3.858  20.539 -12.011  1.00 95.93           N  
ATOM   4721  CA  SER A 638       3.139  19.441 -11.355  1.00 95.93           C  
ATOM   4722  C   SER A 638       2.771  19.780  -9.906  1.00 95.93           C  
ATOM   4723  CB  SER A 638       3.947  18.141 -11.431  1.00 95.93           C  
ATOM   4724  O   SER A 638       1.644  19.503  -9.490  1.00 95.93           O  
ATOM   4725  OG  SER A 638       5.233  18.318 -10.880  1.00 95.93           O  
ATOM   4726  N   THR A 639       3.648  20.464  -9.157  1.00 96.27           N  
ATOM   4727  CA  THR A 639       3.367  20.939  -7.783  1.00 96.27           C  
ATOM   4728  C   THR A 639       2.200  21.927  -7.739  1.00 96.27           C  
ATOM   4729  CB  THR A 639       4.586  21.626  -7.142  1.00 96.27           C  
ATOM   4730  O   THR A 639       1.263  21.758  -6.963  1.00 96.27           O  
ATOM   4731  CG2 THR A 639       4.339  22.018  -5.683  1.00 96.27           C  
ATOM   4732  OG1 THR A 639       5.707  20.784  -7.116  1.00 96.27           O  
ATOM   4733  N   ASP A 640       2.227  22.968  -8.574  1.00 96.67           N  
ATOM   4734  CA  ASP A 640       1.188  24.002  -8.564  1.00 96.67           C  
ATOM   4735  C   ASP A 640      -0.176  23.424  -8.974  1.00 96.67           C  
ATOM   4736  CB  ASP A 640       1.566  25.143  -9.525  1.00 96.67           C  
ATOM   4737  O   ASP A 640      -1.212  23.806  -8.422  1.00 96.67           O  
ATOM   4738  CG  ASP A 640       2.695  26.070  -9.053  1.00 96.67           C  
ATOM   4739  OD1 ASP A 640       3.067  26.065  -7.862  1.00 96.67           O  
ATOM   4740  OD2 ASP A 640       3.144  26.893  -9.892  1.00 96.67           O  
ATOM   4741  N   ALA A 641      -0.184  22.502  -9.945  1.00 97.36           N  
ATOM   4742  CA  ALA A 641      -1.400  21.847 -10.408  1.00 97.36           C  
ATOM   4743  C   ALA A 641      -1.991  20.914  -9.343  1.00 97.36           C  
ATOM   4744  CB  ALA A 641      -1.103  21.102 -11.712  1.00 97.36           C  
ATOM   4745  O   ALA A 641      -3.167  21.041  -9.017  1.00 97.36           O  
ATOM   4746  N   SER A 642      -1.189  20.017  -8.771  1.00 97.28           N  
ATOM   4747  CA  SER A 642      -1.645  19.047  -7.763  1.00 97.28           C  
ATOM   4748  C   SER A 642      -2.240  19.719  -6.526  1.00 97.28           C  
ATOM   4749  CB  SER A 642      -0.503  18.119  -7.351  1.00 97.28           C  
ATOM   4750  O   SER A 642      -3.381  19.430  -6.169  1.00 97.28           O  
ATOM   4751  OG  SER A 642       0.657  18.872  -7.097  1.00 97.28           O  
ATOM   4752  N   ILE A 643      -1.536  20.684  -5.925  1.00 97.31           N  
ATOM   4753  CA  ILE A 643      -1.995  21.372  -4.708  1.00 97.31           C  
ATOM   4754  C   ILE A 643      -3.303  22.136  -4.938  1.00 97.31           C  
ATOM   4755  CB  ILE A 643      -0.886  22.316  -4.192  1.00 97.31           C  
ATOM   4756  O   ILE A 643      -4.176  22.164  -4.070  1.00 97.31           O  
ATOM   4757  CG1 ILE A 643       0.382  21.545  -3.760  1.00 97.31           C  
ATOM   4758  CG2 ILE A 643      -1.370  23.220  -3.041  1.00 97.31           C  
ATOM   4759  CD1 ILE A 643       0.200  20.552  -2.606  1.00 97.31           C  
ATOM   4760  N   LYS A 644      -3.458  22.767  -6.106  1.00 97.76           N  
ATOM   4761  CA  LYS A 644      -4.673  23.514  -6.442  1.00 97.76           C  
ATOM   4762  C   LYS A 644      -5.839  22.580  -6.764  1.00 97.76           C  
ATOM   4763  CB  LYS A 644      -4.348  24.452  -7.609  1.00 97.76           C  
ATOM   4764  O   LYS A 644      -6.954  22.797  -6.293  1.00 97.76           O  
ATOM   4765  CG  LYS A 644      -5.550  25.320  -7.991  1.00 97.76           C  
ATOM   4766  CD  LYS A 644      -5.238  26.117  -9.255  1.00 97.76           C  
ATOM   4767  CE  LYS A 644      -6.535  26.742  -9.773  1.00 97.76           C  
ATOM   4768  NZ  LYS A 644      -6.755  26.353 -11.179  1.00 97.76           N  
ATOM   4769  N   GLU A 645      -5.593  21.572  -7.592  1.00 97.88           N  
ATOM   4770  CA  GLU A 645      -6.639  20.749  -8.197  1.00 97.88           C  
ATOM   4771  C   GLU A 645      -7.031  19.529  -7.342  1.00 97.88           C  
ATOM   4772  CB  GLU A 645      -6.234  20.351  -9.622  1.00 97.88           C  
ATOM   4773  O   GLU A 645      -8.031  18.880  -7.646  1.00 97.88           O  
ATOM   4774  CG  GLU A 645      -5.922  21.505 -10.605  1.00 97.88           C  
ATOM   4775  CD  GLU A 645      -7.090  22.461 -10.909  1.00 97.88           C  
ATOM   4776  OE1 GLU A 645      -6.813  23.617 -11.341  1.00 97.88           O  
ATOM   4777  OE2 GLU A 645      -8.261  22.085 -10.697  1.00 97.88           O  
ATOM   4778  N   MET A 646      -6.322  19.240  -6.241  1.00 96.97           N  
ATOM   4779  CA  MET A 646      -6.765  18.255  -5.241  1.00 96.97           C  
ATOM   4780  C   MET A 646      -7.928  18.755  -4.368  1.00 96.97           C  
ATOM   4781  CB  MET A 646      -5.584  17.791  -4.369  1.00 96.97           C  
ATOM   4782  O   MET A 646      -8.671  17.952  -3.802  1.00 96.97           O  
ATOM   4783  CG  MET A 646      -5.072  18.868  -3.402  1.00 96.97           C  
ATOM   4784  SD  MET A 646      -3.691  18.328  -2.364  1.00 96.97           S  
ATOM   4785  CE  MET A 646      -3.455  19.801  -1.337  1.00 96.97           C  
ATOM   4786  N   ILE A 647      -8.115  20.079  -4.265  1.00 97.53           N  
ATOM   4787  CA  ILE A 647      -9.132  20.685  -3.394  1.00 97.53           C  
ATOM   4788  C   ILE A 647     -10.561  20.363  -3.862  1.00 97.53           C  
ATOM   4789  CB  ILE A 647      -8.890  22.202  -3.185  1.00 97.53           C  
ATOM   4790  O   ILE A 647     -11.333  19.885  -3.032  1.00 97.53           O  
ATOM   4791  CG1 ILE A 647      -7.488  22.519  -2.619  1.00 97.53           C  
ATOM   4792  CG2 ILE A 647      -9.985  22.823  -2.298  1.00 97.53           C  
ATOM   4793  CD1 ILE A 647      -7.181  21.936  -1.233  1.00 97.53           C  
ATOM   4794  N   PRO A 648     -10.959  20.557  -5.140  1.00 98.11           N  
ATOM   4795  CA  PRO A 648     -12.340  20.298  -5.554  1.00 98.11           C  
ATOM   4796  C   PRO A 648     -12.790  18.832  -5.399  1.00 98.11           C  
ATOM   4797  CB  PRO A 648     -12.479  20.827  -6.988  1.00 98.11           C  
ATOM   4798  O   PRO A 648     -13.870  18.624  -4.840  1.00 98.11           O  
ATOM   4799  CG  PRO A 648     -11.304  21.794  -7.136  1.00 98.11           C  
ATOM   4800  CD  PRO A 648     -10.233  21.187  -6.237  1.00 98.11           C  
ATOM   4801  N   PRO A 649     -12.003  17.805  -5.799  1.00 97.87           N  
ATOM   4802  CA  PRO A 649     -12.340  16.408  -5.518  1.00 97.87           C  
ATOM   4803  C   PRO A 649     -12.425  16.111  -4.018  1.00 97.87           C  
ATOM   4804  CB  PRO A 649     -11.261  15.563  -6.206  1.00 97.87           C  
ATOM   4805  O   PRO A 649     -13.356  15.431  -3.591  1.00 97.87           O  
ATOM   4806  CG  PRO A 649     -10.700  16.483  -7.282  1.00 97.87           C  
ATOM   4807  CD  PRO A 649     -10.810  17.856  -6.635  1.00 97.87           C  
ATOM   4808  N   GLY A 650     -11.519  16.678  -3.213  1.00 96.92           N  
ATOM   4809  CA  GLY A 650     -11.577  16.604  -1.753  1.00 96.92           C  
ATOM   4810  C   GLY A 650     -12.880  17.170  -1.188  1.00 96.92           C  
ATOM   4811  O   GLY A 650     -13.591  16.497  -0.445  1.00 96.92           O  
ATOM   4812  N   CYS A 651     -13.248  18.385  -1.597  1.00 97.45           N  
ATOM   4813  CA  CYS A 651     -14.499  19.022  -1.200  1.00 97.45           C  
ATOM   4814  C   CYS A 651     -15.728  18.221  -1.637  1.00 97.45           C  
ATOM   4815  CB  CYS A 651     -14.568  20.439  -1.784  1.00 97.45           C  
ATOM   4816  O   CYS A 651     -16.675  18.135  -0.863  1.00 97.45           O  
ATOM   4817  SG  CYS A 651     -13.382  21.540  -0.962  1.00 97.45           S  
ATOM   4818  N   LEU A 652     -15.733  17.626  -2.835  1.00 98.32           N  
ATOM   4819  CA  LEU A 652     -16.849  16.790  -3.282  1.00 98.32           C  
ATOM   4820  C   LEU A 652     -17.095  15.637  -2.305  1.00 98.32           C  
ATOM   4821  CB  LEU A 652     -16.584  16.268  -4.709  1.00 98.32           C  
ATOM   4822  O   LEU A 652     -18.233  15.428  -1.892  1.00 98.32           O  
ATOM   4823  CG  LEU A 652     -17.647  15.268  -5.213  1.00 98.32           C  
ATOM   4824  CD1 LEU A 652     -19.016  15.931  -5.350  1.00 98.32           C  
ATOM   4825  CD2 LEU A 652     -17.270  14.686  -6.574  1.00 98.32           C  
ATOM   4826  N   VAL A 653     -16.042  14.910  -1.927  1.00 98.22           N  
ATOM   4827  CA  VAL A 653     -16.163  13.741  -1.047  1.00 98.22           C  
ATOM   4828  C   VAL A 653     -16.555  14.162   0.369  1.00 98.22           C  
ATOM   4829  CB  VAL A 653     -14.875  12.902  -1.066  1.00 98.22           C  
ATOM   4830  O   VAL A 653     -17.559  13.670   0.868  1.00 98.22           O  
ATOM   4831  CG1 VAL A 653     -14.982  11.666  -0.171  1.00 98.22           C  
ATOM   4832  CG2 VAL A 653     -14.589  12.388  -2.485  1.00 98.22           C
[truncated: 69,579 more chars]
