# Supplementary material for: The inorganic pyrophosphatases of microorganisms: a structural and functional review
Source: PeerJ. 2024 Jun 24;12:e17496. doi: 10.7717/peerj.17496 (PMC11210485; doi:10.7717/peerj.17496)
Supplement: Supplemental Information 1 [file peerj-12-17496-s001.zip › Supplementary Files/m_PPases/AF-Q06572-F1-model_v4 Hordeum.pdb]

HEADER                                            01-JUN-22                     
TITLE     ALPHAFOLD MONOMER V2.0 PREDICTION FOR PYROPHOSPHATE-ENERGIZED         
TITLE    2 VACUOLAR MEMBRANE PROTON PUMP (Q06572)                               
COMPND    MOL_ID: 1;                                                            
COMPND   2 MOLECULE: PYROPHOSPHATE-ENERGIZED VACUOLAR MEMBRANE PROTON PUMP;     
COMPND   3 CHAIN: A                                                             
SOURCE    MOL_ID: 1;                                                            
SOURCE   2 ORGANISM_SCIENTIFIC: HORDEUM VULGARE;                                
SOURCE   3 ORGANISM_TAXID: 4513                                                 
REMARK   1                                                                      
REMARK   1 REFERENCE 1                                                          
REMARK   1  AUTH   JOHN JUMPER, RICHARD EVANS, ALEXANDER PRITZEL, TIM GREEN,    
REMARK   1  AUTH 2 MICHAEL FIGURNOV, OLAF RONNEBERGER, KATHRYN TUNYASUVUNAKOOL, 
REMARK   1  AUTH 3 RUSS BATES, AUGUSTIN ZIDEK, ANNA POTAPENKO, ALEX BRIDGLAND,  
REMARK   1  AUTH 4 CLEMENS MEYER, SIMON A A KOHL, ANDREW J BALLARD,             
REMARK   1  AUTH 5 ANDREW COWIE, BERNARDINO ROMERA-PAREDES, STANISLAV NIKOLOV,  
REMARK   1  AUTH 6 RISHUB JAIN, JONAS ADLER, TREVOR BACK, STIG PETERSEN,        
REMARK   1  AUTH 7 DAVID REIMAN, ELLEN CLANCY, MICHAL ZIELINSKI,                
REMARK   1  AUTH 8 MARTIN STEINEGGER, MICHALINA PACHOLSKA, TAMAS BERGHAMMER,    
REMARK   1  AUTH 9 DAVID SILVER, ORIOL VINYALS, ANDREW W SENIOR,                
REMARK   1  AUTH10 KORAY KAVUKCUOGLU, PUSHMEET KOHLI, DEMIS HASSABIS            
REMARK   1  TITL   HIGHLY ACCURATE PROTEIN STRUCTURE PREDICTION WITH ALPHAFOLD  
REMARK   1  REF    NATURE                        V. 596   583 2021              
REMARK   1  REFN                   ISSN 0028-0836                               
REMARK   1  PMID   34265844                                                     
REMARK   1  DOI    10.1038/s41586-021-03819-2                                   
REMARK   1                                                                      
REMARK   1 DISCLAIMERS                                                          
REMARK   1 ALPHAFOLD DATA, COPYRIGHT (2021) DEEPMIND TECHNOLOGIES LIMITED. THE  
REMARK   1 INFORMATION PROVIDED IS THEORETICAL MODELLING ONLY AND CAUTION SHOULD
REMARK   1 BE EXERCISED IN ITS USE. IT IS PROVIDED "AS-IS" WITHOUT ANY WARRANTY 
REMARK   1 OF ANY KIND, WHETHER EXPRESSED OR IMPLIED. NO WARRANTY IS GIVEN THAT 
REMARK   1 USE OF THE INFORMATION SHALL NOT INFRINGE THE RIGHTS OF ANY THIRD    
REMARK   1 PARTY. THE INFORMATION IS NOT INTENDED TO BE A SUBSTITUTE FOR        
REMARK   1 PROFESSIONAL MEDICAL ADVICE, DIAGNOSIS, OR TREATMENT, AND DOES NOT   
REMARK   1 CONSTITUTE MEDICAL OR OTHER PROFESSIONAL ADVICE. IT IS AVAILABLE FOR 
REMARK   1 ACADEMIC AND COMMERCIAL PURPOSES, UNDER CC-BY 4.0 LICENCE.           
DBREF  XXXX A    1   762  UNP    Q06572   AVP_HORVU        1    762             
SEQRES   1 A  762  MET ALA ILE LEU GLY GLU LEU GLY THR GLU ILE LEU ILE          
SEQRES   2 A  762  PRO VAL CYS GLY VAL ILE GLY ILE VAL PHE ALA VAL ALA          
SEQRES   3 A  762  GLN TRP PHE ILE VAL SER LYS VAL LYS VAL THR PRO GLY          
SEQRES   4 A  762  ALA ALA SER ALA ALA ALA GLY ALA LYS ASN GLY TYR GLY          
SEQRES   5 A  762  ASP TYR LEU ILE GLU GLU GLU GLU GLY LEU ASN ASP HIS          
SEQRES   6 A  762  ASN VAL VAL VAL LYS CYS ALA GLU ILE GLN THR ALA ILE          
SEQRES   7 A  762  SER GLU GLY ALA THR SER PHE LEU PHE THR MET TYR GLN          
SEQRES   8 A  762  TYR VAL GLY MET PHE MET VAL VAL PHE ALA ALA ILE ILE          
SEQRES   9 A  762  PHE LEU PHE LEU GLY SER ILE GLU GLY PHE SER THR LYS          
SEQRES  10 A  762  GLY GLN PRO CYS THR TYR SER LYS GLY THR CYS LYS PRO          
SEQRES  11 A  762  ALA LEU TYR THR ALA LEU PHE SER THR ALA SER PHE LEU          
SEQRES  12 A  762  LEU GLY ALA ILE THR SER LEU VAL SER GLY PHE LEU GLY          
SEQRES  13 A  762  MET LYS ILE ALA THR TYR ALA ASN ALA ARG THR THR LEU          
SEQRES  14 A  762  GLU ALA ARG LYS GLY VAL GLY LYS ALA PHE ILE THR ALA          
SEQRES  15 A  762  PHE ARG SER GLY ALA VAL MET GLY PHE LEU LEU SER SER          
SEQRES  16 A  762  SER GLY LEU VAL VAL LEU TYR ILE THR ILE ASN VAL PHE          
SEQRES  17 A  762  LYS MET TYR TYR GLY ASP ASP TRP GLU GLY LEU PHE GLU          
SEQRES  18 A  762  SER ILE THR GLY TYR GLY LEU GLY GLY SER SER MET ALA          
SEQRES  19 A  762  LEU PHE GLY ARG VAL GLY GLY GLY ILE TYR THR LYS ALA          
SEQRES  20 A  762  ALA ASP VAL GLY ALA ASP LEU VAL GLY LYS VAL GLU ARG          
SEQRES  21 A  762  ASN ILE PRO GLU ASP ASP PRO ARG ASN PRO ALA VAL ILE          
SEQRES  22 A  762  ALA ASP ASN VAL GLY ASP ASN VAL GLY ASP ILE ALA GLY          
SEQRES  23 A  762  MET GLY SER ASP LEU PHE GLY SER TYR ALA GLU SER SER          
SEQRES  24 A  762  CYS ALA ALA LEU VAL VAL ALA SER ILE SER SER PHE GLY          
SEQRES  25 A  762  ILE ASN HIS ASP PHE THR ALA MET CYS TYR PRO LEU LEU          
SEQRES  26 A  762  VAL SER SER VAL GLY ILE ILE VAL CYS LEU LEU THR THR          
SEQRES  27 A  762  LEU PHE ALA THR ASP PHE PHE GLU ILE LYS ALA ALA ASN          
SEQRES  28 A  762  GLU ILE GLU PRO ALA LEU LYS LYS GLN LEU ILE ILE SER          
SEQRES  29 A  762  THR ALA LEU MET THR VAL GLY VAL ALA VAL ILE SER TRP          
SEQRES  30 A  762  LEU ALA LEU PRO ALA LYS PHE THR ILE PHE ASN PHE GLY          
SEQRES  31 A  762  ALA GLN LYS GLU VAL SER ASN TRP GLY LEU PHE PHE CYS          
SEQRES  32 A  762  VAL ALA VAL GLY LEU TRP ALA GLY LEU ILE ILE GLY PHE          
SEQRES  33 A  762  VAL THR GLU TYR TYR THR SER ASN ALA TYR SER PRO VAL          
SEQRES  34 A  762  GLN ASP VAL ALA ASP SER CYS ARG THR GLY ALA ALA THR          
SEQRES  35 A  762  ASN VAL ILE PHE GLY LEU ALA LEU GLY TYR LYS SER VAL          
SEQRES  36 A  762  ILE ILE PRO ILE PHE ALA ILE ALA VAL SER ILE TYR VAL          
SEQRES  37 A  762  SER PHE SER ILE ALA ALA MET TYR GLY ILE ALA MET ALA          
SEQRES  38 A  762  ALA LEU GLY MET LEU SER THR MET ALA THR GLY LEU ALA          
SEQRES  39 A  762  ILE ASP ALA TYR GLY PRO ILE SER ASP ASN ALA GLY GLY          
SEQRES  40 A  762  ILE ALA GLU MET ALA GLY MET SER HIS ARG ILE ARG GLU          
SEQRES  41 A  762  ARG THR ASP ALA LEU ASP ALA ALA GLY ASN THR THR ALA          
SEQRES  42 A  762  ALA ILE GLY LYS GLY PHE ALA ILE GLY SER ALA ALA LEU          
SEQRES  43 A  762  VAL SER LEU ALA LEU PHE GLY ALA PHE VAL SER ARG ALA          
SEQRES  44 A  762  GLY VAL LYS VAL VAL ASP VAL LEU SER PRO LYS VAL PHE          
SEQRES  45 A  762  ILE GLY LEU ILE VAL GLY ALA MET LEU PRO TYR TRP PHE          
SEQRES  46 A  762  SER ALA MET THR MET LYS SER VAL GLY SER ALA ALA LEU          
SEQRES  47 A  762  LYS MET VAL GLU GLU VAL ARG ARG GLN PHE ASN THR ILE          
SEQRES  48 A  762  PRO GLY LEU MET GLU GLY THR ALA LYS PRO ASP TYR ALA          
SEQRES  49 A  762  THR CYS VAL LYS ILE SER THR ASP ALA SER ILE LYS GLU          
SEQRES  50 A  762  MET ILE PRO PRO GLY ALA LEU VAL MET LEU THR PRO LEU          
SEQRES  51 A  762  ILE VAL GLY THR LEU PHE GLY VAL GLU THR LEU SER GLY          
SEQRES  52 A  762  VAL LEU ALA GLY ALA LEU VAL SER GLY VAL GLN ILE ALA          
SEQRES  53 A  762  ILE SER ALA SER ASN THR GLY GLY ALA TRP ASP ASN ALA          
SEQRES  54 A  762  LYS LYS TYR ILE GLU ALA GLY ASN SER GLU HIS ALA ARG          
SEQRES  55 A  762  SER LEU GLY PRO LYS GLY SER ASP CYS HIS LYS ALA ALA          
SEQRES  56 A  762  VAL ILE GLY ASP THR ILE GLY ASP PRO LEU LYS ASP THR          
SEQRES  57 A  762  SER GLY PRO SER LEU ASN ILE LEU ILE LYS LEU MET ALA          
SEQRES  58 A  762  VAL GLU SER LEU VAL PHE ALA PRO PHE PHE ALA THR TYR          
SEQRES  59 A  762  GLY GLY LEU LEU PHE LYS TYR ILE                              
CRYST1    1.000    1.000    1.000  90.00  90.00  90.00 P 1           1          
ORIGX1      1.000000  0.000000  0.000000        0.00000                         
ORIGX2      0.000000  1.000000  0.000000        0.00000                         
ORIGX3      0.000000  0.000000  1.000000        0.00000                         
SCALE1      1.000000  0.000000  0.000000        0.00000                         
SCALE2      0.000000  1.000000  0.000000        0.00000                         
SCALE3      0.000000  0.000000  1.000000        0.00000                         
MODEL        1                                                                  
ATOM      1  N   MET A   1      10.536 -14.550 -33.255  1.00 70.82           N  
ATOM      2  CA  MET A   1       9.090 -14.279 -33.182  1.00 70.82           C  
ATOM      3  C   MET A   1       8.468 -15.192 -32.145  1.00 70.82           C  
ATOM      4  CB  MET A   1       8.407 -14.457 -34.544  1.00 70.82           C  
ATOM      5  O   MET A   1       8.975 -16.295 -31.945  1.00 70.82           O  
ATOM      6  CG  MET A   1       8.775 -13.297 -35.475  1.00 70.82           C  
ATOM      7  SD  MET A   1       7.805 -13.232 -37.001  1.00 70.82           S  
ATOM      8  CE  MET A   1       8.702 -14.388 -38.066  1.00 70.82           C  
ATOM      9  N   ALA A   2       7.431 -14.703 -31.476  1.00 81.92           N  
ATOM     10  CA  ALA A   2       6.589 -15.468 -30.565  1.00 81.92           C  
ATOM     11  C   ALA A   2       5.800 -16.575 -31.299  1.00 81.92           C  
ATOM     12  CB  ALA A   2       5.667 -14.444 -29.900  1.00 81.92           C  
ATOM     13  O   ALA A   2       5.663 -16.534 -32.522  1.00 81.92           O  
ATOM     14  N   ILE A   3       5.282 -17.563 -30.560  1.00 90.37           N  
ATOM     15  CA  ILE A   3       4.381 -18.599 -31.105  1.00 90.37           C  
ATOM     16  C   ILE A   3       2.996 -17.991 -31.379  1.00 90.37           C  
ATOM     17  CB  ILE A   3       4.288 -19.807 -30.135  1.00 90.37           C  
ATOM     18  O   ILE A   3       2.352 -18.319 -32.374  1.00 90.37           O  
ATOM     19  CG1 ILE A   3       5.677 -20.457 -29.923  1.00 90.37           C  
ATOM     20  CG2 ILE A   3       3.279 -20.858 -30.642  1.00 90.37           C  
ATOM     21  CD1 ILE A   3       5.711 -21.556 -28.852  1.00 90.37           C  
ATOM     22  N   LEU A   4       2.546 -17.087 -30.503  1.00 91.90           N  
ATOM     23  CA  LEU A   4       1.314 -16.324 -30.668  1.00 91.90           C  
ATOM     24  C   LEU A   4       1.520 -15.218 -31.718  1.00 91.90           C  
ATOM     25  CB  LEU A   4       0.887 -15.783 -29.289  1.00 91.90           C  
ATOM     26  O   LEU A   4       2.270 -14.266 -31.503  1.00 91.90           O  
ATOM     27  CG  LEU A   4      -0.458 -15.030 -29.285  1.00 91.90           C  
ATOM     28  CD1 LEU A   4      -1.629 -15.976 -29.572  1.00 91.90           C  
ATOM     29  CD2 LEU A   4      -0.691 -14.391 -27.916  1.00 91.90           C  
ATOM     30  N   GLY A   5       0.849 -15.342 -32.863  1.00 92.25           N  
ATOM     31  CA  GLY A   5       0.867 -14.307 -33.900  1.00 92.25           C  
ATOM     32  C   GLY A   5       0.186 -13.005 -33.457  1.00 92.25           C  
ATOM     33  O   GLY A   5      -0.632 -13.015 -32.537  1.00 92.25           O  
ATOM     34  N   GLU A   6       0.478 -11.900 -34.150  1.00 93.13           N  
ATOM     35  CA  GLU A   6      -0.091 -10.564 -33.877  1.00 93.13           C  
ATOM     36  C   GLU A   6      -1.626 -10.586 -33.849  1.00 93.13           C  
ATOM     37  CB  GLU A   6       0.452  -9.569 -34.922  1.00 93.13           C  
ATOM     38  O   GLU A   6      -2.224 -10.153 -32.868  1.00 93.13           O  
ATOM     39  CG  GLU A   6      -0.106  -8.134 -34.798  1.00 93.13           C  
ATOM     40  CD  GLU A   6       0.674  -7.089 -35.628  1.00 93.13           C  
ATOM     41  OE1 GLU A   6       0.557  -5.863 -35.348  1.00 93.13           O  
ATOM     42  OE2 GLU A   6       1.437  -7.528 -36.518  1.00 93.13           O  
ATOM     43  N   LEU A   7      -2.263 -11.221 -34.842  1.00 93.91           N  
ATOM     44  CA  LEU A   7      -3.721 -11.394 -34.883  1.00 93.91           C  
ATOM     45  C   LEU A   7      -4.262 -12.137 -33.647  1.00 93.91           C  
ATOM     46  CB  LEU A   7      -4.081 -12.153 -36.176  1.00 93.91           C  
ATOM     47  O   LEU A   7      -5.341 -11.832 -33.150  1.00 93.91           O  
ATOM     48  CG  LEU A   7      -5.595 -12.354 -36.392  1.00 93.91           C  
ATOM     49  CD1 LEU A   7      -6.324 -11.028 -36.608  1.00 93.91           C  
ATOM     50  CD2 LEU A   7      -5.829 -13.240 -37.616  1.00 93.91           C  
ATOM     51  N   GLY A   8      -3.508 -13.113 -33.131  1.00 95.14           N  
ATOM     52  CA  GLY A   8      -3.875 -13.829 -31.911  1.00 95.14           C  
ATOM     53  C   GLY A   8      -3.863 -12.911 -30.689  1.00 95.14           C  
ATOM     54  O   GLY A   8      -4.786 -12.962 -29.879  1.00 95.14           O  
ATOM     55  N   THR A   9      -2.862 -12.037 -30.587  1.00 95.69           N  
ATOM     56  CA  THR A   9      -2.759 -11.008 -29.540  1.00 95.69           C  
ATOM     57  C   THR A   9      -3.888  -9.983 -29.640  1.00 95.69           C  
ATOM     58  CB  THR A   9      -1.394 -10.309 -29.632  1.00 95.69           C  
ATOM     59  O   THR A   9      -4.517  -9.668 -28.628  1.00 95.69           O  
ATOM     60  CG2 THR A   9      -1.200  -9.197 -28.601  1.00 95.69           C  
ATOM     61  OG1 THR A   9      -0.398 -11.276 -29.408  1.00 95.69           O  
ATOM     62  N   GLU A  10      -4.184  -9.505 -30.852  1.00 95.02           N  
ATOM     63  CA  GLU A  10      -5.262  -8.544 -31.110  1.00 95.02           C  
ATOM     64  C   GLU A  10      -6.652  -9.091 -30.768  1.00 95.02           C  
ATOM     65  CB  GLU A  10      -5.239  -8.093 -32.579  1.00 95.02           C  
ATOM     66  O   GLU A  10      -7.531  -8.331 -30.376  1.00 95.02           O  
ATOM     67  CG  GLU A  10      -4.068  -7.151 -32.899  1.00 95.02           C  
ATOM     68  CD  GLU A  10      -4.110  -6.606 -34.339  1.00 95.02           C  
ATOM     69  OE1 GLU A  10      -3.300  -5.695 -34.623  1.00 95.02           O  
ATOM     70  OE2 GLU A  10      -4.951  -7.087 -35.136  1.00 95.02           O  
ATOM     71  N   ILE A  11      -6.854 -10.408 -30.855  1.00 96.72           N  
ATOM     72  CA  ILE A  11      -8.106 -11.053 -30.442  1.00 96.72           C  
ATOM     73  C   ILE A  11      -8.108 -11.329 -28.933  1.00 96.72           C  
ATOM     74  CB  ILE A  11      -8.344 -12.323 -31.289  1.00 96.72           C  
ATOM     75  O   ILE A  11      -9.092 -11.041 -28.254  1.00 96.72           O  
ATOM     76  CG1 ILE A  11      -8.594 -11.934 -32.767  1.00 96.72           C  
ATOM     77  CG2 ILE A  11      -9.539 -13.137 -30.754  1.00 96.72           C  
ATOM     78  CD1 ILE A  11      -8.540 -13.120 -33.739  1.00 96.72           C  
ATOM     79  N   LEU A  12      -7.023 -11.888 -28.389  1.00 97.05           N  
ATOM     80  CA  LEU A  12      -6.991 -12.399 -27.017  1.00 97.05           C  
ATOM     81  C   LEU A  12      -7.210 -11.300 -25.969  1.00 97.05           C  
ATOM     82  CB  LEU A  12      -5.662 -13.146 -26.801  1.00 97.05           C  
ATOM     83  O   LEU A  12      -7.994 -11.497 -25.041  1.00 97.05           O  
ATOM     84  CG  LEU A  12      -5.490 -13.773 -25.405  1.00 97.05           C  
ATOM     85  CD1 LEU A  12      -6.579 -14.800 -25.087  1.00 97.05           C  
ATOM     86  CD2 LEU A  12      -4.143 -14.493 -25.334  1.00 97.05           C  
ATOM     87  N   ILE A  13      -6.554 -10.146 -26.124  1.00 97.46           N  
ATOM     88  CA  ILE A  13      -6.627  -9.043 -25.153  1.00 97.46           C  
ATOM     89  C   ILE A  13      -8.065  -8.521 -24.975  1.00 97.46           C  
ATOM     90  CB  ILE A  13      -5.616  -7.922 -25.496  1.00 97.46           C  
ATOM     91  O   ILE A  13      -8.583  -8.573 -23.851  1.00 97.46           O  
ATOM     92  CG1 ILE A  13      -4.166  -8.437 -25.369  1.00 97.46           C  
ATOM     93  CG2 ILE A  13      -5.838  -6.707 -24.575  1.00 97.46           C  
ATOM     94  CD1 ILE A  13      -3.122  -7.485 -25.965  1.00 97.46           C  
ATOM     95  N   PRO A  14      -8.756  -8.041 -26.032  1.00 97.11           N  
ATOM     96  CA  PRO A  14     -10.120  -7.549 -25.883  1.00 97.11           C  
ATOM     97  C   PRO A  14     -11.102  -8.661 -25.507  1.00 97.11           C  
ATOM     98  CB  PRO A  14     -10.476  -6.888 -27.217  1.00 97.11           C  
ATOM     99  O   PRO A  14     -12.020  -8.397 -24.735  1.00 97.11           O  
ATOM    100  CG  PRO A  14      -9.572  -7.595 -28.221  1.00 97.11           C  
ATOM    101  CD  PRO A  14      -8.308  -7.855 -27.407  1.00 97.11           C  
ATOM    102  N   VAL A  15     -10.910  -9.904 -25.973  1.00 97.89           N  
ATOM    103  CA  VAL A  15     -11.775 -11.032 -25.584  1.00 97.89           C  
ATOM    104  C   VAL A  15     -11.698 -11.292 -24.080  1.00 97.89           C  
ATOM    105  CB  VAL A  15     -11.454 -12.298 -26.402  1.00 97.89           C  
ATOM    106  O   VAL A  15     -12.744 -11.382 -23.440  1.00 97.89           O  
ATOM    107  CG1 VAL A  15     -12.112 -13.564 -25.836  1.00 97.89           C  
ATOM    108  CG2 VAL A  15     -11.970 -12.137 -27.839  1.00 97.89           C  
ATOM    109  N   CYS A  16     -10.501 -11.347 -23.486  1.00 98.00           N  
ATOM    110  CA  CYS A  16     -10.358 -11.505 -22.036  1.00 98.00           C  
ATOM    111  C   CYS A  16     -10.994 -10.340 -21.265  1.00 98.00           C  
ATOM    112  CB  CYS A  16      -8.878 -11.642 -21.669  1.00 98.00           C  
ATOM    113  O   CYS A  16     -11.691 -10.571 -20.277  1.00 98.00           O  
ATOM    114  SG  CYS A  16      -8.277 -13.291 -22.129  1.00 98.00           S  
ATOM    115  N   GLY A  17     -10.815  -9.103 -21.741  1.00 97.03           N  
ATOM    116  CA  GLY A  17     -11.475  -7.932 -21.163  1.00 97.03           C  
ATOM    117  C   GLY A  17     -13.005  -8.029 -21.208  1.00 97.03           C  
ATOM    118  O   GLY A  17     -13.677  -7.841 -20.196  1.00 97.03           O  
ATOM    119  N   VAL A  18     -13.583  -8.399 -22.352  1.00 97.72           N  
ATOM    120  CA  VAL A  18     -15.038  -8.579 -22.490  1.00 97.72           C  
ATOM    121  C   VAL A  18     -15.545  -9.721 -21.607  1.00 97.72           C  
ATOM    122  CB  VAL A  18     -15.433  -8.785 -23.964  1.00 97.72           C  
ATOM    123  O   VAL A  18     -16.576  -9.558 -20.957  1.00 97.72           O  
ATOM    124  CG1 VAL A  18     -16.912  -9.164 -24.132  1.00 97.72           C  
ATOM    125  CG2 VAL A  18     -15.214  -7.492 -24.763  1.00 97.72           C  
ATOM    126  N   ILE A  19     -14.821 -10.843 -21.517  1.00 98.27           N  
ATOM    127  CA  ILE A  19     -15.162 -11.954 -20.612  1.00 98.27           C  
ATOM    128  C   ILE A  19     -15.240 -11.463 -19.163  1.00 98.27           C  
ATOM    129  CB  ILE A  19     -14.158 -13.123 -20.765  1.00 98.27           C  
ATOM    130  O   ILE A  19     -16.209 -11.775 -18.470  1.00 98.27           O  
ATOM    131  CG1 ILE A  19     -14.395 -13.849 -22.108  1.00 98.27           C  
ATOM    132  CG2 ILE A  19     -14.273 -14.133 -19.602  1.00 98.27           C  
ATOM    133  CD1 ILE A  19     -13.261 -14.806 -22.500  1.00 98.27           C  
ATOM    134  N   GLY A  20     -14.267 -10.667 -18.712  1.00 98.12           N  
ATOM    135  CA  GLY A  20     -14.275 -10.107 -17.363  1.00 98.12           C  
ATOM    136  C   GLY A  20     -15.457  -9.163 -17.112  1.00 98.12           C  
ATOM    137  O   GLY A  20     -16.120  -9.280 -16.082  1.00 98.12           O  
ATOM    138  N   ILE A  21     -15.803  -8.297 -18.073  1.00 97.69           N  
ATOM    139  CA  ILE A  21     -16.990  -7.423 -17.982  1.00 97.69           C  
ATOM    140  C   ILE A  21     -18.280  -8.252 -17.915  1.00 97.69           C  
ATOM    141  CB  ILE A  21     -17.032  -6.413 -19.156  1.00 97.69           C  
ATOM    142  O   ILE A  21     -19.127  -8.006 -17.056  1.00 97.69           O  
ATOM    143  CG1 ILE A  21     -15.846  -5.428 -19.056  1.00 97.69           C  
ATOM    144  CG2 ILE A  21     -18.361  -5.629 -19.178  1.00 97.69           C  
ATOM    145  CD1 ILE A  21     -15.632  -4.559 -20.302  1.00 97.69           C  
ATOM    146  N   VAL A  22     -18.432  -9.255 -18.785  1.00 98.18           N  
ATOM    147  CA  VAL A  22     -19.605 -10.147 -18.799  1.00 98.18           C  
ATOM    148  C   VAL A  22     -19.724 -10.903 -17.478  1.00 98.18           C  
ATOM    149  CB  VAL A  22     -19.538 -11.123 -19.991  1.00 98.18           C  
ATOM    150  O   VAL A  22     -20.821 -11.002 -16.928  1.00 98.18           O  
ATOM    151  CG1 VAL A  22     -20.602 -12.228 -19.918  1.00 98.18           C  
ATOM    152  CG2 VAL A  22     -19.761 -10.374 -21.311  1.00 98.18           C  
ATOM    153  N   PHE A  23     -18.607 -11.391 -16.933  1.00 98.37           N  
ATOM    154  CA  PHE A  23     -18.591 -12.057 -15.636  1.00 98.37           C  
ATOM    155  C   PHE A  23     -19.029 -11.112 -14.514  1.00 98.37           C  
ATOM    156  CB  PHE A  23     -17.202 -12.644 -15.372  1.00 98.37           C  
ATOM    157  O   PHE A  23     -19.880 -11.489 -13.711  1.00 98.37           O  
ATOM    158  CG  PHE A  23     -17.140 -13.469 -14.102  1.00 98.37           C  
ATOM    159  CD1 PHE A  23     -16.478 -12.973 -12.964  1.00 98.37           C  
ATOM    160  CD2 PHE A  23     -17.744 -14.739 -14.059  1.00 98.37           C  
ATOM    161  CE1 PHE A  23     -16.401 -13.755 -11.799  1.00 98.37           C  
ATOM    162  CE2 PHE A  23     -17.659 -15.525 -12.895  1.00 98.37           C  
ATOM    163  CZ  PHE A  23     -16.976 -15.036 -11.768  1.00 98.37           C  
ATOM    164  N   ALA A  24     -18.543  -9.869 -14.493  1.00 98.20           N  
ATOM    165  CA  ALA A  24     -18.978  -8.881 -13.511  1.00 98.20           C  
ATOM    166  C   ALA A  24     -20.484  -8.584 -13.605  1.00 98.20           C  
ATOM    167  CB  ALA A  24     -18.166  -7.606 -13.705  1.00 98.20           C  
ATOM    168  O   ALA A  24     -21.184  -8.601 -12.595  1.00 98.20           O  
ATOM    169  N   VAL A  25     -21.020  -8.391 -14.814  1.00 97.62           N  
ATOM    170  CA  VAL A  25     -22.466  -8.195 -15.019  1.00 97.62           C  
ATOM    171  C   VAL A  25     -23.261  -9.422 -14.556  1.00 97.62           C  
ATOM    172  CB  VAL A  25     -22.767  -7.851 -16.491  1.00 97.62           C  
ATOM    173  O   VAL A  25     -24.310  -9.270 -13.927  1.00 97.62           O  
ATOM    174  CG1 VAL A  25     -24.273  -7.783 -16.781  1.00 97.62           C  
ATOM    175  CG2 VAL A  25     -22.177  -6.481 -16.858  1.00 97.62           C  
ATOM    176  N   ALA A  26     -22.755 -10.636 -14.794  1.00 97.99           N  
ATOM    177  CA  ALA A  26     -23.379 -11.866 -14.314  1.00 97.99           C  
ATOM    178  C   ALA A  26     -23.398 -11.945 -12.775  1.00 97.99           C  
ATOM    179  CB  ALA A  26     -22.670 -13.071 -14.944  1.00 97.99           C  
ATOM    180  O   ALA A  26     -24.437 -12.278 -12.201  1.00 97.99           O  
ATOM    181  N   GLN A  27     -22.301 -11.585 -12.097  1.00 98.20           N  
ATOM    182  CA  GLN A  27     -22.257 -11.521 -10.630  1.00 98.20           C  
ATOM    183  C   GLN A  27     -23.239 -10.480 -10.081  1.00 98.20           C  
ATOM    184  CB  GLN A  27     -20.830 -11.229 -10.123  1.00 98.20           C  
ATOM    185  O   GLN A  27     -24.013 -10.784  -9.171  1.00 98.20           O  
ATOM    186  CG  GLN A  27     -19.788 -12.315 -10.432  1.00 98.20           C  
ATOM    187  CD  GLN A  27     -20.226 -13.715 -10.030  1.00 98.20           C  
ATOM    188  NE2 GLN A  27     -19.877 -14.726 -10.792  1.00 98.20           N  
ATOM    189  OE1 GLN A  27     -20.903 -13.931  -9.037  1.00 98.20           O  
ATOM    190  N   TRP A  28     -23.296  -9.288 -10.682  1.00 98.04           N  
ATOM    191  CA  TRP A  28     -24.257  -8.251 -10.299  1.00 98.04           C  
ATOM    192  C   TRP A  28     -25.710  -8.712 -10.482  1.00 98.04           C  
ATOM    193  CB  TRP A  28     -23.991  -6.985 -11.115  1.00 98.04           C  
ATOM    194  O   TRP A  28     -26.553  -8.506  -9.603  1.00 98.04           O  
ATOM    195  CG  TRP A  28     -24.930  -5.861 -10.810  1.00 98.04           C  
ATOM    196  CD1 TRP A  28     -25.079  -5.275  -9.602  1.00 98.04           C  
ATOM    197  CD2 TRP A  28     -25.916  -5.228 -11.678  1.00 98.04           C  
ATOM    198  CE2 TRP A  28     -26.586  -4.212 -10.930  1.00 98.04           C  
ATOM    199  CE3 TRP A  28     -26.331  -5.428 -13.013  1.00 98.04           C  
ATOM    200  NE1 TRP A  28     -26.021  -4.271  -9.676  1.00 98.04           N  
ATOM    201  CH2 TRP A  28     -27.981  -3.633 -12.818  1.00 98.04           C  
ATOM    202  CZ2 TRP A  28     -27.599  -3.418 -11.483  1.00 98.04           C  
ATOM    203  CZ3 TRP A  28     -27.352  -4.639 -13.577  1.00 98.04           C  
ATOM    204  N   PHE A  29     -26.007  -9.414 -11.580  1.00 97.69           N  
ATOM    205  CA  PHE A  29     -27.324 -10.002 -11.812  1.00 97.69           C  
ATOM    206  C   PHE A  29     -27.682 -11.053 -10.750  1.00 97.69           C  
ATOM    207  CB  PHE A  29     -27.387 -10.600 -13.222  1.00 97.69           C  
ATOM    208  O   PHE A  29     -28.824 -11.086 -10.288  1.00 97.69           O  
ATOM    209  CG  PHE A  29     -28.753 -11.163 -13.562  1.00 97.69           C  
ATOM    210  CD1 PHE A  29     -29.002 -12.545 -13.459  1.00 97.69           C  
ATOM    211  CD2 PHE A  29     -29.787 -10.294 -13.956  1.00 97.69           C  
ATOM    212  CE1 PHE A  29     -30.278 -13.056 -13.760  1.00 97.69           C  
ATOM    213  CE2 PHE A  29     -31.062 -10.804 -14.257  1.00 97.69           C  
ATOM    214  CZ  PHE A  29     -31.308 -12.185 -14.160  1.00 97.69           C  
ATOM    215  N   ILE A  30     -26.727 -11.876 -10.302  1.00 97.26           N  
ATOM    216  CA  ILE A  30     -26.946 -12.823  -9.195  1.00 97.26           C  
ATOM    217  C   ILE A  30     -27.268 -12.069  -7.898  1.00 97.26           C  
ATOM    218  CB  ILE A  30     -25.749 -13.790  -9.039  1.00 97.26           C  
ATOM    219  O   ILE A  30     -28.260 -12.400  -7.250  1.00 97.26           O  
ATOM    220  CG1 ILE A  30     -25.659 -14.725 -10.267  1.00 97.26           C  
ATOM    221  CG2 ILE A  30     -25.882 -14.637  -7.756  1.00 97.26           C  
ATOM    222  CD1 ILE A  30     -24.323 -15.472 -10.373  1.00 97.26           C  
ATOM    223  N   VAL A  31     -26.513 -11.018  -7.563  1.00 97.43           N  
ATOM    224  CA  VAL A  31     -26.771 -10.165  -6.385  1.00 97.43           C  
ATOM    225  C   VAL A  31     -28.152  -9.491  -6.475  1.00 97.43           C  
ATOM    226  CB  VAL A  31     -25.626  -9.140  -6.215  1.00 97.43           C  
ATOM    227  O   VAL A  31     -28.859  -9.373  -5.476  1.00 97.43           O  
ATOM    228  CG1 VAL A  31     -25.890  -8.136  -5.087  1.00 97.43           C  
ATOM    229  CG2 VAL A  31     -24.300  -9.849  -5.901  1.00 97.43           C  
ATOM    230  N   SER A  32     -28.622  -9.138  -7.679  1.00 96.40           N  
ATOM    231  CA  SER A  32     -29.960  -8.556  -7.907  1.00 96.40           C  
ATOM    232  C   SER A  32     -31.149  -9.469  -7.567  1.00 96.40           C  
ATOM    233  CB  SER A  32     -30.088  -8.066  -9.358  1.00 96.40           C  
ATOM    234  O   SER A  32     -32.299  -9.003  -7.495  1.00 96.40           O  
ATOM    235  OG  SER A  32     -30.525  -9.095 -10.223  1.00 96.40           O  
ATOM    236  N   LYS A  33     -30.895 -10.768  -7.356  1.00 95.74           N  
ATOM    237  CA  LYS A  33     -31.907 -11.721  -6.884  1.00 95.74           C  
ATOM    238  C   LYS A  33     -32.314 -11.443  -5.436  1.00 95.74           C  
ATOM    239  CB  LYS A  33     -31.414 -13.165  -7.047  1.00 95.74           C  
ATOM    240  O   LYS A  33     -33.455 -11.735  -5.088  1.00 95.74           O  
ATOM    241  CG  LYS A  33     -31.192 -13.547  -8.519  1.00 95.74           C  
ATOM    242  CD  LYS A  33     -30.693 -14.991  -8.626  1.00 95.74           C  
ATOM    243  CE  LYS A  33     -30.506 -15.383 -10.096  1.00 95.74           C  
ATOM    244  NZ  LYS A  33     -29.966 -16.760 -10.222  1.00 95.74           N  
ATOM    245  N   VAL A  34     -31.445 -10.820  -4.634  1.00 93.72           N  
ATOM    246  CA  VAL A  34     -31.796 -10.314  -3.301  1.00 93.72           C  
ATOM    247  C   VAL A  34     -32.635  -9.046  -3.477  1.00 93.72           C  
ATOM    248  CB  VAL A  34     -30.548 -10.058  -2.432  1.00 93.72           C  
ATOM    249  O   VAL A  34     -32.147  -8.010  -3.945  1.00 93.72           O  
ATOM    250  CG1 VAL A  34     -30.968  -9.721  -0.996  1.00 93.72           C  
ATOM    251  CG2 VAL A  34     -29.620 -11.279  -2.390  1.00 93.72           C  
ATOM    252  N   LYS A  35     -33.934  -9.147  -3.176  1.00 91.25           N  
ATOM    253  CA  LYS A  35     -34.890  -8.039  -3.291  1.00 91.25           C  
ATOM    254  C   LYS A  35     -34.890  -7.215  -2.007  1.00 91.25           C  
ATOM    255  CB  LYS A  35     -36.304  -8.554  -3.632  1.00 91.25           C  
ATOM    256  O   LYS A  35     -35.080  -7.764  -0.929  1.00 91.25           O  
ATOM    257  CG  LYS A  35     -36.404  -9.345  -4.950  1.00 91.25           C  
ATOM    258  CD  LYS A  35     -35.852  -8.564  -6.149  1.00 91.25           C  
ATOM    259  CE  LYS A  35     -35.993  -9.357  -7.449  1.00 91.25           C  
ATOM    260  NZ  LYS A  35     -35.128  -8.767  -8.501  1.00 91.25           N  
ATOM    261  N   VAL A  36     -34.685  -5.908  -2.158  1.00 81.29           N  
ATOM    262  CA  VAL A  36     -34.655  -4.930  -1.053  1.00 81.29           C  
ATOM    263  C   VAL A  36     -35.958  -4.118  -0.992  1.00 81.29           C  
ATOM    264  CB  VAL A  36     -33.399  -4.033  -1.153  1.00 81.29           C  
ATOM    265  O   VAL A  36     -36.258  -3.502   0.017  1.00 81.29           O  
ATOM    266  CG1 VAL A  36     -33.173  -3.196   0.106  1.00 81.29           C  
ATOM    267  CG2 VAL A  36     -32.118  -4.855  -1.358  1.00 81.29           C  
ATOM    268  N   THR A  37     -36.792  -4.166  -2.036  1.00 76.03           N  
ATOM    269  CA  THR A  37     -38.159  -3.631  -2.007  1.00 76.03           C  
ATOM    270  C   THR A  37     -39.173  -4.770  -1.870  1.00 76.03           C  
ATOM    271  CB  THR A  37     -38.475  -2.769  -3.233  1.00 76.03           C  
ATOM    272  O   THR A  37     -39.056  -5.777  -2.580  1.00 76.03           O  
ATOM    273  CG2 THR A  37     -37.773  -1.415  -3.144  1.00 76.03           C  
ATOM    274  OG1 THR A  37     -38.043  -3.376  -4.435  1.00 76.03           O  
ATOM    275  N   PRO A  38     -40.183  -4.640  -0.993  1.00 52.60           N  
ATOM    276  CA  PRO A  38     -41.274  -5.599  -0.921  1.00 52.60           C  
ATOM    277  C   PRO A  38     -42.009  -5.640  -2.262  1.00 52.60           C  
ATOM    278  CB  PRO A  38     -42.184  -5.141   0.223  1.00 52.60           C  
ATOM    279  O   PRO A  38     -42.541  -4.635  -2.735  1.00 52.60           O  
ATOM    280  CG  PRO A  38     -41.340  -4.135   1.003  1.00 52.60           C  
ATOM    281  CD  PRO A  38     -40.354  -3.586  -0.010  1.00 52.60           C  
ATOM    282  N   GLY A  39     -42.029  -6.803  -2.910  1.00 48.47           N  
ATOM    283  CA  GLY A  39     -42.925  -7.019  -4.038  1.00 48.47           C  
ATOM    284  C   GLY A  39     -44.364  -7.081  -3.529  1.00 48.47           C  
ATOM    285  O   GLY A  39     -44.622  -7.723  -2.514  1.00 48.47           O  
ATOM    286  N   ALA A  40     -45.314  -6.503  -4.267  1.00 34.57           N  
ATOM    287  CA  ALA A  40     -46.745  -6.513  -3.933  1.00 34.57           C  
ATOM    288  C   ALA A  40     -47.365  -7.923  -3.736  1.00 34.57           C  
ATOM    289  CB  ALA A  40     -47.474  -5.737  -5.041  1.00 34.57           C  
ATOM    290  O   ALA A  40     -48.527  -8.039  -3.363  1.00 34.57           O  
ATOM    291  N   ALA A  41     -46.612  -8.999  -3.983  1.00 36.75           N  
ATOM    292  CA  ALA A  41     -47.077 -10.380  -3.941  1.00 36.75           C  
ATOM    293  C   ALA A  41     -46.788 -11.137  -2.625  1.00 36.75           C  
ATOM    294  CB  ALA A  41     -46.482 -11.099  -5.159  1.00 36.75           C  
ATOM    295  O   ALA A  41     -47.347 -12.217  -2.444  1.00 36.75           O  
ATOM    296  N   SER A  42     -45.955 -10.634  -1.698  1.00 39.11           N  
ATOM    297  CA  SER A  42     -45.626 -11.407  -0.478  1.00 39.11           C  
ATOM    298  C   SER A  42     -46.682 -11.330   0.632  1.00 39.11           C  
ATOM    299  CB  SER A  42     -44.237 -11.078   0.075  1.00 39.11           C  
ATOM    300  O   SER A  42     -46.665 -12.160   1.536  1.00 39.11           O  
ATOM    301  OG  SER A  42     -44.224  -9.794   0.652  1.00 39.11           O  
ATOM    302  N   ALA A  43     -47.661 -10.426   0.536  1.00 35.09           N  
ATOM    303  CA  ALA A  43     -48.738 -10.290   1.523  1.00 35.09           C  
ATOM    304  C   ALA A  43     -49.741 -11.471   1.550  1.00 35.09           C  
ATOM    305  CB  ALA A  43     -49.433  -8.943   1.282  1.00 35.09           C  
ATOM    306  O   ALA A  43     -50.637 -11.490   2.387  1.00 35.09           O  
ATOM    307  N   ALA A  44     -49.616 -12.462   0.656  1.00 36.26           N  
ATOM    308  CA  ALA A  44     -50.587 -13.554   0.506  1.00 36.26           C  
ATOM    309  C   ALA A  44     -50.141 -14.923   1.071  1.00 36.26           C  
ATOM    310  CB  ALA A  44     -50.979 -13.630  -0.975  1.00 36.26           C  
ATOM    311  O   ALA A  44     -50.916 -15.877   1.025  1.00 36.26           O  
ATOM    312  N   ALA A  45     -48.925 -15.063   1.610  1.00 36.66           N  
ATOM    313  CA  ALA A  45     -48.376 -16.359   2.036  1.00 36.66           C  
ATOM    314  C   ALA A  45     -48.485 -16.608   3.558  1.00 36.66           C  
ATOM    315  CB  ALA A  45     -46.957 -16.503   1.470  1.00 36.66           C  
ATOM    316  O   ALA A  45     -47.515 -16.990   4.200  1.00 36.66           O  
ATOM    317  N   GLY A  46     -49.665 -16.395   4.146  1.00 34.47           N  
ATOM    318  CA  GLY A  46     -49.915 -16.513   5.593  1.00 34.47           C  
ATOM    319  C   GLY A  46     -50.409 -17.879   6.099  1.00 34.47           C  
ATOM    320  O   GLY A  46     -51.158 -17.912   7.068  1.00 34.47           O  
ATOM    321  N   ALA A  47     -50.073 -19.008   5.462  1.00 34.42           N  
ATOM    322  CA  ALA A  47     -50.564 -20.319   5.916  1.00 34.42           C  
ATOM    323  C   ALA A  47     -49.609 -21.482   5.592  1.00 34.42           C  
ATOM    324  CB  ALA A  47     -51.970 -20.549   5.330  1.00 34.42           C  
ATOM    325  O   ALA A  47     -49.794 -22.189   4.599  1.00 34.42           O  
ATOM    326  N   LYS A  48     -48.602 -21.728   6.443  1.00 38.20           N  
ATOM    327  CA  LYS A  48     -47.912 -23.029   6.515  1.00 38.20           C  
ATOM    328  C   LYS A  48     -47.700 -23.446   7.972  1.00 38.20           C  
ATOM    329  CB  LYS A  48     -46.600 -23.037   5.711  1.00 38.20           C  
ATOM    330  O   LYS A  48     -47.186 -22.690   8.783  1.00 38.20           O  
ATOM    331  CG  LYS A  48     -46.867 -23.150   4.200  1.00 38.20           C  
ATOM    332  CD  LYS A  48     -45.575 -23.413   3.425  1.00 38.20           C  
ATOM    333  CE  LYS A  48     -45.882 -23.565   1.933  1.00 38.20           C  
ATOM    334  NZ  LYS A  48     -44.630 -23.762   1.165  1.00 38.20           N  
ATOM    335  N   ASN A  49     -48.156 -24.659   8.278  1.00 40.14           N  
ATOM    336  CA  ASN A  49     -48.242 -25.245   9.613  1.00 40.14           C  
ATOM    337  C   ASN A  49     -46.891 -25.833  10.058  1.00 40.14           C  
ATOM    338  CB  ASN A  49     -49.322 -26.351   9.573  1.00 40.14           C  
ATOM    339  O   ASN A  49     -46.479 -26.864   9.530  1.00 40.14           O  
ATOM    340  CG  ASN A  49     -50.737 -25.844   9.362  1.00 40.14           C  
ATOM    341  ND2 ASN A  49     -51.609 -26.649   8.800  1.00 40.14           N  
ATOM    342  OD1 ASN A  49     -51.089 -24.733   9.701  1.00 40.14           O  
ATOM    343  N   GLY A  50     -46.252 -25.227  11.063  1.00 43.77           N  
ATOM    344  CA  GLY A  50     -45.070 -25.768  11.743  1.00 43.77           C  
ATOM    345  C   GLY A  50     -44.641 -24.884  12.917  1.00 43.77           C  
ATOM    346  O   GLY A  50     -43.840 -23.978  12.744  1.00 43.77           O  
ATOM    347  N   TYR A  51     -45.180 -25.130  14.117  1.00 44.17           N  
ATOM    348  CA  TYR A  51     -45.030 -24.250  15.297  1.00 44.17           C  
ATOM    349  C   TYR A  51     -43.577 -24.088  15.803  1.00 44.17           C  
ATOM    350  CB  TYR A  51     -45.941 -24.786  16.426  1.00 44.17           C  
ATOM    351  O   TYR A  51     -43.290 -23.146  16.532  1.00 44.17           O  
ATOM    352  CG  TYR A  51     -46.822 -23.749  17.101  1.00 44.17           C  
ATOM    353  CD1 TYR A  51     -46.337 -23.004  18.195  1.00 44.17           C  
ATOM    354  CD2 TYR A  51     -48.140 -23.542  16.645  1.00 44.17           C  
ATOM    355  CE1 TYR A  51     -47.167 -22.062  18.835  1.00 44.17           C  
ATOM    356  CE2 TYR A  51     -48.973 -22.604  17.284  1.00 44.17           C  
ATOM    357  OH  TYR A  51     -49.295 -20.951  18.986  1.00 44.17           O  
ATOM    358  CZ  TYR A  51     -48.488 -21.861  18.380  1.00 44.17           C  
ATOM    359  N   GLY A  52     -42.670 -25.006  15.445  1.00 44.05           N  
ATOM    360  CA  GLY A  52     -41.261 -24.976  15.864  1.00 44.05           C  
ATOM    361  C   GLY A  52     -40.357 -24.124  14.968  1.00 44.05           C  
ATOM    362  O   GLY A  52     -39.514 -23.400  15.486  1.00 44.05           O  
ATOM    363  N   ASP A  53     -40.570 -24.161  13.649  1.00 40.79           N  
ATOM    364  CA  ASP A  53     -39.813 -23.329  12.699  1.00 40.79           C  
ATOM    365  C   ASP A  53     -40.275 -21.864  12.752  1.00 40.79           C  
ATOM    366  CB  ASP A  53     -39.934 -23.902  11.273  1.00 40.79           C  
ATOM    367  O   ASP A  53     -39.468 -20.953  12.592  1.00 40.79           O  
ATOM    368  CG  ASP A  53     -39.074 -25.151  11.022  1.00 40.79           C  
ATOM    369  OD1 ASP A  53     -38.045 -25.325  11.713  1.00 40.79           O  
ATOM    370  OD2 ASP A  53     -39.478 -25.963  10.156  1.00 40.79           O  
ATOM    371  N   TYR A  54     -41.551 -21.622  13.076  1.00 40.36           N  
ATOM    372  CA  TYR A  54     -42.132 -20.276  13.104  1.00 40.36           C  
ATOM    373  C   TYR A  54     -41.486 -19.345  14.149  1.00 40.36           C  
ATOM    374  CB  TYR A  54     -43.647 -20.398  13.329  1.00 40.36           C  
ATOM    375  O   TYR A  54     -41.293 -18.165  13.878  1.00 40.36           O  
ATOM    376  CG  TYR A  54     -44.447 -19.298  12.665  1.00 40.36           C  
ATOM    377  CD1 TYR A  54     -44.670 -18.075  13.327  1.00 40.36           C  
ATOM    378  CD2 TYR A  54     -44.940 -19.493  11.359  1.00 40.36           C  
ATOM    379  CE1 TYR A  54     -45.391 -17.049  12.689  1.00 40.36           C  
ATOM    380  CE2 TYR A  54     -45.670 -18.472  10.720  1.00 40.36           C  
ATOM    381  OH  TYR A  54     -46.581 -16.253  10.767  1.00 40.36           O  
ATOM    382  CZ  TYR A  54     -45.894 -17.248  11.386  1.00 40.36           C  
ATOM    383  N   LEU A  55     -41.110 -19.867  15.324  1.00 46.18           N  
ATOM    384  CA  LEU A  55     -40.483 -19.069  16.391  1.00 46.18           C  
ATOM    385  C   LEU A  55     -39.051 -18.636  16.034  1.00 46.18           C  
ATOM    386  CB  LEU A  55     -40.504 -19.871  17.707  1.00 46.18           C  
ATOM    387  O   LEU A  55     -38.653 -17.520  16.354  1.00 46.18           O  
ATOM    388  CG  LEU A  55     -41.864 -19.836  18.426  1.00 46.18           C  
ATOM    389  CD1 LEU A  55     -41.939 -20.958  19.465  1.00 46.18           C  
ATOM    390  CD2 LEU A  55     -42.087 -18.508  19.155  1.00 46.18           C  
ATOM    391  N   ILE A  56     -38.296 -19.492  15.336  1.00 48.80           N  
ATOM    392  CA  ILE A  56     -36.952 -19.154  14.845  1.00 48.80           C  
ATOM    393  C   ILE A  56     -37.063 -18.171  13.672  1.00 48.80           C  
ATOM    394  CB  ILE A  56     -36.167 -20.433  14.464  1.00 48.80           C  
ATOM    395  O   ILE A  56     -36.282 -17.228  13.586  1.00 48.80           O  
ATOM    396  CG1 ILE A  56     -36.021 -21.365  15.692  1.00 48.80           C  
ATOM    397  CG2 ILE A  56     -34.778 -20.074  13.896  1.00 48.80           C  
ATOM    398  CD1 ILE A  56     -35.390 -22.730  15.385  1.00 48.80           C  
ATOM    399  N   GLU A  57     -38.056 -18.346  12.794  1.00 51.38           N  
ATOM    400  CA  GLU A  57     -38.301 -17.431  11.674  1.00 51.38           C  
ATOM    401  C   GLU A  57     -38.730 -16.022  12.123  1.00 51.38           C  
ATOM    402  CB  GLU A  57     -39.341 -18.025  10.707  1.00 51.38           C  
ATOM    403  O   GLU A  57     -38.334 -15.042  11.480  1.00 51.38           O  
ATOM    404  CG  GLU A  57     -38.780 -19.157   9.826  1.00 51.38           C  
ATOM    405  CD  GLU A  57     -39.785 -19.677   8.777  1.00 51.38           C  
ATOM    406  OE1 GLU A  57     -39.397 -20.574   7.990  1.00 51.38           O  
ATOM    407  OE2 GLU A  57     -40.914 -19.136   8.678  1.00 51.38           O  
ATOM    408  N   GLU A  58     -39.491 -15.908  13.220  1.00 48.51           N  
ATOM    409  CA  GLU A  58     -39.814 -14.626  13.862  1.00 48.51           C  
ATOM    410  C   GLU A  58     -38.585 -13.988  14.531  1.00 48.51           C  
ATOM    411  CB  GLU A  58     -40.983 -14.766  14.864  1.00 48.51           C  
ATOM    412  O   GLU A  58     -38.324 -12.811  14.287  1.00 48.51           O  
ATOM    413  CG  GLU A  58     -42.351 -14.535  14.194  1.00 48.51           C  
ATOM    414  CD  GLU A  58     -43.547 -14.543  15.169  1.00 48.51           C  
ATOM    415  OE1 GLU A  58     -44.599 -13.971  14.789  1.00 48.51           O  
ATOM    416  OE2 GLU A  58     -43.449 -15.154  16.258  1.00 48.51           O  
ATOM    417  N   GLU A  59     -37.779 -14.738  15.298  1.00 48.13           N  
ATOM    418  CA  GLU A  59     -36.549 -14.203  15.920  1.00 48.13           C  
ATOM    419  C   GLU A  59     -35.472 -13.798  14.896  1.00 48.13           C  
ATOM    420  CB  GLU A  59     -35.935 -15.220  16.900  1.00 48.13           C  
ATOM    421  O   GLU A  59     -34.723 -12.840  15.111  1.00 48.13           O  
ATOM    422  CG  GLU A  59     -36.531 -15.155  18.315  1.00 48.13           C  
ATOM    423  CD  GLU A  59     -35.726 -15.982  19.339  1.00 48.13           C  
ATOM    424  OE1 GLU A  59     -35.864 -15.695  20.551  1.00 48.13           O  
ATOM    425  OE2 GLU A  59     -34.957 -16.884  18.926  1.00 48.13           O  
ATOM    426  N   GLU A  60     -35.377 -14.501  13.764  1.00 52.45           N  
ATOM    427  CA  GLU A  60     -34.446 -14.166  12.679  1.00 52.45           C  
ATOM    428  C   GLU A  60     -34.992 -13.079  11.732  1.00 52.45           C  
ATOM    429  CB  GLU A  60     -33.989 -15.436  11.929  1.00 52.45           C  
ATOM    430  O   GLU A  60     -34.304 -12.676  10.786  1.00 52.45           O  
ATOM    431  CG  GLU A  60     -33.105 -16.349  12.806  1.00 52.45           C  
ATOM    432  CD  GLU A  60     -32.349 -17.440  12.020  1.00 52.45           C  
ATOM    433  OE1 GLU A  60     -31.268 -17.871  12.516  1.00 52.45           O  
ATOM    434  OE2 GLU A  60     -32.760 -17.803  10.900  1.00 52.45           O  
ATOM    435  N   GLY A  61     -36.217 -12.587  11.971  1.00 56.03           N  
ATOM    436  CA  GLY A  61     -36.856 -11.536  11.176  1.00 56.03           C  
ATOM    437  C   GLY A  61     -36.957 -11.888   9.689  1.00 56.03           C  
ATOM    438  O   GLY A  61     -36.968 -10.996   8.833  1.00 56.03           O  
ATOM    439  N   LEU A  62     -36.978 -13.182   9.344  1.00 58.82           N  
ATOM    440  CA  LEU A  62     -36.931 -13.660   7.955  1.00 58.82           C  
ATOM    441  C   LEU A  62     -38.137 -13.150   7.150  1.00 58.82           C  
ATOM    442  CB  LEU A  62     -36.831 -15.200   7.955  1.00 58.82           C  
ATOM    443  O   LEU A  62     -37.991 -12.821   5.970  1.00 58.82           O  
ATOM    444  CG  LEU A  62     -35.397 -15.714   8.198  1.00 58.82           C  
ATOM    445  CD1 LEU A  62     -35.409 -17.177   8.625  1.00 58.82           C  
ATOM    446  CD2 LEU A  62     -34.543 -15.619   6.925  1.00 58.82           C  
ATOM    447  N   ASN A  63     -39.278 -12.977   7.825  1.00 57.09           N  
ATOM    448  CA  ASN A  63     -40.525 -12.453   7.268  1.00 57.09           C  
ATOM    449  C   ASN A  63     -40.858 -11.016   7.719  1.00 57.09           C  
ATOM    450  CB  ASN A  63     -41.650 -13.459   7.577  1.00 57.09           C  
ATOM    451  O   ASN A  63     -41.954 -10.536   7.426  1.00 57.09           O  
ATOM    452  CG  ASN A  63     -41.454 -14.786   6.860  1.00 57.09           C  
ATOM    453  ND2 ASN A  63     -41.803 -15.882   7.495  1.00 57.09           N  
ATOM    454  OD1 ASN A  63     -40.996 -14.843   5.728  1.00 57.09           O  
ATOM    455  N   ASP A  64     -39.942 -10.308   8.396  1.00 73.36           N  
ATOM    456  CA  ASP A  64     -40.221  -8.944   8.854  1.00 73.36           C  
ATOM    457  C   ASP A  64     -40.149  -7.947   7.688  1.00 73.36           C  
ATOM    458  CB  ASP A  64     -39.362  -8.531  10.055  1.00 73.36           C  
ATOM    459  O   ASP A  64     -39.089  -7.516   7.221  1.00 73.36           O  
ATOM    460  CG  ASP A  64     -39.940  -7.279  10.737  1.00 73.36           C  
ATOM    461  OD1 ASP A  64     -40.718  -6.541  10.078  1.00 73.36           O  
ATOM    462  OD2 ASP A  64     -39.589  -7.041  11.906  1.00 73.36           O  
ATOM    463  N   HIS A  65     -41.331  -7.599   7.189  1.00 83.46           N  
ATOM    464  CA  HIS A  65     -41.511  -6.647   6.106  1.00 83.46           C  
ATOM    465  C   HIS A  65     -41.015  -5.242   6.491  1.00 83.46           C  
ATOM    466  CB  HIS A  65     -43.002  -6.659   5.738  1.00 83.46           C  
ATOM    467  O   HIS A  65     -40.528  -4.510   5.624  1.00 83.46           O  
ATOM    468  CG  HIS A  65     -43.363  -5.847   4.521  1.00 83.46           C  
ATOM    469  CD2 HIS A  65     -44.213  -6.218   3.515  1.00 83.46           C  
ATOM    470  ND1 HIS A  65     -42.998  -4.546   4.276  1.00 83.46           N  
ATOM    471  CE1 HIS A  65     -43.638  -4.132   3.177  1.00 83.46           C  
ATOM    472  NE2 HIS A  65     -44.368  -5.127   2.653  1.00 83.46           N  
ATOM    473  N   ASN A  66     -41.114  -4.849   7.764  1.00 88.06           N  
ATOM    474  CA  ASN A  66     -40.695  -3.520   8.206  1.00 88.06           C  
ATOM    475  C   ASN A  66     -39.173  -3.387   8.163  1.00 88.06           C  
ATOM    476  CB  ASN A  66     -41.242  -3.247   9.613  1.00 88.06           C  
ATOM    477  O   ASN A  66     -38.669  -2.359   7.713  1.00 88.06           O  
ATOM    478  CG  ASN A  66     -42.754  -3.142   9.648  1.00 88.06           C  
ATOM    479  ND2 ASN A  66     -43.355  -3.504  10.755  1.00 88.06           N  
ATOM    480  OD1 ASN A  66     -43.409  -2.726   8.704  1.00 88.06           O  
ATOM    481  N   VAL A  67     -38.446  -4.448   8.529  1.00 90.20           N  
ATOM    482  CA  VAL A  67     -36.979  -4.498   8.437  1.00 90.20           C  
ATOM    483  C   VAL A  67     -36.513  -4.323   6.993  1.00 90.20           C  
ATOM    484  CB  VAL A  67     -36.446  -5.813   9.033  1.00 90.20           C  
ATOM    485  O   VAL A  67     -35.636  -3.506   6.728  1.00 90.20           O  
ATOM    486  CG1 VAL A  67     -34.952  -6.017   8.771  1.00 90.20           C  
ATOM    487  CG2 VAL A  67     -36.653  -5.834  10.550  1.00 90.20           C  
ATOM    488  N   VAL A  68     -37.135  -5.019   6.033  1.00 91.71           N  
ATOM    489  CA  VAL A  68     -36.771  -4.894   4.608  1.00 91.71           C  
ATOM    490  C   VAL A  68     -36.960  -3.460   4.106  1.00 91.71           C  
ATOM    491  CB  VAL A  68     -37.560  -5.890   3.737  1.00 91.71           C  
ATOM    492  O   VAL A  68     -36.067  -2.918   3.456  1.00 91.71           O  
ATOM    493  CG1 VAL A  68     -37.252  -5.730   2.241  1.00 91.71           C  
ATOM    494  CG2 VAL A  68     -37.227  -7.340   4.113  1.00 91.71           C  
ATOM    495  N   VAL A  69     -38.091  -2.828   4.440  1.00 92.97           N  
ATOM    496  CA  VAL A  69     -38.354  -1.422   4.089  1.00 92.97           C  
ATOM    497  C   VAL A  69     -37.325  -0.503   4.744  1.00 92.97           C  
ATOM    498  CB  VAL A  69     -39.787  -1.013   4.484  1.00 92.97           C  
ATOM    499  O   VAL A  69     -36.769   0.366   4.075  1.00 92.97           O  
ATOM    500  CG1 VAL A  69     -40.058   0.483   4.278  1.00 92.97           C  
ATOM    501  CG2 VAL A  69     -40.811  -1.773   3.631  1.00 92.97           C  
ATOM    502  N   LYS A  70     -37.008  -0.728   6.023  1.00 93.21           N  
ATOM    503  CA  LYS A  70     -36.060   0.101   6.763  1.00 93.21           C  
ATOM    504  C   LYS A  70     -34.640   0.014   6.201  1.00 93.21           C  
ATOM    505  CB  LYS A  70     -36.122  -0.285   8.252  1.00 93.21           C  
ATOM    506  O   LYS A  70     -34.011   1.050   5.993  1.00 93.21           O  
ATOM    507  CG  LYS A  70     -35.337   0.667   9.159  1.00 93.21           C  
ATOM    508  CD  LYS A  70     -35.894   2.089   9.085  1.00 93.21           C  
ATOM    509  CE  LYS A  70     -35.104   3.023   9.987  1.00 93.21           C  
ATOM    510  NZ  LYS A  70     -35.580   4.400   9.750  1.00 93.21           N  
ATOM    511  N   CYS A  71     -34.163  -1.190   5.878  1.00 95.25           N  
ATOM    512  CA  CYS A  71     -32.881  -1.384   5.199  1.00 95.25           C  
ATOM    513  C   CYS A  71     -32.842  -0.661   3.842  1.00 95.25           C  
ATOM    514  CB  CYS A  71     -32.619  -2.884   4.996  1.00 95.25           C  
ATOM    515  O   CYS A  71     -31.817  -0.081   3.493  1.00 95.25           O  
ATOM    516  SG  CYS A  71     -32.368  -3.750   6.572  1.00 95.25           S  
ATOM    517  N   ALA A  72     -33.951  -0.655   3.089  1.00 94.53           N  
ATOM    518  CA  ALA A  72     -34.050   0.049   1.809  1.00 94.53           C  
ATOM    519  C   ALA A  72     -33.961   1.578   1.962  1.00 94.53           C  
ATOM    520  CB  ALA A  72     -35.373  -0.334   1.132  1.00 94.53           C  
ATOM    521  O   ALA A  72     -33.287   2.245   1.174  1.00 94.53           O  
ATOM    522  N   GLU A  73     -34.627   2.137   2.976  1.00 93.86           N  
ATOM    523  CA  GLU A  73     -34.568   3.569   3.292  1.00 93.86           C  
ATOM    524  C   GLU A  73     -33.141   4.001   3.652  1.00 93.86           C  
ATOM    525  CB  GLU A  73     -35.501   3.899   4.468  1.00 93.86           C  
ATOM    526  O   GLU A  73     -32.643   4.990   3.113  1.00 93.86           O  
ATOM    527  CG  GLU A  73     -36.996   3.842   4.128  1.00 93.86           C  
ATOM    528  CD  GLU A  73     -37.893   4.120   5.351  1.00 93.86           C  
ATOM    529  OE1 GLU A  73     -39.128   4.131   5.155  1.00 93.86           O  
ATOM    530  OE2 GLU A  73     -37.364   4.349   6.475  1.00 93.86           O  
ATOM    531  N   ILE A  74     -32.464   3.237   4.516  1.00 95.51           N  
ATOM    532  CA  ILE A  74     -31.084   3.523   4.938  1.00 95.51           C  
ATOM    533  C   ILE A  74     -30.123   3.388   3.751  1.00 95.51           C  
ATOM    534  CB  ILE A  74     -30.675   2.611   6.114  1.00 95.51           C  
ATOM    535  O   ILE A  74     -29.318   4.285   3.507  1.00 95.51           O  
ATOM    536  CG1 ILE A  74     -31.559   2.856   7.360  1.00 95.51           C  
ATOM    537  CG2 ILE A  74     -29.207   2.859   6.500  1.00 95.51           C  
ATOM    538  CD1 ILE A  74     -31.557   1.658   8.314  1.00 95.51           C  
ATOM    539  N   GLN A  75     -30.257   2.325   2.948  1.00 96.99           N  
ATOM    540  CA  GLN A  75     -29.491   2.163   1.709  1.00 96.99           C  
ATOM    541  C   GLN A  75     -29.655   3.364   0.773  1.00 96.99           C  
ATOM    542  CB  GLN A  75     -29.939   0.877   0.995  1.00 96.99           C  
ATOM    543  O   GLN A  75     -28.680   3.813   0.171  1.00 96.99           O  
ATOM    544  CG  GLN A  75     -29.308   0.740  -0.397  1.00 96.99           C  
ATOM    545  CD  GLN A  75     -29.532  -0.621  -1.043  1.00 96.99           C  
ATOM    546  NE2 GLN A  75     -28.466  -1.310  -1.362  1.00 96.99           N  
ATOM    547  OE1 GLN A  75     -30.636  -1.082  -1.304  1.00 96.99           O  
ATOM    548  N   THR A  76     -30.877   3.883   0.640  1.00 95.48           N  
ATOM    549  CA  THR A  76     -31.157   5.045  -0.211  1.00 95.48           C  
ATOM    550  C   THR A  76     -30.434   6.283   0.314  1.00 95.48           C  
ATOM    551  CB  THR A  76     -32.666   5.291  -0.341  1.00 95.48           C  
ATOM    552  O   THR A  76     -29.751   6.945  -0.464  1.00 95.48           O  
ATOM    553  CG2 THR A  76     -32.983   6.435  -1.301  1.00 95.48           C  
ATOM    554  OG1 THR A  76     -33.285   4.130  -0.857  1.00 95.48           O  
ATOM    555  N   ALA A  77     -30.485   6.537   1.626  1.00 95.05           N  
ATOM    556  CA  ALA A  77     -29.771   7.651   2.251  1.00 95.05           C  
ATOM    557  C   ALA A  77     -28.248   7.567   2.032  1.00 95.05           C  
ATOM    558  CB  ALA A  77     -30.130   7.683   3.743  1.00 95.05           C  
ATOM    559  O   ALA A  77     -27.626   8.556   1.639  1.00 95.05           O  
ATOM    560  N   ILE A  78     -27.657   6.378   2.205  1.00 96.86           N  
ATOM    561  CA  ILE A  78     -26.225   6.145   1.958  1.00 96.86           C  
ATOM    562  C   ILE A  78     -25.890   6.349   0.470  1.00 96.86           C  
ATOM    563  CB  ILE A  78     -25.807   4.740   2.458  1.00 96.86           C  
ATOM    564  O   ILE A  78     -24.948   7.061   0.123  1.00 96.86           O  
ATOM    565  CG1 ILE A  78     -25.966   4.615   3.993  1.00 96.86           C  
ATOM    566  CG2 ILE A  78     -24.347   4.440   2.072  1.00 96.86           C  
ATOM    567  CD1 ILE A  78     -25.906   3.164   4.493  1.00 96.86           C  
ATOM    568  N   SER A  79     -26.682   5.773  -0.438  1.00 96.48           N  
ATOM    569  CA  SER A  79     -26.480   5.890  -1.889  1.00 96.48           C  
ATOM    570  C   SER A  79     -26.570   7.341  -2.382  1.00 96.48           C  
ATOM    571  CB  SER A  79     -27.509   5.007  -2.607  1.00 96.48           C  
ATOM    572  O   SER A  79     -25.776   7.766  -3.230  1.00 96.48           O  
ATOM    573  OG  SER A  79     -27.553   5.273  -4.001  1.00 96.48           O  
ATOM    574  N   GLU A  80     -27.535   8.111  -1.876  1.00 95.10           N  
ATOM    575  CA  GLU A  80     -27.700   9.530  -2.200  1.00 95.10           C  
ATOM    576  C   GLU A  80     -26.532  10.362  -1.667  1.00 95.10           C  
ATOM    577  CB  GLU A  80     -29.033  10.054  -1.647  1.00 95.10           C  
ATOM    578  O   GLU A  80     -25.948  11.134  -2.431  1.00 95.10           O  
ATOM    579  CG  GLU A  80     -30.225   9.563  -2.483  1.00 95.10           C  
ATOM    580  CD  GLU A  80     -31.586  10.044  -1.953  1.00 95.10           C  
ATOM    581  OE1 GLU A  80     -32.597   9.672  -2.592  1.00 95.10           O  
ATOM    582  OE2 GLU A  80     -31.618  10.804  -0.959  1.00 95.10           O  
ATOM    583  N   GLY A  81     -26.134  10.151  -0.406  1.00 95.19           N  
ATOM    584  CA  GLY A  81     -24.980  10.818   0.200  1.00 95.19           C  
ATOM    585  C   GLY A  81     -23.684  10.553  -0.568  1.00 95.19           C  
ATOM    586  O   GLY A  81     -22.993  11.495  -0.961  1.00 95.19           O  
ATOM    587  N   ALA A  82     -23.402   9.286  -0.884  1.00 96.89           N  
ATOM    588  CA  ALA A  82     -22.202   8.890  -1.620  1.00 96.89           C  
ATOM    589  C   ALA A  82     -22.179   9.464  -3.045  1.00 96.89           C  
ATOM    590  CB  ALA A  82     -22.118   7.358  -1.624  1.00 96.89           C  
ATOM    591  O   ALA A  82     -21.156   9.973  -3.507  1.00 96.89           O  
ATOM    592  N   THR A  83     -23.321   9.439  -3.742  1.00 97.00           N  
ATOM    593  CA  THR A  83     -23.434  10.016  -5.091  1.00 97.00           C  
ATOM    594  C   THR A  83     -23.258  11.537  -5.065  1.00 97.00           C  
ATOM    595  CB  THR A  83     -24.774   9.640  -5.747  1.00 97.00           C  
ATOM    596  O   THR A  83     -22.544  12.081  -5.908  1.00 97.00           O  
ATOM    597  CG2 THR A  83     -24.878  10.144  -7.189  1.00 97.00           C  
ATOM    598  OG1 THR A  83     -24.934   8.231  -5.811  1.00 97.00           O  
ATOM    599  N   SER A  84     -23.872  12.219  -4.094  1.00 96.03           N  
ATOM    600  CA  SER A  84     -23.783  13.673  -3.926  1.00 96.03           C  
ATOM    601  C   SER A  84     -22.346  14.130  -3.660  1.00 96.03           C  
ATOM    602  CB  SER A  84     -24.697  14.094  -2.771  1.00 96.03           C  
ATOM    603  O   SER A  84     -21.838  15.040  -4.329  1.00 96.03           O  
ATOM    604  OG  SER A  84     -24.717  15.500  -2.656  1.00 96.03           O  
ATOM    605  N   PHE A  85     -21.650  13.446  -2.745  1.00 96.77           N  
ATOM    606  CA  PHE A  85     -20.254  13.736  -2.440  1.00 96.77           C  
ATOM    607  C   PHE A  85     -19.346  13.513  -3.654  1.00 96.77           C  
ATOM    608  CB  PHE A  85     -19.788  12.894  -1.249  1.00 96.77           C  
ATOM    609  O   PHE A  85     -18.607  14.424  -4.032  1.00 96.77           O  
ATOM    610  CG  PHE A  85     -18.310  13.092  -0.985  1.00 96.77           C  
ATOM    611  CD1 PHE A  85     -17.373  12.138  -1.423  1.00 96.77           C  
ATOM    612  CD2 PHE A  85     -17.864  14.294  -0.416  1.00 96.77           C  
ATOM    613  CE1 PHE A  85     -15.996  12.354  -1.236  1.00 96.77           C  
ATOM    614  CE2 PHE A  85     -16.489  14.535  -0.283  1.00 96.77           C  
ATOM    615  CZ  PHE A  85     -15.554  13.557  -0.661  1.00 96.77           C  
ATOM    616  N   LEU A  86     -19.427  12.347  -4.314  1.00 95.88           N  
ATOM    617  CA  LEU A  86     -18.569  12.063  -5.470  1.00 95.88           C  
ATOM    618  C   LEU A  86     -18.805  13.041  -6.620  1.00 95.88           C  
ATOM    619  CB  LEU A  86     -18.739  10.618  -5.972  1.00 95.88           C  
ATOM    620  O   LEU A  86     -17.839  13.473  -7.237  1.00 95.88           O  
ATOM    621  CG  LEU A  86     -18.119   9.525  -5.084  1.00 95.88           C  
ATOM    622  CD1 LEU A  86     -18.201   8.185  -5.817  1.00 95.88           C  
ATOM    623  CD2 LEU A  86     -16.644   9.759  -4.761  1.00 95.88           C  
ATOM    624  N   PHE A  87     -20.048  13.443  -6.900  1.00 96.88           N  
ATOM    625  CA  PHE A  87     -20.313  14.457  -7.925  1.00 96.88           C  
ATOM    626  C   PHE A  87     -19.709  15.812  -7.568  1.00 96.88           C  
ATOM    627  CB  PHE A  87     -21.822  14.576  -8.168  1.00 96.88           C  
ATOM    628  O   PHE A  87     -19.101  16.444  -8.432  1.00 96.88           O  
ATOM    629  CG  PHE A  87     -22.463  13.478  -9.001  1.00 96.88           C  
ATOM    630  CD1 PHE A  87     -21.716  12.426  -9.575  1.00 96.88           C  
ATOM    631  CD2 PHE A  87     -23.846  13.554  -9.251  1.00 96.88           C  
ATOM    632  CE1 PHE A  87     -22.342  11.487 -10.410  1.00 96.88           C  
ATOM    633  CE2 PHE A  87     -24.475  12.601 -10.069  1.00 96.88           C  
ATOM    634  CZ  PHE A  87     -23.721  11.570 -10.654  1.00 96.88           C  
ATOM    635  N   THR A  88     -19.807  16.226  -6.305  1.00 96.61           N  
ATOM    636  CA  THR A  88     -19.161  17.454  -5.829  1.00 96.61           C  
ATOM    637  C   THR A  88     -17.645  17.355  -5.992  1.00 96.61           C  
ATOM    638  CB  THR A  88     -19.535  17.744  -4.368  1.00 96.61           C  
ATOM    639  O   THR A  88     -17.036  18.197  -6.646  1.00 96.61           O  
ATOM    640  CG2 THR A  88     -18.987  19.095  -3.905  1.00 96.61           C  
ATOM    641  OG1 THR A  88     -20.939  17.795  -4.239  1.00 96.61           O  
ATOM    642  N   MET A  89     -17.021  16.287  -5.493  1.00 96.51           N  
ATOM    643  CA  MET A  89     -15.578  16.069  -5.612  1.00 96.51           C  
ATOM    644  C   MET A  89     -15.122  16.021  -7.078  1.00 96.51           C  
ATOM    645  CB  MET A  89     -15.220  14.781  -4.860  1.00 96.51           C  
ATOM    646  O   MET A  89     -14.144  16.671  -7.445  1.00 96.51           O  
ATOM    647  CG  MET A  89     -13.707  14.549  -4.794  1.00 96.51           C  
ATOM    648  SD  MET A  89     -13.231  13.084  -3.841  1.00 96.51           S  
ATOM    649  CE  MET A  89     -13.789  11.769  -4.949  1.00 96.51           C  
ATOM    650  N   TYR A  90     -15.855  15.317  -7.943  1.00 96.59           N  
ATOM    651  CA  TYR A  90     -15.516  15.166  -9.359  1.00 96.59           C  
ATOM    652  C   TYR A  90     -15.659  16.469 -10.147  1.00 96.59           C  
ATOM    653  CB  TYR A  90     -16.354  14.047  -9.993  1.00 96.59           C  
ATOM    654  O   TYR A  90     -14.959  16.637 -11.142  1.00 96.59           O  
ATOM    655  CG  TYR A  90     -16.004  12.616  -9.603  1.00 96.59           C  
ATOM    656  CD1 TYR A  90     -15.062  12.310  -8.593  1.00 96.59           C  
ATOM    657  CD2 TYR A  90     -16.625  11.565 -10.306  1.00 96.59           C  
ATOM    658  CE1 TYR A  90     -14.746  10.971  -8.297  1.00 96.59           C  
ATOM    659  CE2 TYR A  90     -16.310  10.227 -10.006  1.00 96.59           C  
ATOM    660  OH  TYR A  90     -15.075   8.638  -8.692  1.00 96.59           O  
ATOM    661  CZ  TYR A  90     -15.375   9.926  -8.996  1.00 96.59           C  
ATOM    662  N   GLN A  91     -16.481  17.426  -9.706  1.00 96.79           N  
ATOM    663  CA  GLN A  91     -16.485  18.772 -10.288  1.00 96.79           C  
ATOM    664  C   GLN A  91     -15.149  19.488 -10.043  1.00 96.79           C  
ATOM    665  CB  GLN A  91     -17.648  19.599  -9.726  1.00 96.79           C  
ATOM    666  O   GLN A  91     -14.545  19.994 -10.989  1.00 96.79           O  
ATOM    667  CG  GLN A  91     -19.004  19.178 -10.307  1.00 96.79           C  
ATOM    668  CD  GLN A  91     -20.182  19.849  -9.605  1.00 96.79           C  
ATOM    669  NE2 GLN A  91     -21.372  19.746 -10.152  1.00 96.79           N  
ATOM    670  OE1 GLN A  91     -20.076  20.495  -8.578  1.00 96.79           O  
ATOM    671  N   TYR A  92     -14.646  19.490  -8.804  1.00 96.66           N  
ATOM    672  CA  TYR A  92     -13.354  20.109  -8.471  1.00 96.66           C  
ATOM    673  C   TYR A  92     -12.184  19.403  -9.155  1.00 96.66           C  
ATOM    674  CB  TYR A  92     -13.151  20.151  -6.952  1.00 96.66           C  
ATOM    675  O   TYR A  92     -11.335  20.047  -9.775  1.00 96.66           O  
ATOM    676  CG  TYR A  92     -13.982  21.216  -6.268  1.00 96.66           C  
ATOM    677  CD1 TYR A  92     -13.459  22.510  -6.077  1.00 96.66           C  
ATOM    678  CD2 TYR A  92     -15.283  20.919  -5.831  1.00 96.66           C  
ATOM    679  CE1 TYR A  92     -14.241  23.499  -5.449  1.00 96.66           C  
ATOM    680  CE2 TYR A  92     -16.078  21.906  -5.224  1.00 96.66           C  
ATOM    681  OH  TYR A  92     -16.311  24.144  -4.414  1.00 96.66           O  
ATOM    682  CZ  TYR A  92     -15.554  23.197  -5.024  1.00 96.66           C  
ATOM    683  N   VAL A  93     -12.173  18.074  -9.092  1.00 95.10           N  
ATOM    684  CA  VAL A  93     -11.140  17.243  -9.713  1.00 95.10           C  
ATOM    685  C   VAL A  93     -11.187  17.351 -11.243  1.00 95.10           C  
ATOM    686  CB  VAL A  93     -11.284  15.800  -9.201  1.00 95.10           C  
ATOM    687  O   VAL A  93     -10.143  17.429 -11.883  1.00 95.10           O  
ATOM    688  CG1 VAL A  93     -10.332  14.842  -9.901  1.00 95.10           C  
ATOM    689  CG2 VAL A  93     -10.971  15.731  -7.701  1.00 95.10           C  
ATOM    690  N   GLY A  94     -12.376  17.467 -11.840  1.00 95.34           N  
ATOM    691  CA  GLY A  94     -12.556  17.704 -13.273  1.00 95.34           C  
ATOM    692  C   GLY A  94     -12.028  19.066 -13.734  1.00 95.34           C  
ATOM    693  O   GLY A  94     -11.396  19.153 -14.786  1.00 95.34           O  
ATOM    694  N   MET A  95     -12.207  20.126 -12.935  1.00 96.68           N  
ATOM    695  CA  MET A  95     -11.582  21.428 -13.211  1.00 96.68           C  
ATOM    696  C   MET A  95     -10.053  21.334 -13.164  1.00 96.68           C  
ATOM    697  CB  MET A  95     -12.059  22.495 -12.217  1.00 96.68           C  
ATOM    698  O   MET A  95      -9.380  21.797 -14.086  1.00 96.68           O  
ATOM    699  CG  MET A  95     -13.518  22.907 -12.431  1.00 96.68           C  
ATOM    700  SD  MET A  95     -14.066  24.271 -11.364  1.00 96.68           S  
ATOM    701  CE  MET A  95     -14.018  23.481  -9.734  1.00 96.68           C  
ATOM    702  N   PHE A  96      -9.503  20.694 -12.126  1.00 97.04           N  
ATOM    703  CA  PHE A  96      -8.065  20.443 -12.018  1.00 97.04           C  
ATOM    704  C   PHE A  96      -7.537  19.651 -13.221  1.00 97.04           C  
ATOM    705  CB  PHE A  96      -7.765  19.713 -10.701  1.00 97.04           C  
ATOM    706  O   PHE A  96      -6.534  20.040 -13.814  1.00 97.04           O  
ATOM    707  CG  PHE A  96      -6.361  19.145 -10.660  1.00 97.04           C  
ATOM    708  CD1 PHE A  96      -6.138  17.805 -11.031  1.00 97.04           C  
ATOM    709  CD2 PHE A  96      -5.273  19.981 -10.349  1.00 97.04           C  
ATOM    710  CE1 PHE A  96      -4.826  17.312 -11.117  1.00 97.04           C  
ATOM    711  CE2 PHE A  96      -3.963  19.480 -10.413  1.00 97.04           C  
ATOM    712  CZ  PHE A  96      -3.744  18.150 -10.806  1.00 97.04           C  
ATOM    713  N   MET A  97      -8.240  18.590 -13.625  1.00 96.73           N  
ATOM    714  CA  MET A  97      -7.894  17.760 -14.777  1.00 96.73           C  
ATOM    715  C   MET A  97      -7.741  18.600 -16.051  1.00 96.73           C  
ATOM    716  CB  MET A  97      -8.976  16.683 -14.942  1.00 96.73           C  
ATOM    717  O   MET A  97      -6.743  18.458 -16.749  1.00 96.73           O  
ATOM    718  CG  MET A  97      -8.751  15.771 -16.151  1.00 96.73           C  
ATOM    719  SD  MET A  97     -10.082  14.574 -16.451  1.00 96.73           S  
ATOM    720  CE  MET A  97     -11.455  15.666 -16.896  1.00 96.73           C  
ATOM    721  N   VAL A  98      -8.680  19.504 -16.348  1.00 97.14           N  
ATOM    722  CA  VAL A  98      -8.602  20.370 -17.541  1.00 97.14           C  
ATOM    723  C   VAL A  98      -7.410  21.328 -17.466  1.00 97.14           C  
ATOM    724  CB  VAL A  98      -9.919  21.145 -17.739  1.00 97.14           C  
ATOM    725  O   VAL A  98      -6.690  21.496 -18.451  1.00 97.14           O  
ATOM    726  CG1 VAL A  98      -9.834  22.181 -18.869  1.00 97.14           C  
ATOM    727  CG2 VAL A  98     -11.059  20.180 -18.095  1.00 97.14           C  
ATOM    728  N   VAL A  99      -7.167  21.932 -16.300  1.00 97.45           N  
ATOM    729  CA  VAL A  99      -6.026  22.838 -16.099  1.00 97.45           C  
ATOM    730  C   VAL A  99      -4.702  22.089 -16.257  1.00 97.45           C  
ATOM    731  CB  VAL A  99      -6.116  23.534 -14.727  1.00 97.45           C  
ATOM    732  O   VAL A  99      -3.818  22.542 -16.982  1.00 97.45           O  
ATOM    733  CG1 VAL A  99      -4.863  24.360 -14.407  1.00 97.45           C  
ATOM    734  CG2 VAL A  99      -7.316  24.491 -14.689  1.00 97.45           C  
ATOM    735  N   PHE A 100      -4.566  20.920 -15.633  1.00 97.66           N  
ATOM    736  CA  PHE A 100      -3.341  20.130 -15.695  1.00 97.66           C  
ATOM    737  C   PHE A 100      -3.101  19.543 -17.095  1.00 97.66           C  
ATOM    738  CB  PHE A 100      -3.377  19.058 -14.603  1.00 97.66           C  
ATOM    739  O   PHE A 100      -1.972  19.544 -17.578  1.00 97.66           O  
ATOM    740  CG  PHE A 100      -1.996  18.531 -14.287  1.00 97.66           C  
ATOM    741  CD1 PHE A 100      -1.544  17.330 -14.859  1.00 97.66           C  
ATOM    742  CD2 PHE A 100      -1.144  19.274 -13.448  1.00 97.66           C  
ATOM    743  CE1 PHE A 100      -0.243  16.874 -14.591  1.00 97.66           C  
ATOM    744  CE2 PHE A 100       0.160  18.820 -13.189  1.00 97.66           C  
ATOM    745  CZ  PHE A 100       0.613  17.627 -13.772  1.00 97.66           C  
ATOM    746  N   ALA A 101      -4.162  19.155 -17.809  1.00 97.99           N  
ATOM    747  CA  ALA A 101      -4.097  18.761 -19.216  1.00 97.99           C  
ATOM    748  C   ALA A 101      -3.518  19.877 -20.108  1.00 97.99           C  
ATOM    749  CB  ALA A 101      -5.514  18.369 -19.657  1.00 97.99           C  
ATOM    750  O   ALA A 101      -2.698  19.603 -20.991  1.00 97.99           O  
ATOM    751  N   ALA A 102      -3.895  21.137 -19.852  1.00 97.76           N  
ATOM    752  CA  ALA A 102      -3.324  22.292 -20.540  1.00 97.76           C  
ATOM    753  C   ALA A 102      -1.842  22.503 -20.185  1.00 97.76           C  
ATOM    754  CB  ALA A 102      -4.170  23.535 -20.233  1.00 97.76           C  
ATOM    755  O   ALA A 102      -1.048  22.794 -21.078  1.00 97.76           O  
ATOM    756  N   ILE A 103      -1.446  22.300 -18.921  1.00 96.97           N  
ATOM    757  CA  ILE A 103      -0.034  22.356 -18.499  1.00 96.97           C  
ATOM    758  C   ILE A 103       0.796  21.299 -19.240  1.00 96.97           C  
ATOM    759  CB  ILE A 103       0.105  22.227 -16.961  1.00 96.97           C  
ATOM    760  O   ILE A 103       1.834  21.644 -19.803  1.00 96.97           O  
ATOM    761  CG1 ILE A 103      -0.519  23.461 -16.269  1.00 96.97           C  
ATOM    762  CG2 ILE A 103       1.583  22.075 -16.544  1.00 96.97           C  
ATOM    763  CD1 ILE A 103      -0.640  23.333 -14.745  1.00 96.97           C  
ATOM    764  N   ILE A 104       0.318  20.049 -19.311  1.00 97.43           N  
ATOM    765  CA  ILE A 104       0.975  18.967 -20.068  1.00 97.43           C  
ATOM    766  C   ILE A 104       1.182  19.392 -21.525  1.00 97.43           C  
ATOM    767  CB  ILE A 104       0.174  17.644 -19.971  1.00 97.43           C  
ATOM    768  O   ILE A 104       2.307  19.344 -22.025  1.00 97.43           O  
ATOM    769  CG1 ILE A 104       0.196  17.088 -18.528  1.00 97.43           C  
ATOM    770  CG2 ILE A 104       0.736  16.577 -20.936  1.00 97.43           C  
ATOM    771  CD1 ILE A 104      -0.811  15.956 -18.290  1.00 97.43           C  
ATOM    772  N   PHE A 105       0.121  19.861 -22.192  1.00 97.81           N  
ATOM    773  CA  PHE A 105       0.198  20.263 -23.596  1.00 97.81           C  
ATOM    774  C   PHE A 105       1.193  21.409 -23.815  1.00 97.81           C  
ATOM    775  CB  PHE A 105      -1.191  20.671 -24.105  1.00 97.81           C  
ATOM    776  O   PHE A 105       2.015  21.348 -24.727  1.00 97.81           O  
ATOM    777  CG  PHE A 105      -1.165  21.159 -25.540  1.00 97.81           C  
ATOM    778  CD1 PHE A 105      -1.257  22.536 -25.822  1.00 97.81           C  
ATOM    779  CD2 PHE A 105      -0.981  20.240 -26.590  1.00 97.81           C  
ATOM    780  CE1 PHE A 105      -1.177  22.990 -27.151  1.00 97.81           C  
ATOM    781  CE2 PHE A 105      -0.899  20.694 -27.919  1.00 97.81           C  
ATOM    782  CZ  PHE A 105      -1.000  22.069 -28.199  1.00 97.81           C  
ATOM    783  N   LEU A 106       1.139  22.450 -22.978  1.00 97.30           N  
ATOM    784  CA  LEU A 106       2.001  23.623 -23.108  1.00 97.30           C  
ATOM    785  C   LEU A 106       3.470  23.280 -22.856  1.00 97.30           C  
ATOM    786  CB  LEU A 106       1.525  24.725 -22.144  1.00 97.30           C  
ATOM    787  O   LEU A 106       4.328  23.671 -23.646  1.00 97.30           O  
ATOM    788  CG  LEU A 106       0.193  25.393 -22.533  1.00 97.30           C  
ATOM    789  CD1 LEU A 106      -0.241  26.340 -21.413  1.00 97.30           C  
ATOM    790  CD2 LEU A 106       0.303  26.197 -23.830  1.00 97.30           C  
ATOM    791  N   PHE A 107       3.775  22.545 -21.787  1.00 96.67           N  
ATOM    792  CA  PHE A 107       5.158  22.230 -21.428  1.00 96.67           C  
ATOM    793  C   PHE A 107       5.774  21.247 -22.425  1.00 96.67           C  
ATOM    794  CB  PHE A 107       5.218  21.700 -19.993  1.00 96.67           C  
ATOM    795  O   PHE A 107       6.864  21.513 -22.929  1.00 96.67           O  
ATOM    796  CG  PHE A 107       5.054  22.713 -18.865  1.00 96.67           C  
ATOM    797  CD1 PHE A 107       4.621  24.038 -19.095  1.00 96.67           C  
ATOM    798  CD2 PHE A 107       5.372  22.318 -17.551  1.00 96.67           C  
ATOM    799  CE1 PHE A 107       4.512  24.948 -18.030  1.00 96.67           C  
ATOM    800  CE2 PHE A 107       5.270  23.233 -16.488  1.00 96.67           C  
ATOM    801  CZ  PHE A 107       4.839  24.547 -16.726  1.00 96.67           C  
ATOM    802  N   LEU A 108       5.073  20.173 -22.800  1.00 95.65           N  
ATOM    803  CA  LEU A 108       5.591  19.229 -23.796  1.00 95.65           C  
ATOM    804  C   LEU A 108       5.614  19.827 -25.210  1.00 95.65           C  
ATOM    805  CB  LEU A 108       4.800  17.913 -23.745  1.00 95.65           C  
ATOM    806  O   LEU A 108       6.578  19.638 -25.947  1.00 95.65           O  
ATOM    807  CG  LEU A 108       4.842  17.168 -22.401  1.00 95.65           C  
ATOM    808  CD1 LEU A 108       4.133  15.823 -22.562  1.00 95.65           C  
ATOM    809  CD2 LEU A 108       6.262  16.927 -21.894  1.00 95.65           C  
ATOM    810  N   GLY A 109       4.607  20.617 -25.589  1.00 95.12           N  
ATOM    811  CA  GLY A 109       4.585  21.304 -26.882  1.00 95.12           C  
ATOM    812  C   GLY A 109       5.709  22.335 -27.027  1.00 95.12           C  
ATOM    813  O   GLY A 109       6.214  22.548 -28.131  1.00 95.12           O  
ATOM    814  N   SER A 110       6.154  22.928 -25.913  1.00 95.48           N  
ATOM    815  CA  SER A 110       7.222  23.930 -25.913  1.00 95.48           C  
ATOM    816  C   SER A 110       8.608  23.378 -26.245  1.00 95.48           C  
ATOM    817  CB  SER A 110       7.272  24.691 -24.584  1.00 95.48           C  
ATOM    818  O   SER A 110       9.414  24.148 -26.753  1.00 95.48           O  
ATOM    819  OG  SER A 110       7.827  23.929 -23.530  1.00 95.48           O  
ATOM    820  N   ILE A 111       8.874  22.078 -26.033  1.00 92.23           N  
ATOM    821  CA  ILE A 111      10.211  21.455 -26.169  1.00 92.23           C  
ATOM    822  C   ILE A 111      10.875  21.800 -27.509  1.00 92.23           C  
ATOM    823  CB  ILE A 111      10.105  19.919 -25.996  1.00 92.23           C  
ATOM    824  O   ILE A 111      12.044  22.168 -27.547  1.00 92.23           O  
ATOM    825  CG1 ILE A 111       9.609  19.548 -24.579  1.00 92.23           C  
ATOM    826  CG2 ILE A 111      11.465  19.234 -26.255  1.00 92.23           C  
ATOM    827  CD1 ILE A 111       9.080  18.112 -24.501  1.00 92.23           C  
ATOM    828  N   GLU A 112      10.102  21.733 -28.594  1.00 91.57           N  
ATOM    829  CA  GLU A 112      10.535  22.048 -29.963  1.00 91.57           C  
ATOM    830  C   GLU A 112       9.873  23.338 -30.484  1.00 91.57           C  
ATOM    831  CB  GLU A 112      10.263  20.837 -30.874  1.00 91.57           C  
ATOM    832  O   GLU A 112       9.627  23.491 -31.681  1.00 91.57           O  
ATOM    833  CG  GLU A 112      11.143  19.617 -30.559  1.00 91.57           C  
ATOM    834  CD  GLU A 112      12.624  19.841 -30.901  1.00 91.57           C  
ATOM    835  OE1 GLU A 112      13.480  19.338 -30.147  1.00 91.57           O  
ATOM    836  OE2 GLU A 112      12.881  20.444 -31.973  1.00 91.57           O  
ATOM    837  N   GLY A 113       9.493  24.253 -29.586  1.00 92.31           N  
ATOM    838  CA  GLY A 113       8.843  25.520 -29.931  1.00 92.31           C  
ATOM    839  C   GLY A 113       7.526  25.352 -30.695  1.00 92.31           C  
ATOM    840  O   GLY A 113       7.260  26.116 -31.620  1.00 92.31           O  
ATOM    841  N   PHE A 114       6.722  24.338 -30.350  1.00 93.85           N  
ATOM    842  CA  PHE A 114       5.485  23.964 -31.050  1.00 93.85           C  
ATOM    843  C   PHE A 114       5.690  23.633 -32.543  1.00 93.85           C  
ATOM    844  CB  PHE A 114       4.370  24.992 -30.779  1.00 93.85           C  
ATOM    845  O   PHE A 114       4.787  23.798 -33.365  1.00 93.85           O  
ATOM    846  CG  PHE A 114       4.075  25.224 -29.307  1.00 93.85           C  
ATOM    847  CD1 PHE A 114       3.091  24.457 -28.654  1.00 93.85           C  
ATOM    848  CD2 PHE A 114       4.792  26.195 -28.581  1.00 93.85           C  
ATOM    849  CE1 PHE A 114       2.845  24.635 -27.282  1.00 93.85           C  
ATOM    850  CE2 PHE A 114       4.543  26.377 -27.208  1.00 93.85           C  
ATOM    851  CZ  PHE A 114       3.575  25.592 -26.558  1.00 93.85           C  
ATOM    852  N   SER A 115       6.882  23.150 -32.910  1.00 93.88           N  
ATOM    853  CA  SER A 115       7.199  22.722 -34.274  1.00 93.88           C  
ATOM    854  C   SER A 115       6.358  21.520 -34.714  1.00 93.88           C  
ATOM    855  CB  SER A 115       8.687  22.390 -34.390  1.00 93.88           C  
ATOM    856  O   SER A 115       6.186  20.537 -33.993  1.00 93.88           O  
ATOM    857  OG  SER A 115       9.029  21.936 -35.690  1.00 93.88           O  
ATOM    858  N   THR A 116       5.887  21.573 -35.959  1.00 93.05           N  
ATOM    859  CA  THR A 116       5.177  20.480 -36.641  1.00 93.05           C  
ATOM    860  C   THR A 116       6.108  19.588 -37.466  1.00 93.05           C  
ATOM    861  CB  THR A 116       4.071  21.043 -37.542  1.00 93.05           C  
ATOM    862  O   THR A 116       5.637  18.697 -38.173  1.00 93.05           O  
ATOM    863  CG2 THR A 116       2.987  21.771 -36.750  1.00 93.05           C  
ATOM    864  OG1 THR A 116       4.618  21.969 -38.457  1.00 93.05           O  
ATOM    865  N   LYS A 117       7.426  19.819 -37.416  1.00 91.11           N  
ATOM    866  CA  LYS A 117       8.418  19.035 -38.164  1.00 91.11           C  
ATOM    867  C   LYS A 117       8.819  17.785 -37.386  1.00 91.11           C  
ATOM    868  CB  LYS A 117       9.648  19.887 -38.502  1.00 91.11           C  
ATOM    869  O   LYS A 117       9.021  17.845 -36.177  1.00 91.11           O  
ATOM    870  CG  LYS A 117       9.299  21.065 -39.423  1.00 91.11           C  
ATOM    871  CD  LYS A 117      10.565  21.847 -39.783  1.00 91.11           C  
ATOM    872  CE  LYS A 117      10.217  23.013 -40.711  1.00 91.11           C  
ATOM    873  NZ  LYS A 117      11.425  23.808 -41.041  1.00 91.11           N  
ATOM    874  N   GLY A 118       8.944  16.661 -38.091  1.00 87.55           N  
ATOM    875  CA  GLY A 118       9.514  15.442 -37.518  1.00 87.55           C  
ATOM    876  C   GLY A 118      10.984  15.646 -37.156  1.00 87.55           C  
ATOM    877  O   GLY A 118      11.678  16.432 -37.806  1.00 87.55           O  
ATOM    878  N   GLN A 119      11.441  14.936 -36.130  1.00 86.52           N  
ATOM    879  CA  GLN A 119      12.818  14.985 -35.639  1.00 86.52           C  
ATOM    880  C   GLN A 119      13.450  13.590 -35.716  1.00 86.52           C  
ATOM    881  CB  GLN A 119      12.851  15.536 -34.199  1.00 86.52           C  
ATOM    882  O   GLN A 119      12.724  12.595 -35.792  1.00 86.52           O  
ATOM    883  CG  GLN A 119      12.453  17.019 -34.070  1.00 86.52           C  
ATOM    884  CD  GLN A 119      13.432  18.001 -34.717  1.00 86.52           C  
ATOM    885  NE2 GLN A 119      13.212  19.289 -34.594  1.00 86.52           N  
ATOM    886  OE1 GLN A 119      14.423  17.655 -35.342  1.00 86.52           O  
ATOM    887  N   PRO A 120      14.786  13.470 -35.725  1.00 87.96           N  
ATOM    888  CA  PRO A 120      15.437  12.179 -35.537  1.00 87.96           C  
ATOM    889  C   PRO A 120      14.953  11.521 -34.239  1.00 87.96           C  
ATOM    890  CB  PRO A 120      16.940  12.476 -35.503  1.00 87.96           C  
ATOM    891  O   PRO A 120      14.862  12.187 -33.209  1.00 87.96           O  
ATOM    892  CG  PRO A 120      17.060  13.814 -36.235  1.00 87.96           C  
ATOM    893  CD  PRO A 120      15.770  14.532 -35.851  1.00 87.96           C  
ATOM    894  N   CYS A 121      14.631  10.230 -34.293  1.00 85.18           N  
ATOM    895  CA  CYS A 121      14.265   9.471 -33.098  1.00 85.18           C  
ATOM    896  C   CYS A 121      15.423   9.414 -32.090  1.00 85.18           C  
ATOM    897  CB  CYS A 121      13.860   8.063 -33.518  1.00 85.18           C  
ATOM    898  O   CYS A 121      16.592   9.410 -32.486  1.00 85.18           O  
ATOM    899  SG  CYS A 121      12.385   7.947 -34.545  1.00 85.18           S  
ATOM    900  N   THR A 122      15.112   9.341 -30.791  1.00 81.32           N  
ATOM    901  CA  THR A 122      16.142   9.349 -29.739  1.00 81.32           C  
ATOM    902  C   THR A 122      16.814   7.984 -29.615  1.00 81.32           C  
ATOM    903  CB  THR A 122      15.566   9.720 -28.360  1.00 81.32           C  
ATOM    904  O   THR A 122      18.031   7.905 -29.439  1.00 81.32           O  
ATOM    905  CG2 THR A 122      16.648  10.177 -27.383  1.00 81.32           C  
ATOM    906  OG1 THR A 122      14.591  10.733 -28.439  1.00 81.32           O  
ATOM    907  N   TYR A 123      16.026   6.906 -29.700  1.00 79.85           N  
ATOM    908  CA  TYR A 123      16.489   5.543 -29.419  1.00 79.85           C  
ATOM    909  C   TYR A 123      16.409   4.609 -30.629  1.00 79.85           C  
ATOM    910  CB  TYR A 123      15.681   4.980 -28.244  1.00 79.85           C  
ATOM    911  O   TYR A 123      17.124   3.605 -30.682  1.00 79.85           O  
ATOM    912  CG  TYR A 123      15.718   5.840 -26.993  1.00 79.85           C  
ATOM    913  CD1 TYR A 123      16.882   5.903 -26.203  1.00 79.85           C  
ATOM    914  CD2 TYR A 123      14.592   6.598 -26.630  1.00 79.85           C  
ATOM    915  CE1 TYR A 123      16.914   6.720 -25.053  1.00 79.85           C  
ATOM    916  CE2 TYR A 123      14.613   7.408 -25.483  1.00 79.85           C  
ATOM    917  OH  TYR A 123      15.786   8.280 -23.595  1.00 79.85           O  
ATOM    918  CZ  TYR A 123      15.775   7.474 -24.691  1.00 79.85           C  
ATOM    919  N   SER A 124      15.565   4.930 -31.610  1.00 75.90           N  
ATOM    920  CA  SER A 124      15.414   4.164 -32.850  1.00 75.90           C  
ATOM    921  C   SER A 124      16.069   4.861 -34.052  1.00 75.90           C  
ATOM    922  CB  SER A 124      13.937   3.827 -33.075  1.00 75.90           C  
ATOM    923  O   SER A 124      16.413   6.041 -34.019  1.00 75.90           O  
ATOM    924  OG  SER A 124      13.170   4.998 -33.205  1.00 75.90           O  
ATOM    925  N   LYS A 125      16.303   4.116 -35.140  1.00 76.92           N  
ATOM    926  CA  LYS A 125      16.775   4.705 -36.402  1.00 76.92           C  
ATOM    927  C   LYS A 125      15.573   5.210 -37.189  1.00 76.92           C  
ATOM    928  CB  LYS A 125      17.558   3.687 -37.242  1.00 76.92           C  
ATOM    929  O   LYS A 125      14.699   4.419 -37.520  1.00 76.92           O  
ATOM    930  CG  LYS A 125      18.915   3.320 -36.632  1.00 76.92           C  
ATOM    931  CD  LYS A 125      19.662   2.377 -37.582  1.00 76.92           C  
ATOM    932  CE  LYS A 125      21.011   1.980 -36.979  1.00 76.92           C  
ATOM    933  NZ  LYS A 125      21.736   1.041 -37.869  1.00 76.92           N  
ATOM    934  N   GLY A 126      15.578   6.483 -37.569  1.00 83.50           N  
ATOM    935  CA  GLY A 126      14.550   7.054 -38.434  1.00 83.50           C  
ATOM    936  C   GLY A 126      14.134   8.451 -38.001  1.00 83.50           C  
ATOM    937  O   GLY A 126      14.783   9.089 -37.170  1.00 83.50           O  
ATOM    938  N   THR A 127      13.051   8.928 -38.605  1.00 87.78           N  
ATOM    939  CA  THR A 127      12.411  10.193 -38.248  1.00 87.78           C  
ATOM    940  C   THR A 127      11.152   9.893 -37.447  1.00 87.78           C  
ATOM    941  CB  THR A 127      12.088  11.021 -39.498  1.00 87.78           C  
ATOM    942  O   THR A 127      10.230   9.257 -37.956  1.00 87.78           O  
ATOM    943  CG2 THR A 127      11.569  12.417 -39.155  1.00 87.78           C  
ATOM    944  OG1 THR A 127      13.255  11.201 -40.271  1.00 87.78           O  
ATOM    945  N   CYS A 128      11.124  10.369 -36.210  1.00 91.46           N  
ATOM    946  CA  CYS A 128       9.987  10.273 -35.311  1.00 91.46           C  
ATOM    947  C   CYS A 128       8.979  11.387 -35.598  1.00 91.46           C  
ATOM    948  CB  CYS A 128      10.484  10.275 -33.860  1.00 91.46           C  
ATOM    949  O   CYS A 128       9.276  12.406 -36.241  1.00 91.46           O  
ATOM    950  SG  CYS A 128      10.960   8.629 -33.274  1.00 91.46           S  
ATOM    951  N   LYS A 129       7.748  11.179 -35.134  1.00 92.75           N  
ATOM    952  CA  LYS A 129       6.681  12.170 -35.231  1.00 92.75           C  
ATOM    953  C   LYS A 129       7.050  13.425 -34.420  1.00 92.75           C  
ATOM    954  CB  LYS A 129       5.349  11.545 -34.780  1.00 92.75           C  
ATOM    955  O   LYS A 129       7.844  13.351 -33.483  1.00 92.75           O  
ATOM    956  CG  LYS A 129       4.867  10.373 -35.658  1.00 92.75           C  
ATOM    957  CD  LYS A 129       4.630  10.774 -37.124  1.00 92.75           C  
ATOM    958  CE  LYS A 129       3.976   9.655 -37.946  1.00 92.75           C  
ATOM    959  NZ  LYS A 129       4.865   8.483 -38.132  1.00 92.75           N  
ATOM    960  N   PRO A 130       6.510  14.603 -34.783  1.00 92.96           N  
ATOM    961  CA  PRO A 130       6.849  15.846 -34.093  1.00 92.96           C  
ATOM    962  C   PRO A 130       6.480  15.789 -32.606  1.00 92.96           C  
ATOM    963  CB  PRO A 130       6.085  16.962 -34.814  1.00 92.96           C  
ATOM    964  O   PRO A 130       5.386  15.336 -32.265  1.00 92.96           O  
ATOM    965  CG  PRO A 130       5.708  16.344 -36.162  1.00 92.96           C  
ATOM    966  CD  PRO A 130       5.618  14.848 -35.904  1.00 92.96           C  
ATOM    967  N   ALA A 131       7.337  16.343 -31.742  1.00 91.67           N  
ATOM    968  CA  ALA A 131       7.112  16.400 -30.293  1.00 91.67           C  
ATOM    969  C   ALA A 131       5.778  17.073 -29.913  1.00 91.67           C  
ATOM    970  CB  ALA A 131       8.296  17.136 -29.653  1.00 91.67           C  
ATOM    971  O   ALA A 131       5.154  16.691 -28.927  1.00 91.67           O  
ATOM    972  N   LEU A 132       5.289  18.014 -30.734  1.00 94.95           N  
ATOM    973  CA  LEU A 132       3.967  18.629 -30.575  1.00 94.95           C  
ATOM    974  C   LEU A 132       2.826  17.599 -30.587  1.00 94.95           C  
ATOM    975  CB  LEU A 132       3.766  19.651 -31.710  1.00 94.95           C  
ATOM    976  O   LEU A 132       1.862  17.735 -29.836  1.00 94.95           O  
ATOM    977  CG  LEU A 132       2.394  20.357 -31.674  1.00 94.95           C  
ATOM    978  CD1 LEU A 132       2.229  21.196 -30.409  1.00 94.95           C  
ATOM    979  CD2 LEU A 132       2.248  21.261 -32.893  1.00 94.95           C  
ATOM    980  N   TYR A 133       2.918  16.569 -31.430  1.00 93.86           N  
ATOM    981  CA  TYR A 133       1.908  15.516 -31.454  1.00 93.86           C  
ATOM    982  C   TYR A 133       2.049  14.600 -30.246  1.00 93.86           C  
ATOM    983  CB  TYR A 133       1.942  14.746 -32.769  1.00 93.86           C  
ATOM    984  O   TYR A 133       1.033  14.274 -29.648  1.00 93.86           O  
ATOM    985  CG  TYR A 133       1.437  15.567 -33.935  1.00 93.86           C  
ATOM    986  CD1 TYR A 133       0.054  15.695 -34.164  1.00 93.86           C  
ATOM    987  CD2 TYR A 133       2.351  16.189 -34.802  1.00 93.86           C  
ATOM    988  CE1 TYR A 133      -0.410  16.418 -35.279  1.00 93.86           C  
ATOM    989  CE2 TYR A 133       1.895  16.899 -35.929  1.00 93.86           C  
ATOM    990  OH  TYR A 133       0.061  17.678 -37.266  1.00 93.86           O  
ATOM    991  CZ  TYR A 133       0.508  17.005 -36.173  1.00 93.86           C  
ATOM    992  N   THR A 134       3.270  14.283 -29.807  1.00 94.39           N  
ATOM    993  CA  THR A 134       3.475  13.585 -28.527  1.00 94.39           C  
ATOM    994  C   THR A 134       2.875  14.362 -27.362  1.00 94.39           C  
ATOM    995  CB  THR A 134       4.955  13.242 -28.306  1.00 94.39           C  
ATOM    996  O   THR A 134       2.191  13.761 -26.544  1.00 94.39           O  
ATOM    997  CG2 THR A 134       5.226  12.403 -27.058  1.00 94.39           C  
ATOM    998  OG1 THR A 134       5.398  12.477 -29.407  1.00 94.39           O  
ATOM    999  N   ALA A 135       2.995  15.693 -27.335  1.00 96.20           N  
ATOM   1000  CA  ALA A 135       2.308  16.534 -26.356  1.00 96.20           C  
ATOM   1001  C   ALA A 135       0.777  16.388 -26.435  1.00 96.20           C  
ATOM   1002  CB  ALA A 135       2.743  17.989 -26.563  1.00 96.20           C  
ATOM   1003  O   ALA A 135       0.129  16.150 -25.419  1.00 96.20           O  
ATOM   1004  N   LEU A 136       0.200  16.469 -27.639  1.00 97.26           N  
ATOM   1005  CA  LEU A 136      -1.242  16.315 -27.857  1.00 97.26           C  
ATOM   1006  C   LEU A 136      -1.756  14.930 -27.427  1.00 97.26           C  
ATOM   1007  CB  LEU A 136      -1.542  16.590 -29.343  1.00 97.26           C  
ATOM   1008  O   LEU A 136      -2.764  14.834 -26.726  1.00 97.26           O  
ATOM   1009  CG  LEU A 136      -3.035  16.512 -29.714  1.00 97.26           C  
ATOM   1010  CD1 LEU A 136      -3.847  17.620 -29.042  1.00 97.26           C  
ATOM   1011  CD2 LEU A 136      -3.193  16.644 -31.230  1.00 97.26           C  
ATOM   1012  N   PHE A 137      -1.068  13.860 -27.827  1.00 97.52           N  
ATOM   1013  CA  PHE A 137      -1.440  12.482 -27.512  1.00 97.52           C  
ATOM   1014  C   PHE A 137      -1.192  12.135 -26.035  1.00 97.52           C  
ATOM   1015  CB  PHE A 137      -0.731  11.520 -28.480  1.00 97.52           C  
ATOM   1016  O   PHE A 137      -2.006  11.421 -25.456  1.00 97.52           O  
ATOM   1017  CG  PHE A 137      -1.366  11.425 -29.857  1.00 97.52           C  
ATOM   1018  CD1 PHE A 137      -2.570  10.721 -30.024  1.00 97.52           C  
ATOM   1019  CD2 PHE A 137      -0.757  12.002 -30.984  1.00 97.52           C  
ATOM   1020  CE1 PHE A 137      -3.162  10.590 -31.291  1.00 97.52           C  
ATOM   1021  CE2 PHE A 137      -1.374  11.928 -32.244  1.00 97.52           C  
ATOM   1022  CZ  PHE A 137      -2.569  11.209 -32.403  1.00 97.52           C  
ATOM   1023  N   SER A 138      -0.160  12.696 -25.390  1.00 97.73           N  
ATOM   1024  CA  SER A 138       0.036  12.612 -23.932  1.00 97.73           C  
ATOM   1025  C   SER A 138      -1.082  13.315 -23.161  1.00 97.73           C  
ATOM   1026  CB  SER A 138       1.373  13.229 -23.507  1.00 97.73           C  
ATOM   1027  O   SER A 138      -1.562  12.798 -22.156  1.00 97.73           O  
ATOM   1028  OG  SER A 138       2.449  12.446 -23.975  1.00 97.73           O  
ATOM   1029  N   THR A 139      -1.552  14.473 -23.635  1.00 98.03           N  
ATOM   1030  CA  THR A 139      -2.720  15.146 -23.050  1.00 98.03           C  
ATOM   1031  C   THR A 139      -3.996  14.322 -23.244  1.00 98.03           C  
ATOM   1032  CB  THR A 139      -2.888  16.551 -23.645  1.00 98.03           C  
ATOM   1033  O   THR A 139      -4.801  14.204 -22.321  1.00 98.03           O  
ATOM   1034  CG2 THR A 139      -4.073  17.300 -23.050  1.00 98.03           C  
ATOM   1035  OG1 THR A 139      -1.770  17.340 -23.333  1.00 98.03           O  
ATOM   1036  N   ALA A 140      -4.184  13.710 -24.417  1.00 97.89           N  
ATOM   1037  CA  ALA A 140      -5.335  12.851 -24.684  1.00 97.89           C  
ATOM   1038  C   ALA A 140      -5.330  11.580 -23.816  1.00 97.89           C  
ATOM   1039  CB  ALA A 140      -5.369  12.521 -26.180  1.00 97.89           C  
ATOM   1040  O   ALA A 140      -6.357  11.236 -23.231  1.00 97.89           O  
ATOM   1041  N   SER A 141      -4.184  10.905 -23.683  1.00 97.93           N  
ATOM   1042  CA  SER A 141      -4.052   9.724 -22.822  1.00 97.93           C  
ATOM   1043  C   SER A 141      -4.206  10.082 -21.341  1.00 97.93           C  
ATOM   1044  CB  SER A 141      -2.723   9.015 -23.077  1.00 97.93           C  
ATOM   1045  O   SER A 141      -4.854   9.330 -20.618  1.00 97.93           O  
ATOM   1046  OG  SER A 141      -1.676   9.838 -22.635  1.00 97.93           O  
ATOM   1047  N   PHE A 142      -3.720  11.252 -20.904  1.00 98.52           N  
ATOM   1048  CA  PHE A 142      -3.977  11.799 -19.569  1.00 98.52           C  
ATOM   1049  C   PHE A 142      -5.469  11.950 -19.283  1.00 98.52           C  
ATOM   1050  CB  PHE A 142      -3.224  13.124 -19.387  1.00 98.52           C  
ATOM   1051  O   PHE A 142      -5.952  11.438 -18.275  1.00 98.52           O  
ATOM   1052  CG  PHE A 142      -3.601  13.862 -18.118  1.00 98.52           C  
ATOM   1053  CD1 PHE A 142      -4.595  14.857 -18.143  1.00 98.52           C  
ATOM   1054  CD2 PHE A 142      -2.989  13.520 -16.903  1.00 98.52           C  
ATOM   1055  CE1 PHE A 142      -4.980  15.494 -16.951  1.00 98.52           C  
ATOM   1056  CE2 PHE A 142      -3.365  14.165 -15.711  1.00 98.52           C  
ATOM   1057  CZ  PHE A 142      -4.369  15.148 -15.734  1.00 98.52           C  
ATOM   1058  N   LEU A 143      -6.220  12.585 -20.186  1.00 98.18           N  
ATOM   1059  CA  LEU A 143      -7.669  12.727 -20.033  1.00 98.18           C  
ATOM   1060  C   LEU A 143      -8.372  11.362 -20.012  1.00 98.18           C  
ATOM   1061  CB  LEU A 143      -8.219  13.615 -21.161  1.00 98.18           C  
ATOM   1062  O   LEU A 143      -9.256  11.147 -19.187  1.00 98.18           O  
ATOM   1063  CG  LEU A 143      -7.802  15.094 -21.070  1.00 98.18           C  
ATOM   1064  CD1 LEU A 143      -8.238  15.824 -22.340  1.00 98.18           C  
ATOM   1065  CD2 LEU A 143      -8.435  15.795 -19.868  1.00 98.18           C  
ATOM   1066  N   LEU A 144      -7.960  10.420 -20.867  1.00 97.61           N  
ATOM   1067  CA  LEU A 144      -8.511   9.060 -20.882  1.00 97.61           C  
ATOM   1068  C   LEU A 144      -8.240   8.312 -19.572  1.00 97.61           C  
ATOM   1069  CB  LEU A 144      -7.939   8.279 -22.079  1.00 97.61           C  
ATOM   1070  O   LEU A 144      -9.155   7.700 -19.022  1.00 97.61           O  
ATOM   1071  CG  LEU A 144      -8.535   8.686 -23.437  1.00 97.61           C  
ATOM   1072  CD1 LEU A 144      -7.711   8.071 -24.567  1.00 97.61           C  
ATOM   1073  CD2 LEU A 144      -9.981   8.205 -23.586  1.00 97.61           C  
ATOM   1074  N   GLY A 145      -7.016   8.384 -19.046  1.00 97.76           N  
ATOM   1075  CA  GLY A 145      -6.649   7.783 -17.764  1.00 97.76           C  
ATOM   1076  C   GLY A 145      -7.423   8.399 -16.605  1.00 97.76           C  
ATOM   1077  O   GLY A 145      -7.991   7.683 -15.783  1.00 97.76           O  
ATOM   1078  N   ALA A 146      -7.536   9.726 -16.591  1.00 97.70           N  
ATOM   1079  CA  ALA A 146      -8.288  10.457 -15.583  1.00 97.70           C  
ATOM   1080  C   ALA A 146      -9.780  10.086 -15.589  1.00 97.70           C  
ATOM   1081  CB  ALA A 146      -8.056  11.948 -15.829  1.00 97.70           C  
ATOM   1082  O   ALA A 146     -10.326   9.721 -14.549  1.00 97.70           O  
ATOM   1083  N   ILE A 147     -10.428  10.086 -16.758  1.00 97.45           N  
ATOM   1084  CA  ILE A 147     -11.834   9.679 -16.900  1.00 97.45           C  
ATOM   1085  C   ILE A 147     -12.019   8.220 -16.471  1.00 97.45           C  
ATOM   1086  CB  ILE A 147     -12.322   9.922 -18.348  1.00 97.45           C  
ATOM   1087  O   ILE A 147     -12.960   7.915 -15.743  1.00 97.45           O  
ATOM   1088  CG1 ILE A 147     -12.404  11.440 -18.633  1.00 97.45           C  
ATOM   1089  CG2 ILE A 147     -13.700   9.273 -18.597  1.00 97.45           C  
ATOM   1090  CD1 ILE A 147     -12.514  11.778 -20.127  1.00 97.45           C  
ATOM   1091  N   THR A 148     -11.113   7.322 -16.868  1.00 96.91           N  
ATOM   1092  CA  THR A 148     -11.189   5.899 -16.496  1.00 96.91           C  
ATOM   1093  C   THR A 148     -11.053   5.703 -14.985  1.00 96.91           C  
ATOM   1094  CB  THR A 148     -10.136   5.065 -17.240  1.00 96.91           C  
ATOM   1095  O   THR A 148     -11.770   4.884 -14.414  1.00 96.91           O  
ATOM   1096  CG2 THR A 148     -10.338   3.564 -17.039  1.00 96.91           C  
ATOM   1097  OG1 THR A 148     -10.250   5.295 -18.624  1.00 96.91           O  
ATOM   1098  N   SER A 149     -10.210   6.494 -14.316  1.00 97.03           N  
ATOM   1099  CA  SER A 149     -10.058   6.495 -12.854  1.00 97.03           C  
ATOM   1100  C   SER A 149     -11.332   6.957 -12.141  1.00 97.03           C  
ATOM   1101  CB  SER A 149      -8.872   7.389 -12.491  1.00 97.03           C  
ATOM   1102  O   SER A 149     -11.844   6.254 -11.271  1.00 97.03           O  
ATOM   1103  OG  SER A 149      -8.462   7.219 -11.153  1.00 97.03           O  
ATOM   1104  N   LEU A 150     -11.930   8.071 -12.583  1.00 96.85           N  
ATOM   1105  CA  LEU A 150     -13.202   8.564 -12.036  1.00 96.85           C  
ATOM   1106  C   LEU A 150     -14.347   7.560 -12.253  1.00 96.85           C  
ATOM   1107  CB  LEU A 150     -13.552   9.921 -12.676  1.00 96.85           C  
ATOM   1108  O   LEU A 150     -15.142   7.305 -11.351  1.00 96.85           O  
ATOM   1109  CG  LEU A 150     -12.560  11.067 -12.399  1.00 96.85           C  
ATOM   1110  CD1 LEU A 150     -13.015  12.324 -13.143  1.00 96.85           C  
ATOM   1111  CD2 LEU A 150     -12.440  11.413 -10.920  1.00 96.85           C  
ATOM   1112  N   VAL A 151     -14.421   6.943 -13.436  1.00 96.28           N  
ATOM   1113  CA  VAL A 151     -15.406   5.887 -13.719  1.00 96.28           C  
ATOM   1114  C   VAL A 151     -15.154   4.657 -12.844  1.00 96.28           C  
ATOM   1115  CB  VAL A 151     -15.416   5.534 -15.219  1.00 96.28           C  
ATOM   1116  O   VAL A 151     -16.113   4.079 -12.337  1.00 96.28           O  
ATOM   1117  CG1 VAL A 151     -16.272   4.301 -15.536  1.00 96.28           C  
ATOM   1118  CG2 VAL A 151     -15.995   6.696 -16.040  1.00 96.28           C  
ATOM   1119  N   SER A 152     -13.894   4.282 -12.612  1.00 94.97           N  
ATOM   1120  CA  SER A 152     -13.514   3.157 -11.746  1.00 94.97           C  
ATOM   1121  C   SER A 152     -14.015   3.358 -10.315  1.00 94.97           C  
ATOM   1122  CB  SER A 152     -11.992   2.963 -11.749  1.00 94.97           C  
ATOM   1123  O   SER A 152     -14.725   2.500  -9.786  1.00 94.97           O  
ATOM   1124  OG  SER A 152     -11.569   2.551 -13.033  1.00 94.97           O  
ATOM   1125  N   GLY A 153     -13.729   4.515  -9.711  1.00 94.99           N  
ATOM   1126  CA  GLY A 153     -14.225   4.841  -8.373  1.00 94.99           C  
ATOM   1127  C   GLY A 153     -15.755   4.894  -8.305  1.00 94.99           C  
ATOM   1128  O   GLY A 153     -16.364   4.323  -7.399  1.00 94.99           O  
ATOM   1129  N   PHE A 154     -16.398   5.510  -9.301  1.00 97.38           N  
ATOM   1130  CA  PHE A 154     -17.855   5.633  -9.347  1.00 97.38           C  
ATOM   1131  C   PHE A 154     -18.574   4.288  -9.508  1.00 97.38           C  
ATOM   1132  CB  PHE A 154     -18.237   6.580 -10.484  1.00 97.38           C  
ATOM   1133  O   PHE A 154     -19.564   4.038  -8.820  1.00 97.38           O  
ATOM   1134  CG  PHE A 154     -19.708   6.937 -10.509  1.00 97.38           C  
ATOM   1135  CD1 PHE A 154     -20.589   6.277 -11.386  1.00 97.38           C  
ATOM   1136  CD2 PHE A 154     -20.194   7.937  -9.647  1.00 97.38           C  
ATOM   1137  CE1 PHE A 154     -21.946   6.645 -11.429  1.00 97.38           C  
ATOM   1138  CE2 PHE A 154     -21.552   8.294  -9.679  1.00 97.38           C  
ATOM   1139  CZ  PHE A 154     -22.422   7.669 -10.589  1.00 97.38           C  
ATOM   1140  N   LEU A 155     -18.091   3.408 -10.393  1.00 96.73           N  
ATOM   1141  CA  LEU A 155     -18.665   2.072 -10.577  1.00 96.73           C  
ATOM   1142  C   LEU A 155     -18.501   1.217  -9.319  1.00 96.73           C  
ATOM   1143  CB  LEU A 155     -18.032   1.368 -11.790  1.00 96.73           C  
ATOM   1144  O   LEU A 155     -19.454   0.532  -8.947  1.00 96.73           O  
ATOM   1145  CG  LEU A 155     -18.442   1.926 -13.165  1.00 96.73           C  
ATOM   1146  CD1 LEU A 155     -17.726   1.130 -14.258  1.00 96.73           C  
ATOM   1147  CD2 LEU A 155     -19.949   1.834 -13.422  1.00 96.73           C  
ATOM   1148  N   GLY A 156     -17.347   1.306  -8.645  1.00 96.62           N  
ATOM   1149  CA  GLY A 156     -17.123   0.689  -7.337  1.00 96.62           C  
ATOM   1150  C   GLY A 156     -18.161   1.145  -6.310  1.00 96.62           C  
ATOM   1151  O   GLY A 156     -18.866   0.319  -5.732  1.00 96.62           O  
ATOM   1152  N   MET A 157     -18.337   2.462  -6.151  1.00 97.76           N  
ATOM   1153  CA  MET A 157     -19.337   3.022  -5.232  1.00 97.76           C  
ATOM   1154  C   MET A 157     -20.750   2.538  -5.570  1.00 97.76           C  
ATOM   1155  CB  MET A 157     -19.241   4.557  -5.247  1.00 97.76           C  
ATOM   1156  O   MET A 157     -21.507   2.156  -4.677  1.00 97.76           O  
ATOM   1157  CG  MET A 157     -20.309   5.251  -4.387  1.00 97.76           C  
ATOM   1158  SD  MET A 157     -21.958   5.462  -5.136  1.00 97.76           S  
ATOM   1159  CE  MET A 157     -21.637   6.832  -6.268  1.00 97.76           C  
ATOM   1160  N   LYS A 158     -21.116   2.497  -6.859  1.00 98.21           N  
ATOM   1161  CA  LYS A 158     -22.448   2.047  -7.286  1.00 98.21           C  
ATOM   1162  C   LYS A 158     -22.726   0.590  -6.952  1.00 98.21           C  
ATOM   1163  CB  LYS A 158     -22.658   2.301  -8.789  1.00 98.21           C  
ATOM   1164  O   LYS A 158     -23.855   0.286  -6.577  1.00 98.21           O  
ATOM   1165  CG  LYS A 158     -22.917   3.773  -9.146  1.00 98.21           C  
ATOM   1166  CD  LYS A 158     -24.164   4.332  -8.446  1.00 98.21           C  
ATOM   1167  CE  LYS A 158     -24.461   5.754  -8.915  1.00 98.21           C  
ATOM   1168  NZ  LYS A 158     -25.444   6.414  -8.019  1.00 98.21           N  
ATOM   1169  N   ILE A 159     -21.748  -0.309  -7.075  1.00 98.18           N  
ATOM   1170  CA  ILE A 159     -21.960  -1.692  -6.638  1.00 98.18           C  
ATOM   1171  C   ILE A 159     -21.981  -1.806  -5.112  1.00 98.18           C  
ATOM   1172  CB  ILE A 159     -20.991  -2.691  -7.300  1.00 98.18           C  
ATOM   1173  O   ILE A 159     -22.840  -2.516  -4.593  1.00 98.18           O  
ATOM   1174  CG1 ILE A 159     -21.266  -4.124  -6.808  1.00 98.18           C  
ATOM   1175  CG2 ILE A 159     -19.507  -2.401  -7.065  1.00 98.18           C  
ATOM   1176  CD1 ILE A 159     -22.617  -4.677  -7.251  1.00 98.18           C  
ATOM   1177  N   ALA A 160     -21.110  -1.098  -4.391  1.00 98.33           N  
ATOM   1178  CA  ALA A 160     -21.043  -1.190  -2.934  1.00 98.33           C  
ATOM   1179  C   ALA A 160     -22.332  -0.685  -2.261  1.00 98.33           C  
ATOM   1180  CB  ALA A 160     -19.794  -0.447  -2.456  1.00 98.33           C  
ATOM   1181  O   ALA A 160     -22.992  -1.436  -1.539  1.00 98.33           O  
ATOM   1182  N   THR A 161     -22.786   0.515  -2.638  1.00 97.91           N  
ATOM   1183  CA  THR A 161     -24.062   1.099  -2.181  1.00 97.91           C  
ATOM   1184  C   THR A 161     -25.292   0.311  -2.632  1.00 97.91           C  
ATOM   1185  CB  THR A 161     -24.239   2.547  -2.662  1.00 97.91           C  
ATOM   1186  O   THR A 161     -26.363   0.449  -2.051  1.00 97.91           O  
ATOM   1187  CG2 THR A 161     -23.208   3.497  -2.063  1.00 97.91           C  
ATOM   1188  OG1 THR A 161     -24.120   2.629  -4.066  1.00 97.91           O  
ATOM   1189  N   TYR A 162     -25.171  -0.529  -3.663  1.00 98.06           N  
ATOM   1190  CA  TYR A 162     -26.222  -1.456  -4.082  1.00 98.06           C  
ATOM   1191  C   TYR A 162     -26.199  -2.762  -3.272  1.00 98.06           C  
ATOM   1192  CB  TYR A 162     -26.053  -1.719  -5.581  1.00 98.06           C  
ATOM   1193  O   TYR A 162     -27.248  -3.352  -2.998  1.00 98.06           O  
ATOM   1194  CG  TYR A 162     -27.037  -2.703  -6.170  1.00 98.06           C  
ATOM   1195  CD1 TYR A 162     -26.702  -4.068  -6.262  1.00 98.06           C  
ATOM   1196  CD2 TYR A 162     -28.274  -2.238  -6.649  1.00 98.06           C  
ATOM   1197  CE1 TYR A 162     -27.605  -4.970  -6.850  1.00 98.06           C  
ATOM   1198  CE2 TYR A 162     -29.184  -3.137  -7.230  1.00 98.06           C  
ATOM   1199  OH  TYR A 162     -29.712  -5.368  -7.894  1.00 98.06           O  
ATOM   1200  CZ  TYR A 162     -28.844  -4.499  -7.330  1.00 98.06           C  
ATOM   1201  N   ALA A 163     -25.018  -3.250  -2.908  1.00 98.24           N  
ATOM   1202  CA  ALA A 163     -24.832  -4.542  -2.266  1.00 98.24           C  
ATOM   1203  C   ALA A 163     -24.985  -4.504  -0.743  1.00 98.24           C  
ATOM   1204  CB  ALA A 163     -23.455  -5.059  -2.660  1.00 98.24           C  
ATOM   1205  O   ALA A 163     -25.440  -5.495  -0.182  1.00 98.24           O  
ATOM   1206  N   ASN A 164     -24.670  -3.386  -0.089  1.00 97.88           N  
ATOM   1207  CA  ASN A 164     -24.675  -3.246   1.372  1.00 97.88           C  
ATOM   1208  C   ASN A 164     -25.951  -3.783   2.059  1.00 97.88           C  
ATOM   1209  CB  ASN A 164     -24.355  -1.789   1.742  1.00 97.88           C  
ATOM   1210  O   ASN A 164     -25.888  -4.790   2.762  1.00 97.88           O  
ATOM   1211  CG  ASN A 164     -25.217  -0.704   1.116  1.00 97.88           C  
ATOM   1212  ND2 ASN A 164     -24.885   0.542   1.356  1.00 97.88           N  
ATOM   1213  OD1 ASN A 164     -26.204  -0.957   0.434  1.00 97.88           O  
ATOM   1214  N   ALA A 165     -27.137  -3.229   1.774  1.00 97.88           N  
ATOM   1215  CA  ALA A 165     -28.387  -3.722   2.365  1.00 97.88           C  
ATOM   1216  C   ALA A 165     -28.728  -5.154   1.930  1.00 97.88           C  
ATOM   1217  CB  ALA A 165     -29.542  -2.785   2.006  1.00 97.88           C  
ATOM   1218  O   ALA A 165     -29.396  -5.883   2.658  1.00 97.88           O  
ATOM   1219  N   ARG A 166     -28.278  -5.596   0.748  1.00 98.24           N  
ATOM   1220  CA  ARG A 166     -28.485  -6.986   0.304  1.00 98.24           C  
ATOM   1221  C   ARG A 166     -27.679  -7.950   1.165  1.00 98.24           C  
ATOM   1222  CB  ARG A 166     -28.141  -7.154  -1.181  1.00 98.24           C  
ATOM   1223  O   ARG A 166     -28.215  -8.980   1.561  1.00 98.24           O  
ATOM   1224  CG  ARG A 166     -29.140  -6.396  -2.050  1.00 98.24           C  
ATOM   1225  CD  ARG A 166     -28.760  -6.470  -3.528  1.00 98.24           C  
ATOM   1226  NE  ARG A 166     -29.878  -6.019  -4.371  1.00 98.24           N  
ATOM   1227  NH1 ARG A 166     -29.743  -3.756  -3.920  1.00 98.24           N  
ATOM   1228  NH2 ARG A 166     -31.368  -4.519  -5.202  1.00 98.24           N  
ATOM   1229  CZ  ARG A 166     -30.310  -4.774  -4.491  1.00 98.24           C  
ATOM   1230  N   THR A 167     -26.443  -7.593   1.497  1.00 98.34           N  
ATOM   1231  CA  THR A 167     -25.605  -8.331   2.445  1.00 98.34           C  
ATOM   1232  C   THR A 167     -26.264  -8.376   3.825  1.00 98.34           C  
ATOM   1233  CB  THR A 167     -24.206  -7.705   2.508  1.00 98.34           C  
ATOM   1234  O   THR A 167     -26.383  -9.465   4.386  1.00 98.34           O  
ATOM   1235  CG2 THR A 167     -23.258  -8.461   3.433  1.00 98.34           C  
ATOM   1236  OG1 THR A 167     -23.626  -7.724   1.222  1.00 98.34           O  
ATOM   1237  N   THR A 168     -26.805  -7.256   4.324  1.00 98.06           N  
ATOM   1238  CA  THR A 168     -27.565  -7.211   5.589  1.00 98.06           C  
ATOM   1239  C   THR A 168     -28.768  -8.160   5.578  1.00 98.06           C  
ATOM   1240  CB  THR A 168     -28.084  -5.792   5.868  1.00 98.06           C  
ATOM   1241  O   THR A 168     -28.965  -8.954   6.497  1.00 98.06           O  
ATOM   1242  CG2 THR A 168     -28.682  -5.670   7.258  1.00 98.06           C  
ATOM   1243  OG1 THR A 168     -27.065  -4.844   5.745  1.00 98.06           O  
ATOM   1244  N   LEU A 169     -29.574  -8.134   4.513  1.00 97.07           N  
ATOM   1245  CA  LEU A 169     -30.764  -8.981   4.408  1.00 97.07           C  
ATOM   1246  C   LEU A 169     -30.426 -10.471   4.272  1.00 97.07           C  
ATOM   1247  CB  LEU A 169     -31.632  -8.517   3.227  1.00 97.07           C  
ATOM   1248  O   LEU A 169     -31.186 -11.304   4.776  1.00 97.07           O  
ATOM   1249  CG  LEU A 169     -32.310  -7.146   3.411  1.00 97.07           C  
ATOM   1250  CD1 LEU A 169     -33.139  -6.845   2.160  1.00 97.07           C  
ATOM   1251  CD2 LEU A 169     -33.224  -7.084   4.633  1.00 97.07           C  
ATOM   1252  N   GLU A 170     -29.315 -10.813   3.614  1.00 97.05           N  
ATOM   1253  CA  GLU A 170     -28.815 -12.190   3.519  1.00 97.05           C  
ATOM   1254  C   GLU A 170     -28.150 -12.664   4.816  1.00 97.05           C  
ATOM   1255  CB  GLU A 170     -27.850 -12.348   2.333  1.00 97.05           C  
ATOM   1256  O   GLU A 170     -28.173 -13.864   5.092  1.00 97.05           O  
ATOM   1257  CG  GLU A 170     -28.550 -12.293   0.966  1.00 97.05           C  
ATOM   1258  CD  GLU A 170     -29.583 -13.406   0.752  1.00 97.05           C  
ATOM   1259  OE1 GLU A 170     -30.785 -13.094   0.591  1.00 97.05           O  
ATOM   1260  OE2 GLU A 170     -29.253 -14.614   0.746  1.00 97.05           O  
ATOM   1261  N   ALA A 171     -27.653 -11.755   5.664  1.00 97.14           N  
ATOM   1262  CA  ALA A 171     -27.117 -12.101   6.980  1.00 97.14           C  
ATOM   1263  C   ALA A 171     -28.173 -12.733   7.893  1.00 97.14           C  
ATOM   1264  CB  ALA A 171     -26.457 -10.872   7.617  1.00 97.14           C  
ATOM   1265  O   ALA A 171     -27.804 -13.503   8.775  1.00 97.14           O  
ATOM   1266  N   ARG A 172     -29.477 -12.539   7.632  1.00 94.91           N  
ATOM   1267  CA  ARG A 172     -30.573 -13.283   8.292  1.00 94.91           C  
ATOM   1268  C   ARG A 172     -30.482 -14.792   8.084  1.00 94.91           C  
ATOM   1269  CB  ARG A 172     -31.940 -12.756   7.840  1.00 94.91           C  
ATOM   1270  O   ARG A 172     -30.786 -15.548   8.995  1.00 94.91           O  
ATOM   1271  CG  ARG A 172     -32.164 -11.291   8.254  1.00 94.91           C  
ATOM   1272  CD  ARG A 172     -33.553 -10.806   7.836  1.00 94.91           C  
ATOM   1273  NE  ARG A 172     -33.685 -10.757   6.369  1.00 94.91           N  
ATOM   1274  NH1 ARG A 172     -35.941 -10.296   6.300  1.00 94.91           N  
ATOM   1275  NH2 ARG A 172     -34.790 -10.544   4.406  1.00 94.91           N  
ATOM   1276  CZ  ARG A 172     -34.804 -10.529   5.709  1.00 94.91           C  
ATOM   1277  N   LYS A 173     -29.947 -15.230   6.942  1.00 94.44           N  
ATOM   1278  CA  LYS A 173     -29.805 -16.645   6.561  1.00 94.44           C  
ATOM   1279  C   LYS A 173     -28.467 -17.262   6.986  1.00 94.44           C  
ATOM   1280  CB  LYS A 173     -29.999 -16.778   5.048  1.00 94.44           C  
ATOM   1281  O   LYS A 173     -28.189 -18.411   6.649  1.00 94.44           O  
ATOM   1282  CG  LYS A 173     -31.315 -16.173   4.541  1.00 94.44           C  
ATOM   1283  CD  LYS A 173     -31.316 -16.231   3.017  1.00 94.44           C  
ATOM   1284  CE  LYS A 173     -32.496 -15.444   2.457  1.00 94.44           C  
ATOM   1285  NZ  LYS A 173     -32.292 -15.211   1.014  1.00 94.44           N  
ATOM   1286  N   GLY A 174     -27.621 -16.506   7.687  1.00 94.20           N  
ATOM   1287  CA  GLY A 174     -26.313 -16.952   8.160  1.00 94.20           C  
ATOM   1288  C   GLY A 174     -25.132 -16.295   7.450  1.00 94.20           C  
ATOM   1289  O   GLY A 174     -25.255 -15.689   6.384  1.00 94.20           O  
ATOM   1290  N   VAL A 175     -23.957 -16.447   8.062  1.00 95.20           N  
ATOM   1291  CA  VAL A 175     -22.717 -15.771   7.655  1.00 95.20           C  
ATOM   1292  C   VAL A 175     -22.276 -16.130   6.233  1.00 95.20           C  
ATOM   1293  CB  VAL A 175     -21.626 -16.051   8.704  1.00 95.20           C  
ATOM   1294  O   VAL A 175     -21.842 -15.258   5.491  1.00 95.20           O  
ATOM   1295  CG1 VAL A 175     -21.107 -17.497   8.700  1.00 95.20           C  
ATOM   1296  CG2 VAL A 175     -20.456 -15.090   8.569  1.00 95.20           C  
ATOM   1297  N   GLY A 176     -22.482 -17.379   5.799  1.00 96.26           N  
ATOM   1298  CA  GLY A 176     -22.140 -17.812   4.444  1.00 96.26           C  
ATOM   1299  C   GLY A 176     -22.944 -17.109   3.350  1.00 96.26           C  
ATOM   1300  O   GLY A 176     -22.385 -16.758   2.315  1.00 96.26           O  
ATOM   1301  N   LYS A 177     -24.240 -16.840   3.563  1.00 96.94           N  
ATOM   1302  CA  LYS A 177     -25.072 -16.148   2.559  1.00 96.94           C  
ATOM   1303  C   LYS A 177     -24.717 -14.668   2.437  1.00 96.94           C  
ATOM   1304  CB  LYS A 177     -26.570 -16.326   2.865  1.00 96.94           C  
ATOM   1305  O   LYS A 177     -24.619 -14.155   1.318  1.00 96.94           O  
ATOM   1306  CG  LYS A 177     -27.087 -17.771   2.773  1.00 96.94           C  
ATOM   1307  CD  LYS A 177     -26.716 -18.466   1.455  1.00 96.94           C  
ATOM   1308  CE  LYS A 177     -27.433 -19.815   1.347  1.00 96.94           C  
ATOM   1309  NZ  LYS A 177     -26.652 -20.784   0.542  1.00 96.94           N  
ATOM   1310  N   ALA A 178     -24.466 -14.010   3.567  1.00 97.85           N  
ATOM   1311  CA  ALA A 178     -23.960 -12.642   3.582  1.00 97.85           C  
ATOM   1312  C   ALA A 178     -22.572 -12.549   2.932  1.00 97.85           C  
ATOM   1313  CB  ALA A 178     -23.966 -12.141   5.020  1.00 97.85           C  
ATOM   1314  O   ALA A 178     -22.392 -11.743   2.020  1.00 97.85           O  
ATOM   1315  N   PHE A 179     -21.647 -13.451   3.287  1.00 98.28           N  
ATOM   1316  CA  PHE A 179     -20.317 -13.528   2.680  1.00 98.28           C  
ATOM   1317  C   PHE A 179     -20.380 -13.623   1.156  1.00 98.28           C  
ATOM   1318  CB  PHE A 179     -19.548 -14.738   3.224  1.00 98.28           C  
ATOM   1319  O   PHE A 179     -19.735 -12.844   0.462  1.00 98.28           O  
ATOM   1320  CG  PHE A 179     -18.207 -14.927   2.543  1.00 98.28           C  
ATOM   1321  CD1 PHE A 179     -18.077 -15.786   1.432  1.00 98.28           C  
ATOM   1322  CD2 PHE A 179     -17.084 -14.235   3.022  1.00 98.28           C  
ATOM   1323  CE1 PHE A 179     -16.830 -15.943   0.802  1.00 98.28           C  
ATOM   1324  CE2 PHE A 179     -15.838 -14.397   2.399  1.00 98.28           C  
ATOM   1325  CZ  PHE A 179     -15.708 -15.246   1.286  1.00 98.28           C  
ATOM   1326  N   ILE A 180     -21.185 -14.544   0.616  1.00 97.73           N  
ATOM   1327  CA  ILE A 180     -21.305 -14.733  -0.836  1.00 97.73           C  
ATOM   1328  C   ILE A 180     -21.827 -13.464  -1.514  1.00 97.73           C  
ATOM   1329  CB  ILE A 180     -22.211 -15.948  -1.137  1.00 97.73           C  
ATOM   1330  O   ILE A 180     -21.363 -13.116  -2.598  1.00 97.73           O  
ATOM   1331  CG1 ILE A 180     -21.549 -17.273  -0.694  1.00 97.73           C  
ATOM   1332  CG2 ILE A 180     -22.619 -16.025  -2.622  1.00 97.73           C  
ATOM   1333  CD1 ILE A 180     -20.404 -17.761  -1.574  1.00 97.73           C  
ATOM   1334  N   THR A 181     -22.776 -12.763  -0.894  1.00 98.23           N  
ATOM   1335  CA  THR A 181     -23.345 -11.527  -1.452  1.00 98.23           C  
ATOM   1336  C   THR A 181     -22.318 -10.402  -1.469  1.00 98.23           C  
ATOM   1337  CB  THR A 181     -24.602 -11.113  -0.684  1.00 98.23           C  
ATOM   1338  O   THR A 181     -22.133  -9.769  -2.513  1.00 98.23           O  
ATOM   1339  CG2 THR A 181     -25.289  -9.888  -1.286  1.00 98.23           C  
ATOM   1340  OG1 THR A 181     -25.513 -12.183  -0.773  1.00 98.23           O  
ATOM   1341  N   ALA A 182     -21.596 -10.206  -0.365  1.00 98.35           N  
ATOM   1342  CA  ALA A 182     -20.522  -9.226  -0.279  1.00 98.35           C  
ATOM   1343  C   ALA A 182     -19.374  -9.564  -1.245  1.00 98.35           C  
ATOM   1344  CB  ALA A 182     -20.065  -9.142   1.179  1.00 98.35           C  
ATOM   1345  O   ALA A 182     -18.960  -8.713  -2.028  1.00 98.35           O  
ATOM   1346  N   PHE A 183     -18.924 -10.822  -1.289  1.00 98.43           N  
ATOM   1347  CA  PHE A 183     -17.787 -11.240  -2.111  1.00 98.43           C  
ATOM   1348  C   PHE A 183     -18.112 -11.220  -3.610  1.00 98.43           C  
ATOM   1349  CB  PHE A 183     -17.289 -12.619  -1.654  1.00 98.43           C  
ATOM   1350  O   PHE A 183     -17.305 -10.743  -4.407  1.00 98.43           O  
ATOM   1351  CG  PHE A 183     -16.049 -13.066  -2.403  1.00 98.43           C  
ATOM   1352  CD1 PHE A 183     -16.146 -14.032  -3.419  1.00 98.43           C  
ATOM   1353  CD2 PHE A 183     -14.808 -12.460  -2.137  1.00 98.43           C  
ATOM   1354  CE1 PHE A 183     -15.015 -14.384  -4.178  1.00 98.43           C  
ATOM   1355  CE2 PHE A 183     -13.683 -12.803  -2.907  1.00 98.43           C  
ATOM   1356  CZ  PHE A 183     -13.782 -13.763  -3.925  1.00 98.43           C  
ATOM   1357  N   ARG A 184     -19.316 -11.654  -4.024  1.00 98.39           N  
ATOM   1358  CA  ARG A 184     -19.764 -11.494  -5.422  1.00 98.39           C  
ATOM   1359  C   ARG A 184     -19.812 -10.020  -5.815  1.00 98.39           C  
ATOM   1360  CB  ARG A 184     -21.131 -12.159  -5.674  1.00 98.39           C  
ATOM   1361  O   ARG A 184     -19.438  -9.693  -6.935  1.00 98.39           O  
ATOM   1362  CG  ARG A 184     -21.046 -13.694  -5.741  1.00 98.39           C  
ATOM   1363  CD  ARG A 184     -22.406 -14.310  -6.109  1.00 98.39           C  
ATOM   1364  NE  ARG A 184     -22.418 -15.789  -5.996  1.00 98.39           N  
ATOM   1365  NH1 ARG A 184     -21.575 -16.403  -8.061  1.00 98.39           N  
ATOM   1366  NH2 ARG A 184     -22.194 -17.969  -6.664  1.00 98.39           N  
ATOM   1367  CZ  ARG A 184     -22.077 -16.695  -6.904  1.00 98.39           C  
ATOM   1368  N   SER A 185     -20.227  -9.138  -4.909  1.00 98.37           N  
ATOM   1369  CA  SER A 185     -20.283  -7.693  -5.156  1.00 98.37           C  
ATOM   1370  C   SER A 185     -18.891  -7.059  -5.234  1.00 98.37           C  
ATOM   1371  CB  SER A 185     -21.129  -7.016  -4.083  1.00 98.37           C  
ATOM   1372  O   SER A 185     -18.634  -6.283  -6.152  1.00 98.37           O  
ATOM   1373  OG  SER A 185     -22.413  -7.610  -4.072  1.00 98.37           O  
ATOM   1374  N   GLY A 186     -17.957  -7.462  -4.370  1.00 97.91           N  
ATOM   1375  CA  GLY A 186     -16.545  -7.099  -4.503  1.00 97.91           C  
ATOM   1376  C   GLY A 186     -15.959  -7.580  -5.834  1.00 97.91           C  
ATOM   1377  O   GLY A 186     -15.276  -6.827  -6.529  1.00 97.91           O  
ATOM   1378  N   ALA A 187     -16.298  -8.800  -6.267  1.00 98.24           N  
ATOM   1379  CA  ALA A 187     -15.885  -9.319  -7.569  1.00 98.24           C  
ATOM   1380  C   ALA A 187     -16.411  -8.462  -8.732  1.00 98.24           C  
ATOM   1381  CB  ALA A 187     -16.289 -10.795  -7.692  1.00 98.24           C  
ATOM   1382  O   ALA A 187     -15.657  -8.190  -9.663  1.00 98.24           O  
ATOM   1383  N   VAL A 188     -17.653  -7.963  -8.685  1.00 98.45           N  
ATOM   1384  CA  VAL A 188     -18.157  -7.028  -9.711  1.00 98.45           C  
ATOM   1385  C   VAL A 188     -17.210  -5.835  -9.866  1.00 98.45           C  
ATOM   1386  CB  VAL A 188     -19.564  -6.507  -9.381  1.00 98.45           C  
ATOM   1387  O   VAL A 188     -16.810  -5.531 -10.989  1.00 98.45           O  
ATOM   1388  CG1 VAL A 188     -20.070  -5.445 -10.368  1.00 98.45           C  
ATOM   1389  CG2 VAL A 188     -20.630  -7.600  -9.329  1.00 98.45           C  
ATOM   1390  N   MET A 189     -16.803  -5.200  -8.761  1.00 97.62           N  
ATOM   1391  CA  MET A 189     -15.838  -4.098  -8.795  1.00 97.62           C  
ATOM   1392  C   MET A 189     -14.494  -4.560  -9.372  1.00 97.62           C  
ATOM   1393  CB  MET A 189     -15.681  -3.502  -7.388  1.00 97.62           C  
ATOM   1394  O   MET A 189     -14.018  -3.988 -10.351  1.00 97.62           O  
ATOM   1395  CG  MET A 189     -14.698  -2.330  -7.347  1.00 97.62           C  
ATOM   1396  SD  MET A 189     -14.617  -1.593  -5.704  1.00 97.62           S  
ATOM   1397  CE  MET A 189     -13.232  -0.451  -5.903  1.00 97.62           C  
ATOM   1398  N   GLY A 190     -13.909  -5.632  -8.833  1.00 96.36           N  
ATOM   1399  CA  GLY A 190     -12.590  -6.105  -9.254  1.00 96.36           C  
ATOM   1400  C   GLY A 190     -12.494  -6.462 -10.737  1.00 96.36           C  
ATOM   1401  O   GLY A 190     -11.540  -6.061 -11.415  1.00 96.36           O  
ATOM   1402  N   PHE A 191     -13.498  -7.157 -11.275  1.00 98.34           N  
ATOM   1403  CA  PHE A 191     -13.546  -7.516 -12.691  1.00 98.34           C  
ATOM   1404  C   PHE A 191     -13.862  -6.324 -13.592  1.00 98.34           C  
ATOM   1405  CB  PHE A 191     -14.541  -8.654 -12.927  1.00 98.34           C  
ATOM   1406  O   PHE A 191     -13.213  -6.198 -14.631  1.00 98.34           O  
ATOM   1407  CG  PHE A 191     -13.984 -10.008 -12.563  1.00 98.34           C  
ATOM   1408  CD1 PHE A 191     -13.139 -10.686 -13.458  1.00 98.34           C  
ATOM   1409  CD2 PHE A 191     -14.275 -10.573 -11.312  1.00 98.34           C  
ATOM   1410  CE1 PHE A 191     -12.565 -11.909 -13.075  1.00 98.34           C  
ATOM   1411  CE2 PHE A 191     -13.679 -11.768 -10.913  1.00 98.34           C  
ATOM   1412  CZ  PHE A 191     -12.823 -12.426 -11.795  1.00 98.34           C  
ATOM   1413  N   LEU A 192     -14.797  -5.436 -13.224  1.00 97.03           N  
ATOM   1414  CA  LEU A 192     -15.089  -4.242 -14.029  1.00 97.03           C  
ATOM   1415  C   LEU A 192     -13.871  -3.325 -14.133  1.00 97.03           C  
ATOM   1416  CB  LEU A 192     -16.273  -3.440 -13.455  1.00 97.03           C  
ATOM   1417  O   LEU A 192     -13.557  -2.872 -15.231  1.00 97.03           O  
ATOM   1418  CG  LEU A 192     -17.661  -4.030 -13.733  1.00 97.03           C  
ATOM   1419  CD1 LEU A 192     -18.735  -3.183 -13.052  1.00 97.03           C  
ATOM   1420  CD2 LEU A 192     -17.996  -4.120 -15.226  1.00 97.03           C  
ATOM   1421  N   LEU A 193     -13.164  -3.078 -13.029  1.00 95.30           N  
ATOM   1422  CA  LEU A 193     -12.001  -2.187 -13.006  1.00 95.30           C  
ATOM   1423  C   LEU A 193     -10.829  -2.779 -13.792  1.00 95.30           C  
ATOM   1424  CB  LEU A 193     -11.613  -1.892 -11.548  1.00 95.30           C  
ATOM   1425  O   LEU A 193     -10.293  -2.125 -14.685  1.00 95.30           O  
ATOM   1426  CG  LEU A 193     -12.332  -0.665 -10.967  1.00 95.30           C  
ATOM   1427  CD1 LEU A 193     -13.862  -0.740 -10.971  1.00 95.30           C  
ATOM   1428  CD2 LEU A 193     -11.870  -0.434  -9.531  1.00 95.30           C  
ATOM   1429  N   SER A 194     -10.486  -4.046 -13.536  1.00 95.24           N  
ATOM   1430  CA  SER A 194      -9.379  -4.714 -14.236  1.00 95.24           C  
ATOM   1431  C   SER A 194      -9.639  -4.826 -15.739  1.00 95.24           C  
ATOM   1432  CB  SER A 194      -9.133  -6.115 -13.665  1.00 95.24           C  
ATOM   1433  O   SER A 194      -8.756  -4.573 -16.556  1.00 95.24           O  
ATOM   1434  OG  SER A 194      -8.946  -6.079 -12.264  1.00 95.24           O  
ATOM   1435  N   SER A 195     -10.873  -5.166 -16.115  1.00 97.12           N  
ATOM   1436  CA  SER A 195     -11.236  -5.368 -17.517  1.00 97.12           C  
ATOM   1437  C   SER A 195     -11.404  -4.054 -18.270  1.00 97.12           C  
ATOM   1438  CB  SER A 195     -12.525  -6.167 -17.636  1.00 97.12           C  
ATOM   1439  O   SER A 195     -10.933  -3.943 -19.399  1.00 97.12           O  
ATOM   1440  OG  SER A 195     -12.452  -7.361 -16.891  1.00 97.12           O  
ATOM   1441  N   SER A 196     -12.041  -3.046 -17.664  1.00 95.88           N  
ATOM   1442  CA  SER A 196     -12.194  -1.732 -18.299  1.00 95.88           C  
ATOM   1443  C   SER A 196     -10.844  -1.033 -18.446  1.00 95.88           C  
ATOM   1444  CB  SER A 196     -13.211  -0.851 -17.565  1.00 95.88           C  
ATOM   1445  O   SER A 196     -10.536  -0.553 -19.535  1.00 95.88           O  
ATOM   1446  OG  SER A 196     -12.780  -0.513 -16.266  1.00 95.88           O  
ATOM   1447  N   GLY A 197      -9.985  -1.088 -17.421  1.00 95.48           N  
ATOM   1448  CA  GLY A 197      -8.626  -0.557 -17.485  1.00 95.48           C  
ATOM   1449  C   GLY A 197      -7.786  -1.194 -18.596  1.00 95.48           C  
ATOM   1450  O   GLY A 197      -7.058  -0.482 -19.291  1.00 95.48           O  
ATOM   1451  N   LEU A 198      -7.915  -2.511 -18.806  1.00 97.31           N  
ATOM   1452  CA  LEU A 198      -7.270  -3.243 -19.901  1.00 97.31           C  
ATOM   1453  C   LEU A 198      -7.818  -2.858 -21.276  1.00 97.31           C  
ATOM   1454  CB  LEU A 198      -7.405  -4.755 -19.633  1.00 97.31           C  
ATOM   1455  O   LEU A 198      -7.039  -2.542 -22.175  1.00 97.31           O  
ATOM   1456  CG  LEU A 198      -6.832  -5.661 -20.740  1.00 97.31           C  
ATOM   1457  CD1 LEU A 198      -5.317  -5.507 -20.880  1.00 97.31           C  
ATOM   1458  CD2 LEU A 198      -7.156  -7.118 -20.426  1.00 97.31           C  
ATOM   1459  N   VAL A 199      -9.141  -2.873 -21.443  1.00 97.22           N  
ATOM   1460  CA  VAL A 199      -9.791  -2.596 -22.732  1.00 97.22           C  
ATOM   1461  C   VAL A 199      -9.543  -1.155 -23.170  1.00 97.22           C  
ATOM   1462  CB  VAL A 199     -11.296  -2.923 -22.666  1.00 97.22           C  
ATOM   1463  O   VAL A 199      -9.188  -0.933 -24.326  1.00 97.22           O  
ATOM   1464  CG1 VAL A 199     -12.068  -2.439 -23.899  1.00 97.22           C  
ATOM   1465  CG2 VAL A 199     -11.506  -4.439 -22.575  1.00 97.22           C  
ATOM   1466  N   VAL A 200      -9.662  -0.179 -22.264  1.00 97.39           N  
ATOM   1467  CA  VAL A 200      -9.401   1.233 -22.580  1.00 97.39           C  
ATOM   1468  C   VAL A 200      -7.940   1.440 -22.975  1.00 97.39           C  
ATOM   1469  CB  VAL A 200      -9.800   2.159 -21.414  1.00 97.39           C  
ATOM   1470  O   VAL A 200      -7.676   2.076 -23.997  1.00 97.39           O  
ATOM   1471  CG1 VAL A 200      -9.395   3.613 -21.695  1.00 97.39           C  
ATOM   1472  CG2 VAL A 200     -11.321   2.145 -21.200  1.00 97.39           C  
ATOM   1473  N   LEU A 201      -6.987   0.857 -22.237  1.00 97.51           N  
ATOM   1474  CA  LEU A 201      -5.567   0.944 -22.587  1.00 97.51           C  
ATOM   1475  C   LEU A 201      -5.285   0.313 -23.961  1.00 97.51           C  
ATOM   1476  CB  LEU A 201      -4.731   0.297 -21.468  1.00 97.51           C  
ATOM   1477  O   LEU A 201      -4.632   0.932 -24.798  1.00 97.51           O  
ATOM   1478  CG  LEU A 201      -3.211   0.324 -21.714  1.00 97.51           C  
ATOM   1479  CD1 LEU A 201      -2.668   1.739 -21.916  1.00 97.51           C  
ATOM   1480  CD2 LEU A 201      -2.484  -0.302 -20.524  1.00 97.51           C  
ATOM   1481  N   TYR A 202      -5.825  -0.881 -24.225  1.00 97.56           N  
ATOM   1482  CA  TYR A 202      -5.670  -1.569 -25.509  1.00 97.56           C  
ATOM   1483  C   TYR A 202      -6.254  -0.763 -26.680  1.00 97.56           C  
ATOM   1484  CB  TYR A 202      -6.320  -2.956 -25.422  1.00 97.56           C  
ATOM   1485  O   TYR A 202      -5.587  -0.591 -27.702  1.00 97.56           O  
ATOM   1486  CG  TYR A 202      -6.312  -3.708 -26.739  1.00 97.56           C  
ATOM   1487  CD1 TYR A 202      -7.483  -3.750 -27.520  1.00 97.56           C  
ATOM   1488  CD2 TYR A 202      -5.128  -4.311 -27.212  1.00 97.56           C  
ATOM   1489  CE1 TYR A 202      -7.465  -4.375 -28.779  1.00 97.56           C  
ATOM   1490  CE2 TYR A 202      -5.107  -4.940 -28.474  1.00 97.56           C  
ATOM   1491  OH  TYR A 202      -6.263  -5.437 -30.532  1.00 97.56           O  
ATOM   1492  CZ  TYR A 202      -6.277  -4.956 -29.265  1.00 97.56           C  
ATOM   1493  N   ILE A 203      -7.472  -0.227 -26.538  1.00 97.46           N  
ATOM   1494  CA  ILE A 203      -8.093   0.627 -27.563  1.00 97.46           C  
ATOM   1495  C   ILE A 203      -7.230   1.868 -27.803  1.00 97.46           C  
ATOM   1496  CB  ILE A 203      -9.542   0.998 -27.167  1.00 97.46           C  
ATOM   1497  O   ILE A 203      -6.959   2.205 -28.953  1.00 97.46           O  
ATOM   1498  CG1 ILE A 203     -10.450  -0.252 -27.253  1.00 97.46           C  
ATOM   1499  CG2 ILE A 203     -10.108   2.113 -28.073  1.00 97.46           C  
ATOM   1500  CD1 ILE A 203     -11.835  -0.052 -26.624  1.00 97.46           C  
ATOM   1501  N   THR A 204      -6.744   2.511 -26.737  1.00 97.20           N  
ATOM   1502  CA  THR A 204      -5.904   3.715 -26.842  1.00 97.20           C  
ATOM   1503  C   THR A 204      -4.612   3.427 -27.610  1.00 97.20           C  
ATOM   1504  CB  THR A 204      -5.581   4.303 -25.459  1.00 97.20           C  
ATOM   1505  O   THR A 204      -4.271   4.179 -28.520  1.00 97.20           O  
ATOM   1506  CG2 THR A 204      -4.937   5.685 -25.564  1.00 97.20           C  
ATOM   1507  OG1 THR A 204      -6.767   4.496 -24.722  1.00 97.20           O  
ATOM   1508  N   ILE A 205      -3.939   2.305 -27.321  1.00 97.33           N  
ATOM   1509  CA  ILE A 205      -2.734   1.865 -28.046  1.00 97.33           C  
ATOM   1510  C   ILE A 205      -3.027   1.704 -29.543  1.00 97.33           C  
ATOM   1511  CB  ILE A 205      -2.174   0.562 -27.424  1.00 97.33           C  
ATOM   1512  O   ILE A 205      -2.288   2.236 -30.368  1.00 97.33           O  
ATOM   1513  CG1 ILE A 205      -1.561   0.860 -26.036  1.00 97.33           C  
ATOM   1514  CG2 ILE A 205      -1.116  -0.112 -28.322  1.00 97.33           C  
ATOM   1515  CD1 ILE A 205      -1.328  -0.396 -25.189  1.00 97.33           C  
ATOM   1516  N   ASN A 206      -4.113   1.018 -29.910  1.00 96.73           N  
ATOM   1517  CA  ASN A 206      -4.453   0.784 -31.318  1.00 96.73           C  
ATOM   1518  C   ASN A 206      -4.845   2.071 -32.054  1.00 96.73           C  
ATOM   1519  CB  ASN A 206      -5.560  -0.271 -31.416  1.00 96.73           C  
ATOM   1520  O   ASN A 206      -4.408   2.288 -33.183  1.00 96.73           O  
ATOM   1521  CG  ASN A 206      -5.003  -1.655 -31.183  1.00 96.73           C  
ATOM   1522  ND2 ASN A 206      -5.112  -2.173 -29.988  1.00 96.73           N  
ATOM   1523  OD1 ASN A 206      -4.411  -2.260 -32.054  1.00 96.73           O  
ATOM   1524  N   VAL A 207      -5.615   2.955 -31.414  1.00 97.06           N  
ATOM   1525  CA  VAL A 207      -5.986   4.255 -31.995  1.00 97.06           C  
ATOM   1526  C   VAL A 207      -4.748   5.128 -32.201  1.00 97.06           C  
ATOM   1527  CB  VAL A 207      -7.040   4.962 -31.120  1.00 97.06           C  
ATOM   1528  O   VAL A 207      -4.589   5.724 -33.264  1.00 97.06           O  
ATOM   1529  CG1 VAL A 207      -7.317   6.401 -31.575  1.00 97.06           C  
ATOM   1530  CG2 VAL A 207      -8.379   4.211 -31.177  1.00 97.06           C  
ATOM   1531  N   PHE A 208      -3.831   5.178 -31.230  1.00 97.38           N  
ATOM   1532  CA  PHE A 208      -2.600   5.963 -31.365  1.00 97.38           C  
ATOM   1533  C   PHE A 208      -1.659   5.346 -32.416  1.00 97.38           C  
ATOM   1534  CB  PHE A 208      -1.922   6.126 -29.994  1.00 97.38           C  
ATOM   1535  O   PHE A 208      -1.025   6.086 -33.174  1.00 97.38           O  
ATOM   1536  CG  PHE A 208      -2.548   7.115 -29.011  1.00 97.38           C  
ATOM   1537  CD1 PHE A 208      -3.897   7.530 -29.094  1.00 97.38           C  
ATOM   1538  CD2 PHE A 208      -1.747   7.620 -27.967  1.00 97.38           C  
ATOM   1539  CE1 PHE A 208      -4.437   8.413 -28.141  1.00 97.38           C  
ATOM   1540  CE2 PHE A 208      -2.283   8.509 -27.020  1.00 97.38           C  
ATOM   1541  CZ  PHE A 208      -3.629   8.902 -27.100  1.00 97.38           C  
ATOM   1542  N   LYS A 209      -1.628   4.008 -32.549  1.00 95.94           N  
ATOM   1543  CA  LYS A 209      -0.859   3.276 -33.583  1.00 95.94           C  
ATOM   1544  C   LYS A 209      -1.228   3.729 -34.994  1.00 95.94           C  
ATOM   1545  CB  LYS A 209      -1.011   1.748 -33.374  1.00 95.94           C  
ATOM   1546  O   LYS A 209      -0.333   3.854 -35.825  1.00 95.94           O  
ATOM   1547  CG  LYS A 209      -0.128   0.851 -34.274  1.00 95.94           C  
ATOM   1548  CD  LYS A 209      -0.323  -0.654 -33.951  1.00 95.94           C  
ATOM   1549  CE  LYS A 209       0.419  -1.618 -34.912  1.00 95.94           C  
ATOM   1550  NZ  LYS A 209       0.182  -3.071 -34.606  1.00 95.94           N  
ATOM   1551  N   MET A 210      -2.494   4.079 -35.248  1.00 95.88           N  
ATOM   1552  CA  MET A 210      -2.935   4.602 -36.552  1.00 95.88           C  
ATOM   1553  C   MET A 210      -2.215   5.895 -36.967  1.00 95.88           C  
ATOM   1554  CB  MET A 210      -4.445   4.878 -36.547  1.00 95.88           C  
ATOM   1555  O   MET A 210      -2.026   6.126 -38.158  1.00 95.88           O  
ATOM   1556  CG  MET A 210      -5.302   3.631 -36.314  1.00 95.88           C  
ATOM   1557  SD  MET A 210      -7.085   3.958 -36.190  1.00 95.88           S  
ATOM   1558  CE  MET A 210      -7.440   4.549 -37.866  1.00 95.88           C  
ATOM   1559  N   TYR A 211      -1.819   6.737 -36.006  1.00 95.01           N  
ATOM   1560  CA  TYR A 211      -1.086   7.975 -36.279  1.00 95.01           C  
ATOM   1561  C   TYR A 211       0.433   7.770 -36.267  1.00 95.01           C  
ATOM   1562  CB  TYR A 211      -1.494   9.049 -35.263  1.00 95.01           C  
ATOM   1563  O   TYR A 211       1.140   8.212 -37.177  1.00 95.01           O  
ATOM   1564  CG  TYR A 211      -0.720  10.335 -35.459  1.00 95.01           C  
ATOM   1565  CD1 TYR A 211       0.391  10.629 -34.643  1.00 95.01           C  
ATOM   1566  CD2 TYR A 211      -1.061  11.190 -36.524  1.00 95.01           C  
ATOM   1567  CE1 TYR A 211       1.162  11.781 -34.888  1.00 95.01           C  
ATOM   1568  CE2 TYR A 211      -0.282  12.331 -36.785  1.00 95.01           C  
ATOM   1569  OH  TYR A 211       1.597  13.696 -36.272  1.00 95.01           O  
ATOM   1570  CZ  TYR A 211       0.831  12.620 -35.974  1.00 95.01           C  
ATOM   1571  N   TYR A 212       0.951   7.106 -35.231  1.00 95.23           N  
ATOM   1572  CA  TYR A 212       2.392   6.936 -35.053  1.00 95.23           C  
ATOM   1573  C   TYR A 212       3.010   5.988 -36.090  1.00 95.23           C  
ATOM   1574  CB  TYR A 212       2.676   6.494 -33.617  1.00 95.23           C  
ATOM   1575  O   TYR A 212       4.142   6.228 -36.526  1.00 95.23           O  
ATOM   1576  CG  TYR A 212       2.699   7.657 -32.642  1.00 95.23           C  
ATOM   1577  CD1 TYR A 212       3.875   8.420 -32.508  1.00 95.23           C  
ATOM   1578  CD2 TYR A 212       1.551   8.007 -31.906  1.00 95.23           C  
ATOM   1579  CE1 TYR A 212       3.902   9.545 -31.669  1.00 95.23           C  
ATOM   1580  CE2 TYR A 212       1.571   9.135 -31.064  1.00 95.23           C  
ATOM   1581  OH  TYR A 212       2.753  11.020 -30.198  1.00 95.23           O  
ATOM   1582  CZ  TYR A 212       2.746   9.904 -30.954  1.00 95.23           C  
ATOM   1583  N   GLY A 213       2.262   4.984 -36.559  1.00 93.31           N  
ATOM   1584  CA  GLY A 213       2.767   3.954 -37.465  1.00 93.31           C  
ATOM   1585  C   GLY A 213       3.925   3.198 -36.815  1.00 93.31           C  
ATOM   1586  O   GLY A 213       3.763   2.622 -35.741  1.00 93.31           O  
ATOM   1587  N   ASP A 214       5.100   3.268 -37.437  1.00 91.88           N  
ATOM   1588  CA  ASP A 214       6.324   2.616 -36.954  1.00 91.88           C  
ATOM   1589  C   ASP A 214       7.041   3.397 -35.831  1.00 91.88           C  
ATOM   1590  CB  ASP A 214       7.262   2.369 -38.150  1.00 91.88           C  
ATOM   1591  O   ASP A 214       8.020   2.918 -35.264  1.00 91.88           O  
ATOM   1592  CG  ASP A 214       6.659   1.457 -39.227  1.00 91.88           C  
ATOM   1593  OD1 ASP A 214       5.743   0.670 -38.902  1.00 91.88           O  
ATOM   1594  OD2 ASP A 214       7.080   1.619 -40.394  1.00 91.88           O  
ATOM   1595  N   ASP A 215       6.574   4.593 -35.462  1.00 93.84           N  
ATOM   1596  CA  ASP A 215       7.137   5.361 -34.342  1.00 93.84           C  
ATOM   1597  C   ASP A 215       6.568   4.883 -32.994  1.00 93.84           C  
ATOM   1598  CB  ASP A 215       6.946   6.860 -34.594  1.00 93.84           C  
ATOM   1599  O   ASP A 215       5.725   5.532 -32.371  1.00 93.84           O  
ATOM   1600  CG  ASP A 215       7.515   7.738 -33.474  1.00 93.84           C  
ATOM   1601  OD1 ASP A 215       8.211   7.218 -32.576  1.00 93.84           O  
ATOM   1602  OD2 ASP A 215       7.243   8.957 -33.558  1.00 93.84           O  
ATOM   1603  N   TRP A 216       6.996   3.698 -32.552  1.00 94.57           N  
ATOM   1604  CA  TRP A 216       6.535   3.127 -31.282  1.00 94.57           C  
ATOM   1605  C   TRP A 216       7.151   3.822 -30.062  1.00 94.57           C  
ATOM   1606  CB  TRP A 216       6.750   1.609 -31.262  1.00 94.57           C  
ATOM   1607  O   TRP A 216       6.538   3.806 -28.997  1.00 94.57           O  
ATOM   1608  CG  TRP A 216       5.814   0.811 -32.124  1.00 94.57           C  
ATOM   1609  CD1 TRP A 216       5.083   1.277 -33.164  1.00 94.57           C  
ATOM   1610  CD2 TRP A 216       5.530  -0.619 -32.065  1.00 94.57           C  
ATOM   1611  CE2 TRP A 216       4.668  -0.955 -33.152  1.00 94.57           C  
ATOM   1612  CE3 TRP A 216       5.940  -1.671 -31.219  1.00 94.57           C  
ATOM   1613  NE1 TRP A 216       4.402   0.247 -33.769  1.00 94.57           N  
ATOM   1614  CH2 TRP A 216       4.796  -3.302 -32.621  1.00 94.57           C  
ATOM   1615  CZ2 TRP A 216       4.302  -2.275 -33.436  1.00 94.57           C  
ATOM   1616  CZ3 TRP A 216       5.602  -3.005 -31.510  1.00 94.57           C  
ATOM   1617  N   GLU A 217       8.307   4.476 -30.220  1.00 91.59           N  
ATOM   1618  CA  GLU A 217       8.919   5.329 -29.191  1.00 91.59           C  
ATOM   1619  C   GLU A 217       7.941   6.446 -28.798  1.00 91.59           C  
ATOM   1620  CB  GLU A 217      10.267   5.873 -29.724  1.00 91.59           C  
ATOM   1621  O   GLU A 217       7.502   6.507 -27.648  1.00 91.59           O  
ATOM   1622  CG  GLU A 217      11.045   6.779 -28.749  1.00 91.59           C  
ATOM   1623  CD  GLU A 217      12.386   7.301 -29.325  1.00 91.59           C  
ATOM   1624  OE1 GLU A 217      12.833   8.407 -28.931  1.00 91.59           O  
ATOM   1625  OE2 GLU A 217      13.065   6.585 -30.107  1.00 91.59           O  
ATOM   1626  N   GLY A 218       7.504   7.252 -29.772  1.00 92.55           N  
ATOM   1627  CA  GLY A 218       6.539   8.324 -29.544  1.00 92.55           C  
ATOM   1628  C   GLY A 218       5.161   7.817 -29.112  1.00 92.55           C  
ATOM   1629  O   GLY A 218       4.529   8.430 -28.252  1.00 92.55           O  
ATOM   1630  N   LEU A 219       4.708   6.676 -29.646  1.00 96.26           N  
ATOM   1631  CA  LEU A 219       3.419   6.087 -29.277  1.00 96.26           C  
ATOM   1632  C   LEU A 219       3.352   5.741 -27.791  1.00 96.26           C  
ATOM   1633  CB  LEU A 219       3.155   4.841 -30.134  1.00 96.26           C  
ATOM   1634  O   LEU A 219       2.429   6.172 -27.098  1.00 96.26           O  
ATOM   1635  CG  LEU A 219       1.803   4.168 -29.824  1.00 96.26           C  
ATOM   1636  CD1 LEU A 219       1.239   3.576 -31.099  1.00 96.26           C  
ATOM   1637  CD2 LEU A 219       1.897   3.004 -28.843  1.00 96.26           C  
ATOM   1638  N   PHE A 220       4.298   4.939 -27.300  1.00 95.80           N  
ATOM   1639  CA  PHE A 220       4.246   4.457 -25.922  1.00 95.80           C  
ATOM   1640  C   PHE A 220       4.694   5.533 -24.931  1.00 95.80           C  
ATOM   1641  CB  PHE A 220       5.002   3.134 -25.779  1.00 95.80           C  
ATOM   1642  O   PHE A 220       4.180   5.547 -23.813  1.00 95.80           O  
ATOM   1643  CG  PHE A 220       4.323   1.967 -26.485  1.00 95.80           C  
ATOM   1644  CD1 PHE A 220       3.099   1.461 -26.003  1.00 95.80           C  
ATOM   1645  CD2 PHE A 220       4.885   1.403 -27.644  1.00 95.80           C  
ATOM   1646  CE1 PHE A 220       2.453   0.405 -26.673  1.00 95.80           C  
ATOM   1647  CE2 PHE A 220       4.237   0.357 -28.323  1.00 95.80           C  
ATOM   1648  CZ  PHE A 220       3.018  -0.145 -27.837  1.00 95.80           C  
ATOM   1649  N   GLU A 221       5.534   6.490 -25.349  1.00 94.24           N  
ATOM   1650  CA  GLU A 221       5.766   7.728 -24.597  1.00 94.24           C  
ATOM   1651  C   GLU A 221       4.449   8.489 -24.395  1.00 94.24           C  
ATOM   1652  CB  GLU A 221       6.838   8.590 -25.291  1.00 94.24           C  
ATOM   1653  O   GLU A 221       4.116   8.828 -23.262  1.00 94.24           O  
ATOM   1654  CG  GLU A 221       7.194   9.852 -24.483  1.00 94.24           C  
ATOM   1655  CD  GLU A 221       8.416  10.626 -25.020  1.00 94.24           C  
ATOM   1656  OE1 GLU A 221       8.818  11.641 -24.408  1.00 94.24           O  
ATOM   1657  OE2 GLU A 221       9.049  10.236 -26.018  1.00 94.24           O  
ATOM   1658  N   SER A 222       3.626   8.654 -25.436  1.00 96.62           N  
ATOM   1659  CA  SER A 222       2.306   9.273 -25.287  1.00 96.62           C  
ATOM   1660  C   SER A 222       1.334   8.470 -24.430  1.00 96.62           C  
ATOM   1661  CB  SER A 222       1.671   9.549 -26.643  1.00 96.62           C  
ATOM   1662  O   SER A 222       0.526   9.058 -23.716  1.00 96.62           O  
ATOM   1663  OG  SER A 222       2.298  10.669 -27.214  1.00 96.62           O  
ATOM   1664  N   ILE A 223       1.404   7.138 -24.438  1.00 97.24           N  
ATOM   1665  CA  ILE A 223       0.552   6.290 -23.590  1.00 97.24           C  
ATOM   1666  C   ILE A 223       0.860   6.466 -22.094  1.00 97.24           C  
ATOM   1667  CB  ILE A 223       0.640   4.819 -24.061  1.00 97.24           C  
ATOM   1668  O   ILE A 223      -0.038   6.269 -21.278  1.00 97.24           O  
ATOM   1669  CG1 ILE A 223      -0.038   4.614 -25.436  1.00 97.24           C  
ATOM   1670  CG2 ILE A 223       0.073   3.807 -23.054  1.00 97.24           C  
ATOM   1671  CD1 ILE A 223      -1.566   4.739 -25.458  1.00 97.24           C  
ATOM   1672  N   THR A 224       2.061   6.913 -21.700  1.00 95.83           N  
ATOM   1673  CA  THR A 224       2.382   7.143 -20.273  1.00 95.83           C  
ATOM   1674  C   THR A 224       1.457   8.135 -19.578  1.00 95.83           C  
ATOM   1675  CB  THR A 224       3.808   7.637 -20.034  1.00 95.83           C  
ATOM   1676  O   THR A 224       1.185   7.971 -18.385  1.00 95.83           O  
ATOM   1677  CG2 THR A 224       4.846   6.648 -20.510  1.00 95.83           C  
ATOM   1678  OG1 THR A 224       4.046   8.871 -20.657  1.00 95.83           O  
ATOM   1679  N   GLY A 225       0.890   9.091 -20.324  1.00 97.29           N  
ATOM   1680  CA  GLY A 225      -0.121  10.010 -19.806  1.00 97.29           C  
ATOM   1681  C   GLY A 225      -1.332   9.286 -19.207  1.00 97.29           C  
ATOM   1682  O   GLY A 225      -1.900   9.777 -18.239  1.00 97.29           O  
ATOM   1683  N   TYR A 226      -1.668   8.076 -19.671  1.00 98.05           N  
ATOM   1684  CA  TYR A 226      -2.745   7.254 -19.106  1.00 98.05           C  
ATOM   1685  C   TYR A 226      -2.526   6.912 -17.625  1.00 98.05           C  
ATOM   1686  CB  TYR A 226      -2.877   5.975 -19.944  1.00 98.05           C  
ATOM   1687  O   TYR A 226      -3.448   7.040 -16.819  1.00 98.05           O  
ATOM   1688  CG  TYR A 226      -4.035   5.082 -19.555  1.00 98.05           C  
ATOM   1689  CD1 TYR A 226      -3.799   3.834 -18.946  1.00 98.05           C  
ATOM   1690  CD2 TYR A 226      -5.350   5.492 -19.839  1.00 98.05           C  
ATOM   1691  CE1 TYR A 226      -4.876   2.974 -18.661  1.00 98.05           C  
ATOM   1692  CE2 TYR A 226      -6.433   4.647 -19.531  1.00 98.05           C  
ATOM   1693  OH  TYR A 226      -7.227   2.516 -18.801  1.00 98.05           O  
ATOM   1694  CZ  TYR A 226      -6.192   3.375 -18.976  1.00 98.05           C  
ATOM   1695  N   GLY A 227      -1.299   6.535 -17.250  1.00 97.09           N  
ATOM   1696  CA  GLY A 227      -0.939   6.264 -15.853  1.00 97.09           C  
ATOM   1697  C   GLY A 227      -0.964   7.535 -15.004  1.00 97.09           C  
ATOM   1698  O   GLY A 227      -1.563   7.546 -13.930  1.00 97.09           O  
ATOM   1699  N   LEU A 228      -0.408   8.629 -15.542  1.00 98.15           N  
ATOM   1700  CA  LEU A 228      -0.429   9.951 -14.907  1.00 98.15           C  
ATOM   1701  C   LEU A 228      -1.862  10.408 -14.606  1.00 98.15           C  
ATOM   1702  CB  LEU A 228       0.325  10.943 -15.816  1.00 98.15           C  
ATOM   1703  O   LEU A 228      -2.173  10.746 -13.470  1.00 98.15           O  
ATOM   1704  CG  LEU A 228       0.327  12.410 -15.345  1.00 98.15           C  
ATOM   1705  CD1 LEU A 228       0.968  12.584 -13.976  1.00 98.15           C  
ATOM   1706  CD2 LEU A 228       1.098  13.257 -16.356  1.00 98.15           C  
ATOM   1707  N   GLY A 229      -2.757  10.350 -15.596  1.00 97.80           N  
ATOM   1708  CA  GLY A 229      -4.165  10.705 -15.420  1.00 97.80           C  
ATOM   1709  C   GLY A 229      -4.855   9.840 -14.372  1.00 97.80           C  
ATOM   1710  O   GLY A 229      -5.588  10.359 -13.530  1.00 97.80           O  
ATOM   1711  N   GLY A 230      -4.575   8.533 -14.383  1.00 97.26           N  
ATOM   1712  CA  GLY A 230      -5.140   7.591 -13.427  1.00 97.26           C  
ATOM   1713  C   GLY A 230      -4.817   7.936 -11.976  1.00 97.26           C  
ATOM   1714  O   GLY A 230      -5.734   8.112 -11.166  1.00 97.26           O  
ATOM   1715  N   SER A 231      -3.529   8.097 -11.671  1.00 97.59           N  
ATOM   1716  CA  SER A 231      -3.060   8.397 -10.317  1.00 97.59           C  
ATOM   1717  C   SER A 231      -3.308   9.840  -9.886  1.00 97.59           C  
ATOM   1718  CB  SER A 231      -1.585   8.050 -10.185  1.00 97.59           C  
ATOM   1719  O   SER A 231      -3.568  10.068  -8.705  1.00 97.59           O  
ATOM   1720  OG  SER A 231      -1.467   6.647 -10.173  1.00 97.59           O  
ATOM   1721  N   SER A 232      -3.316  10.812 -10.808  1.00 97.67           N  
ATOM   1722  CA  SER A 232      -3.696  12.193 -10.485  1.00 97.67           C  
ATOM   1723  C   SER A 232      -5.110  12.259  -9.912  1.00 97.67           C  
ATOM   1724  CB  SER A 232      -3.630  13.101 -11.717  1.00 97.67           C  
ATOM   1725  O   SER A 232      -5.315  12.870  -8.867  1.00 97.67           O  
ATOM   1726  OG  SER A 232      -2.309  13.386 -12.114  1.00 97.67           O  
ATOM   1727  N   MET A 233      -6.086  11.604 -10.551  1.00 97.17           N  
ATOM   1728  CA  MET A 233      -7.462  11.589 -10.036  1.00 97.17           C  
ATOM   1729  C   MET A 233      -7.589  10.724  -8.778  1.00 97.17           C  
ATOM   1730  CB  MET A 233      -8.449  11.120 -11.113  1.00 97.17           C  
ATOM   1731  O   MET A 233      -8.315  11.091  -7.853  1.00 97.17           O  
ATOM   1732  CG  MET A 233      -8.386  11.943 -12.404  1.00 97.17           C  
ATOM   1733  SD  MET A 233      -8.438  13.746 -12.229  1.00 97.17           S  
ATOM   1734  CE  MET A 233      -6.947  14.240 -13.123  1.00 97.17           C  
ATOM   1735  N   ALA A 234      -6.843   9.616  -8.707  1.00 97.29           N  
ATOM   1736  CA  ALA A 234      -6.822   8.753  -7.532  1.00 97.29           C  
ATOM   1737  C   ALA A 234      -6.310   9.472  -6.277  1.00 97.29           C  
ATOM   1738  CB  ALA A 234      -5.965   7.524  -7.827  1.00 97.29           C  
ATOM   1739  O   ALA A 234      -6.835   9.223  -5.195  1.00 97.29           O  
ATOM   1740  N   LEU A 235      -5.335  10.384  -6.406  1.00 98.03           N  
ATOM   1741  CA  LEU A 235      -4.808  11.158  -5.280  1.00 98.03           C  
ATOM   1742  C   LEU A 235      -5.916  11.962  -4.599  1.00 98.03           C  
ATOM   1743  CB  LEU A 235      -3.686  12.094  -5.767  1.00 98.03           C  
ATOM   1744  O   LEU A 235      -6.113  11.854  -3.390  1.00 98.03           O  
ATOM   1745  CG  LEU A 235      -3.074  12.943  -4.637  1.00 98.03           C  
ATOM   1746  CD1 LEU A 235      -2.353  12.081  -3.598  1.00 98.03           C  
ATOM   1747  CD2 LEU A 235      -2.069  13.931  -5.213  1.00 98.03           C  
ATOM   1748  N   PHE A 236      -6.663  12.745  -5.379  1.00 96.97           N  
ATOM   1749  CA  PHE A 236      -7.776  13.526  -4.845  1.00 96.97           C  
ATOM   1750  C   PHE A 236      -8.917  12.628  -4.363  1.00 96.97           C  
ATOM   1751  CB  PHE A 236      -8.272  14.525  -5.891  1.00 96.97           C  
ATOM   1752  O   PHE A 236      -9.520  12.936  -3.342  1.00 96.97           O  
ATOM   1753  CG  PHE A 236      -7.254  15.584  -6.262  1.00 96.97           C  
ATOM   1754  CD1 PHE A 236      -7.001  16.660  -5.391  1.00 96.97           C  
ATOM   1755  CD2 PHE A 236      -6.548  15.489  -7.473  1.00 96.97           C  
ATOM   1756  CE1 PHE A 236      -6.048  17.636  -5.733  1.00 96.97           C  
ATOM   1757  CE2 PHE A 236      -5.569  16.442  -7.796  1.00 96.97           C  
ATOM   1758  CZ  PHE A 236      -5.323  17.522  -6.933  1.00 96.97           C  
ATOM   1759  N   GLY A 237      -9.174  11.501  -5.038  1.00 95.96           N  
ATOM   1760  CA  GLY A 237     -10.168  10.517  -4.609  1.00 95.96           C  
ATOM   1761  C   GLY A 237      -9.858   9.901  -3.242  1.00 95.96           C  
ATOM   1762  O   GLY A 237     -10.722   9.889  -2.371  1.00 95.96           O  
ATOM   1763  N   ARG A 238      -8.619   9.441  -3.019  1.00 96.74           N  
ATOM   1764  CA  ARG A 238      -8.178   8.871  -1.736  1.00 96.74           C  
ATOM   1765  C   ARG A 238      -8.092   9.913  -0.628  1.00 96.74           C  
ATOM   1766  CB  ARG A 238      -6.817   8.172  -1.889  1.00 96.74           C  
ATOM   1767  O   ARG A 238      -8.565   9.649   0.468  1.00 96.74           O  
ATOM   1768  CG  ARG A 238      -6.891   6.707  -2.333  1.00 96.74           C  
ATOM   1769  CD  ARG A 238      -7.594   5.826  -1.294  1.00 96.74           C  
ATOM   1770  NE  ARG A 238      -7.235   4.408  -1.461  1.00 96.74           N  
ATOM   1771  NH1 ARG A 238      -8.613   3.558   0.189  1.00 96.74           N  
ATOM   1772  NH2 ARG A 238      -7.235   2.209  -0.949  1.00 96.74           N  
ATOM   1773  CZ  ARG A 238      -7.703   3.406  -0.737  1.00 96.74           C  
ATOM   1774  N   VAL A 239      -7.534  11.095  -0.897  1.00 97.81           N  
ATOM   1775  CA  VAL A 239      -7.411  12.145   0.128  1.00 97.81           C  
ATOM   1776  C   VAL A 239      -8.771  12.756   0.457  1.00 97.81           C  
ATOM   1777  CB  VAL A 239      -6.407  13.230  -0.297  1.00 97.81           C  
ATOM   1778  O   VAL A 239      -9.117  12.874   1.628  1.00 97.81           O  
ATOM   1779  CG1 VAL A 239      -6.331  14.370   0.726  1.00 97.81           C  
ATOM   1780  CG2 VAL A 239      -4.993  12.654  -0.411  1.00 97.81           C  
ATOM   1781  N   GLY A 240      -9.555  13.133  -0.555  1.00 96.93           N  
ATOM   1782  CA  GLY A 240     -10.887  13.708  -0.374  1.00 96.93           C  
ATOM   1783  C   GLY A 240     -11.846  12.714   0.276  1.00 96.93           C  
ATOM   1784  O   GLY A 240     -12.439  13.027   1.306  1.00 96.93           O  
ATOM   1785  N   GLY A 241     -11.936  11.497  -0.269  1.00 96.55           N  
ATOM   1786  CA  GLY A 241     -12.734  10.418   0.310  1.00 96.55           C  
ATOM   1787  C   GLY A 241     -12.286  10.056   1.727  1.00 96.55           C  
ATOM   1788  O   GLY A 241     -13.121  10.015   2.621  1.00 96.55           O  
ATOM   1789  N   GLY A 242     -10.978   9.901   1.961  1.00 97.04           N  
ATOM   1790  CA  GLY A 242     -10.408   9.574   3.274  1.00 97.04           C  
ATOM   1791  C   GLY A 242     -10.660  10.645   4.340  1.00 97.04           C  
ATOM   1792  O   GLY A 242     -11.033  10.330   5.467  1.00 97.04           O  
ATOM   1793  N   ILE A 243     -10.529  11.936   3.998  1.00 98.31           N  
ATOM   1794  CA  ILE A 243     -10.880  13.024   4.930  1.00 98.31           C  
ATOM   1795  C   ILE A 243     -12.381  13.013   5.234  1.00 98.31           C  
ATOM   1796  CB  ILE A 243     -10.411  14.408   4.420  1.00 98.31           C  
ATOM   1797  O   ILE A 243     -12.759  13.269   6.375  1.00 98.31           O  
ATOM   1798  CG1 ILE A 243      -8.868  14.487   4.391  1.00 98.31           C  
ATOM   1799  CG2 ILE A 243     -10.948  15.552   5.312  1.00 98.31           C  
ATOM   1800  CD1 ILE A 243      -8.325  15.683   3.597  1.00 98.31           C  
ATOM   1801  N   TYR A 244     -13.225  12.726   4.238  1.00 98.25           N  
ATOM   1802  CA  TYR A 244     -14.669  12.648   4.433  1.00 98.25           C  
ATOM   1803  C   TYR A 244     -15.037  11.515   5.402  1.00 98.25           C  
ATOM   1804  CB  TYR A 244     -15.385  12.515   3.078  1.00 98.25           C  
ATOM   1805  O   TYR A 244     -15.699  11.789   6.403  1.00 98.25           O  
ATOM   1806  CG  TYR A 244     -16.893  12.408   3.187  1.00 98.25           C  
ATOM   1807  CD1 TYR A 244     -17.473  11.192   3.581  1.00 98.25           C  
ATOM   1808  CD2 TYR A 244     -17.720  13.510   2.904  1.00 98.25           C  
ATOM   1809  CE1 TYR A 244     -18.860  11.079   3.738  1.00 98.25           C  
ATOM   1810  CE2 TYR A 244     -19.117  13.393   3.045  1.00 98.25           C  
ATOM   1811  OH  TYR A 244     -21.028  12.075   3.670  1.00 98.25           O  
ATOM   1812  CZ  TYR A 244     -19.689  12.183   3.482  1.00 98.25           C  
ATOM   1813  N   THR A 245     -14.591  10.279   5.125  1.00 97.11           N  
ATOM   1814  CA  THR A 245     -14.953   9.099   5.933  1.00 97.11           C  
ATOM   1815  C   THR A 245     -14.421   9.224   7.354  1.00 97.11           C  
ATOM   1816  CB  THR A 245     -14.551   7.754   5.285  1.00 97.11           C  
ATOM   1817  O   THR A 245     -15.201   9.280   8.299  1.00 97.11           O  
ATOM   1818  CG2 THR A 245     -13.110   7.592   4.802  1.00 97.11           C  
ATOM   1819  OG1 THR A 245     -14.764   6.724   6.207  1.00 97.11           O  
ATOM   1820  N   LYS A 246     -13.114   9.448   7.528  1.00 97.55           N  
ATOM   1821  CA  LYS A 246     -12.498   9.402   8.859  1.00 97.55           C  
ATOM   1822  C   LYS A 246     -12.831  10.609   9.739  1.00 97.55           C  
ATOM   1823  CB  LYS A 246     -10.990   9.141   8.736  1.00 97.55           C  
ATOM   1824  O   LYS A 246     -12.624  10.573  10.946  1.00 97.55           O  
ATOM   1825  CG  LYS A 246     -10.630   7.847   7.975  1.00 97.55           C  
ATOM   1826  CD  LYS A 246     -11.212   6.533   8.554  1.00 97.55           C  
ATOM   1827  CE  LYS A 246     -12.128   5.746   7.609  1.00 97.55           C  
ATOM   1828  NZ  LYS A 246     -12.536   4.445   8.197  1.00 97.55           N  
ATOM   1829  N   ALA A 247     -13.354  11.699   9.169  1.00 97.29           N  
ATOM   1830  CA  ALA A 247     -13.943  12.772   9.972  1.00 97.29           C  
ATOM   1831  C   ALA A 247     -15.290  12.363  10.588  1.00 97.29           C  
ATOM   1832  CB  ALA A 247     -14.113  14.021   9.103  1.00 97.29           C  
ATOM   1833  O   ALA A 247     -15.606  12.818  11.689  1.00 97.29           O  
ATOM   1834  N   ALA A 248     -16.081  11.566   9.864  1.00 97.45           N  
ATOM   1835  CA  ALA A 248     -17.361  11.048  10.324  1.00 97.45           C  
ATOM   1836  C   ALA A 248     -17.171   9.891  11.308  1.00 97.45           C  
ATOM   1837  CB  ALA A 248     -18.211  10.668   9.112  1.00 97.45           C  
ATOM   1838  O   ALA A 248     -17.695   9.998  12.411  1.00 97.45           O  
ATOM   1839  N   ASP A 249     -16.347   8.908  10.947  1.00 96.89           N  
ATOM   1840  CA  ASP A 249     -15.977   7.721  11.733  1.00 96.89           C  
ATOM   1841  C   ASP A 249     -15.514   8.102  13.155  1.00 96.89           C  
ATOM   1842  CB  ASP A 249     -14.882   7.017  10.914  1.00 96.89           C  
ATOM   1843  O   ASP A 249     -16.240   7.947  14.138  1.00 96.89           O  
ATOM   1844  CG  ASP A 249     -14.463   5.635  11.401  1.00 96.89           C  
ATOM   1845  OD1 ASP A 249     -14.906   5.251  12.501  1.00 96.89           O  
ATOM   1846  OD2 ASP A 249     -13.607   5.070  10.668  1.00 96.89           O  
ATOM   1847  N   VAL A 250     -14.397   8.837  13.263  1.00 97.46           N  
ATOM   1848  CA  VAL A 250     -13.857   9.314  14.550  1.00 97.46           C  
ATOM   1849  C   VAL A 250     -14.881  10.134  15.345  1.00 97.46           C  
ATOM   1850  CB  VAL A 250     -12.583  10.150  14.311  1.00 97.46           C  
ATOM   1851  O   VAL A 250     -14.936  10.066  16.575  1.00 97.46           O  
ATOM   1852  CG1 VAL A 250     -12.019  10.762  15.604  1.00 97.46           C  
ATOM   1853  CG2 VAL A 250     -11.465   9.315  13.677  1.00 97.46           C  
ATOM   1854  N   GLY A 251     -15.697  10.945  14.667  1.00 97.12           N  
ATOM   1855  CA  GLY A 251     -16.736  11.737  15.322  1.00 97.12           C  
ATOM   1856  C   GLY A 251     -17.876  10.887  15.886  1.00 97.12           C  
ATOM   1857  O   GLY A 251     -18.347  11.158  16.997  1.00 97.12           O  
ATOM   1858  N   ALA A 252     -18.301   9.874  15.132  1.00 97.66           N  
ATOM   1859  CA  ALA A 252     -19.347   8.937  15.500  1.00 97.66           C  
ATOM   1860  C   ALA A 252     -18.893   8.058  16.670  1.00 97.66           C  
ATOM   1861  CB  ALA A 252     -19.723   8.091  14.273  1.00 97.66           C  
ATOM   1862  O   ALA A 252     -19.583   8.015  17.695  1.00 97.66           O  
ATOM   1863  N   ASP A 253     -17.714   7.452  16.557  1.00 97.65           N  
ATOM   1864  CA  ASP A 253     -17.201   6.462  17.500  1.00 97.65           C  
ATOM   1865  C   ASP A 253     -16.810   7.068  18.848  1.00 97.65           C  
ATOM   1866  CB  ASP A 253     -16.032   5.691  16.843  1.00 97.65           C  
ATOM   1867  O   ASP A 253     -17.175   6.539  19.907  1.00 97.65           O  
ATOM   1868  CG  ASP A 253     -16.480   4.316  16.332  1.00 97.65           C  
ATOM   1869  OD1 ASP A 253     -17.694   4.191  16.060  1.00 97.65           O  
ATOM   1870  OD2 ASP A 253     -15.738   3.335  16.594  1.00 97.65           O  
ATOM   1871  N   LEU A 254     -16.148   8.231  18.854  1.00 97.52           N  
ATOM   1872  CA  LEU A 254     -15.775   8.889  20.107  1.00 97.52           C  
ATOM   1873  C   LEU A 254     -17.010   9.303  20.916  1.00 97.52           C  
ATOM   1874  CB  LEU A 254     -14.864  10.098  19.835  1.00 97.52           C  
ATOM   1875  O   LEU A 254     -17.119   8.979  22.103  1.00 97.52           O  
ATOM   1876  CG  LEU A 254     -13.447   9.746  19.342  1.00 97.52           C  
ATOM   1877  CD1 LEU A 254     -12.666  11.046  19.131  1.00 97.52           C  
ATOM   1878  CD2 LEU A 254     -12.677   8.890  20.349  1.00 97.52           C  
ATOM   1879  N   VAL A 255     -17.973   9.994  20.302  1.00 97.57           N  
ATOM   1880  CA  VAL A 255     -19.138  10.471  21.060  1.00 97.57           C  
ATOM   1881  C   VAL A 255     -20.108   9.331  21.356  1.00 97.57           C  
ATOM   1882  CB  VAL A 255     -19.844  11.654  20.384  1.00 97.57           C  
ATOM   1883  O   VAL A 255     -20.623   9.246  22.472  1.00 97.57           O  
ATOM   1884  CG1 VAL A 255     -20.930  12.218  21.315  1.00 97.57           C  
ATOM   1885  CG2 VAL A 255     -18.858  12.791  20.114  1.00 97.57           C  
ATOM   1886  N   GLY A 256     -20.343   8.433  20.400  1.00 96.94           N  
ATOM   1887  CA  GLY A 256     -21.243   7.299  20.573  1.00 96.94           C  
ATOM   1888  C   GLY A 256     -20.733   6.318  21.629  1.00 96.94           C  
ATOM   1889  O   GLY A 256     -21.350   6.146  22.687  1.00 96.94           O  
ATOM   1890  N   LYS A 257     -19.569   5.714  21.379  1.00 96.66           N  
ATOM   1891  CA  LYS A 257     -19.083   4.555  22.140  1.00 96.66           C  
ATOM   1892  C   LYS A 257     -18.340   4.956  23.410  1.00 96.66           C  
ATOM   1893  CB  LYS A 257     -18.196   3.685  21.233  1.00 96.66           C  
ATOM   1894  O   LYS A 257     -18.519   4.320  24.451  1.00 96.66           O  
ATOM   1895  CG  LYS A 257     -18.945   3.189  19.983  1.00 96.66           C  
ATOM   1896  CD  LYS A 257     -17.979   2.683  18.917  1.00 96.66           C  
ATOM   1897  CE  LYS A 257     -17.302   1.364  19.268  1.00 96.66           C  
ATOM   1898  NZ  LYS A 257     -16.521   0.916  18.108  1.00 96.66           N  
ATOM   1899  N   VAL A 258     -17.519   6.010  23.360  1.00 97.34           N  
ATOM   1900  CA  VAL A 258     -16.684   6.413  24.509  1.00 97.34           C  
ATOM   1901  C   VAL A 258     -17.462   7.292  25.492  1.00 97.34           C  
ATOM   1902  CB  VAL A 258     -15.356   7.067  24.065  1.00 97.34           C  
ATOM   1903  O   VAL A 258     -17.406   7.048  26.705  1.00 97.34           O  
ATOM   1904  CG1 VAL A 258     -14.440   7.350  25.262  1.00 97.34           C  
ATOM   1905  CG2 VAL A 258     -14.587   6.170  23.086  1.00 97.34           C  
ATOM   1906  N   GLU A 259     -18.205   8.285  24.994  1.00 97.79           N  
ATOM   1907  CA  GLU A 259     -18.896   9.274  25.837  1.00 97.79           C  
ATOM   1908  C   GLU A 259     -20.324   8.875  26.219  1.00 97.79           C  
ATOM   1909  CB  GLU A 259     -18.933  10.647  25.156  1.00 97.79           C  
ATOM   1910  O   GLU A 259     -20.696   8.978  27.391  1.00 97.79           O  
ATOM   1911  CG  GLU A 259     -17.542  11.232  24.919  1.00 97.79           C  
ATOM   1912  CD  GLU A 259     -17.604  12.554  24.155  1.00 97.79           C  
ATOM   1913  OE1 GLU A 259     -16.572  12.921  23.561  1.00 97.79           O  
ATOM   1914  OE2 GLU A 259     -18.610  13.301  24.230  1.00 97.79           O  
ATOM   1915  N   ARG A 260     -21.142   8.447  25.249  1.00 96.72           N  
ATOM   1916  CA  ARG A 260     -22.580   8.194  25.453  1.00 96.72           C  
ATOM   1917  C   ARG A 260     -22.931   6.742  25.748  1.00 96.72           C  
ATOM   1918  CB  ARG A 260     -23.382   8.734  24.257  1.00 96.72           C  
ATOM   1919  O   ARG A 260     -24.043   6.497  26.206  1.00 96.72           O  
ATOM   1920  CG  ARG A 260     -23.256  10.251  24.075  1.00 96.72           C  
ATOM   1921  CD  ARG A 260     -23.804  11.025  25.274  1.00 96.72           C  
ATOM   1922  NE  ARG A 260     -23.563  12.456  25.083  1.00 96.72           N  
ATOM   1923  NH1 ARG A 260     -25.507  13.295  26.008  1.00 96.72           N  
ATOM   1924  NH2 ARG A 260     -23.981  14.645  25.109  1.00 96.72           N  
ATOM   1925  CZ  ARG A 260     -24.359  13.447  25.409  1.00 96.72           C  
ATOM   1926  N   ASN A 261     -21.987   5.817  25.574  1.00 96.39           N  
ATOM   1927  CA  ASN A 261     -22.182   4.373  25.746  1.00 96.39           C  
ATOM   1928  C   ASN A 261     -23.378   3.841  24.931  1.00 96.39           C  
ATOM   1929  CB  ASN A 261     -22.257   3.981  27.236  1.00 96.39           C  
ATOM   1930  O   ASN A 261     -24.167   3.040  25.433  1.00 96.39           O  
ATOM   1931  CG  ASN A 261     -21.162   4.570  28.097  1.00 96.39           C  
ATOM   1932  ND2 ASN A 261     -21.491   5.563  28.889  1.00 96.39           N  
ATOM   1933  OD1 ASN A 261     -20.008   4.171  28.082  1.00 96.39           O  
ATOM   1934  N   ILE A 262     -23.526   4.316  23.693  1.00 96.68           N  
ATOM   1935  CA  ILE A 262     -24.441   3.729  22.704  1.00 96.68           C  
ATOM   1936  C   ILE A 262     -23.642   2.818  21.750  1.00 96.68           C  
ATOM   1937  CB  ILE A 262     -25.279   4.811  21.982  1.00 96.68           C  
ATOM   1938  O   ILE A 262     -22.422   2.987  21.661  1.00 96.68           O  
ATOM   1939  CG1 ILE A 262     -24.412   5.758  21.131  1.00 96.68           C  
ATOM   1940  CG2 ILE A 262     -26.110   5.592  23.019  1.00 96.68           C  
ATOM   1941  CD1 ILE A 262     -25.204   6.817  20.358  1.00 96.68           C  
ATOM   1942  N   PRO A 263     -24.282   1.834  21.091  1.00 96.08           N  
ATOM   1943  CA  PRO A 263     -23.626   0.983  20.094  1.00 96.08           C  
ATOM   1944  C   PRO A 263     -22.922   1.766  18.970  1.00 96.08           C  
ATOM   1945  CB  PRO A 263     -24.734   0.081  19.537  1.00 96.08           C  
ATOM   1946  O   PRO A 263     -23.277   2.909  18.677  1.00 96.08           O  
ATOM   1947  CG  PRO A 263     -25.742   0.002  20.680  1.00 96.08           C  
ATOM   1948  CD  PRO A 263     -25.659   1.400  21.286  1.00 96.08           C  
ATOM   1949  N   GLU A 264     -21.927   1.128  18.343  1.00 96.17           N  
ATOM   1950  CA  GLU A 264     -21.404   1.538  17.025  1.00 96.17           C  
ATOM   1951  C   GLU A 264     -22.563   1.534  16.019  1.00 96.17           C  
ATOM   1952  CB  GLU A 264     -20.285   0.564  16.597  1.00 96.17           C  
ATOM   1953  O   GLU A 264     -23.423   0.666  16.113  1.00 96.17           O  
ATOM   1954  CG  GLU A 264     -19.536   0.963  15.311  1.00 96.17           C  
ATOM   1955  CD  GLU A 264     -18.355   0.012  15.021  1.00 96.17           C  
ATOM   1956  OE1 GLU A 264     -18.427  -0.848  14.117  1.00 96.17           O  
ATOM   1957  OE2 GLU A 264     -17.387  -0.005  15.819  1.00 96.17           O  
ATOM   1958  N   ASP A 265     -22.609   2.507  15.108  1.00 97.40           N  
ATOM   1959  CA  ASP A 265     -23.680   2.677  14.112  1.00 97.40           C  
ATOM   1960  C   ASP A 265     -25.114   2.904  14.637  1.00 97.40           C  
ATOM   1961  CB  ASP A 265     -23.649   1.554  13.075  1.00 97.40           C  
ATOM   1962  O   ASP A 265     -26.102   2.736  13.912  1.00 97.40           O  
ATOM   1963  CG  ASP A 265     -22.342   1.486  12.312  1.00 97.40           C  
ATOM   1964  OD1 ASP A 265     -22.056   2.491  11.631  1.00 97.40           O  
ATOM   1965  OD2 ASP A 265     -21.765   0.377  12.313  1.00 97.40           O  
ATOM   1966  N   ASP A 266     -25.274   3.325  15.892  1.00 97.58           N  
ATOM   1967  CA  ASP A 266     -26.602   3.572  16.453  1.00 97.58           C  
ATOM   1968  C   ASP A 266     -27.355   4.691  15.686  1.00 97.58           C  
ATOM   1969  CB  ASP A 266     -26.473   3.896  17.942  1.00 97.58           C  
ATOM   1970  O   ASP A 266     -26.817   5.790  15.501  1.00 97.58           O  
ATOM   1971  CG  ASP A 266     -27.828   3.975  18.640  1.00 97.58           C  
ATOM   1972  OD1 ASP A 266     -28.608   4.918  18.386  1.00 97.58           O  
ATOM   1973  OD2 ASP A 266     -28.096   3.169  19.552  1.00 97.58           O  
ATOM   1974  N   PRO A 267     -28.634   4.489  15.300  1.00 96.63           N  
ATOM   1975  CA  PRO A 267     -29.405   5.458  14.513  1.00 96.63           C  
ATOM   1976  C   PRO A 267     -29.739   6.761  15.260  1.00 96.63           C  
ATOM   1977  CB  PRO A 267     -30.674   4.709  14.093  1.00 96.63           C  
ATOM   1978  O   PRO A 267     -30.321   7.676  14.680  1.00 96.63           O  
ATOM   1979  CG  PRO A 267     -30.860   3.669  15.198  1.00 96.63           C  
ATOM   1980  CD  PRO A 267     -29.428   3.297  15.567  1.00 96.63           C  
ATOM   1981  N   ARG A 268     -29.419   6.880  16.553  1.00 97.45           N  
ATOM   1982  CA  ARG A 268     -29.492   8.149  17.294  1.00 97.45           C  
ATOM   1983  C   ARG A 268     -28.285   9.039  17.001  1.00 97.45           C  
ATOM   1984  CB  ARG A 268     -29.607   7.870  18.799  1.00 97.45           C  
ATOM   1985  O   ARG A 268     -28.366  10.245  17.224  1.00 97.45           O  
ATOM   1986  CG  ARG A 268     -30.873   7.073  19.156  1.00 97.45           C  
ATOM   1987  CD  ARG A 268     -30.848   6.617  20.616  1.00 97.45           C  
ATOM   1988  NE  ARG A 268     -29.893   5.515  20.823  1.00 97.45           N  
ATOM   1989  NH1 ARG A 268     -30.170   5.282  23.089  1.00 97.45           N  
ATOM   1990  NH2 ARG A 268     -28.843   3.878  22.003  1.00 97.45           N  
ATOM   1991  CZ  ARG A 268     -29.637   4.901  21.960  1.00 97.45           C  
ATOM   1992  N   ASN A 269     -27.177   8.475  16.521  1.00 97.97           N  
ATOM   1993  CA  ASN A 269     -25.949   9.207  16.245  1.00 97.97           C  
ATOM   1994  C   ASN A 269     -26.040   9.959  14.904  1.00 97.97           C  
ATOM   1995  CB  ASN A 269     -24.769   8.223  16.295  1.00 97.97           C  
ATOM   1996  O   ASN A 269     -26.096   9.321  13.856  1.00 97.97           O  
ATOM   1997  CG  ASN A 269     -23.424   8.923  16.345  1.00 97.97           C  
ATOM   1998  ND2 ASN A 269     -22.436   8.250  16.883  1.00 97.97           N  
ATOM   1999  OD1 ASN A 269     -23.274  10.074  15.953  1.00 97.97           O  
ATOM   2000  N   PRO A 270     -26.017  11.305  14.876  1.00 97.52           N  
ATOM   2001  CA  PRO A 270     -26.102  12.067  13.627  1.00 97.52           C  
ATOM   2002  C   PRO A 270     -24.929  11.842  12.662  1.00 97.52           C  
ATOM   2003  CB  PRO A 270     -26.178  13.535  14.052  1.00 97.52           C  
ATOM   2004  O   PRO A 270     -25.062  12.153  11.479  1.00 97.52           O  
ATOM   2005  CG  PRO A 270     -25.520  13.552  15.426  1.00 97.52           C  
ATOM   2006  CD  PRO A 270     -25.930  12.207  16.013  1.00 97.52           C  
ATOM   2007  N   ALA A 271     -23.795  11.306  13.119  1.00 98.02           N  
ATOM   2008  CA  ALA A 271     -22.644  11.064  12.252  1.00 98.02           C  
ATOM   2009  C   ALA A 271     -22.723   9.741  11.463  1.00 98.02           C  
ATOM   2010  CB  ALA A 271     -21.370  11.195  13.090  1.00 98.02           C  
ATOM   2011  O   ALA A 271     -22.062   9.640  10.434  1.00 98.02           O  
ATOM   2012  N   VAL A 272     -23.579   8.783  11.852  1.00 97.82           N  
ATOM   2013  CA  VAL A 272     -23.584   7.415  11.280  1.00 97.82           C  
ATOM   2014  C   VAL A 272     -23.863   7.364   9.774  1.00 97.82           C  
ATOM   2015  CB  VAL A 272     -24.580   6.513  12.036  1.00 97.82           C  
ATOM   2016  O   VAL A 272     -23.267   6.579   9.043  1.00 97.82           O  
ATOM   2017  CG1 VAL A 272     -26.050   6.871  11.781  1.00 97.82           C  
ATOM   2018  CG2 VAL A 272     -24.388   5.054  11.643  1.00 97.82           C  
ATOM   2019  N   ILE A 273     -24.732   8.241   9.257  1.00 97.52           N  
ATOM   2020  CA  ILE A 273     -24.977   8.305   7.809  1.00 97.52           C  
ATOM   2021  C   ILE A 273     -23.738   8.826   7.080  1.00 97.52           C  
ATOM   2022  CB  ILE A 273     -26.225   9.154   7.490  1.00 97.52           C  
ATOM   2023  O   ILE A 273     -23.414   8.327   6.008  1.00 97.52           O  
ATOM   2024  CG1 ILE A 273     -27.525   8.496   8.005  1.00 97.52           C  
ATOM   2025  CG2 ILE A 273     -26.356   9.471   5.987  1.00 97.52           C  
ATOM   2026  CD1 ILE A 273     -27.913   7.167   7.339  1.00 97.52           C  
ATOM   2027  N   ALA A 274     -23.043   9.823   7.635  1.00 97.54           N  
ATOM   2028  CA  ALA A 274     -21.818  10.335   7.029  1.00 97.54           C  
ATOM   2029  C   ALA A 274     -20.699   9.285   7.069  1.00 97.54           C  
ATOM   2030  CB  ALA A 274     -21.417  11.642   7.722  1.00 97.54           C  
ATOM   2031  O   ALA A 274     -19.944   9.195   6.108  1.00 97.54           O  
ATOM   2032  N   ASP A 275     -20.651   8.487   8.130  1.00 97.88           N  
ATOM   2033  CA  ASP A 275     -19.706   7.390   8.319  1.00 97.88           C  
ATOM   2034  C   ASP A 275     -19.891   6.297   7.259  1.00 97.88           C  
ATOM   2035  CB  ASP A 275     -19.914   6.874   9.745  1.00 97.88           C  
ATOM   2036  O   ASP A 275     -19.057   6.136   6.373  1.00 97.88           O  
ATOM   2037  CG  ASP A 275     -18.829   5.917  10.198  1.00 97.88           C  
ATOM   2038  OD1 ASP A 275     -17.821   5.839   9.469  1.00 97.88           O  
ATOM   2039  OD2 ASP A 275     -19.024   5.421  11.321  1.00 97.88           O  
ATOM   2040  N   ASN A 276     -21.097   5.725   7.181  1.00 98.06           N  
ATOM   2041  CA  ASN A 276     -21.418   4.681   6.205  1.00 98.06           C  
ATOM   2042  C   ASN A 276     -21.352   5.191   4.746  1.00 98.06           C  
ATOM   2043  CB  ASN A 276     -22.812   4.120   6.532  1.00 98.06           C  
ATOM   2044  O   ASN A 276     -21.040   4.444   3.814  1.00 98.06           O  
ATOM   2045  CG  ASN A 276     -22.830   3.072   7.638  1.00 98.06           C  
ATOM   2046  ND2 ASN A 276     -22.551   3.440   8.869  1.00 98.06           N  
ATOM   2047  OD1 ASN A 276     -23.220   1.942   7.382  1.00 98.06           O  
ATOM   2048  N   VAL A 277     -21.646   6.475   4.493  1.00 97.97           N  
ATOM   2049  CA  VAL A 277     -21.366   7.109   3.186  1.00 97.97           C  
ATOM   2050  C   VAL A 277     -19.862   7.130   2.915  1.00 97.97           C  
ATOM   2051  CB  VAL A 277     -21.943   8.537   3.121  1.00 97.97           C  
ATOM   2052  O   VAL A 277     -19.438   6.897   1.781  1.00 97.97           O  
ATOM   2053  CG1 VAL A 277     -21.427   9.329   1.912  1.00 97.97           C  
ATOM   2054  CG2 VAL A 277     -23.468   8.506   2.981  1.00 97.97           C  
ATOM   2055  N   GLY A 278     -19.078   7.404   3.952  1.00 96.58           N  
ATOM   2056  CA  GLY A 278     -17.630   7.435   3.977  1.00 96.58           C  
ATOM   2057  C   GLY A 278     -16.976   6.201   3.373  1.00 96.58           C  
ATOM   2058  O   GLY A 278     -16.169   6.350   2.453  1.00 96.58           O  
ATOM   2059  N   ASP A 279     -17.366   5.008   3.802  1.00 96.68           N  
ATOM   2060  CA  ASP A 279     -16.732   3.752   3.359  1.00 96.68           C  
ATOM   2061  C   ASP A 279     -16.886   3.555   1.845  1.00 96.68           C  
ATOM   2062  CB  ASP A 279     -17.337   2.552   4.107  1.00 96.68           C  
ATOM   2063  O   ASP A 279     -16.003   3.069   1.137  1.00 96.68           O  
ATOM   2064  CG  ASP A 279     -17.561   2.848   5.585  1.00 96.68           C  
ATOM   2065  OD1 ASP A 279     -16.689   3.569   6.119  1.00 96.68           O  
ATOM   2066  OD2 ASP A 279     -18.708   2.568   6.001  1.00 96.68           O  
ATOM   2067  N   ASN A 280     -17.996   4.043   1.288  1.00 97.98           N  
ATOM   2068  CA  ASN A 280     -18.249   3.988  -0.146  1.00 97.98           C  
ATOM   2069  C   ASN A 280     -17.430   5.024  -0.941  1.00 97.98           C  
ATOM   2070  CB  ASN A 280     -19.751   4.158  -0.390  1.00 97.98           C  
ATOM   2071  O   ASN A 280     -17.085   4.784  -2.104  1.00 97.98           O  
ATOM   2072  CG  ASN A 280     -20.564   3.009   0.169  1.00 97.98           C  
ATOM   2073  ND2 ASN A 280     -21.156   3.174   1.323  1.00 97.98           N  
ATOM   2074  OD1 ASN A 280     -20.721   1.982  -0.474  1.00 97.98           O  
ATOM   2075  N   VAL A 281     -17.129   6.189  -0.360  1.00 95.32           N  
ATOM   2076  CA  VAL A 281     -16.447   7.291  -1.067  1.00 95.32           C  
ATOM   2077  C   VAL A 281     -14.931   7.298  -0.863  1.00 95.32           C  
ATOM   2078  CB  VAL A 281     -17.060   8.663  -0.743  1.00 95.32           C  
ATOM   2079  O   VAL A 281     -14.205   7.728  -1.760  1.00 95.32           O  
ATOM   2080  CG1 VAL A 281     -18.556   8.692  -1.093  1.00 95.32           C  
ATOM   2081  CG2 VAL A 281     -16.890   9.108   0.709  1.00 95.32           C  
ATOM   2082  N   GLY A 282     -14.443   6.798   0.271  1.00 93.72           N  
ATOM   2083  CA  GLY A 282     -13.023   6.605   0.566  1.00 93.72           C  
ATOM   2084  C   GLY A 282     -12.563   5.194   0.216  1.00 93.72           C  
ATOM   2085  O   GLY A 282     -11.760   5.004  -0.708  1.00 93.72           O  
ATOM   2086  N   ASP A 283     -13.117   4.210   0.917  1.00 94.76           N  
ATOM   2087  CA  ASP A 283     -12.576   2.847   0.970  1.00 94.76           C  
ATOM   2088  C   ASP A 283     -12.975   2.001  -0.240  1.00 94.76           C  
ATOM   2089  CB  ASP A 283     -12.949   2.188   2.305  1.00 94.76           C  
ATOM   2090  O   ASP A 283     -12.289   1.044  -0.586  1.00 94.76           O  
ATOM   2091  CG  ASP A 283     -12.357   2.922   3.516  1.00 94.76           C  
ATOM   2092  OD1 ASP A 283     -11.688   3.967   3.305  1.00 94.76           O  
ATOM   2093  OD2 ASP A 283     -12.527   2.405   4.628  1.00 94.76           O  
ATOM   2094  N   ILE A 284     -14.008   2.426  -0.969  1.00 97.25           N  
ATOM   2095  CA  ILE A 284     -14.381   1.878  -2.274  1.00 97.25           C  
ATOM   2096  C   ILE A 284     -13.940   2.798  -3.415  1.00 97.25           C  
ATOM   2097  CB  ILE A 284     -15.885   1.556  -2.290  1.00 97.25           C  
ATOM   2098  O   ILE A 284     -13.119   2.400  -4.242  1.00 97.25           O  
ATOM   2099  CG1 ILE A 284     -16.263   0.432  -1.307  1.00 97.25           C  
ATOM   2100  CG2 ILE A 284     -16.381   1.235  -3.703  1.00 97.25           C  
ATOM   2101  CD1 ILE A 284     -15.750  -0.965  -1.683  1.00 97.25           C  
ATOM   2102  N   ALA A 285     -14.464   4.027  -3.509  1.00 96.94           N  
ATOM   2103  CA  ALA A 285     -14.213   4.863  -4.688  1.00 96.94           C  
ATOM   2104  C   ALA A 285     -12.749   5.329  -4.791  1.00 96.94           C  
ATOM   2105  CB  ALA A 285     -15.185   6.043  -4.705  1.00 96.94           C  
ATOM   2106  O   ALA A 285     -12.149   5.266  -5.873  1.00 96.94           O  
ATOM   2107  N   GLY A 286     -12.158   5.759  -3.672  1.00 94.59           N  
ATOM   2108  CA  GLY A 286     -10.741   6.107  -3.596  1.00 94.59           C  
ATOM   2109  C   GLY A 286      -9.846   4.895  -3.863  1.00 94.59           C  
ATOM   2110  O   GLY A 286      -8.934   4.981  -4.683  1.00 94.59           O  
ATOM   2111  N   MET A 287     -10.149   3.748  -3.247  1.00 95.59           N  
ATOM   2112  CA  MET A 287      -9.415   2.488  -3.441  1.00 95.59           C  
ATOM   2113  C   MET A 287      -9.456   1.970  -4.881  1.00 95.59           C  
ATOM   2114  CB  MET A 287      -9.977   1.448  -2.465  1.00 95.59           C  
ATOM   2115  O   MET A 287      -8.418   1.620  -5.445  1.00 95.59           O  
ATOM   2116  CG  MET A 287      -9.219   0.117  -2.475  1.00 95.59           C  
ATOM   2117  SD  MET A 287      -9.823  -1.041  -3.719  1.00 95.59           S  
ATOM   2118  CE  MET A 287     -11.317  -1.617  -2.865  1.00 95.59           C  
ATOM   2119  N   GLY A 288     -10.628   1.990  -5.515  1.00 93.89           N  
ATOM   2120  CA  GLY A 288     -10.775   1.579  -6.908  1.00 93.89           C  
ATOM   2121  C   GLY A 288      -9.958   2.445  -7.865  1.00 93.89           C  
ATOM   2122  O   GLY A 288      -9.306   1.926  -8.771  1.00 93.89           O  
ATOM   2123  N   SER A 289      -9.947   3.759  -7.629  1.00 95.61           N  
ATOM   2124  CA  SER A 289      -9.142   4.715  -8.401  1.00 95.61           C  
ATOM   2125  C   SER A 289      -7.638   4.496  -8.176  1.00 95.61           C  
ATOM   2126  CB  SER A 289      -9.519   6.150  -8.015  1.00 95.61           C  
ATOM   2127  O   SER A 289      -6.849   4.528  -9.120  1.00 95.61           O  
ATOM   2128  OG  SER A 289     -10.917   6.371  -8.107  1.00 95.61           O  
ATOM   2129  N   ASP A 290      -7.242   4.226  -6.930  1.00 95.83           N  
ATOM   2130  CA  ASP A 290      -5.865   3.953  -6.511  1.00 95.83           C  
ATOM   2131  C   ASP A 290      -5.277   2.729  -7.229  1.00 95.83           C  
ATOM   2132  CB  ASP A 290      -5.872   3.799  -4.980  1.00 95.83           C  
ATOM   2133  O   ASP A 290      -4.260   2.842  -7.926  1.00 95.83           O  
ATOM   2134  CG  ASP A 290      -4.514   3.553  -4.338  1.00 95.83           C  
ATOM   2135  OD1 ASP A 290      -3.484   3.650  -5.038  1.00 95.83           O  
ATOM   2136  OD2 ASP A 290      -4.511   3.315  -3.110  1.00 95.83           O  
ATOM   2137  N   LEU A 291      -5.950   1.576  -7.143  1.00 94.08           N  
ATOM   2138  CA  LEU A 291      -5.477   0.353  -7.795  1.00 94.08           C  
ATOM   2139  C   LEU A 291      -5.565   0.418  -9.323  1.00 94.08           C  
ATOM   2140  CB  LEU A 291      -6.204  -0.880  -7.230  1.00 94.08           C  
ATOM   2141  O   LEU A 291      -4.677  -0.117  -9.992  1.00 94.08           O  
ATOM   2142  CG  LEU A 291      -5.763  -1.297  -5.811  1.00 94.08           C  
ATOM   2143  CD1 LEU A 291      -6.358  -2.660  -5.460  1.00 94.08           C  
ATOM   2144  CD2 LEU A 291      -4.242  -1.436  -5.677  1.00 94.08           C  
ATOM   2145  N   PHE A 292      -6.542   1.138  -9.888  1.00 96.05           N  
ATOM   2146  CA  PHE A 292      -6.526   1.465 -11.315  1.00 96.05           C  
ATOM   2147  C   PHE A 292      -5.250   2.232 -11.699  1.00 96.05           C  
ATOM   2148  CB  PHE A 292      -7.779   2.262 -11.704  1.00 96.05           C  
ATOM   2149  O   PHE A 292      -4.577   1.849 -12.658  1.00 96.05           O  
ATOM   2150  CG  PHE A 292      -7.645   2.886 -13.078  1.00 96.05           C  
ATOM   2151  CD1 PHE A 292      -7.340   4.253 -13.207  1.00 96.05           C  
ATOM   2152  CD2 PHE A 292      -7.696   2.070 -14.221  1.00 96.05           C  
ATOM   2153  CE1 PHE A 292      -7.097   4.798 -14.479  1.00 96.05           C  
ATOM   2154  CE2 PHE A 292      -7.440   2.619 -15.487  1.00 96.05           C  
ATOM   2155  CZ  PHE A 292      -7.142   3.984 -15.618  1.00 96.05           C  
ATOM   2156  N   GLY A 293      -4.878   3.264 -10.931  1.00 95.63           N  
ATOM   2157  CA  GLY A 293      -3.630   4.004 -11.128  1.00 95.63           C  
ATOM   2158  C   GLY A 293      -2.398   3.095 -11.066  1.00 95.63           C  
ATOM   2159  O   GLY A 293      -1.554   3.145 -11.959  1.00 95.63           O  
ATOM   2160  N   SER A 294      -2.335   2.180 -10.089  1.00 96.22           N  
ATOM   2161  CA  SER A 294      -1.235   1.204  -9.979  1.00 96.22           C  
ATOM   2162  C   SER A 294      -1.137   0.291 -11.206  1.00 96.22           C  
ATOM   2163  CB  SER A 294      -1.389   0.320  -8.734  1.00 96.22           C  
ATOM   2164  O   SER A 294      -0.039   0.045 -11.713  1.00 96.22           O  
ATOM   2165  OG  SER A 294      -1.300   1.066  -7.542  1.00 96.22           O  
ATOM   2166  N   TYR A 295      -2.274  -0.199 -11.711  1.00 96.19           N  
ATOM   2167  CA  TYR A 295      -2.335  -1.023 -12.919  1.00 96.19           C  
ATOM   2168  C   TYR A 295      -1.903  -0.250 -14.172  1.00 96.19           C  
ATOM   2169  CB  TYR A 295      -3.762  -1.565 -13.080  1.00 96.19           C  
ATOM   2170  O   TYR A 295      -1.084  -0.744 -14.958  1.00 96.19           O  
ATOM   2171  CG  TYR A 295      -4.046  -2.095 -14.469  1.00 96.19           C  
ATOM   2172  CD1 TYR A 295      -4.686  -1.275 -15.420  1.00 96.19           C  
ATOM   2173  CD2 TYR A 295      -3.568  -3.364 -14.834  1.00 96.19           C  
ATOM   2174  CE1 TYR A 295      -4.814  -1.712 -16.751  1.00 96.19           C  
ATOM   2175  CE2 TYR A 295      -3.714  -3.809 -16.158  1.00 96.19           C  
ATOM   2176  OH  TYR A 295      -4.395  -3.391 -18.409  1.00 96.19           O  
ATOM   2177  CZ  TYR A 295      -4.321  -2.982 -17.120  1.00 96.19           C  
ATOM   2178  N   ALA A 296      -2.442   0.959 -14.351  1.00 97.39           N  
ATOM   2179  CA  ALA A 296      -2.163   1.812 -15.497  1.00 97.39           C  
ATOM   2180  C   ALA A 296      -0.677   2.182 -15.546  1.00 97.39           C  
ATOM   2181  CB  ALA A 296      -3.068   3.049 -15.418  1.00 97.39           C  
ATOM   2182  O   ALA A 296      -0.037   1.988 -16.576  1.00 97.39           O  
ATOM   2183  N   GLU A 297      -0.098   2.622 -14.428  1.00 97.67           N  
ATOM   2184  CA  GLU A 297       1.325   2.951 -14.353  1.00 97.67           C  
ATOM   2185  C   GLU A 297       2.226   1.733 -14.550  1.00 97.67           C  
ATOM   2186  CB  GLU A 297       1.651   3.614 -13.018  1.00 97.67           C  
ATOM   2187  O   GLU A 297       3.192   1.824 -15.303  1.00 97.67           O  
ATOM   2188  CG  GLU A 297       1.125   5.053 -12.962  1.00 97.67           C  
ATOM   2189  CD  GLU A 297       1.637   5.759 -11.709  1.00 97.67           C  
ATOM   2190  OE1 GLU A 297       0.844   6.477 -11.070  1.00 97.67           O  
ATOM   2191  OE2 GLU A 297       2.826   5.583 -11.389  1.00 97.67           O  
ATOM   2192  N   SER A 298       1.906   0.582 -13.946  1.00 97.59           N  
ATOM   2193  CA  SER A 298       2.715  -0.639 -14.113  1.00 97.59           C  
ATOM   2194  C   SER A 298       2.749  -1.087 -15.573  1.00 97.59           C  
ATOM   2195  CB  SER A 298       2.190  -1.778 -13.236  1.00 97.59           C  
ATOM   2196  O   SER A 298       3.807  -1.428 -16.107  1.00 97.59           O  
ATOM   2197  OG  SER A 298       2.264  -1.428 -11.871  1.00 97.59           O  
ATOM   2198  N   SER A 299       1.597  -1.018 -16.244  1.00 97.51           N  
ATOM   2199  CA  SER A 299       1.478  -1.318 -17.670  1.00 97.51           C  
ATOM   2200  C   SER A 299       2.241  -0.297 -18.518  1.00 97.51           C  
ATOM   2201  CB  SER A 299       0.005  -1.363 -18.086  1.00 97.51           C  
ATOM   2202  O   SER A 299       3.059  -0.684 -19.348  1.00 97.51           O  
ATOM   2203  OG  SER A 299      -0.690  -2.333 -17.330  1.00 97.51           O  
ATOM   2204  N   CYS A 300       2.036   1.002 -18.289  1.00 96.92           N  
ATOM   2205  CA  CYS A 300       2.693   2.071 -19.043  1.00 96.92           C  
ATOM   2206  C   CYS A 300       4.217   2.086 -18.857  1.00 96.92           C  
ATOM   2207  CB  CYS A 300       2.082   3.417 -18.640  1.00 96.92           C  
ATOM   2208  O   CYS A 300       4.942   2.277 -19.832  1.00 96.92           O  
ATOM   2209  SG  CYS A 300       0.396   3.542 -19.303  1.00 96.92           S  
ATOM   2210  N   ALA A 301       4.716   1.831 -17.645  1.00 96.74           N  
ATOM   2211  CA  ALA A 301       6.146   1.730 -17.363  1.00 96.74           C  
ATOM   2212  C   ALA A 301       6.785   0.574 -18.147  1.00 96.74           C  
ATOM   2213  CB  ALA A 301       6.340   1.546 -15.853  1.00 96.74           C  
ATOM   2214  O   ALA A 301       7.832   0.748 -18.774  1.00 96.74           O  
ATOM   2215  N   ALA A 302       6.130  -0.593 -18.169  1.00 97.57           N  
ATOM   2216  CA  ALA A 302       6.587  -1.731 -18.958  1.00 97.57           C  
ATOM   2217  C   ALA A 302       6.571  -1.406 -20.461  1.00 97.57           C  
ATOM   2218  CB  ALA A 302       5.718  -2.949 -18.621  1.00 97.57           C  
ATOM   2219  O   ALA A 302       7.547  -1.678 -21.161  1.00 97.57           O  
ATOM   2220  N   LEU A 303       5.497  -0.779 -20.949  1.00 97.23           N  
ATOM   2221  CA  LEU A 303       5.353  -0.413 -22.356  1.00 97.23           C  
ATOM   2222  C   LEU A 303       6.422   0.590 -22.809  1.00 97.23           C  
ATOM   2223  CB  LEU A 303       3.940   0.131 -22.613  1.00 97.23           C  
ATOM   2224  O   LEU A 303       7.055   0.368 -23.836  1.00 97.23           O  
ATOM   2225  CG  LEU A 303       2.813  -0.918 -22.548  1.00 97.23           C  
ATOM   2226  CD1 LEU A 303       1.464  -0.200 -22.603  1.00 97.23           C  
ATOM   2227  CD2 LEU A 303       2.876  -1.929 -23.692  1.00 97.23           C  
ATOM   2228  N   VAL A 304       6.706   1.646 -22.041  1.00 94.54           N  
ATOM   2229  CA  VAL A 304       7.748   2.613 -22.427  1.00 94.54           C  
ATOM   2230  C   VAL A 304       9.112   1.954 -22.563  1.00 94.54           C  
ATOM   2231  CB  VAL A 304       7.790   3.827 -21.476  1.00 94.54           C  
ATOM   2232  O   VAL A 304       9.779   2.149 -23.577  1.00 94.54           O  
ATOM   2233  CG1 VAL A 304       9.183   4.412 -21.196  1.00 94.54           C  
ATOM   2234  CG2 VAL A 304       6.969   4.930 -22.131  1.00 94.54           C  
ATOM   2235  N   VAL A 305       9.523   1.118 -21.607  1.00 95.39           N  
ATOM   2236  CA  VAL A 305      10.841   0.473 -21.696  1.00 95.39           C  
ATOM   2237  C   VAL A 305      10.872  -0.560 -22.832  1.00 95.39           C  
ATOM   2238  CB  VAL A 305      11.274  -0.130 -20.348  1.00 95.39           C  
ATOM   2239  O   VAL A 305      11.879  -0.670 -23.534  1.00 95.39           O  
ATOM   2240  CG1 VAL A 305      12.716  -0.651 -20.435  1.00 95.39           C  
ATOM   2241  CG2 VAL A 305      11.258   0.912 -19.219  1.00 95.39           C  
ATOM   2242  N   ALA A 306       9.772  -1.280 -23.076  1.00 95.79           N  
ATOM   2243  CA  ALA A 306       9.659  -2.210 -24.202  1.00 95.79           C  
ATOM   2244  C   ALA A 306       9.699  -1.511 -25.575  1.00 95.79           C  
ATOM   2245  CB  ALA A 306       8.384  -3.037 -24.035  1.00 95.79           C  
ATOM   2246  O   ALA A 306      10.271  -2.068 -26.517  1.00 95.79           O  
ATOM   2247  N   SER A 307       9.173  -0.285 -25.682  1.00 94.61           N  
ATOM   2248  CA  SER A 307       9.120   0.478 -26.941  1.00 94.61           C  
ATOM   2249  C   SER A 307      10.501   0.823 -27.513  1.00 94.61           C  
ATOM   2250  CB  SER A 307       8.308   1.760 -26.752  1.00 94.61           C  
ATOM   2251  O   SER A 307      10.686   0.853 -28.725  1.00 94.61           O  
ATOM   2252  OG  SER A 307       9.012   2.759 -26.043  1.00 94.61           O  
ATOM   2253  N   ILE A 308      11.493   1.001 -26.638  1.00 92.43           N  
ATOM   2254  CA  ILE A 308      12.898   1.281 -26.989  1.00 92.43           C  
ATOM   2255  C   ILE A 308      13.798   0.039 -26.853  1.00 92.43           C  
ATOM   2256  CB  ILE A 308      13.413   2.483 -26.176  1.00 92.43           C  
ATOM   2257  O   ILE A 308      15.028   0.105 -26.937  1.00 92.43           O  
ATOM   2258  CG1 ILE A 308      13.407   2.184 -24.660  1.00 92.43           C  
ATOM   2259  CG2 ILE A 308      12.572   3.728 -26.509  1.00 92.43           C  
ATOM   2260  CD1 ILE A 308      14.127   3.249 -23.828  1.00 92.43           C  
ATOM   2261  N   SER A 309      13.180  -1.112 -26.606  1.00 94.54           N  
ATOM   2262  CA  SER A 309      13.810  -2.428 -26.590  1.00 94.54           C  
ATOM   2263  C   SER A 309      13.600  -3.122 -27.939  1.00 94.54           C  
ATOM   2264  CB  SER A 309      13.217  -3.235 -25.434  1.00 94.54           C  
ATOM   2265  O   SER A 309      12.933  -2.595 -28.826  1.00 94.54           O  
ATOM   2266  OG  SER A 309      13.549  -2.637 -24.194  1.00 94.54           O  
ATOM   2267  N   SER A 310      14.134  -4.333 -28.115  1.00 94.87           N  
ATOM   2268  CA  SER A 310      13.937  -5.089 -29.367  1.00 94.87           C  
ATOM   2269  C   SER A 310      12.469  -5.309 -29.752  1.00 94.87           C  
ATOM   2270  CB  SER A 310      14.612  -6.454 -29.295  1.00 94.87           C  
ATOM   2271  O   SER A 310      12.194  -5.474 -30.936  1.00 94.87           O  
ATOM   2272  OG  SER A 310      14.144  -7.167 -28.173  1.00 94.87           O  
ATOM   2273  N   PHE A 311      11.536  -5.302 -28.794  1.00 95.40           N  
ATOM   2274  CA  PHE A 311      10.104  -5.440 -29.071  1.00 95.40           C  
ATOM   2275  C   PHE A 311       9.571  -4.261 -29.884  1.00 95.40           C  
ATOM   2276  CB  PHE A 311       9.326  -5.601 -27.758  1.00 95.40           C  
ATOM   2277  O   PHE A 311       8.957  -4.483 -30.922  1.00 95.40           O  
ATOM   2278  CG  PHE A 311       9.747  -6.757 -26.866  1.00 95.40           C  
ATOM   2279  CD1 PHE A 311      10.387  -7.899 -27.392  1.00 95.40           C  
ATOM   2280  CD2 PHE A 311       9.446  -6.705 -25.493  1.00 95.40           C  
ATOM   2281  CE1 PHE A 311      10.717  -8.973 -26.551  1.00 95.40           C  
ATOM   2282  CE2 PHE A 311       9.779  -7.779 -24.652  1.00 95.40           C  
ATOM   2283  CZ  PHE A 311      10.411  -8.913 -25.183  1.00 95.40           C  
ATOM   2284  N   GLY A 312       9.861  -3.026 -29.465  1.00 93.99           N  
ATOM   2285  CA  GLY A 312       9.463  -1.846 -30.226  1.00 93.99           C  
ATOM   2286  C   GLY A 312      10.351  -1.544 -31.429  1.00 93.99           C  
ATOM   2287  O   GLY A 312       9.830  -1.185 -32.477  1.00 93.99           O  
ATOM   2288  N   ILE A 313      11.666  -1.776 -31.336  1.00 91.94           N  
ATOM   2289  CA  ILE A 313      12.601  -1.535 -32.452  1.00 91.94           C  
ATOM   2290  C   ILE A 313      12.311  -2.450 -33.653  1.00 91.94           C  
ATOM   2291  CB  ILE A 313      14.067  -1.685 -31.973  1.00 91.94           C  
ATOM   2292  O   ILE A 313      12.476  -2.020 -34.791  1.00 91.94           O  
ATOM   2293  CG1 ILE A 313      14.427  -0.558 -30.976  1.00 91.94           C  
ATOM   2294  CG2 ILE A 313      15.066  -1.679 -33.150  1.00 91.94           C  
ATOM   2295  CD1 ILE A 313      15.758  -0.773 -30.241  1.00 91.94           C  
ATOM   2296  N   ASN A 314      11.912  -3.703 -33.405  1.00 92.49           N  
ATOM   2297  CA  ASN A 314      11.580  -4.669 -34.458  1.00 92.49           C  
ATOM   2298  C   ASN A 314      10.072  -4.759 -34.741  1.00 92.49           C  
ATOM   2299  CB  ASN A 314      12.130  -6.057 -34.089  1.00 92.49           C  
ATOM   2300  O   ASN A 314       9.661  -5.653 -35.480  1.00 92.49           O  
ATOM   2301  CG  ASN A 314      13.623  -6.107 -33.840  1.00 92.49           C  
ATOM   2302  ND2 ASN A 314      14.042  -6.871 -32.860  1.00 92.49           N  
ATOM   2303  OD1 ASN A 314      14.447  -5.518 -34.518  1.00 92.49           O  
ATOM   2304  N   HIS A 315       9.260  -3.905 -34.109  1.00 93.20           N  
ATOM   2305  CA  HIS A 315       7.801  -3.886 -34.247  1.00 93.20           C  
ATOM   2306  C   HIS A 315       7.131  -5.249 -33.974  1.00 93.20           C  
ATOM   2307  CB  HIS A 315       7.419  -3.245 -35.593  1.00 93.20           C  
ATOM   2308  O   HIS A 315       6.150  -5.614 -34.619  1.00 93.20           O  
ATOM   2309  CG  HIS A 315       8.061  -1.896 -35.797  1.00 93.20           C  
ATOM   2310  CD2 HIS A 315       7.535  -0.705 -35.402  1.00 93.20           C  
ATOM   2311  ND1 HIS A 315       9.344  -1.678 -36.307  1.00 93.20           N  
ATOM   2312  CE1 HIS A 315       9.559  -0.361 -36.198  1.00 93.20           C  
ATOM   2313  NE2 HIS A 315       8.494   0.242 -35.657  1.00 93.20           N  
ATOM   2314  N   ASP A 316       7.637  -6.012 -32.994  1.00 94.47           N  
ATOM   2315  CA  ASP A 316       7.021  -7.271 -32.542  1.00 94.47           C  
ATOM   2316  C   ASP A 316       5.847  -6.955 -31.604  1.00 94.47           C  
ATOM   2317  CB  ASP A 316       8.062  -8.218 -31.903  1.00 94.47           C  
ATOM   2318  O   ASP A 316       6.009  -6.816 -30.387  1.00 94.47           O  
ATOM   2319  CG  ASP A 316       7.524  -9.638 -31.607  1.00 94.47           C  
ATOM   2320  OD1 ASP A 316       6.299  -9.801 -31.391  1.00 94.47           O  
ATOM   2321  OD2 ASP A 316       8.349 -10.590 -31.589  1.00 94.47           O  
ATOM   2322  N   PHE A 317       4.653  -6.801 -32.183  1.00 95.28           N  
ATOM   2323  CA  PHE A 317       3.465  -6.344 -31.457  1.00 95.28           C  
ATOM   2324  C   PHE A 317       3.049  -7.302 -30.338  1.00 95.28           C  
ATOM   2325  CB  PHE A 317       2.312  -6.139 -32.444  1.00 95.28           C  
ATOM   2326  O   PHE A 317       2.673  -6.857 -29.253  1.00 95.28           O  
ATOM   2327  CG  PHE A 317       1.089  -5.493 -31.821  1.00 95.28           C  
ATOM   2328  CD1 PHE A 317      -0.052  -6.261 -31.519  1.00 95.28           C  
ATOM   2329  CD2 PHE A 317       1.096  -4.115 -31.530  1.00 95.28           C  
ATOM   2330  CE1 PHE A 317      -1.200  -5.647 -30.994  1.00 95.28           C  
ATOM   2331  CE2 PHE A 317      -0.048  -3.503 -30.987  1.00 95.28           C  
ATOM   2332  CZ  PHE A 317      -1.203  -4.265 -30.738  1.00 95.28           C  
ATOM   2333  N   THR A 318       3.168  -8.614 -30.560  1.00 96.83           N  
ATOM   2334  CA  THR A 318       2.842  -9.613 -29.535  1.00 96.83           C  
ATOM   2335  C   THR A 318       3.740  -9.451 -28.310  1.00 96.83           C  
ATOM   2336  CB  THR A 318       2.940 -11.043 -30.084  1.00 96.83           C  
ATOM   2337  O   THR A 318       3.233  -9.357 -27.191  1.00 96.83           O  
ATOM   2338  CG2 THR A 318       2.726 -12.077 -28.978  1.00 96.83           C  
ATOM   2339  OG1 THR A 318       1.941 -11.282 -31.051  1.00 96.83           O  
ATOM   2340  N   ALA A 319       5.061  -9.376 -28.505  1.00 96.89           N  
ATOM   2341  CA  ALA A 319       5.993  -9.213 -27.392  1.00 96.89           C  
ATOM   2342  C   ALA A 319       5.875  -7.824 -26.736  1.00 96.89           C  
ATOM   2343  CB  ALA A 319       7.406  -9.498 -27.899  1.00 96.89           C  
ATOM   2344  O   ALA A 319       5.993  -7.695 -25.517  1.00 96.89           O  
ATOM   2345  N   MET A 320       5.567  -6.788 -27.522  1.00 96.66           N  
ATOM   2346  CA  MET A 320       5.299  -5.436 -27.028  1.00 96.66           C  
ATOM   2347  C   MET A 320       4.076  -5.389 -26.099  1.00 96.66           C  
ATOM   2348  CB  MET A 320       5.113  -4.522 -28.245  1.00 96.66           C  
ATOM   2349  O   MET A 320       4.115  -4.748 -25.049  1.00 96.66           O  
ATOM   2350  CG  MET A 320       4.978  -3.056 -27.858  1.00 96.66           C  
ATOM   2351  SD  MET A 320       6.504  -2.358 -27.187  1.00 96.66           S  
ATOM   2352  CE  MET A 320       5.765  -1.292 -25.937  1.00 96.66           C  
ATOM   2353  N   CYS A 321       3.009  -6.118 -26.438  1.00 97.06           N  
ATOM   2354  CA  CYS A 321       1.790  -6.227 -25.636  1.00 97.06           C  
ATOM   2355  C   CYS A 321       1.868  -7.270 -24.507  1.00 97.06           C  
ATOM   2356  CB  CYS A 321       0.596  -6.481 -26.564  1.00 97.06           C  
ATOM   2357  O   CYS A 321       0.856  -7.524 -23.852  1.00 97.06           O  
ATOM   2358  SG  CYS A 321       0.191  -4.977 -27.495  1.00 97.06           S  
ATOM   2359  N   TYR A 322       3.043  -7.842 -24.221  1.00 98.00           N  
ATOM   2360  CA  TYR A 322       3.242  -8.785 -23.117  1.00 98.00           C  
ATOM   2361  C   TYR A 322       2.624  -8.352 -21.765  1.00 98.00           C  
ATOM   2362  CB  TYR A 322       4.733  -9.107 -22.977  1.00 98.00           C  
ATOM   2363  O   TYR A 322       1.927  -9.176 -21.169  1.00 98.00           O  
ATOM   2364  CG  TYR A 322       5.019 -10.143 -21.912  1.00 98.00           C  
ATOM   2365  CD1 TYR A 322       5.741  -9.799 -20.754  1.00 98.00           C  
ATOM   2366  CD2 TYR A 322       4.552 -11.460 -22.090  1.00 98.00           C  
ATOM   2367  CE1 TYR A 322       5.977 -10.769 -19.763  1.00 98.00           C  
ATOM   2368  CE2 TYR A 322       4.769 -12.423 -21.090  1.00 98.00           C  
ATOM   2369  OH  TYR A 322       5.633 -12.978 -18.929  1.00 98.00           O  
ATOM   2370  CZ  TYR A 322       5.459 -12.069 -19.915  1.00 98.00           C  
ATOM   2371  N   PRO A 323       2.758  -7.097 -21.275  1.00 98.22           N  
ATOM   2372  CA  PRO A 323       2.066  -6.668 -20.051  1.00 98.22           C  
ATOM   2373  C   PRO A 323       0.530  -6.796 -20.128  1.00 98.22           C  
ATOM   2374  CB  PRO A 323       2.516  -5.216 -19.817  1.00 98.22           C  
ATOM   2375  O   PRO A 323      -0.119  -7.274 -19.191  1.00 98.22           O  
ATOM   2376  CG  PRO A 323       3.011  -4.739 -21.179  1.00 98.22           C  
ATOM   2377  CD  PRO A 323       3.601  -6.013 -21.770  1.00 98.22           C  
ATOM   2378  N   LEU A 324      -0.074  -6.444 -21.265  1.00 98.31           N  
ATOM   2379  CA  LEU A 324      -1.522  -6.567 -21.465  1.00 98.31           C  
ATOM   2380  C   LEU A 324      -1.946  -8.038 -21.553  1.00 98.31           C  
ATOM   2381  CB  LEU A 324      -1.955  -5.805 -22.729  1.00 98.31           C  
ATOM   2382  O   LEU A 324      -3.004  -8.404 -21.044  1.00 98.31           O  
ATOM   2383  CG  LEU A 324      -2.120  -4.287 -22.543  1.00 98.31           C  
ATOM   2384  CD1 LEU A 324      -0.811  -3.553 -22.254  1.00 98.31           C  
ATOM   2385  CD2 LEU A 324      -2.719  -3.692 -23.816  1.00 98.31           C  
ATOM   2386  N   LEU A 325      -1.114  -8.897 -22.146  1.00 98.23           N  
ATOM   2387  CA  LEU A 325      -1.347 -10.340 -22.211  1.00 98.23           C  
ATOM   2388  C   LEU A 325      -1.284 -10.999 -20.826  1.00 98.23           C  
ATOM   2389  CB  LEU A 325      -0.331 -10.974 -23.173  1.00 98.23           C  
ATOM   2390  O   LEU A 325      -2.158 -11.801 -20.503  1.00 98.23           O  
ATOM   2391  CG  LEU A 325      -0.588 -10.673 -24.659  1.00 98.23           C  
ATOM   2392  CD1 LEU A 325       0.597 -11.159 -25.488  1.00 98.23           C  
ATOM   2393  CD2 LEU A 325      -1.833 -11.411 -25.155  1.00 98.23           C  
ATOM   2394  N   VAL A 326      -0.319 -10.621 -19.979  1.00 98.37           N  
ATOM   2395  CA  VAL A 326      -0.263 -11.065 -18.573  1.00 98.37           C  
ATOM   2396  C   VAL A 326      -1.553 -10.674 -17.848  1.00 98.37           C  
ATOM   2397  CB  VAL A 326       0.982 -10.496 -17.857  1.00 98.37           C  
ATOM   2398  O   VAL A 326      -2.184 -11.519 -17.220  1.00 98.37           O  
ATOM   2399  CG1 VAL A 326       0.970 -10.738 -16.342  1.00 98.37           C  
ATOM   2400  CG2 VAL A 326       2.264 -11.143 -18.402  1.00 98.37           C  
ATOM   2401  N   SER A 327      -2.007  -9.431 -18.007  1.00 98.26           N  
ATOM   2402  CA  SER A 327      -3.253  -8.944 -17.395  1.00 98.26           C  
ATOM   2403  C   SER A 327      -4.498  -9.667 -17.930  1.00 98.26           C  
ATOM   2404  CB  SER A 327      -3.374  -7.437 -17.627  1.00 98.26           C  
ATOM   2405  O   SER A 327      -5.407 -10.000 -17.173  1.00 98.26           O  
ATOM   2406  OG  SER A 327      -2.192  -6.797 -17.184  1.00 98.26           O  
ATOM   2407  N   SER A 328      -4.511  -9.986 -19.228  1.00 98.44           N  
ATOM   2408  CA  SER A 328      -5.580 -10.750 -19.886  1.00 98.44           C  
ATOM   2409  C   SER A 328      -5.704 -12.162 -19.313  1.00 98.44           C  
ATOM   2410  CB  SER A 328      -5.309 -10.856 -21.392  1.00 98.44           C  
ATOM   2411  O   SER A 328      -6.810 -12.620 -19.028  1.00 98.44           O  
ATOM   2412  OG  SER A 328      -5.234  -9.580 -21.985  1.00 98.44           O  
ATOM   2413  N   VAL A 329      -4.576 -12.850 -19.107  1.00 98.20           N  
ATOM   2414  CA  VAL A 329      -4.540 -14.162 -18.439  1.00 98.20           C  
ATOM   2415  C   VAL A 329      -4.956 -14.031 -16.973  1.00 98.20           C  
ATOM   2416  CB  VAL A 329      -3.144 -14.802 -18.573  1.00 98.20           C  
ATOM   2417  O   VAL A 329      -5.711 -14.868 -16.481  1.00 98.20           O  
ATOM   2418  CG1 VAL A 329      -3.023 -16.114 -17.788  1.00 98.20           C  
ATOM   2419  CG2 VAL A 329      -2.842 -15.132 -20.041  1.00 98.20           C  
ATOM   2420  N   GLY A 330      -4.541 -12.949 -16.309  1.00 98.39           N  
ATOM   2421  CA  GLY A 330      -4.935 -12.601 -14.946  1.00 98.39           C  
ATOM   2422  C   GLY A 330      -6.448 -12.566 -14.743  1.00 98.39           C  
ATOM   2423  O   GLY A 330      -6.953 -13.202 -13.823  1.00 98.39           O  
ATOM   2424  N   ILE A 331      -7.194 -11.925 -15.651  1.00 98.43           N  
ATOM   2425  CA  ILE A 331      -8.669 -11.894 -15.611  1.00 98.43           C  
ATOM   2426  C   ILE A 331      -9.252 -13.315 -15.639  1.00 98.43           C  
ATOM   2427  CB  ILE A 331      -9.227 -11.024 -16.764  1.00 98.43           C  
ATOM   2428  O   ILE A 331     -10.121 -13.641 -14.831  1.00 98.43           O  
ATOM   2429  CG1 ILE A 331      -8.860  -9.538 -16.538  1.00 98.43           C  
ATOM   2430  CG2 ILE A 331     -10.757 -11.169 -16.891  1.00 98.43           C  
ATOM   2431  CD1 ILE A 331      -9.098  -8.650 -17.765  1.00 98.43           C  
ATOM   2432  N   ILE A 332      -8.758 -14.188 -16.520  1.00 98.40           N  
ATOM   2433  CA  ILE A 332      -9.247 -15.571 -16.620  1.00 98.40           C  
ATOM   2434  C   ILE A 332      -8.907 -16.370 -15.356  1.00 98.40           C  
ATOM   2435  CB  ILE A 332      -8.696 -16.252 -17.892  1.00 98.40           C  
ATOM   2436  O   ILE A 332      -9.761 -17.074 -14.817  1.00 98.40           O  
ATOM   2437  CG1 ILE A 332      -9.030 -15.467 -19.182  1.00 98.40           C  
ATOM   2438  CG2 ILE A 332      -9.209 -17.699 -18.008  1.00 98.40           C  
ATOM   2439  CD1 ILE A 332     -10.518 -15.173 -19.421  1.00 98.40           C  
ATOM   2440  N   VAL A 333      -7.684 -16.232 -14.841  1.00 98.62           N  
ATOM   2441  CA  VAL A 333      -7.251 -16.891 -13.601  1.00 98.62           C  
ATOM   2442  C   VAL A 333      -8.086 -16.435 -12.404  1.00 98.62           C  
ATOM   2443  CB  VAL A 333      -5.753 -16.631 -13.358  1.00 98.62           C  
ATOM   2444  O   VAL A 333      -8.553 -17.268 -11.622  1.00 98.62           O  
ATOM   2445  CG1 VAL A 333      -5.360 -17.010 -11.928  1.00 98.62           C  
ATOM   2446  CG2 VAL A 333      -4.906 -17.451 -14.340  1.00 98.62           C  
ATOM   2447  N   CYS A 334      -8.315 -15.130 -12.261  1.00 98.60           N  
ATOM   2448  CA  CYS A 334      -9.160 -14.575 -11.211  1.00 98.60           C  
ATOM   2449  C   CYS A 334     -10.600 -15.078 -11.330  1.00 98.60           C  
ATOM   2450  CB  CYS A 334      -9.106 -13.046 -11.280  1.00 98.60           C  
ATOM   2451  O   CYS A 334     -11.221 -15.361 -10.305  1.00 98.60           O  
ATOM   2452  SG  CYS A 334      -7.508 -12.472 -10.643  1.00 98.60           S  
ATOM   2453  N   LEU A 335     -11.137 -15.225 -12.550  1.00 98.38           N  
ATOM   2454  CA  LEU A 335     -12.487 -15.756 -12.773  1.00 98.38           C  
ATOM   2455  C   LEU A 335     -12.581 -17.174 -12.221  1.00 98.38           C  
ATOM   2456  CB  LEU A 335     -12.847 -15.647 -14.267  1.00 98.38           C  
ATOM   2457  O   LEU A 335     -13.437 -17.445 -11.381  1.00 98.38           O  
ATOM   2458  CG  LEU A 335     -14.286 -16.071 -14.623  1.00 98.38           C  
ATOM   2459  CD1 LEU A 335     -14.643 -15.501 -15.998  1.00 98.38           C  
ATOM   2460  CD2 LEU A 335     -14.487 -17.591 -14.704  1.00 98.38           C  
ATOM   2461  N   LEU A 336     -11.654 -18.050 -12.620  1.00 97.91           N  
ATOM   2462  CA  LEU A 336     -11.589 -19.424 -12.118  1.00 97.91           C  
ATOM   2463  C   LEU A 336     -11.437 -19.463 -10.594  1.00 97.91           C  
ATOM   2464  CB  LEU A 336     -10.420 -20.166 -12.787  1.00 97.91           C  
ATOM   2465  O   LEU A 336     -12.100 -20.257  -9.937  1.00 97.91           O  
ATOM   2466  CG  LEU A 336     -10.562 -20.366 -14.306  1.00 97.91           C  
ATOM   2467  CD1 LEU A 336      -9.296 -21.033 -14.845  1.00 97.91           C  
ATOM   2468  CD2 LEU A 336     -11.766 -21.236 -14.671  1.00 97.91           C  
ATOM   2469  N   THR A 337     -10.610 -18.578 -10.032  1.00 98.47           N  
ATOM   2470  CA  THR A 337     -10.377 -18.475  -8.584  1.00 98.47           C  
ATOM   2471  C   THR A 337     -11.640 -18.053  -7.826  1.00 98.47           C  
ATOM   2472  CB  THR A 337      -9.230 -17.499  -8.289  1.00 98.47           C  
ATOM   2473  O   THR A 337     -11.965 -18.643  -6.794  1.00 98.47           O  
ATOM   2474  CG2 THR A 337      -8.906 -17.456  -6.799  1.00 98.47           C  
ATOM   2475  OG1 THR A 337      -8.060 -17.890  -8.975  1.00 98.47           O  
ATOM   2476  N   THR A 338     -12.405 -17.106  -8.376  1.00 98.23           N  
ATOM   2477  CA  THR A 338     -13.647 -16.584  -7.779  1.00 98.23           C  
ATOM   2478  C   THR A 338     -14.688 -17.689  -7.590  1.00 98.23           C  
ATOM   2479  CB  THR A 338     -14.225 -15.454  -8.649  1.00 98.23           C  
ATOM   2480  O   THR A 338     -15.378 -17.715  -6.569  1.00 98.23           O  
ATOM   2481  CG2 THR A 338     -15.481 -14.806  -8.064  1.00 98.23           C  
ATOM   2482  OG1 THR A 338     -13.278 -14.421  -8.786  1.00 98.23           O  
ATOM   2483  N   LEU A 339     -14.770 -18.655  -8.516  1.00 97.10           N  
ATOM   2484  CA  LEU A 339     -15.698 -19.796  -8.427  1.00 97.10           C  
ATOM   2485  C   LEU A 339     -15.451 -20.667  -7.183  1.00 97.10           C  
ATOM   2486  CB  LEU A 339     -15.607 -20.654  -9.701  1.00 97.10           C  
ATOM   2487  O   LEU A 339     -16.392 -21.247  -6.640  1.00 97.10           O  
ATOM   2488  CG  LEU A 339     -15.931 -19.920 -11.014  1.00 97.10           C  
ATOM   2489  CD1 LEU A 339     -15.759 -20.876 -12.195  1.00 97.10           C  
ATOM   2490  CD2 LEU A 339     -17.349 -19.350 -11.052  1.00 97.10           C  
ATOM   2491  N   PHE A 340     -14.216 -20.711  -6.667  1.00 97.16           N  
ATOM   2492  CA  PHE A 340     -13.913 -21.447  -5.436  1.00 97.16           C  
ATOM   2493  C   PHE A 340     -14.608 -20.839  -4.217  1.00 97.16           C  
ATOM   2494  CB  PHE A 340     -12.400 -21.560  -5.195  1.00 97.16           C  
ATOM   2495  O   PHE A 340     -15.144 -21.581  -3.404  1.00 97.16           O  
ATOM   2496  CG  PHE A 340     -11.692 -22.537  -6.112  1.00 97.16           C  
ATOM   2497  CD1 PHE A 340     -11.339 -23.813  -5.644  1.00 97.16           C  
ATOM   2498  CD2 PHE A 340     -11.381 -22.178  -7.432  1.00 97.16           C  
ATOM   2499  CE1 PHE A 340     -10.714 -24.739  -6.497  1.00 97.16           C  
ATOM   2500  CE2 PHE A 340     -10.749 -23.095  -8.290  1.00 97.16           C  
ATOM   2501  CZ  PHE A 340     -10.422 -24.380  -7.824  1.00 97.16           C  
ATOM   2502  N   ALA A 341     -14.632 -19.512  -4.087  1.00 95.10           N  
ATOM   2503  CA  ALA A 341     -15.294 -18.856  -2.958  1.00 95.10           C  
ATOM   2504  C   ALA A 341     -16.800 -18.659  -3.172  1.00 95.10           C  
ATOM   2505  CB  ALA A 341     -14.584 -17.529  -2.679  1.00 95.10           C  
ATOM   2506  O   ALA A 341     -17.515 -18.452  -2.199  1.00 95.10           O  
ATOM   2507  N   THR A 342     -17.280 -18.696  -4.419  1.00 93.48           N  
ATOM   2508  CA  THR A 342     -18.673 -18.355  -4.748  1.00 93.48           C  
ATOM   2509  C   THR A 342     -19.583 -19.551  -5.023  1.00 93.48           C  
ATOM   2510  CB  THR A 342     -18.749 -17.356  -5.906  1.00 93.48           C  
ATOM   2511  O   THR A 342     -20.784 -19.448  -4.758  1.00 93.48           O  
ATOM   2512  CG2 THR A 342     -18.210 -15.984  -5.538  1.00 93.48           C  
ATOM   2513  OG1 THR A 342     -18.030 -17.761  -7.031  1.00 93.48           O  
ATOM   2514  N   ASP A 343     -19.048 -20.661  -5.542  1.00 93.86           N  
ATOM   2515  CA  ASP A 343     -19.839 -21.808  -6.008  1.00 93.86           C  
ATOM   2516  C   ASP A 343     -19.341 -23.156  -5.449  1.00 93.86           C  
ATOM   2517  CB  ASP A 343     -19.854 -21.813  -7.551  1.00 93.86           C  
ATOM   2518  O   ASP A 343     -20.157 -24.017  -5.123  1.00 93.86           O  
ATOM   2519  CG  ASP A 343     -20.469 -20.535  -8.152  1.00 93.86           C  
ATOM   2520  OD1 ASP A 343     -21.708 -20.356  -8.091  1.00 93.86           O  
ATOM   2521  OD2 ASP A 343     -19.724 -19.677  -8.666  1.00 93.86           O  
ATOM   2522  N   PHE A 344     -18.024 -23.368  -5.317  1.00 94.12           N  
ATOM   2523  CA  PHE A 344     -17.475 -24.679  -4.916  1.00 94.12           C  
ATOM   2524  C   PHE A 344     -17.382 -24.898  -3.401  1.00 94.12           C  
ATOM   2525  CB  PHE A 344     -16.102 -24.905  -5.566  1.00 94.12           C  
ATOM   2526  O   PHE A 344     -17.345 -26.045  -2.956  1.00 94.12           O  
ATOM   2527  CG  PHE A 344     -16.029 -24.746  -7.077  1.00 94.12           C  
ATOM   2528  CD1 PHE A 344     -17.145 -25.020  -7.894  1.00 94.12           C  
ATOM   2529  CD2 PHE A 344     -14.820 -24.340  -7.674  1.00 94.12           C  
ATOM   2530  CE1 PHE A 344     -17.059 -24.864  -9.287  1.00 94.12           C  
ATOM   2531  CE2 PHE A 344     -14.734 -24.184  -9.068  1.00 94.12           C  
ATOM   2532  CZ  PHE A 344     -15.854 -24.444  -9.875  1.00 94.12           C  
ATOM   2533  N   PHE A 345     -17.337 -23.825  -2.610  1.00 93.13           N  
ATOM   2534  CA  PHE A 345     -17.279 -23.880  -1.151  1.00 93.13           C  
ATOM   2535  C   PHE A 345     -18.327 -22.950  -0.536  1.00 93.13           C  
ATOM   2536  CB  PHE A 345     -15.861 -23.543  -0.658  1.00 93.13           C  
ATOM   2537  O   PHE A 345     -18.647 -21.901  -1.087  1.00 93.13           O  
ATOM   2538  CG  PHE A 345     -14.810 -24.583  -1.015  1.00 93.13           C  
ATOM   2539  CD1 PHE A 345     -14.607 -25.690  -0.170  1.00 93.13           C  
ATOM   2540  CD2 PHE A 345     -14.061 -24.481  -2.203  1.00 93.13           C  
ATOM   2541  CE1 PHE A 345     -13.664 -26.678  -0.506  1.00 93.13           C  
ATOM   2542  CE2 PHE A 345     -13.132 -25.477  -2.546  1.00 93.13           C  
ATOM   2543  CZ  PHE A 345     -12.925 -26.572  -1.695  1.00 93.13           C  
ATOM   2544  N   GLU A 346     -18.840 -23.330   0.632  1.00 92.33           N  
ATOM   2545  CA  GLU A 346     -19.769 -22.523   1.423  1.00 92.33           C  
ATOM   2546  C   GLU A 346     -19.227 -22.387   2.847  1.00 92.33           C  
ATOM   2547  CB  GLU A 346     -21.176 -23.147   1.387  1.00 92.33           C  
ATOM   2548  O   GLU A 346     -18.814 -23.376   3.456  1.00 92.33           O  
ATOM   2549  CG  GLU A 346     -22.226 -22.302   2.132  1.00 92.33           C  
ATOM   2550  CD  GLU A 346     -23.668 -22.797   1.908  1.00 92.33           C  
ATOM   2551  OE1 GLU A 346     -24.598 -21.947   1.904  1.00 92.33           O  
ATOM   2552  OE2 GLU A 346     -23.864 -24.014   1.701  1.00 92.33           O  
ATOM   2553  N   ILE A 347     -19.232 -21.158   3.360  1.00 94.30           N  
ATOM   2554  CA  ILE A 347     -18.831 -20.826   4.729  1.00 94.30           C  
ATOM   2555  C   ILE A 347     -19.978 -21.163   5.678  1.00 94.30           C  
ATOM   2556  CB  ILE A 347     -18.443 -19.337   4.809  1.00 94.30           C  
ATOM   2557  O   ILE A 347     -21.112 -20.722   5.479  1.00 94.30           O  
ATOM   2558  CG1 ILE A 347     -17.183 -19.096   3.949  1.00 94.30           C  
ATOM   2559  CG2 ILE A 347     -18.238 -18.835   6.251  1.00 94.30           C  
ATOM   2560  CD1 ILE A 347     -16.744 -17.639   3.990  1.00 94.30           C  
ATOM   2561  N   LYS A 348     -19.676 -21.912   6.736  1.00 92.86           N  
ATOM   2562  CA  LYS A 348     -20.637 -22.327   7.766  1.00 92.86           C  
ATOM   2563  C   LYS A 348     -20.376 -21.649   9.105  1.00 92.86           C  
ATOM   2564  CB  LYS A 348     -20.580 -23.850   7.911  1.00 92.86           C  
ATOM   2565  O   LYS A 348     -21.319 -21.463   9.872  1.00 92.86           O  
ATOM   2566  CG  LYS A 348     -20.996 -24.550   6.611  1.00 92.86           C  
ATOM   2567  CD  LYS A 348     -20.923 -26.065   6.778  1.00 92.86           C  
ATOM   2568  CE  LYS A 348     -21.282 -26.708   5.439  1.00 92.86           C  
ATOM   2569  NZ  LYS A 348     -21.191 -28.183   5.518  1.00 92.86           N  
ATOM   2570  N   ALA A 349     -19.130 -21.269   9.378  1.00 93.10           N  
ATOM   2571  CA  ALA A 349     -18.723 -20.637  10.628  1.00 93.10           C  
ATOM   2572  C   ALA A 349     -17.909 -19.354  10.395  1.00 93.10           C  
ATOM   2573  CB  ALA A 349     -17.958 -21.675  11.455  1.00 93.10           C  
ATOM   2574  O   ALA A 349     -17.237 -19.200   9.379  1.00 93.10           O  
ATOM   2575  N   ALA A 350     -17.950 -18.430  11.361  1.00 91.69           N  
ATOM   2576  CA  ALA A 350     -17.252 -17.143  11.277  1.00 91.69           C  
ATOM   2577  C   ALA A 350     -15.724 -17.292  11.120  1.00 91.69           C  
ATOM   2578  CB  ALA A 350     -17.604 -16.342  12.537  1.00 91.69           C  
ATOM   2579  O   ALA A 350     -15.095 -16.557  10.368  1.00 91.69           O  
ATOM   2580  N   ASN A 351     -15.123 -18.300  11.756  1.00 92.53           N  
ATOM   2581  CA  ASN A 351     -13.687 -18.579  11.654  1.00 92.53           C  
ATOM   2582  C   ASN A 351     -13.244 -19.126  10.279  1.00 92.53           C  
ATOM   2583  CB  ASN A 351     -13.273 -19.519  12.801  1.00 92.53           C  
ATOM   2584  O   ASN A 351     -12.049 -19.310  10.059  1.00 92.53           O  
ATOM   2585  CG  ASN A 351     -13.880 -20.910  12.705  1.00 92.53           C  
ATOM   2586  ND2 ASN A 351     -13.336 -21.868  13.414  1.00 92.53           N  
ATOM   2587  OD1 ASN A 351     -14.870 -21.158  12.041  1.00 92.53           O  
ATOM   2588  N   GLU A 352     -14.173 -19.399   9.357  1.00 95.92           N  
ATOM   2589  CA  GLU A 352     -13.869 -19.837   7.990  1.00 95.92           C  
ATOM   2590  C   GLU A 352     -13.770 -18.662   6.993  1.00 95.92           C  
ATOM   2591  CB  GLU A 352     -14.902 -20.879   7.524  1.00 95.92           C  
ATOM   2592  O   GLU A 352     -13.304 -18.876   5.872  1.00 95.92           O  
ATOM   2593  CG  GLU A 352     -14.934 -22.170   8.360  1.00 95.92           C  
ATOM   2594  CD  GLU A 352     -16.043 -23.137   7.905  1.00 95.92           C  
ATOM   2595  OE1 GLU A 352     -15.818 -24.367   7.979  1.00 95.92           O  
ATOM   2596  OE2 GLU A 352     -17.130 -22.661   7.495  1.00 95.92           O  
ATOM   2597  N   ILE A 353     -14.139 -17.433   7.391  1.00 96.73           N  
ATOM   2598  CA  ILE A 353     -14.151 -16.235   6.526  1.00 96.73           C  
ATOM   2599  C   ILE A 353     -12.743 -15.834   6.079  1.00 96.73           C  
ATOM   2600  CB  ILE A 353     -14.884 -15.053   7.207  1.00 96.73           C  
ATOM   2601  O   ILE A 353     -12.451 -15.862   4.881  1.00 96.73           O  
ATOM   2602  CG1 ILE A 353     -16.338 -15.393   7.606  1.00 96.73           C  
ATOM   2603  CG2 ILE A 353     -14.900 -13.828   6.275  1.00 96.73           C  
ATOM   2604  CD1 ILE A 353     -16.868 -14.395   8.643  1.00 96.73           C  
ATOM   2605  N   GLU A 354     -11.844 -15.508   7.014  1.00 96.15           N  
ATOM   2606  CA  GLU A 354     -10.466 -15.125   6.673  1.00 96.15           C  
ATOM   2607  C   GLU A 354      -9.727 -16.234   5.899  1.00 96.15           C  
ATOM   2608  CB  GLU A 354      -9.659 -14.707   7.912  1.00 96.15           C  
ATOM   2609  O   GLU A 354      -9.144 -15.939   4.850  1.00 96.15           O  
ATOM   2610  CG  GLU A 354     -10.095 -13.369   8.517  1.00 96.15           C  
ATOM   2611  CD  GLU A 354      -9.080 -12.880   9.561  1.00 96.15           C  
ATOM   2612  OE1 GLU A 354      -8.943 -11.649   9.722  1.00 96.15           O  
ATOM   2613  OE2 GLU A 354      -8.388 -13.728  10.172  1.00 96.15           O  
ATOM   2614  N   PRO A 355      -9.801 -17.529   6.288  1.00 97.26           N  
ATOM   2615  CA  PRO A 355      -9.238 -18.605   5.477  1.00 97.26           C  
ATOM   2616  C   PRO A 355      -9.806 -18.683   4.055  1.00 97.26           C  
ATOM   2617  CB  PRO A 355      -9.526 -19.898   6.245  1.00 97.26           C  
ATOM   2618  O   PRO A 355      -9.063 -19.038   3.136  1.00 97.26           O  
ATOM   2619  CG  PRO A 355      -9.595 -19.437   7.695  1.00 97.26           C  
ATOM   2620  CD  PRO A 355     -10.244 -18.063   7.574  1.00 97.26           C  
ATOM   2621  N   ALA A 356     -11.093 -18.383   3.845  1.00 97.44           N  
ATOM   2622  CA  ALA A 356     -11.693 -18.364   2.512  1.00 97.44           C  
ATOM   2623  C   ALA A 356     -11.126 -17.225   1.650  1.00 97.44           C  
ATOM   2624  CB  ALA A 356     -13.220 -18.290   2.636  1.00 97.44           C  
ATOM   2625  O   ALA A 356     -10.739 -17.470   0.504  1.00 97.44           O  
ATOM   2626  N   LEU A 357     -10.994 -16.018   2.211  1.00 97.64           N  
ATOM   2627  CA  LEU A 357     -10.403 -14.855   1.534  1.00 97.64           C  
ATOM   2628  C   LEU A 357      -8.909 -15.077   1.247  1.00 97.64           C  
ATOM   2629  CB  LEU A 357     -10.644 -13.595   2.390  1.00 97.64           C  
ATOM   2630  O   LEU A 357      -8.455 -14.881   0.120  1.00 97.64           O  
ATOM   2631  CG  LEU A 357     -12.133 -13.215   2.530  1.00 97.64           C  
ATOM   2632  CD1 LEU A 357     -12.341 -12.237   3.680  1.00 97.64           C  
ATOM   2633  CD2 LEU A 357     -12.697 -12.594   1.250  1.00 97.64           C  
ATOM   2634  N   LYS A 358      -8.146 -15.621   2.203  1.00 97.59           N  
ATOM   2635  CA  LYS A 358      -6.739 -16.002   1.994  1.00 97.59           C  
ATOM   2636  C   LYS A 358      -6.572 -17.069   0.911  1.00 97.59           C  
ATOM   2637  CB  LYS A 358      -6.131 -16.456   3.327  1.00 97.59           C  
ATOM   2638  O   LYS A 358      -5.653 -16.986   0.094  1.00 97.59           O  
ATOM   2639  CG  LYS A 358      -4.711 -17.016   3.125  1.00 97.59           C  
ATOM   2640  CD  LYS A 358      -3.940 -17.134   4.432  1.00 97.59           C  
ATOM   2641  CE  LYS A 358      -4.566 -18.104   5.442  1.00 97.59           C  
ATOM   2642  NZ  LYS A 358      -4.392 -17.552   6.802  1.00 97.59           N  
ATOM   2643  N   LYS A 359      -7.456 -18.073   0.859  1.00 97.58           N  
ATOM   2644  CA  LYS A 359      -7.431 -19.090  -0.207  1.00 97.58           C  
ATOM   2645  C   LYS A 359      -7.574 -18.466  -1.593  1.00 97.58           C  
ATOM   2646  CB  LYS A 359      -8.527 -20.141   0.008  1.00 97.58           C  
ATOM   2647  O   LYS A 359      -6.957 -18.983  -2.520  1.00 97.58           O  
ATOM   2648  CG  LYS A 359      -8.113 -21.236   0.998  1.00 97.58           C  
ATOM   2649  CD  LYS A 359      -9.326 -22.127   1.287  1.00 97.58           C  
ATOM   2650  CE  LYS A 359      -8.984 -23.217   2.305  1.00 97.58           C  
ATOM   2651  NZ  LYS A 359     -10.183 -24.032   2.625  1.00 97.58           N  
ATOM   2652  N   GLN A 360      -8.313 -17.364  -1.742  1.00 98.43           N  
ATOM   2653  CA  GLN A 360      -8.388 -16.648  -3.019  1.00 98.43           C  
ATOM   2654  C   GLN A 360      -7.010 -16.141  -3.465  1.00 98.43           C  
ATOM   2655  CB  GLN A 360      -9.400 -15.492  -2.952  1.00 98.43           C  
ATOM   2656  O   GLN A 360      -6.650 -16.341  -4.621  1.00 98.43           O  
ATOM   2657  CG  GLN A 360     -10.853 -15.939  -2.747  1.00 98.43           C  
ATOM   2658  CD  GLN A 360     -11.355 -16.694  -3.969  1.00 98.43           C  
ATOM   2659  NE2 GLN A 360     -11.482 -18.001  -3.922  1.00 98.43           N  
ATOM   2660  OE1 GLN A 360     -11.575 -16.132  -5.027  1.00 98.43           O  
ATOM   2661  N   LEU A 361      -6.200 -15.583  -2.557  1.00 97.82           N  
ATOM   2662  CA  LEU A 361      -4.829 -15.149  -2.866  1.00 97.82           C  
ATOM   2663  C   LEU A 361      -3.905 -16.320  -3.225  1.00 97.82           C  
ATOM   2664  CB  LEU A 361      -4.242 -14.370  -1.676  1.00 97.82           C  
ATOM   2665  O   LEU A 361      -3.125 -16.230  -4.173  1.00 97.82           O  
ATOM   2666  CG  LEU A 361      -4.981 -13.067  -1.336  1.00 97.82           C  
ATOM   2667  CD1 LEU A 361      -4.345 -12.436  -0.101  1.00 97.82           C  
ATOM   2668  CD2 LEU A 361      -4.912 -12.072  -2.498  1.00 97.82           C  
ATOM   2669  N   ILE A 362      -3.997 -17.435  -2.493  1.00 98.32           N  
ATOM   2670  CA  ILE A 362      -3.163 -18.624  -2.740  1.00 98.32           C  
ATOM   2671  C   ILE A 362      -3.502 -19.250  -4.099  1.00 98.32           C  
ATOM   2672  CB  ILE A 362      -3.325 -19.657  -1.600  1.00 98.32           C  
ATOM   2673  O   ILE A 362      -2.603 -19.535  -4.892  1.00 98.32           O  
ATOM   2674  CG1 ILE A 362      -2.850 -19.078  -0.248  1.00 98.32           C  
ATOM   2675  CG2 ILE A 362      -2.552 -20.955  -1.914  1.00 98.32           C  
ATOM   2676  CD1 ILE A 362      -3.238 -19.961   0.947  1.00 98.32           C  
ATOM   2677  N   ILE A 363      -4.794 -19.467  -4.371  1.00 98.39           N  
ATOM   2678  CA  ILE A 363      -5.267 -20.103  -5.607  1.00 98.39           C  
ATOM   2679  C   ILE A 363      -4.937 -19.219  -6.810  1.00 98.39           C  
ATOM   2680  CB  ILE A 363      -6.777 -20.431  -5.517  1.00 98.39           C  
ATOM   2681  O   ILE A 363      -4.365 -19.722  -7.779  1.00 98.39           O  
ATOM   2682  CG1 ILE A 363      -7.032 -21.531  -4.459  1.00 98.39           C  
ATOM   2683  CG2 ILE A 363      -7.332 -20.893  -6.881  1.00 98.39           C  
ATOM   2684  CD1 ILE A 363      -8.513 -21.699  -4.092  1.00 98.39           C  
ATOM   2685  N   SER A 364      -5.224 -17.913  -6.741  1.00 98.38           N  
ATOM   2686  CA  SER A 364      -4.924 -16.993  -7.842  1.00 98.38           C  
ATOM   2687  C   SER A 364      -3.421 -16.921  -8.104  1.00 98.38           C  
ATOM   2688  CB  SER A 364      -5.503 -15.596  -7.590  1.00 98.38           C  
ATOM   2689  O   SER A 364      -3.014 -16.988  -9.258  1.00 98.38           O  
ATOM   2690  OG  SER A 364      -4.846 -14.971  -6.508  1.00 98.38           O  
ATOM   2691  N   THR A 365      -2.579 -16.898  -7.064  1.00 98.64           N  
ATOM   2692  CA  THR A 365      -1.113 -16.898  -7.206  1.00 98.64           C  
ATOM   2693  C   THR A 365      -0.589 -18.179  -7.857  1.00 98.64           C  
ATOM   2694  CB  THR A 365      -0.430 -16.688  -5.846  1.00 98.64           C  
ATOM   2695  O   THR A 365       0.232 -18.123  -8.778  1.00 98.64           O  
ATOM   2696  CG2 THR A 365       1.097 -16.745  -5.941  1.00 98.64           C  
ATOM   2697  OG1 THR A 365      -0.788 -15.429  -5.337  1.00 98.64           O  
ATOM   2698  N   ALA A 366      -1.071 -19.346  -7.424  1.00 98.39           N  
ATOM   2699  CA  ALA A 366      -0.649 -20.626  -7.985  1.00 98.39           C  
ATOM   2700  C   ALA A 366      -1.063 -20.763  -9.460  1.00 98.39           C  
ATOM   2701  CB  ALA A 366      -1.228 -21.750  -7.119  1.00 98.39           C  
ATOM   2702  O   ALA A 366      -0.231 -21.076 -10.316  1.00 98.39           O  
ATOM   2703  N   LEU A 367      -2.328 -20.466  -9.774  1.00 98.47           N  
ATOM   2704  CA  LEU A 367      -2.847 -20.510 -11.141  1.00 98.47           C  
ATOM   2705  C   LEU A 367      -2.184 -19.456 -12.034  1.00 98.47           C  
ATOM   2706  CB  LEU A 367      -4.370 -20.309 -11.114  1.00 98.47           C  
ATOM   2707  O   LEU A 367      -1.843 -19.755 -13.178  1.00 98.47           O  
ATOM   2708  CG  LEU A 367      -5.195 -21.454 -10.501  1.00 98.47           C  
ATOM   2709  CD1 LEU A 367      -6.680 -21.096 -10.589  1.00 98.47           C  
ATOM   2710  CD2 LEU A 367      -4.981 -22.786 -11.222  1.00 98.47           C  
ATOM   2711  N   MET A 368      -1.939 -18.251 -11.513  1.00 98.58           N  
ATOM   2712  CA  MET A 368      -1.300 -17.182 -12.276  1.00 98.58           C  
ATOM   2713  C   MET A 368       0.177 -17.474 -12.524  1.00 98.58           C  
ATOM   2714  CB  MET A 368      -1.525 -15.812 -11.610  1.00 98.58           C  
ATOM   2715  O   MET A 368       0.673 -17.159 -13.595  1.00 98.58           O  
ATOM   2716  CG  MET A 368      -1.148 -14.652 -12.531  1.00 98.58           C  
ATOM   2717  SD  MET A 368      -1.991 -14.721 -14.136  1.00 98.58           S  
ATOM   2718  CE  MET A 368      -1.240 -13.308 -14.961  1.00 98.58           C  
ATOM   2719  N   THR A 369       0.873 -18.176 -11.625  1.00 98.60           N  
ATOM   2720  CA  THR A 369       2.241 -18.656 -11.894  1.00 98.60           C  
ATOM   2721  C   THR A 369       2.272 -19.561 -13.134  1.00 98.60           C  
ATOM   2722  CB  THR A 369       2.822 -19.395 -10.678  1.00 98.60           C  
ATOM   2723  O   THR A 369       3.122 -19.385 -14.008  1.00 98.60           O  
ATOM   2724  CG2 THR A 369       4.261 -19.859 -10.911  1.00 98.60           C  
ATOM   2725  OG1 THR A 369       2.874 -18.545  -9.554  1.00 98.60           O  
ATOM   2726  N   VAL A 370       1.311 -20.486 -13.266  1.00 98.32           N  
ATOM   2727  CA  VAL A 370       1.173 -21.335 -14.465  1.00 98.32           C  
ATOM   2728  C   VAL A 370       0.767 -20.501 -15.683  1.00 98.32           C  
ATOM   2729  CB  VAL A 370       0.174 -22.486 -14.228  1.00 98.32           C  
ATOM   2730  O   VAL A 370       1.362 -20.647 -16.750  1.00 98.32           O  
ATOM   2731  CG1 VAL A 370       0.026 -23.377 -15.470  1.00 98.32           C  
ATOM   2732  CG2 VAL A 370       0.627 -23.383 -13.068  1.00 98.32           C  
ATOM   2733  N   GLY A 371      -0.196 -19.588 -15.529  1.00 98.09           N  
ATOM   2734  CA  GLY A 371      -0.644 -18.690 -16.595  1.00 98.09           C  
ATOM   2735  C   GLY A 371       0.484 -17.822 -17.162  1.00 98.09           C  
ATOM   2736  O   GLY A 371       0.645 -17.731 -18.379  1.00 98.09           O  
ATOM   2737  N   VAL A 372       1.322 -17.257 -16.289  1.00 98.05           N  
ATOM   2738  CA  VAL A 372       2.504 -16.466 -16.653  1.00 98.05           C  
ATOM   2739  C   VAL A 372       3.553 -17.339 -17.345  1.00 98.05           C  
ATOM   2740  CB  VAL A 372       3.086 -15.728 -15.434  1.00 98.05           C  
ATOM   2741  O   VAL A 372       4.140 -16.900 -18.331  1.00 98.05           O  
ATOM   2742  CG1 VAL A 372       4.374 -14.963 -15.757  1.00 98.05           C  
ATOM   2743  CG2 VAL A 372       2.112 -14.655 -14.927  1.00 98.05           C  
ATOM   2744  N   ALA A 373       3.773 -18.583 -16.903  1.00 97.91           N  
ATOM   2745  CA  ALA A 373       4.681 -19.512 -17.587  1.00 97.91           C  
ATOM   2746  C   ALA A 373       4.219 -19.804 -19.025  1.00 97.91           C  
ATOM   2747  CB  ALA A 373       4.803 -20.805 -16.770  1.00 97.91           C  
ATOM   2748  O   ALA A 373       5.012 -19.718 -19.964  1.00 97.91           O  
ATOM   2749  N   VAL A 374       2.925 -20.088 -19.206  1.00 97.63           N  
ATOM   2750  CA  VAL A 374       2.329 -20.359 -20.522  1.00 97.63           C  
ATOM   2751  C   VAL A 374       2.424 -19.133 -21.427  1.00 97.63           C  
ATOM   2752  CB  VAL A 374       0.871 -20.843 -20.376  1.00 97.63           C  
ATOM   2753  O   VAL A 374       2.897 -19.250 -22.557  1.00 97.63           O  
ATOM   2754  CG1 VAL A 374       0.157 -20.964 -21.728  1.00 97.63           C  
ATOM   2755  CG2 VAL A 374       0.823 -22.227 -19.714  1.00 97.63           C  
ATOM   2756  N   ILE A 375       2.037 -17.946 -20.950  1.00 97.20           N  
ATOM   2757  CA  ILE A 375       2.068 -16.740 -21.788  1.00 97.20           C  
ATOM   2758  C   ILE A 375       3.498 -16.271 -22.078  1.00 97.20           C  
ATOM   2759  CB  ILE A 375       1.157 -15.635 -21.211  1.00 97.20           C  
ATOM   2760  O   ILE A 375       3.759 -15.815 -23.185  1.00 97.20           O  
ATOM   2761  CG1 ILE A 375       0.756 -14.557 -22.233  1.00 97.20           C  
ATOM   2762  CG2 ILE A 375       1.786 -14.934 -20.005  1.00 97.20           C  
ATOM   2763  CD1 ILE A 375      -0.056 -15.096 -23.417  1.00 97.20           C  
ATOM   2764  N   SER A 376       4.455 -16.469 -21.161  1.00 97.54           N  
ATOM   2765  CA  SER A 376       5.883 -16.216 -21.426  1.00 97.54           C  
ATOM   2766  C   SER A 376       6.422 -17.118 -22.535  1.00 97.54           C  
ATOM   2767  CB  SER A 376       6.751 -16.481 -20.192  1.00 97.54           C  
ATOM   2768  O   SER A 376       7.244 -16.692 -23.343  1.00 97.54           O  
ATOM   2769  OG  SER A 376       6.380 -15.685 -19.095  1.00 97.54           O  
ATOM   2770  N   TRP A 377       5.971 -18.373 -22.588  1.00 96.68           N  
ATOM   2771  CA  TRP A 377       6.367 -19.314 -23.634  1.00 96.68           C  
ATOM   2772  C   TRP A 377       5.712 -18.997 -24.986  1.00 96.68           C  
ATOM   2773  CB  TRP A 377       6.049 -20.735 -23.160  1.00 96.68           C  
ATOM   2774  O   TRP A 377       6.370 -19.096 -26.020  1.00 96.68           O  
ATOM   2775  CG  TRP A 377       6.355 -21.804 -24.159  1.00 96.68           C  
ATOM   2776  CD1 TRP A 377       7.578 -22.081 -24.664  1.00 96.68           C  
ATOM   2777  CD2 TRP A 377       5.429 -22.714 -24.827  1.00 96.68           C  
ATOM   2778  CE2 TRP A 377       6.175 -23.527 -25.731  1.00 96.68           C  
ATOM   2779  CE3 TRP A 377       4.036 -22.932 -24.763  1.00 96.68           C  
ATOM   2780  NE1 TRP A 377       7.477 -23.098 -25.592  1.00 96.68           N  
ATOM   2781  CH2 TRP A 377       4.186 -24.702 -26.443  1.00 96.68           C  
ATOM   2782  CZ2 TRP A 377       5.574 -24.508 -26.532  1.00 96.68           C  
ATOM   2783  CZ3 TRP A 377       3.422 -23.917 -25.561  1.00 96.68           C  
ATOM   2784  N   LEU A 378       4.440 -18.585 -24.984  1.00 96.66           N  
ATOM   2785  CA  LEU A 378       3.682 -18.312 -26.207  1.00 96.66           C  
ATOM   2786  C   LEU A 378       3.959 -16.932 -26.813  1.00 96.66           C  
ATOM   2787  CB  LEU A 378       2.177 -18.472 -25.930  1.00 96.66           C  
ATOM   2788  O   LEU A 378       4.041 -16.831 -28.035  1.00 96.66           O  
ATOM   2789  CG  LEU A 378       1.713 -19.911 -25.645  1.00 96.66           C  
ATOM   2790  CD1 LEU A 378       0.220 -19.896 -25.318  1.00 96.66           C  
ATOM   2791  CD2 LEU A 378       1.933 -20.843 -26.839  1.00 96.66           C  
ATOM   2792  N   ALA A 379       4.073 -15.885 -25.992  1.00 96.48           N  
ATOM   2793  CA  ALA A 379       4.072 -14.485 -26.430  1.00 96.48           C  
ATOM   2794  C   ALA A 379       5.464 -13.837 -26.511  1.00 96.48           C  
ATOM   2795  CB  ALA A 379       3.148 -13.685 -25.507  1.00 96.48           C  
ATOM   2796  O   ALA A 379       5.589 -12.743 -27.054  1.00 96.48           O  
ATOM   2797  N   LEU A 380       6.518 -14.483 -26.003  1.00 97.11           N  
ATOM   2798  CA  LEU A 380       7.877 -13.940 -26.061  1.00 97.11           C  
ATOM   2799  C   LEU A 380       8.785 -14.805 -26.939  1.00 97.11           C  
ATOM   2800  CB  LEU A 380       8.477 -13.813 -24.657  1.00 97.11           C  
ATOM   2801  O   LEU A 380       8.738 -16.036 -26.859  1.00 97.11           O  
ATOM   2802  CG  LEU A 380       7.684 -12.920 -23.693  1.00 97.11           C  
ATOM   2803  CD1 LEU A 380       8.261 -13.118 -22.296  1.00 97.11           C  
ATOM   2804  CD2 LEU A 380       7.780 -11.446 -24.089  1.00 97.11           C  
ATOM   2805  N   PRO A 381       9.681 -14.199 -27.735  1.00 95.69           N  
ATOM   2806  CA  PRO A 381      10.754 -14.944 -28.378  1.00 95.69           C  
ATOM   2807  C   PRO A 381      11.724 -15.512 -27.326  1.00 95.69           C  
ATOM   2808  CB  PRO A 381      11.419 -13.940 -29.323  1.00 95.69           C  
ATOM   2809  O   PRO A 381      11.933 -14.925 -26.267  1.00 95.69           O  
ATOM   2810  CG  PRO A 381      11.193 -12.602 -28.622  1.00 95.69           C  
ATOM   2811  CD  PRO A 381       9.829 -12.766 -27.964  1.00 95.69           C  
ATOM   2812  N   ALA A 382      12.371 -16.643 -27.632  1.00 95.30           N  
ATOM   2813  CA  ALA A 382      13.295 -17.308 -26.702  1.00 95.30           C  
ATOM   2814  C   ALA A 382      14.448 -16.400 -26.227  1.00 95.30           C  
ATOM   2815  CB  ALA A 382      13.843 -18.565 -27.390  1.00 95.30           C  
ATOM   2816  O   ALA A 382      14.904 -16.521 -25.089  1.00 95.30           O  
ATOM   2817  N   LYS A 383      14.895 -15.487 -27.096  1.00 95.79           N  
ATOM   2818  CA  LYS A 383      15.876 -14.437 -26.813  1.00 95.79           C  
ATOM   2819  C   LYS A 383      15.424 -13.115 -27.423  1.00 95.79           C  
ATOM   2820  CB  LYS A 383      17.252 -14.806 -27.376  1.00 95.79           C  
ATOM   2821  O   LYS A 383      14.887 -13.102 -28.531  1.00 95.79           O  
ATOM   2822  CG  LYS A 383      17.899 -16.009 -26.677  1.00 95.79           C  
ATOM   2823  CD  LYS A 383      19.333 -16.147 -27.194  1.00 95.79           C  
ATOM   2824  CE  LYS A 383      20.143 -17.156 -26.381  1.00 95.79           C  
ATOM   2825  NZ  LYS A 383      21.574 -16.772 -26.420  1.00 95.79           N  
ATOM   2826  N   PHE A 384      15.680 -12.028 -26.713  1.00 96.79           N  
ATOM   2827  CA  PHE A 384      15.416 -10.653 -27.130  1.00 96.79           C  
ATOM   2828  C   PHE A 384      16.351  -9.699 -26.385  1.00 96.79           C  
ATOM   2829  CB  PHE A 384      13.944 -10.320 -26.861  1.00 96.79           C  
ATOM   2830  O   PHE A 384      17.114 -10.122 -25.515  1.00 96.79           O  
ATOM   2831  CG  PHE A 384      13.464 -10.568 -25.448  1.00 96.79           C  
ATOM   2832  CD1 PHE A 384      12.917 -11.817 -25.111  1.00 96.79           C  
ATOM   2833  CD2 PHE A 384      13.517  -9.544 -24.483  1.00 96.79           C  
ATOM   2834  CE1 PHE A 384      12.415 -12.045 -23.824  1.00 96.79           C  
ATOM   2835  CE2 PHE A 384      13.025  -9.781 -23.186  1.00 96.79           C  
ATOM   2836  CZ  PHE A 384      12.476 -11.030 -22.859  1.00 96.79           C  
ATOM   2837  N   THR A 385      16.309  -8.411 -26.716  1.00 97.01           N  
ATOM   2838  CA  THR A 385      17.055  -7.382 -25.986  1.00 97.01           C  
ATOM   2839  C   THR A 385      16.137  -6.398 -25.286  1.00 97.01           C  
ATOM   2840  CB  THR A 385      18.083  -6.636 -26.840  1.00 97.01           C  
ATOM   2841  O   THR A 385      15.100  -6.020 -25.835  1.00 97.01           O  
ATOM   2842  CG2 THR A 385      19.004  -7.585 -27.608  1.00 97.01           C  
ATOM   2843  OG1 THR A 385      17.470  -5.776 -27.769  1.00 97.01           O  
ATOM   2844  N   ILE A 386      16.550  -5.978 -24.092  1.00 97.07           N  
ATOM   2845  CA  ILE A 386      15.911  -4.938 -23.287  1.00 97.07           C  
ATOM   2846  C   ILE A 386      16.862  -3.756 -23.123  1.00 97.07           C  
ATOM   2847  CB  ILE A 386      15.451  -5.511 -21.931  1.00 97.07           C  
ATOM   2848  O   ILE A 386      18.059  -3.939 -22.883  1.00 97.07           O  
ATOM   2849  CG1 ILE A 386      14.337  -6.569 -22.090  1.00 97.07           C  
ATOM   2850  CG2 ILE A 386      14.995  -4.414 -20.960  1.00 97.07           C  
ATOM   2851  CD1 ILE A 386      13.050  -6.083 -22.780  1.00 97.07           C  
ATOM   2852  N   PHE A 387      16.322  -2.544 -23.217  1.00 94.01           N  
ATOM   2853  CA  PHE A 387      17.064  -1.318 -22.964  1.00 94.01           C  
ATOM   2854  C   PHE A 387      17.567  -1.252 -21.512  1.00 94.01           C  
ATOM   2855  CB  PHE A 387      16.184  -0.116 -23.306  1.00 94.01           C  
ATOM   2856  O   PHE A 387      16.810  -1.402 -20.553  1.00 94.01           O  
ATOM   2857  CG  PHE A 387      16.885   1.208 -23.087  1.00 94.01           C  
ATOM   2858  CD1 PHE A 387      16.767   1.869 -21.851  1.00 94.01           C  
ATOM   2859  CD2 PHE A 387      17.664   1.774 -24.113  1.00 94.01           C  
ATOM   2860  CE1 PHE A 387      17.412   3.100 -21.650  1.00 94.01           C  
ATOM   2861  CE2 PHE A 387      18.302   3.011 -23.912  1.00 94.01           C  
ATOM   2862  CZ  PHE A 387      18.168   3.679 -22.682  1.00 94.01           C  
ATOM   2863  N   ASN A 388      18.861  -0.994 -21.356  1.00 93.88           N  
ATOM   2864  CA  ASN A 388      19.556  -0.877 -20.083  1.00 93.88           C  
ATOM   2865  C   ASN A 388      20.500   0.332 -20.130  1.00 93.88           C  
ATOM   2866  CB  ASN A 388      20.292  -2.201 -19.817  1.00 93.88           C  
ATOM   2867  O   ASN A 388      21.673   0.191 -20.478  1.00 93.88           O  
ATOM   2868  CG  ASN A 388      20.983  -2.199 -18.467  1.00 93.88           C  
ATOM   2869  ND2 ASN A 388      22.078  -2.907 -18.324  1.00 93.88           N  
ATOM   2870  OD1 ASN A 388      20.540  -1.592 -17.510  1.00 93.88           O  
ATOM   2871  N   PHE A 389      19.961   1.520 -19.836  1.00 89.61           N  
ATOM   2872  CA  PHE A 389      20.702   2.788 -19.727  1.00 89.61           C  
ATOM   2873  C   PHE A 389      21.669   3.052 -20.900  1.00 89.61           C  
ATOM   2874  CB  PHE A 389      21.366   2.883 -18.343  1.00 89.61           C  
ATOM   2875  O   PHE A 389      22.842   3.362 -20.710  1.00 89.61           O  
ATOM   2876  CG  PHE A 389      20.396   2.769 -17.180  1.00 89.61           C  
ATOM   2877  CD1 PHE A 389      19.579   3.861 -16.832  1.00 89.61           C  
ATOM   2878  CD2 PHE A 389      20.303   1.570 -16.448  1.00 89.61           C  
ATOM   2879  CE1 PHE A 389      18.676   3.754 -15.760  1.00 89.61           C  
ATOM   2880  CE2 PHE A 389      19.393   1.459 -15.382  1.00 89.61           C  
ATOM   2881  CZ  PHE A 389      18.580   2.553 -15.035  1.00 89.61           C  
ATOM   2882  N   GLY A 390      21.177   2.900 -22.135  1.00 85.57           N  
ATOM   2883  CA  GLY A 390      21.936   3.144 -23.370  1.00 85.57           C  
ATOM   2884  C   GLY A 390      22.516   1.891 -24.037  1.00 85.57           C  
ATOM   2885  O   GLY A 390      22.941   1.965 -25.187  1.00 85.57           O  
ATOM   2886  N   ALA A 391      22.490   0.735 -23.369  1.00 91.15           N  
ATOM   2887  CA  ALA A 391      22.863  -0.554 -23.952  1.00 91.15           C  
ATOM   2888  C   ALA A 391      21.638  -1.458 -24.169  1.00 91.15           C  
ATOM   2889  CB  ALA A 391      23.920  -1.212 -23.058  1.00 91.15           C  
ATOM   2890  O   ALA A 391      20.642  -1.359 -23.458  1.00 91.15           O  
ATOM   2891  N   GLN A 392      21.723  -2.381 -25.129  1.00 92.01           N  
ATOM   2892  CA  GLN A 392      20.722  -3.431 -25.343  1.00 92.01           C  
ATOM   2893  C   GLN A 392      21.198  -4.716 -24.652  1.00 92.01           C  
ATOM   2894  CB  GLN A 392      20.496  -3.611 -26.856  1.00 92.01           C  
ATOM   2895  O   GLN A 392      22.154  -5.351 -25.095  1.00 92.01           O  
ATOM   2896  CG  GLN A 392      19.751  -2.424 -27.498  1.00 92.01           C  
ATOM   2897  CD  GLN A 392      18.299  -2.266 -27.039  1.00 92.01           C  
ATOM   2898  NE2 GLN A 392      17.777  -1.057 -27.054  1.00 92.01           N  
ATOM   2899  OE1 GLN A 392      17.624  -3.228 -26.690  1.00 92.01           O  
ATOM   2900  N   LYS A 393      20.562  -5.084 -23.536  1.00 95.99           N  
ATOM   2901  CA  LYS A 393      20.893  -6.275 -22.738  1.00 95.99           C  
ATOM   2902  C   LYS A 393      20.150  -7.489 -23.284  1.00 95.99           C  
ATOM   2903  CB  LYS A 393      20.526  -5.995 -21.270  1.00 95.99           C  
ATOM   2904  O   LYS A 393      18.929  -7.438 -23.385  1.00 95.99           O  
ATOM   2905  CG  LYS A 393      20.887  -7.144 -20.311  1.00 95.99           C  
ATOM   2906  CD  LYS A 393      20.514  -6.761 -18.871  1.00 95.99           C  
ATOM   2907  CE  LYS A 393      21.013  -7.754 -17.813  1.00 95.99           C  
ATOM   2908  NZ  LYS A 393      20.288  -9.041 -17.838  1.00 95.99           N  
ATOM   2909  N   GLU A 394      20.852  -8.580 -23.591  1.00 97.31           N  
ATOM   2910  CA  GLU A 394      20.210  -9.850 -23.965  1.00 97.31           C  
ATOM   2911  C   GLU A 394      19.456 -10.449 -22.762  1.00 97.31           C  
ATOM   2912  CB  GLU A 394      21.229 -10.839 -24.576  1.00 97.31           C  
ATOM   2913  O   GLU A 394      19.989 -10.540 -21.650  1.00 97.31           O  
ATOM   2914  CG  GLU A 394      20.548 -12.104 -25.136  1.00 97.31           C  
ATOM   2915  CD  GLU A 394      21.501 -13.072 -25.870  1.00 97.31           C  
ATOM   2916  OE1 GLU A 394      21.716 -14.213 -25.379  1.00 97.31           O  
ATOM   2917  OE2 GLU A 394      21.926 -12.753 -26.998  1.00 97.31           O  
ATOM   2918  N   VAL A 395      18.205 -10.845 -22.992  1.00 97.27           N  
ATOM   2919  CA  VAL A 395      17.285 -11.438 -22.015  1.00 97.27           C  
ATOM   2920  C   VAL A 395      16.584 -12.636 -22.664  1.00 97.27           C  
ATOM   2921  CB  VAL A 395      16.265 -10.390 -21.508  1.00 97.27           C  
ATOM   2922  O   VAL A 395      16.342 -12.654 -23.873  1.00 97.27           O  
ATOM   2923  CG1 VAL A 395      15.340 -10.949 -20.418  1.00 97.27           C  
ATOM   2924  CG2 VAL A 395      16.958  -9.160 -20.905  1.00 97.27           C  
ATOM   2925  N   SER A 396      16.269 -13.658 -21.869  1.00 96.90           N  
ATOM   2926  CA  SER A 396      15.459 -14.802 -22.299  1.00 96.90           C  
ATOM   2927  C   SER A 396      14.009 -14.675 -21.830  1.00 96.90           C  
ATOM   2928  CB  SER A 396      16.078 -16.116 -21.813  1.00 96.90           C  
ATOM   2929  O   SER A 396      13.724 -14.039 -20.812  1.00 96.90           O  
ATOM   2930  OG  SER A 396      16.045 -16.199 -20.397  1.00 96.90           O  
ATOM   2931  N   ASN A 397      13.085 -15.338 -22.527  1.00 96.21           N  
ATOM   2932  CA  ASN A 397      11.677 -15.411 -22.118  1.00 96.21           C  
ATOM   2933  C   ASN A 397      11.493 -15.960 -20.692  1.00 96.21           C  
ATOM   2934  CB  ASN A 397      10.878 -16.226 -23.147  1.00 96.21           C  
ATOM   2935  O   ASN A 397      10.742 -15.387 -19.909  1.00 96.21           O  
ATOM   2936  CG  ASN A 397      11.332 -17.662 -23.355  1.00 96.21           C  
ATOM   2937  ND2 ASN A 397      10.528 -18.438 -24.037  1.00 96.21           N  
ATOM   2938  OD1 ASN A 397      12.400 -18.099 -22.945  1.00 96.21           O  
ATOM   2939  N   TRP A 398      12.232 -17.008 -20.319  1.00 97.16           N  
ATOM   2940  CA  TRP A 398      12.207 -17.563 -18.964  1.00 97.16           C  
ATOM   2941  C   TRP A 398      12.785 -16.610 -17.917  1.00 97.16           C  
ATOM   2942  CB  TRP A 398      12.947 -18.900 -18.937  1.00 97.16           C  
ATOM   2943  O   TRP A 398      12.315 -16.592 -16.784  1.00 97.16           O  
ATOM   2944  CG  TRP A 398      12.262 -19.977 -19.713  1.00 97.16           C  
ATOM   2945  CD1 TRP A 398      12.734 -20.580 -20.827  1.00 97.16           C  
ATOM   2946  CD2 TRP A 398      10.946 -20.559 -19.465  1.00 97.16           C  
ATOM   2947  CE2 TRP A 398      10.686 -21.526 -20.482  1.00 97.16           C  
ATOM   2948  CE3 TRP A 398       9.941 -20.359 -18.494  1.00 97.16           C  
ATOM   2949  NE1 TRP A 398      11.814 -21.508 -21.274  1.00 97.16           N  
ATOM   2950  CH2 TRP A 398       8.506 -22.023 -19.562  1.00 97.16           C  
ATOM   2951  CZ2 TRP A 398       9.490 -22.254 -20.539  1.00 97.16           C  
ATOM   2952  CZ3 TRP A 398       8.733 -21.080 -18.544  1.00 97.16           C  
ATOM   2953  N   GLY A 399      13.759 -15.777 -18.292  1.00 96.93           N  
ATOM   2954  CA  GLY A 399      14.210 -14.687 -17.433  1.00 96.93           C  
ATOM   2955  C   GLY A 399      13.058 -13.738 -17.100  1.00 96.93           C  
ATOM   2956  O   GLY A 399      12.823 -13.437 -15.932  1.00 96.93           O  
ATOM   2957  N   LEU A 400      12.288 -13.320 -18.108  1.00 97.18           N  
ATOM   2958  CA  LEU A 400      11.155 -12.421 -17.890  1.00 97.18           C  
ATOM   2959  C   LEU A 400       9.992 -13.086 -17.138  1.00 97.18           C  
ATOM   2960  CB  LEU A 400      10.706 -11.837 -19.233  1.00 97.18           C  
ATOM   2961  O   LEU A 400       9.355 -12.425 -16.318  1.00 97.18           O  
ATOM   2962  CG  LEU A 400       9.825 -10.586 -19.070  1.00 97.18           C  
ATOM   2963  CD1 LEU A 400      10.625  -9.401 -18.517  1.00 97.18           C  
ATOM   2964  CD2 LEU A 400       9.261 -10.182 -20.423  1.00 97.18           C  
ATOM   2965  N   PHE A 401       9.761 -14.387 -17.344  1.00 97.98           N  
ATOM   2966  CA  PHE A 401       8.867 -15.188 -16.500  1.00 97.98           C  
ATOM   2967  C   PHE A 401       9.227 -15.030 -15.015  1.00 97.98           C  
ATOM   2968  CB  PHE A 401       8.928 -16.667 -16.917  1.00 97.98           C  
ATOM   2969  O   PHE A 401       8.355 -14.703 -14.211  1.00 97.98           O  
ATOM   2970  CG  PHE A 401       8.423 -17.627 -15.859  1.00 97.98           C  
ATOM   2971  CD1 PHE A 401       9.327 -18.316 -15.027  1.00 97.98           C  
ATOM   2972  CD2 PHE A 401       7.044 -17.770 -15.653  1.00 97.98           C  
ATOM   2973  CE1 PHE A 401       8.844 -19.134 -13.991  1.00 97.98           C  
ATOM   2974  CE2 PHE A 401       6.560 -18.561 -14.598  1.00 97.98           C  
ATOM   2975  CZ  PHE A 401       7.461 -19.250 -13.770  1.00 97.98           C  
ATOM   2976  N   PHE A 402      10.507 -15.186 -14.650  1.00 97.66           N  
ATOM   2977  CA  PHE A 402      10.952 -15.020 -13.263  1.00 97.66           C  
ATOM   2978  C   PHE A 402      10.784 -13.584 -12.748  1.00 97.66           C  
ATOM   2979  CB  PHE A 402      12.402 -15.497 -13.090  1.00 97.66           C  
ATOM   2980  O   PHE A 402      10.465 -13.417 -11.573  1.00 97.66           O  
ATOM   2981  CG  PHE A 402      12.570 -17.005 -13.096  1.00 97.66           C  
ATOM   2982  CD1 PHE A 402      11.983 -17.782 -12.079  1.00 97.66           C  
ATOM   2983  CD2 PHE A 402      13.334 -17.635 -14.095  1.00 97.66           C  
ATOM   2984  CE1 PHE A 402      12.141 -19.180 -12.075  1.00 97.66           C  
ATOM   2985  CE2 PHE A 402      13.480 -19.034 -14.101  1.00 97.66           C  
ATOM   2986  CZ  PHE A 402      12.882 -19.807 -13.091  1.00 97.66           C  
ATOM   2987  N   CYS A 403      10.928 -12.558 -13.598  1.00 98.38           N  
ATOM   2988  CA  CYS A 403      10.636 -11.169 -13.217  1.00 98.38           C  
ATOM   2989  C   CYS A 403       9.163 -10.973 -12.822  1.00 98.38           C  
ATOM   2990  CB  CYS A 403      10.977 -10.205 -14.362  1.00 98.38           C  
ATOM   2991  O   CYS A 403       8.877 -10.356 -11.802  1.00 98.38           O  
ATOM   2992  SG  CYS A 403      12.742 -10.241 -14.765  1.00 98.38           S  
ATOM   2993  N   VAL A 404       8.222 -11.514 -13.601  1.00 98.49           N  
ATOM   2994  CA  VAL A 404       6.786 -11.423 -13.279  1.00 98.49           C  
ATOM   2995  C   VAL A 404       6.458 -12.280 -12.053  1.00 98.49           C  
ATOM   2996  CB  VAL A 404       5.926 -11.845 -14.484  1.00 98.49           C  
ATOM   2997  O   VAL A 404       5.772 -11.825 -11.138  1.00 98.49           O  
ATOM   2998  CG1 VAL A 404       4.424 -11.748 -14.187  1.00 98.49           C  
ATOM   2999  CG2 VAL A 404       6.170 -10.961 -15.709  1.00 98.49           C  
ATOM   3000  N   ALA A 405       6.983 -13.508 -12.004  1.00 98.42           N  
ATOM   3001  CA  ALA A 405       6.731 -14.445 -10.917  1.00 98.42           C  
ATOM   3002  C   ALA A 405       7.253 -13.921  -9.570  1.00 98.42           C  
ATOM   3003  CB  ALA A 405       7.342 -15.805 -11.274  1.00 98.42           C  
ATOM   3004  O   ALA A 405       6.540 -14.025  -8.577  1.00 98.42           O  
ATOM   3005  N   VAL A 406       8.446 -13.314  -9.509  1.00 98.33           N  
ATOM   3006  CA  VAL A 406       8.970 -12.790  -8.236  1.00 98.33           C  
ATOM   3007  C   VAL A 406       8.070 -11.689  -7.668  1.00 98.33           C  
ATOM   3008  CB  VAL A 406      10.450 -12.363  -8.334  1.00 98.33           C  
ATOM   3009  O   VAL A 406       7.796 -11.701  -6.473  1.00 98.33           O  
ATOM   3010  CG1 VAL A 406      10.702 -11.071  -9.117  1.00 98.33           C  
ATOM   3011  CG2 VAL A 406      11.063 -12.205  -6.940  1.00 98.33           C  
ATOM   3012  N   GLY A 407       7.526 -10.811  -8.518  1.00 98.31           N  
ATOM   3013  CA  GLY A 407       6.566  -9.788  -8.098  1.00 98.31           C  
ATOM   3014  C   GLY A 407       5.230 -10.369  -7.624  1.00 98.31           C  
ATOM   3015  O   GLY A 407       4.720  -9.969  -6.578  1.00 98.31           O  
ATOM   3016  N   LEU A 408       4.700 -11.366  -8.341  1.00 98.56           N  
ATOM   3017  CA  LEU A 408       3.487 -12.097  -7.955  1.00 98.56           C  
ATOM   3018  C   LEU A 408       3.633 -12.754  -6.570  1.00 98.56           C  
ATOM   3019  CB  LEU A 408       3.183 -13.129  -9.059  1.00 98.56           C  
ATOM   3020  O   LEU A 408       2.790 -12.573  -5.693  1.00 98.56           O  
ATOM   3021  CG  LEU A 408       2.023 -14.084  -8.736  1.00 98.56           C  
ATOM   3022  CD1 LEU A 408       0.690 -13.356  -8.574  1.00 98.56           C  
ATOM   3023  CD2 LEU A 408       1.893 -15.127  -9.847  1.00 98.56           C  
ATOM   3024  N   TRP A 409       4.728 -13.486  -6.355  1.00 98.63           N  
ATOM   3025  CA  TRP A 409       5.000 -14.165  -5.087  1.00 98.63           C  
ATOM   3026  C   TRP A 409       5.340 -13.192  -3.956  1.00 98.63           C  
ATOM   3027  CB  TRP A 409       6.105 -15.206  -5.291  1.00 98.63           C  
ATOM   3028  O   TRP A 409       4.959 -13.440  -2.813  1.00 98.63           O  
ATOM   3029  CG  TRP A 409       5.623 -16.484  -5.908  1.00 98.63           C  
ATOM   3030  CD1 TRP A 409       5.526 -16.760  -7.229  1.00 98.63           C  
ATOM   3031  CD2 TRP A 409       5.082 -17.655  -5.228  1.00 98.63           C  
ATOM   3032  CE2 TRP A 409       4.699 -18.614  -6.213  1.00 98.63           C  
ATOM   3033  CE3 TRP A 409       4.851 -17.992  -3.878  1.00 98.63           C  
ATOM   3034  NE1 TRP A 409       4.962 -18.003  -7.416  1.00 98.63           N  
ATOM   3035  CH2 TRP A 409       3.933 -20.163  -4.526  1.00 98.63           C  
ATOM   3036  CZ2 TRP A 409       4.136 -19.852  -5.881  1.00 98.63           C  
ATOM   3037  CZ3 TRP A 409       4.284 -19.233  -3.530  1.00 98.63           C  
ATOM   3038  N   ALA A 410       5.994 -12.065  -4.251  1.00 98.40           N  
ATOM   3039  CA  ALA A 410       6.186 -11.004  -3.269  1.00 98.40           C  
ATOM   3040  C   ALA A 410       4.851 -10.416  -2.800  1.00 98.40           C  
ATOM   3041  CB  ALA A 410       7.105  -9.938  -3.855  1.00 98.40           C  
ATOM   3042  O   ALA A 410       4.698 -10.182  -1.605  1.00 98.40           O  
ATOM   3043  N   GLY A 411       3.868 -10.263  -3.695  1.00 97.60           N  
ATOM   3044  CA  GLY A 411       2.502  -9.883  -3.324  1.00 97.60           C  
ATOM   3045  C   GLY A 411       1.879 -10.869  -2.335  1.00 97.60           C  
ATOM   3046  O   GLY A 411       1.379 -10.464  -1.288  1.00 97.60           O  
ATOM   3047  N   LEU A 412       1.990 -12.176  -2.601  1.00 98.39           N  
ATOM   3048  CA  LEU A 412       1.498 -13.213  -1.686  1.00 98.39           C  
ATOM   3049  C   LEU A 412       2.194 -13.157  -0.315  1.00 98.39           C  
ATOM   3050  CB  LEU A 412       1.661 -14.596  -2.342  1.00 98.39           C  
ATOM   3051  O   LEU A 412       1.523 -13.228   0.712  1.00 98.39           O  
ATOM   3052  CG  LEU A 412       0.994 -15.736  -1.547  1.00 98.39           C  
ATOM   3053  CD1 LEU A 412      -0.531 -15.597  -1.550  1.00 98.39           C  
ATOM   3054  CD2 LEU A 412       1.348 -17.095  -2.151  1.00 98.39           C  
ATOM   3055  N   ILE A 413       3.523 -12.998  -0.287  1.00 98.47           N  
ATOM   3056  CA  ILE A 413       4.293 -12.861   0.961  1.00 98.47           C  
ATOM   3057  C   ILE A 413       3.830 -11.630   1.746  1.00 98.47           C  
ATOM   3058  CB  ILE A 413       5.813 -12.808   0.671  1.00 98.47           C  
ATOM   3059  O   ILE A 413       3.596 -11.736   2.949  1.00 98.47           O  
ATOM   3060  CG1 ILE A 413       6.307 -14.183   0.165  1.00 98.47           C  
ATOM   3061  CG2 ILE A 413       6.615 -12.392   1.923  1.00 98.47           C  
ATOM   3062  CD1 ILE A 413       7.698 -14.137  -0.482  1.00 98.47           C  
ATOM   3063  N   ILE A 414       3.664 -10.484   1.075  1.00 98.15           N  
ATOM   3064  CA  ILE A 414       3.140  -9.259   1.691  1.00 98.15           C  
ATOM   3065  C   ILE A 414       1.754  -9.527   2.281  1.00 98.15           C  
ATOM   3066  CB  ILE A 414       3.141  -8.089   0.678  1.00 98.15           C  
ATOM   3067  O   ILE A 414       1.540  -9.224   3.448  1.00 98.15           O  
ATOM   3068  CG1 ILE A 414       4.593  -7.644   0.385  1.00 98.15           C  
ATOM   3069  CG2 ILE A 414       2.329  -6.891   1.206  1.00 98.15           C  
ATOM   3070  CD1 ILE A 414       4.730  -6.740  -0.848  1.00 98.15           C  
ATOM   3071  N   GLY A 415       0.851 -10.170   1.534  1.00 97.31           N  
ATOM   3072  CA  GLY A 415      -0.487 -10.510   2.020  1.00 97.31           C  
ATOM   3073  C   GLY A 415      -0.481 -11.381   3.281  1.00 97.31           C  
ATOM   3074  O   GLY A 415      -1.184 -11.069   4.237  1.00 97.31           O  
ATOM   3075  N   PHE A 416       0.352 -12.425   3.331  1.00 98.28           N  
ATOM   3076  CA  PHE A 416       0.479 -13.296   4.511  1.00 98.28           C  
ATOM   3077  C   PHE A 416       1.037 -12.562   5.734  1.00 98.28           C  
ATOM   3078  CB  PHE A 416       1.398 -14.480   4.181  1.00 98.28           C  
ATOM   3079  O   PHE A 416       0.589 -12.784   6.858  1.00 98.28           O  
ATOM   3080  CG  PHE A 416       0.684 -15.703   3.648  1.00 98.28           C  
ATOM   3081  CD1 PHE A 416       0.657 -16.884   4.412  1.00 98.28           C  
ATOM   3082  CD2 PHE A 416       0.051 -15.672   2.393  1.00 98.28           C  
ATOM   3083  CE1 PHE A 416       0.048 -18.043   3.901  1.00 98.28           C  
ATOM   3084  CE2 PHE A 416      -0.565 -16.827   1.887  1.00 98.28           C  
ATOM   3085  CZ  PHE A 416      -0.542 -18.018   2.628  1.00 98.28           C  
ATOM   3086  N   VAL A 417       2.037 -11.702   5.533  1.00 98.49           N  
ATOM   3087  CA  VAL A 417       2.628 -10.943   6.639  1.00 98.49           C  
ATOM   3088  C   VAL A 417       1.655  -9.883   7.140  1.00 98.49           C  
ATOM   3089  CB  VAL A 417       3.967 -10.317   6.233  1.00 98.49           C  
ATOM   3090  O   VAL A 417       1.514  -9.718   8.349  1.00 98.49           O  
ATOM   3091  CG1 VAL A 417       4.519  -9.460   7.378  1.00 98.49           C  
ATOM   3092  CG2 VAL A 417       4.999 -11.406   5.919  1.00 98.49           C  
ATOM   3093  N   THR A 418       0.961  -9.192   6.238  1.00 98.55           N  
ATOM   3094  CA  THR A 418      -0.063  -8.220   6.614  1.00 98.55           C  
ATOM   3095  C   THR A 418      -1.204  -8.888   7.377  1.00 98.55           C  
ATOM   3096  CB  THR A 418      -0.584  -7.465   5.390  1.00 98.55           C  
ATOM   3097  O   THR A 418      -1.579  -8.377   8.428  1.00 98.55           O  
ATOM   3098  CG2 THR A 418      -1.647  -6.451   5.784  1.00 98.55           C  
ATOM   3099  OG1 THR A 418       0.458  -6.723   4.795  1.00 98.55           O  
ATOM   3100  N   GLU A 419      -1.683 -10.059   6.938  1.00 98.53           N  
ATOM   3101  CA  GLU A 419      -2.671 -10.859   7.680  1.00 98.53           C  
ATOM   3102  C   GLU A 419      -2.193 -11.143   9.113  1.00 98.53           C  
ATOM   3103  CB  GLU A 419      -2.949 -12.180   6.932  1.00 98.53           C  
ATOM   3104  O   GLU A 419      -2.905 -10.851  10.069  1.00 98.53           O  
ATOM   3105  CG  GLU A 419      -4.084 -13.006   7.565  1.00 98.53           C  
ATOM   3106  CD  GLU A 419      -4.141 -14.464   7.071  1.00 98.53           C  
ATOM   3107  OE1 GLU A 419      -5.244 -15.008   6.826  1.00 98.53           O  
ATOM   3108  OE2 GLU A 419      -3.094 -15.147   6.946  1.00 98.53           O  
ATOM   3109  N   TYR A 420      -0.957 -11.628   9.283  1.00 98.67           N  
ATOM   3110  CA  TYR A 420      -0.391 -11.933  10.603  1.00 98.67           C  
ATOM   3111  C   TYR A 420      -0.352 -10.724  11.553  1.00 98.67           C  
ATOM   3112  CB  TYR A 420       1.021 -12.503  10.411  1.00 98.67           C  
ATOM   3113  O   TYR A 420      -0.502 -10.884  12.765  1.00 98.67           O  
ATOM   3114  CG  TYR A 420       1.734 -12.827  11.710  1.00 98.67           C  
ATOM   3115  CD1 TYR A 420       2.732 -11.965  12.209  1.00 98.67           C  
ATOM   3116  CD2 TYR A 420       1.357 -13.968  12.441  1.00 98.67           C  
ATOM   3117  CE1 TYR A 420       3.362 -12.251  13.436  1.00 98.67           C  
ATOM   3118  CE2 TYR A 420       1.986 -14.260  13.666  1.00 98.67           C  
ATOM   3119  OH  TYR A 420       3.568 -13.679  15.360  1.00 98.67           O  
ATOM   3120  CZ  TYR A 420       2.984 -13.400  14.166  1.00 98.67           C  
ATOM   3121  N   TYR A 421      -0.139  -9.520  11.017  1.00 98.74           N  
ATOM   3122  CA  TYR A 421      -0.063  -8.290  11.805  1.00 98.74           C  
ATOM   3123  C   TYR A 421      -1.402  -7.564  11.976  1.00 98.74           C  
ATOM   3124  CB  TYR A 421       1.022  -7.371  11.219  1.00 98.74           C  
ATOM   3125  O   TYR A 421      -1.458  -6.649  12.788  1.00 98.74           O  
ATOM   3126  CG  TYR A 421       2.432  -7.791  11.597  1.00 98.74           C  
ATOM   3127  CD1 TYR A 421       2.835  -7.712  12.941  1.00 98.74           C  
ATOM   3128  CD2 TYR A 421       3.331  -8.268  10.627  1.00 98.74           C  
ATOM   3129  CE1 TYR A 421       4.123  -8.124  13.323  1.00 98.74           C  
ATOM   3130  CE2 TYR A 421       4.621  -8.693  10.999  1.00 98.74           C  
ATOM   3131  OH  TYR A 421       6.234  -9.074  12.740  1.00 98.74           O  
ATOM   3132  CZ  TYR A 421       5.012  -8.628  12.350  1.00 98.74           C  
ATOM   3133  N   THR A 422      -2.461  -7.942  11.257  1.00 98.61           N  
ATOM   3134  CA  THR A 422      -3.743  -7.209  11.280  1.00 98.61           C  
ATOM   3135  C   THR A 422      -4.950  -8.064  11.640  1.00 98.61           C  
ATOM   3136  CB  THR A 422      -4.005  -6.470   9.963  1.00 98.61           C  
ATOM   3137  O   THR A 422      -5.917  -7.521  12.161  1.00 98.61           O  
ATOM   3138  CG2 THR A 422      -2.941  -5.401   9.704  1.00 98.61           C  
ATOM   3139  OG1 THR A 422      -3.995  -7.363   8.875  1.00 98.61           O  
ATOM   3140  N   SER A 423      -4.904  -9.386  11.477  1.00 98.46           N  
ATOM   3141  CA  SER A 423      -5.975 -10.274  11.938  1.00 98.46           C  
ATOM   3142  C   SER A 423      -5.894 -10.518  13.447  1.00 98.46           C  
ATOM   3143  CB  SER A 423      -5.971 -11.586  11.151  1.00 98.46           C  
ATOM   3144  O   SER A 423      -4.837 -10.834  14.003  1.00 98.46           O  
ATOM   3145  OG  SER A 423      -6.739 -12.570  11.816  1.00 98.46           O  
ATOM   3146  N   ASN A 424      -7.048 -10.452  14.115  1.00 97.32           N  
ATOM   3147  CA  ASN A 424      -7.186 -10.789  15.533  1.00 97.32           C  
ATOM   3148  C   ASN A 424      -7.166 -12.301  15.831  1.00 97.32           C  
ATOM   3149  CB  ASN A 424      -8.399 -10.062  16.119  1.00 97.32           C  
ATOM   3150  O   ASN A 424      -7.267 -12.707  16.992  1.00 97.32           O  
ATOM   3151  CG  ASN A 424      -9.731 -10.458  15.508  1.00 97.32           C  
ATOM   3152  ND2 ASN A 424     -10.690  -9.565  15.537  1.00 97.32           N  
ATOM   3153  OD1 ASN A 424      -9.923 -11.559  15.021  1.00 97.32           O  
ATOM   3154  N   ALA A 425      -6.960 -13.142  14.813  1.00 97.16           N  
ATOM   3155  CA  ALA A 425      -6.663 -14.560  14.986  1.00 97.16           C  
ATOM   3156  C   ALA A 425      -5.218 -14.817  15.458  1.00 97.16           C  
ATOM   3157  CB  ALA A 425      -6.950 -15.277  13.662  1.00 97.16           C  
ATOM   3158  O   ALA A 425      -4.924 -15.910  15.950  1.00 97.16           O  
ATOM   3159  N   TYR A 426      -4.321 -13.831  15.327  1.00 98.17           N  
ATOM   3160  CA  TYR A 426      -2.897 -13.960  15.642  1.00 98.17           C  
ATOM   3161  C   TYR A 426      -2.481 -13.133  16.862  1.00 98.17           C  
ATOM   3162  CB  TYR A 426      -2.058 -13.604  14.408  1.00 98.17           C  
ATOM   3163  O   TYR A 426      -3.101 -12.128  17.214  1.00 98.17           O  
ATOM   3164  CG  TYR A 426      -2.368 -14.466  13.202  1.00 98.17           C  
ATOM   3165  CD1 TYR A 426      -1.924 -15.800  13.152  1.00 98.17           C  
ATOM   3166  CD2 TYR A 426      -3.149 -13.947  12.155  1.00 98.17           C  
ATOM   3167  CE1 TYR A 426      -2.250 -16.611  12.049  1.00 98.17           C  
ATOM   3168  CE2 TYR A 426      -3.496 -14.760  11.060  1.00 98.17           C  
ATOM   3169  OH  TYR A 426      -3.355 -16.904   9.953  1.00 98.17           O  
ATOM   3170  CZ  TYR A 426      -3.039 -16.091  10.998  1.00 98.17           C  
ATOM   3171  N   SER A 427      -1.380 -13.549  17.493  1.00 98.11           N  
ATOM   3172  CA  SER A 427      -0.891 -12.926  18.723  1.00 98.11           C  
ATOM   3173  C   SER A 427      -0.579 -11.428  18.609  1.00 98.11           C  
ATOM   3174  CB  SER A 427       0.302 -13.689  19.307  1.00 98.11           C  
ATOM   3175  O   SER A 427      -0.890 -10.738  19.569  1.00 98.11           O  
ATOM   3176  OG  SER A 427       1.473 -13.526  18.530  1.00 98.11           O  
ATOM   3177  N   PRO A 428      -0.048 -10.860  17.496  1.00 98.62           N  
ATOM   3178  CA  PRO A 428       0.283  -9.432  17.468  1.00 98.62           C  
ATOM   3179  C   PRO A 428      -0.910  -8.523  17.782  1.00 98.62           C  
ATOM   3180  CB  PRO A 428       0.840  -9.156  16.067  1.00 98.62           C  
ATOM   3181  O   PRO A 428      -0.777  -7.591  18.568  1.00 98.62           O  
ATOM   3182  CG  PRO A 428       1.403 -10.508  15.647  1.00 98.62           C  
ATOM   3183  CD  PRO A 428       0.393 -11.479  16.249  1.00 98.62           C  
ATOM   3184  N   VAL A 429      -2.081  -8.813  17.212  1.00 98.70           N  
ATOM   3185  CA  VAL A 429      -3.303  -8.029  17.445  1.00 98.70           C  
ATOM   3186  C   VAL A 429      -3.943  -8.379  18.790  1.00 98.70           C  
ATOM   3187  CB  VAL A 429      -4.287  -8.240  16.286  1.00 98.70           C  
ATOM   3188  O   VAL A 429      -4.453  -7.497  19.477  1.00 98.70           O  
ATOM   3189  CG1 VAL A 429      -5.607  -7.490  16.484  1.00 98.70           C  
ATOM   3190  CG2 VAL A 429      -3.667  -7.765  14.970  1.00 98.70           C  
ATOM   3191  N   GLN A 430      -3.868  -9.643  19.219  1.00 98.65           N  
ATOM   3192  CA  GLN A 430      -4.344 -10.053  20.546  1.00 98.65           C  
ATOM   3193  C   GLN A 430      -3.536  -9.403  21.680  1.00 98.65           C  
ATOM   3194  CB  GLN A 430      -4.305 -11.580  20.675  1.00 98.65           C  
ATOM   3195  O   GLN A 430      -4.128  -9.027  22.687  1.00 98.65           O  
ATOM   3196  CG  GLN A 430      -5.323 -12.264  19.751  1.00 98.65           C  
ATOM   3197  CD  GLN A 430      -5.164 -13.779  19.689  1.00 98.65           C  
ATOM   3198  NE2 GLN A 430      -5.911 -14.426  18.825  1.00 98.65           N  
ATOM   3199  OE1 GLN A 430      -4.386 -14.408  20.391  1.00 98.65           O  
ATOM   3200  N   ASP A 431      -2.226  -9.209  21.504  1.00 98.55           N  
ATOM   3201  CA  ASP A 431      -1.354  -8.496  22.445  1.00 98.55           C  
ATOM   3202  C   ASP A 431      -1.696  -6.993  22.483  1.00 98.55           C  
ATOM   3203  CB  ASP A 431       0.127  -8.686  22.053  1.00 98.55           C  
ATOM   3204  O   ASP A 431      -1.711  -6.377  23.551  1.00 98.55           O  
ATOM   3205  CG  ASP A 431       0.689 -10.115  22.183  1.00 98.55           C  
ATOM   3206  OD1 ASP A 431       0.073 -10.957  22.873  1.00 98.55           O  
ATOM   3207  OD2 ASP A 431       1.782 -10.353  21.609  1.00 98.55           O  
ATOM   3208  N   VAL A 432      -2.033  -6.393  21.330  1.00 98.73           N  
ATOM   3209  CA  VAL A 432      -2.549  -5.011  21.264  1.00 98.73           C  
ATOM   3210  C   VAL A 432      -3.873  -4.891  22.028  1.00 98.73           C  
ATOM   3211  CB  VAL A 432      -2.693  -4.524  19.804  1.00 98.73           C  
ATOM   3212  O   VAL A 432      -4.037  -3.939  22.795  1.00 98.73           O  
ATOM   3213  CG1 VAL A 432      -3.413  -3.176  19.686  1.00 98.73           C  
ATOM   3214  CG2 VAL A 432      -1.324  -4.323  19.146  1.00 98.73           C  
ATOM   3215  N   ALA A 433      -4.786  -5.857  21.890  1.00 98.60           N  
ATOM   3216  CA  ALA A 433      -6.028  -5.897  22.662  1.00 98.60           C  
ATOM   3217  C   ALA A 433      -5.783  -6.128  24.169  1.00 98.60           C  
ATOM   3218  CB  ALA A 433      -6.955  -6.963  22.064  1.00 98.60           C  
ATOM   3219  O   ALA A 433      -6.380  -5.438  24.992  1.00 98.60           O  
ATOM   3220  N   ASP A 434      -4.879  -7.038  24.556  1.00 98.59           N  
ATOM   3221  CA  ASP A 434      -4.532  -7.287  25.970  1.00 98.59           C  
ATOM   3222  C   ASP A 434      -3.948  -6.033  26.633  1.00 98.59           C  
ATOM   3223  CB  ASP A 434      -3.539  -8.457  26.099  1.00 98.59           C  
ATOM   3224  O   ASP A 434      -4.285  -5.704  27.773  1.00 98.59           O  
ATOM   3225  CG  ASP A 434      -3.171  -8.759  27.568  1.00 98.59           C  
ATOM   3226  OD1 ASP A 434      -4.035  -9.202  28.365  1.00 98.59           O  
ATOM   3227  OD2 ASP A 434      -2.012  -8.506  27.961  1.00 98.59           O  
ATOM   3228  N   SER A 435      -3.139  -5.263  25.898  1.00 98.47           N  
ATOM   3229  CA  SER A 435      -2.535  -4.037  26.425  1.00 98.47           C  
ATOM   3230  C   SER A 435      -3.572  -2.994  26.884  1.00 98.47           C  
ATOM   3231  CB  SER A 435      -1.540  -3.460  25.418  1.00 98.47           C  
ATOM   3232  O   SER A 435      -3.286  -2.232  27.815  1.00 98.47           O  
ATOM   3233  OG  SER A 435      -2.199  -2.803  24.363  1.00 98.47           O  
ATOM   3234  N   CYS A 436      -4.809  -3.030  26.359  1.00 98.46           N  
ATOM   3235  CA  CYS A 436      -5.926  -2.178  26.791  1.00 98.46           C  
ATOM   3236  C   CYS A 436      -6.259  -2.313  28.286  1.00 98.46           C  
ATOM   3237  CB  CYS A 436      -7.180  -2.510  25.972  1.00 98.46           C  
ATOM   3238  O   CYS A 436      -6.798  -1.371  28.868  1.00 98.46           O  
ATOM   3239  SG  CYS A 436      -6.932  -2.132  24.221  1.00 98.46           S  
ATOM   3240  N   ARG A 437      -5.871  -3.418  28.944  1.00 98.10           N  
ATOM   3241  CA  ARG A 437      -5.985  -3.604  30.409  1.00 98.10           C  
ATOM   3242  C   ARG A 437      -5.278  -2.523  31.217  1.00 98.10           C  
ATOM   3243  CB  ARG A 437      -5.396  -4.965  30.794  1.00 98.10           C  
ATOM   3244  O   ARG A 437      -5.587  -2.325  32.388  1.00 98.10           O  
ATOM   3245  CG  ARG A 437      -6.249  -6.121  30.261  1.00 98.10           C  
ATOM   3246  CD  ARG A 437      -5.490  -7.439  30.363  1.00 98.10           C  
ATOM   3247  NE  ARG A 437      -5.213  -7.824  31.757  1.00 98.10           N  
ATOM   3248  NH1 ARG A 437      -3.545  -9.296  31.209  1.00 98.10           N  
ATOM   3249  NH2 ARG A 437      -4.083  -8.952  33.367  1.00 98.10           N  
ATOM   3250  CZ  ARG A 437      -4.281  -8.689  32.102  1.00 98.10           C  
ATOM   3251  N   THR A 438      -4.312  -1.844  30.603  1.00 97.88           N  
ATOM   3252  CA  THR A 438      -3.529  -0.761  31.212  1.00 97.88           C  
ATOM   3253  C   THR A 438      -3.833   0.613  30.599  1.00 97.88           C  
ATOM   3254  CB  THR A 438      -2.034  -1.107  31.219  1.00 97.88           C  
ATOM   3255  O   THR A 438      -3.137   1.586  30.886  1.00 97.88           O  
ATOM   3256  CG2 THR A 438      -1.732  -2.313  32.110  1.00 97.88           C  
ATOM   3257  OG1 THR A 438      -1.577  -1.448  29.933  1.00 97.88           O  
ATOM   3258  N   GLY A 439      -4.912   0.712  29.815  1.00 97.63           N  
ATOM   3259  CA  GLY A 439      -5.439   1.951  29.248  1.00 97.63           C  
ATOM   3260  C   GLY A 439      -5.023   2.222  27.799  1.00 97.63           C  
ATOM   3261  O   GLY A 439      -4.289   1.466  27.170  1.00 97.63           O  
ATOM   3262  N   ALA A 440      -5.505   3.343  27.254  1.00 98.49           N  
ATOM   3263  CA  ALA A 440      -5.274   3.713  25.855  1.00 98.49           C  
ATOM   3264  C   ALA A 440      -3.792   3.986  25.534  1.00 98.49           C  
ATOM   3265  CB  ALA A 440      -6.140   4.937  25.536  1.00 98.49           C  
ATOM   3266  O   ALA A 440      -3.342   3.742  24.421  1.00 98.49           O  
ATOM   3267  N   ALA A 441      -3.005   4.469  26.502  1.00 98.57           N  
ATOM   3268  CA  ALA A 441      -1.604   4.827  26.269  1.00 98.57           C  
ATOM   3269  C   ALA A 441      -0.745   3.616  25.869  1.00 98.57           C  
ATOM   3270  CB  ALA A 441      -1.055   5.507  27.529  1.00 98.57           C  
ATOM   3271  O   ALA A 441       0.039   3.696  24.925  1.00 98.57           O  
ATOM   3272  N   THR A 442      -0.899   2.487  26.562  1.00 98.40           N  
ATOM   3273  CA  THR A 442      -0.194   1.246  26.224  1.00 98.40           C  
ATOM   3274  C   THR A 442      -0.729   0.649  24.932  1.00 98.40           C  
ATOM   3275  CB  THR A 442      -0.294   0.227  27.359  1.00 98.40           C  
ATOM   3276  O   THR A 442       0.082   0.274  24.091  1.00 98.40           O  
ATOM   3277  CG2 THR A 442       0.600   0.629  28.532  1.00 98.40           C  
ATOM   3278  OG1 THR A 442      -1.612   0.219  27.822  1.00 98.40           O  
ATOM   3279  N   ASN A 443      -2.044   0.676  24.703  1.00 98.68           N  
ATOM   3280  CA  ASN A 443      -2.630   0.280  23.420  1.00 98.68           C  
ATOM   3281  C   ASN A 443      -2.025   1.047  22.229  1.00 98.68           C  
ATOM   3282  CB  ASN A 443      -4.153   0.417  23.523  1.00 98.68           C  
ATOM   3283  O   ASN A 443      -1.626   0.432  21.236  1.00 98.68           O  
ATOM   3284  CG  ASN A 443      -4.822   0.084  22.209  1.00 98.68           C  
ATOM   3285  ND2 ASN A 443      -4.954  -1.172  21.861  1.00 98.68           N  
ATOM   3286  OD1 ASN A 443      -5.196   0.962  21.462  1.00 98.68           O  
ATOM   3287  N   VAL A 444      -1.839   2.364  22.358  1.00 98.73           N  
ATOM   3288  CA  VAL A 444      -1.185   3.178  21.323  1.00 98.73           C  
ATOM   3289  C   VAL A 444       0.303   2.825  21.168  1.00 98.73           C  
ATOM   3290  CB  VAL A 444      -1.396   4.681  21.585  1.00 98.73           C  
ATOM   3291  O   VAL A 444       0.803   2.699  20.051  1.00 98.73           O  
ATOM   3292  CG1 VAL A 444      -0.591   5.566  20.620  1.00 98.73           C  
ATOM   3293  CG2 VAL A 444      -2.871   5.055  21.403  1.00 98.73           C  
ATOM   3294  N   ILE A 445       1.036   2.616  22.264  1.00 98.67           N  
ATOM   3295  CA  ILE A 445       2.456   2.221  22.200  1.00 98.67           C  
ATOM   3296  C   ILE A 445       2.622   0.870  21.487  1.00 98.67           C  
ATOM   3297  CB  ILE A 445       3.078   2.211  23.616  1.00 98.67           C  
ATOM   3298  O   ILE A 445       3.491   0.735  20.622  1.00 98.67           O  
ATOM   3299  CG1 ILE A 445       3.212   3.657  24.146  1.00 98.67           C  
ATOM   3300  CG2 ILE A 445       4.461   1.527  23.630  1.00 98.67           C  
ATOM   3301  CD1 ILE A 445       3.449   3.737  25.661  1.00 98.67           C  
ATOM   3302  N   PHE A 446       1.786  -0.116  21.825  1.00 98.59           N  
ATOM   3303  CA  PHE A 446       1.821  -1.448  21.222  1.00 98.59           C  
ATOM   3304  C   PHE A 446       1.445  -1.411  19.738  1.00 98.59           C  
ATOM   3305  CB  PHE A 446       0.921  -2.410  22.013  1.00 98.59           C  
ATOM   3306  O   PHE A 446       2.154  -2.010  18.930  1.00 98.59           O  
ATOM   3307  CG  PHE A 446       1.622  -3.127  23.152  1.00 98.59           C  
ATOM   3308  CD1 PHE A 446       2.001  -4.474  23.000  1.00 98.59           C  
ATOM   3309  CD2 PHE A 446       1.889  -2.470  24.368  1.00 98.59           C  
ATOM   3310  CE1 PHE A 446       2.627  -5.158  24.057  1.00 98.59           C  
ATOM   3311  CE2 PHE A 446       2.504  -3.154  25.431  1.00 98.59           C  
ATOM   3312  CZ  PHE A 446       2.873  -4.500  25.275  1.00 98.59           C  
ATOM   3313  N   GLY A 447       0.400  -0.669  19.355  1.00 98.63           N  
ATOM   3314  CA  GLY A 447       0.000  -0.548  17.950  1.00 98.63           C  
ATOM   3315  C   GLY A 447       1.061   0.125  17.076  1.00 98.63           C  
ATOM   3316  O   GLY A 447       1.407  -0.406  16.022  1.00 98.63           O  
ATOM   3317  N   LEU A 448       1.664   1.230  17.536  1.00 98.76           N  
ATOM   3318  CA  LEU A 448       2.758   1.886  16.804  1.00 98.76           C  
ATOM   3319  C   LEU A 448       3.967   0.953  16.639  1.00 98.76           C  
ATOM   3320  CB  LEU A 448       3.182   3.175  17.533  1.00 98.76           C  
ATOM   3321  O   LEU A 448       4.533   0.840  15.549  1.00 98.76           O  
ATOM   3322  CG  LEU A 448       2.167   4.330  17.465  1.00 98.76           C  
ATOM   3323  CD1 LEU A 448       2.652   5.475  18.358  1.00 98.76           C  
ATOM   3324  CD2 LEU A 448       2.006   4.882  16.047  1.00 98.76           C  
ATOM   3325  N   ALA A 449       4.354   0.249  17.708  1.00 98.65           N  
ATOM   3326  CA  ALA A 449       5.444  -0.721  17.658  1.00 98.65           C  
ATOM   3327  C   ALA A 449       5.139  -1.885  16.697  1.00 98.65           C  
ATOM   3328  CB  ALA A 449       5.725  -1.218  19.080  1.00 98.65           C  
ATOM   3329  O   ALA A 449       6.032  -2.321  15.963  1.00 98.65           O  
ATOM   3330  N   LEU A 450       3.888  -2.359  16.661  1.00 98.72           N  
ATOM   3331  CA  LEU A 450       3.418  -3.376  15.722  1.00 98.72           C  
ATOM   3332  C   LEU A 450       3.564  -2.891  14.277  1.00 98.72           C  
ATOM   3333  CB  LEU A 450       1.976  -3.772  16.095  1.00 98.72           C  
ATOM   3334  O   LEU A 450       4.172  -3.591  13.464  1.00 98.72           O  
ATOM   3335  CG  LEU A 450       1.338  -4.825  15.170  1.00 98.72           C  
ATOM   3336  CD1 LEU A 450       0.186  -5.515  15.893  1.00 98.72           C  
ATOM   3337  CD2 LEU A 450       0.788  -4.224  13.871  1.00 98.72           C  
ATOM   3338  N   GLY A 451       3.091  -1.683  13.964  1.00 98.60           N  
ATOM   3339  CA  GLY A 451       3.233  -1.089  12.637  1.00 98.60           C  
ATOM   3340  C   GLY A 451       4.683  -1.016  12.179  1.00 98.60           C  
ATOM   3341  O   GLY A 451       5.009  -1.488  11.089  1.00 98.60           O  
ATOM   3342  N   TYR A 452       5.577  -0.503  13.029  1.00 98.76           N  
ATOM   3343  CA  TYR A 452       7.011  -0.436  12.730  1.00 98.76           C  
ATOM   3344  C   TYR A 452       7.641  -1.817  12.550  1.00 98.76           C  
ATOM   3345  CB  TYR A 452       7.745   0.320  13.844  1.00 98.76           C  
ATOM   3346  O   TYR A 452       8.528  -1.988  11.716  1.00 98.76           O  
ATOM   3347  CG  TYR A 452       7.280   1.740  14.112  1.00 98.76           C  
ATOM   3348  CD1 TYR A 452       6.674   2.517  13.102  1.00 98.76           C  
ATOM   3349  CD2 TYR A 452       7.463   2.288  15.397  1.00 98.76           C  
ATOM   3350  CE1 TYR A 452       6.227   3.819  13.383  1.00 98.76           C  
ATOM   3351  CE2 TYR A 452       7.024   3.594  15.680  1.00 98.76           C  
ATOM   3352  OH  TYR A 452       5.969   5.619  14.935  1.00 98.76           O  
ATOM   3353  CZ  TYR A 452       6.398   4.358  14.672  1.00 98.76           C  
ATOM   3354  N   LYS A 453       7.179  -2.828  13.292  1.00 98.49           N  
ATOM   3355  CA  LYS A 453       7.654  -4.206  13.133  1.00 98.49           C  
ATOM   3356  C   LYS A 453       7.171  -4.830  11.820  1.00 98.49           C  
ATOM   3357  CB  LYS A 453       7.211  -5.020  14.361  1.00 98.49           C  
ATOM   3358  O   LYS A 453       7.920  -5.586  11.199  1.00 98.49           O  
ATOM   3359  CG  LYS A 453       7.817  -6.429  14.423  1.00 98.49           C  
ATOM   3360  CD  LYS A 453       9.329  -6.404  14.692  1.00 98.49           C  
ATOM   3361  CE  LYS A 453       9.937  -7.809  14.621  1.00 98.49           C  
ATOM   3362  NZ  LYS A 453       9.571  -8.627  15.804  1.00 98.49           N  
ATOM   3363  N   SER A 454       5.954  -4.499  11.393  1.00 98.53           N  
ATOM   3364  CA  SER A 454       5.295  -5.101  10.230  1.00 98.53           C  
ATOM   3365  C   SER A 454       5.980  -4.799   8.891  1.00 98.53           C  
ATOM   3366  CB  SER A 454       3.823  -4.682  10.189  1.00 98.53           C  
ATOM   3367  O   SER A 454       5.815  -5.563   7.945  1.00 98.53           O  
ATOM   3368  OG  SER A 454       3.685  -3.360   9.699  1.00 98.53           O  
ATOM   3369  N   VAL A 455       6.798  -3.740   8.805  1.00 98.52           N  
ATOM   3370  CA  VAL A 455       7.457  -3.328   7.549  1.00 98.52           C  
ATOM   3371  C   VAL A 455       8.592  -4.263   7.121  1.00 98.52           C  
ATOM   3372  CB  VAL A 455       7.961  -1.868   7.606  1.00 98.52           C  
ATOM   3373  O   VAL A 455       8.918  -4.339   5.941  1.00 98.52           O  
ATOM   3374  CG1 VAL A 455       6.910  -0.912   8.181  1.00 98.52           C  
ATOM   3375  CG2 VAL A 455       9.253  -1.709   8.420  1.00 98.52           C  
ATOM   3376  N   ILE A 456       9.195  -4.999   8.060  1.00 98.70           N  
ATOM   3377  CA  ILE A 456      10.474  -5.697   7.850  1.00 98.70           C  
ATOM   3378  C   ILE A 456      10.399  -6.708   6.698  1.00 98.70           C  
ATOM   3379  CB  ILE A 456      10.930  -6.361   9.172  1.00 98.70           C  
ATOM   3380  O   ILE A 456      11.208  -6.659   5.771  1.00 98.70           O  
ATOM   3381  CG1 ILE A 456      11.214  -5.283  10.245  1.00 98.70           C  
ATOM   3382  CG2 ILE A 456      12.176  -7.240   8.956  1.00 98.70           C  
ATOM   3383  CD1 ILE A 456      11.523  -5.855  11.633  1.00 98.70           C  
ATOM   3384  N   ILE A 457       9.437  -7.634   6.744  1.00 98.56           N  
ATOM   3385  CA  ILE A 457       9.327  -8.698   5.736  1.00 98.56           C  
ATOM   3386  C   ILE A 457       8.822  -8.151   4.388  1.00 98.56           C  
ATOM   3387  CB  ILE A 457       8.516  -9.913   6.238  1.00 98.56           C  
ATOM   3388  O   ILE A 457       9.434  -8.497   3.378  1.00 98.56           O  
ATOM   3389  CG1 ILE A 457       9.084 -10.483   7.559  1.00 98.56           C  
ATOM   3390  CG2 ILE A 457       8.493 -11.000   5.145  1.00 98.56           C  
ATOM   3391  CD1 ILE A 457       8.166 -11.513   8.232  1.00 98.56           C  
ATOM   3392  N   PRO A 458       7.796  -7.272   4.323  1.00 98.56           N  
ATOM   3393  CA  PRO A 458       7.410  -6.600   3.082  1.00 98.56           C  
ATOM   3394  C   PRO A 458       8.576  -5.894   2.382  1.00 98.56           C  
ATOM   3395  CB  PRO A 458       6.319  -5.605   3.486  1.00 98.56           C  
ATOM   3396  O   PRO A 458       8.757  -6.069   1.179  1.00 98.56           O  
ATOM   3397  CG  PRO A 458       5.634  -6.307   4.651  1.00 98.56           C  
ATOM   3398  CD  PRO A 458       6.823  -6.947   5.361  1.00 98.56           C  
ATOM   3399  N   ILE A 459       9.424  -5.167   3.119  1.00 98.63           N  
ATOM   3400  CA  ILE A 459      10.608  -4.513   2.544  1.00 98.63           C  
ATOM   3401  C   ILE A 459      11.612  -5.533   2.007  1.00 98.63           C  
ATOM   3402  CB  ILE A 459      11.251  -3.555   3.569  1.00 98.63           C  
ATOM   3403  O   ILE A 459      12.129  -5.341   0.907  1.00 98.63           O  
ATOM   3404  CG1 ILE A 459      10.339  -2.348   3.870  1.00 98.63           C  
ATOM   3405  CG2 ILE A 459      12.637  -3.055   3.114  1.00 98.63           C  
ATOM   3406  CD1 ILE A 459       9.997  -1.448   2.680  1.00 98.63           C  
ATOM   3407  N   PHE A 460      11.864  -6.640   2.713  1.00 98.61           N  
ATOM   3408  CA  PHE A 460      12.713  -7.708   2.177  1.00 98.61           C  
ATOM   3409  C   PHE A 460      12.117  -8.358   0.920  1.00 98.61           C  
ATOM   3410  CB  PHE A 460      13.012  -8.763   3.253  1.00 98.61           C  
ATOM   3411  O   PHE A 460      12.853  -8.610  -0.033  1.00 98.61           O  
ATOM   3412  CG  PHE A 460      14.030  -8.346   4.299  1.00 98.61           C  
ATOM   3413  CD1 PHE A 460      15.292  -7.858   3.907  1.00 98.61           C  
ATOM   3414  CD2 PHE A 460      13.744  -8.498   5.669  1.00 98.61           C  
ATOM   3415  CE1 PHE A 460      16.246  -7.497   4.873  1.00 98.61           C  
ATOM   3416  CE2 PHE A 460      14.705  -8.152   6.636  1.00 98.61           C  
ATOM   3417  CZ  PHE A 460      15.952  -7.642   6.239  1.00 98.61           C  
ATOM   3418  N   ALA A 461      10.800  -8.580   0.871  1.00 98.39           N  
ATOM   3419  CA  ALA A 461      10.121  -9.123  -0.306  1.00 98.39           C  
ATOM   3420  C   ALA A 461      10.239  -8.181  -1.521  1.00 98.39           C  
ATOM   3421  CB  ALA A 461       8.658  -9.411   0.059  1.00 98.39           C  
ATOM   3422  O   ALA A 461      10.555  -8.627  -2.629  1.00 98.39           O  
ATOM   3423  N   ILE A 462      10.064  -6.871  -1.308  1.00 98.21           N  
ATOM   3424  CA  ILE A 462      10.265  -5.840  -2.336  1.00 98.21           C  
ATOM   3425  C   ILE A 462      11.738  -5.797  -2.768  1.00 98.21           C  
ATOM   3426  CB  ILE A 462       9.758  -4.466  -1.833  1.00 98.21           C  
ATOM   3427  O   ILE A 462      12.019  -5.812  -3.963  1.00 98.21           O  
ATOM   3428  CG1 ILE A 462       8.222  -4.478  -1.648  1.00 98.21           C  
ATOM   3429  CG2 ILE A 462      10.143  -3.337  -2.808  1.00 98.21           C  
ATOM   3430  CD1 ILE A 462       7.703  -3.314  -0.792  1.00 98.21           C  
ATOM   3431  N   ALA A 463      12.692  -5.818  -1.833  1.00 98.55           N  
ATOM   3432  CA  ALA A 463      14.124  -5.777  -2.138  1.00 98.55           C  
ATOM   3433  C   ALA A 463      14.590  -6.989  -2.965  1.00 98.55           C  
ATOM   3434  CB  ALA A 463      14.906  -5.664  -0.825  1.00 98.55           C  
ATOM   3435  O   ALA A 463      15.323  -6.820  -3.940  1.00 98.55           O  
ATOM   3436  N   VAL A 464      14.132  -8.202  -2.627  1.00 98.43           N  
ATOM   3437  CA  VAL A 464      14.399  -9.416  -3.420  1.00 98.43           C  
ATOM   3438  C   VAL A 464      13.779  -9.297  -4.812  1.00 98.43           C  
ATOM   3439  CB  VAL A 464      13.894 -10.678  -2.689  1.00 98.43           C  
ATOM   3440  O   VAL A 464      14.447  -9.598  -5.803  1.00 98.43           O  
ATOM   3441  CG1 VAL A 464      13.955 -11.936  -3.569  1.00 98.43           C  
ATOM   3442  CG2 VAL A 464      14.752 -10.957  -1.447  1.00 98.43           C  
ATOM   3443  N   SER A 465      12.542  -8.799  -4.906  1.00 98.52           N  
ATOM   3444  CA  SER A 465      11.868  -8.569  -6.190  1.00 98.52           C  
ATOM   3445  C   SER A 465      12.634  -7.588  -7.068  1.00 98.52           C  
ATOM   3446  CB  SER A 465      10.447  -8.047  -5.987  1.00 98.52           C  
ATOM   3447  O   SER A 465      12.850  -7.870  -8.247  1.00 98.52           O  
ATOM   3448  OG  SER A 465       9.710  -8.989  -5.255  1.00 98.52           O  
ATOM   3449  N   ILE A 466      13.107  -6.476  -6.497  1.00 98.40           N  
ATOM   3450  CA  ILE A 466      13.953  -5.496  -7.184  1.00 98.40           C  
ATOM   3451  C   ILE A 466      15.246  -6.162  -7.651  1.00 98.40           C  
ATOM   3452  CB  ILE A 466      14.234  -4.272  -6.279  1.00 98.40           C  
ATOM   3453  O   ILE A 466      15.555  -6.102  -8.836  1.00 98.40           O  
ATOM   3454  CG1 ILE A 466      12.940  -3.455  -6.076  1.00 98.40           C  
ATOM   3455  CG2 ILE A 466      15.337  -3.381  -6.887  1.00 98.40           C  
ATOM   3456  CD1 ILE A 466      13.032  -2.396  -4.970  1.00 98.40           C  
ATOM   3457  N   TYR A 467      15.985  -6.830  -6.762  1.00 98.29           N  
ATOM   3458  CA  TYR A 467      17.282  -7.418  -7.102  1.00 98.29           C  
ATOM   3459  C   TYR A 467      17.180  -8.432  -8.247  1.00 98.29           C  
ATOM   3460  CB  TYR A 467      17.894  -8.070  -5.857  1.00 98.29           C  
ATOM   3461  O   TYR A 467      17.934  -8.346  -9.220  1.00 98.29           O  
ATOM   3462  CG  TYR A 467      19.241  -8.710  -6.133  1.00 98.29           C  
ATOM   3463  CD1 TYR A 467      19.332 -10.091  -6.398  1.00 98.29           C  
ATOM   3464  CD2 TYR A 467      20.399  -7.909  -6.172  1.00 98.29           C  
ATOM   3465  CE1 TYR A 467      20.580 -10.671  -6.696  1.00 98.29           C  
ATOM   3466  CE2 TYR A 467      21.649  -8.485  -6.468  1.00 98.29           C  
ATOM   3467  OH  TYR A 467      22.943 -10.433  -7.014  1.00 98.29           O  
ATOM   3468  CZ  TYR A 467      21.739  -9.870  -6.731  1.00 98.29           C  
ATOM   3469  N   VAL A 468      16.229  -9.368  -8.159  1.00 98.09           N  
ATOM   3470  CA  VAL A 468      16.027 -10.411  -9.173  1.00 98.09           C  
ATOM   3471  C   VAL A 468      15.601  -9.791 -10.503  1.00 98.09           C  
ATOM   3472  CB  VAL A 468      15.000 -11.453  -8.679  1.00 98.09           C  
ATOM   3473  O   VAL A 468      16.229 -10.041 -11.534  1.00 98.09           O  
ATOM   3474  CG1 VAL A 468      14.608 -12.463  -9.767  1.00 98.09           C  
ATOM   3475  CG2 VAL A 468      15.566 -12.251  -7.496  1.00 98.09           C  
ATOM   3476  N   SER A 469      14.566  -8.950 -10.490  1.00 98.29           N  
ATOM   3477  CA  SER A 469      13.992  -8.400 -11.720  1.00 98.29           C  
ATOM   3478  C   SER A 469      14.913  -7.390 -12.418  1.00 98.29           C  
ATOM   3479  CB  SER A 469      12.615  -7.807 -11.432  1.00 98.29           C  
ATOM   3480  O   SER A 469      15.072  -7.454 -13.641  1.00 98.29           O  
ATOM   3481  OG  SER A 469      12.711  -6.687 -10.581  1.00 98.29           O  
ATOM   3482  N   PHE A 470      15.604  -6.533 -11.655  1.00 97.62           N  
ATOM   3483  CA  PHE A 470      16.609  -5.600 -12.171  1.00 97.62           C  
ATOM   3484  C   PHE A 470      17.765  -6.369 -12.821  1.00 97.62           C  
ATOM   3485  CB  PHE A 470      17.102  -4.684 -11.031  1.00 97.62           C  
ATOM   3486  O   PHE A 470      18.136  -6.084 -13.962  1.00 97.62           O  
ATOM   3487  CG  PHE A 470      17.876  -3.432 -11.429  1.00 97.62           C  
ATOM   3488  CD1 PHE A 470      18.978  -3.478 -12.307  1.00 97.62           C  
ATOM   3489  CD2 PHE A 470      17.517  -2.191 -10.866  1.00 97.62           C  
ATOM   3490  CE1 PHE A 470      19.633  -2.298 -12.700  1.00 97.62           C  
ATOM   3491  CE2 PHE A 470      18.186  -1.014 -11.238  1.00 97.62           C  
ATOM   3492  CZ  PHE A 470      19.226  -1.061 -12.178  1.00 97.62           C  
ATOM   3493  N   SER A 471      18.320  -7.379 -12.141  1.00 97.51           N  
ATOM   3494  CA  SER A 471      19.468  -8.149 -12.651  1.00 97.51           C  
ATOM   3495  C   SER A 471      19.157  -8.855 -13.977  1.00 97.51           C  
ATOM   3496  CB  SER A 471      19.902  -9.197 -11.621  1.00 97.51           C  
ATOM   3497  O   SER A 471      20.005  -8.945 -14.875  1.00 97.51           O  
ATOM   3498  OG  SER A 471      20.319  -8.572 -10.427  1.00 97.51           O  
ATOM   3499  N   ILE A 472      17.921  -9.336 -14.134  1.00 97.48           N  
ATOM   3500  CA  ILE A 472      17.492 -10.059 -15.330  1.00 97.48           C  
ATOM   3501  C   ILE A 472      17.129  -9.106 -16.473  1.00 97.48           C  
ATOM   3502  CB  ILE A 472      16.343 -11.024 -14.989  1.00 97.48           C  
ATOM   3503  O   ILE A 472      17.617  -9.312 -17.583  1.00 97.48           O  
ATOM   3504  CG1 ILE A 472      16.816 -12.131 -14.017  1.00 97.48           C  
ATOM   3505  CG2 ILE A 472      15.808 -11.662 -16.281  1.00 97.48           C  
ATOM   3506  CD1 ILE A 472      15.667 -12.959 -13.422  1.00 97.48           C  
ATOM   3507  N   ALA A 473      16.317  -8.072 -16.242  1.00 97.17           N  
ATOM   3508  CA  ALA A 473      15.745  -7.261 -17.324  1.00 97.17           C  
ATOM   3509  C   ALA A 473      15.669  -5.752 -17.018  1.00 97.17           C  
ATOM   3510  CB  ALA A 473      14.400  -7.881 -17.735  1.00 97.17           C  
ATOM   3511  O   ALA A 473      14.816  -5.060 -17.572  1.00 97.17           O  
ATOM   3512  N   ALA A 474      16.560  -5.229 -16.169  1.00 96.00           N  
ATOM   3513  CA  ALA A 474      16.650  -3.805 -15.830  1.00 96.00           C  
ATOM   3514  C   ALA A 474      15.273  -3.214 -15.450  1.00 96.00           C  
ATOM   3515  CB  ALA A 474      17.393  -3.078 -16.968  1.00 96.00           C  
ATOM   3516  O   ALA A 474      14.494  -3.859 -14.748  1.00 96.00           O  
ATOM   3517  N   MET A 475      14.951  -2.002 -15.915  1.00 96.54           N  
ATOM   3518  CA  MET A 475      13.690  -1.321 -15.584  1.00 96.54           C  
ATOM   3519  C   MET A 475      12.456  -2.052 -16.111  1.00 96.54           C  
ATOM   3520  CB  MET A 475      13.706   0.113 -16.132  1.00 96.54           C  
ATOM   3521  O   MET A 475      11.423  -2.056 -15.448  1.00 96.54           O  
ATOM   3522  CG  MET A 475      14.789   0.986 -15.498  1.00 96.54           C  
ATOM   3523  SD  MET A 475      14.673   1.102 -13.695  1.00 96.54           S  
ATOM   3524  CE  MET A 475      15.937  -0.072 -13.181  1.00 96.54           C  
ATOM   3525  N   TYR A 476      12.566  -2.722 -17.263  1.00 97.59           N  
ATOM   3526  CA  TYR A 476      11.463  -3.519 -17.797  1.00 97.59           C  
ATOM   3527  C   TYR A 476      11.144  -4.704 -16.884  1.00 97.59           C  
ATOM   3528  CB  TYR A 476      11.818  -4.021 -19.195  1.00 97.59           C  
ATOM   3529  O   TYR A 476       9.981  -4.975 -16.606  1.00 97.59           O  
ATOM   3530  CG  TYR A 476      10.687  -4.748 -19.877  1.00 97.59           C  
ATOM   3531  CD1 TYR A 476      10.822  -6.109 -20.198  1.00 97.59           C  
ATOM   3532  CD2 TYR A 476       9.502  -4.062 -20.198  1.00 97.59           C  
ATOM   3533  CE1 TYR A 476       9.780  -6.769 -20.868  1.00 97.59           C  
ATOM   3534  CE2 TYR A 476       8.439  -4.740 -20.820  1.00 97.59           C  
ATOM   3535  OH  TYR A 476       7.580  -6.755 -21.805  1.00 97.59           O  
ATOM   3536  CZ  TYR A 476       8.578  -6.098 -21.163  1.00 97.59           C  
ATOM   3537  N   GLY A 477      12.172  -5.376 -16.356  1.00 98.16           N  
ATOM   3538  CA  GLY A 477      12.006  -6.444 -15.374  1.00 98.16           C  
ATOM   3539  C   GLY A 477      11.260  -5.972 -14.131  1.00 98.16           C  
ATOM   3540  O   GLY A 477      10.327  -6.644 -13.701  1.00 98.16           O  
ATOM   3541  N   ILE A 478      11.636  -4.812 -13.587  1.00 98.33           N  
ATOM   3542  CA  ILE A 478      10.996  -4.235 -12.395  1.00 98.33           C  
ATOM   3543  C   ILE A 478       9.543  -3.839 -12.688  1.00 98.33           C  
ATOM   3544  CB  ILE A 478      11.802  -3.032 -11.872  1.00 98.33           C  
ATOM   3545  O   ILE A 478       8.658  -4.162 -11.899  1.00 98.33           O  
ATOM   3546  CG1 ILE A 478      13.252  -3.422 -11.531  1.00 98.33           C  
ATOM   3547  CG2 ILE A 478      11.150  -2.439 -10.616  1.00 98.33           C  
ATOM   3548  CD1 ILE A 478      14.123  -2.198 -11.264  1.00 98.33           C  
ATOM   3549  N   ALA A 479       9.270  -3.208 -13.836  1.00 98.23           N  
ATOM   3550  CA  ALA A 479       7.904  -2.883 -14.252  1.00 98.23           C  
ATOM   3551  C   ALA A 479       7.042  -4.149 -14.403  1.00 98.23           C  
ATOM   3552  CB  ALA A 479       7.952  -2.103 -15.569  1.00 98.23           C  
ATOM   3553  O   ALA A 479       5.902  -4.195 -13.946  1.00 98.23           O  
ATOM   3554  N   MET A 480       7.611  -5.213 -14.976  1.00 98.44           N  
ATOM   3555  CA  MET A 480       6.945  -6.509 -15.089  1.00 98.44           C  
ATOM   3556  C   MET A 480       6.771  -7.212 -13.735  1.00 98.44           C  
ATOM   3557  CB  MET A 480       7.703  -7.398 -16.085  1.00 98.44           C  
ATOM   3558  O   MET A 480       5.797  -7.941 -13.570  1.00 98.44           O  
ATOM   3559  CG  MET A 480       7.553  -6.952 -17.548  1.00 98.44           C  
ATOM   3560  SD  MET A 480       5.876  -6.677 -18.196  1.00 98.44           S  
ATOM   3561  CE  MET A 480       5.025  -8.185 -17.676  1.00 98.44           C  
ATOM   3562  N   ALA A 481       7.649  -6.978 -12.755  1.00 98.66           N  
ATOM   3563  CA  ALA A 481       7.449  -7.432 -11.378  1.00 98.66           C  
ATOM   3564  C   ALA A 481       6.301  -6.667 -10.694  1.00 98.66           C  
ATOM   3565  CB  ALA A 481       8.768  -7.312 -10.601  1.00 98.66           C  
ATOM   3566  O   ALA A 481       5.460  -7.291 -10.049  1.00 98.66           O  
ATOM   3567  N   ALA A 482       6.206  -5.344 -10.885  1.00 98.48           N  
ATOM   3568  CA  ALA A 482       5.079  -4.542 -10.394  1.00 98.48           C  
ATOM   3569  C   ALA A 482       3.749  -5.049 -10.971  1.00 98.48           C  
ATOM   3570  CB  ALA A 482       5.300  -3.067 -10.759  1.00 98.48           C  
ATOM   3571  O   ALA A 482       2.806  -5.335 -10.233  1.00 98.48           O  
ATOM   3572  N   LEU A 483       3.710  -5.268 -12.289  1.00 98.09           N  
ATOM   3573  CA  LEU A 483       2.546  -5.840 -12.955  1.00 98.09           C  
ATOM   3574  C   LEU A 483       2.286  -7.291 -12.534  1.00 98.09           C  
ATOM   3575  CB  LEU A 483       2.741  -5.730 -14.470  1.00 98.09           C  
ATOM   3576  O   LEU A 483       1.136  -7.692 -12.437  1.00 98.09           O  
ATOM   3577  CG  LEU A 483       1.472  -6.090 -15.259  1.00 98.09           C  
ATOM   3578  CD1 LEU A 483       0.331  -5.096 -15.026  1.00 98.09           C  
ATOM   3579  CD2 LEU A 483       1.830  -6.060 -16.732  1.00 98.09           C  
ATOM   3580  N   GLY A 484       3.327  -8.074 -12.243  1.00 98.06           N  
ATOM   3581  CA  GLY A 484       3.208  -9.420 -11.686  1.00 98.06           C  
ATOM   3582  C   GLY A 484       2.500  -9.428 -10.334  1.00 98.06           C  
ATOM   3583  O   GLY A 484       1.586 -10.226 -10.134  1.00 98.06           O  
ATOM   3584  N   MET A 485       2.839  -8.486  -9.450  1.00 98.31           N  
ATOM   3585  CA  MET A 485       2.151  -8.290  -8.168  1.00 98.31           C  
ATOM   3586  C   MET A 485       0.668  -7.933  -8.360  1.00 98.31           C  
ATOM   3587  CB  MET A 485       2.893  -7.208  -7.368  1.00 98.31           C  
ATOM   3588  O   MET A 485      -0.179  -8.404  -7.608  1.00 98.31           O  
ATOM   3589  CG  MET A 485       2.398  -7.130  -5.922  1.00 98.31           C  
ATOM   3590  SD  MET A 485       3.334  -5.998  -4.859  1.00 98.31           S  
ATOM   3591  CE  MET A 485       4.904  -6.887  -4.691  1.00 98.31           C  
ATOM   3592  N   LEU A 486       0.346  -7.162  -9.404  1.00 97.48           N  
ATOM   3593  CA  LEU A 486      -1.020  -6.754  -9.763  1.00 97.48           C  
ATOM   3594  C   LEU A 486      -1.702  -7.683 -10.778  1.00 97.48           C  
ATOM   3595  CB  LEU A 486      -0.991  -5.309 -10.280  1.00 97.48           C  
ATOM   3596  O   LEU A 486      -2.824  -7.428 -11.209  1.00 97.48           O  
ATOM   3597  CG  LEU A 486      -0.466  -4.285  -9.262  1.00 97.48           C  
ATOM   3598  CD1 LEU A 486      -0.377  -2.930  -9.952  1.00 97.48           C  
ATOM   3599  CD2 LEU A 486      -1.372  -4.167  -8.033  1.00 97.48           C  
ATOM   3600  N   SER A 487      -1.067  -8.785 -11.168  1.00 98.01           N  
ATOM   3601  CA  SER A 487      -1.595  -9.661 -12.221  1.00 98.01           C  
ATOM   3602  C   SER A 487      -2.861 -10.409 -11.791  1.00 98.01           C  
ATOM   3603  CB  SER A 487      -0.509 -10.621 -12.695  1.00 98.01           C  
ATOM   3604  O   SER A 487      -3.607 -10.909 -12.626  1.00 98.01           O  
ATOM   3605  OG  SER A 487      -0.134 -11.534 -11.684  1.00 98.01           O  
ATOM   3606  N   THR A 488      -3.138 -10.431 -10.485  1.00 98.01           N  
ATOM   3607  CA  THR A 488      -4.356 -10.966  -9.866  1.00 98.01           C  
ATOM   3608  C   THR A 488      -5.241  -9.861  -9.271  1.00 98.01           C  
ATOM   3609  CB  THR A 488      -4.010 -12.052  -8.837  1.00 98.01           C  
ATOM   3610  O   THR A 488      -6.045 -10.114  -8.371  1.00 98.01           O  
ATOM   3611  CG2 THR A 488      -3.328 -13.258  -9.484  1.00 98.01           C  
ATOM   3612  OG1 THR A 488      -3.126 -11.539  -7.872  1.00 98.01           O  
ATOM   3613  N   MET A 489      -5.127  -8.626  -9.785  1.00 95.70           N  
ATOM   3614  CA  MET A 489      -5.833  -7.442  -9.275  1.00 95.70           C  
ATOM   3615  C   MET A 489      -7.350  -7.629  -9.182  1.00 95.70           C  
ATOM   3616  CB  MET A 489      -5.491  -6.220 -10.142  1.00 95.70           C  
ATOM   3617  O   MET A 489      -7.939  -7.141  -8.227  1.00 95.70           O  
ATOM   3618  CG  MET A 489      -6.204  -4.942  -9.694  1.00 95.70           C  
ATOM   3619  SD  MET A 489      -5.755  -3.474 -10.649  1.00 95.70           S  
ATOM   3620  CE  MET A 489      -6.676  -3.778 -12.178  1.00 95.70           C  
ATOM   3621  N   ALA A 490      -7.995  -8.369 -10.092  1.00 97.72           N  
ATOM   3622  CA  ALA A 490      -9.437  -8.615  -9.998  1.00 97.72           C  
ATOM   3623  C   ALA A 490      -9.818  -9.374  -8.714  1.00 97.72           C  
ATOM   3624  CB  ALA A 490      -9.913  -9.350 -11.257  1.00 97.72           C  
ATOM   3625  O   ALA A 490     -10.816  -9.039  -8.084  1.00 97.72           O  
ATOM   3626  N   THR A 491      -9.007 -10.351  -8.290  1.00 98.26           N  
ATOM   3627  CA  THR A 491      -9.185 -11.045  -7.004  1.00 98.26           C  
ATOM   3628  C   THR A 491      -8.793 -10.154  -5.828  1.00 98.26           C  
ATOM   3629  CB  THR A 491      -8.383 -12.356  -6.965  1.00 98.26           C  
ATOM   3630  O   THR A 491      -9.510 -10.146  -4.833  1.00 98.26           O  
ATOM   3631  CG2 THR A 491      -8.462 -13.079  -5.625  1.00 98.26           C  
ATOM   3632  OG1 THR A 491      -8.893 -13.264  -7.916  1.00 98.26           O  
ATOM   3633  N   GLY A 492      -7.701  -9.389  -5.944  1.00 95.77           N  
ATOM   3634  CA  GLY A 492      -7.273  -8.440  -4.907  1.00 95.77           C  
ATOM   3635  C   GLY A 492      -8.345  -7.392  -4.596  1.00 95.77           C  
ATOM   3636  O   GLY A 492      -8.748  -7.241  -3.451  1.00 95.77           O  
ATOM   3637  N   LEU A 493      -8.894  -6.753  -5.630  1.00 96.44           N  
ATOM   3638  CA  LEU A 493     -10.020  -5.826  -5.516  1.00 96.44           C  
ATOM   3639  C   LEU A 493     -11.285  -6.502  -4.980  1.00 96.44           C  
ATOM   3640  CB  LEU A 493     -10.320  -5.233  -6.904  1.00 96.44           C  
ATOM   3641  O   LEU A 493     -12.046  -5.863  -4.266  1.00 96.44           O  
ATOM   3642  CG  LEU A 493      -9.399  -4.084  -7.342  1.00 96.44           C  
ATOM   3643  CD1 LEU A 493      -9.593  -3.767  -8.826  1.00 96.44           C  
ATOM   3644  CD2 LEU A 493      -9.765  -2.820  -6.579  1.00 96.44           C  
ATOM   3645  N   ALA A 494     -11.530  -7.773  -5.317  1.00 97.93           N  
ATOM   3646  CA  ALA A 494     -12.716  -8.483  -4.846  1.00 97.93           C  
ATOM   3647  C   ALA A 494     -12.702  -8.725  -3.335  1.00 97.93           C  
ATOM   3648  CB  ALA A 494     -12.874  -9.804  -5.608  1.00 97.93           C  
ATOM   3649  O   ALA A 494     -13.734  -8.548  -2.690  1.00 97.93           O  
ATOM   3650  N   ILE A 495     -11.551  -9.127  -2.785  1.00 97.55           N  
ATOM   3651  CA  ILE A 495     -11.399  -9.312  -1.337  1.00 97.55           C  
ATOM   3652  C   ILE A 495     -11.352  -7.968  -0.600  1.00 97.55           C  
ATOM   3653  CB  ILE A 495     -10.187 -10.201  -0.976  1.00 97.55           C  
ATOM   3654  O   ILE A 495     -11.884  -7.887   0.495  1.00 97.55           O  
ATOM   3655  CG1 ILE A 495      -8.832  -9.581  -1.372  1.00 97.55           C  
ATOM   3656  CG2 ILE A 495     -10.343 -11.616  -1.563  1.00 97.55           C  
ATOM   3657  CD1 ILE A 495      -7.620 -10.317  -0.800  1.00 97.55           C  
ATOM   3658  N   ASP A 496     -10.773  -6.924  -1.201  1.00 96.71           N  
ATOM   3659  CA  ASP A 496     -10.673  -5.590  -0.594  1.00 96.71           C  
ATOM   3660  C   ASP A 496     -12.054  -4.912  -0.547  1.00 96.71           C  
ATOM   3661  CB  ASP A 496      -9.616  -4.786  -1.380  1.00 96.71           C  
ATOM   3662  O   ASP A 496     -12.580  -4.624   0.522  1.00 96.71           O  
ATOM   3663  CG  ASP A 496      -9.135  -3.497  -0.703  1.00 96.71           C  
ATOM   3664  OD1 ASP A 496      -9.794  -3.033   0.243  1.00 96.71           O  
ATOM   3665  OD2 ASP A 496      -8.087  -2.977  -1.152  1.00 96.71           O  
ATOM   3666  N   ALA A 497     -12.740  -4.808  -1.692  1.00 97.76           N  
ATOM   3667  CA  ALA A 497     -14.078  -4.215  -1.780  1.00 97.76           C  
ATOM   3668  C   ALA A 497     -15.154  -4.990  -0.999  1.00 97.76           C  
ATOM   3669  CB  ALA A 497     -14.465  -4.118  -3.258  1.00 97.76           C  
ATOM   3670  O   ALA A 497     -16.204  -4.438  -0.678  1.00 97.76           O  
ATOM   3671  N   TYR A 498     -14.914  -6.268  -0.698  1.00 97.64           N  
ATOM   3672  CA  TYR A 498     -15.765  -7.047   0.198  1.00 97.64           C  
ATOM   3673  C   TYR A 498     -15.820  -6.441   1.614  1.00 97.64           C  
ATOM   3674  CB  TYR A 498     -15.265  -8.501   0.202  1.00 97.64           C  
ATOM   3675  O   TYR A 498     -16.879  -6.518   2.242  1.00 97.64           O  
ATOM   3676  CG  TYR A 498     -15.621  -9.289   1.441  1.00 97.64           C  
ATOM   3677  CD1 TYR A 498     -14.808  -9.188   2.585  1.00 97.64           C  
ATOM   3678  CD2 TYR A 498     -16.787 -10.069   1.470  1.00 97.64           C  
ATOM   3679  CE1 TYR A 498     -15.193  -9.823   3.774  1.00 97.64           C  
ATOM   3680  CE2 TYR A 498     -17.157 -10.743   2.645  1.00 97.64           C  
ATOM   3681  OH  TYR A 498     -16.683 -11.228   4.947  1.00 97.64           O  
ATOM   3682  CZ  TYR A 498     -16.363 -10.600   3.800  1.00 97.64           C  
ATOM   3683  N   GLY A 499     -14.729  -5.828   2.090  1.00 96.20           N  
ATOM   3684  CA  GLY A 499     -14.631  -5.237   3.427  1.00 96.20           C  
ATOM   3685  C   GLY A 499     -15.641  -4.111   3.646  1.00 96.20           C  
ATOM   3686  O   GLY A 499     -16.602  -4.336   4.378  1.00 96.20           O  
ATOM   3687  N   PRO A 500     -15.546  -2.977   2.927  1.00 97.63           N  
ATOM   3688  CA  PRO A 500     -16.478  -1.857   3.096  1.00 97.63           C  
ATOM   3689  C   PRO A 500     -17.947  -2.216   2.820  1.00 97.63           C  
ATOM   3690  CB  PRO A 500     -15.991  -0.791   2.115  1.00 97.63           C  
ATOM   3691  O   PRO A 500     -18.863  -1.614   3.371  1.00 97.63           O  
ATOM   3692  CG  PRO A 500     -14.499  -1.081   1.968  1.00 97.63           C  
ATOM   3693  CD  PRO A 500     -14.450  -2.601   2.043  1.00 97.63           C  
ATOM   3694  N   ILE A 501     -18.213  -3.216   1.966  1.00 98.50           N  
ATOM   3695  CA  ILE A 501     -19.579  -3.727   1.743  1.00 98.50           C  
ATOM   3696  C   ILE A 501     -20.111  -4.451   2.986  1.00 98.50           C  
ATOM   3697  CB  ILE A 501     -19.624  -4.649   0.500  1.00 98.50           C  
ATOM   3698  O   ILE A 501     -21.312  -4.393   3.256  1.00 98.50           O  
ATOM   3699  CG1 ILE A 501     -19.350  -3.811  -0.766  1.00 98.50           C  
ATOM   3700  CG2 ILE A 501     -20.985  -5.370   0.364  1.00 98.50           C  
ATOM   3701  CD1 ILE A 501     -19.192  -4.635  -2.052  1.00 98.50           C  
ATOM   3702  N   SER A 502     -19.241  -5.169   3.696  1.00 98.20           N  
ATOM   3703  CA  SER A 502     -19.569  -5.893   4.927  1.00 98.20           C  
ATOM   3704  C   SER A 502     -19.715  -4.948   6.117  1.00 98.20           C  
ATOM   3705  CB  SER A 502     -18.497  -6.940   5.234  1.00 98.20           C  
ATOM   3706  O   SER A 502     -20.643  -5.131   6.903  1.00 98.20           O  
ATOM   3707  OG  SER A 502     -18.384  -7.844   4.146  1.00 98.20           O  
ATOM   3708  N   ASP A 503     -18.872  -3.922   6.180  1.00 97.91           N  
ATOM   3709  CA  ASP A 503     -18.922  -2.838   7.162  1.00 97.91           C  
ATOM   3710  C   ASP A 503     -20.274  -2.104   7.116  1.00 97.91           C  
ATOM   3711  CB  ASP A 503     -17.745  -1.904   6.851  1.00 97.91           C  
ATOM   3712  O   ASP A 503     -21.118  -2.241   8.007  1.00 97.91           O  
ATOM   3713  CG  ASP A 503     -17.600  -0.776   7.863  1.00 97.91           C  
ATOM   3714  OD1 ASP A 503     -18.332  -0.822   8.877  1.00 97.91           O  
ATOM   3715  OD2 ASP A 503     -16.789   0.112   7.542  1.00 97.91           O  
ATOM   3716  N   ASN A 504     -20.603  -1.523   5.957  1.00 98.19           N  
ATOM   3717  CA  ASN A 504     -21.914  -0.925   5.698  1.00 98.19           C  
ATOM   3718  C   ASN A 504     -23.085  -1.889   5.973  1.00 98.19           C  
ATOM   3719  CB  ASN A 504     -21.963  -0.529   4.216  1.00 98.19           C  
ATOM   3720  O   ASN A 504     -24.188  -1.462   6.323  1.00 98.19           O  
ATOM   3721  CG  ASN A 504     -21.779   0.934   3.913  1.00 98.19           C  
ATOM   3722  ND2 ASN A 504     -20.824   1.614   4.488  1.00 98.19           N  
ATOM   3723  OD1 ASN A 504     -22.509   1.448   3.066  1.00 98.19           O  
ATOM   3724  N   ALA A 505     -22.902  -3.198   5.760  1.00 98.43           N  
ATOM   3725  CA  ALA A 505     -23.955  -4.165   6.046  1.00 98.43           C  
ATOM   3726  C   ALA A 505     -24.242  -4.269   7.553  1.00 98.43           C  
ATOM   3727  CB  ALA A 505     -23.612  -5.528   5.438  1.00 98.43           C  
ATOM   3728  O   ALA A 505     -25.407  -4.448   7.927  1.00 98.43           O  
ATOM   3729  N   GLY A 506     -23.209  -4.142   8.390  1.00 97.61           N  
ATOM   3730  CA  GLY A 506     -23.319  -4.037   9.842  1.00 97.61           C  
ATOM   3731  C   GLY A 506     -23.934  -2.717  10.285  1.00 97.61           C  
ATOM   3732  O   GLY A 506     -24.836  -2.736  11.129  1.00 97.61           O  
ATOM   3733  N   GLY A 507     -23.535  -1.597   9.678  1.00 97.39           N  
ATOM   3734  CA  GLY A 507     -24.129  -0.293   9.971  1.00 97.39           C  
ATOM   3735  C   GLY A 507     -25.622  -0.238   9.645  1.00 97.39           C  
ATOM   3736  O   GLY A 507     -26.440   0.197  10.457  1.00 97.39           O  
ATOM   3737  N   ILE A 508     -26.034  -0.796   8.501  1.00 98.13           N  
ATOM   3738  CA  ILE A 508     -27.458  -0.920   8.142  1.00 98.13           C  
ATOM   3739  C   ILE A 508     -28.205  -1.846   9.110  1.00 98.13           C  
ATOM   3740  CB  ILE A 508     -27.620  -1.377   6.675  1.00 98.13           C  
ATOM   3741  O   ILE A 508     -29.369  -1.575   9.408  1.00 98.13           O  
ATOM   3742  CG1 ILE A 508     -27.098  -0.282   5.720  1.00 98.13           C  
ATOM   3743  CG2 ILE A 508     -29.094  -1.683   6.318  1.00 98.13           C  
ATOM   3744  CD1 ILE A 508     -26.913  -0.762   4.279  1.00 98.13           C  
ATOM   3745  N   ALA A 509     -27.577  -2.924   9.597  1.00 97.68           N  
ATOM   3746  CA  ALA A 509     -28.212  -3.835  10.552  1.00 97.68           C  
ATOM   3747  C   ALA A 509     -28.551  -3.121  11.869  1.00 97.68           C  
ATOM   3748  CB  ALA A 509     -27.308  -5.052  10.801  1.00 97.68           C  
ATOM   3749  O   ALA A 509     -29.680  -3.244  12.353  1.00 97.68           O  
ATOM   3750  N   GLU A 510     -27.606  -2.340  12.399  1.00 97.52           N  
ATOM   3751  CA  GLU A 510     -27.793  -1.576  13.636  1.00 97.52           C  
ATOM   3752  C   GLU A 510     -28.814  -0.445  13.443  1.00 97.52           C  
ATOM   3753  CB  GLU A 510     -26.446  -1.014  14.115  1.00 97.52           C  
ATOM   3754  O   GLU A 510     -29.798  -0.349  14.180  1.00 97.52           O  
ATOM   3755  CG  GLU A 510     -26.563  -0.509  15.563  1.00 97.52           C  
ATOM   3756  CD  GLU A 510     -26.674  -1.629  16.615  1.00 97.52           C  
ATOM   3757  OE1 GLU A 510     -27.107  -1.317  17.751  1.00 97.52           O  
ATOM   3758  OE2 GLU A 510     -26.375  -2.807  16.296  1.00 97.52           O  
ATOM   3759  N   MET A 511     -28.670   0.356  12.381  1.00 96.78           N  
ATOM   3760  CA  MET A 511     -29.597   1.450  12.070  1.00 96.78           C  
ATOM   3761  C   MET A 511     -31.036   0.976  11.806  1.00 96.78           C  
ATOM   3762  CB  MET A 511     -29.098   2.220  10.844  1.00 96.78           C  
ATOM   3763  O   MET A 511     -31.994   1.730  12.018  1.00 96.78           O  
ATOM   3764  CG  MET A 511     -27.920   3.153  11.116  1.00 96.78           C  
ATOM   3765  SD  MET A 511     -27.541   4.166   9.658  1.00 96.78           S  
ATOM   3766  CE  MET A 511     -26.397   3.049   8.800  1.00 96.78           C  
ATOM   3767  N   ALA A 512     -31.209  -0.256  11.316  1.00 96.08           N  
ATOM   3768  CA  ALA A 512     -32.515  -0.871  11.096  1.00 96.08           C  
ATOM   3769  C   ALA A 512     -33.094  -1.552  12.349  1.00 96.08           C  
ATOM   3770  CB  ALA A 512     -32.432  -1.824   9.897  1.00 96.08           C  
ATOM   3771  O   ALA A 512     -34.226  -2.034  12.287  1.00 96.08           O  
ATOM   3772  N   GLY A 513     -32.360  -1.584  13.468  1.00 94.40           N  
ATOM   3773  CA  GLY A 513     -32.790  -2.231  14.709  1.00 94.40           C  
ATOM   3774  C   GLY A 513     -32.950  -3.747  14.570  1.00 94.40           C  
ATOM   3775  O   GLY A 513     -33.860  -4.327  15.163  1.00 94.40           O  
ATOM   3776  N   MET A 514     -32.124  -4.384  13.733  1.00 95.32           N  
ATOM   3777  CA  MET A 514     -32.150  -5.836  13.537  1.00 95.32           C  
ATOM   3778  C   MET A 514     -31.593  -6.567  14.768  1.00 95.32           C  
ATOM   3779  CB  MET A 514     -31.396  -6.213  12.253  1.00 95.32           C  
ATOM   3780  O   MET A 514     -31.012  -5.964  15.667  1.00 95.32           O  
ATOM   3781  CG  MET A 514     -32.108  -5.647  11.021  1.00 95.32           C  
ATOM   3782  SD  MET A 514     -31.316  -6.011   9.432  1.00 95.32           S  
ATOM   3783  CE  MET A 514     -31.673  -7.770   9.213  1.00 95.32           C  
ATOM   3784  N   SER A 515     -31.776  -7.890  14.840  1.00 94.01           N  
ATOM   3785  CA  SER A 515     -31.329  -8.647  16.011  1.00 94.01           C  
ATOM   3786  C   SER A 515     -29.804  -8.637  16.164  1.00 94.01           C  
ATOM   3787  CB  SER A 515     -31.904 -10.069  16.016  1.00 94.01           C  
ATOM   3788  O   SER A 515     -29.061  -8.644  15.180  1.00 94.01           O  
ATOM   3789  OG  SER A 515     -31.383 -10.890  14.992  1.00 94.01           O  
ATOM   3790  N   HIS A 516     -29.332  -8.710  17.414  1.00 93.32           N  
ATOM   3791  CA  HIS A 516     -27.903  -8.745  17.759  1.00 93.32           C  
ATOM   3792  C   HIS A 516     -27.133  -9.832  16.990  1.00 93.32           C  
ATOM   3793  CB  HIS A 516     -27.786  -8.982  19.272  1.00 93.32           C  
ATOM   3794  O   HIS A 516     -25.997  -9.632  16.578  1.00 93.32           O  
ATOM   3795  CG  HIS A 516     -26.376  -8.884  19.797  1.00 93.32           C  
ATOM   3796  CD2 HIS A 516     -25.759  -7.746  20.244  1.00 93.32           C  
ATOM   3797  ND1 HIS A 516     -25.457  -9.903  19.927  1.00 93.32           N  
ATOM   3798  CE1 HIS A 516     -24.323  -9.388  20.419  1.00 93.32           C  
ATOM   3799  NE2 HIS A 516     -24.460  -8.074  20.650  1.00 93.32           N  
ATOM   3800  N   ARG A 517     -27.785 -10.968  16.706  1.00 94.52           N  
ATOM   3801  CA  ARG A 517     -27.215 -12.073  15.923  1.00 94.52           C  
ATOM   3802  C   ARG A 517     -26.879 -11.684  14.479  1.00 94.52           C  
ATOM   3803  CB  ARG A 517     -28.215 -13.234  15.970  1.00 94.52           C  
ATOM   3804  O   ARG A 517     -25.991 -12.283  13.879  1.00 94.52           O  
ATOM   3805  CG  ARG A 517     -27.612 -14.547  15.461  1.00 94.52           C  
ATOM   3806  CD  ARG A 517     -28.631 -15.667  15.673  1.00 94.52           C  
ATOM   3807  NE  ARG A 517     -28.082 -16.985  15.305  1.00 94.52           N  
ATOM   3808  NH1 ARG A 517     -30.103 -17.992  14.920  1.00 94.52           N  
ATOM   3809  NH2 ARG A 517     -28.245 -19.084  14.419  1.00 94.52           N  
ATOM   3810  CZ  ARG A 517     -28.807 -18.009  14.894  1.00 94.52           C  
ATOM   3811  N   ILE A 518     -27.594 -10.722  13.893  1.00 95.66           N  
ATOM   3812  CA  ILE A 518     -27.283 -10.184  12.562  1.00 95.66           C  
ATOM   3813  C   ILE A 518     -26.032  -9.320  12.636  1.00 95.66           C  
ATOM   3814  CB  ILE A 518     -28.470  -9.394  11.970  1.00 95.66           C  
ATOM   3815  O   ILE A 518     -25.126  -9.539  11.834  1.00 95.66           O  
ATOM   3816  CG1 ILE A 518     -29.757 -10.241  11.949  1.00 95.66           C  
ATOM   3817  CG2 ILE A 518     -28.133  -8.880  10.560  1.00 95.66           C  
ATOM   3818  CD1 ILE A 518     -29.670 -11.552  11.168  1.00 95.66           C  
ATOM   3819  N   ARG A 519     -25.955  -8.427  13.632  1.00 96.31           N  
ATOM   3820  CA  ARG A 519     -24.775  -7.593  13.866  1.00 96.31           C  
ATOM   3821  C   ARG A 519     -23.531  -8.435  14.168  1.00 96.31           C  
ATOM   3822  CB  ARG A 519     -25.074  -6.537  14.949  1.00 96.31           C  
ATOM   3823  O   ARG A 519     -22.498  -8.205  13.562  1.00 96.31           O  
ATOM   3824  CG  ARG A 519     -23.913  -5.551  15.177  1.00 96.31           C  
ATOM   3825  CD  ARG A 519     -23.641  -4.635  13.973  1.00 96.31           C  
ATOM   3826  NE  ARG A 519     -22.281  -4.089  14.023  1.00 96.31           N  
ATOM   3827  NH1 ARG A 519     -22.567  -2.129  12.860  1.00 96.31           N  
ATOM   3828  NH2 ARG A 519     -20.580  -2.672  13.664  1.00 96.31           N  
ATOM   3829  CZ  ARG A 519     -21.830  -2.958  13.518  1.00 96.31           C  
ATOM   3830  N   GLU A 520     -23.641  -9.498  14.967  1.00 95.46           N  
ATOM   3831  CA  GLU A 520     -22.542 -10.457  15.196  1.00 95.46           C  
ATOM   3832  C   GLU A 520     -22.039 -11.107  13.895  1.00 95.46           C  
ATOM   3833  CB  GLU A 520     -23.026 -11.605  16.094  1.00 95.46           C  
ATOM   3834  O   GLU A 520     -20.839 -11.319  13.711  1.00 95.46           O  
ATOM   3835  CG  GLU A 520     -23.159 -11.268  17.584  1.00 95.46           C  
ATOM   3836  CD  GLU A 520     -23.815 -12.418  18.375  1.00 95.46           C  
ATOM   3837  OE1 GLU A 520     -24.059 -12.232  19.588  1.00 95.46           O  
ATOM   3838  OE2 GLU A 520     -24.154 -13.468  17.776  1.00 95.46           O  
ATOM   3839  N   ARG A 521     -22.956 -11.455  12.980  1.00 96.92           N  
ATOM   3840  CA  ARG A 521     -22.598 -12.045  11.682  1.00 96.92           C  
ATOM   3841  C   ARG A 521     -21.881 -11.024  10.801  1.00 96.92           C  
ATOM   3842  CB  ARG A 521     -23.838 -12.617  10.971  1.00 96.92           C  
ATOM   3843  O   ARG A 521     -20.927 -11.410  10.136  1.00 96.92           O  
ATOM   3844  CG  ARG A 521     -24.389 -13.908  11.606  1.00 96.92           C  
ATOM   3845  CD  ARG A 521     -25.797 -14.210  11.057  1.00 96.92           C  
ATOM   3846  NE  ARG A 521     -26.410 -15.435  11.633  1.00 96.92           N  
ATOM   3847  NH1 ARG A 521     -28.517 -15.203  10.722  1.00 96.92           N  
ATOM   3848  NH2 ARG A 521     -28.132 -16.939  11.984  1.00 96.92           N  
ATOM   3849  CZ  ARG A 521     -27.666 -15.845  11.454  1.00 96.92           C  
ATOM   3850  N   THR A 522     -22.324  -9.766  10.779  1.00 97.47           N  
ATOM   3851  CA  THR A 522     -21.675  -8.702   9.997  1.00 97.47           C  
ATOM   3852  C   THR A 522     -20.352  -8.260  10.612  1.00 97.47           C  
ATOM   3853  CB  THR A 522     -22.593  -7.494   9.777  1.00 97.47           C  
ATOM   3854  O   THR A 522     -19.396  -8.131   9.863  1.00 97.47           O  
ATOM   3855  CG2 THR A 522     -23.802  -7.862   8.910  1.00 97.47           C  
ATOM   3856  OG1 THR A 522     -23.098  -7.032  11.001  1.00 97.47           O  
ATOM   3857  N   ASP A 523     -20.242  -8.166  11.941  1.00 96.62           N  
ATOM   3858  CA  ASP A 523     -18.987  -7.868  12.655  1.00 96.62           C  
ATOM   3859  C   ASP A 523     -17.898  -8.905  12.315  1.00 96.62           C  
ATOM   3860  CB  ASP A 523     -19.224  -7.862  14.185  1.00 96.62           C  
ATOM   3861  O   ASP A 523     -16.729  -8.570  12.140  1.00 96.62           O  
ATOM   3862  CG  ASP A 523     -19.934  -6.620  14.754  1.00 96.62           C  
ATOM   3863  OD1 ASP A 523     -19.968  -5.571  14.076  1.00 96.62           O  
ATOM   3864  OD2 ASP A 523     -20.446  -6.699  15.900  1.00 96.62           O  
ATOM   3865  N   ALA A 524     -18.274 -10.181  12.159  1.00 97.14           N  
ATOM   3866  CA  ALA A 524     -17.343 -11.221  11.719  1.00 97.14           C  
ATOM   3867  C   ALA A 524     -16.893 -11.062  10.253  1.00 97.14           C  
ATOM   3868  CB  ALA A 524     -18.001 -12.586  11.941  1.00 97.14           C  
ATOM   3869  O   ALA A 524     -15.759 -11.410   9.919  1.00 97.14           O  
ATOM   3870  N   LEU A 525     -17.776 -10.579   9.371  1.00 97.91           N  
ATOM   3871  CA  LEU A 525     -17.440 -10.306   7.969  1.00 97.91           C  
ATOM   3872  C   LEU A 525     -16.536  -9.075   7.854  1.00 97.91           C  
ATOM   3873  CB  LEU A 525     -18.719 -10.091   7.139  1.00 97.91           C  
ATOM   3874  O   LEU A 525     -15.575  -9.107   7.087  1.00 97.91           O  
ATOM   3875  CG  LEU A 525     -19.647 -11.305   7.013  1.00 97.91           C  
ATOM   3876  CD1 LEU A 525     -20.962 -10.870   6.371  1.00 97.91           C  
ATOM   3877  CD2 LEU A 525     -19.124 -12.454   6.154  1.00 97.91           C  
ATOM   3878  N   ASP A 526     -16.845  -8.045   8.634  1.00 97.99           N  
ATOM   3879  CA  ASP A 526     -16.152  -6.766   8.713  1.00 97.99           C  
ATOM   3880  C   ASP A 526     -14.731  -6.903   9.281  1.00 97.99           C  
ATOM   3881  CB  ASP A 526     -17.030  -5.839   9.560  1.00 97.99           C  
ATOM   3882  O   ASP A 526     -13.770  -6.490   8.640  1.00 97.99           O  
ATOM   3883  CG  ASP A 526     -16.366  -4.489   9.760  1.00 97.99           C  
ATOM   3884  OD1 ASP A 526     -15.777  -4.024   8.767  1.00 97.99           O  
ATOM   3885  OD2 ASP A 526     -16.412  -4.027  10.921  1.00 97.99           O  
ATOM   3886  N   ALA A 527     -14.541  -7.647  10.378  1.00 97.13           N  
ATOM   3887  CA  ALA A 527     -13.199  -7.916  10.913  1.00 97.13           C  
ATOM   3888  C   ALA A 527     -12.265  -8.592   9.882  1.00 97.13           C  
ATOM   3889  CB  ALA A 527     -13.348  -8.779  12.172  1.00 97.13           C  
ATOM   3890  O   ALA A 527     -11.070  -8.293   9.801  1.00 97.13           O  
ATOM   3891  N   ALA A 528     -12.812  -9.482   9.044  1.00 97.52           N  
ATOM   3892  CA  ALA A 528     -12.071 -10.053   7.921  1.00 97.52           C  
ATOM   3893  C   ALA A 528     -11.833  -9.022   6.799  1.00 97.52           C  
ATOM   3894  CB  ALA A 528     -12.834 -11.281   7.417  1.00 97.52           C  
ATOM   3895  O   ALA A 528     -10.778  -9.037   6.162  1.00 97.52           O  
ATOM   3896  N   GLY A 529     -12.796  -8.120   6.589  1.00 96.93           N  
ATOM   3897  CA  GLY A 529     -12.715  -6.939   5.732  1.00 96.93           C  
ATOM   3898  C   GLY A 529     -11.530  -6.034   6.070  1.00 96.93           C  
ATOM   3899  O   GLY A 529     -10.728  -5.729   5.185  1.00 96.93           O  
ATOM   3900  N   ASN A 530     -11.349  -5.711   7.351  1.00 97.45           N  
ATOM   3901  CA  ASN A 530     -10.224  -4.929   7.872  1.00 97.45           C  
ATOM   3902  C   ASN A 530      -8.870  -5.549   7.506  1.00 97.45           C  
ATOM   3903  CB  ASN A 530     -10.383  -4.828   9.400  1.00 97.45           C  
ATOM   3904  O   ASN A 530      -7.966  -4.870   7.003  1.00 97.45           O  
ATOM   3905  CG  ASN A 530     -11.528  -3.922   9.800  1.00 97.45           C  
ATOM   3906  ND2 ASN A 530     -11.942  -3.980  11.041  1.00 97.45           N  
ATOM   3907  OD1 ASN A 530     -11.999  -3.142   9.000  1.00 97.45           O  
ATOM   3908  N   THR A 531      -8.750  -6.869   7.679  1.00 98.23           N  
ATOM   3909  CA  THR A 531      -7.560  -7.628   7.279  1.00 98.23           C  
ATOM   3910  C   THR A 531      -7.343  -7.543   5.762  1.00 98.23           C  
ATOM   3911  CB  THR A 531      -7.682  -9.095   7.733  1.00 98.23           C  
ATOM   3912  O   THR A 531      -6.230  -7.277   5.301  1.00 98.23           O  
ATOM   3913  CG2 THR A 531      -6.395  -9.872   7.477  1.00 98.23           C  
ATOM   3914  OG1 THR A 531      -7.911  -9.180   9.121  1.00 98.23           O  
ATOM   3915  N   THR A 532      -8.391  -7.722   4.950  1.00 96.93           N  
ATOM   3916  CA  THR A 532      -8.275  -7.651   3.483  1.00 96.93           C  
ATOM   3917  C   THR A 532      -7.973  -6.254   2.952  1.00 96.93           C  
ATOM   3918  CB  THR A 532      -9.505  -8.206   2.763  1.00 96.93           C  
ATOM   3919  O   THR A 532      -7.198  -6.144   2.002  1.00 96.93           O  
ATOM   3920  CG2 THR A 532      -9.581  -9.722   2.917  1.00 96.93           C  
ATOM   3921  OG1 THR A 532     -10.714  -7.700   3.256  1.00 96.93           O  
ATOM   3922  N   ALA A 533      -8.483  -5.198   3.588  1.00 96.66           N  
ATOM   3923  CA  ALA A 533      -8.167  -3.816   3.247  1.00 96.66           C  
ATOM   3924  C   ALA A 533      -6.688  -3.510   3.527  1.00 96.66           C  
ATOM   3925  CB  ALA A 533      -9.102  -2.896   4.041  1.00 96.66           C  
ATOM   3926  O   ALA A 533      -5.999  -2.903   2.704  1.00 96.66           O  
ATOM   3927  N   ALA A 534      -6.146  -3.992   4.653  1.00 97.80           N  
ATOM   3928  CA  ALA A 534      -4.715  -3.892   4.934  1.00 97.80           C  
ATOM   3929  C   ALA A 534      -3.874  -4.659   3.898  1.00 97.80           C  
ATOM   3930  CB  ALA A 534      -4.450  -4.367   6.364  1.00 97.80           C  
ATOM   3931  O   ALA A 534      -2.855  -4.147   3.423  1.00 97.80           O  
ATOM   3932  N   ILE A 535      -4.307  -5.860   3.492  1.00 97.62           N  
ATOM   3933  CA  ILE A 535      -3.652  -6.621   2.418  1.00 97.62           C  
ATOM   3934  C   ILE A 535      -3.676  -5.827   1.104  1.00 97.62           C  
ATOM   3935  CB  ILE A 535      -4.275  -8.028   2.261  1.00 97.62           C  
ATOM   3936  O   ILE A 535      -2.626  -5.678   0.477  1.00 97.62           O  
ATOM   3937  CG1 ILE A 535      -3.961  -8.903   3.497  1.00 97.62           C  
ATOM   3938  CG2 ILE A 535      -3.743  -8.704   0.983  1.00 97.62           C  
ATOM   3939  CD1 ILE A 535      -4.780 -10.199   3.567  1.00 97.62           C  
ATOM   3940  N   GLY A 536      -4.824  -5.268   0.711  1.00 94.36           N  
ATOM   3941  CA  GLY A 536      -4.968  -4.427  -0.480  1.00 94.36           C  
ATOM   3942  C   GLY A 536      -4.016  -3.229  -0.470  1.00 94.36           C  
ATOM   3943  O   GLY A 536      -3.282  -3.008  -1.439  1.00 94.36           O  
ATOM   3944  N   LYS A 537      -3.912  -2.533   0.671  1.00 95.97           N  
ATOM   3945  CA  LYS A 537      -2.929  -1.457   0.908  1.00 95.97           C  
ATOM   3946  C   LYS A 537      -1.491  -1.967   0.751  1.00 95.97           C  
ATOM   3947  CB  LYS A 537      -3.165  -0.830   2.301  1.00 95.97           C  
ATOM   3948  O   LYS A 537      -0.680  -1.320   0.092  1.00 95.97           O  
ATOM   3949  CG  LYS A 537      -4.503  -0.067   2.394  1.00 95.97           C  
ATOM   3950  CD  LYS A 537      -4.946   0.239   3.841  1.00 95.97           C  
ATOM   3951  CE  LYS A 537      -6.417   0.698   3.848  1.00 95.97           C  
ATOM   3952  NZ  LYS A 537      -6.984   0.896   5.208  1.00 95.97           N  
ATOM   3953  N   GLY A 538      -1.175  -3.153   1.274  1.00 95.88           N  
ATOM   3954  CA  GLY A 538       0.128  -3.804   1.104  1.00 95.88           C  
ATOM   3955  C   GLY A 538       0.491  -4.074  -0.363  1.00 95.88           C  
ATOM   3956  O   GLY A 538       1.607  -3.765  -0.784  1.00 95.88           O  
ATOM   3957  N   PHE A 539      -0.453  -4.584  -1.163  1.00 95.52           N  
ATOM   3958  CA  PHE A 539      -0.278  -4.769  -2.611  1.00 95.52           C  
ATOM   3959  C   PHE A 539      -0.108  -3.430  -3.345  1.00 95.52           C  
ATOM   3960  CB  PHE A 539      -1.472  -5.546  -3.193  1.00 95.52           C  
ATOM   3961  O   PHE A 539       0.762  -3.309  -4.214  1.00 95.52           O  
ATOM   3962  CG  PHE A 539      -1.335  -7.058  -3.158  1.00 95.52           C  
ATOM   3963  CD1 PHE A 539      -1.029  -7.766  -4.336  1.00 95.52           C  
ATOM   3964  CD2 PHE A 539      -1.542  -7.770  -1.963  1.00 95.52           C  
ATOM   3965  CE1 PHE A 539      -0.947  -9.169  -4.320  1.00 95.52           C  
ATOM   3966  CE2 PHE A 539      -1.466  -9.173  -1.945  1.00 95.52           C  
ATOM   3967  CZ  PHE A 539      -1.174  -9.874  -3.126  1.00 95.52           C  
ATOM   3968  N   ALA A 540      -0.891  -2.408  -2.986  1.00 96.45           N  
ATOM   3969  CA  ALA A 540      -0.773  -1.068  -3.558  1.00 96.45           C  
ATOM   3970  C   ALA A 540       0.612  -0.462  -3.281  1.00 96.45           C  
ATOM   3971  CB  ALA A 540      -1.897  -0.180  -3.008  1.00 96.45           C  
ATOM   3972  O   ALA A 540       1.273   0.005  -4.203  1.00 96.45           O  
ATOM   3973  N   ILE A 541       1.101  -0.546  -2.039  1.00 97.64           N  
ATOM   3974  CA  ILE A 541       2.413  -0.018  -1.644  1.00 97.64           C  
ATOM   3975  C   ILE A 541       3.560  -0.817  -2.278  1.00 97.64           C  
ATOM   3976  CB  ILE A 541       2.534   0.027  -0.105  1.00 97.64           C  
ATOM   3977  O   ILE A 541       4.514  -0.227  -2.787  1.00 97.64           O  
ATOM   3978  CG1 ILE A 541       1.499   0.984   0.531  1.00 97.64           C  
ATOM   3979  CG2 ILE A 541       3.953   0.486   0.275  1.00 97.64           C  
ATOM   3980  CD1 ILE A 541       1.232   0.660   2.007  1.00 97.64           C  
ATOM   3981  N   GLY A 542       3.475  -2.152  -2.282  1.00 97.30           N  
ATOM   3982  CA  GLY A 542       4.499  -3.012  -2.879  1.00 97.30           C  
ATOM   3983  C   GLY A 542       4.643  -2.796  -4.386  1.00 97.30           C  
ATOM   3984  O   GLY A 542       5.760  -2.660  -4.891  1.00 97.30           O  
ATOM   3985  N   SER A 543       3.519  -2.695  -5.101  1.00 97.15           N  
ATOM   3986  CA  SER A 543       3.516  -2.413  -6.539  1.00 97.15           C  
ATOM   3987  C   SER A 543       3.931  -0.974  -6.846  1.00 97.15           C  
ATOM   3988  CB  SER A 543       2.164  -2.742  -7.172  1.00 97.15           C  
ATOM   3989  O   SER A 543       4.728  -0.783  -7.764  1.00 97.15           O  
ATOM   3990  OG  SER A 543       1.123  -1.980  -6.597  1.00 97.15           O  
ATOM   3991  N   ALA A 544       3.500   0.013  -6.045  1.00 97.73           N  
ATOM   3992  CA  ALA A 544       3.953   1.403  -6.139  1.00 97.73           C  
ATOM   3993  C   ALA A 544       5.480   1.501  -6.003  1.00 97.73           C  
ATOM   3994  CB  ALA A 544       3.246   2.261  -5.083  1.00 97.73           C  
ATOM   3995  O   ALA A 544       6.132   2.172  -6.798  1.00 97.73           O  
ATOM   3996  N   ALA A 545       6.080   0.769  -5.058  1.00 98.27           N  
ATOM   3997  CA  ALA A 545       7.528   0.773  -4.878  1.00 98.27           C  
ATOM   3998  C   ALA A 545       8.281   0.251  -6.116  1.00 98.27           C  
ATOM   3999  CB  ALA A 545       7.874  -0.042  -3.626  1.00 98.27           C  
ATOM   4000  O   ALA A 545       9.277   0.840  -6.544  1.00 98.27           O  
ATOM   4001  N   LEU A 546       7.792  -0.846  -6.705  1.00 98.35           N  
ATOM   4002  CA  LEU A 546       8.371  -1.439  -7.910  1.00 98.35           C  
ATOM   4003  C   LEU A 546       8.178  -0.523  -9.128  1.00 98.35           C  
ATOM   4004  CB  LEU A 546       7.757  -2.835  -8.137  1.00 98.35           C  
ATOM   4005  O   LEU A 546       9.147  -0.205  -9.819  1.00 98.35           O  
ATOM   4006  CG  LEU A 546       8.136  -3.897  -7.089  1.00 98.35           C  
ATOM   4007  CD1 LEU A 546       7.268  -5.144  -7.259  1.00 98.35           C  
ATOM   4008  CD2 LEU A 546       9.597  -4.325  -7.231  1.00 98.35           C  
ATOM   4009  N   VAL A 547       6.955  -0.052  -9.386  1.00 97.85           N  
ATOM   4010  CA  VAL A 547       6.673   0.778 -10.565  1.00 97.85           C  
ATOM   4011  C   VAL A 547       7.370   2.133 -10.491  1.00 97.85           C  
ATOM   4012  CB  VAL A 547       5.165   0.917 -10.828  1.00 97.85           C  
ATOM   4013  O   VAL A 547       7.955   2.549 -11.488  1.00 97.85           O  
ATOM   4014  CG1 VAL A 547       4.441   1.832  -9.844  1.00 97.85           C  
ATOM   4015  CG2 VAL A 547       4.926   1.458 -12.233  1.00 97.85           C  
ATOM   4016  N   SER A 548       7.425   2.783  -9.323  1.00 97.85           N  
ATOM   4017  CA  SER A 548       8.154   4.044  -9.159  1.00 97.85           C  
ATOM   4018  C   SER A 548       9.640   3.889  -9.426  1.00 97.85           C  
ATOM   4019  CB  SER A 548       7.991   4.601  -7.752  1.00 97.85           C  
ATOM   4020  O   SER A 548      10.239   4.786 -10.010  1.00 97.85           O  
ATOM   4021  OG  SER A 548       6.664   5.014  -7.602  1.00 97.85           O  
ATOM   4022  N   LEU A 549      10.246   2.754  -9.057  1.00 97.50           N  
ATOM   4023  CA  LEU A 549      11.641   2.481  -9.396  1.00 97.50           C  
ATOM   4024  C   LEU A 549      11.831   2.292 -10.910  1.00 97.50           C  
ATOM   4025  CB  LEU A 549      12.126   1.267  -8.590  1.00 97.50           C  
ATOM   4026  O   LEU A 549      12.787   2.824 -11.475  1.00 97.50           O  
ATOM   4027  CG  LEU A 549      13.597   0.897  -8.856  1.00 97.50           C  
ATOM   4028  CD1 LEU A 549      14.564   2.038  -8.538  1.00 97.50           C  
ATOM   4029  CD2 LEU A 549      13.979  -0.293  -7.984  1.00 97.50           C  
ATOM   4030  N   ALA A 550      10.915   1.583 -11.576  1.00 96.94           N  
ATOM   4031  CA  ALA A 550      10.955   1.413 -13.028  1.00 96.94           C  
ATOM   4032  C   ALA A 550      10.784   2.749 -13.776  1.00 96.94           C  
ATOM   4033  CB  ALA A 550       9.888   0.395 -13.438  1.00 96.94           C  
ATOM   4034  O   ALA A 550      11.563   3.065 -14.678  1.00 96.94           O  
ATOM   4035  N   LEU A 551       9.804   3.557 -13.361  1.00 96.56           N  
ATOM   4036  CA  LEU A 551       9.550   4.904 -13.873  1.00 96.56           C  
ATOM   4037  C   LEU A 551      10.720   5.845 -13.582  1.00 96.56           C  
ATOM   4038  CB  LEU A 551       8.267   5.455 -13.231  1.00 96.56           C  
ATOM   4039  O   LEU A 551      11.087   6.634 -14.446  1.00 96.56           O  
ATOM   4040  CG  LEU A 551       6.969   4.792 -13.719  1.00 96.56           C  
ATOM   4041  CD1 LEU A 551       5.832   5.217 -12.800  1.00 96.56           C  
ATOM   4042  CD2 LEU A 551       6.622   5.200 -15.151  1.00 96.56           C  
ATOM   4043  N   PHE A 552      11.357   5.726 -12.415  1.00 95.50           N  
ATOM   4044  CA  PHE A 552      12.548   6.494 -12.071  1.00 95.50           C  
ATOM   4045  C   PHE A 552      13.715   6.190 -13.023  1.00 95.50           C  
ATOM   4046  CB  PHE A 552      12.924   6.245 -10.602  1.00 95.50           C  
ATOM   4047  O   PHE A 552      14.319   7.115 -13.565  1.00 95.50           O  
ATOM   4048  CG  PHE A 552      14.267   6.810 -10.184  1.00 95.50           C  
ATOM   4049  CD1 PHE A 552      15.129   6.054  -9.366  1.00 95.50           C  
ATOM   4050  CD2 PHE A 552      14.673   8.080 -10.632  1.00 95.50           C  
ATOM   4051  CE1 PHE A 552      16.393   6.558  -9.015  1.00 95.50           C  
ATOM   4052  CE2 PHE A 552      15.944   8.570 -10.307  1.00 95.50           C  
ATOM   4053  CZ  PHE A 552      16.801   7.814  -9.492  1.00 95.50           C  
ATOM   4054  N   GLY A 553      14.019   4.920 -13.309  1.00 91.97           N  
ATOM   4055  CA  GLY A 553      15.078   4.604 -14.276  1.00 91.97           C  
ATOM   4056  C   GLY A 553      14.729   4.995 -15.718  1.00 91.97           C  
ATOM   4057  O   GLY A 553      15.612   5.421 -16.472  1.00 91.97           O  
ATOM   4058  N   ALA A 554      13.447   4.921 -16.096  1.00 92.53           N  
ATOM   4059  CA  ALA A 554      12.965   5.463 -17.366  1.00 92.53           C  
ATOM   4060  C   ALA A 554      13.141   6.993 -17.424  1.00 92.53           C  
ATOM   4061  CB  ALA A 554      11.508   5.035 -17.578  1.00 92.53           C  
ATOM   4062  O   ALA A 554      13.647   7.510 -18.419  1.00 92.53           O  
ATOM   4063  N   PHE A 555      12.822   7.703 -16.337  1.00 95.03           N  
ATOM   4064  CA  PHE A 555      13.015   9.146 -16.193  1.00 95.03           C  
ATOM   4065  C   PHE A 555      14.486   9.529 -16.365  1.00 95.03           C  
ATOM   4066  CB  PHE A 555      12.473   9.617 -14.833  1.00 95.03           C  
ATOM   4067  O   PHE A 555      14.788  10.389 -17.185  1.00 95.03           O  
ATOM   4068  CG  PHE A 555      12.999  10.973 -14.407  1.00 95.03           C  
ATOM   4069  CD1 PHE A 555      14.037  11.090 -13.465  1.00 95.03           C  
ATOM   4070  CD2 PHE A 555      12.486  12.126 -15.012  1.00 95.03           C  
ATOM   4071  CE1 PHE A 555      14.538  12.360 -13.129  1.00 95.03           C  
ATOM   4072  CE2 PHE A 555      12.986  13.395 -14.685  1.00 95.03           C  
ATOM   4073  CZ  PHE A 555      14.018  13.512 -13.741  1.00 95.03           C  
ATOM   4074  N   VAL A 556      15.408   8.853 -15.670  1.00 93.81           N  
ATOM   4075  CA  VAL A 556      16.863   9.083 -15.778  1.00 93.81           C  
ATOM   4076  C   VAL A 556      17.329   8.974 -17.231  1.00 93.81           C  
ATOM   4077  CB  VAL A 556      17.610   8.072 -14.882  1.00 93.81           C  
ATOM   4078  O   VAL A 556      18.062   9.833 -17.724  1.00 93.81           O  
ATOM   4079  CG1 VAL A 556      19.124   7.973 -15.108  1.00 93.81           C  
ATOM   4080  CG2 VAL A 556      17.404   8.433 -13.408  1.00 93.81           C  
ATOM   4081  N   SER A 557      16.848   7.949 -17.938  1.00 89.79           N  
ATOM   4082  CA  SER A 557      17.191   7.708 -19.342  1.00 89.79           C  
ATOM   4083  C   SER A 557      16.606   8.772 -20.272  1.00 89.79           C  
ATOM   4084  CB  SER A 557      16.702   6.323 -19.772  1.00 89.79           C  
ATOM   4085  O   SER A 557      17.302   9.249 -21.171  1.00 89.79           O  
ATOM   4086  OG  SER A 557      17.243   5.326 -18.922  1.00 89.79           O  
ATOM   4087  N   ARG A 558      15.347   9.168 -20.051  1.00 90.37           N  
ATOM   4088  CA  ARG A 558      14.645  10.170 -20.866  1.00 90.37           C  
ATOM   4089  C   ARG A 558      15.166  11.587 -20.631  1.00 90.37           C  
ATOM   4090  CB  ARG A 558      13.132  10.061 -20.595  1.00 90.37           C  
ATOM   4091  O   ARG A 558      15.241  12.370 -21.571  1.00 90.37           O  
ATOM   4092  CG  ARG A 558      12.275  10.889 -21.566  1.00 90.37           C  
ATOM   4093  CD  ARG A 558      12.349  10.346 -22.999  1.00 90.37           C  
ATOM   4094  NE  ARG A 558      11.593  11.183 -23.941  1.00 90.37           N  
ATOM   4095  NH1 ARG A 558      13.325  12.003 -25.229  1.00 90.37           N  
ATOM   4096  NH2 ARG A 558      11.187  12.336 -25.815  1.00 90.37           N  
ATOM   4097  CZ  ARG A 558      12.051  11.841 -24.987  1.00 90.37           C  
ATOM   4098  N   ALA A 559      15.578  11.886 -19.402  1.00 92.32           N  
ATOM   4099  CA  ALA A 559      16.190  13.145 -18.996  1.00 92.32           C  
ATOM   4100  C   ALA A 559      17.661  13.288 -19.438  1.00 92.32           C  
ATOM   4101  CB  ALA A 559      16.063  13.250 -17.471  1.00 92.32           C  
ATOM   4102  O   ALA A 559      18.264  14.337 -19.218  1.00 92.32           O  
ATOM   4103  N   GLY A 560      18.267  12.245 -20.023  1.00 88.76           N  
ATOM   4104  CA  GLY A 560      19.667  12.264 -20.460  1.00 88.76           C  
ATOM   4105  C   GLY A 560      20.688  12.229 -19.314  1.00 88.76           C  
ATOM   4106  O   GLY A 560      21.851  12.593 -19.511  1.00 88.76           O  
ATOM   4107  N   VAL A 561      20.284  11.792 -18.117  1.00 90.07           N  
ATOM   4108  CA  VAL A 561      21.167  11.688 -16.949  1.00 90.07           C  
ATOM   4109  C   VAL A 561      22.017  10.423 -17.073  1.00 90.07           C  
ATOM   4110  CB  VAL A 561      20.362  11.713 -15.634  1.00 90.07           C  
ATOM   4111  O   VAL A 561      21.504   9.308 -17.055  1.00 90.07           O  
ATOM   4112  CG1 VAL A 561      21.275  11.552 -14.409  1.00 90.07           C  
ATOM   4113  CG2 VAL A 561      19.602  13.032 -15.474  1.00 90.07           C  
ATOM   4114  N   LYS A 562      23.341  10.583 -17.192  1.00 87.59           N  
ATOM   4115  CA  LYS A 562      24.269   9.450 -17.383  1.00 87.59           C  
ATOM   4116  C   LYS A 562      24.420   8.579 -16.137  1.00 87.59           C  
ATOM   4117  CB  LYS A 562      25.652   9.947 -17.826  1.00 87.59           C  
ATOM   4118  O   LYS A 562      24.471   7.360 -16.244  1.00 87.59           O  
ATOM   4119  CG  LYS A 562      25.627  10.587 -19.218  1.00 87.59           C  
ATOM   4120  CD  LYS A 562      27.049  10.954 -19.655  1.00 87.59           C  
ATOM   4121  CE  LYS A 562      27.003  11.591 -21.046  1.00 87.59           C  
ATOM   4122  NZ  LYS A 562      28.359  11.967 -21.517  1.00 87.59           N  
ATOM   4123  N   VAL A 563      24.560   9.213 -14.975  1.00 91.68           N  
ATOM   4124  CA  VAL A 563      24.759   8.554 -13.679  1.00 91.68           C  
ATOM   4125  C   VAL A 563      24.051   9.386 -12.618  1.00 91.68           C  
ATOM   4126  CB  VAL A 563      26.259   8.408 -13.329  1.00 91.68           C  
ATOM   4127  O   VAL A 563      24.276  10.592 -12.532  1.00 91.68           O  
ATOM   4128  CG1 VAL A 563      26.455   7.709 -11.977  1.00 91.68           C  
ATOM   4129  CG2 VAL A 563      27.032   7.591 -14.376  1.00 91.68           C  
ATOM   4130  N   VAL A 564      23.215   8.744 -11.801  1.00 94.46           N  
ATOM   4131  CA  VAL A 564      22.665   9.354 -10.585  1.00 94.46           C  
ATOM   4132  C   VAL A 564      23.637   9.073  -9.442  1.00 94.46           C  
ATOM   4133  CB  VAL A 564      21.241   8.851 -10.278  1.00 94.46           C  
ATOM   4134  O   VAL A 564      23.583   8.020  -8.811  1.00 94.46           O  
ATOM   4135  CG1 VAL A 564      20.686   9.555  -9.032  1.00 94.46           C  
ATOM   4136  CG2 VAL A 564      20.286   9.138 -11.441  1.00 94.46           C  
ATOM   4137  N   ASP A 565      24.568   9.999  -9.215  1.00 96.01           N  
ATOM   4138  CA  ASP A 565      25.557   9.887  -8.142  1.00 96.01           C  
ATOM   4139  C   ASP A 565      25.001  10.453  -6.831  1.00 96.01           C  
ATOM   4140  CB  ASP A 565      26.870  10.568  -8.551  1.00 96.01           C  
ATOM   4141  O   ASP A 565      24.836  11.668  -6.686  1.00 96.01           O  
ATOM   4142  CG  ASP A 565      27.968  10.430  -7.486  1.00 96.01           C  
ATOM   4143  OD1 ASP A 565      27.728   9.754  -6.456  1.00 96.01           O  
ATOM   4144  OD2 ASP A 565      29.044  11.019  -7.713  1.00 96.01           O  
ATOM   4145  N   VAL A 566      24.741   9.563  -5.870  1.00 96.68           N  
ATOM   4146  CA  VAL A 566      24.222   9.896  -4.534  1.00 96.68           C  
ATOM   4147  C   VAL A 566      25.139  10.869  -3.787  1.00 96.68           C  
ATOM   4148  CB  VAL A 566      24.011   8.610  -3.704  1.00 96.68           C  
ATOM   4149  O   VAL A 566      24.643  11.662  -2.994  1.00 96.68           O  
ATOM   4150  CG1 VAL A 566      23.518   8.890  -2.277  1.00 96.68           C  
ATOM   4151  CG2 VAL A 566      22.975   7.693  -4.372  1.00 96.68           C  
ATOM   4152  N   LEU A 567      26.451  10.852  -4.045  1.00 96.91           N  
ATOM   4153  CA  LEU A 567      27.413  11.744  -3.389  1.00 96.91           C  
ATOM   4154  C   LEU A 567      27.511  13.126  -4.051  1.00 96.91           C  
ATOM   4155  CB  LEU A 567      28.784  11.052  -3.311  1.00 96.91           C  
ATOM   4156  O   LEU A 567      28.240  13.992  -3.564  1.00 96.91           O  
ATOM   4157  CG  LEU A 567      28.810   9.788  -2.434  1.00 96.91           C  
ATOM   4158  CD1 LEU A 567      30.201   9.156  -2.495  1.00 96.91           C  
ATOM   4159  CD2 LEU A 567      28.491  10.087  -0.965  1.00 96.91           C  
ATOM   4160  N   SER A 568      26.771  13.370  -5.135  1.00 96.41           N  
ATOM   4161  CA  SER A 568      26.707  14.699  -5.738  1.00 96.41           C  
ATOM   4162  C   SER A 568      25.791  15.635  -4.928  1.00 96.41           C  
ATOM   4163  CB  SER A 568      26.300  14.629  -7.209  1.00 96.41           C  
ATOM   4164  O   SER A 568      24.717  15.213  -4.484  1.00 96.41           O  
ATOM   4165  OG  SER A 568      24.930  14.336  -7.348  1.00 96.41           O  
ATOM   4166  N   PRO A 569      26.143  16.930  -4.768  1.00 96.59           N  
ATOM   4167  CA  PRO A 569      25.329  17.869  -3.995  1.00 96.59           C  
ATOM   4168  C   PRO A 569      23.881  17.964  -4.482  1.00 96.59           C  
ATOM   4169  CB  PRO A 569      26.047  19.219  -4.099  1.00 96.59           C  
ATOM   4170  O   PRO A 569      22.968  17.937  -3.664  1.00 96.59           O  
ATOM   4171  CG  PRO A 569      27.507  18.819  -4.290  1.00 96.59           C  
ATOM   4172  CD  PRO A 569      27.413  17.547  -5.129  1.00 96.59           C  
ATOM   4173  N   LYS A 570      23.665  18.017  -5.806  1.00 96.81           N  
ATOM   4174  CA  LYS A 570      22.326  18.097  -6.413  1.00 96.81           C  
ATOM   4175  C   LYS A 570      21.461  16.883  -6.060  1.00 96.81           C  
ATOM   4176  CB  LYS A 570      22.424  18.214  -7.941  1.00 96.81           C  
ATOM   4177  O   LYS A 570      20.317  17.044  -5.649  1.00 96.81           O  
ATOM   4178  CG  LYS A 570      23.028  19.526  -8.471  1.00 96.81           C  
ATOM   4179  CD  LYS A 570      22.894  19.496 -10.001  1.00 96.81           C  
ATOM   4180  CE  LYS A 570      23.487  20.694 -10.743  1.00 96.81           C  
ATOM   4181  NZ  LYS A 570      23.251  20.506 -12.202  1.00 96.81           N  
ATOM   4182  N   VAL A 571      22.004  15.670  -6.184  1.00 97.66           N  
ATOM   4183  CA  VAL A 571      21.247  14.440  -5.903  1.00 97.66           C  
ATOM   4184  C   VAL A 571      20.993  14.292  -4.404  1.00 97.66           C  
ATOM   4185  CB  VAL A 571      21.968  13.202  -6.460  1.00 97.66           C  
ATOM   4186  O   VAL A 571      19.872  13.978  -4.017  1.00 97.66           O  
ATOM   4187  CG1 VAL A 571      21.255  11.890  -6.112  1.00 97.66           C  
ATOM   4188  CG2 VAL A 571      22.075  13.254  -7.993  1.00 97.66           C  
ATOM   4189  N   PHE A 572      21.984  14.553  -3.545  1.00 98.15           N  
ATOM   4190  CA  PHE A 572      21.831  14.343  -2.103  1.00 98.15           C  
ATOM   4191  C   PHE A 572      20.815  15.301  -1.462  1.00 98.15           C  
ATOM   4192  CB  PHE A 572      23.191  14.441  -1.404  1.00 98.15           C  
ATOM   4193  O   PHE A 572      20.004  14.867  -0.642  1.00 98.15           O  
ATOM   4194  CG  PHE A 572      23.174  13.835  -0.012  1.00 98.15           C  
ATOM   4195  CD1 PHE A 572      22.849  14.625   1.108  1.00 98.15           C  
ATOM   4196  CD2 PHE A 572      23.450  12.466   0.160  1.00 98.15           C  
ATOM   4197  CE1 PHE A 572      22.808  14.049   2.390  1.00 98.15           C  
ATOM   4198  CE2 PHE A 572      23.414  11.890   1.442  1.00 98.15           C  
ATOM   4199  CZ  PHE A 572      23.094  12.682   2.558  1.00 98.15           C  
ATOM   4200  N   ILE A 573      20.797  16.585  -1.857  1.00 97.92           N  
ATOM   4201  CA  ILE A 573      19.760  17.519  -1.375  1.00 97.92           C  
ATOM   4202  C   ILE A 573      18.370  17.081  -1.845  1.00 97.92           C  
ATOM   4203  CB  ILE A 573      20.027  18.996  -1.746  1.00 97.92           C  
ATOM   4204  O   ILE A 573      17.414  17.147  -1.076  1.00 97.92           O  
ATOM   4205  CG1 ILE A 573      19.929  19.264  -3.265  1.00 97.92           C  
ATOM   4206  CG2 ILE A 573      21.351  19.463  -1.115  1.00 97.92           C  
ATOM   4207  CD1 ILE A 573      20.175  20.707  -3.705  1.00 97.92           C  
ATOM   4208  N   GLY A 574      18.265  16.570  -3.077  1.00 98.36           N  
ATOM   4209  CA  GLY A 574      17.031  15.987  -3.583  1.00 98.36           C  
ATOM   4210  C   GLY A 574      16.600  14.788  -2.745  1.00 98.36           C  
ATOM   4211  O   GLY A 574      15.445  14.706  -2.350  1.00 98.36           O  
ATOM   4212  N   LEU A 575      17.536  13.898  -2.407  1.00 98.55           N  
ATOM   4213  CA  LEU A 575      17.288  12.682  -1.632  1.00 98.55           C  
ATOM   4214  C   LEU A 575      16.698  12.979  -0.252  1.00 98.55           C  
ATOM   4215  CB  LEU A 575      18.601  11.879  -1.550  1.00 98.55           C  
ATOM   4216  O   LEU A 575      15.660  12.423   0.105  1.00 98.55           O  
ATOM   4217  CG  LEU A 575      18.457  10.496  -0.891  1.00 98.55           C  
ATOM   4218  CD1 LEU A 575      17.721   9.515  -1.801  1.00 98.55           C  
ATOM   4219  CD2 LEU A 575      19.839   9.913  -0.604  1.00 98.55           C  
ATOM   4220  N   ILE A 576      17.326  13.873   0.515  1.00 98.51           N  
ATOM   4221  CA  ILE A 576      16.853  14.207   1.864  1.00 98.51           C  
ATOM   4222  C   ILE A 576      15.525  14.977   1.839  1.00 98.51           C  
ATOM   4223  CB  ILE A 576      17.958  14.927   2.665  1.00 98.51           C  
ATOM   4224  O   ILE A 576      14.655  14.716   2.669  1.00 98.51           O  
ATOM   4225  CG1 ILE A 576      17.577  14.990   4.158  1.00 98.51           C  
ATOM   4226  CG2 ILE A 576      18.277  16.323   2.106  1.00 98.51           C  
ATOM   4227  CD1 ILE A 576      18.709  15.496   5.060  1.00 98.51           C  
ATOM   4228  N   VAL A 577      15.327  15.879   0.868  1.00 98.57           N  
ATOM   4229  CA  VAL A 577      14.055  16.601   0.702  1.00 98.57           C  
ATOM   4230  C   VAL A 577      12.949  15.639   0.281  1.00 98.57           C  
ATOM   4231  CB  VAL A 577      14.196  17.770  -0.292  1.00 98.57           C  
ATOM   4232  O   VAL A 577      11.883  15.644   0.889  1.00 98.57           O  
ATOM   4233  CG1 VAL A 577      12.846  18.411  -0.646  1.00 98.57           C  
ATOM   4234  CG2 VAL A 577      15.075  18.875   0.313  1.00 98.57           C  
ATOM   4235  N   GLY A 578      13.214  14.764  -0.691  1.00 98.60           N  
ATOM   4236  CA  GLY A 578      12.285  13.728  -1.136  1.00 98.60           C  
ATOM   4237  C   GLY A 578      11.854  12.808  -0.002  1.00 98.60           C  
ATOM   4238  O   GLY A 578      10.668  12.529   0.139  1.00 98.60           O  
ATOM   4239  N   ALA A 579      12.791  12.404   0.861  1.00 98.72           N  
ATOM   4240  CA  ALA A 579      12.501  11.569   2.026  1.00 98.72           C  
ATOM   4241  C   ALA A 579      11.601  12.253   3.072  1.00 98.72           C  
ATOM   4242  CB  ALA A 579      13.833  11.123   2.640  1.00 98.72           C  
ATOM   4243  O   ALA A 579      10.912  11.563   3.826  1.00 98.72           O  
ATOM   4244  N   MET A 580      11.576  13.588   3.107  1.00 98.72           N  
ATOM   4245  CA  MET A 580      10.721  14.378   3.995  1.00 98.72           C  
ATOM   4246  C   MET A 580       9.288  14.537   3.452  1.00 98.72           C  
ATOM   4247  CB  MET A 580      11.433  15.718   4.261  1.00 98.72           C  
ATOM   4248  O   MET A 580       8.349  14.601   4.246  1.00 98.72           O  
ATOM   4249  CG  MET A 580      10.673  16.684   5.177  1.00 98.72           C  
ATOM   4250  SD  MET A 580       9.358  17.671   4.401  1.00 98.72           S  
ATOM   4251  CE  MET A 580      10.296  18.712   3.254  1.00 98.72           C  
ATOM   4252  N   LEU A 581       9.082  14.532   2.127  1.00 98.74           N  
ATOM   4253  CA  LEU A 581       7.763  14.770   1.510  1.00 98.74           C  
ATOM   4254  C   LEU A 581       6.640  13.848   2.024  1.00 98.74           C  
ATOM   4255  CB  LEU A 581       7.830  14.689  -0.026  1.00 98.74           C  
ATOM   4256  O   LEU A 581       5.564  14.374   2.316  1.00 98.74           O  
ATOM   4257  CG  LEU A 581       8.804  15.658  -0.698  1.00 98.74           C  
ATOM   4258  CD1 LEU A 581       8.836  15.349  -2.186  1.00 98.74           C  
ATOM   4259  CD2 LEU A 581       8.415  17.122  -0.496  1.00 98.74           C  
ATOM   4260  N   PRO A 582       6.845  12.525   2.212  1.00 98.73           N  
ATOM   4261  CA  PRO A 582       5.836  11.651   2.815  1.00 98.73           C  
ATOM   4262  C   PRO A 582       5.382  12.108   4.209  1.00 98.73           C  
ATOM   4263  CB  PRO A 582       6.499  10.270   2.887  1.00 98.73           C  
ATOM   4264  O   PRO A 582       4.200  12.024   4.542  1.00 98.73           O  
ATOM   4265  CG  PRO A 582       7.483  10.289   1.723  1.00 98.73           C  
ATOM   4266  CD  PRO A 582       7.979  11.724   1.762  1.00 98.73           C  
ATOM   4267  N   TYR A 583       6.296  12.643   5.023  1.00 98.77           N  
ATOM   4268  CA  TYR A 583       5.980  13.155   6.358  1.00 98.77           C  
ATOM   4269  C   TYR A 583       5.221  14.479   6.290  1.00 98.77           C  
ATOM   4270  CB  TYR A 583       7.260  13.315   7.186  1.00 98.77           C  
ATOM   4271  O   TYR A 583       4.270  14.668   7.044  1.00 98.77           O  
ATOM   4272  CG  TYR A 583       7.856  12.002   7.641  1.00 98.77           C  
ATOM   4273  CD1 TYR A 583       7.555  11.517   8.929  1.00 98.77           C  
ATOM   4274  CD2 TYR A 583       8.696  11.261   6.786  1.00 98.77           C  
ATOM   4275  CE1 TYR A 583       8.094  10.294   9.367  1.00 98.77           C  
ATOM   4276  CE2 TYR A 583       9.229  10.033   7.220  1.00 98.77           C  
ATOM   4277  OH  TYR A 583       9.453   8.366   8.926  1.00 98.77           O  
ATOM   4278  CZ  TYR A 583       8.932   9.549   8.510  1.00 98.77           C  
ATOM   4279  N   TRP A 584       5.582  15.374   5.365  1.00 98.75           N  
ATOM   4280  CA  TRP A 584       4.827  16.610   5.141  1.00 98.75           C  
ATOM   4281  C   TRP A 584       3.404  16.312   4.653  1.00 98.75           C  
ATOM   4282  CB  TRP A 584       5.587  17.505   4.158  1.00 98.75           C  
ATOM   4283  O   TRP A 584       2.433  16.843   5.195  1.00 98.75           O  
ATOM   4284  CG  TRP A 584       5.012  18.866   3.895  1.00 98.75           C  
ATOM   4285  CD1 TRP A 584       3.961  19.446   4.524  1.00 98.75           C  
ATOM   4286  CD2 TRP A 584       5.486  19.861   2.938  1.00 98.75           C  
ATOM   4287  CE2 TRP A 584       4.643  21.009   3.021  1.00 98.75           C  
ATOM   4288  CE3 TRP A 584       6.553  19.914   2.015  1.00 98.75           C  
ATOM   4289  NE1 TRP A 584       3.715  20.688   3.983  1.00 98.75           N  
ATOM   4290  CH2 TRP A 584       5.907  22.168   1.320  1.00 98.75           C  
ATOM   4291  CZ2 TRP A 584       4.838  22.148   2.230  1.00 98.75           C  
ATOM   4292  CZ3 TRP A 584       6.762  21.054   1.215  1.00 98.75           C  
ATOM   4293  N   PHE A 585       3.265  15.395   3.698  1.00 98.72           N  
ATOM   4294  CA  PHE A 585       1.969  14.920   3.224  1.00 98.72           C  
ATOM   4295  C   PHE A 585       1.117  14.337   4.365  1.00 98.72           C  
ATOM   4296  CB  PHE A 585       2.215  13.886   2.123  1.00 98.72           C  
ATOM   4297  O   PHE A 585      -0.054  14.697   4.527  1.00 98.72           O  
ATOM   4298  CG  PHE A 585       0.933  13.393   1.502  1.00 98.72           C  
ATOM   4299  CD1 PHE A 585       0.208  12.357   2.118  1.00 98.72           C  
ATOM   4300  CD2 PHE A 585       0.442  14.003   0.334  1.00 98.72           C  
ATOM   4301  CE1 PHE A 585      -1.013  11.941   1.573  1.00 98.72           C  
ATOM   4302  CE2 PHE A 585      -0.762  13.560  -0.232  1.00 98.72           C  
ATOM   4303  CZ  PHE A 585      -1.490  12.532   0.390  1.00 98.72           C  
ATOM   4304  N   SER A 586       1.721  13.484   5.196  1.00 98.63           N  
ATOM   4305  CA  SER A 586       1.056  12.878   6.356  1.00 98.63           C  
ATOM   4306  C   SER A 586       0.655  13.927   7.394  1.00 98.63           C  
ATOM   4307  CB  SER A 586       1.953  11.824   7.007  1.00 98.63           C  
ATOM   4308  O   SER A 586      -0.449  13.876   7.924  1.00 98.63           O  
ATOM   4309  OG  SER A 586       2.303  10.835   6.064  1.00 98.63           O  
ATOM   4310  N   ALA A 587       1.501  14.930   7.648  1.00 98.67           N  
ATOM   4311  CA  ALA A 587       1.194  16.012   8.580  1.00 98.67           C  
ATOM   4312  C   ALA A 587      -0.039  16.817   8.143  1.00 98.67           C  
ATOM   4313  CB  ALA A 587       2.428  16.912   8.724  1.00 98.67           C  
ATOM   4314  O   ALA A 587      -0.879  17.142   8.982  1.00 98.67           O  
ATOM   4315  N   MET A 588      -0.174  17.109   6.843  1.00 98.62           N  
ATOM   4316  CA  MET A 588      -1.359  17.790   6.313  1.00 98.62           C  
ATOM   4317  C   MET A 588      -2.608  16.923   6.469  1.00 98.62           C  
ATOM   4318  CB  MET A 588      -1.160  18.183   4.844  1.00 98.62           C  
ATOM   4319  O   MET A 588      -3.561  17.347   7.112  1.00 98.62           O  
ATOM   4320  CG  MET A 588      -0.107  19.282   4.681  1.00 98.62           C  
ATOM   4321  SD  MET A 588       0.060  19.908   2.989  1.00 98.62           S  
ATOM   4322  CE  MET A 588       0.773  18.444   2.206  1.00 98.62           C  
ATOM   4323  N   THR A 589      -2.584  15.692   5.955  1.00 98.49           N  
ATOM   4324  CA  THR A 589      -3.756  14.798   5.955  1.00 98.49           C  
ATOM   4325  C   THR A 589      -4.229  14.426   7.364  1.00 98.49           C  
ATOM   4326  CB  THR A 589      -3.492  13.531   5.128  1.00 98.49           C  
ATOM   4327  O   THR A 589      -5.422  14.532   7.651  1.00 98.49           O  
ATOM   4328  CG2 THR A 589      -3.450  13.830   3.631  1.00 98.49           C  
ATOM   4329  OG1 THR A 589      -2.249  12.958   5.452  1.00 98.49           O  
ATOM   4330  N   MET A 590      -3.311  14.102   8.283  1.00 98.52           N  
ATOM   4331  CA  MET A 590      -3.635  13.842   9.693  1.00 98.52           C  
ATOM   4332  C   MET A 590      -4.242  15.076  10.374  1.00 98.52           C  
ATOM   4333  CB  MET A 590      -2.372  13.416  10.461  1.00 98.52           C  
ATOM   4334  O   MET A 590      -5.222  14.967  11.112  1.00 98.52           O  
ATOM   4335  CG  MET A 590      -1.862  12.024  10.071  1.00 98.52           C  
ATOM   4336  SD  MET A 590      -2.913  10.642  10.580  1.00 98.52           S  
ATOM   4337  CE  MET A 590      -2.701  10.645  12.382  1.00 98.52           C  
ATOM   4338  N   LYS A 591      -3.694  16.275  10.119  1.00 98.39           N  
ATOM   4339  CA  LYS A 591      -4.221  17.521  10.693  1.00 98.39           C  
ATOM   4340  C   LYS A 591      -5.605  17.865  10.143  1.00 98.39           C  
ATOM   4341  CB  LYS A 591      -3.217  18.664  10.461  1.00 98.39           C  
ATOM   4342  O   LYS A 591      -6.445  18.357  10.906  1.00 98.39           O  
ATOM   4343  CG  LYS A 591      -3.676  20.035  10.986  1.00 98.39           C  
ATOM   4344  CD  LYS A 591      -4.008  20.020  12.485  1.00 98.39           C  
ATOM   4345  CE  LYS A 591      -4.477  21.403  12.937  1.00 98.39           C  
ATOM   4346  NZ  LYS A 591      -5.174  21.315  14.241  1.00 98.39           N  
ATOM   4347  N   SER A 592      -5.843  17.621   8.857  1.00 98.25           N  
ATOM   4348  CA  SER A 592      -7.137  17.840   8.211  1.00 98.25           C  
ATOM   4349  C   SER A 592      -8.215  16.952   8.832  1.00 98.25           C  
ATOM   4350  CB  SER A 592      -7.027  17.610   6.702  1.00 98.25           C  
ATOM   4351  O   SER A 592      -9.233  17.490   9.270  1.00 98.25           O  
ATOM   4352  OG  SER A 592      -6.077  18.511   6.159  1.00 98.25           O  
ATOM   4353  N   VAL A 593      -7.959  15.644   8.993  1.00 98.03           N  
ATOM   4354  CA  VAL A 593      -8.899  14.737   9.682  1.00 98.03           C  
ATOM   4355  C   VAL A 593      -9.089  15.149  11.136  1.00 98.03           C  
ATOM   4356  CB  VAL A 593      -8.488  13.253   9.609  1.00 98.03           C  
ATOM   4357  O   VAL A 593     -10.220  15.367  11.549  1.00 98.03           O  
ATOM   4358  CG1 VAL A 593      -9.503  12.386  10.371  1.00 98.03           C  
ATOM   4359  CG2 VAL A 593      -8.459  12.771   8.157  1.00 98.03           C  
ATOM   4360  N   GLY A 594      -8.016  15.367  11.902  1.00 97.59           N  
ATOM   4361  CA  GLY A 594      -8.142  15.731  13.318  1.00 97.59           C  
ATOM   4362  C   GLY A 594      -8.937  17.023  13.553  1.00 97.59           C  
ATOM   4363  O   GLY A 594      -9.673  17.138  14.529  1.00 97.59           O  
ATOM   4364  N   SER A 595      -8.839  17.997  12.642  1.00 97.99           N  
ATOM   4365  CA  SER A 595      -9.611  19.245  12.736  1.00 97.99           C  
ATOM   4366  C   SER A 595     -11.076  19.063  12.317  1.00 97.99           C  
ATOM   4367  CB  SER A 595      -8.958  20.352  11.900  1.00 97.99           C  
ATOM   4368  O   SER A 595     -11.952  19.720  12.880  1.00 97.99           O  
ATOM   4369  OG  SER A 595      -7.576  20.478  12.214  1.00 97.99           O  
ATOM   4370  N   ALA A 596     -11.352  18.194  11.341  1.00 97.96           N  
ATOM   4371  CA  ALA A 596     -12.707  17.866  10.902  1.00 97.96           C  
ATOM   4372  C   ALA A 596     -13.444  16.988  11.929  1.00 97.96           C  
ATOM   4373  CB  ALA A 596     -12.610  17.199   9.528  1.00 97.96           C  
ATOM   4374  O   ALA A 596     -14.572  17.307  12.297  1.00 97.96           O  
ATOM   4375  N   ALA A 597     -12.774  15.966  12.466  1.00 97.72           N  
ATOM   4376  CA  ALA A 597     -13.276  15.099  13.526  1.00 97.72           C  
ATOM   4377  C   ALA A 597     -13.598  15.886  14.805  1.00 97.72           C  
ATOM   4378  CB  ALA A 597     -12.230  14.013  13.795  1.00 97.72           C  
ATOM   4379  O   ALA A 597     -14.646  15.674  15.403  1.00 97.72           O  
ATOM   4380  N   LEU A 598     -12.771  16.870  15.187  1.00 98.14           N  
ATOM   4381  CA  LEU A 598     -13.070  17.755  16.322  1.00 98.14           C  
ATOM   4382  C   LEU A 598     -14.415  18.477  16.140  1.00 98.14           C  
ATOM   4383  CB  LEU A 598     -11.889  18.722  16.523  1.00 98.14           C  
ATOM   4384  O   LEU A 598     -15.236  18.484  17.055  1.00 98.14           O  
ATOM   4385  CG  LEU A 598     -12.005  19.652  17.750  1.00 98.14           C  
ATOM   4386  CD1 LEU A 598     -10.604  20.125  18.153  1.00 98.14           C  
ATOM   4387  CD2 LEU A 598     -12.821  20.918  17.479  1.00 98.14           C  
ATOM   4388  N   LYS A 599     -14.668  19.037  14.949  1.00 98.25           N  
ATOM   4389  CA  LYS A 599     -15.958  19.673  14.633  1.00 98.25           C  
ATOM   4390  C   LYS A 599     -17.109  18.669  14.626  1.00 98.25           C  
ATOM   4391  CB  LYS A 599     -15.904  20.363  13.270  1.00 98.25           C  
ATOM   4392  O   LYS A 599     -18.203  19.007  15.068  1.00 98.25           O  
ATOM   4393  CG  LYS A 599     -15.012  21.604  13.272  1.00 98.25           C  
ATOM   4394  CD  LYS A 599     -15.061  22.219  11.874  1.00 98.25           C  
ATOM   4395  CE  LYS A 599     -14.250  23.509  11.837  1.00 98.25           C  
ATOM   4396  NZ  LYS A 599     -14.388  24.147  10.509  1.00 98.25           N  
ATOM   4397  N   MET A 600     -16.868  17.454  14.131  1.00 98.25           N  
ATOM   4398  CA  MET A 600     -17.860  16.380  14.138  1.00 98.25           C  
ATOM   4399  C   MET A 600     -18.259  16.017  15.573  1.00 98.25           C  
ATOM   4400  CB  MET A 600     -17.317  15.156  13.383  1.00 98.25           C  
ATOM   4401  O   MET A 600     -19.442  16.005  15.891  1.00 98.25           O  
ATOM   4402  CG  MET A 600     -18.449  14.193  13.012  1.00 98.25           C  
ATOM   4403  SD  MET A 600     -19.597  14.833  11.763  1.00 98.25           S  
ATOM   4404  CE  MET A 600     -18.504  14.795  10.316  1.00 98.25           C  
ATOM   4405  N   VAL A 601     -17.282  15.832  16.466  1.00 98.15           N  
ATOM   4406  CA  VAL A 601     -17.497  15.573  17.898  1.00 98.15           C  
ATOM   4407  C   VAL A 601     -18.319  16.688  18.551  1.00 98.15           C  
ATOM   4408  CB  VAL A 601     -16.136  15.399  18.612  1.00 98.15           C  
ATOM   4409  O   VAL A 601     -19.269  16.411  19.284  1.00 98.15           O  
ATOM   4410  CG1 VAL A 601     -16.229  15.446  20.143  1.00 98.15           C  
ATOM   4411  CG2 VAL A 601     -15.470  14.073  18.228  1.00 98.15           C  
ATOM   4412  N   GLU A 602     -17.988  17.957  18.291  1.00 98.51           N  
ATOM   4413  CA  GLU A 602     -18.746  19.105  18.810  1.00 98.51           C  
ATOM   4414  C   GLU A 602     -20.204  19.102  18.333  1.00 98.51           C  
ATOM   4415  CB  GLU A 602     -18.066  20.421  18.401  1.00 98.51           C  
ATOM   4416  O   GLU A 602     -21.110  19.336  19.136  1.00 98.51           O  
ATOM   4417  CG  GLU A 602     -16.773  20.681  19.188  1.00 98.51           C  
ATOM   4418  CD  GLU A 602     -16.019  21.943  18.730  1.00 98.51           C  
ATOM   4419  OE1 GLU A 602     -15.098  22.349  19.476  1.00 98.51           O  
ATOM   4420  OE2 GLU A 602     -16.347  22.509  17.660  1.00 98.51           O  
ATOM   4421  N   GLU A 603     -20.442  18.791  17.059  1.00 98.64           N  
ATOM   4422  CA  GLU A 603     -21.786  18.735  16.483  1.00 98.64           C  
ATOM   4423  C   GLU A 603     -22.606  17.555  17.019  1.00 98.64           C  
ATOM   4424  CB  GLU A 603     -21.681  18.711  14.952  1.00 98.64           C  
ATOM   4425  O   GLU A 603     -23.748  17.745  17.444  1.00 98.64           O  
ATOM   4426  CG  GLU A 603     -23.034  18.542  14.244  1.00 98.64           C  
ATOM   4427  CD  GLU A 603     -24.090  19.595  14.620  1.00 98.64           C  
ATOM   4428  OE1 GLU A 603     -25.295  19.329  14.409  1.00 98.64           O  
ATOM   4429  OE2 GLU A 603     -23.769  20.682  15.156  1.00 98.64           O  
ATOM   4430  N   VAL A 604     -22.024  16.355  17.083  1.00 98.39           N  
ATOM   4431  CA  VAL A 604     -22.690  15.169  17.643  1.00 98.39           C  
ATOM   4432  C   VAL A 604     -23.056  15.423  19.112  1.00 98.39           C  
ATOM   4433  CB  VAL A 604     -21.802  13.916  17.485  1.00 98.39           C  
ATOM   4434  O   VAL A 604     -24.197  15.201  19.527  1.00 98.39           O  
ATOM   4435  CG1 VAL A 604     -22.472  12.689  18.105  1.00 98.39           C  
ATOM   4436  CG2 VAL A 604     -21.510  13.548  16.024  1.00 98.39           C  
ATOM   4437  N   ARG A 605     -22.134  15.998  19.902  1.00 98.49           N  
ATOM   4438  CA  ARG A 605     -22.414  16.431  21.283  1.00 98.49           C  
ATOM   4439  C   ARG A 605     -23.525  17.475  21.341  1.00 98.49           C  
ATOM   4440  CB  ARG A 605     -21.151  17.012  21.931  1.00 98.49           C  
ATOM   4441  O   ARG A 605     -24.384  17.380  22.219  1.00 98.49           O  
ATOM   4442  CG  ARG A 605     -20.122  15.957  22.359  1.00 98.49           C  
ATOM   4443  CD  ARG A 605     -18.855  16.705  22.778  1.00 98.49           C  
ATOM   4444  NE  ARG A 605     -17.820  15.826  23.339  1.00 98.49           N  
ATOM   4445  NH1 ARG A 605     -16.146  17.391  23.374  1.00 98.49           N  
ATOM   4446  NH2 ARG A 605     -15.715  15.349  24.087  1.00 98.49           N  
ATOM   4447  CZ  ARG A 605     -16.577  16.182  23.600  1.00 98.49           C  
ATOM   4448  N   ARG A 606     -23.521  18.475  20.451  1.00 98.66           N  
ATOM   4449  CA  ARG A 606     -24.558  19.514  20.396  1.00 98.66           C  
ATOM   4450  C   ARG A 606     -25.927  18.882  20.185  1.00 98.66           C  
ATOM   4451  CB  ARG A 606     -24.243  20.528  19.283  1.00 98.66           C  
ATOM   4452  O   ARG A 606     -26.841  19.195  20.947  1.00 98.66           O  
ATOM   4453  CG  ARG A 606     -25.205  21.728  19.298  1.00 98.66           C  
ATOM   4454  CD  ARG A 606     -25.187  22.489  17.965  1.00 98.66           C  
ATOM   4455  NE  ARG A 606     -25.746  21.696  16.855  1.00 98.66           N  
ATOM   4456  NH1 ARG A 606     -27.989  21.801  17.375  1.00 98.66           N  
ATOM   4457  NH2 ARG A 606     -27.317  20.757  15.523  1.00 98.66           N  
ATOM   4458  CZ  ARG A 606     -27.011  21.428  16.591  1.00 98.66           C  
ATOM   4459  N   GLN A 607     -26.078  17.988  19.211  1.00 98.54           N  
ATOM   4460  CA  GLN A 607     -27.357  17.330  18.942  1.00 98.54           C  
ATOM   4461  C   GLN A 607     -27.826  16.494  20.136  1.00 98.54           C  
ATOM   4462  CB  GLN A 607     -27.276  16.486  17.668  1.00 98.54           C  
ATOM   4463  O   GLN A 607     -28.934  16.721  20.622  1.00 98.54           O  
ATOM   4464  CG  GLN A 607     -27.120  17.377  16.425  1.00 98.54           C  
ATOM   4465  CD  GLN A 607     -27.465  16.659  15.128  1.00 98.54           C  
ATOM   4466  NE2 GLN A 607     -26.810  16.993  14.042  1.00 98.54           N  
ATOM   4467  OE1 GLN A 607     -28.369  15.839  15.080  1.00 98.54           O  
ATOM   4468  N   PHE A 608     -26.965  15.638  20.697  1.00 98.21           N  
ATOM   4469  CA  PHE A 608     -27.311  14.840  21.881  1.00 98.21           C  
ATOM   4470  C   PHE A 608     -27.643  15.669  23.128  1.00 98.21           C  
ATOM   4471  CB  PHE A 608     -26.167  13.870  22.209  1.00 98.21           C  
ATOM   4472  O   PHE A 608     -28.381  15.199  23.989  1.00 98.21           O  
ATOM   4473  CG  PHE A 608     -25.995  12.686  21.279  1.00 98.21           C  
ATOM   4474  CD1 PHE A 608     -27.115  12.012  20.755  1.00 98.21           C  
ATOM   4475  CD2 PHE A 608     -24.706  12.183  21.023  1.00 98.21           C  
ATOM   4476  CE1 PHE A 608     -26.946  10.852  19.987  1.00 98.21           C  
ATOM   4477  CE2 PHE A 608     -24.538  11.015  20.256  1.00 98.21           C  
ATOM   4478  CZ  PHE A 608     -25.660  10.351  19.739  1.00 98.21           C  
ATOM   4479  N   ASN A 609     -27.103  16.883  23.255  1.00 97.94           N  
ATOM   4480  CA  ASN A 609     -27.369  17.766  24.394  1.00 97.94           C  
ATOM   4481  C   ASN A 609     -28.574  18.694  24.203  1.00 97.94           C  
ATOM   4482  CB  ASN A 609     -26.108  18.598  24.676  1.00 97.94           C  
ATOM   4483  O   ASN A 609     -29.100  19.195  25.193  1.00 97.94           O  
ATOM   4484  CG  ASN A 609     -25.006  17.795  25.327  1.00 97.94           C  
ATOM   4485  ND2 ASN A 609     -23.762  18.165  25.133  1.00 97.94           N  
ATOM   4486  OD1 ASN A 609     -25.237  16.835  26.044  1.00 97.94           O  
ATOM   4487  N   THR A 610     -28.967  18.992  22.960  1.00 98.18           N  
ATOM   4488  CA  THR A 610     -29.930  20.071  22.669  1.00 98.18           C  
ATOM   4489  C   THR A 610     -31.204  19.618  21.971  1.00 98.18           C  
ATOM   4490  CB  THR A 610     -29.303  21.229  21.872  1.00 98.18           C  
ATOM   4491  O   THR A 610     -32.178  20.362  22.025  1.00 98.18           O  
ATOM   4492  CG2 THR A 610     -28.096  21.850  22.578  1.00 98.18           C  
ATOM   4493  OG1 THR A 610     -28.878  20.827  20.589  1.00 98.18           O  
ATOM   4494  N   ILE A 611     -31.235  18.434  21.347  1.00 97.75           N  
ATOM   4495  CA  ILE A 611     -32.434  17.880  20.703  1.00 97.75           C  
ATOM   4496  C   ILE A 611     -33.162  16.983  21.717  1.00 97.75           C  
ATOM   4497  CB  ILE A 611     -32.081  17.135  19.393  1.00 97.75           C  
ATOM   4498  O   ILE A 611     -32.686  15.880  22.001  1.00 97.75           O  
ATOM   4499  CG1 ILE A 611     -31.370  18.100  18.412  1.00 97.75           C  
ATOM   4500  CG2 ILE A 611     -33.360  16.555  18.755  1.00 97.75           C  
ATOM   4501  CD1 ILE A 611     -30.978  17.476  17.067  1.00 97.75           C  
ATOM   4502  N   PRO A 612     -34.308  17.416  22.281  1.00 97.12           N  
ATOM   4503  CA  PRO A 612     -35.039  16.611  23.253  1.00 97.12           C  
ATOM   4504  C   PRO A 612     -35.565  15.325  22.611  1.00 97.12           C  
ATOM   4505  CB  PRO A 612     -36.184  17.498  23.766  1.00 97.12           C  
ATOM   4506  O   PRO A 612     -36.116  15.366  21.511  1.00 97.12           O  
ATOM   4507  CG  PRO A 612     -35.745  18.914  23.399  1.00 97.12           C  
ATOM   4508  CD  PRO A 612     -34.995  18.685  22.094  1.00 97.12           C  
ATOM   4509  N   GLY A 613     -35.428  14.194  23.303  1.00 96.69           N  
ATOM   4510  CA  GLY A 613     -35.922  12.902  22.831  1.00 96.69           C  
ATOM   4511  C   GLY A 613     -34.955  12.131  21.927  1.00 96.69           C  
ATOM   4512  O   GLY A 613     -35.303  11.022  21.513  1.00 96.69           O  
ATOM   4513  N   LEU A 614     -33.780  12.687  21.591  1.00 96.54           N  
ATOM   4514  CA  LEU A 614     -32.815  12.046  20.689  1.00 96.54           C  
ATOM   4515  C   LEU A 614     -32.120  10.849  21.350  1.00 96.54           C  
ATOM   4516  CB  LEU A 614     -31.797  13.090  20.184  1.00 96.54           C  
ATOM   4517  O   LEU A 614     -32.108   9.759  20.785  1.00 96.54           O  
ATOM   4518  CG  LEU A 614     -30.743  12.511  19.216  1.00 96.54           C  
ATOM   4519  CD1 LEU A 614     -31.391  11.907  17.973  1.00 96.54           C  
ATOM   4520  CD2 LEU A 614     -29.780  13.607  18.762  1.00 96.54           C  
ATOM   4521  N   MET A 615     -31.590  11.025  22.565  1.00 96.08           N  
ATOM   4522  CA  MET A 615     -30.958   9.930  23.315  1.00 96.08           C  
ATOM   4523  C   MET A 615     -31.969   8.841  23.691  1.00 96.08           C  
ATOM   4524  CB  MET A 615     -30.281  10.477  24.580  1.00 96.08           C  
ATOM   4525  O   MET A 615     -31.622   7.660  23.733  1.00 96.08           O  
ATOM   4526  CG  MET A 615     -28.951  11.184  24.290  1.00 96.08           C  
ATOM   4527  SD  MET A 615     -27.650  10.184  23.502  1.00 96.08           S  
ATOM   4528  CE  MET A 615     -27.540   8.742  24.596  1.00 96.08           C  
ATOM   4529  N   GLU A 616     -33.226   9.229  23.906  1.00 96.12           N  
ATOM   4530  CA  GLU A 616     -34.352   8.333  24.166  1.00 96.12           C  
ATOM   4531  C   GLU A 616     -34.842   7.594  22.903  1.00 96.12           C  
ATOM   4532  CB  GLU A 616     -35.512   9.131  24.797  1.00 96.12           C  
ATOM   4533  O   GLU A 616     -35.643   6.672  23.020  1.00 96.12           O  
ATOM   4534  CG  GLU A 616     -35.194   9.798  26.151  1.00 96.12           C  
ATOM   4535  CD  GLU A 616     -34.295  11.049  26.078  1.00 96.12           C  
ATOM   4536  OE1 GLU A 616     -33.731  11.415  27.131  1.00 96.12           O  
ATOM   4537  OE2 GLU A 616     -34.161  11.645  24.979  1.00 96.12           O  
ATOM   4538  N   GLY A 617     -34.387   7.980  21.701  1.00 93.22           N  
ATOM   4539  CA  GLY A 617     -34.776   7.356  20.427  1.00 93.22           C  
ATOM   4540  C   GLY A 617     -36.152   7.774  19.889  1.00 93.22           C  
ATOM   4541  O   GLY A 617     -36.667   7.166  18.954  1.00 93.22           O  
ATOM   4542  N   THR A 618     -36.760   8.814  20.464  1.00 95.07           N  
ATOM   4543  CA  THR A 618     -38.075   9.350  20.051  1.00 95.07           C  
ATOM   4544  C   THR A 618     -37.984  10.495  19.038  1.00 95.07           C  
ATOM   4545  CB  THR A 618     -38.893   9.815  21.261  1.00 95.07           C  
ATOM   4546  O   THR A 618     -38.959  10.780  18.343  1.00 95.07           O  
ATOM   4547  CG2 THR A 618     -39.160   8.688  22.257  1.00 95.07           C  
ATOM   4548  OG1 THR A 618     -38.234  10.853  21.949  1.00 95.07           O  
ATOM   4549  N   ALA A 619     -36.819  11.137  18.929  1.00 95.35           N  
ATOM   4550  CA  ALA A 619     -36.519  12.169  17.941  1.00 95.35           C  
ATOM   4551  C   ALA A 619     -35.481  11.662  16.931  1.00 95.35           C  
ATOM   4552  CB  ALA A 619     -36.058  13.441  18.661  1.00 95.35           C  
ATOM   4553  O   ALA A 619     -34.623  10.848  17.266  1.00 95.35           O  
ATOM   4554  N   LYS A 620     -35.550  12.157  15.689  1.00 94.24           N  
ATOM   4555  CA  LYS A 620     -34.552  11.849  14.656  1.00 94.24           C  
ATOM   4556  C   LYS A 620     -33.368  12.821  14.751  1.00 94.24           C  
ATOM   4557  CB  LYS A 620     -35.162  11.887  13.248  1.00 94.24           C  
ATOM   4558  O   LYS A 620     -33.614  14.019  14.915  1.00 94.24           O  
ATOM   4559  CG  LYS A 620     -36.134  10.725  13.000  1.00 94.24           C  
ATOM   4560  CD  LYS A 620     -36.576  10.701  11.530  1.00 94.24           C  
ATOM   4561  CE  LYS A 620     -37.493   9.502  11.265  1.00 94.24           C  
ATOM   4562  NZ  LYS A 620     -37.859   9.402   9.828  1.00 94.24           N  
ATOM   4563  N   PRO A 621     -32.121  12.344  14.607  1.00 95.76           N  
ATOM   4564  CA  PRO A 621     -30.964  13.224  14.471  1.00 95.76           C  
ATOM   4565  C   PRO A 621     -30.982  13.983  13.137  1.00 95.76           C  
ATOM   4566  CB  PRO A 621     -29.744  12.309  14.557  1.00 95.76           C  
ATOM   4567  O   PRO A 621     -31.610  13.563  12.161  1.00 95.76           O  
ATOM   4568  CG  PRO A 621     -30.269  10.985  14.031  1.00 95.76           C  
ATOM   4569  CD  PRO A 621     -31.716  10.946  14.495  1.00 95.76           C  
ATOM   4570  N   ASP A 622     -30.240  15.086  13.083  1.00 96.68           N  
ATOM   4571  CA  ASP A 622     -29.932  15.805  11.850  1.00 96.68           C  
ATOM   4572  C   ASP A 622     -28.626  15.275  11.239  1.00 96.68           C  
ATOM   4573  CB  ASP A 622     -29.908  17.316  12.115  1.00 96.68           C  
ATOM   4574  O   ASP A 622     -27.531  15.773  11.514  1.00 96.68           O  
ATOM   4575  CG  ASP A 622     -29.447  18.120  10.896  1.00 96.68           C  
ATOM   4576  OD1 ASP A 622     -29.475  17.589   9.760  1.00 96.68           O  
ATOM   4577  OD2 ASP A 622     -29.047  19.284  11.109  1.00 96.68           O  
ATOM   4578  N   TYR A 623     -28.758  14.253  10.389  1.00 94.69           N  
ATOM   4579  CA  TYR A 623     -27.637  13.654   9.658  1.00 94.69           C  
ATOM   4580  C   TYR A 623     -26.977  14.616   8.659  1.00 94.69           C  
ATOM   4581  CB  TYR A 623     -28.144  12.427   8.888  1.00 94.69           C  
ATOM   4582  O   TYR A 623     -25.781  14.512   8.378  1.00 94.69           O  
ATOM   4583  CG  TYR A 623     -28.786  11.340   9.728  1.00 94.69           C  
ATOM   4584  CD1 TYR A 623     -28.027  10.666  10.700  1.00 94.69           C  
ATOM   4585  CD2 TYR A 623     -30.125  10.964   9.499  1.00 94.69           C  
ATOM   4586  CE1 TYR A 623     -28.595   9.618  11.442  1.00 94.69           C  
ATOM   4587  CE2 TYR A 623     -30.693   9.901  10.227  1.00 94.69           C  
ATOM   4588  OH  TYR A 623     -30.451   8.190  11.888  1.00 94.69           O  
ATOM   4589  CZ  TYR A 623     -29.919   9.219  11.189  1.00 94.69           C  
ATOM   4590  N   ALA A 624     -27.746  15.555   8.095  1.00 95.17           N  
ATOM   4591  CA  ALA A 624     -27.283  16.411   7.007  1.00 95.17           C  
ATOM   4592  C   ALA A 624     -26.187  17.377   7.472  1.00 95.17           C  
ATOM   4593  CB  ALA A 624     -28.484  17.162   6.422  1.00 95.17           C  
ATOM   4594  O   ALA A 624     -25.261  17.672   6.713  1.00 95.17           O  
ATOM   4595  N   THR A 625     -26.252  17.833   8.726  1.00 97.12           N  
ATOM   4596  CA  THR A 625     -25.208  18.692   9.296  1.00 97.12           C  
ATOM   4597  C   THR A 625     -23.871  17.954   9.420  1.00 97.12           C  
ATOM   4598  CB  THR A 625     -25.667  19.321  10.620  1.00 97.12           C  
ATOM   4599  O   THR A 625     -22.842  18.514   9.039  1.00 97.12           O  
ATOM   4600  CG2 THR A 625     -24.599  20.248  11.199  1.00 97.12           C  
ATOM   4601  OG1 THR A 625     -26.751  20.176  10.343  1.00 97.12           O  
ATOM   4602  N   CYS A 626     -23.863  16.686   9.845  1.00 96.95           N  
ATOM   4603  CA  CYS A 626     -22.644  15.870   9.880  1.00 96.95           C  
ATOM   4604  C   CYS A 626     -22.079  15.628   8.471  1.00 96.95           C  
ATOM   4605  CB  CYS A 626     -22.935  14.561  10.624  1.00 96.95           C  
ATOM   4606  O   CYS A 626     -20.903  15.905   8.234  1.00 96.95           O  
ATOM   4607  SG  CYS A 626     -23.097  14.916  12.398  1.00 96.95           S  
ATOM   4608  N   VAL A 627     -22.922  15.242   7.504  1.00 95.78           N  
ATOM   4609  CA  VAL A 627     -22.525  15.100   6.086  1.00 95.78           C  
ATOM   4610  C   VAL A 627     -21.914  16.398   5.540  1.00 95.78           C  
ATOM   4611  CB  VAL A 627     -23.737  14.672   5.231  1.00 95.78           C  
ATOM   4612  O   VAL A 627     -20.924  16.372   4.808  1.00 95.78           O  
ATOM   4613  CG1 VAL A 627     -23.467  14.731   3.720  1.00 95.78           C  
ATOM   4614  CG2 VAL A 627     -24.170  13.240   5.571  1.00 95.78           C  
ATOM   4615  N   LYS A 628     -22.463  17.560   5.913  1.00 96.87           N  
ATOM   4616  CA  LYS A 628     -21.929  18.864   5.504  1.00 96.87           C  
ATOM   4617  C   LYS A 628     -20.541  19.134   6.092  1.00 96.87           C  
ATOM   4618  CB  LYS A 628     -22.939  19.956   5.878  1.00 96.87           C  
ATOM   4619  O   LYS A 628     -19.681  19.641   5.377  1.00 96.87           O  
ATOM   4620  CG  LYS A 628     -22.509  21.316   5.323  1.00 96.87           C  
ATOM   4621  CD  LYS A 628     -23.502  22.413   5.719  1.00 96.87           C  
ATOM   4622  CE  LYS A 628     -23.139  23.739   5.043  1.00 96.87           C  
ATOM   4623  NZ  LYS A 628     -21.774  24.187   5.406  1.00 96.87           N  
ATOM   4624  N   ILE A 629     -20.305  18.803   7.365  1.00 97.73           N  
ATOM   4625  CA  ILE A 629     -19.003  19.012   8.024  1.00 97.73           C  
ATOM   4626  C   ILE A 629     -17.901  18.224   7.308  1.00 97.73           C  
ATOM   4627  CB  ILE A 629     -19.074  18.654   9.530  1.00 97.73           C  
ATOM   4628  O   ILE A 629     -16.862  18.803   6.975  1.00 97.73           O  
ATOM   4629  CG1 ILE A 629     -19.935  19.695  10.279  1.00 97.73           C  
ATOM   4630  CG2 ILE A 629     -17.672  18.593  10.176  1.00 97.73           C  
ATOM   4631  CD1 ILE A 629     -20.335  19.260  11.694  1.00 97.73           C  
ATOM   4632  N   SER A 630     -18.123  16.932   7.050  1.00 96.76           N  
ATOM   4633  CA  SER A 630     -17.146  16.082   6.360  1.00 96.76           C  
ATOM   4634  C   SER A 630     -16.971  16.481   4.890  1.00 96.76           C  
ATOM   4635  CB  SER A 630     -17.530  14.605   6.488  1.00 96.76           C  
ATOM   4636  O   SER A 630     -15.837  16.523   4.406  1.00 96.76           O  
ATOM   4637  OG  SER A 630     -18.842  14.394   6.020  1.00 96.76           O  
ATOM   4638  N   THR A 631     -18.048  16.869   4.192  1.00 97.23           N  
ATOM   4639  CA  THR A 631     -17.992  17.381   2.804  1.00 97.23           C  
ATOM   4640  C   THR A 631     -17.164  18.662   2.699  1.00 97.23           C  
ATOM   4641  CB  THR A 631     -19.391  17.665   2.231  1.00 97.23           C  
ATOM   4642  O   THR A 631     -16.233  18.740   1.900  1.00 97.23           O  
ATOM   4643  CG2 THR A 631     -19.346  18.117   0.769  1.00 97.23           C  
ATOM   4644  OG1 THR A 631     -20.187  16.512   2.244  1.00 97.23           O  
ATOM   4645  N   ASP A 632     -17.465  19.672   3.516  1.00 97.42           N  
ATOM   4646  CA  ASP A 632     -16.773  20.963   3.452  1.00 97.42           C  
ATOM   4647  C   ASP A 632     -15.281  20.812   3.784  1.00 97.42           C  
ATOM   4648  CB  ASP A 632     -17.410  21.953   4.441  1.00 97.42           C  
ATOM   4649  O   ASP A 632     -14.426  21.447   3.159  1.00 97.42           O  
ATOM   4650  CG  ASP A 632     -18.796  22.487   4.057  1.00 97.42           C  
ATOM   4651  OD1 ASP A 632     -19.251  22.315   2.909  1.00 97.42           O  
ATOM   4652  OD2 ASP A 632     -19.395  23.178   4.919  1.00 97.42           O  
ATOM   4653  N   ALA A 633     -14.958  19.965   4.770  1.00 97.88           N  
ATOM   4654  CA  ALA A 633     -13.582  19.693   5.160  1.00 97.88           C  
ATOM   4655  C   ALA A 633     -12.814  18.959   4.055  1.00 97.88           C  
ATOM   4656  CB  ALA A 633     -13.578  18.904   6.472  1.00 97.88           C  
ATOM   4657  O   ALA A 633     -11.747  19.414   3.655  1.00 97.88           O  
ATOM   4658  N   SER A 634     -13.353  17.861   3.528  1.00 97.61           N  
ATOM   4659  CA  SER A 634     -12.680  17.052   2.502  1.00 97.61           C  
ATOM   4660  C   SER A 634     -12.385  17.833   1.222  1.00 97.61           C  
ATOM   4661  CB  SER A 634     -13.499  15.807   2.171  1.00 97.61           C  
ATOM   4662  O   SER A 634     -11.242  17.834   0.768  1.00 97.61           O  
ATOM   4663  OG  SER A 634     -14.843  16.156   1.950  1.00 97.61           O  
ATOM   4664  N   ILE A 635     -13.363  18.566   0.678  1.00 97.59           N  
ATOM   4665  CA  ILE A 635     -13.188  19.334  -0.566  1.00 97.59           C  
ATOM   4666  C   ILE A 635     -12.133  20.432  -0.413  1.00 97.59           C  
ATOM   4667  CB  ILE A 635     -14.543  19.924  -1.022  1.00 97.59           C  
ATOM   4668  O   ILE A 635     -11.326  20.658  -1.316  1.00 97.59           O  
ATOM   4669  CG1 ILE A 635     -15.572  18.825  -1.372  1.00 97.59           C  
ATOM   4670  CG2 ILE A 635     -14.386  20.895  -2.209  1.00 97.59           C  
ATOM   4671  CD1 ILE A 635     -15.184  17.889  -2.522  1.00 97.59           C  
ATOM   4672  N   LYS A 636     -12.114  21.117   0.733  1.00 98.04           N  
ATOM   4673  CA  LYS A 636     -11.143  22.181   1.000  1.00 98.04           C  
ATOM   4674  C   LYS A 636      -9.744  21.620   1.258  1.00 98.04           C  
ATOM   4675  CB  LYS A 636     -11.660  22.996   2.188  1.00 98.04           C  
ATOM   4676  O   LYS A 636      -8.758  22.132   0.731  1.00 98.04           O  
ATOM   4677  CG  LYS A 636     -10.736  24.173   2.513  1.00 98.04           C  
ATOM   4678  CD  LYS A 636     -11.175  24.822   3.821  1.00 98.04           C  
ATOM   4679  CE  LYS A 636     -10.089  25.802   4.264  1.00 98.04           C  
ATOM   4680  NZ  LYS A 636      -9.782  25.589   5.691  1.00 98.04           N  
ATOM   4681  N   GLU A 637      -9.657  20.599   2.100  1.00 98.16           N  
ATOM   4682  CA  GLU A 637      -8.398  20.120   2.666  1.00 98.16           C  
ATOM   4683  C   GLU A 637      -7.702  19.061   1.788  1.00 98.16           C  
ATOM   4684  CB  GLU A 637      -8.636  19.633   4.102  1.00 98.16           C  
ATOM   4685  O   GLU A 637      -6.532  18.765   2.014  1.00 98.16           O  
ATOM   4686  CG  GLU A 637      -9.237  20.665   5.091  1.00 98.16           C  
ATOM   4687  CD  GLU A 637      -8.334  21.865   5.423  1.00 98.16           C  
ATOM   4688  OE1 GLU A 637      -8.879  22.959   5.753  1.00 98.16           O  
ATOM   4689  OE2 GLU A 637      -7.098  21.696   5.379  1.00 98.16           O  
ATOM   4690  N   MET A 638      -8.352  18.546   0.733  1.00 97.40           N  
ATOM   4691  CA  MET A 638      -7.681  17.717  -0.283  1.00 97.40           C  
ATOM   4692  C   MET A 638      -6.756  18.516  -1.215  1.00 97.40           C  
ATOM   4693  CB  MET A 638      -8.706  16.900  -1.091  1.00 97.40           C  
ATOM   4694  O   MET A 638      -5.855  17.943  -1.832  1.00 97.40           O  
ATOM   4695  CG  MET A 638      -9.564  17.752  -2.038  1.00 97.40           C  
ATOM   4696  SD  MET A 638     -10.772  16.808  -3.005  1.00 97.40           S  
ATOM   4697  CE  MET A 638     -11.489  18.147  -3.995  1.00 97.40           C  
ATOM   4698  N   ILE A 639      -6.953  19.837  -1.323  1.00 97.98           N  
ATOM   4699  CA  ILE A 639      -6.200  20.692  -2.252  1.00 97.98           C  
ATOM   4700  C   ILE A 639      -4.715  20.804  -1.868  1.00 97.98           C  
ATOM   4701  CB  ILE A 639      -6.876  22.074  -2.450  1.00 97.98           C  
ATOM   4702  O   ILE A 639      -3.887  20.581  -2.750  1.00 97.98           O  
ATOM   4703  CG1 ILE A 639      -8.340  21.968  -2.931  1.00 97.98           C  
ATOM   4704  CG2 ILE A 639      -6.055  22.961  -3.404  1.00 97.98           C  
ATOM   4705  CD1 ILE A 639      -8.547  21.300  -4.297  1.00 97.98           C  
ATOM   4706  N   PRO A 640      -4.320  21.107  -0.611  1.00 98.37           N  
ATOM   4707  CA  PRO A 640      -2.902  21.255  -0.272  1.00 98.37           C  
ATOM   4708  C   PRO A 640      -2.065  19.971  -0.435  1.00 98.37           C  
ATOM   4709  CB  PRO A 640      -2.844  21.838   1.146  1.00 98.37           C  
ATOM   4710  O   PRO A 640      -1.000  20.060  -1.049  1.00 98.37           O  
ATOM   4711  CG  PRO A 640      -4.230  22.450   1.343  1.00 98.37           C  
ATOM   4712  CD  PRO A 640      -5.132  21.539   0.522  1.00 98.37           C  
ATOM   4713  N   PRO A 641      -2.508  18.774   0.016  1.00 98.26           N  
ATOM   4714  CA  PRO A 641      -1.795  17.526  -0.261  1.00 98.26           C  
ATOM   4715  C   PRO A 641      -1.704  17.222  -1.760  1.00 98.26           C  
ATOM   4716  CB  PRO A 641      -2.546  16.426   0.500  1.00 98.26           C  
ATOM   4717  O   PRO A 641      -0.642  16.825  -2.235  1.00 98.26           O  
ATOM   4718  CG  PRO A 641      -3.307  17.179   1.585  1.00 98.26           C  
ATOM   4719  CD  PRO A 641      -3.627  18.505   0.909  1.00 98.26           C  
ATOM   4720  N   GLY A 642      -2.779  17.478  -2.516  1.00 97.55           N  
ATOM   4721  CA  GLY A 642      -2.778  17.373  -3.975  1.00 97.55           C  
ATOM   4722  C   GLY A 642      -1.740  18.285  -4.630  1.00 97.55           C  
ATOM   4723  O   GLY A 642      -0.915  17.838  -5.423  1.00 97.55           O  
ATOM   4724  N   ALA A 643      -1.730  19.560  -4.243  1.00 98.15           N  
ATOM   4725  CA  ALA A 643      -0.783  20.549  -4.738  1.00 98.15           C  
ATOM   4726  C   ALA A 643       0.666  20.195  -4.377  1.00 98.15           C  
ATOM   4727  CB  ALA A 643      -1.179  21.924  -4.191  1.00 98.15           C  
ATOM   4728  O   ALA A 643       1.542  20.362  -5.217  1.00 98.15           O  
ATOM   4729  N   LEU A 644       0.932  19.670  -3.174  1.00 98.57           N  
ATOM   4730  CA  LEU A 644       2.273  19.220  -2.790  1.00 98.57           C  
ATOM   4731  C   LEU A 644       2.803  18.168  -3.771  1.00 98.57           C  
ATOM   4732  CB  LEU A 644       2.252  18.677  -1.347  1.00 98.57           C  
ATOM   4733  O   LEU A 644       3.927  18.300  -4.252  1.00 98.57           O  
ATOM   4734  CG  LEU A 644       3.592  18.056  -0.894  1.00 98.57           C  
ATOM   4735  CD1 LEU A 644       4.701  19.104  -0.840  1.00 98.57           C  
ATOM   4736  CD2 LEU A 644       3.475  17.423   0.491  1.00 98.57           C  
ATOM   4737  N   VAL A 645       2.002  17.144  -4.073  1.00 98.51           N  
ATOM   4738  CA  VAL A 645       2.423  16.041  -4.946  1.00 98.51           C  
ATOM   4739  C   VAL A 645       2.589  16.515  -6.389  1.00 98.51           C  
ATOM   4740  CB  VAL A 645       1.448  14.857  -4.844  1.00 98.51           C  
ATOM   4741  O   VAL A 645       3.654  16.302  -6.955  1.00 98.51           O  
ATOM   4742  CG1 VAL A 645       1.856  13.688  -5.743  1.00 98.51           C  
ATOM   4743  CG2 VAL A 645       1.411  14.312  -3.410  1.00 98.51           C  
ATOM   4744  N   MET A 646       1.599  17.223  -6.943  1.00 97.83           N  
ATOM   4745  CA  MET A 646       1.617  17.669  -8.346  1.00 97.83           C  
ATOM   4746  C   MET A 646       2.626  18.798  -8.611  1.00 97.83           C  
ATOM   4747  CB  MET A 646       0.218  18.159  -8.756  1.00 97.83           C  
ATOM   4748  O   MET A 646       3.167  18.932  -9.698  1.00 97.83           O  
ATOM   4749  CG  MET A 646      -0.912  17.126  -8.625  1.00 97.83           C  
ATOM   4750  SD  MET A 646      -0.815  15.589  -9.585  1.00 97.83           S  
ATOM   4751  CE  MET A 646      -0.348  16.144 -11.238  1.00 97.83           C  
ATOM   4752  N   LEU A 647       2.885  19.682  -7.644  1.00 98.23           N  
ATOM   4753  CA  LEU A 647       3.823  20.788  -7.862  1.00 98.23           C  
ATOM   4754  C   LEU A 647       5.269  20.389  -7.577  1.00 98.23           C  
ATOM   4755  CB  LEU A 647       3.414  22.031  -7.060  1.00 98.23           C  
ATOM   4756  O   LEU A 647       6.171  21.061  -8.072  1.00 98.23           O  
ATOM   4757  CG  LEU A 647       2.042  22.620  -7.434  1.00 98.23           C  
ATOM   4758  CD1 LEU A 647       1.743  23.807  -6.516  1.00 98.23           C  
ATOM   4759  CD2 LEU A 647       1.999  23.116  -8.881  1.00 98.23           C  
ATOM   4760  N   THR A 648       5.527  19.325  -6.810  1.00 98.65           N  
ATOM   4761  CA  THR A 648       6.902  18.938  -6.463  1.00 98.65           C  
ATOM   4762  C   THR A 648       7.743  18.610  -7.704  1.00 98.65           C  
ATOM   4763  CB  THR A 648       6.946  17.820  -5.412  1.00 98.65           C  
ATOM   4764  O   THR A 648       8.785  19.255  -7.864  1.00 98.65           O  
ATOM   4765  CG2 THR A 648       8.351  17.243  -5.242  1.00 98.65           C  
ATOM   4766  OG1 THR A 648       6.568  18.348  -4.165  1.00 98.65           O  
ATOM   4767  N   PRO A 649       7.342  17.693  -8.613  1.00 98.38           N  
ATOM   4768  CA  PRO A 649       8.105  17.430  -9.831  1.00 98.38           C  
ATOM   4769  C   PRO A 649       8.293  18.684 -10.687  1.00 98.38           C  
ATOM   4770  CB  PRO A 649       7.335  16.340 -10.585  1.00 98.38           C  
ATOM   4771  O   PRO A 649       9.411  18.965 -11.117  1.00 98.38           O  
ATOM   4772  CG  PRO A 649       6.617  15.598  -9.464  1.00 98.38           C  
ATOM   4773  CD  PRO A 649       6.243  16.738  -8.522  1.00 98.38           C  
ATOM   4774  N   LEU A 650       7.235  19.484 -10.868  1.00 97.63           N  
ATOM   4775  CA  LEU A 650       7.276  20.712 -11.667  1.00 97.63           C  
ATOM   4776  C   LEU A 650       8.248  21.751 -11.094  1.00 97.63           C  
ATOM   4777  CB  LEU A 650       5.860  21.306 -11.794  1.00 97.63           C  
ATOM   4778  O   LEU A 650       9.080  22.284 -11.830  1.00 97.63           O  
ATOM   4779  CG  LEU A 650       4.822  20.401 -12.486  1.00 97.63           C  
ATOM   4780  CD1 LEU A 650       3.487  21.142 -12.554  1.00 97.63           C  
ATOM   4781  CD2 LEU A 650       5.224  20.024 -13.914  1.00 97.63           C  
ATOM   4782  N   ILE A 651       8.177  22.032  -9.791  1.00 97.88           N  
ATOM   4783  CA  ILE A 651       9.032  23.015  -9.113  1.00 97.88           C  
ATOM   4784  C   ILE A 651      10.477  22.520  -9.074  1.00 97.88           C  
ATOM   4785  CB  ILE A 651       8.490  23.333  -7.695  1.00 97.88           C  
ATOM   4786  O   ILE A 651      11.385  23.255  -9.465  1.00 97.88           O  
ATOM   4787  CG1 ILE A 651       7.153  24.105  -7.795  1.00 97.88           C  
ATOM   4788  CG2 ILE A 651       9.499  24.165  -6.876  1.00 97.88           C  
ATOM   4789  CD1 ILE A 651       6.435  24.291  -6.451  1.00 97.88           C  
ATOM   4790  N   VAL A 652      10.711  21.281  -8.630  1.00 98.34           N  
ATOM   4791  CA  VAL A 652      12.069  20.738  -8.486  1.00 98.34           C  
ATOM   4792  C   VAL A 652      12.730  20.568  -9.851  1.00 98.34           C  
ATOM   4793  CB  VAL A 652      12.083  19.426  -7.680  1.00 98.34           C  
ATOM   4794  O   VAL A 652      13.854  21.034 -10.040  1.00 98.34           O  
ATOM   4795  CG1 VAL A 652      13.499  18.837  -7.594  1.00 98.34           C  
ATOM   4796  CG2 VAL A 652      11.598  19.662  -6.241  1.00 98.34           C  
ATOM   4797  N   GLY A 653      12.032  19.978 -10.824  1.00 97.58           N  
ATOM   4798  CA  GLY A 653      12.538  19.796 -12.183  1.00 97.58           C  
ATOM   4799  C   GLY A 653      12.857  21.125 -12.870  1.00 97.58           C  
ATOM   4800  O   GLY A 653      13.934  21.280 -13.450  1.00 97.58           O  
ATOM   4801  N   THR A 654      11.983  22.127 -12.735  1.00 96.77           N  
ATOM   4802  CA  THR A 654      12.183  23.446 -13.360  1.00 96.77           C  
ATOM   4803  C   THR A 654      13.289  24.254 -12.674  1.00 96.77           C  
ATOM   4804  CB  THR A 654      10.877  24.252 -13.404  1.00 96.77           C  
ATOM   4805  O   THR A 654      14.184  24.769 -13.345  1.00 96.77           O  
ATOM   4806  CG2 THR A 654      11.017  25.562 -14.175  1.00 96.77           C  
ATOM   4807  OG1 THR A 654       9.885  23.505 -14.062  1.00 96.77           O  
ATOM   4808  N   LEU A 655      13.281  24.361 -11.342  1.00 97.14           N  
ATOM   4809  CA  LEU A 655      14.228  25.216 -10.615  1.00 97.14           C  
ATOM   4810  C   LEU A 655      15.591  24.550 -10.398  1.00 97.14           C  
ATOM   4811  CB  LEU A 655      13.617  25.659  -9.274  1.00 97.14           C  
ATOM   4812  O   LEU A 655      16.618  25.190 -10.615  1.00 97.14           O  
ATOM   4813  CG  LEU A 655      12.344  26.519  -9.369  1.00 97.14           C  
ATOM   4814  CD1 LEU A 655      11.914  26.921  -7.958  1.00 97.14           C  
ATOM   4815  CD2 LEU A 655      12.556  27.798 -10.182  1.00 97.14           C  
ATOM   4816  N   PHE A 656      15.615  23.277  -9.996  1.00 97.26           N  
ATOM   4817  CA  PHE A 656      16.825  22.573  -9.550  1.00 97.26           C  
ATOM   4818  C   PHE A 656      17.332  21.510 -10.537  1.00 97.26           C  
ATOM   4819  CB  PHE A 656      16.574  21.943  -8.176  1.00 97.26           C  
ATOM   4820  O   PHE A 656      18.453  21.019 -10.386  1.00 97.26           O  
ATOM   4821  CG  PHE A 656      16.240  22.913  -7.063  1.00 97.26           C  
ATOM   4822  CD1 PHE A 656      17.266  23.430  -6.251  1.00 97.26           C  
ATOM   4823  CD2 PHE A 656      14.905  23.277  -6.818  1.00 97.26           C  
ATOM   4824  CE1 PHE A 656      16.953  24.306  -5.197  1.00 97.26           C  
ATOM   4825  CE2 PHE A 656      14.591  24.156  -5.768  1.00 97.26           C  
ATOM   4826  CZ  PHE A 656      15.617  24.669  -4.955  1.00 97.26           C  
ATOM   4827  N   GLY A 657      16.548  21.169 -11.560  1.00 96.68           N  
ATOM   4828  CA  GLY A 657      16.964  20.268 -12.633  1.00 96.68           C  
ATOM   4829  C   GLY A 657      16.788  18.782 -12.318  1.00 96.68           C  
ATOM   4830  O   GLY A 657      16.381  18.373 -11.227  1.00 96.68           O  
ATOM   4831  N   VAL A 658      17.096  17.964 -13.323  1.00 97.30           N  
ATOM   4832  CA  VAL A 658      16.789  16.527 -13.361  1.00 97.30           C  
ATOM   4833  C   VAL A 658      17.627  15.696 -12.386  1.00 97.30           C
[truncated: 61,641 more chars]
