# Supplementary material for: The inorganic pyrophosphatases of microorganisms: a structural and functional review
Source: PeerJ. 2024 Jun 24;12:e17496. doi: 10.7717/peerj.17496 (PMC11210485; doi:10.7717/peerj.17496)
Supplement: Supplemental Information 1 [file peerj-12-17496-s001.zip › Supplementary Files/m_PPases/AF-Q2W4S3-F1-model_v4_M_Mmagneticum.pdb]

HEADER                                            01-JUN-22                     
TITLE     ALPHAFOLD MONOMER V2.0 PREDICTION FOR K(+)-INSENSITIVE PYROPHOSPHATE- 
TITLE    2 ENERGIZED PROTON PUMP (Q2W4S3)                                       
COMPND    MOL_ID: 1;                                                            
COMPND   2 MOLECULE: K(+)-INSENSITIVE PYROPHOSPHATE-ENERGIZED PROTON PUMP;      
COMPND   3 CHAIN: A                                                             
SOURCE    MOL_ID: 1;                                                            
SOURCE   2 ORGANISM_SCIENTIFIC: MAGNETOSPIRILLUM MAGNETICUM (STRAIN AMB-1 / ATCC
SOURCE   3 700264);                                                             
SOURCE   4 ORGANISM_TAXID: 342108                                               
REMARK   1                                                                      
REMARK   1 REFERENCE 1                                                          
REMARK   1  AUTH   JOHN JUMPER, RICHARD EVANS, ALEXANDER PRITZEL, TIM GREEN,    
REMARK   1  AUTH 2 MICHAEL FIGURNOV, OLAF RONNEBERGER, KATHRYN TUNYASUVUNAKOOL, 
REMARK   1  AUTH 3 RUSS BATES, AUGUSTIN ZIDEK, ANNA POTAPENKO, ALEX BRIDGLAND,  
REMARK   1  AUTH 4 CLEMENS MEYER, SIMON A A KOHL, ANDREW J BALLARD,             
REMARK   1  AUTH 5 ANDREW COWIE, BERNARDINO ROMERA-PAREDES, STANISLAV NIKOLOV,  
REMARK   1  AUTH 6 RISHUB JAIN, JONAS ADLER, TREVOR BACK, STIG PETERSEN,        
REMARK   1  AUTH 7 DAVID REIMAN, ELLEN CLANCY, MICHAL ZIELINSKI,                
REMARK   1  AUTH 8 MARTIN STEINEGGER, MICHALINA PACHOLSKA, TAMAS BERGHAMMER,    
REMARK   1  AUTH 9 DAVID SILVER, ORIOL VINYALS, ANDREW W SENIOR,                
REMARK   1  AUTH10 KORAY KAVUKCUOGLU, PUSHMEET KOHLI, DEMIS HASSABIS            
REMARK   1  TITL   HIGHLY ACCURATE PROTEIN STRUCTURE PREDICTION WITH ALPHAFOLD  
REMARK   1  REF    NATURE                        V. 596   583 2021              
REMARK   1  REFN                   ISSN 0028-0836                               
REMARK   1  PMID   34265844                                                     
REMARK   1  DOI    10.1038/s41586-021-03819-2                                   
REMARK   1                                                                      
REMARK   1 DISCLAIMERS                                                          
REMARK   1 ALPHAFOLD DATA, COPYRIGHT (2021) DEEPMIND TECHNOLOGIES LIMITED. THE  
REMARK   1 INFORMATION PROVIDED IS THEORETICAL MODELLING ONLY AND CAUTION SHOULD
REMARK   1 BE EXERCISED IN ITS USE. IT IS PROVIDED "AS-IS" WITHOUT ANY WARRANTY 
REMARK   1 OF ANY KIND, WHETHER EXPRESSED OR IMPLIED. NO WARRANTY IS GIVEN THAT 
REMARK   1 USE OF THE INFORMATION SHALL NOT INFRINGE THE RIGHTS OF ANY THIRD    
REMARK   1 PARTY. THE INFORMATION IS NOT INTENDED TO BE A SUBSTITUTE FOR        
REMARK   1 PROFESSIONAL MEDICAL ADVICE, DIAGNOSIS, OR TREATMENT, AND DOES NOT   
REMARK   1 CONSTITUTE MEDICAL OR OTHER PROFESSIONAL ADVICE. IT IS AVAILABLE FOR 
REMARK   1 ACADEMIC AND COMMERCIAL PURPOSES, UNDER CC-BY 4.0 LICENCE.           
DBREF  XXXX A    1   739  UNP    Q2W4S3   Q2W4S3_MAGSA     1    739             
SEQRES   1 A  739  MET ARG ALA PHE TYR CYS ILE THR ALA VAL LEU LEU ALA          
SEQRES   2 A  739  VAL SER PRO ARG PHE ARG ARG LEU LEU ARG THR ARG PRO          
SEQRES   3 A  739  SER TRP SER ALA ILE GLY GLY MET ARG ARG GLN GLU ASP          
SEQRES   4 A  739  SER SER GLY ASP SER ASN HIS MET THR TYR LEU PHE VAL          
SEQRES   5 A  739  ILE ALA CYS GLY VAL LEU ALA LEU LEU TYR GLY VAL TYR          
SEQRES   6 A  739  ALA ILE LYS SER VAL MET ALA THR SER ALA GLY THR ALA          
SEQRES   7 A  739  ARG MET GLN GLU ILE ALA ALA ALA VAL GLN GLU GLY ALA          
SEQRES   8 A  739  ALA ALA TYR LEU ASN ARG GLN TYR THR THR ILE ALA MET          
SEQRES   9 A  739  VAL GLY VAL VAL VAL ALA ILE ILE LEU ALA ALA ARG LEU          
SEQRES  10 A  739  GLY ILE TYR GLN ALA VAL GLY PHE VAL ILE GLY ALA VAL          
SEQRES  11 A  739  LEU SER GLY VAL ALA GLY TYR VAL GLY MET ASN VAL SER          
SEQRES  12 A  739  VAL ARG ALA ASN VAL ARG THR ALA GLU ALA ALA ARG SER          
SEQRES  13 A  739  GLY GLY MET GLN GLN ALA LEU ASP VAL ALA PHE LYS SER          
SEQRES  14 A  739  GLY ALA ILE THR GLY LEU LEU VAL VAL GLY LEU GLY LEU          
SEQRES  15 A  739  ILE GLY VAL ALA GLY TYR TYR MET ILE LEU LYS ASN VAL          
SEQRES  16 A  739  GLY ILE ASP PRO ARG GLY LEU LEU GLU ALA LEU VAL ALA          
SEQRES  17 A  739  LEU SER PHE GLY ALA SER LEU ILE SER ILE PHE ALA ARG          
SEQRES  18 A  739  LEU GLY GLY GLY ILE PHE THR LYS GLY ALA ASP VAL GLY          
SEQRES  19 A  739  ALA ASP LEU VAL GLY LYS VAL GLU ALA GLY ILE PRO GLU          
SEQRES  20 A  739  ASP ASP PRO ARG ASN PRO ALA VAL ILE ALA ASP ASN VAL          
SEQRES  21 A  739  GLY ASP ASN VAL GLY ASP CYS ALA GLY MET ALA ALA ASP          
SEQRES  22 A  739  LEU PHE GLU THR TYR ALA VAL THR VAL VAL GLY THR MET          
SEQRES  23 A  739  LEU LEU GLY SER ILE PHE PHE THR GLY VAL ALA GLN GLU          
SEQRES  24 A  739  GLN MET MET MET LEU PRO LEU ILE ILE CYS GLY VAL CYS          
SEQRES  25 A  739  ILE PHE ALA SER ILE VAL GLY THR PHE PHE VAL LYS LEU          
SEQRES  26 A  739  ASP ALA THR ASN ASN ILE MET LYS ALA LEU TYR LYS GLY          
SEQRES  27 A  739  VAL ILE VAL THR ALA VAL LEU SER ALA ILE PHE VAL ALA          
SEQRES  28 A  739  VAL ILE ILE ASN VAL TYR LEU GLY GLY PHE ALA ALA THR          
SEQRES  29 A  739  PHE LYS THR ALA THR LEU THR ILE THR GLY MET ASP LEU          
SEQRES  30 A  739  TYR VAL CYS ALA ILE ILE GLY LEU VAL VAL THR GLY LEU          
SEQRES  31 A  739  LEU VAL TRP ILE THR GLU TYR TYR THR GLY THR ASP TYR          
SEQRES  32 A  739  ARG PRO VAL LYS SER VAL ALA GLN ALA SER THR THR GLY          
SEQRES  33 A  739  HIS GLY THR ASN VAL ILE GLN GLY LEU ALA VAL SER MET          
SEQRES  34 A  739  GLU ALA CYS ALA LEU PRO VAL ILE VAL ILE SER VAL ALA          
SEQRES  35 A  739  ILE ILE VAL SER TYR LYS ILE ALA GLY LEU PHE GLY ILE          
SEQRES  36 A  739  SER VAL ALA ALA THR THR MET LEU ALA LEU ALA GLY MET          
SEQRES  37 A  739  ILE VAL ALA LEU ASP ALA TYR GLY PRO VAL THR ASP ASN          
SEQRES  38 A  739  ALA GLY GLY ILE ALA GLU MET ALA GLU LEU PRO LYS GLU          
SEQRES  39 A  739  VAL ARG LYS THR THR ASP ALA LEU ASP ALA VAL GLY ASN          
SEQRES  40 A  739  THR THR LYS ALA VAL THR LYS GLY TYR ALA ILE GLY SER          
SEQRES  41 A  739  ALA GLY LEU ALA SER LEU VAL LEU PHE ALA ALA TYR THR          
SEQRES  42 A  739  GLU ASP LEU HIS HIS TYR PHE PRO ASN LEU ASN ILE THR          
SEQRES  43 A  739  PHE SER LEU GLU ASP PRO PHE VAL VAL VAL GLY LEU PHE          
SEQRES  44 A  739  LEU GLY GLY LEU LEU PRO TYR LEU PHE GLY ALA MET GLY          
SEQRES  45 A  739  MET GLN ALA VAL GLY ARG ALA ALA GLY SER VAL VAL VAL          
SEQRES  46 A  739  GLU VAL ARG ARG GLN PHE LYS GLU ILE PRO GLY ILE MET          
SEQRES  47 A  739  GLU GLY THR SER LYS PRO ASP TYR GLY ARG ALA VAL ASP          
SEQRES  48 A  739  MET LEU THR LYS ALA ALA ILE LYS GLU MET ILE VAL PRO          
SEQRES  49 A  739  SER MET LEU PRO VAL LEU SER PRO ILE VAL LEU TYR PHE          
SEQRES  50 A  739  VAL ILE LEU LEU ALA ALA ASP GLN LYS ALA ALA PHE THR          
SEQRES  51 A  739  ALA VAL GLY ALA MET LEU LEU GLY THR ILE VAL THR GLY          
SEQRES  52 A  739  LEU PHE VAL ALA ILE SER MET THR SER GLY GLY GLY ALA          
SEQRES  53 A  739  TRP ASP ASN ALA LYS LYS TYR ILE GLU ASP GLY HIS HIS          
SEQRES  54 A  739  GLY GLY LYS GLY SER ASP ALA HIS LYS ALA ALA VAL THR          
SEQRES  55 A  739  GLY ASP THR VAL GLY ASP PRO TYR LYS ASP THR ALA GLY          
SEQRES  56 A  739  PRO ALA VAL ASN PRO MET ILE LYS ILE ILE ASN ILE VAL          
SEQRES  57 A  739  ALA ILE LEU LEU LEU ALA MET VAL ALA GLY HIS                  
CRYST1    1.000    1.000    1.000  90.00  90.00  90.00 P 1           1          
ORIGX1      1.000000  0.000000  0.000000        0.00000                         
ORIGX2      0.000000  1.000000  0.000000        0.00000                         
ORIGX3      0.000000  0.000000  1.000000        0.00000                         
SCALE1      1.000000  0.000000  0.000000        0.00000                         
SCALE2      0.000000  1.000000  0.000000        0.00000                         
SCALE3      0.000000  0.000000  1.000000        0.00000                         
MODEL        1                                                                  
ATOM      1  N   MET A   1      34.745  -2.580   4.780  1.00 31.14           N  
ATOM      2  CA  MET A   1      35.256  -2.145   6.110  1.00 31.14           C  
ATOM      3  C   MET A   1      35.132  -0.646   6.374  1.00 31.14           C  
ATOM      4  CB  MET A   1      36.689  -2.612   6.383  1.00 31.14           C  
ATOM      5  O   MET A   1      34.527  -0.300   7.376  1.00 31.14           O  
ATOM      6  CG  MET A   1      36.692  -3.968   7.085  1.00 31.14           C  
ATOM      7  SD  MET A   1      38.354  -4.473   7.566  1.00 31.14           S  
ATOM      8  CE  MET A   1      38.065  -6.242   7.845  1.00 31.14           C  
ATOM      9  N   ARG A   2      35.665   0.259   5.534  1.00 28.62           N  
ATOM     10  CA  ARG A   2      35.638   1.715   5.813  1.00 28.62           C  
ATOM     11  C   ARG A   2      34.226   2.293   6.003  1.00 28.62           C  
ATOM     12  CB  ARG A   2      36.413   2.495   4.737  1.00 28.62           C  
ATOM     13  O   ARG A   2      34.044   3.057   6.938  1.00 28.62           O  
ATOM     14  CG  ARG A   2      37.936   2.302   4.851  1.00 28.62           C  
ATOM     15  CD  ARG A   2      38.667   3.136   3.790  1.00 28.62           C  
ATOM     16  NE  ARG A   2      40.133   2.977   3.876  1.00 28.62           N  
ATOM     17  NH1 ARG A   2      40.677   4.333   2.099  1.00 28.62           N  
ATOM     18  NH2 ARG A   2      42.297   3.325   3.251  1.00 28.62           N  
ATOM     19  CZ  ARG A   2      41.024   3.544   3.078  1.00 28.62           C  
ATOM     20  N   ALA A   3      33.230   1.863   5.220  1.00 32.16           N  
ATOM     21  CA  ALA A   3      31.824   2.249   5.418  1.00 32.16           C  
ATOM     22  C   ALA A   3      31.272   1.792   6.783  1.00 32.16           C  
ATOM     23  CB  ALA A   3      30.983   1.677   4.269  1.00 32.16           C  
ATOM     24  O   ALA A   3      30.740   2.601   7.533  1.00 32.16           O  
ATOM     25  N   PHE A   4      31.490   0.524   7.154  1.00 36.25           N  
ATOM     26  CA  PHE A   4      31.089  -0.032   8.452  1.00 36.25           C  
ATOM     27  C   PHE A   4      31.743   0.713   9.629  1.00 36.25           C  
ATOM     28  CB  PHE A   4      31.433  -1.530   8.469  1.00 36.25           C  
ATOM     29  O   PHE A   4      31.057   1.114  10.565  1.00 36.25           O  
ATOM     30  CG  PHE A   4      30.942  -2.274   9.695  1.00 36.25           C  
ATOM     31  CD1 PHE A   4      31.804  -2.504  10.786  1.00 36.25           C  
ATOM     32  CD2 PHE A   4      29.618  -2.750   9.737  1.00 36.25           C  
ATOM     33  CE1 PHE A   4      31.339  -3.206  11.913  1.00 36.25           C  
ATOM     34  CE2 PHE A   4      29.156  -3.451  10.864  1.00 36.25           C  
ATOM     35  CZ  PHE A   4      30.016  -3.679  11.952  1.00 36.25           C  
ATOM     36  N   TYR A   5      33.052   0.984   9.560  1.00 37.16           N  
ATOM     37  CA  TYR A   5      33.764   1.753  10.586  1.00 37.16           C  
ATOM     38  C   TYR A   5      33.358   3.231  10.623  1.00 37.16           C  
ATOM     39  CB  TYR A   5      35.282   1.616  10.399  1.00 37.16           C  
ATOM     40  O   TYR A   5      33.305   3.799  11.708  1.00 37.16           O  
ATOM     41  CG  TYR A   5      35.839   0.298  10.900  1.00 37.16           C  
ATOM     42  CD1 TYR A   5      35.893   0.044  12.285  1.00 37.16           C  
ATOM     43  CD2 TYR A   5      36.320  -0.667   9.996  1.00 37.16           C  
ATOM     44  CE1 TYR A   5      36.399  -1.180  12.762  1.00 37.16           C  
ATOM     45  CE2 TYR A   5      36.810  -1.899  10.466  1.00 37.16           C  
ATOM     46  OH  TYR A   5      37.328  -3.349  12.287  1.00 37.16           O  
ATOM     47  CZ  TYR A   5      36.846  -2.159  11.849  1.00 37.16           C  
ATOM     48  N   CYS A   6      33.033   3.850   9.484  1.00 36.94           N  
ATOM     49  CA  CYS A   6      32.591   5.244   9.425  1.00 36.94           C  
ATOM     50  C   CYS A   6      31.173   5.401  10.001  1.00 36.94           C  
ATOM     51  CB  CYS A   6      32.719   5.742   7.978  1.00 36.94           C  
ATOM     52  O   CYS A   6      30.952   6.266  10.843  1.00 36.94           O  
ATOM     53  SG  CYS A   6      32.818   7.549   7.933  1.00 36.94           S  
ATOM     54  N   ILE A   7      30.253   4.487   9.670  1.00 40.84           N  
ATOM     55  CA  ILE A   7      28.911   4.415  10.273  1.00 40.84           C  
ATOM     56  C   ILE A   7      29.023   4.161  11.788  1.00 40.84           C  
ATOM     57  CB  ILE A   7      28.057   3.350   9.537  1.00 40.84           C  
ATOM     58  O   ILE A   7      28.381   4.848  12.580  1.00 40.84           O  
ATOM     59  CG1 ILE A   7      27.779   3.794   8.078  1.00 40.84           C  
ATOM     60  CG2 ILE A   7      26.722   3.100  10.264  1.00 40.84           C  
ATOM     61  CD1 ILE A   7      27.247   2.673   7.173  1.00 40.84           C  
ATOM     62  N   THR A   8      29.915   3.258  12.214  1.00 38.44           N  
ATOM     63  CA  THR A   8      30.190   2.990  13.641  1.00 38.44           C  
ATOM     64  C   THR A   8      30.807   4.203  14.359  1.00 38.44           C  
ATOM     65  CB  THR A   8      31.087   1.751  13.818  1.00 38.44           C  
ATOM     66  O   THR A   8      30.473   4.481  15.510  1.00 38.44           O  
ATOM     67  CG2 THR A   8      31.148   1.285  15.273  1.00 38.44           C  
ATOM     68  OG1 THR A   8      30.580   0.641  13.119  1.00 38.44           O  
ATOM     69  N   ALA A   9      31.673   4.969  13.690  1.00 37.19           N  
ATOM     70  CA  ALA A   9      32.287   6.179  14.237  1.00 37.19           C  
ATOM     71  C   ALA A   9      31.282   7.336  14.377  1.00 37.19           C  
ATOM     72  CB  ALA A   9      33.485   6.567  13.362  1.00 37.19           C  
ATOM     73  O   ALA A   9      31.284   8.020  15.400  1.00 37.19           O  
ATOM     74  N   VAL A  10      30.376   7.508  13.407  1.00 41.38           N  
ATOM     75  CA  VAL A  10      29.260   8.467  13.492  1.00 41.38           C  
ATOM     76  C   VAL A  10      28.307   8.084  14.635  1.00 41.38           C  
ATOM     77  CB  VAL A  10      28.547   8.577  12.125  1.00 41.38           C  
ATOM     78  O   VAL A  10      27.898   8.943  15.411  1.00 41.38           O  
ATOM     79  CG1 VAL A  10      27.273   9.429  12.188  1.00 41.38           C  
ATOM     80  CG2 VAL A  10      29.466   9.230  11.080  1.00 41.38           C  
ATOM     81  N   LEU A  11      28.038   6.790  14.842  1.00 35.78           N  
ATOM     82  CA  LEU A  11      27.224   6.285  15.960  1.00 35.78           C  
ATOM     83  C   LEU A  11      27.836   6.557  17.346  1.00 35.78           C  
ATOM     84  CB  LEU A  11      27.001   4.775  15.759  1.00 35.78           C  
ATOM     85  O   LEU A  11      27.108   6.856  18.296  1.00 35.78           O  
ATOM     86  CG  LEU A  11      25.976   4.445  14.661  1.00 35.78           C  
ATOM     87  CD1 LEU A  11      26.110   2.981  14.241  1.00 35.78           C  
ATOM     88  CD2 LEU A  11      24.556   4.682  15.178  1.00 35.78           C  
ATOM     89  N   LEU A  12      29.167   6.507  17.474  1.00 39.50           N  
ATOM     90  CA  LEU A  12      29.877   6.826  18.722  1.00 39.50           C  
ATOM     91  C   LEU A  12      29.810   8.318  19.099  1.00 39.50           C  
ATOM     92  CB  LEU A  12      31.339   6.351  18.612  1.00 39.50           C  
ATOM     93  O   LEU A  12      30.038   8.655  20.267  1.00 39.50           O  
ATOM     94  CG  LEU A  12      31.520   4.827  18.744  1.00 39.50           C  
ATOM     95  CD1 LEU A  12      32.944   4.442  18.337  1.00 39.50           C  
ATOM     96  CD2 LEU A  12      31.298   4.350  20.184  1.00 39.50           C  
ATOM     97  N   ALA A  13      29.480   9.192  18.144  1.00 40.44           N  
ATOM     98  CA  ALA A  13      29.327  10.628  18.358  1.00 40.44           C  
ATOM     99  C   ALA A  13      27.904  11.039  18.794  1.00 40.44           C  
ATOM    100  CB  ALA A  13      29.776  11.348  17.079  1.00 40.44           C  
ATOM    101  O   ALA A  13      27.754  12.073  19.440  1.00 40.44           O  
ATOM    102  N   VAL A  14      26.869  10.236  18.499  1.00 36.88           N  
ATOM    103  CA  VAL A  14      25.455  10.670  18.582  1.00 36.88           C  
ATOM    104  C   VAL A  14      24.718  10.233  19.863  1.00 36.88           C  
ATOM    105  CB  VAL A  14      24.715  10.295  17.273  1.00 36.88           C  
ATOM    106  O   VAL A  14      23.700  10.834  20.200  1.00 36.88           O  
ATOM    107  CG1 VAL A  14      23.217  10.631  17.265  1.00 36.88           C  
ATOM    108  CG2 VAL A  14      25.322  11.051  16.081  1.00 36.88           C  
ATOM    109  N   SER A  15      25.202   9.264  20.663  1.00 39.19           N  
ATOM    110  CA  SER A  15      24.586   9.020  21.988  1.00 39.19           C  
ATOM    111  C   SER A  15      25.519   8.476  23.092  1.00 39.19           C  
ATOM    112  CB  SER A  15      23.320   8.154  21.875  1.00 39.19           C  
ATOM    113  O   SER A  15      26.295   7.546  22.860  1.00 39.19           O  
ATOM    114  OG  SER A  15      23.602   6.770  21.981  1.00 39.19           O  
ATOM    115  N   PRO A  16      25.393   8.955  24.351  1.00 37.06           N  
ATOM    116  CA  PRO A  16      26.134   8.419  25.500  1.00 37.06           C  
ATOM    117  C   PRO A  16      25.759   6.977  25.884  1.00 37.06           C  
ATOM    118  CB  PRO A  16      25.835   9.369  26.669  1.00 37.06           C  
ATOM    119  O   PRO A  16      26.554   6.286  26.524  1.00 37.06           O  
ATOM    120  CG  PRO A  16      25.370  10.661  26.004  1.00 37.06           C  
ATOM    121  CD  PRO A  16      24.687  10.171  24.736  1.00 37.06           C  
ATOM    122  N   ARG A  17      24.559   6.501  25.510  1.00 43.94           N  
ATOM    123  CA  ARG A  17      24.064   5.157  25.869  1.00 43.94           C  
ATOM    124  C   ARG A  17      24.749   4.037  25.080  1.00 43.94           C  
ATOM    125  CB  ARG A  17      22.527   5.089  25.753  1.00 43.94           C  
ATOM    126  O   ARG A  17      24.925   2.952  25.628  1.00 43.94           O  
ATOM    127  CG  ARG A  17      21.825   5.724  26.967  1.00 43.94           C  
ATOM    128  CD  ARG A  17      20.300   5.546  26.894  1.00 43.94           C  
ATOM    129  NE  ARG A  17      19.624   6.079  28.097  1.00 43.94           N  
ATOM    130  NH1 ARG A  17      17.458   5.848  27.363  1.00 43.94           N  
ATOM    131  NH2 ARG A  17      17.840   6.664  29.400  1.00 43.94           N  
ATOM    132  CZ  ARG A  17      18.317   6.195  28.280  1.00 43.94           C  
ATOM    133  N   PHE A  18      25.234   4.310  23.867  1.00 37.16           N  
ATOM    134  CA  PHE A  18      25.941   3.318  23.043  1.00 37.16           C  
ATOM    135  C   PHE A  18      27.356   2.989  23.553  1.00 37.16           C  
ATOM    136  CB  PHE A  18      25.950   3.779  21.576  1.00 37.16           C  
ATOM    137  O   PHE A  18      27.843   1.877  23.356  1.00 37.16           O  
ATOM    138  CG  PHE A  18      25.254   2.798  20.655  1.00 37.16           C  
ATOM    139  CD1 PHE A  18      26.002   1.825  19.966  1.00 37.16           C  
ATOM    140  CD2 PHE A  18      23.853   2.836  20.508  1.00 37.16           C  
ATOM    141  CE1 PHE A  18      25.355   0.904  19.123  1.00 37.16           C  
ATOM    142  CE2 PHE A  18      23.207   1.913  19.667  1.00 37.16           C  
ATOM    143  CZ  PHE A  18      23.958   0.949  18.973  1.00 37.16           C  
ATOM    144  N   ARG A  19      28.000   3.898  24.307  1.00 40.03           N  
ATOM    145  CA  ARG A  19      29.338   3.660  24.893  1.00 40.03           C  
ATOM    146  C   ARG A  19      29.384   2.502  25.895  1.00 40.03           C  
ATOM    147  CB  ARG A  19      29.885   4.933  25.564  1.00 40.03           C  
ATOM    148  O   ARG A  19      30.470   2.000  26.170  1.00 40.03           O  
ATOM    149  CG  ARG A  19      30.410   5.958  24.554  1.00 40.03           C  
ATOM    150  CD  ARG A  19      31.079   7.130  25.284  1.00 40.03           C  
ATOM    151  NE  ARG A  19      31.413   8.217  24.347  1.00 40.03           N  
ATOM    152  NH1 ARG A  19      32.541   9.597  25.807  1.00 40.03           N  
ATOM    153  NH2 ARG A  19      32.207  10.239  23.693  1.00 40.03           N  
ATOM    154  CZ  ARG A  19      32.054   9.340  24.623  1.00 40.03           C  
ATOM    155  N   ARG A  20      28.245   2.081  26.460  1.00 38.56           N  
ATOM    156  CA  ARG A  20      28.198   0.974  27.432  1.00 38.56           C  
ATOM    157  C   ARG A  20      28.146  -0.414  26.790  1.00 38.56           C  
ATOM    158  CB  ARG A  20      27.048   1.167  28.435  1.00 38.56           C  
ATOM    159  O   ARG A  20      28.492  -1.371  27.469  1.00 38.56           O  
ATOM    160  CG  ARG A  20      27.369   2.258  29.466  1.00 38.56           C  
ATOM    161  CD  ARG A  20      26.290   2.312  30.555  1.00 38.56           C  
ATOM    162  NE  ARG A  20      26.438   3.512  31.403  1.00 38.56           N  
ATOM    163  NH1 ARG A  20      24.750   3.048  32.895  1.00 38.56           N  
ATOM    164  NH2 ARG A  20      25.893   4.953  33.085  1.00 38.56           N  
ATOM    165  CZ  ARG A  20      25.696   3.829  32.452  1.00 38.56           C  
ATOM    166  N   LEU A  21      27.770  -0.526  25.515  1.00 36.59           N  
ATOM    167  CA  LEU A  21      27.553  -1.816  24.844  1.00 36.59           C  
ATOM    168  C   LEU A  21      28.806  -2.407  24.167  1.00 36.59           C  
ATOM    169  CB  LEU A  21      26.347  -1.670  23.887  1.00 36.59           C  
ATOM    170  O   LEU A  21      28.794  -3.581  23.825  1.00 36.59           O  
ATOM    171  CG  LEU A  21      25.044  -2.229  24.502  1.00 36.59           C  
ATOM    172  CD1 LEU A  21      23.829  -1.399  24.091  1.00 36.59           C  
ATOM    173  CD2 LEU A  21      24.818  -3.677  24.065  1.00 36.59           C  
ATOM    174  N   LEU A  22      29.899  -1.647  24.007  1.00 36.16           N  
ATOM    175  CA  LEU A  22      31.098  -2.088  23.265  1.00 36.16           C  
ATOM    176  C   LEU A  22      32.413  -1.757  23.999  1.00 36.16           C  
ATOM    177  CB  LEU A  22      31.040  -1.516  21.832  1.00 36.16           C  
ATOM    178  O   LEU A  22      33.256  -1.002  23.514  1.00 36.16           O  
ATOM    179  CG  LEU A  22      30.019  -2.213  20.910  1.00 36.16           C  
ATOM    180  CD1 LEU A  22      29.768  -1.349  19.675  1.00 36.16           C  
ATOM    181  CD2 LEU A  22      30.519  -3.583  20.446  1.00 36.16           C  
ATOM    182  N   ARG A  23      32.605  -2.323  25.198  1.00 30.70           N  
ATOM    183  CA  ARG A  23      33.876  -2.258  25.946  1.00 30.70           C  
ATOM    184  C   ARG A  23      34.807  -3.421  25.576  1.00 30.70           C  
ATOM    185  CB  ARG A  23      33.619  -2.136  27.469  1.00 30.70           C  
ATOM    186  O   ARG A  23      35.074  -4.281  26.399  1.00 30.70           O  
ATOM    187  CG  ARG A  23      33.851  -0.719  28.009  1.00 30.70           C  
ATOM    188  CD  ARG A  23      33.781  -0.760  29.542  1.00 30.70           C  
ATOM    189  NE  ARG A  23      34.084   0.547  30.158  1.00 30.70           N  
ATOM    190  NH1 ARG A  23      33.925  -0.144  32.345  1.00 30.70           N  
ATOM    191  NH2 ARG A  23      34.456   1.974  31.903  1.00 30.70           N  
ATOM    192  CZ  ARG A  23      34.153   0.785  31.459  1.00 30.70           C  
ATOM    193  N   THR A  24      35.367  -3.398  24.371  1.00 34.62           N  
ATOM    194  CA  THR A  24      36.643  -4.065  24.052  1.00 34.62           C  
ATOM    195  C   THR A  24      37.342  -3.260  22.951  1.00 34.62           C  
ATOM    196  CB  THR A  24      36.493  -5.549  23.648  1.00 34.62           C  
ATOM    197  O   THR A  24      36.842  -3.122  21.840  1.00 34.62           O  
ATOM    198  CG2 THR A  24      36.259  -6.499  24.825  1.00 34.62           C  
ATOM    199  OG1 THR A  24      35.410  -5.731  22.771  1.00 34.62           O  
ATOM    200  N   ARG A  25      38.481  -2.633  23.276  1.00 32.16           N  
ATOM    201  CA  ARG A  25      39.316  -1.877  22.324  1.00 32.16           C  
ATOM    202  C   ARG A  25      40.430  -2.782  21.786  1.00 32.16           C  
ATOM    203  CB  ARG A  25      39.990  -0.674  23.020  1.00 32.16           C  
ATOM    204  O   ARG A  25      41.115  -3.379  22.612  1.00 32.16           O  
ATOM    205  CG  ARG A  25      39.085   0.519  23.360  1.00 32.16           C  
ATOM    206  CD  ARG A  25      39.955   1.641  23.956  1.00 32.16           C  
ATOM    207  NE  ARG A  25      39.210   2.903  24.147  1.00 32.16           N  
ATOM    208  NH1 ARG A  25      40.974   4.165  24.921  1.00 32.16           N  
ATOM    209  NH2 ARG A  25      38.981   5.119  24.645  1.00 32.16           N  
ATOM    210  CZ  ARG A  25      39.723   4.050  24.570  1.00 32.16           C  
ATOM    211  N   PRO A  26      40.733  -2.751  20.479  1.00 31.59           N  
ATOM    212  CA  PRO A  26      42.105  -2.912  20.000  1.00 31.59           C  
ATOM    213  C   PRO A  26      42.695  -1.560  19.560  1.00 31.59           C  
ATOM    214  CB  PRO A  26      42.061  -3.951  18.876  1.00 31.59           C  
ATOM    215  O   PRO A  26      41.969  -0.626  19.212  1.00 31.59           O  
ATOM    216  CG  PRO A  26      40.587  -4.352  18.767  1.00 31.59           C  
ATOM    217  CD  PRO A  26      39.838  -3.193  19.426  1.00 31.59           C  
ATOM    218  N   SER A  27      44.019  -1.443  19.651  1.00 26.30           N  
ATOM    219  CA  SER A  27      44.811  -0.221  19.479  1.00 26.30           C  
ATOM    220  C   SER A  27      44.941   0.247  18.019  1.00 26.30           C  
ATOM    221  CB  SER A  27      46.203  -0.432  20.092  1.00 26.30           C  
ATOM    222  O   SER A  27      45.016  -0.540  17.081  1.00 26.30           O  
ATOM    223  OG  SER A  27      46.813  -1.574  19.530  1.00 26.30           O  
ATOM    224  N   TRP A  28      44.999   1.571  17.846  1.00 30.56           N  
ATOM    225  CA  TRP A  28      45.016   2.302  16.573  1.00 30.56           C  
ATOM    226  C   TRP A  28      46.436   2.710  16.139  1.00 30.56           C  
ATOM    227  CB  TRP A  28      44.107   3.538  16.720  1.00 30.56           C  
ATOM    228  O   TRP A  28      46.726   3.898  16.021  1.00 30.56           O  
ATOM    229  CG  TRP A  28      42.639   3.296  16.641  1.00 30.56           C  
ATOM    230  CD1 TRP A  28      41.845   2.792  17.612  1.00 30.56           C  
ATOM    231  CD2 TRP A  28      41.773   3.536  15.493  1.00 30.56           C  
ATOM    232  CE2 TRP A  28      40.443   3.170  15.850  1.00 30.56           C  
ATOM    233  CE3 TRP A  28      41.986   4.012  14.181  1.00 30.56           C  
ATOM    234  NE1 TRP A  28      40.545   2.720  17.149  1.00 30.56           N  
ATOM    235  CH2 TRP A  28      39.615   3.757  13.654  1.00 30.56           C  
ATOM    236  CZ2 TRP A  28      39.371   3.277  14.952  1.00 30.56           C  
ATOM    237  CZ3 TRP A  28      40.918   4.120  13.270  1.00 30.56           C  
ATOM    238  N   SER A  29      47.351   1.760  15.925  1.00 25.39           N  
ATOM    239  CA  SER A  29      48.742   2.114  15.568  1.00 25.39           C  
ATOM    240  C   SER A  29      49.412   1.256  14.488  1.00 25.39           C  
ATOM    241  CB  SER A  29      49.602   2.236  16.833  1.00 25.39           C  
ATOM    242  O   SER A  29      50.625   1.333  14.338  1.00 25.39           O  
ATOM    243  OG  SER A  29      49.690   0.996  17.507  1.00 25.39           O  
ATOM    244  N   ALA A  30      48.666   0.476  13.698  1.00 25.95           N  
ATOM    245  CA  ALA A  30      49.254  -0.421  12.690  1.00 25.95           C  
ATOM    246  C   ALA A  30      48.615  -0.315  11.289  1.00 25.95           C  
ATOM    247  CB  ALA A  30      49.267  -1.847  13.254  1.00 25.95           C  
ATOM    248  O   ALA A  30      48.450  -1.318  10.605  1.00 25.95           O  
ATOM    249  N   ILE A  31      48.232   0.889  10.843  1.00 31.00           N  
ATOM    250  CA  ILE A  31      47.715   1.117   9.474  1.00 31.00           C  
ATOM    251  C   ILE A  31      48.475   2.278   8.822  1.00 31.00           C  
ATOM    252  CB  ILE A  31      46.171   1.252   9.417  1.00 31.00           C  
ATOM    253  O   ILE A  31      47.910   3.271   8.374  1.00 31.00           O  
ATOM    254  CG1 ILE A  31      45.466   0.154  10.250  1.00 31.00           C  
ATOM    255  CG2 ILE A  31      45.688   1.164   7.950  1.00 31.00           C  
ATOM    256  CD1 ILE A  31      43.937   0.254  10.276  1.00 31.00           C  
ATOM    257  N   GLY A  32      49.799   2.160   8.819  1.00 28.05           N  
ATOM    258  CA  GLY A  32      50.704   3.019   8.068  1.00 28.05           C  
ATOM    259  C   GLY A  32      51.568   2.147   7.174  1.00 28.05           C  
ATOM    260  O   GLY A  32      52.639   1.729   7.588  1.00 28.05           O  
ATOM    261  N   GLY A  33      51.089   1.860   5.964  1.00 27.06           N  
ATOM    262  CA  GLY A  33      51.898   1.237   4.918  1.00 27.06           C  
ATOM    263  C   GLY A  33      51.382  -0.111   4.437  1.00 27.06           C  
ATOM    264  O   GLY A  33      51.773  -1.148   4.949  1.00 27.06           O  
ATOM    265  N   MET A  34      50.587  -0.093   3.369  1.00 26.80           N  
ATOM    266  CA  MET A  34      50.718  -1.079   2.296  1.00 26.80           C  
ATOM    267  C   MET A  34      50.218  -0.446   0.998  1.00 26.80           C  
ATOM    268  CB  MET A  34      50.049  -2.426   2.628  1.00 26.80           C  
ATOM    269  O   MET A  34      49.092   0.044   0.901  1.00 26.80           O  
ATOM    270  CG  MET A  34      51.131  -3.494   2.860  1.00 26.80           C  
ATOM    271  SD  MET A  34      50.526  -5.050   3.552  1.00 26.80           S  
ATOM    272  CE  MET A  34      52.105  -5.791   4.049  1.00 26.80           C  
ATOM    273  N   ARG A  35      51.151  -0.348   0.049  1.00 28.95           N  
ATOM    274  CA  ARG A  35      50.980   0.176  -1.305  1.00 28.95           C  
ATOM    275  C   ARG A  35      50.082  -0.747  -2.134  1.00 28.95           C  
ATOM    276  CB  ARG A  35      52.362   0.288  -1.982  1.00 28.95           C  
ATOM    277  O   ARG A  35      50.011  -1.941  -1.880  1.00 28.95           O  
ATOM    278  CG  ARG A  35      53.079   1.621  -1.735  1.00 28.95           C  
ATOM    279  CD  ARG A  35      54.476   1.578  -2.373  1.00 28.95           C  
ATOM    280  NE  ARG A  35      55.131   2.902  -2.389  1.00 28.95           N  
ATOM    281  NH1 ARG A  35      57.113   2.226  -3.340  1.00 28.95           N  
ATOM    282  NH2 ARG A  35      56.789   4.386  -2.898  1.00 28.95           N  
ATOM    283  CZ  ARG A  35      56.336   3.163  -2.872  1.00 28.95           C  
ATOM    284  N   ARG A  36      49.471  -0.120  -3.146  1.00 39.31           N  
ATOM    285  CA  ARG A  36      48.787  -0.683  -4.319  1.00 39.31           C  
ATOM    286  C   ARG A  36      49.284  -2.075  -4.718  1.00 39.31           C  
ATOM    287  CB  ARG A  36      49.067   0.240  -5.526  1.00 39.31           C  
ATOM    288  O   ARG A  36      50.458  -2.224  -5.048  1.00 39.31           O  
ATOM    289  CG  ARG A  36      48.300   1.566  -5.521  1.00 39.31           C  
ATOM    290  CD  ARG A  36      48.757   2.434  -6.701  1.00 39.31           C  
ATOM    291  NE  ARG A  36      47.954   3.667  -6.814  1.00 39.31           N  
ATOM    292  NH1 ARG A  36      49.346   4.814  -8.241  1.00 39.31           N  
ATOM    293  NH2 ARG A  36      47.402   5.720  -7.631  1.00 39.31           N  
ATOM    294  CZ  ARG A  36      48.240   4.724  -7.556  1.00 39.31           C  
ATOM    295  N   GLN A  37      48.347  -3.008  -4.830  1.00 25.38           N  
ATOM    296  CA  GLN A  37      48.439  -4.102  -5.784  1.00 25.38           C  
ATOM    297  C   GLN A  37      47.051  -4.301  -6.407  1.00 25.38           C  
ATOM    298  CB  GLN A  37      49.048  -5.349  -5.124  1.00 25.38           C  
ATOM    299  O   GLN A  37      46.043  -4.432  -5.711  1.00 25.38           O  
ATOM    300  CG  GLN A  37      49.981  -6.084  -6.101  1.00 25.38           C  
ATOM    301  CD  GLN A  37      50.882  -7.113  -5.422  1.00 25.38           C  
ATOM    302  NE2 GLN A  37      51.694  -7.819  -6.175  1.00 25.38           N  
ATOM    303  OE1 GLN A  37      50.910  -7.283  -4.214  1.00 25.38           O  
ATOM    304  N   GLU A  38      47.018  -4.146  -7.724  1.00 33.44           N  
ATOM    305  CA  GLU A  38      45.860  -4.252  -8.602  1.00 33.44           C  
ATOM    306  C   GLU A  38      45.448  -5.723  -8.711  1.00 33.44           C  
ATOM    307  CB  GLU A  38      46.268  -3.685  -9.983  1.00 33.44           C  
ATOM    308  O   GLU A  38      46.041  -6.448  -9.494  1.00 33.44           O  
ATOM    309  CG  GLU A  38      46.430  -2.156  -9.978  1.00 33.44           C  
ATOM    310  CD  GLU A  38      47.193  -1.590 -11.190  1.00 33.44           C  
ATOM    311  OE1 GLU A  38      46.900  -0.423 -11.539  1.00 33.44           O  
ATOM    312  OE2 GLU A  38      48.152  -2.244 -11.653  1.00 33.44           O  
ATOM    313  N   ASP A  39      44.487  -6.166  -7.888  1.00 28.48           N  
ATOM    314  CA  ASP A  39      43.718  -7.410  -8.117  1.00 28.48           C  
ATOM    315  C   ASP A  39      42.433  -7.500  -7.246  1.00 28.48           C  
ATOM    316  CB  ASP A  39      44.626  -8.665  -7.980  1.00 28.48           C  
ATOM    317  O   ASP A  39      42.077  -8.539  -6.701  1.00 28.48           O  
ATOM    318  CG  ASP A  39      44.548  -9.619  -9.186  1.00 28.48           C  
ATOM    319  OD1 ASP A  39      43.734  -9.370 -10.108  1.00 28.48           O  
ATOM    320  OD2 ASP A  39      45.317 -10.607  -9.168  1.00 28.48           O  
ATOM    321  N   SER A  40      41.729  -6.376  -7.023  1.00 31.30           N  
ATOM    322  CA  SER A  40      40.677  -6.259  -5.978  1.00 31.30           C  
ATOM    323  C   SER A  40      39.232  -6.061  -6.470  1.00 31.30           C  
ATOM    324  CB  SER A  40      41.071  -5.207  -4.934  1.00 31.30           C  
ATOM    325  O   SER A  40      38.345  -5.700  -5.686  1.00 31.30           O  
ATOM    326  OG  SER A  40      41.292  -3.941  -5.530  1.00 31.30           O  
ATOM    327  N   SER A  41      38.943  -6.304  -7.751  1.00 34.91           N  
ATOM    328  CA  SER A  41      37.577  -6.145  -8.283  1.00 34.91           C  
ATOM    329  C   SER A  41      36.615  -7.261  -7.841  1.00 34.91           C  
ATOM    330  CB  SER A  41      37.605  -6.000  -9.807  1.00 34.91           C  
ATOM    331  O   SER A  41      35.427  -6.994  -7.684  1.00 34.91           O  
ATOM    332  OG  SER A  41      38.333  -7.068 -10.375  1.00 34.91           O  
ATOM    333  N   GLY A  42      37.104  -8.476  -7.558  1.00 36.31           N  
ATOM    334  CA  GLY A  42      36.272  -9.602  -7.097  1.00 36.31           C  
ATOM    335  C   GLY A  42      35.831  -9.512  -5.626  1.00 36.31           C  
ATOM    336  O   GLY A  42      34.653  -9.694  -5.313  1.00 36.31           O  
ATOM    337  N   ASP A  43      36.749  -9.161  -4.720  1.00 46.91           N  
ATOM    338  CA  ASP A  43      36.495  -9.157  -3.267  1.00 46.91           C  
ATOM    339  C   ASP A  43      35.614  -7.987  -2.796  1.00 46.91           C  
ATOM    340  CB  ASP A  43      37.841  -9.117  -2.517  1.00 46.91           C  
ATOM    341  O   ASP A  43      34.832  -8.112  -1.848  1.00 46.91           O  
ATOM    342  CG  ASP A  43      38.479 -10.489  -2.274  1.00 46.91           C  
ATOM    343  OD1 ASP A  43      37.764 -11.505  -2.407  1.00 46.91           O  
ATOM    344  OD2 ASP A  43      39.666 -10.483  -1.886  1.00 46.91           O  
ATOM    345  N   SER A  44      35.707  -6.830  -3.458  1.00 53.16           N  
ATOM    346  CA  SER A  44      34.971  -5.618  -3.066  1.00 53.16           C  
ATOM    347  C   SER A  44      33.464  -5.716  -3.335  1.00 53.16           C  
ATOM    348  CB  SER A  44      35.579  -4.390  -3.751  1.00 53.16           C  
ATOM    349  O   SER A  44      32.652  -5.258  -2.519  1.00 53.16           O  
ATOM    350  OG  SER A  44      35.629  -4.541  -5.153  1.00 53.16           O  
ATOM    351  N   ASN A  45      33.078  -6.383  -4.424  1.00 65.00           N  
ATOM    352  CA  ASN A  45      31.678  -6.619  -4.760  1.00 65.00           C  
ATOM    353  C   ASN A  45      31.050  -7.635  -3.795  1.00 65.00           C  
ATOM    354  CB  ASN A  45      31.581  -6.994  -6.251  1.00 65.00           C  
ATOM    355  O   ASN A  45      29.981  -7.363  -3.247  1.00 65.00           O  
ATOM    356  CG  ASN A  45      31.854  -5.806  -7.165  1.00 65.00           C  
ATOM    357  ND2 ASN A  45      32.032  -6.032  -8.442  1.00 65.00           N  
ATOM    358  OD1 ASN A  45      31.879  -4.658  -6.747  1.00 65.00           O  
ATOM    359  N   HIS A  46      31.753  -8.726  -3.457  1.00 72.56           N  
ATOM    360  CA  HIS A  46      31.279  -9.720  -2.482  1.00 72.56           C  
ATOM    361  C   HIS A  46      30.945  -9.107  -1.110  1.00 72.56           C  
ATOM    362  CB  HIS A  46      32.297 -10.857  -2.359  1.00 72.56           C  
ATOM    363  O   HIS A  46      29.876  -9.355  -0.549  1.00 72.56           O  
ATOM    364  CG  HIS A  46      31.719 -12.028  -1.604  1.00 72.56           C  
ATOM    365  CD2 HIS A  46      32.079 -12.463  -0.358  1.00 72.56           C  
ATOM    366  ND1 HIS A  46      30.687 -12.835  -2.032  1.00 72.56           N  
ATOM    367  CE1 HIS A  46      30.433 -13.732  -1.066  1.00 72.56           C  
ATOM    368  NE2 HIS A  46      31.250 -13.539  -0.020  1.00 72.56           N  
ATOM    369  N   MET A  47      31.808  -8.223  -0.597  1.00 79.31           N  
ATOM    370  CA  MET A  47      31.551  -7.525   0.669  1.00 79.31           C  
ATOM    371  C   MET A  47      30.311  -6.619   0.630  1.00 79.31           C  
ATOM    372  CB  MET A  47      32.754  -6.659   1.052  1.00 79.31           C  
ATOM    373  O   MET A  47      29.662  -6.423   1.659  1.00 79.31           O  
ATOM    374  CG  MET A  47      34.001  -7.459   1.436  1.00 79.31           C  
ATOM    375  SD  MET A  47      35.183  -6.478   2.410  1.00 79.31           S  
ATOM    376  CE  MET A  47      34.428  -6.682   4.041  1.00 79.31           C  
ATOM    377  N   THR A  48      29.992  -6.050  -0.534  1.00 84.88           N  
ATOM    378  CA  THR A  48      28.837  -5.158  -0.706  1.00 84.88           C  
ATOM    379  C   THR A  48      27.534  -5.955  -0.675  1.00 84.88           C  
ATOM    380  CB  THR A  48      28.977  -4.342  -2.000  1.00 84.88           C  
ATOM    381  O   THR A  48      26.594  -5.557   0.011  1.00 84.88           O  
ATOM    382  CG2 THR A  48      27.848  -3.326  -2.166  1.00 84.88           C  
ATOM    383  OG1 THR A  48      30.191  -3.612  -1.961  1.00 84.88           O  
ATOM    384  N   TYR A  49      27.499  -7.129  -1.314  1.00 84.44           N  
ATOM    385  CA  TYR A  49      26.363  -8.054  -1.232  1.00 84.44           C  
ATOM    386  C   TYR A  49      26.099  -8.507   0.206  1.00 84.44           C  
ATOM    387  CB  TYR A  49      26.619  -9.271  -2.132  1.00 84.44           C  
ATOM    388  O   TYR A  49      24.973  -8.408   0.695  1.00 84.44           O  
ATOM    389  CG  TYR A  49      26.706  -8.913  -3.597  1.00 84.44           C  
ATOM    390  CD1 TYR A  49      25.574  -8.405  -4.243  1.00 84.44           C  
ATOM    391  CD2 TYR A  49      27.902  -9.066  -4.320  1.00 84.44           C  
ATOM    392  CE1 TYR A  49      25.671  -8.001  -5.580  1.00 84.44           C  
ATOM    393  CE2 TYR A  49      28.011  -8.618  -5.651  1.00 84.44           C  
ATOM    394  OH  TYR A  49      26.959  -7.581  -7.562  1.00 84.44           O  
ATOM    395  CZ  TYR A  49      26.890  -8.051  -6.285  1.00 84.44           C  
ATOM    396  N   LEU A  50      27.149  -8.930   0.917  1.00 87.44           N  
ATOM    397  CA  LEU A  50      27.036  -9.336   2.319  1.00 87.44           C  
ATOM    398  C   LEU A  50      26.525  -8.202   3.210  1.00 87.44           C  
ATOM    399  CB  LEU A  50      28.400  -9.825   2.827  1.00 87.44           C  
ATOM    400  O   LEU A  50      25.740  -8.453   4.120  1.00 87.44           O  
ATOM    401  CG  LEU A  50      28.869 -11.165   2.233  1.00 87.44           C  
ATOM    402  CD1 LEU A  50      30.269 -11.459   2.771  1.00 87.44           C  
ATOM    403  CD2 LEU A  50      27.946 -12.324   2.617  1.00 87.44           C  
ATOM    404  N   PHE A  51      26.932  -6.958   2.944  1.00 91.31           N  
ATOM    405  CA  PHE A  51      26.430  -5.794   3.670  1.00 91.31           C  
ATOM    406  C   PHE A  51      24.921  -5.596   3.474  1.00 91.31           C  
ATOM    407  CB  PHE A  51      27.220  -4.550   3.248  1.00 91.31           C  
ATOM    408  O   PHE A  51      24.197  -5.450   4.457  1.00 91.31           O  
ATOM    409  CG  PHE A  51      26.654  -3.269   3.820  1.00 91.31           C  
ATOM    410  CD1 PHE A  51      25.845  -2.433   3.024  1.00 91.31           C  
ATOM    411  CD2 PHE A  51      26.876  -2.953   5.172  1.00 91.31           C  
ATOM    412  CE1 PHE A  51      25.268  -1.279   3.582  1.00 91.31           C  
ATOM    413  CE2 PHE A  51      26.304  -1.796   5.727  1.00 91.31           C  
ATOM    414  CZ  PHE A  51      25.502  -0.962   4.931  1.00 91.31           C  
ATOM    415  N   VAL A  52      24.436  -5.640   2.228  1.00 93.31           N  
ATOM    416  CA  VAL A  52      23.003  -5.497   1.916  1.00 93.31           C  
ATOM    417  C   VAL A  52      22.180  -6.588   2.606  1.00 93.31           C  
ATOM    418  CB  VAL A  52      22.789  -5.523   0.390  1.00 93.31           C  
ATOM    419  O   VAL A  52      21.190  -6.289   3.276  1.00 93.31           O  
ATOM    420  CG1 VAL A  52      21.310  -5.587   0.010  1.00 93.31           C  
ATOM    421  CG2 VAL A  52      23.372  -4.262  -0.264  1.00 93.31           C  
ATOM    422  N   ILE A  53      22.620  -7.845   2.512  1.00 93.12           N  
ATOM    423  CA  ILE A  53      21.951  -8.968   3.181  1.00 93.12           C  
ATOM    424  C   ILE A  53      21.992  -8.803   4.703  1.00 93.12           C  
ATOM    425  CB  ILE A  53      22.571 -10.308   2.727  1.00 93.12           C  
ATOM    426  O   ILE A  53      20.976  -9.011   5.364  1.00 93.12           O  
ATOM    427  CG1 ILE A  53      22.362 -10.566   1.216  1.00 93.12           C  
ATOM    428  CG2 ILE A  53      22.021 -11.493   3.543  1.00 93.12           C  
ATOM    429  CD1 ILE A  53      20.904 -10.717   0.763  1.00 93.12           C  
ATOM    430  N   ALA A  54      23.120  -8.370   5.271  1.00 94.44           N  
ATOM    431  CA  ALA A  54      23.237  -8.118   6.704  1.00 94.44           C  
ATOM    432  C   ALA A  54      22.264  -7.031   7.187  1.00 94.44           C  
ATOM    433  CB  ALA A  54      24.689  -7.761   7.042  1.00 94.44           C  
ATOM    434  O   ALA A  54      21.687  -7.181   8.262  1.00 94.44           O  
ATOM    435  N   CYS A  55      22.028  -5.976   6.399  1.00 95.19           N  
ATOM    436  CA  CYS A  55      21.011  -4.967   6.702  1.00 95.19           C  
ATOM    437  C   CYS A  55      19.596  -5.561   6.727  1.00 95.19           C  
ATOM    438  CB  CYS A  55      21.096  -3.829   5.678  1.00 95.19           C  
ATOM    439  O   CYS A  55      18.842  -5.298   7.664  1.00 95.19           O  
ATOM    440  SG  CYS A  55      22.522  -2.770   6.038  1.00 95.19           S  
ATOM    441  N   GLY A  56      19.246  -6.396   5.745  1.00 94.44           N  
ATOM    442  CA  GLY A  56      17.958  -7.094   5.734  1.00 94.44           C  
ATOM    443  C   GLY A  56      17.796  -8.034   6.934  1.00 94.44           C  
ATOM    444  O   GLY A  56      16.780  -7.999   7.626  1.00 94.44           O  
ATOM    445  N   VAL A  57      18.832  -8.815   7.257  1.00 96.06           N  
ATOM    446  CA  VAL A  57      18.845  -9.709   8.428  1.00 96.06           C  
ATOM    447  C   VAL A  57      18.725  -8.915   9.729  1.00 96.06           C  
ATOM    448  CB  VAL A  57      20.111 -10.589   8.431  1.00 96.06           C  
ATOM    449  O   VAL A  57      18.004  -9.331  10.633  1.00 96.06           O  
ATOM    450  CG1 VAL A  57      20.284 -11.382   9.735  1.00 96.06           C  
ATOM    451  CG2 VAL A  57      20.060 -11.609   7.286  1.00 96.06           C  
ATOM    452  N   LEU A  58      19.373  -7.753   9.831  1.00 96.50           N  
ATOM    453  CA  LEU A  58      19.258  -6.872  10.991  1.00 96.50           C  
ATOM    454  C   LEU A  58      17.812  -6.399  11.212  1.00 96.50           C  
ATOM    455  CB  LEU A  58      20.225  -5.690  10.813  1.00 96.50           C  
ATOM    456  O   LEU A  58      17.369  -6.351  12.360  1.00 96.50           O  
ATOM    457  CG  LEU A  58      20.243  -4.712  11.998  1.00 96.50           C  
ATOM    458  CD1 LEU A  58      20.802  -5.353  13.270  1.00 96.50           C  
ATOM    459  CD2 LEU A  58      21.105  -3.503  11.648  1.00 96.50           C  
ATOM    460  N   ALA A  59      17.069  -6.107  10.139  1.00 95.69           N  
ATOM    461  CA  ALA A  59      15.644  -5.779  10.220  1.00 95.69           C  
ATOM    462  C   ALA A  59      14.838  -6.934  10.832  1.00 95.69           C  
ATOM    463  CB  ALA A  59      15.119  -5.437   8.822  1.00 95.69           C  
ATOM    464  O   ALA A  59      14.069  -6.727  11.772  1.00 95.69           O  
ATOM    465  N   LEU A  60      15.076  -8.165  10.361  1.00 95.06           N  
ATOM    466  CA  LEU A  60      14.410  -9.363  10.879  1.00 95.06           C  
ATOM    467  C   LEU A  60      14.776  -9.640  12.343  1.00 95.06           C  
ATOM    468  CB  LEU A  60      14.753 -10.584  10.007  1.00 95.06           C  
ATOM    469  O   LEU A  60      13.903  -9.959  13.147  1.00 95.06           O  
ATOM    470  CG  LEU A  60      14.364 -10.482   8.521  1.00 95.06           C  
ATOM    471  CD1 LEU A  60      14.617 -11.833   7.853  1.00 95.06           C  
ATOM    472  CD2 LEU A  60      12.897 -10.117   8.325  1.00 95.06           C  
ATOM    473  N   LEU A  61      16.049  -9.481  12.717  1.00 95.81           N  
ATOM    474  CA  LEU A  61      16.510  -9.647  14.099  1.00 95.81           C  
ATOM    475  C   LEU A  61      15.873  -8.620  15.039  1.00 95.81           C  
ATOM    476  CB  LEU A  61      18.043  -9.536  14.160  1.00 95.81           C  
ATOM    477  O   LEU A  61      15.462  -8.981  16.145  1.00 95.81           O  
ATOM    478  CG  LEU A  61      18.810 -10.734  13.575  1.00 95.81           C  
ATOM    479  CD1 LEU A  61      20.309 -10.430  13.619  1.00 95.81           C  
ATOM    480  CD2 LEU A  61      18.562 -12.025  14.361  1.00 95.81           C  
ATOM    481  N   TYR A  62      15.751  -7.362  14.605  1.00 95.00           N  
ATOM    482  CA  TYR A  62      14.995  -6.361  15.350  1.00 95.00           C  
ATOM    483  C   TYR A  62      13.522  -6.768  15.475  1.00 95.00           C  
ATOM    484  CB  TYR A  62      15.137  -4.978  14.705  1.00 95.00           C  
ATOM    485  O   TYR A  62      12.973  -6.701  16.572  1.00 95.00           O  
ATOM    486  CG  TYR A  62      14.317  -3.925  15.426  1.00 95.00           C  
ATOM    487  CD1 TYR A  62      12.936  -3.827  15.176  1.00 95.00           C  
ATOM    488  CD2 TYR A  62      14.912  -3.075  16.378  1.00 95.00           C  
ATOM    489  CE1 TYR A  62      12.151  -2.877  15.848  1.00 95.00           C  
ATOM    490  CE2 TYR A  62      14.134  -2.093  17.025  1.00 95.00           C  
ATOM    491  OH  TYR A  62      11.989  -1.056  17.373  1.00 95.00           O  
ATOM    492  CZ  TYR A  62      12.751  -1.996  16.761  1.00 95.00           C  
ATOM    493  N   GLY A  63      12.898  -7.245  14.392  1.00 92.75           N  
ATOM    494  CA  GLY A  63      11.529  -7.765  14.414  1.00 92.75           C  
ATOM    495  C   GLY A  63      11.353  -8.869  15.459  1.00 92.75           C  
ATOM    496  O   GLY A  63      10.466  -8.786  16.300  1.00 92.75           O  
ATOM    497  N   VAL A  64      12.258  -9.853  15.507  1.00 93.31           N  
ATOM    498  CA  VAL A  64      12.249 -10.920  16.526  1.00 93.31           C  
ATOM    499  C   VAL A  64      12.409 -10.361  17.943  1.00 93.31           C  
ATOM    500  CB  VAL A  64      13.344 -11.966  16.232  1.00 93.31           C  
ATOM    501  O   VAL A  64      11.726 -10.813  18.865  1.00 93.31           O  
ATOM    502  CG1 VAL A  64      13.491 -13.004  17.358  1.00 93.31           C  
ATOM    503  CG2 VAL A  64      13.028 -12.741  14.948  1.00 93.31           C  
ATOM    504  N   TYR A  65      13.295  -9.382  18.141  1.00 95.06           N  
ATOM    505  CA  TYR A  65      13.448  -8.699  19.426  1.00 95.06           C  
ATOM    506  C   TYR A  65      12.148  -7.998  19.853  1.00 95.06           C  
ATOM    507  CB  TYR A  65      14.624  -7.713  19.350  1.00 95.06           C  
ATOM    508  O   TYR A  65      11.695  -8.184  20.985  1.00 95.06           O  
ATOM    509  CG  TYR A  65      14.606  -6.662  20.441  1.00 95.06           C  
ATOM    510  CD1 TYR A  65      14.108  -5.372  20.166  1.00 95.06           C  
ATOM    511  CD2 TYR A  65      15.015  -6.997  21.745  1.00 95.06           C  
ATOM    512  CE1 TYR A  65      14.025  -4.415  21.195  1.00 95.06           C  
ATOM    513  CE2 TYR A  65      14.930  -6.044  22.778  1.00 95.06           C  
ATOM    514  OH  TYR A  65      14.344  -3.832  23.500  1.00 95.06           O  
ATOM    515  CZ  TYR A  65      14.433  -4.751  22.502  1.00 95.06           C  
ATOM    516  N   ALA A  66      11.525  -7.243  18.949  1.00 93.31           N  
ATOM    517  CA  ALA A  66      10.284  -6.529  19.212  1.00 93.31           C  
ATOM    518  C   ALA A  66       9.117  -7.500  19.469  1.00 93.31           C  
ATOM    519  CB  ALA A  66      10.037  -5.556  18.057  1.00 93.31           C  
ATOM    520  O   ALA A  66       8.390  -7.305  20.440  1.00 93.31           O  
ATOM    521  N   ILE A  67       9.004  -8.604  18.714  1.00 93.38           N  
ATOM    522  CA  ILE A  67       8.023  -9.675  18.969  1.00 93.38           C  
ATOM    523  C   ILE A  67       8.194 -10.215  20.386  1.00 93.38           C  
ATOM    524  CB  ILE A  67       8.140 -10.827  17.938  1.00 93.38           C  
ATOM    525  O   ILE A  67       7.222 -10.288  21.133  1.00 93.38           O  
ATOM    526  CG1 ILE A  67       7.656 -10.374  16.547  1.00 93.38           C  
ATOM    527  CG2 ILE A  67       7.317 -12.061  18.372  1.00 93.38           C  
ATOM    528  CD1 ILE A  67       8.039 -11.318  15.400  1.00 93.38           C  
ATOM    529  N   LYS A  68       9.421 -10.569  20.793  1.00 94.06           N  
ATOM    530  CA  LYS A  68       9.681 -11.063  22.155  1.00 94.06           C  
ATOM    531  C   LYS A  68       9.305 -10.026  23.212  1.00 94.06           C  
ATOM    532  CB  LYS A  68      11.149 -11.478  22.306  1.00 94.06           C  
ATOM    533  O   LYS A  68       8.727 -10.392  24.229  1.00 94.06           O  
ATOM    534  CG  LYS A  68      11.443 -12.805  21.595  1.00 94.06           C  
ATOM    535  CD  LYS A  68      12.917 -13.186  21.769  1.00 94.06           C  
ATOM    536  CE  LYS A  68      13.184 -14.524  21.075  1.00 94.06           C  
ATOM    537  NZ  LYS A  68      14.579 -14.984  21.284  1.00 94.06           N  
ATOM    538  N   SER A  69       9.598  -8.749  22.962  1.00 93.56           N  
ATOM    539  CA  SER A  69       9.232  -7.656  23.866  1.00 93.56           C  
ATOM    540  C   SER A  69       7.718  -7.500  24.010  1.00 93.56           C  
ATOM    541  CB  SER A  69       9.831  -6.332  23.384  1.00 93.56           C  
ATOM    542  O   SER A  69       7.258  -7.291  25.127  1.00 93.56           O  
ATOM    543  OG  SER A  69       9.552  -5.298  24.317  1.00 93.56           O  
ATOM    544  N   VAL A  70       6.956  -7.576  22.915  1.00 93.81           N  
ATOM    545  CA  VAL A  70       5.490  -7.457  22.942  1.00 93.81           C  
ATOM    546  C   VAL A  70       4.876  -8.713  23.556  1.00 93.81           C  
ATOM    547  CB  VAL A  70       4.925  -7.166  21.534  1.00 93.81           C  
ATOM    548  O   VAL A  70       4.060  -8.618  24.456  1.00 93.81           O  
ATOM    549  CG1 VAL A  70       3.392  -7.140  21.514  1.00 93.81           C  
ATOM    550  CG2 VAL A  70       5.392  -5.794  21.025  1.00 93.81           C  
ATOM    551  N   MET A  71       5.305  -9.912  23.159  1.00 93.19           N  
ATOM    552  CA  MET A  71       4.738 -11.162  23.684  1.00 93.19           C  
ATOM    553  C   MET A  71       4.980 -11.364  25.186  1.00 93.19           C  
ATOM    554  CB  MET A  71       5.259 -12.364  22.888  1.00 93.19           C  
ATOM    555  O   MET A  71       4.192 -12.066  25.820  1.00 93.19           O  
ATOM    556  CG  MET A  71       4.775 -12.399  21.430  1.00 93.19           C  
ATOM    557  SD  MET A  71       2.978 -12.504  21.174  1.00 93.19           S  
ATOM    558  CE  MET A  71       2.620 -10.756  20.846  1.00 93.19           C  
ATOM    559  N   ALA A  72       6.021 -10.740  25.749  1.00 92.69           N  
ATOM    560  CA  ALA A  72       6.314 -10.756  27.181  1.00 92.69           C  
ATOM    561  C   ALA A  72       5.357  -9.898  28.030  1.00 92.69           C  
ATOM    562  CB  ALA A  72       7.769 -10.309  27.377  1.00 92.69           C  
ATOM    563  O   ALA A  72       5.337 -10.061  29.250  1.00 92.69           O  
ATOM    564  N   THR A  73       4.577  -8.988  27.434  1.00 92.69           N  
ATOM    565  CA  THR A  73       3.561  -8.230  28.180  1.00 92.69           C  
ATOM    566  C   THR A  73       2.312  -9.079  28.435  1.00 92.69           C  
ATOM    567  CB  THR A  73       3.199  -6.889  27.523  1.00 92.69           C  
ATOM    568  O   THR A  73       2.015 -10.029  27.701  1.00 92.69           O  
ATOM    569  CG2 THR A  73       4.417  -6.000  27.273  1.00 92.69           C  
ATOM    570  OG1 THR A  73       2.564  -7.076  26.293  1.00 92.69           O  
ATOM    571  N   SER A  74       1.589  -8.746  29.510  1.00 93.00           N  
ATOM    572  CA  SER A  74       0.371  -9.450  29.926  1.00 93.00           C  
ATOM    573  C   SER A  74      -0.717  -9.372  28.853  1.00 93.00           C  
ATOM    574  CB  SER A  74      -0.157  -8.861  31.238  1.00 93.00           C  
ATOM    575  O   SER A  74      -0.954  -8.311  28.280  1.00 93.00           O  
ATOM    576  OG  SER A  74      -1.326  -9.544  31.643  1.00 93.00           O  
ATOM    577  N   ALA A  75      -1.416 -10.487  28.625  1.00 91.69           N  
ATOM    578  CA  ALA A  75      -2.587 -10.555  27.748  1.00 91.69           C  
ATOM    579  C   ALA A  75      -3.894 -10.124  28.449  1.00 91.69           C  
ATOM    580  CB  ALA A  75      -2.663 -11.963  27.144  1.00 91.69           C  
ATOM    581  O   ALA A  75      -4.979 -10.362  27.929  1.00 91.69           O  
ATOM    582  N   GLY A  76      -3.800  -9.516  29.635  1.00 93.31           N  
ATOM    583  CA  GLY A  76      -4.947  -8.992  30.372  1.00 93.31           C  
ATOM    584  C   GLY A  76      -5.816 -10.069  31.017  1.00 93.31           C  
ATOM    585  O   GLY A  76      -5.344 -11.150  31.380  1.00 93.31           O  
ATOM    586  N   THR A  77      -7.092  -9.746  31.216  1.00 94.44           N  
ATOM    587  CA  THR A  77      -8.056 -10.586  31.944  1.00 94.44           C  
ATOM    588  C   THR A  77      -8.494 -11.813  31.135  1.00 94.44           C  
ATOM    589  CB  THR A  77      -9.288  -9.770  32.370  1.00 94.44           C  
ATOM    590  O   THR A  77      -8.321 -11.870  29.919  1.00 94.44           O  
ATOM    591  CG2 THR A  77      -8.929  -8.487  33.123  1.00 94.44           C  
ATOM    592  OG1 THR A  77     -10.051  -9.421  31.242  1.00 94.44           O  
ATOM    593  N   ALA A  78      -9.114 -12.798  31.794  1.00 93.94           N  
ATOM    594  CA  ALA A  78      -9.647 -13.985  31.114  1.00 93.94           C  
ATOM    595  C   ALA A  78     -10.666 -13.627  30.016  1.00 93.94           C  
ATOM    596  CB  ALA A  78     -10.270 -14.909  32.167  1.00 93.94           C  
ATOM    597  O   ALA A  78     -10.644 -14.223  28.942  1.00 93.94           O  
ATOM    598  N   ARG A  79     -11.505 -12.607  30.253  1.00 91.94           N  
ATOM    599  CA  ARG A  79     -12.479 -12.124  29.266  1.00 91.94           C  
ATOM    600  C   ARG A  79     -11.799 -11.532  28.032  1.00 91.94           C  
ATOM    601  CB  ARG A  79     -13.434 -11.116  29.933  1.00 91.94           C  
ATOM    602  O   ARG A  79     -12.162 -11.876  26.913  1.00 91.94           O  
ATOM    603  CG  ARG A  79     -14.527 -10.588  28.990  1.00 91.94           C  
ATOM    604  CD  ARG A  79     -15.365 -11.721  28.387  1.00 91.94           C  
ATOM    605  NE  ARG A  79     -16.448 -11.193  27.554  1.00 91.94           N  
ATOM    606  NH1 ARG A  79     -17.266 -13.228  26.824  1.00 91.94           N  
ATOM    607  NH2 ARG A  79     -18.252 -11.306  26.214  1.00 91.94           N  
ATOM    608  CZ  ARG A  79     -17.312 -11.920  26.873  1.00 91.94           C  
ATOM    609  N   MET A  80     -10.774 -10.703  28.231  1.00 94.19           N  
ATOM    610  CA  MET A  80      -9.981 -10.144  27.130  1.00 94.19           C  
ATOM    611  C   MET A  80      -9.303 -11.245  26.304  1.00 94.19           C  
ATOM    612  CB  MET A  80      -8.912  -9.205  27.697  1.00 94.19           C  
ATOM    613  O   MET A  80      -9.281 -11.174  25.078  1.00 94.19           O  
ATOM    614  CG  MET A  80      -9.481  -7.930  28.318  1.00 94.19           C  
ATOM    615  SD  MET A  80      -8.226  -6.967  29.204  1.00 94.19           S  
ATOM    616  CE  MET A  80      -7.212  -6.441  27.799  1.00 94.19           C  
ATOM    617  N   GLN A  81      -8.783 -12.284  26.963  1.00 93.50           N  
ATOM    618  CA  GLN A  81      -8.154 -13.424  26.292  1.00 93.50           C  
ATOM    619  C   GLN A  81      -9.155 -14.263  25.487  1.00 93.50           C  
ATOM    620  CB  GLN A  81      -7.426 -14.299  27.321  1.00 93.50           C  
ATOM    621  O   GLN A  81      -8.810 -14.713  24.398  1.00 93.50           O  
ATOM    622  CG  GLN A  81      -6.207 -13.589  27.927  1.00 93.50           C  
ATOM    623  CD  GLN A  81      -5.540 -14.422  29.014  1.00 93.50           C  
ATOM    624  NE2 GLN A  81      -5.096 -13.821  30.098  1.00 93.50           N  
ATOM    625  OE1 GLN A  81      -5.376 -15.626  28.912  1.00 93.50           O  
ATOM    626  N   GLU A  82     -10.386 -14.446  25.979  1.00 90.31           N  
ATOM    627  CA  GLU A  82     -11.458 -15.136  25.246  1.00 90.31           C  
ATOM    628  C   GLU A  82     -11.793 -14.412  23.933  1.00 90.31           C  
ATOM    629  CB  GLU A  82     -12.715 -15.232  26.135  1.00 90.31           C  
ATOM    630  O   GLU A  82     -11.837 -15.033  22.871  1.00 90.31           O  
ATOM    631  CG  GLU A  82     -13.796 -16.150  25.533  1.00 90.31           C  
ATOM    632  CD  GLU A  82     -15.205 -15.935  26.113  1.00 90.31           C  
ATOM    633  OE1 GLU A  82     -16.170 -16.391  25.440  1.00 90.31           O  
ATOM    634  OE2 GLU A  82     -15.349 -15.260  27.162  1.00 90.31           O  
ATOM    635  N   ILE A  83     -11.975 -13.090  23.994  1.00 90.56           N  
ATOM    636  CA  ILE A  83     -12.269 -12.254  22.821  1.00 90.56           C  
ATOM    637  C   ILE A  83     -11.091 -12.287  21.845  1.00 90.56           C  
ATOM    638  CB  ILE A  83     -12.582 -10.815  23.277  1.00 90.56           C  
ATOM    639  O   ILE A  83     -11.261 -12.558  20.657  1.00 90.56           O  
ATOM    640  CG1 ILE A  83     -13.874 -10.768  24.125  1.00 90.56           C  
ATOM    641  CG2 ILE A  83     -12.730  -9.872  22.071  1.00 90.56           C  
ATOM    642  CD1 ILE A  83     -13.905  -9.558  25.061  1.00 90.56           C  
ATOM    643  N   ALA A  84      -9.872 -12.091  22.353  1.00 91.25           N  
ATOM    644  CA  ALA A  84      -8.668 -12.129  21.536  1.00 91.25           C  
ATOM    645  C   ALA A  84      -8.462 -13.491  20.857  1.00 91.25           C  
ATOM    646  CB  ALA A  84      -7.476 -11.769  22.425  1.00 91.25           C  
ATOM    647  O   ALA A  84      -7.933 -13.539  19.749  1.00 91.25           O  
ATOM    648  N   ALA A  85      -8.864 -14.596  21.493  1.00 90.44           N  
ATOM    649  CA  ALA A  85      -8.813 -15.922  20.885  1.00 90.44           C  
ATOM    650  C   ALA A  85      -9.792 -16.047  19.706  1.00 90.44           C  
ATOM    651  CB  ALA A  85      -9.071 -16.982  21.962  1.00 90.44           C  
ATOM    652  O   ALA A  85      -9.405 -16.578  18.668  1.00 90.44           O  
ATOM    653  N   ALA A  86     -11.006 -15.496  19.822  1.00 87.62           N  
ATOM    654  CA  ALA A  86     -11.984 -15.488  18.732  1.00 87.62           C  
ATOM    655  C   ALA A  86     -11.488 -14.689  17.512  1.00 87.62           C  
ATOM    656  CB  ALA A  86     -13.315 -14.943  19.265  1.00 87.62           C  
ATOM    657  O   ALA A  86     -11.584 -15.167  16.381  1.00 87.62           O  
ATOM    658  N   VAL A  87     -10.881 -13.516  17.737  1.00 90.31           N  
ATOM    659  CA  VAL A  87     -10.265 -12.724  16.655  1.00 90.31           C  
ATOM    660  C   VAL A  87      -9.087 -13.485  16.026  1.00 90.31           C  
ATOM    661  CB  VAL A  87      -9.834 -11.324  17.145  1.00 90.31           C  
ATOM    662  O   VAL A  87      -8.962 -13.530  14.805  1.00 90.31           O  
ATOM    663  CG1 VAL A  87      -9.287 -10.463  15.997  1.00 90.31           C  
ATOM    664  CG2 VAL A  87     -11.005 -10.540  17.753  1.00 90.31           C  
ATOM    665  N   GLN A  88      -8.241 -14.150  16.824  1.00 89.62           N  
ATOM    666  CA  GLN A  88      -7.127 -14.964  16.303  1.00 89.62           C  
ATOM    667  C   GLN A  88      -7.600 -16.134  15.443  1.00 89.62           C  
ATOM    668  CB  GLN A  88      -6.252 -15.498  17.451  1.00 89.62           C  
ATOM    669  O   GLN A  88      -7.021 -16.385  14.386  1.00 89.62           O  
ATOM    670  CG  GLN A  88      -5.373 -14.395  18.036  1.00 89.62           C  
ATOM    671  CD  GLN A  88      -4.638 -14.811  19.298  1.00 89.62           C  
ATOM    672  NE2 GLN A  88      -4.822 -14.088  20.379  1.00 89.62           N  
ATOM    673  OE1 GLN A  88      -3.859 -15.753  19.335  1.00 89.62           O  
ATOM    674  N   GLU A  89      -8.638 -16.840  15.881  1.00 87.12           N  
ATOM    675  CA  GLU A  89      -9.214 -17.955  15.137  1.00 87.12           C  
ATOM    676  C   GLU A  89      -9.808 -17.483  13.806  1.00 87.12           C  
ATOM    677  CB  GLU A  89     -10.257 -18.654  16.018  1.00 87.12           C  
ATOM    678  O   GLU A  89      -9.478 -18.040  12.755  1.00 87.12           O  
ATOM    679  CG  GLU A  89     -10.807 -19.919  15.345  1.00 87.12           C  
ATOM    680  CD  GLU A  89     -11.826 -20.677  16.208  1.00 87.12           C  
ATOM    681  OE1 GLU A  89     -12.405 -21.645  15.667  1.00 87.12           O  
ATOM    682  OE2 GLU A  89     -12.004 -20.317  17.395  1.00 87.12           O  
ATOM    683  N   GLY A  90     -10.610 -16.412  13.829  1.00 85.62           N  
ATOM    684  CA  GLY A  90     -11.213 -15.845  12.624  1.00 85.62           C  
ATOM    685  C   GLY A  90     -10.170 -15.348  11.620  1.00 85.62           C  
ATOM    686  O   GLY A  90     -10.255 -15.657  10.430  1.00 85.62           O  
ATOM    687  N   ALA A  91      -9.132 -14.662  12.100  1.00 87.50           N  
ATOM    688  CA  ALA A  91      -8.059 -14.156  11.253  1.00 87.50           C  
ATOM    689  C   ALA A  91      -7.224 -15.290  10.636  1.00 87.50           C  
ATOM    690  CB  ALA A  91      -7.231 -13.166  12.081  1.00 87.50           C  
ATOM    691  O   ALA A  91      -6.922 -15.264   9.439  1.00 87.50           O  
ATOM    692  N   ALA A  92      -6.902 -16.333  11.410  1.00 85.50           N  
ATOM    693  CA  ALA A  92      -6.209 -17.512  10.894  1.00 85.50           C  
ATOM    694  C   ALA A  92      -7.056 -18.268   9.855  1.00 85.50           C  
ATOM    695  CB  ALA A  92      -5.827 -18.415  12.072  1.00 85.50           C  
ATOM    696  O   ALA A  92      -6.536 -18.681   8.816  1.00 85.50           O  
ATOM    697  N   ALA A  93      -8.360 -18.427  10.103  1.00 83.69           N  
ATOM    698  CA  ALA A  93      -9.279 -19.080   9.175  1.00 83.69           C  
ATOM    699  C   ALA A  93      -9.373 -18.329   7.837  1.00 83.69           C  
ATOM    700  CB  ALA A  93     -10.649 -19.208   9.850  1.00 83.69           C  
ATOM    701  O   ALA A  93      -9.277 -18.956   6.775  1.00 83.69           O  
ATOM    702  N   TYR A  94      -9.497 -16.997   7.884  1.00 86.38           N  
ATOM    703  CA  TYR A  94      -9.512 -16.154   6.693  1.00 86.38           C  
ATOM    704  C   TYR A  94      -8.210 -16.294   5.893  1.00 86.38           C  
ATOM    705  CB  TYR A  94      -9.778 -14.691   7.073  1.00 86.38           C  
ATOM    706  O   TYR A  94      -8.254 -16.655   4.712  1.00 86.38           O  
ATOM    707  CG  TYR A  94      -9.743 -13.788   5.857  1.00 86.38           C  
ATOM    708  CD1 TYR A  94      -8.516 -13.275   5.403  1.00 86.38           C  
ATOM    709  CD2 TYR A  94     -10.918 -13.538   5.126  1.00 86.38           C  
ATOM    710  CE1 TYR A  94      -8.458 -12.558   4.198  1.00 86.38           C  
ATOM    711  CE2 TYR A  94     -10.869 -12.789   3.936  1.00 86.38           C  
ATOM    712  OH  TYR A  94      -9.578 -11.566   2.333  1.00 86.38           O  
ATOM    713  CZ  TYR A  94      -9.636 -12.291   3.475  1.00 86.38           C  
ATOM    714  N   LEU A  95      -7.049 -16.076   6.530  1.00 81.25           N  
ATOM    715  CA  LEU A  95      -5.761 -16.115   5.830  1.00 81.25           C  
ATOM    716  C   LEU A  95      -5.504 -17.474   5.193  1.00 81.25           C  
ATOM    717  CB  LEU A  95      -4.590 -15.801   6.769  1.00 81.25           C  
ATOM    718  O   LEU A  95      -5.138 -17.533   4.023  1.00 81.25           O  
ATOM    719  CG  LEU A  95      -4.373 -14.326   7.131  1.00 81.25           C  
ATOM    720  CD1 LEU A  95      -2.992 -14.243   7.786  1.00 81.25           C  
ATOM    721  CD2 LEU A  95      -4.320 -13.375   5.938  1.00 81.25           C  
ATOM    722  N   ASN A  96      -5.733 -18.568   5.923  1.00 84.69           N  
ATOM    723  CA  ASN A  96      -5.504 -19.909   5.392  1.00 84.69           C  
ATOM    724  C   ASN A  96      -6.338 -20.162   4.132  1.00 84.69           C  
ATOM    725  CB  ASN A  96      -5.813 -20.941   6.487  1.00 84.69           C  
ATOM    726  O   ASN A  96      -5.831 -20.705   3.147  1.00 84.69           O  
ATOM    727  CG  ASN A  96      -4.739 -20.987   7.558  1.00 84.69           C  
ATOM    728  ND2 ASN A  96      -5.078 -21.395   8.756  1.00 84.69           N  
ATOM    729  OD1 ASN A  96      -3.578 -20.698   7.329  1.00 84.69           O  
ATOM    730  N   ARG A  97      -7.604 -19.729   4.118  1.00 86.19           N  
ATOM    731  CA  ARG A  97      -8.474 -19.904   2.951  1.00 86.19           C  
ATOM    732  C   ARG A  97      -8.082 -18.991   1.790  1.00 86.19           C  
ATOM    733  CB  ARG A  97      -9.931 -19.710   3.380  1.00 86.19           C  
ATOM    734  O   ARG A  97      -8.024 -19.454   0.647  1.00 86.19           O  
ATOM    735  CG  ARG A  97     -10.861 -20.176   2.252  1.00 86.19           C  
ATOM    736  CD  ARG A  97     -12.324 -20.135   2.677  1.00 86.19           C  
ATOM    737  NE  ARG A  97     -12.672 -21.220   3.619  1.00 86.19           N  
ATOM    738  NH1 ARG A  97     -14.571 -20.221   4.391  1.00 86.19           N  
ATOM    739  NH2 ARG A  97     -14.054 -22.204   5.178  1.00 86.19           N  
ATOM    740  CZ  ARG A  97     -13.746 -21.222   4.385  1.00 86.19           C  
ATOM    741  N   GLN A  98      -7.787 -17.723   2.069  1.00 85.88           N  
ATOM    742  CA  GLN A  98      -7.366 -16.764   1.052  1.00 85.88           C  
ATOM    743  C   GLN A  98      -6.055 -17.217   0.397  1.00 85.88           C  
ATOM    744  CB  GLN A  98      -7.235 -15.372   1.689  1.00 85.88           C  
ATOM    745  O   GLN A  98      -5.987 -17.339  -0.824  1.00 85.88           O  
ATOM    746  CG  GLN A  98      -7.088 -14.280   0.618  1.00 85.88           C  
ATOM    747  CD  GLN A  98      -6.672 -12.932   1.197  1.00 85.88           C  
ATOM    748  NE2 GLN A  98      -7.078 -11.826   0.615  1.00 85.88           N  
ATOM    749  OE1 GLN A  98      -5.953 -12.841   2.174  1.00 85.88           O  
ATOM    750  N   TYR A  99      -5.046 -17.567   1.194  1.00 84.81           N  
ATOM    751  CA  TYR A  99      -3.733 -17.977   0.701  1.00 84.81           C  
ATOM    752  C   TYR A  99      -3.772 -19.312  -0.034  1.00 84.81           C  
ATOM    753  CB  TYR A  99      -2.731 -18.038   1.855  1.00 84.81           C  
ATOM    754  O   TYR A  99      -3.078 -19.457  -1.033  1.00 84.81           O  
ATOM    755  CG  TYR A  99      -2.123 -16.696   2.208  1.00 84.81           C  
ATOM    756  CD1 TYR A  99      -0.730 -16.544   2.120  1.00 84.81           C  
ATOM    757  CD2 TYR A  99      -2.918 -15.604   2.614  1.00 84.81           C  
ATOM    758  CE1 TYR A  99      -0.134 -15.332   2.492  1.00 84.81           C  
ATOM    759  CE2 TYR A  99      -2.322 -14.366   2.916  1.00 84.81           C  
ATOM    760  OH  TYR A  99      -0.343 -13.069   3.283  1.00 84.81           O  
ATOM    761  CZ  TYR A  99      -0.923 -14.232   2.887  1.00 84.81           C  
ATOM    762  N   THR A 100      -4.614 -20.264   0.383  1.00 87.12           N  
ATOM    763  CA  THR A 100      -4.826 -21.506  -0.385  1.00 87.12           C  
ATOM    764  C   THR A 100      -5.384 -21.195  -1.775  1.00 87.12           C  
ATOM    765  CB  THR A 100      -5.775 -22.465   0.348  1.00 87.12           C  
ATOM    766  O   THR A 100      -4.933 -21.755  -2.772  1.00 87.12           O  
ATOM    767  CG2 THR A 100      -5.957 -23.791  -0.391  1.00 87.12           C  
ATOM    768  OG1 THR A 100      -5.250 -22.797   1.608  1.00 87.12           O  
ATOM    769  N   THR A 101      -6.331 -20.256  -1.859  1.00 85.81           N  
ATOM    770  CA  THR A 101      -6.919 -19.829  -3.137  1.00 85.81           C  
ATOM    771  C   THR A 101      -5.889 -19.137  -4.024  1.00 85.81           C  
ATOM    772  CB  THR A 101      -8.145 -18.931  -2.920  1.00 85.81           C  
ATOM    773  O   THR A 101      -5.749 -19.484  -5.197  1.00 85.81           O  
ATOM    774  CG2 THR A 101      -8.885 -18.672  -4.233  1.00 85.81           C  
ATOM    775  OG1 THR A 101      -9.054 -19.561  -2.042  1.00 85.81           O  
ATOM    776  N   ILE A 102      -5.118 -18.210  -3.455  1.00 87.12           N  
ATOM    777  CA  ILE A 102      -4.056 -17.506  -4.177  1.00 87.12           C  
ATOM    778  C   ILE A 102      -2.958 -18.482  -4.618  1.00 87.12           C  
ATOM    779  CB  ILE A 102      -3.478 -16.361  -3.322  1.00 87.12           C  
ATOM    780  O   ILE A 102      -2.480 -18.378  -5.742  1.00 87.12           O  
ATOM    781  CG1 ILE A 102      -4.536 -15.291  -2.967  1.00 87.12           C  
ATOM    782  CG2 ILE A 102      -2.344 -15.680  -4.103  1.00 87.12           C  
ATOM    783  CD1 ILE A 102      -4.090 -14.384  -1.808  1.00 87.12           C  
ATOM    784  N   ALA A 103      -2.590 -19.463  -3.789  1.00 89.69           N  
ATOM    785  CA  ALA A 103      -1.585 -20.467  -4.127  1.00 89.69           C  
ATOM    786  C   ALA A 103      -1.996 -21.303  -5.346  1.00 89.69           C  
ATOM    787  CB  ALA A 103      -1.325 -21.355  -2.905  1.00 89.69           C  
ATOM    788  O   ALA A 103      -1.162 -21.549  -6.214  1.00 89.69           O  
ATOM    789  N   MET A 104      -3.276 -21.682  -5.466  1.00 89.62           N  
ATOM    790  CA  MET A 104      -3.776 -22.384  -6.656  1.00 89.62           C  
ATOM    791  C   MET A 104      -3.579 -21.552  -7.931  1.00 89.62           C  
ATOM    792  CB  MET A 104      -5.258 -22.750  -6.493  1.00 89.62           C  
ATOM    793  O   MET A 104      -3.065 -22.063  -8.925  1.00 89.62           O  
ATOM    794  CG  MET A 104      -5.476 -23.861  -5.461  1.00 89.62           C  
ATOM    795  SD  MET A 104      -7.193 -24.441  -5.329  1.00 89.62           S  
ATOM    796  CE  MET A 104      -7.973 -23.032  -4.506  1.00 89.62           C  
ATOM    797  N   VAL A 105      -3.923 -20.260  -7.894  1.00 89.12           N  
ATOM    798  CA  VAL A 105      -3.703 -19.340  -9.025  1.00 89.12           C  
ATOM    799  C   VAL A 105      -2.206 -19.150  -9.291  1.00 89.12           C  
ATOM    800  CB  VAL A 105      -4.396 -17.986  -8.772  1.00 89.12           C  
ATOM    801  O   VAL A 105      -1.763 -19.213 -10.436  1.00 89.12           O  
ATOM    802  CG1 VAL A 105      -4.160 -16.994  -9.918  1.00 89.12           C  
ATOM    803  CG2 VAL A 105      -5.913 -18.164  -8.617  1.00 89.12           C  
ATOM    804  N   GLY A 106      -1.410 -18.981  -8.235  1.00 91.88           N  
ATOM    805  CA  GLY A 106       0.036 -18.810  -8.308  1.00 91.88           C  
ATOM    806  C   GLY A 106       0.744 -19.996  -8.962  1.00 91.88           C  
ATOM    807  O   GLY A 106       1.634 -19.785  -9.777  1.00 91.88           O  
ATOM    808  N   VAL A 107       0.321 -21.235  -8.688  1.00 94.69           N  
ATOM    809  CA  VAL A 107       0.876 -22.432  -9.347  1.00 94.69           C  
ATOM    810  C   VAL A 107       0.619 -22.403 -10.853  1.00 94.69           C  
ATOM    811  CB  VAL A 107       0.315 -23.722  -8.716  1.00 94.69           C  
ATOM    812  O   VAL A 107       1.535 -22.663 -11.630  1.00 94.69           O  
ATOM    813  CG1 VAL A 107       0.645 -24.982  -9.531  1.00 94.69           C  
ATOM    814  CG2 VAL A 107       0.907 -23.931  -7.316  1.00 94.69           C  
ATOM    815  N   VAL A 108      -0.594 -22.043 -11.280  1.00 93.31           N  
ATOM    816  CA  VAL A 108      -0.925 -21.936 -12.710  1.00 93.31           C  
ATOM    817  C   VAL A 108      -0.047 -20.884 -13.389  1.00 93.31           C  
ATOM    818  CB  VAL A 108      -2.422 -21.627 -12.910  1.00 93.31           C  
ATOM    819  O   VAL A 108       0.552 -21.159 -14.428  1.00 93.31           O  
ATOM    820  CG1 VAL A 108      -2.773 -21.408 -14.387  1.00 93.31           C  
ATOM    821  CG2 VAL A 108      -3.287 -22.784 -12.394  1.00 93.31           C  
ATOM    822  N   VAL A 109       0.094 -19.706 -12.778  1.00 92.38           N  
ATOM    823  CA  VAL A 109       0.952 -18.633 -13.301  1.00 92.38           C  
ATOM    824  C   VAL A 109       2.422 -19.062 -13.339  1.00 92.38           C  
ATOM    825  CB  VAL A 109       0.760 -17.344 -12.482  1.00 92.38           C  
ATOM    826  O   VAL A 109       3.089 -18.846 -14.348  1.00 92.38           O  
ATOM    827  CG1 VAL A 109       1.718 -16.237 -12.927  1.00 92.38           C  
ATOM    828  CG2 VAL A 109      -0.666 -16.798 -12.644  1.00 92.38           C  
ATOM    829  N   ALA A 110       2.924 -19.731 -12.299  1.00 95.56           N  
ATOM    830  CA  ALA A 110       4.297 -20.225 -12.252  1.00 95.56           C  
ATOM    831  C   ALA A 110       4.589 -21.240 -13.369  1.00 95.56           C  
ATOM    832  CB  ALA A 110       4.562 -20.829 -10.869  1.00 95.56           C  
ATOM    833  O   ALA A 110       5.651 -21.173 -13.984  1.00 95.56           O  
ATOM    834  N   ILE A 111       3.644 -22.136 -13.680  1.00 95.69           N  
ATOM    835  CA  ILE A 111       3.767 -23.080 -14.803  1.00 95.69           C  
ATOM    836  C   ILE A 111       3.837 -22.327 -16.137  1.00 95.69           C  
ATOM    837  CB  ILE A 111       2.609 -24.107 -14.782  1.00 95.69           C  
ATOM    838  O   ILE A 111       4.682 -22.644 -16.973  1.00 95.69           O  
ATOM    839  CG1 ILE A 111       2.757 -25.054 -13.568  1.00 95.69           C  
ATOM    840  CG2 ILE A 111       2.565 -24.937 -16.081  1.00 95.69           C  
ATOM    841  CD1 ILE A 111       1.493 -25.870 -13.264  1.00 95.69           C  
ATOM    842  N   ILE A 112       2.992 -21.309 -16.330  1.00 92.25           N  
ATOM    843  CA  ILE A 112       2.998 -20.488 -17.551  1.00 92.25           C  
ATOM    844  C   ILE A 112       4.337 -19.756 -17.706  1.00 92.25           C  
ATOM    845  CB  ILE A 112       1.796 -19.514 -17.554  1.00 92.25           C  
ATOM    846  O   ILE A 112       4.927 -19.784 -18.785  1.00 92.25           O  
ATOM    847  CG1 ILE A 112       0.471 -20.303 -17.673  1.00 92.25           C  
ATOM    848  CG2 ILE A 112       1.906 -18.497 -18.708  1.00 92.25           C  
ATOM    849  CD1 ILE A 112      -0.775 -19.469 -17.349  1.00 92.25           C  
ATOM    850  N   LEU A 113       4.846 -19.145 -16.632  1.00 92.75           N  
ATOM    851  CA  LEU A 113       6.145 -18.467 -16.640  1.00 92.75           C  
ATOM    852  C   LEU A 113       7.289 -19.448 -16.918  1.00 92.75           C  
ATOM    853  CB  LEU A 113       6.366 -17.742 -15.300  1.00 92.75           C  
ATOM    854  O   LEU A 113       8.149 -19.157 -17.747  1.00 92.75           O  
ATOM    855  CG  LEU A 113       5.422 -16.553 -15.042  1.00 92.75           C  
ATOM    856  CD1 LEU A 113       5.637 -16.044 -13.620  1.00 92.75           C  
ATOM    857  CD2 LEU A 113       5.666 -15.382 -15.990  1.00 92.75           C  
ATOM    858  N   ALA A 114       7.269 -20.631 -16.297  1.00 93.81           N  
ATOM    859  CA  ALA A 114       8.284 -21.659 -16.513  1.00 93.81           C  
ATOM    860  C   ALA A 114       8.316 -22.128 -17.972  1.00 93.81           C  
ATOM    861  CB  ALA A 114       8.024 -22.840 -15.569  1.00 93.81           C  
ATOM    862  O   ALA A 114       9.393 -22.317 -18.530  1.00 93.81           O  
ATOM    863  N   ALA A 115       7.141 -22.283 -18.586  1.00 92.62           N  
ATOM    864  CA  ALA A 115       7.007 -22.742 -19.962  1.00 92.62           C  
ATOM    865  C   ALA A 115       7.351 -21.672 -21.012  1.00 92.62           C  
ATOM    866  CB  ALA A 115       5.573 -23.252 -20.147  1.00 92.62           C  
ATOM    867  O   ALA A 115       7.703 -22.036 -22.130  1.00 92.62           O  
ATOM    868  N   ARG A 116       7.201 -20.376 -20.697  1.00 90.81           N  
ATOM    869  CA  ARG A 116       7.324 -19.284 -21.687  1.00 90.81           C  
ATOM    870  C   ARG A 116       8.531 -18.372 -21.507  1.00 90.81           C  
ATOM    871  CB  ARG A 116       6.035 -18.441 -21.716  1.00 90.81           C  
ATOM    872  O   ARG A 116       8.905 -17.736 -22.480  1.00 90.81           O  
ATOM    873  CG  ARG A 116       4.790 -19.227 -22.155  1.00 90.81           C  
ATOM    874  CD  ARG A 116       4.838 -19.697 -23.622  1.00 90.81           C  
ATOM    875  NE  ARG A 116       4.027 -18.841 -24.515  1.00 90.81           N  
ATOM    876  NH1 ARG A 116       5.684 -17.421 -25.277  1.00 90.81           N  
ATOM    877  NH2 ARG A 116       3.598 -17.151 -25.977  1.00 90.81           N  
ATOM    878  CZ  ARG A 116       4.444 -17.820 -25.247  1.00 90.81           C  
ATOM    879  N   LEU A 117       9.075 -18.263 -20.298  1.00 88.69           N  
ATOM    880  CA  LEU A 117      10.217 -17.393 -19.983  1.00 88.69           C  
ATOM    881  C   LEU A 117      11.382 -18.168 -19.362  1.00 88.69           C  
ATOM    882  CB  LEU A 117       9.760 -16.262 -19.044  1.00 88.69           C  
ATOM    883  O   LEU A 117      12.534 -17.791 -19.538  1.00 88.69           O  
ATOM    884  CG  LEU A 117       8.713 -15.303 -19.636  1.00 88.69           C  
ATOM    885  CD1 LEU A 117       8.339 -14.254 -18.589  1.00 88.69           C  
ATOM    886  CD2 LEU A 117       9.224 -14.564 -20.870  1.00 88.69           C  
ATOM    887  N   GLY A 118      11.089 -19.265 -18.660  1.00 92.31           N  
ATOM    888  CA  GLY A 118      12.096 -20.158 -18.101  1.00 92.31           C  
ATOM    889  C   GLY A 118      11.939 -20.395 -16.603  1.00 92.31           C  
ATOM    890  O   GLY A 118      11.161 -19.749 -15.893  1.00 92.31           O  
ATOM    891  N   ILE A 119      12.691 -21.381 -16.108  1.00 94.50           N  
ATOM    892  CA  ILE A 119      12.579 -21.841 -14.720  1.00 94.50           C  
ATOM    893  C   ILE A 119      13.022 -20.777 -13.714  1.00 94.50           C  
ATOM    894  CB  ILE A 119      13.340 -23.172 -14.529  1.00 94.50           C  
ATOM    895  O   ILE A 119      12.443 -20.689 -12.634  1.00 94.50           O  
ATOM    896  CG1 ILE A 119      13.040 -23.854 -13.177  1.00 94.50           C  
ATOM    897  CG2 ILE A 119      14.866 -23.006 -14.676  1.00 94.50           C  
ATOM    898  CD1 ILE A 119      11.559 -24.203 -12.969  1.00 94.50           C  
ATOM    899  N   TYR A 120      14.008 -19.945 -14.057  1.00 95.25           N  
ATOM    900  CA  TYR A 120      14.480 -18.890 -13.165  1.00 95.25           C  
ATOM    901  C   TYR A 120      13.378 -17.849 -12.955  1.00 95.25           C  
ATOM    902  CB  TYR A 120      15.791 -18.294 -13.694  1.00 95.25           C  
ATOM    903  O   TYR A 120      13.004 -17.587 -11.822  1.00 95.25           O  
ATOM    904  CG  TYR A 120      16.920 -19.311 -13.775  1.00 95.25           C  
ATOM    905  CD1 TYR A 120      17.491 -19.830 -12.595  1.00 95.25           C  
ATOM    906  CD2 TYR A 120      17.379 -19.758 -15.029  1.00 95.25           C  
ATOM    907  CE1 TYR A 120      18.511 -20.798 -12.668  1.00 95.25           C  
ATOM    908  CE2 TYR A 120      18.397 -20.728 -15.107  1.00 95.25           C  
ATOM    909  OH  TYR A 120      19.966 -22.166 -13.989  1.00 95.25           O  
ATOM    910  CZ  TYR A 120      18.966 -21.249 -13.924  1.00 95.25           C  
ATOM    911  N   GLN A 121      12.735 -17.367 -14.012  1.00 94.56           N  
ATOM    912  CA  GLN A 121      11.624 -16.421 -13.922  1.00 94.56           C  
ATOM    913  C   GLN A 121      10.464 -16.986 -13.086  1.00 94.56           C  
ATOM    914  CB  GLN A 121      11.165 -16.011 -15.336  1.00 94.56           C  
ATOM    915  O   GLN A 121       9.940 -16.300 -12.207  1.00 94.56           O  
ATOM    916  CG  GLN A 121      12.221 -15.258 -16.180  1.00 94.56           C  
ATOM    917  CD  GLN A 121      13.235 -16.138 -16.921  1.00 94.56           C  
ATOM    918  NE2 GLN A 121      13.963 -15.602 -17.874  1.00 94.56           N  
ATOM    919  OE1 GLN A 121      13.400 -17.322 -16.643  1.00 94.56           O  
ATOM    920  N   ALA A 122      10.116 -18.264 -13.271  1.00 96.38           N  
ATOM    921  CA  ALA A 122       9.113 -18.930 -12.439  1.00 96.38           C  
ATOM    922  C   ALA A 122       9.522 -19.018 -10.958  1.00 96.38           C  
ATOM    923  CB  ALA A 122       8.853 -20.317 -13.019  1.00 96.38           C  
ATOM    924  O   ALA A 122       8.707 -18.752 -10.074  1.00 96.38           O  
ATOM    925  N   VAL A 123      10.784 -19.350 -10.668  1.00 97.00           N  
ATOM    926  CA  VAL A 123      11.320 -19.376  -9.297  1.00 97.00           C  
ATOM    927  C   VAL A 123      11.308 -17.978  -8.681  1.00 97.00           C  
ATOM    928  CB  VAL A 123      12.731 -19.996  -9.268  1.00 97.00           C  
ATOM    929  O   VAL A 123      10.884 -17.835  -7.537  1.00 97.00           O  
ATOM    930  CG1 VAL A 123      13.450 -19.789  -7.927  1.00 97.00           C  
ATOM    931  CG2 VAL A 123      12.655 -21.510  -9.503  1.00 97.00           C  
ATOM    932  N   GLY A 124      11.702 -16.947  -9.432  1.00 97.06           N  
ATOM    933  CA  GLY A 124      11.621 -15.550  -9.012  1.00 97.06           C  
ATOM    934  C   GLY A 124      10.202 -15.180  -8.597  1.00 97.06           C  
ATOM    935  O   GLY A 124       9.993 -14.739  -7.468  1.00 97.06           O  
ATOM    936  N   PHE A 125       9.221 -15.462  -9.458  1.00 97.31           N  
ATOM    937  CA  PHE A 125       7.798 -15.276  -9.164  1.00 97.31           C  
ATOM    938  C   PHE A 125       7.360 -15.973  -7.873  1.00 97.31           C  
ATOM    939  CB  PHE A 125       6.983 -15.741 -10.378  1.00 97.31           C  
ATOM    940  O   PHE A 125       6.734 -15.346  -7.017  1.00 97.31           O  
ATOM    941  CG  PHE A 125       5.495 -15.835 -10.124  1.00 97.31           C  
ATOM    942  CD1 PHE A 125       4.939 -17.036  -9.648  1.00 97.31           C  
ATOM    943  CD2 PHE A 125       4.671 -14.718 -10.336  1.00 97.31           C  
ATOM    944  CE1 PHE A 125       3.570 -17.109  -9.355  1.00 97.31           C  
ATOM    945  CE2 PHE A 125       3.293 -14.797 -10.069  1.00 97.31           C  
ATOM    946  CZ  PHE A 125       2.748 -15.992  -9.569  1.00 97.31           C  
ATOM    947  N   VAL A 126       7.732 -17.242  -7.681  1.00 97.62           N  
ATOM    948  CA  VAL A 126       7.393 -17.981  -6.456  1.00 97.62           C  
ATOM    949  C   VAL A 126       8.050 -17.351  -5.226  1.00 97.62           C  
ATOM    950  CB  VAL A 126       7.753 -19.472  -6.589  1.00 97.62           C  
ATOM    951  O   VAL A 126       7.385 -17.205  -4.204  1.00 97.62           O  
ATOM    952  CG1 VAL A 126       7.566 -20.239  -5.271  1.00 97.62           C  
ATOM    953  CG2 VAL A 126       6.855 -20.155  -7.629  1.00 97.62           C  
ATOM    954  N   ILE A 127       9.316 -16.928  -5.309  1.00 97.56           N  
ATOM    955  CA  ILE A 127      10.008 -16.237  -4.210  1.00 97.56           C  
ATOM    956  C   ILE A 127       9.259 -14.956  -3.836  1.00 97.56           C  
ATOM    957  CB  ILE A 127      11.484 -15.949  -4.580  1.00 97.56           C  
ATOM    958  O   ILE A 127       8.968 -14.740  -2.661  1.00 97.56           O  
ATOM    959  CG1 ILE A 127      12.291 -17.265  -4.620  1.00 97.56           C  
ATOM    960  CG2 ILE A 127      12.141 -14.970  -3.584  1.00 97.56           C  
ATOM    961  CD1 ILE A 127      13.659 -17.120  -5.300  1.00 97.56           C  
ATOM    962  N   GLY A 128       8.908 -14.127  -4.822  1.00 96.88           N  
ATOM    963  CA  GLY A 128       8.178 -12.882  -4.593  1.00 96.88           C  
ATOM    964  C   GLY A 128       6.811 -13.110  -3.954  1.00 96.88           C  
ATOM    965  O   GLY A 128       6.471 -12.451  -2.970  1.00 96.88           O  
ATOM    966  N   ALA A 129       6.063 -14.095  -4.456  1.00 96.44           N  
ATOM    967  CA  ALA A 129       4.763 -14.466  -3.912  1.00 96.44           C  
ATOM    968  C   ALA A 129       4.872 -15.004  -2.474  1.00 96.44           C  
ATOM    969  CB  ALA A 129       4.112 -15.481  -4.860  1.00 96.44           C  
ATOM    970  O   ALA A 129       4.142 -14.577  -1.583  1.00 96.44           O  
ATOM    971  N   VAL A 130       5.821 -15.901  -2.202  1.00 96.50           N  
ATOM    972  CA  VAL A 130       6.003 -16.466  -0.860  1.00 96.50           C  
ATOM    973  C   VAL A 130       6.446 -15.393   0.132  1.00 96.50           C  
ATOM    974  CB  VAL A 130       6.977 -17.658  -0.888  1.00 96.50           C  
ATOM    975  O   VAL A 130       5.872 -15.306   1.212  1.00 96.50           O  
ATOM    976  CG1 VAL A 130       7.365 -18.136   0.520  1.00 96.50           C  
ATOM    977  CG2 VAL A 130       6.332 -18.853  -1.605  1.00 96.50           C  
ATOM    978  N   LEU A 131       7.424 -14.550  -0.212  1.00 96.88           N  
ATOM    979  CA  LEU A 131       7.931 -13.526   0.707  1.00 96.88           C  
ATOM    980  C   LEU A 131       6.900 -12.427   0.993  1.00 96.88           C  
ATOM    981  CB  LEU A 131       9.235 -12.930   0.159  1.00 96.88           C  
ATOM    982  O   LEU A 131       6.735 -12.059   2.156  1.00 96.88           O  
ATOM    983  CG  LEU A 131      10.438 -13.891   0.139  1.00 96.88           C  
ATOM    984  CD1 LEU A 131      11.644 -13.148  -0.432  1.00 96.88           C  
ATOM    985  CD2 LEU A 131      10.816 -14.402   1.530  1.00 96.88           C  
ATOM    986  N   SER A 132       6.165 -11.965  -0.026  1.00 95.38           N  
ATOM    987  CA  SER A 132       5.039 -11.034   0.154  1.00 95.38           C  
ATOM    988  C   SER A 132       3.957 -11.656   1.042  1.00 95.38           C  
ATOM    989  CB  SER A 132       4.456 -10.663  -1.215  1.00 95.38           C  
ATOM    990  O   SER A 132       3.493 -11.056   2.015  1.00 95.38           O  
ATOM    991  OG  SER A 132       3.429  -9.705  -1.069  1.00 95.38           O  
ATOM    992  N   GLY A 133       3.636 -12.927   0.783  1.00 93.62           N  
ATOM    993  CA  GLY A 133       2.696 -13.692   1.585  1.00 93.62           C  
ATOM    994  C   GLY A 133       3.121 -13.828   3.050  1.00 93.62           C  
ATOM    995  O   GLY A 133       2.306 -13.600   3.944  1.00 93.62           O  
ATOM    996  N   VAL A 134       4.389 -14.156   3.307  1.00 94.06           N  
ATOM    997  CA  VAL A 134       4.960 -14.264   4.658  1.00 94.06           C  
ATOM    998  C   VAL A 134       4.931 -12.915   5.375  1.00 94.06           C  
ATOM    999  CB  VAL A 134       6.393 -14.836   4.603  1.00 94.06           C  
ATOM   1000  O   VAL A 134       4.595 -12.885   6.560  1.00 94.06           O  
ATOM   1001  CG1 VAL A 134       7.142 -14.731   5.941  1.00 94.06           C  
ATOM   1002  CG2 VAL A 134       6.369 -16.329   4.246  1.00 94.06           C  
ATOM   1003  N   ALA A 135       5.228 -11.811   4.682  1.00 92.25           N  
ATOM   1004  CA  ALA A 135       5.163 -10.470   5.260  1.00 92.25           C  
ATOM   1005  C   ALA A 135       3.753 -10.153   5.790  1.00 92.25           C  
ATOM   1006  CB  ALA A 135       5.640  -9.443   4.225  1.00 92.25           C  
ATOM   1007  O   ALA A 135       3.611  -9.770   6.953  1.00 92.25           O  
ATOM   1008  N   GLY A 136       2.716 -10.402   4.981  1.00 91.00           N  
ATOM   1009  CA  GLY A 136       1.320 -10.229   5.395  1.00 91.00           C  
ATOM   1010  C   GLY A 136       0.903 -11.181   6.522  1.00 91.00           C  
ATOM   1011  O   GLY A 136       0.341 -10.751   7.528  1.00 91.00           O  
ATOM   1012  N   TYR A 137       1.239 -12.470   6.404  1.00 90.69           N  
ATOM   1013  CA  TYR A 137       0.818 -13.499   7.359  1.00 90.69           C  
ATOM   1014  C   TYR A 137       1.440 -13.299   8.746  1.00 90.69           C  
ATOM   1015  CB  TYR A 137       1.164 -14.887   6.792  1.00 90.69           C  
ATOM   1016  O   TYR A 137       0.751 -13.365   9.767  1.00 90.69           O  
ATOM   1017  CG  TYR A 137       0.554 -16.048   7.560  1.00 90.69           C  
ATOM   1018  CD1 TYR A 137       1.173 -16.545   8.725  1.00 90.69           C  
ATOM   1019  CD2 TYR A 137      -0.642 -16.635   7.103  1.00 90.69           C  
ATOM   1020  CE1 TYR A 137       0.572 -17.594   9.452  1.00 90.69           C  
ATOM   1021  CE2 TYR A 137      -1.259 -17.663   7.840  1.00 90.69           C  
ATOM   1022  OH  TYR A 137      -1.275 -19.095   9.761  1.00 90.69           O  
ATOM   1023  CZ  TYR A 137      -0.661 -18.133   9.025  1.00 90.69           C  
ATOM   1024  N   VAL A 138       2.753 -13.058   8.810  1.00 90.62           N  
ATOM   1025  CA  VAL A 138       3.453 -12.843  10.084  1.00 90.62           C  
ATOM   1026  C   VAL A 138       3.058 -11.500  10.690  1.00 90.62           C  
ATOM   1027  CB  VAL A 138       4.975 -12.950   9.908  1.00 90.62           C  
ATOM   1028  O   VAL A 138       2.790 -11.462  11.890  1.00 90.62           O  
ATOM   1029  CG1 VAL A 138       5.752 -12.592  11.184  1.00 90.62           C  
ATOM   1030  CG2 VAL A 138       5.392 -14.368   9.495  1.00 90.62           C  
ATOM   1031  N   GLY A 139       2.969 -10.434   9.883  1.00 89.62           N  
ATOM   1032  CA  GLY A 139       2.527  -9.116  10.347  1.00 89.62           C  
ATOM   1033  C   GLY A 139       1.164  -9.186  11.033  1.00 89.62           C  
ATOM   1034  O   GLY A 139       1.028  -8.782  12.186  1.00 89.62           O  
ATOM   1035  N   MET A 140       0.190  -9.833  10.390  1.00 89.31           N  
ATOM   1036  CA  MET A 140      -1.142 -10.015  10.962  1.00 89.31           C  
ATOM   1037  C   MET A 140      -1.128 -10.844  12.253  1.00 89.31           C  
ATOM   1038  CB  MET A 140      -2.033 -10.684   9.918  1.00 89.31           C  
ATOM   1039  O   MET A 140      -1.731 -10.449  13.246  1.00 89.31           O  
ATOM   1040  CG  MET A 140      -3.502 -10.560  10.318  1.00 89.31           C  
ATOM   1041  SD  MET A 140      -4.619 -11.668   9.444  1.00 89.31           S  
ATOM   1042  CE  MET A 140      -4.214 -13.172  10.374  1.00 89.31           C  
ATOM   1043  N   ASN A 141      -0.419 -11.979  12.283  1.00 89.88           N  
ATOM   1044  CA  ASN A 141      -0.347 -12.821  13.486  1.00 89.88           C  
ATOM   1045  C   ASN A 141       0.241 -12.084  14.696  1.00 89.88           C  
ATOM   1046  CB  ASN A 141       0.499 -14.068  13.196  1.00 89.88           C  
ATOM   1047  O   ASN A 141      -0.136 -12.362  15.837  1.00 89.88           O  
ATOM   1048  CG  ASN A 141      -0.339 -15.188  12.631  1.00 89.88           C  
ATOM   1049  ND2 ASN A 141      -0.230 -15.461  11.362  1.00 89.88           N  
ATOM   1050  OD1 ASN A 141      -1.084 -15.842  13.334  1.00 89.88           O  
ATOM   1051  N   VAL A 142       1.184 -11.172  14.458  1.00 91.19           N  
ATOM   1052  CA  VAL A 142       1.743 -10.318  15.507  1.00 91.19           C  
ATOM   1053  C   VAL A 142       0.710  -9.289  15.951  1.00 91.19           C  
ATOM   1054  CB  VAL A 142       3.053  -9.667  15.039  1.00 91.19           C  
ATOM   1055  O   VAL A 142       0.462  -9.207  17.155  1.00 91.19           O  
ATOM   1056  CG1 VAL A 142       3.573  -8.630  16.040  1.00 91.19           C  
ATOM   1057  CG2 VAL A 142       4.139 -10.744  14.884  1.00 91.19           C  
ATOM   1058  N   SER A 143       0.072  -8.583  15.011  1.00 92.00           N  
ATOM   1059  CA  SER A 143      -0.957  -7.579  15.303  1.00 92.00           C  
ATOM   1060  C   SER A 143      -2.084  -8.160  16.147  1.00 92.00           C  
ATOM   1061  CB  SER A 143      -1.500  -6.959  14.014  1.00 92.00           C  
ATOM   1062  O   SER A 143      -2.276  -7.711  17.271  1.00 92.00           O  
ATOM   1063  OG  SER A 143      -0.444  -6.267  13.376  1.00 92.00           O  
ATOM   1064  N   VAL A 144      -2.710  -9.265  15.729  1.00 91.88           N  
ATOM   1065  CA  VAL A 144      -3.845  -9.842  16.472  1.00 91.88           C  
ATOM   1066  C   VAL A 144      -3.476 -10.210  17.921  1.00 91.88           C  
ATOM   1067  CB  VAL A 144      -4.455 -11.048  15.736  1.00 91.88           C  
ATOM   1068  O   VAL A 144      -4.270 -10.050  18.849  1.00 91.88           O  
ATOM   1069  CG1 VAL A 144      -5.746 -11.451  16.445  1.00 91.88           C  
ATOM   1070  CG2 VAL A 144      -4.883 -10.759  14.291  1.00 91.88           C  
ATOM   1071  N   ARG A 145      -2.237 -10.658  18.163  1.00 93.25           N  
ATOM   1072  CA  ARG A 145      -1.747 -10.952  19.522  1.00 93.25           C  
ATOM   1073  C   ARG A 145      -1.348  -9.699  20.301  1.00 93.25           C  
ATOM   1074  CB  ARG A 145      -0.567 -11.920  19.442  1.00 93.25           C  
ATOM   1075  O   ARG A 145      -1.308  -9.748  21.534  1.00 93.25           O  
ATOM   1076  CG  ARG A 145      -0.976 -13.296  18.917  1.00 93.25           C  
ATOM   1077  CD  ARG A 145       0.280 -14.155  18.792  1.00 93.25           C  
ATOM   1078  NE  ARG A 145      -0.044 -15.472  18.231  1.00 93.25           N  
ATOM   1079  NH1 ARG A 145       2.038 -16.402  18.447  1.00 93.25           N  
ATOM   1080  NH2 ARG A 145       0.396 -17.556  17.455  1.00 93.25           N  
ATOM   1081  CZ  ARG A 145       0.796 -16.469  18.048  1.00 93.25           C  
ATOM   1082  N   ALA A 146      -1.005  -8.614  19.617  1.00 95.31           N  
ATOM   1083  CA  ALA A 146      -0.679  -7.331  20.217  1.00 95.31           C  
ATOM   1084  C   ALA A 146      -1.934  -6.559  20.647  1.00 95.31           C  
ATOM   1085  CB  ALA A 146       0.179  -6.524  19.242  1.00 95.31           C  
ATOM   1086  O   ALA A 146      -1.882  -5.917  21.689  1.00 95.31           O  
ATOM   1087  N   ASN A 147      -3.064  -6.691  19.943  1.00 94.38           N  
ATOM   1088  CA  ASN A 147      -4.323  -5.977  20.227  1.00 94.38           C  
ATOM   1089  C   ASN A 147      -4.722  -6.061  21.712  1.00 94.38           C  
ATOM   1090  CB  ASN A 147      -5.435  -6.556  19.323  1.00 94.38           C  
ATOM   1091  O   ASN A 147      -4.850  -5.053  22.408  1.00 94.38           O  
ATOM   1092  CG  ASN A 147      -5.141  -6.425  17.835  1.00 94.38           C  
ATOM   1093  ND2 ASN A 147      -5.908  -7.038  16.966  1.00 94.38           N  
ATOM   1094  OD1 ASN A 147      -4.186  -5.795  17.435  1.00 94.38           O  
ATOM   1095  N   VAL A 148      -4.800  -7.285  22.245  1.00 96.06           N  
ATOM   1096  CA  VAL A 148      -5.167  -7.535  23.650  1.00 96.06           C  
ATOM   1097  C   VAL A 148      -4.145  -6.977  24.647  1.00 96.06           C  
ATOM   1098  CB  VAL A 148      -5.391  -9.044  23.853  1.00 96.06           C  
ATOM   1099  O   VAL A 148      -4.491  -6.527  25.739  1.00 96.06           O  
ATOM   1100  CG1 VAL A 148      -4.108  -9.887  23.868  1.00 96.06           C  
ATOM   1101  CG2 VAL A 148      -6.185  -9.310  25.125  1.00 96.06           C  
ATOM   1102  N   ARG A 149      -2.866  -6.969  24.263  1.00 96.75           N  
ATOM   1103  CA  ARG A 149      -1.762  -6.453  25.082  1.00 96.75           C  
ATOM   1104  C   ARG A 149      -1.744  -4.933  25.100  1.00 96.75           C  
ATOM   1105  CB  ARG A 149      -0.436  -6.984  24.542  1.00 96.75           C  
ATOM   1106  O   ARG A 149      -1.386  -4.351  26.118  1.00 96.75           O  
ATOM   1107  CG  ARG A 149      -0.290  -8.483  24.793  1.00 96.75           C  
ATOM   1108  CD  ARG A 149       0.922  -9.001  24.030  1.00 96.75           C  
ATOM   1109  NE  ARG A 149       1.316 -10.324  24.523  1.00 96.75           N  
ATOM   1110  NH1 ARG A 149      -0.257 -11.568  23.389  1.00 96.75           N  
ATOM   1111  NH2 ARG A 149       1.197 -12.561  24.773  1.00 96.75           N  
ATOM   1112  CZ  ARG A 149       0.746 -11.472  24.221  1.00 96.75           C  
ATOM   1113  N   THR A 150      -2.141  -4.298  24.002  1.00 96.31           N  
ATOM   1114  CA  THR A 150      -2.346  -2.852  23.916  1.00 96.31           C  
ATOM   1115  C   THR A 150      -3.507  -2.427  24.814  1.00 96.31           C  
ATOM   1116  CB  THR A 150      -2.594  -2.438  22.461  1.00 96.31           C  
ATOM   1117  O   THR A 150      -3.349  -1.486  25.589  1.00 96.31           O  
ATOM   1118  CG2 THR A 150      -2.806  -0.935  22.299  1.00 96.31           C  
ATOM   1119  OG1 THR A 150      -1.472  -2.786  21.685  1.00 96.31           O  
ATOM   1120  N   ALA A 151      -4.624  -3.163  24.804  1.00 95.75           N  
ATOM   1121  CA  ALA A 151      -5.747  -2.913  25.711  1.00 95.75           C  
ATOM   1122  C   ALA A 151      -5.338  -3.064  27.191  1.00 95.75           C  
ATOM   1123  CB  ALA A 151      -6.892  -3.856  25.327  1.00 95.75           C  
ATOM   1124  O   ALA A 151      -5.637  -2.206  28.023  1.00 95.75           O  
ATOM   1125  N   GLU A 152      -4.573  -4.107  27.532  1.00 96.62           N  
ATOM   1126  CA  GLU A 152      -4.065  -4.293  28.900  1.00 96.62           C  
ATOM   1127  C   GLU A 152      -3.045  -3.215  29.294  1.00 96.62           C  
ATOM   1128  CB  GLU A 152      -3.461  -5.700  29.036  1.00 96.62           C  
ATOM   1129  O   GLU A 152      -3.028  -2.754  30.438  1.00 96.62           O  
ATOM   1130  CG  GLU A 152      -2.821  -5.987  30.407  1.00 96.62           C  
ATOM   1131  CD  GLU A 152      -3.767  -5.825  31.608  1.00 96.62           C  
ATOM   1132  OE1 GLU A 152      -3.279  -5.781  32.759  1.00 96.62           O  
ATOM   1133  OE2 GLU A 152      -5.006  -5.821  31.450  1.00 96.62           O  
ATOM   1134  N   ALA A 153      -2.205  -2.776  28.356  1.00 95.19           N  
ATOM   1135  CA  ALA A 153      -1.273  -1.677  28.569  1.00 95.19           C  
ATOM   1136  C   ALA A 153      -2.004  -0.348  28.805  1.00 95.19           C  
ATOM   1137  CB  ALA A 153      -0.326  -1.600  27.371  1.00 95.19           C  
ATOM   1138  O   ALA A 153      -1.591   0.412  29.678  1.00 95.19           O  
ATOM   1139  N   ALA A 154      -3.115  -0.096  28.107  1.00 94.50           N  
ATOM   1140  CA  ALA A 154      -3.971   1.059  28.365  1.00 94.50           C  
ATOM   1141  C   ALA A 154      -4.600   0.985  29.767  1.00 94.50           C  
ATOM   1142  CB  ALA A 154      -5.024   1.154  27.253  1.00 94.50           C  
ATOM   1143  O   ALA A 154      -4.603   1.980  30.488  1.00 94.50           O  
ATOM   1144  N   ARG A 155      -5.044  -0.207  30.192  1.00 93.50           N  
ATOM   1145  CA  ARG A 155      -5.636  -0.446  31.519  1.00 93.50           C  
ATOM   1146  C   ARG A 155      -4.645  -0.300  32.677  1.00 93.50           C  
ATOM   1147  CB  ARG A 155      -6.293  -1.837  31.514  1.00 93.50           C  
ATOM   1148  O   ARG A 155      -5.017   0.205  33.730  1.00 93.50           O  
ATOM   1149  CG  ARG A 155      -7.207  -2.071  32.727  1.00 93.50           C  
ATOM   1150  CD  ARG A 155      -7.737  -3.511  32.749  1.00 93.50           C  
ATOM   1151  NE  ARG A 155      -6.692  -4.466  33.159  1.00 93.50           N  
ATOM   1152  NH1 ARG A 155      -7.023  -4.420  35.428  1.00 93.50           N  
ATOM   1153  NH2 ARG A 155      -5.330  -5.594  34.571  1.00 93.50           N  
ATOM   1154  CZ  ARG A 155      -6.358  -4.825  34.380  1.00 93.50           C  
ATOM   1155  N   SER A 156      -3.412  -0.778  32.515  1.00 91.00           N  
ATOM   1156  CA  SER A 156      -2.423  -0.871  33.606  1.00 91.00           C  
ATOM   1157  C   SER A 156      -1.368   0.238  33.607  1.00 91.00           C  
ATOM   1158  CB  SER A 156      -1.748  -2.248  33.582  1.00 91.00           C  
ATOM   1159  O   SER A 156      -0.858   0.591  34.668  1.00 91.00           O  
ATOM   1160  OG  SER A 156      -1.094  -2.485  32.349  1.00 91.00           O  
ATOM   1161  N   GLY A 157      -1.035   0.787  32.437  1.00 82.75           N  
ATOM   1162  CA  GLY A 157       0.091   1.703  32.235  1.00 82.75           C  
ATOM   1163  C   GLY A 157      -0.243   3.004  31.509  1.00 82.75           C  
ATOM   1164  O   GLY A 157       0.644   3.836  31.301  1.00 82.75           O  
ATOM   1165  N   GLY A 158      -1.505   3.189  31.119  1.00 88.56           N  
ATOM   1166  CA  GLY A 158      -1.991   4.376  30.428  1.00 88.56           C  
ATOM   1167  C   GLY A 158      -1.432   4.556  29.011  1.00 88.56           C  
ATOM   1168  O   GLY A 158      -0.876   3.646  28.391  1.00 88.56           O  
ATOM   1169  N   MET A 159      -1.580   5.780  28.500  1.00 90.31           N  
ATOM   1170  CA  MET A 159      -1.346   6.140  27.095  1.00 90.31           C  
ATOM   1171  C   MET A 159       0.049   5.775  26.569  1.00 90.31           C  
ATOM   1172  CB  MET A 159      -1.579   7.655  26.957  1.00 90.31           C  
ATOM   1173  O   MET A 159       0.179   5.201  25.492  1.00 90.31           O  
ATOM   1174  CG  MET A 159      -1.613   8.121  25.499  1.00 90.31           C  
ATOM   1175  SD  MET A 159      -3.032   7.524  24.565  1.00 90.31           S  
ATOM   1176  CE  MET A 159      -4.355   8.530  25.280  1.00 90.31           C  
ATOM   1177  N   GLN A 160       1.112   6.088  27.317  1.00 90.94           N  
ATOM   1178  CA  GLN A 160       2.485   5.874  26.844  1.00 90.94           C  
ATOM   1179  C   GLN A 160       2.824   4.386  26.695  1.00 90.94           C  
ATOM   1180  CB  GLN A 160       3.470   6.562  27.805  1.00 90.94           C  
ATOM   1181  O   GLN A 160       3.555   4.020  25.772  1.00 90.94           O  
ATOM   1182  CG  GLN A 160       4.952   6.390  27.426  1.00 90.94           C  
ATOM   1183  CD  GLN A 160       5.297   6.873  26.020  1.00 90.94           C  
ATOM   1184  NE2 GLN A 160       5.612   5.997  25.097  1.00 90.94           N  
ATOM   1185  OE1 GLN A 160       5.319   8.048  25.723  1.00 90.94           O  
ATOM   1186  N   GLN A 161       2.335   3.536  27.601  1.00 92.69           N  
ATOM   1187  CA  GLN A 161       2.599   2.102  27.531  1.00 92.69           C  
ATOM   1188  C   GLN A 161       1.768   1.449  26.423  1.00 92.69           C  
ATOM   1189  CB  GLN A 161       2.359   1.461  28.904  1.00 92.69           C  
ATOM   1190  O   GLN A 161       2.298   0.618  25.688  1.00 92.69           O  
ATOM   1191  CG  GLN A 161       2.950   0.042  28.954  1.00 92.69           C  
ATOM   1192  CD  GLN A 161       2.870  -0.602  30.333  1.00 92.69           C  
ATOM   1193  NE2 GLN A 161       2.979  -1.906  30.430  1.00 92.69           N  
ATOM   1194  OE1 GLN A 161       2.763   0.036  31.360  1.00 92.69           O  
ATOM   1195  N   ALA A 162       0.509   1.866  26.256  1.00 94.00           N  
ATOM   1196  CA  ALA A 162      -0.335   1.428  25.147  1.00 94.00           C  
ATOM   1197  C   ALA A 162       0.273   1.805  23.785  1.00 94.00           C  
ATOM   1198  CB  ALA A 162      -1.726   2.028  25.351  1.00 94.00           C  
ATOM   1199  O   ALA A 162       0.425   0.941  22.923  1.00 94.00           O  
ATOM   1200  N   LEU A 163       0.731   3.055  23.635  1.00 93.81           N  
ATOM   1201  CA  LEU A 163       1.430   3.519  22.435  1.00 93.81           C  
ATOM   1202  C   LEU A 163       2.706   2.711  22.159  1.00 93.81           C  
ATOM   1203  CB  LEU A 163       1.750   5.018  22.582  1.00 93.81           C  
ATOM   1204  O   LEU A 163       2.942   2.328  21.020  1.00 93.81           O  
ATOM   1205  CG  LEU A 163       2.535   5.612  21.394  1.00 93.81           C  
ATOM   1206  CD1 LEU A 163       1.770   5.517  20.078  1.00 93.81           C  
ATOM   1207  CD2 LEU A 163       2.857   7.076  21.674  1.00 93.81           C  
ATOM   1208  N   ASP A 164       3.531   2.438  23.176  1.00 93.50           N  
ATOM   1209  CA  ASP A 164       4.780   1.680  23.000  1.00 93.50           C  
ATOM   1210  C   ASP A 164       4.518   0.248  22.506  1.00 93.50           C  
ATOM   1211  CB  ASP A 164       5.577   1.685  24.315  1.00 93.50           C  
ATOM   1212  O   ASP A 164       5.211  -0.223  21.604  1.00 93.50           O  
ATOM   1213  CG  ASP A 164       6.915   0.933  24.227  1.00 93.50           C  
ATOM   1214  OD1 ASP A 164       7.874   1.425  23.591  1.00 93.50           O  
ATOM   1215  OD2 ASP A 164       7.059  -0.140  24.861  1.00 93.50           O  
ATOM   1216  N   VAL A 165       3.502  -0.432  23.051  1.00 95.19           N  
ATOM   1217  CA  VAL A 165       3.120  -1.788  22.620  1.00 95.19           C  
ATOM   1218  C   VAL A 165       2.574  -1.774  21.193  1.00 95.19           C  
ATOM   1219  CB  VAL A 165       2.111  -2.419  23.601  1.00 95.19           C  
ATOM   1220  O   VAL A 165       3.056  -2.538  20.353  1.00 95.19           O  
ATOM   1221  CG1 VAL A 165       1.598  -3.779  23.114  1.00 95.19           C  
ATOM   1222  CG2 VAL A 165       2.775  -2.674  24.964  1.00 95.19           C  
ATOM   1223  N   ALA A 166       1.624  -0.886  20.900  1.00 94.44           N  
ATOM   1224  CA  ALA A 166       1.009  -0.799  19.583  1.00 94.44           C  
ATOM   1225  C   ALA A 166       2.021  -0.396  18.500  1.00 94.44           C  
ATOM   1226  CB  ALA A 166      -0.160   0.180  19.667  1.00 94.44           C  
ATOM   1227  O   ALA A 166       2.097  -1.032  17.449  1.00 94.44           O  
ATOM   1228  N   PHE A 167       2.866   0.607  18.764  1.00 95.00           N  
ATOM   1229  CA  PHE A 167       3.858   1.068  17.793  1.00 95.00           C  
ATOM   1230  C   PHE A 167       4.946   0.016  17.555  1.00 95.00           C  
ATOM   1231  CB  PHE A 167       4.462   2.405  18.237  1.00 95.00           C  
ATOM   1232  O   PHE A 167       5.350  -0.200  16.415  1.00 95.00           O  
ATOM   1233  CG  PHE A 167       5.531   2.893  17.280  1.00 95.00           C  
ATOM   1234  CD1 PHE A 167       6.890   2.705  17.593  1.00 95.00           C  
ATOM   1235  CD2 PHE A 167       5.168   3.442  16.036  1.00 95.00           C  
ATOM   1236  CE1 PHE A 167       7.881   3.048  16.660  1.00 95.00           C  
ATOM   1237  CE2 PHE A 167       6.164   3.779  15.102  1.00 95.00           C  
ATOM   1238  CZ  PHE A 167       7.518   3.569  15.407  1.00 95.00           C  
ATOM   1239  N   LYS A 168       5.397  -0.699  18.598  1.00 94.94           N  
ATOM   1240  CA  LYS A 168       6.312  -1.840  18.416  1.00 94.94           C  
ATOM   1241  C   LYS A 168       5.683  -2.945  17.576  1.00 94.94           C  
ATOM   1242  CB  LYS A 168       6.752  -2.414  19.762  1.00 94.94           C  
ATOM   1243  O   LYS A 168       6.399  -3.536  16.773  1.00 94.94           O  
ATOM   1244  CG  LYS A 168       7.855  -1.566  20.398  1.00 94.94           C  
ATOM   1245  CD  LYS A 168       8.112  -2.085  21.811  1.00 94.94           C  
ATOM   1246  CE  LYS A 168       9.184  -1.237  22.483  1.00 94.94           C  
ATOM   1247  NZ  LYS A 168       9.178  -1.488  23.936  1.00 94.94           N  
ATOM   1248  N   SER A 169       4.382  -3.205  17.734  1.00 94.31           N  
ATOM   1249  CA  SER A 169       3.649  -4.131  16.864  1.00 94.31           C  
ATOM   1250  C   SER A 169       3.729  -3.697  15.402  1.00 94.31           C  
ATOM   1251  CB  SER A 169       2.193  -4.285  17.299  1.00 94.31           C  
ATOM   1252  O   SER A 169       4.165  -4.473  14.553  1.00 94.31           O  
ATOM   1253  OG  SER A 169       1.649  -5.404  16.632  1.00 94.31           O  
ATOM   1254  N   GLY A 170       3.427  -2.428  15.118  1.00 93.56           N  
ATOM   1255  CA  GLY A 170       3.545  -1.885  13.767  1.00 93.56           C  
ATOM   1256  C   GLY A 170       4.976  -1.950  13.219  1.00 93.56           C  
ATOM   1257  O   GLY A 170       5.197  -2.379  12.085  1.00 93.56           O  
ATOM   1258  N   ALA A 171       5.975  -1.607  14.037  1.00 94.75           N  
ATOM   1259  CA  ALA A 171       7.388  -1.649  13.660  1.00 94.75           C  
ATOM   1260  C   ALA A 171       7.875  -3.055  13.284  1.00 94.75           C  
ATOM   1261  CB  ALA A 171       8.223  -1.055  14.800  1.00 94.75           C  
ATOM   1262  O   ALA A 171       8.747  -3.180  12.423  1.00 94.75           O  
ATOM   1263  N   ILE A 172       7.309  -4.107  13.887  1.00 94.50           N  
ATOM   1264  CA  ILE A 172       7.585  -5.494  13.492  1.00 94.50           C  
ATOM   1265  C   ILE A 172       7.152  -5.711  12.044  1.00 94.50           C  
ATOM   1266  CB  ILE A 172       6.900  -6.498  14.444  1.00 94.50           C  
ATOM   1267  O   ILE A 172       7.968  -6.157  11.241  1.00 94.50           O  
ATOM   1268  CG1 ILE A 172       7.542  -6.431  15.845  1.00 94.50           C  
ATOM   1269  CG2 ILE A 172       7.004  -7.936  13.909  1.00 94.50           C  
ATOM   1270  CD1 ILE A 172       6.610  -6.889  16.972  1.00 94.50           C  
ATOM   1271  N   THR A 173       5.913  -5.354  11.698  1.00 93.50           N  
ATOM   1272  CA  THR A 173       5.388  -5.490  10.332  1.00 93.50           C  
ATOM   1273  C   THR A 173       6.206  -4.665   9.341  1.00 93.50           C  
ATOM   1274  CB  THR A 173       3.903  -5.098  10.284  1.00 93.50           C  
ATOM   1275  O   THR A 173       6.648  -5.192   8.322  1.00 93.50           O  
ATOM   1276  CG2 THR A 173       3.282  -5.314   8.905  1.00 93.50           C  
ATOM   1277  OG1 THR A 173       3.210  -5.926  11.188  1.00 93.50           O  
ATOM   1278  N   GLY A 174       6.499  -3.402   9.660  1.00 94.19           N  
ATOM   1279  CA  GLY A 174       7.259  -2.529   8.765  1.00 94.19           C  
ATOM   1280  C   GLY A 174       8.676  -3.016   8.480  1.00 94.19           C  
ATOM   1281  O   GLY A 174       9.088  -3.076   7.321  1.00 94.19           O  
ATOM   1282  N   LEU A 175       9.419  -3.427   9.510  1.00 95.19           N  
ATOM   1283  CA  LEU A 175      10.785  -3.933   9.342  1.00 95.19           C  
ATOM   1284  C   LEU A 175      10.830  -5.338   8.738  1.00 95.19           C  
ATOM   1285  CB  LEU A 175      11.526  -3.863  10.681  1.00 95.19           C  
ATOM   1286  O   LEU A 175      11.785  -5.660   8.031  1.00 95.19           O  
ATOM   1287  CG  LEU A 175      11.814  -2.411  11.102  1.00 95.19           C  
ATOM   1288  CD1 LEU A 175      12.313  -2.406  12.534  1.00 95.19           C  
ATOM   1289  CD2 LEU A 175      12.894  -1.745  10.243  1.00 95.19           C  
ATOM   1290  N   LEU A 176       9.796  -6.152   8.960  1.00 95.25           N  
ATOM   1291  CA  LEU A 176       9.626  -7.425   8.270  1.00 95.25           C  
ATOM   1292  C   LEU A 176       9.448  -7.210   6.762  1.00 95.25           C  
ATOM   1293  CB  LEU A 176       8.425  -8.159   8.885  1.00 95.25           C  
ATOM   1294  O   LEU A 176      10.136  -7.864   5.983  1.00 95.25           O  
ATOM   1295  CG  LEU A 176       8.174  -9.543   8.277  1.00 95.25           C  
ATOM   1296  CD1 LEU A 176       9.228 -10.552   8.734  1.00 95.25           C  
ATOM   1297  CD2 LEU A 176       6.810 -10.053   8.702  1.00 95.25           C  
ATOM   1298  N   VAL A 177       8.586  -6.273   6.356  1.00 95.25           N  
ATOM   1299  CA  VAL A 177       8.314  -5.946   4.946  1.00 95.25           C  
ATOM   1300  C   VAL A 177       9.596  -5.554   4.212  1.00 95.25           C  
ATOM   1301  CB  VAL A 177       7.237  -4.843   4.856  1.00 95.25           C  
ATOM   1302  O   VAL A 177       9.972  -6.203   3.236  1.00 95.25           O  
ATOM   1303  CG1 VAL A 177       7.166  -4.175   3.481  1.00 95.25           C  
ATOM   1304  CG2 VAL A 177       5.856  -5.432   5.153  1.00 95.25           C  
ATOM   1305  N   VAL A 178      10.319  -4.543   4.704  1.00 95.31           N  
ATOM   1306  CA  VAL A 178      11.553  -4.085   4.038  1.00 95.31           C  
ATOM   1307  C   VAL A 178      12.705  -5.080   4.187  1.00 95.31           C  
ATOM   1308  CB  VAL A 178      11.982  -2.682   4.496  1.00 95.31           C  
ATOM   1309  O   VAL A 178      13.523  -5.208   3.280  1.00 95.31           O  
ATOM   1310  CG1 VAL A 178      10.919  -1.644   4.128  1.00 95.31           C  
ATOM   1311  CG2 VAL A 178      12.259  -2.592   6.001  1.00 95.31           C  
ATOM   1312  N   GLY A 179      12.768  -5.822   5.297  1.00 96.62           N  
ATOM   1313  CA  GLY A 179      13.785  -6.846   5.531  1.00 96.62           C  
ATOM   1314  C   GLY A 179      13.653  -8.024   4.570  1.00 96.62           C  
ATOM   1315  O   GLY A 179      14.624  -8.388   3.906  1.00 96.62           O  
ATOM   1316  N   LEU A 180      12.446  -8.589   4.453  1.00 96.81           N  
ATOM   1317  CA  LEU A 180      12.152  -9.660   3.500  1.00 96.81           C  
ATOM   1318  C   LEU A 180      12.269  -9.169   2.057  1.00 96.81           C  
ATOM   1319  CB  LEU A 180      10.746 -10.239   3.742  1.00 96.81           C  
ATOM   1320  O   LEU A 180      12.800  -9.901   1.229  1.00 96.81           O  
ATOM   1321  CG  LEU A 180      10.550 -11.002   5.062  1.00 96.81           C  
ATOM   1322  CD1 LEU A 180       9.101 -11.477   5.150  1.00 96.81           C  
ATOM   1323  CD2 LEU A 180      11.460 -12.227   5.188  1.00 96.81           C  
ATOM   1324  N   GLY A 181      11.824  -7.945   1.756  1.00 96.00           N  
ATOM   1325  CA  GLY A 181      11.931  -7.369   0.414  1.00 96.00           C  
ATOM   1326  C   GLY A 181      13.387  -7.237  -0.024  1.00 96.00           C  
ATOM   1327  O   GLY A 181      13.761  -7.695  -1.104  1.00 96.00           O  
ATOM   1328  N   LEU A 182      14.241  -6.697   0.852  1.00 96.12           N  
ATOM   1329  CA  LEU A 182      15.662  -6.532   0.564  1.00 96.12           C  
ATOM   1330  C   LEU A 182      16.386  -7.876   0.437  1.00 96.12           C  
ATOM   1331  CB  LEU A 182      16.298  -5.643   1.646  1.00 96.12           C  
ATOM   1332  O   LEU A 182      17.158  -8.059  -0.501  1.00 96.12           O  
ATOM   1333  CG  LEU A 182      17.742  -5.222   1.318  1.00 96.12           C  
ATOM   1334  CD1 LEU A 182      17.797  -4.396   0.030  1.00 96.12           C  
ATOM   1335  CD2 LEU A 182      18.304  -4.379   2.460  1.00 96.12           C  
ATOM   1336  N   ILE A 183      16.127  -8.826   1.345  1.00 96.25           N  
ATOM   1337  CA  ILE A 183      16.707 -10.178   1.271  1.00 96.25           C  
ATOM   1338  C   ILE A 183      16.227 -10.905   0.014  1.00 96.25           C  
ATOM   1339  CB  ILE A 183      16.380 -10.996   2.542  1.00 96.25           C  
ATOM   1340  O   ILE A 183      17.032 -11.557  -0.644  1.00 96.25           O  
ATOM   1341  CG1 ILE A 183      17.154 -10.425   3.749  1.00 96.25           C  
ATOM   1342  CG2 ILE A 183      16.733 -12.489   2.369  1.00 96.25           C  
ATOM   1343  CD1 ILE A 183      16.635 -10.946   5.094  1.00 96.25           C  
ATOM   1344  N   GLY A 184      14.945 -10.787  -0.330  1.00 95.94           N  
ATOM   1345  CA  GLY A 184      14.357 -11.416  -1.506  1.00 95.94           C  
ATOM   1346  C   GLY A 184      15.024 -10.945  -2.791  1.00 95.94           C  
ATOM   1347  O   GLY A 184      15.549 -11.763  -3.540  1.00 95.94           O  
ATOM   1348  N   VAL A 185      15.076  -9.629  -3.011  1.00 96.25           N  
ATOM   1349  CA  VAL A 185      15.676  -9.060  -4.227  1.00 96.25           C  
ATOM   1350  C   VAL A 185      17.193  -9.272  -4.249  1.00 96.25           C  
ATOM   1351  CB  VAL A 185      15.306  -7.572  -4.393  1.00 96.25           C  
ATOM   1352  O   VAL A 185      17.717  -9.822  -5.215  1.00 96.25           O  
ATOM   1353  CG1 VAL A 185      15.928  -6.985  -5.665  1.00 96.25           C  
ATOM   1354  CG2 VAL A 185      13.787  -7.379  -4.511  1.00 96.25           C  
ATOM   1355  N   ALA A 186      17.913  -8.895  -3.186  1.00 94.94           N  
ATOM   1356  CA  ALA A 186      19.376  -8.986  -3.162  1.00 94.94           C  
ATOM   1357  C   ALA A 186      19.875 -10.438  -3.139  1.00 94.94           C  
ATOM   1358  CB  ALA A 186      19.913  -8.223  -1.947  1.00 94.94           C  
ATOM   1359  O   ALA A 186      20.859 -10.771  -3.800  1.00 94.94           O  
ATOM   1360  N   GLY A 187      19.201 -11.307  -2.384  1.00 94.19           N  
ATOM   1361  CA  GLY A 187      19.550 -12.719  -2.277  1.00 94.19           C  
ATOM   1362  C   GLY A 187      19.320 -13.442  -3.594  1.00 94.19           C  
ATOM   1363  O   GLY A 187      20.200 -14.171  -4.050  1.00 94.19           O  
ATOM   1364  N   TYR A 188      18.184 -13.188  -4.246  1.00 95.38           N  
ATOM   1365  CA  TYR A 188      17.893 -13.811  -5.529  1.00 95.38           C  
ATOM   1366  C   TYR A 188      18.801 -13.289  -6.650  1.00 95.38           C  
ATOM   1367  CB  TYR A 188      16.403 -13.661  -5.842  1.00 95.38           C  
ATOM   1368  O   TYR A 188      19.368 -14.092  -7.391  1.00 95.38           O  
ATOM   1369  CG  TYR A 188      15.962 -14.488  -7.023  1.00 95.38           C  
ATOM   1370  CD1 TYR A 188      15.175 -13.905  -8.030  1.00 95.38           C  
ATOM   1371  CD2 TYR A 188      16.346 -15.842  -7.112  1.00 95.38           C  
ATOM   1372  CE1 TYR A 188      14.828 -14.656  -9.161  1.00 95.38           C  
ATOM   1373  CE2 TYR A 188      16.007 -16.595  -8.242  1.00 95.38           C  
ATOM   1374  OH  TYR A 188      15.022 -16.689 -10.389  1.00 95.38           O  
ATOM   1375  CZ  TYR A 188      15.271 -15.988  -9.272  1.00 95.38           C  
ATOM   1376  N   TYR A 189      19.061 -11.977  -6.693  1.00 93.44           N  
ATOM   1377  CA  TYR A 189      20.073 -11.384  -7.573  1.00 93.44           C  
ATOM   1378  C   TYR A 189      21.445 -12.063  -7.416  1.00 93.44           C  
ATOM   1379  CB  TYR A 189      20.181  -9.883  -7.263  1.00 93.44           C  
ATOM   1380  O   TYR A 189      22.072 -12.450  -8.402  1.00 93.44           O  
ATOM   1381  CG  TYR A 189      21.306  -9.195  -8.006  1.00 93.44           C  
ATOM   1382  CD1 TYR A 189      22.587  -9.104  -7.433  1.00 93.44           C  
ATOM   1383  CD2 TYR A 189      21.098  -8.723  -9.311  1.00 93.44           C  
ATOM   1384  CE1 TYR A 189      23.642  -8.555  -8.183  1.00 93.44           C  
ATOM   1385  CE2 TYR A 189      22.146  -8.123 -10.036  1.00 93.44           C  
ATOM   1386  OH  TYR A 189      24.446  -7.410 -10.111  1.00 93.44           O  
ATOM   1387  CZ  TYR A 189      23.421  -8.016  -9.458  1.00 93.44           C  
ATOM   1388  N   MET A 190      21.904 -12.256  -6.174  1.00 91.56           N  
ATOM   1389  CA  MET A 190      23.197 -12.883  -5.890  1.00 91.56           C  
ATOM   1390  C   MET A 190      23.243 -14.348  -6.344  1.00 91.56           C  
ATOM   1391  CB  MET A 190      23.490 -12.757  -4.388  1.00 91.56           C  
ATOM   1392  O   MET A 190      24.250 -14.783  -6.902  1.00 91.56           O  
ATOM   1393  CG  MET A 190      24.887 -13.271  -4.020  1.00 91.56           C  
ATOM   1394  SD  MET A 190      25.269 -13.217  -2.245  1.00 91.56           S  
ATOM   1395  CE  MET A 190      24.159 -14.518  -1.636  1.00 91.56           C  
ATOM   1396  N   ILE A 191      22.164 -15.108  -6.131  1.00 92.75           N  
ATOM   1397  CA  ILE A 191      22.065 -16.502  -6.589  1.00 92.75           C  
ATOM   1398  C   ILE A 191      22.169 -16.565  -8.115  1.00 92.75           C  
ATOM   1399  CB  ILE A 191      20.769 -17.163  -6.065  1.00 92.75           C  
ATOM   1400  O   ILE A 191      22.994 -17.313  -8.631  1.00 92.75           O  
ATOM   1401  CG1 ILE A 191      20.869 -17.376  -4.537  1.00 92.75           C  
ATOM   1402  CG2 ILE A 191      20.504 -18.513  -6.761  1.00 92.75           C  
ATOM   1403  CD1 ILE A 191      19.523 -17.687  -3.869  1.00 92.75           C  
ATOM   1404  N   LEU A 192      21.388 -15.753  -8.832  1.00 92.69           N  
ATOM   1405  CA  LEU A 192      21.387 -15.730 -10.298  1.00 92.69           C  
ATOM   1406  C   LEU A 192      22.755 -15.349 -10.868  1.00 92.69           C  
ATOM   1407  CB  LEU A 192      20.316 -14.740 -10.776  1.00 92.69           C  
ATOM   1408  O   LEU A 192      23.240 -15.989 -11.802  1.00 92.69           O  
ATOM   1409  CG  LEU A 192      18.878 -15.205 -10.503  1.00 92.69           C  
ATOM   1410  CD1 LEU A 192      17.936 -14.047 -10.807  1.00 92.69           C  
ATOM   1411  CD2 LEU A 192      18.498 -16.404 -11.372  1.00 92.69           C  
ATOM   1412  N   LYS A 193      23.418 -14.367 -10.251  1.00 89.12           N  
ATOM   1413  CA  LYS A 193      24.773 -13.967 -10.632  1.00 89.12           C  
ATOM   1414  C   LYS A 193      25.790 -15.094 -10.423  1.00 89.12           C  
ATOM   1415  CB  LYS A 193      25.144 -12.687  -9.872  1.00 89.12           C  
ATOM   1416  O   LYS A 193      26.622 -15.322 -11.294  1.00 89.12           O  
ATOM   1417  CG  LYS A 193      26.509 -12.169 -10.336  1.00 89.12           C  
ATOM   1418  CD  LYS A 193      26.806 -10.763  -9.809  1.00 89.12           C  
ATOM   1419  CE  LYS A 193      28.169 -10.343 -10.369  1.00 89.12           C  
ATOM   1420  NZ  LYS A 193      28.345  -8.877 -10.360  1.00 89.12           N  
ATOM   1421  N   ASN A 194      25.714 -15.821  -9.307  1.00 88.75           N  
ATOM   1422  CA  ASN A 194      26.620 -16.940  -9.019  1.00 88.75           C  
ATOM   1423  C   ASN A 194      26.399 -18.144  -9.944  1.00 88.75           C  
ATOM   1424  CB  ASN A 194      26.441 -17.371  -7.557  1.00 88.75           C  
ATOM   1425  O   ASN A 194      27.346 -18.866 -10.240  1.00 88.75           O  
ATOM   1426  CG  ASN A 194      27.017 -16.391  -6.554  1.00 88.75           C  
ATOM   1427  ND2 ASN A 194      26.635 -16.521  -5.305  1.00 88.75           N  
ATOM   1428  OD1 ASN A 194      27.832 -15.530  -6.840  1.00 88.75           O  
ATOM   1429  N   VAL A 195      25.162 -18.354 -10.403  1.00 90.50           N  
ATOM   1430  CA  VAL A 195      24.829 -19.371 -11.414  1.00 90.50           C  
ATOM   1431  C   VAL A 195      25.341 -18.969 -12.807  1.00 90.50           C  
ATOM   1432  CB  VAL A 195      23.310 -19.653 -11.386  1.00 90.50           C  
ATOM   1433  O   VAL A 195      25.449 -19.818 -13.687  1.00 90.50           O  
ATOM   1434  CG1 VAL A 195      22.824 -20.598 -12.491  1.00 90.50           C  
ATOM   1435  CG2 VAL A 195      22.913 -20.317 -10.057  1.00 90.50           C  
ATOM   1436  N   GLY A 196      25.718 -17.703 -13.003  1.00 87.38           N  
ATOM   1437  CA  GLY A 196      26.230 -17.198 -14.275  1.00 87.38           C  
ATOM   1438  C   GLY A 196      25.129 -16.891 -15.287  1.00 87.38           C  
ATOM   1439  O   GLY A 196      25.389 -16.940 -16.486  1.00 87.38           O  
ATOM   1440  N   ILE A 197      23.911 -16.593 -14.814  1.00 89.00           N  
ATOM   1441  CA  ILE A 197      22.828 -16.110 -15.677  1.00 89.00           C  
ATOM   1442  C   ILE A 197      23.241 -14.765 -16.264  1.00 89.00           C  
ATOM   1443  CB  ILE A 197      21.482 -16.032 -14.920  1.00 89.00           C  
ATOM   1444  O   ILE A 197      23.816 -13.918 -15.571  1.00 89.00           O  
ATOM   1445  CG1 ILE A 197      21.106 -17.379 -14.267  1.00 89.00           C  
ATOM   1446  CG2 ILE A 197      20.333 -15.576 -15.836  1.00 89.00           C  
ATOM   1447  CD1 ILE A 197      21.000 -18.561 -15.238  1.00 89.00           C  
ATOM   1448  N   ASP A 198      22.968 -14.579 -17.550  1.00 84.62           N  
ATOM   1449  CA  ASP A 198      23.246 -13.323 -18.219  1.00 84.62           C  
ATOM   1450  C   ASP A 198      22.464 -12.168 -17.553  1.00 84.62           C  
ATOM   1451  CB  ASP A 198      22.929 -13.465 -19.710  1.00 84.62           C  
ATOM   1452  O   ASP A 198      21.410 -12.383 -16.941  1.00 84.62           O  
ATOM   1453  CG  ASP A 198      21.428 -13.621 -19.904  1.00 84.62           C  
ATOM   1454  OD1 ASP A 198      20.945 -14.765 -19.770  1.00 84.62           O  
ATOM   1455  OD2 ASP A 198      20.788 -12.562 -20.077  1.00 84.62           O  
ATOM   1456  N   PRO A 199      22.954 -10.919 -17.645  1.00 80.75           N  
ATOM   1457  CA  PRO A 199      22.313  -9.787 -16.981  1.00 80.75           C  
ATOM   1458  C   PRO A 199      20.830  -9.612 -17.331  1.00 80.75           C  
ATOM   1459  CB  PRO A 199      23.129  -8.563 -17.408  1.00 80.75           C  
ATOM   1460  O   PRO A 199      20.071  -9.121 -16.496  1.00 80.75           O  
ATOM   1461  CG  PRO A 199      24.518  -9.140 -17.666  1.00 80.75           C  
ATOM   1462  CD  PRO A 199      24.213 -10.515 -18.253  1.00 80.75           C  
ATOM   1463  N   ARG A 200      20.405 -10.018 -18.535  1.00 80.62           N  
ATOM   1464  CA  ARG A 200      19.030  -9.845 -19.000  1.00 80.62           C  
ATOM   1465  C   ARG A 200      18.105 -10.899 -18.405  1.00 80.62           C  
ATOM   1466  CB  ARG A 200      19.000  -9.837 -20.539  1.00 80.62           C  
ATOM   1467  O   ARG A 200      17.134 -10.521 -17.754  1.00 80.62           O  
ATOM   1468  CG  ARG A 200      17.602  -9.582 -21.109  1.00 80.62           C  
ATOM   1469  CD  ARG A 200      17.143  -8.149 -20.835  1.00 80.62           C  
ATOM   1470  NE  ARG A 200      15.705  -8.027 -21.057  1.00 80.62           N  
ATOM   1471  NH1 ARG A 200      15.445  -5.805 -20.491  1.00 80.62           N  
ATOM   1472  NH2 ARG A 200      13.686  -7.073 -20.902  1.00 80.62           N  
ATOM   1473  CZ  ARG A 200      14.966  -6.968 -20.818  1.00 80.62           C  
ATOM   1474  N   GLY A 201      18.440 -12.183 -18.530  1.00 86.00           N  
ATOM   1475  CA  GLY A 201      17.687 -13.269 -17.897  1.00 86.00           C  
ATOM   1476  C   GLY A 201      17.593 -13.092 -16.377  1.00 86.00           C  
ATOM   1477  O   GLY A 201      16.567 -13.387 -15.761  1.00 86.00           O  
ATOM   1478  N   LEU A 202      18.629 -12.511 -15.764  1.00 90.38           N  
ATOM   1479  CA  LEU A 202      18.613 -12.136 -14.355  1.00 90.38           C  
ATOM   1480  C   LEU A 202      17.573 -11.042 -14.056  1.00 90.38           C  
ATOM   1481  CB  LEU A 202      20.053 -11.781 -13.944  1.00 90.38           C  
ATOM   1482  O   LEU A 202      16.815 -11.169 -13.093  1.00 90.38           O  
ATOM   1483  CG  LEU A 202      20.216 -11.208 -12.524  1.00 90.38           C  
ATOM   1484  CD1 LEU A 202      21.679 -11.327 -12.089  1.00 90.38           C  
ATOM   1485  CD2 LEU A 202      19.803  -9.732 -12.467  1.00 90.38           C  
ATOM   1486  N   LEU A 203      17.515  -9.977 -14.858  1.00 86.75           N  
ATOM   1487  CA  LEU A 203      16.552  -8.888 -14.668  1.00 86.75           C  
ATOM   1488  C   LEU A 203      15.117  -9.346 -14.917  1.00 86.75           C  
ATOM   1489  CB  LEU A 203      16.905  -7.718 -15.592  1.00 86.75           C  
ATOM   1490  O   LEU A 203      14.238  -9.014 -14.128  1.00 86.75           O  
ATOM   1491  CG  LEU A 203      18.126  -6.935 -15.095  1.00 86.75           C  
ATOM   1492  CD1 LEU A 203      18.665  -6.044 -16.201  1.00 86.75           C  
ATOM   1493  CD2 LEU A 203      17.794  -6.068 -13.876  1.00 86.75           C  
ATOM   1494  N   GLU A 204      14.884 -10.160 -15.944  1.00 89.25           N  
ATOM   1495  CA  GLU A 204      13.579 -10.782 -16.190  1.00 89.25           C  
ATOM   1496  C   GLU A 204      13.121 -11.614 -14.988  1.00 89.25           C  
ATOM   1497  CB  GLU A 204      13.668 -11.705 -17.403  1.00 89.25           C  
ATOM   1498  O   GLU A 204      11.958 -11.551 -14.586  1.00 89.25           O  
ATOM   1499  CG  GLU A 204      13.836 -10.959 -18.732  1.00 89.25           C  
ATOM   1500  CD  GLU A 204      14.095 -11.945 -19.878  1.00 89.25           C  
ATOM   1501  OE1 GLU A 204      14.476 -11.461 -20.969  1.00 89.25           O  
ATOM   1502  OE2 GLU A 204      13.909 -13.166 -19.655  1.00 89.25           O  
ATOM   1503  N   ALA A 205      14.039 -12.349 -14.355  1.00 94.19           N  
ATOM   1504  CA  ALA A 205      13.728 -13.121 -13.162  1.00 94.19           C  
ATOM   1505  C   ALA A 205      13.408 -12.233 -11.943  1.00 94.19           C  
ATOM   1506  CB  ALA A 205      14.874 -14.105 -12.920  1.00 94.19           C  
ATOM   1507  O   ALA A 205      12.532 -12.574 -11.143  1.00 94.19           O  
ATOM   1508  N   LEU A 206      14.047 -11.064 -11.815  1.00 94.56           N  
ATOM   1509  CA  LEU A 206      13.698 -10.065 -10.796  1.00 94.56           C  
ATOM   1510  C   LEU A 206      12.356  -9.366 -11.078  1.00 94.56           C  
ATOM   1511  CB  LEU A 206      14.817  -9.019 -10.685  1.00 94.56           C  
ATOM   1512  O   LEU A 206      11.597  -9.079 -10.147  1.00 94.56           O  
ATOM   1513  CG  LEU A 206      16.163  -9.503 -10.124  1.00 94.56           C  
ATOM   1514  CD1 LEU A 206      17.101  -8.302 -10.028  1.00 94.56           C  
ATOM   1515  CD2 LEU A 206      16.036 -10.111  -8.728  1.00 94.56           C  
ATOM   1516  N   VAL A 207      12.029  -9.111 -12.347  1.00 92.56           N  
ATOM   1517  CA  VAL A 207      10.711  -8.597 -12.753  1.00 92.56           C  
ATOM   1518  C   VAL A 207       9.634  -9.634 -12.440  1.00 92.56           C  
ATOM   1519  CB  VAL A 207      10.697  -8.193 -14.242  1.00 92.56           C  
ATOM   1520  O   VAL A 207       8.596  -9.287 -11.880  1.00 92.56           O  
ATOM   1521  CG1 VAL A 207       9.287  -7.836 -14.732  1.00 92.56           C  
ATOM   1522  CG2 VAL A 207      11.578  -6.958 -14.476  1.00 92.56           C  
ATOM   1523  N   ALA A 208       9.898 -10.918 -12.693  1.00 95.00           N  
ATOM   1524  CA  ALA A 208       8.994 -12.001 -12.324  1.00 95.00           C  
ATOM   1525  C   ALA A 208       8.815 -12.120 -10.798  1.00 95.00           C  
ATOM   1526  CB  ALA A 208       9.502 -13.297 -12.954  1.00 95.00           C  
ATOM   1527  O   ALA A 208       7.694 -12.325 -10.336  1.00 95.00           O  
ATOM   1528  N   LEU A 209       9.871 -11.907  -9.999  1.00 96.81           N  
ATOM   1529  CA  LEU A 209       9.757 -11.783  -8.537  1.00 96.81           C  
ATOM   1530  C   LEU A 209       8.806 -10.659  -8.142  1.00 96.81           C  
ATOM   1531  CB  LEU A 209      11.167 -11.639  -7.924  1.00 96.81           C  
ATOM   1532  O   LEU A 209       7.907 -10.863  -7.325  1.00 96.81           O  
ATOM   1533  CG  LEU A 209      11.236 -11.521  -6.385  1.00 96.81           C  
ATOM   1534  CD1 LEU A 209      12.654 -11.862  -5.919  1.00 96.81           C  
ATOM   1535  CD2 LEU A 209      10.925 -10.117  -5.844  1.00 96.81           C  
ATOM   1536  N   SER A 210       8.965  -9.497  -8.763  1.00 94.81           N  
ATOM   1537  CA  SER A 210       8.081  -8.359  -8.531  1.00 94.81           C  
ATOM   1538  C   SER A 210       6.632  -8.697  -8.906  1.00 94.81           C  
ATOM   1539  CB  SER A 210       8.598  -7.145  -9.298  1.00 94.81           C  
ATOM   1540  O   SER A 210       5.727  -8.433  -8.123  1.00 94.81           O  
ATOM   1541  OG  SER A 210       9.935  -6.860  -8.928  1.00 94.81           O  
ATOM   1542  N   PHE A 211       6.412  -9.402 -10.022  1.00 94.56           N  
ATOM   1543  CA  PHE A 211       5.089  -9.879 -10.436  1.00 94.56           C  
ATOM   1544  C   PHE A 211       4.434 -10.815  -9.410  1.00 94.56           C  
ATOM   1545  CB  PHE A 211       5.211 -10.600 -11.787  1.00 94.56           C  
ATOM   1546  O   PHE A 211       3.246 -10.680  -9.112  1.00 94.56           O  
ATOM   1547  CG  PHE A 211       3.896 -11.079 -12.370  1.00 94.56           C  
ATOM   1548  CD1 PHE A 211       3.799 -12.386 -12.879  1.00 94.56           C  
ATOM   1549  CD2 PHE A 211       2.774 -10.229 -12.414  1.00 94.56           C  
ATOM   1550  CE1 PHE A 211       2.586 -12.846 -13.416  1.00 94.56           C  
ATOM   1551  CE2 PHE A 211       1.554 -10.698 -12.930  1.00 94.56           C  
ATOM   1552  CZ  PHE A 211       1.458 -12.008 -13.429  1.00 94.56           C  
ATOM   1553  N   GLY A 212       5.204 -11.743  -8.834  1.00 95.56           N  
ATOM   1554  CA  GLY A 212       4.719 -12.631  -7.777  1.00 95.56           C  
ATOM   1555  C   GLY A 212       4.291 -11.870  -6.528  1.00 95.56           C  
ATOM   1556  O   GLY A 212       3.235 -12.152  -5.959  1.00 95.56           O  
ATOM   1557  N   ALA A 213       5.067 -10.856  -6.140  1.00 95.38           N  
ATOM   1558  CA  ALA A 213       4.706  -9.963  -5.048  1.00 95.38           C  
ATOM   1559  C   ALA A 213       3.407  -9.188  -5.342  1.00 95.38           C  
ATOM   1560  CB  ALA A 213       5.888  -9.028  -4.779  1.00 95.38           C  
ATOM   1561  O   ALA A 213       2.554  -9.080  -4.455  1.00 95.38           O  
ATOM   1562  N   SER A 214       3.224  -8.717  -6.583  1.00 92.44           N  
ATOM   1563  CA  SER A 214       2.040  -7.948  -7.004  1.00 92.44           C  
ATOM   1564  C   SER A 214       0.782  -8.788  -7.005  1.00 92.44           C  
ATOM   1565  CB  SER A 214       2.228  -7.332  -8.395  1.00 92.44           C  
ATOM   1566  O   SER A 214      -0.266  -8.311  -6.572  1.00 92.44           O  
ATOM   1567  OG  SER A 214       3.421  -6.601  -8.544  1.00 92.44           O  
ATOM   1568  N   LEU A 215       0.889 -10.055  -7.417  1.00 91.00           N  
ATOM   1569  CA  LEU A 215      -0.223 -10.991  -7.346  1.00 91.00           C  
ATOM   1570  C   LEU A 215      -0.726 -11.111  -5.902  1.00 91.00           C  
ATOM   1571  CB  LEU A 215       0.205 -12.351  -7.921  1.00 91.00           C  
ATOM   1572  O   LEU A 215      -1.909 -10.918  -5.650  1.00 91.00           O  
ATOM   1573  CG  LEU A 215      -0.986 -13.306  -8.121  1.00 91.00           C  
ATOM   1574  CD1 LEU A 215      -1.845 -12.874  -9.313  1.00 91.00           C  
ATOM   1575  CD2 LEU A 215      -0.497 -14.722  -8.408  1.00 91.00           C  
ATOM   1576  N   ILE A 216       0.152 -11.350  -4.926  1.00 92.56           N  
ATOM   1577  CA  ILE A 216      -0.284 -11.413  -3.522  1.00 92.56           C  
ATOM   1578  C   ILE A 216      -0.903 -10.090  -3.075  1.00 92.56           C  
ATOM   1579  CB  ILE A 216       0.875 -11.789  -2.589  1.00 92.56           C  
ATOM   1580  O   ILE A 216      -1.958 -10.100  -2.445  1.00 92.56           O  
ATOM   1581  CG1 ILE A 216       1.517 -13.133  -2.960  1.00 92.56           C  
ATOM   1582  CG2 ILE A 216       0.429 -11.822  -1.116  1.00 92.56           C  
ATOM   1583  CD1 ILE A 216       0.582 -14.335  -3.091  1.00 92.56           C  
ATOM   1584  N   SER A 217      -0.277  -8.964  -3.423  1.00 92.25           N  
ATOM   1585  CA  SER A 217      -0.744  -7.636  -3.028  1.00 92.25           C  
ATOM   1586  C   SER A 217      -2.178  -7.350  -3.483  1.00 92.25           C  
ATOM   1587  CB  SER A 217       0.201  -6.570  -3.575  1.00 92.25           C  
ATOM   1588  O   SER A 217      -3.002  -6.976  -2.648  1.00 92.25           O  
ATOM   1589  OG  SER A 217      -0.368  -5.307  -3.332  1.00 92.25           O  
ATOM   1590  N   ILE A 218      -2.517  -7.568  -4.761  1.00 90.69           N  
ATOM   1591  CA  ILE A 218      -3.873  -7.273  -5.251  1.00 90.69           C  
ATOM   1592  C   ILE A 218      -4.922  -8.134  -4.549  1.00 90.69           C  
ATOM   1593  CB  ILE A 218      -3.980  -7.371  -6.788  1.00 90.69           C  
ATOM   1594  O   ILE A 218      -5.948  -7.614  -4.113  1.00 90.69           O  
ATOM   1595  CG1 ILE A 218      -5.353  -6.839  -7.248  1.00 90.69           C  
ATOM   1596  CG2 ILE A 218      -3.735  -8.789  -7.338  1.00 90.69           C  
ATOM   1597  CD1 ILE A 218      -5.443  -6.561  -8.750  1.00 90.69           C  
ATOM   1598  N   PHE A 219      -4.650  -9.429  -4.376  1.00 88.56           N  
ATOM   1599  CA  PHE A 219      -5.585 -10.340  -3.725  1.00 88.56           C  
ATOM   1600  C   PHE A 219      -5.731 -10.029  -2.232  1.00 88.56           C  
ATOM   1601  CB  PHE A 219      -5.136 -11.787  -3.950  1.00 88.56           C  
ATOM   1602  O   PHE A 219      -6.847 -10.046  -1.711  1.00 88.56           O  
ATOM   1603  CG  PHE A 219      -5.541 -12.374  -5.290  1.00 88.56           C  
ATOM   1604  CD1 PHE A 219      -6.853 -12.833  -5.466  1.00 88.56           C  
ATOM   1605  CD2 PHE A 219      -4.639 -12.498  -6.358  1.00 88.56           C  
ATOM   1606  CE1 PHE A 219      -7.262 -13.409  -6.681  1.00 88.56           C  
ATOM   1607  CE2 PHE A 219      -5.049 -13.033  -7.587  1.00 88.56           C  
ATOM   1608  CZ  PHE A 219      -6.359 -13.500  -7.750  1.00 88.56           C  
ATOM   1609  N   ALA A 220      -4.628  -9.717  -1.546  1.00 90.00           N  
ATOM   1610  CA  ALA A 220      -4.634  -9.352  -0.136  1.00 90.00           C  
ATOM   1611  C   ALA A 220      -5.373  -8.028   0.097  1.00 90.00           C  
ATOM   1612  CB  ALA A 220      -3.193  -9.312   0.382  1.00 90.00           C  
ATOM   1613  O   ALA A 220      -6.222  -7.959   0.983  1.00 90.00           O  
ATOM   1614  N   ARG A 221      -5.111  -7.004  -0.725  1.00 90.44           N  
ATOM   1615  CA  ARG A 221      -5.688  -5.665  -0.562  1.00 90.44           C  
ATOM   1616  C   ARG A 221      -7.156  -5.609  -0.965  1.00 90.44           C  
ATOM   1617  CB  ARG A 221      -4.833  -4.641  -1.332  1.00 90.44           C  
ATOM   1618  O   ARG A 221      -7.971  -5.126  -0.190  1.00 90.44           O  
ATOM   1619  CG  ARG A 221      -5.065  -3.183  -0.904  1.00 90.44           C  
ATOM   1620  CD  ARG A 221      -4.717  -2.986   0.580  1.00 90.44           C  
ATOM   1621  NE  ARG A 221      -4.481  -1.575   0.922  1.00 90.44           N  
ATOM   1622  NH1 ARG A 221      -4.378  -1.815   3.222  1.00 90.44           N  
ATOM   1623  NH2 ARG A 221      -3.963   0.152   2.313  1.00 90.44           N  
ATOM   1624  CZ  ARG A 221      -4.292  -1.094   2.141  1.00 90.44           C  
ATOM   1625  N   LEU A 222      -7.508  -6.140  -2.136  1.00 92.38           N  
ATOM   1626  CA  LEU A 222      -8.893  -6.148  -2.605  1.00 92.38           C  
ATOM   1627  C   LEU A 222      -9.747  -7.131  -1.798  1.00 92.38           C  
ATOM   1628  CB  LEU A 222      -8.920  -6.480  -4.105  1.00 92.38           C  
ATOM   1629  O   LEU A 222     -10.811  -6.761  -1.317  1.00 92.38           O  
ATOM   1630  CG  LEU A 222     -10.335  -6.507  -4.702  1.00 92.38           C  
ATOM   1631  CD1 LEU A 222     -10.998  -5.130  -4.720  1.00 92.38           C  
ATOM   1632  CD2 LEU A 222     -10.265  -7.039  -6.126  1.00 92.38           C  
ATOM   1633  N   GLY A 223      -9.283  -8.374  -1.632  1.00 91.94           N  
ATOM   1634  CA  GLY A 223     -10.015  -9.388  -0.873  1.00 91.94           C  
ATOM   1635  C   GLY A 223     -10.157  -9.008   0.597  1.00 91.94           C  
ATOM   1636  O   GLY A 223     -11.254  -9.081   1.145  1.00 91.94           O  
ATOM   1637  N   GLY A 224      -9.064  -8.538   1.207  1.00 90.88           N  
ATOM   1638  CA  GLY A 224      -9.074  -8.052   2.581  1.00 90.88           C  
ATOM   1639  C   GLY A 224      -9.976  -6.836   2.760  1.00 90.88           C  
ATOM   1640  O   GLY A 224     -10.748  -6.827   3.708  1.00 90.88           O  
ATOM   1641  N   GLY A 225      -9.954  -5.886   1.817  1.00 91.88           N  
ATOM   1642  CA  GLY A 225     -10.852  -4.727   1.778  1.00 91.88           C  
ATOM   1643  C   GLY A 225     -12.334  -5.113   1.719  1.00 91.88           C  
ATOM   1644  O   GLY A 225     -13.132  -4.653   2.535  1.00 91.88           O  
ATOM   1645  N   ILE A 226     -12.702  -6.023   0.805  1.00 93.81           N  
ATOM   1646  CA  ILE A 226     -14.083  -6.523   0.690  1.00 93.81           C  
ATOM   1647  C   ILE A 226     -14.523  -7.211   1.984  1.00 93.81           C  
ATOM   1648  CB  ILE A 226     -14.252  -7.469  -0.523  1.00 93.81           C  
ATOM   1649  O   ILE A 226     -15.670  -7.055   2.399  1.00 93.81           O  
ATOM   1650  CG1 ILE A 226     -14.006  -6.731  -1.859  1.00 93.81           C  
ATOM   1651  CG2 ILE A 226     -15.678  -8.062  -0.560  1.00 93.81           C  
ATOM   1652  CD1 ILE A 226     -13.684  -7.686  -3.016  1.00 93.81           C  
ATOM   1653  N   PHE A 227     -13.621  -7.964   2.619  1.00 92.88           N  
ATOM   1654  CA  PHE A 227     -13.895  -8.600   3.899  1.00 92.88           C  
ATOM   1655  C   PHE A 227     -14.095  -7.558   5.007  1.00 92.88           C  
ATOM   1656  CB  PHE A 227     -12.795  -9.620   4.219  1.00 92.88           C  
ATOM   1657  O   PHE A 227     -15.182  -7.497   5.562  1.00 92.88           O  
ATOM   1658  CG  PHE A 227     -13.054 -10.395   5.492  1.00 92.88           C  
ATOM   1659  CD1 PHE A 227     -12.678  -9.847   6.727  1.00 92.88           C  
ATOM   1660  CD2 PHE A 227     -13.710 -11.638   5.455  1.00 92.88           C  
ATOM   1661  CE1 PHE A 227     -12.959 -10.528   7.919  1.00 92.88           C  
ATOM   1662  CE2 PHE A 227     -13.989 -12.323   6.652  1.00 92.88           C  
ATOM   1663  CZ  PHE A 227     -13.615 -11.766   7.886  1.00 92.88           C  
ATOM   1664  N   THR A 228     -13.109  -6.704   5.296  1.00 90.69           N  
ATOM   1665  CA  THR A 228     -13.200  -5.732   6.404  1.00 90.69           C  
ATOM   1666  C   THR A 228     -14.388  -4.800   6.250  1.00 90.69           C  
ATOM   1667  CB  THR A 228     -11.896  -4.942   6.607  1.00 90.69           C  
ATOM   1668  O   THR A 228     -15.244  -4.773   7.122  1.00 90.69           O  
ATOM   1669  CG2 THR A 228     -11.415  -4.139   5.402  1.00 90.69           C  
ATOM   1670  OG1 THR A 228     -12.020  -3.962   7.605  1.00 90.69           O  
ATOM   1671  N   LYS A 229     -14.549  -4.140   5.100  1.00 90.19           N  
ATOM   1672  CA  LYS A 229     -15.652  -3.189   4.929  1.00 90.19           C  
ATOM   1673  C   LYS A 229     -17.004  -3.868   4.753  1.00 90.19           C  
ATOM   1674  CB  LYS A 229     -15.347  -2.211   3.793  1.00 90.19           C  
ATOM   1675  O   LYS A 229     -18.035  -3.272   5.041  1.00 90.19           O  
ATOM   1676  CG  LYS A 229     -14.093  -1.362   4.042  1.00 90.19           C  
ATOM   1677  CD  LYS A 229     -14.108  -0.533   5.348  1.00 90.19           C  
ATOM   1678  CE  LYS A 229     -13.108  -0.963   6.429  1.00 90.19           C  
ATOM   1679  NZ  LYS A 229     -13.113  -0.004   7.560  1.00 90.19           N  
ATOM   1680  N   GLY A 230     -17.027  -5.121   4.300  1.00 90.00           N  
ATOM   1681  CA  GLY A 230     -18.242  -5.928   4.334  1.00 90.00           C  
ATOM   1682  C   GLY A 230     -18.693  -6.242   5.765  1.00 90.00           C  
ATOM   1683  O   GLY A 230     -19.898  -6.271   6.015  1.00 90.00           O  
ATOM   1684  N   ALA A 231     -17.752  -6.455   6.693  1.00 90.19           N  
ATOM   1685  CA  ALA A 231     -18.043  -6.645   8.113  1.00 90.19           C  
ATOM   1686  C   ALA A 231     -18.458  -5.330   8.768  1.00 90.19           C  
ATOM   1687  CB  ALA A 231     -16.839  -7.232   8.858  1.00 90.19           C  
ATOM   1688  O   ALA A 231     -19.556  -5.277   9.306  1.00 90.19           O  
ATOM   1689  N   ASP A 232     -17.621  -4.301   8.650  1.00 86.00           N  
ATOM   1690  CA  ASP A 232     -17.765  -2.972   9.251  1.00 86.00           C  
ATOM   1691  C   ASP A 232     -19.131  -2.350   8.916  1.00 86.00           C  
ATOM   1692  CB  ASP A 232     -16.592  -2.137   8.713  1.00 86.00           C  
ATOM   1693  O   ASP A 232     -20.007  -2.218   9.771  1.00 86.00           O  
ATOM   1694  CG  ASP A 232     -16.424  -0.758   9.339  1.00 86.00           C  
ATOM   1695  OD1 ASP A 232     -17.212  -0.414  10.239  1.00 86.00           O  
ATOM   1696  OD2 ASP A 232     -15.549  -0.043   8.785  1.00 86.00           O  
ATOM   1697  N   VAL A 233     -19.424  -2.164   7.620  1.00 84.44           N  
ATOM   1698  CA  VAL A 233     -20.710  -1.611   7.158  1.00 84.44           C  
ATOM   1699  C   VAL A 233     -21.893  -2.471   7.617  1.00 84.44           C  
ATOM   1700  CB  VAL A 233     -20.711  -1.471   5.621  1.00 84.44           C  
ATOM   1701  O   VAL A 233     -22.958  -1.952   7.957  1.00 84.44           O  
ATOM   1702  CG1 VAL A 233     -22.071  -1.012   5.074  1.00 84.44           C  
ATOM   1703  CG2 VAL A 233     -19.641  -0.477   5.144  1.00 84.44           C  
ATOM   1704  N   GLY A 234     -21.737  -3.797   7.624  1.00 85.00           N  
ATOM   1705  CA  GLY A 234     -22.786  -4.709   8.073  1.00 85.00           C  
ATOM   1706  C   GLY A 234     -23.043  -4.639   9.580  1.00 85.00           C  
ATOM   1707  O   GLY A 234     -24.202  -4.666  10.006  1.00 85.00           O  
ATOM   1708  N   ALA A 235     -21.977  -4.535  10.372  1.00 84.94           N  
ATOM   1709  CA  ALA A 235     -22.005  -4.421  11.820  1.00 84.94           C  
ATOM   1710  C   ALA A 235     -22.602  -3.077  12.243  1.00 84.94           C  
ATOM   1711  CB  ALA A 235     -20.575  -4.585  12.358  1.00 84.94           C  
ATOM   1712  O   ALA A 235     -23.508  -3.053  13.079  1.00 84.94           O  
ATOM   1713  N   ASP A 236     -22.162  -1.991  11.617  1.00 81.69           N  
ATOM   1714  CA  ASP A 236     -22.549  -0.625  11.945  1.00 81.69           C  
ATOM   1715  C   ASP A 236     -23.996  -0.306  11.588  1.00 81.69           C  
ATOM   1716  CB  ASP A 236     -21.595   0.339  11.222  1.00 81.69           C  
ATOM   1717  O   ASP A 236     -24.726   0.268  12.401  1.00 81.69           O  
ATOM   1718  CG  ASP A 236     -20.377   0.699  12.069  1.00 81.69           C  
ATOM   1719  OD1 ASP A 236     -20.201   0.080  13.146  1.00 81.69           O  
ATOM   1720  OD2 ASP A 236     -19.891   1.836  11.885  1.00 81.69           O  
ATOM   1721  N   LEU A 237     -24.456  -0.712  10.401  1.00 81.31           N  
ATOM   1722  CA  LEU A 237     -25.836  -0.456   9.986  1.00 81.31           C  
ATOM   1723  C   LEU A 237     -26.837  -1.136  10.923  1.00 81.31           C  
ATOM   1724  CB  LEU A 237     -26.041  -0.924   8.536  1.00 81.31           C  
ATOM   1725  O   LEU A 237     -27.786  -0.505  11.388  1.00 81.31           O  
ATOM   1726  CG  LEU A 237     -25.412   0.002   7.479  1.00 81.31           C  
ATOM   1727  CD1 LEU A 237     -25.525  -0.666   6.106  1.00 81.31           C  
ATOM   1728  CD2 LEU A 237     -26.131   1.353   7.398  1.00 81.31           C  
ATOM   1729  N   VAL A 238     -26.626  -2.413  11.242  1.00 84.62           N  
ATOM   1730  CA  VAL A 238     -27.579  -3.141  12.089  1.00 84.62           C  
ATOM   1731  C   VAL A 238     -27.381  -2.804  13.567  1.00 84.62           C  
ATOM   1732  CB  VAL A 238     -27.542  -4.653  11.824  1.00 84.62           C  
ATOM   1733  O   VAL A 238     -28.357  -2.630  14.292  1.00 84.62           O  
ATOM   1734  CG1 VAL A 238     -28.668  -5.355  12.594  1.00 84.62           C  
ATOM   1735  CG2 VAL A 238     -27.765  -4.953  10.338  1.00 84.62           C  
ATOM   1736  N   GLY A 239     -26.136  -2.669  14.023  1.00 83.12           N  
ATOM   1737  CA  GLY A 239     -25.808  -2.353  15.411  1.00 83.12           C  
ATOM   1738  C   GLY A 239     -26.157  -0.912  15.785  1.00 83.12           C  
ATOM   1739  O   GLY A 239     -27.056  -0.679  16.597  1.00 83.12           O  
ATOM   1740  N   LYS A 240     -25.476   0.066  15.178  1.00 77.75           N  
ATOM   1741  CA  LYS A 240     -25.586   1.484  15.556  1.00 77.75           C  
ATOM   1742  C   LYS A 240     -26.900   2.110  15.086  1.00 77.75           C  
ATOM   1743  CB  LYS A 240     -24.388   2.287  15.006  1.00 77.75           C  
ATOM   1744  O   LYS A 240     -27.525   2.848  15.846  1.00 77.75           O  
ATOM   1745  CG  LYS A 240     -23.016   1.893  15.587  1.00 77.75           C  
ATOM   1746  CD  LYS A 240     -21.884   2.576  14.796  1.00 77.75           C  
ATOM   1747  CE  LYS A 240     -20.501   2.355  15.429  1.00 77.75           C  
ATOM   1748  NZ  LYS A 240     -19.396   2.314  14.437  1.00 77.75           N  
ATOM   1749  N   VAL A 241     -27.314   1.851  13.841  1.00 76.06           N  
ATOM   1750  CA  VAL A 241     -28.456   2.559  13.227  1.00 76.06           C  
ATOM   1751  C   VAL A 241     -29.794   1.884  13.529  1.00 76.06           C  
ATOM   1752  CB  VAL A 241     -28.259   2.783  11.711  1.00 76.06           C  
ATOM   1753  O   VAL A 241     -30.745   2.574  13.892  1.00 76.06           O  
ATOM   1754  CG1 VAL A 241     -29.398   3.614  11.104  1.00 76.06           C  
ATOM   1755  CG2 VAL A 241     -26.938   3.508  11.417  1.00 76.06           C  
ATOM   1756  N   GLU A 242     -29.888   0.559  13.391  1.00 83.94           N  
ATOM   1757  CA  GLU A 242     -31.154  -0.167  13.589  1.00 83.94           C  
ATOM   1758  C   GLU A 242     -31.404  -0.543  15.053  1.00 83.94           C  
ATOM   1759  CB  GLU A 242     -31.217  -1.423  12.701  1.00 83.94           C  
ATOM   1760  O   GLU A 242     -32.492  -0.295  15.571  1.00 83.94           O  
ATOM   1761  CG  GLU A 242     -31.280  -1.066  11.213  1.00 83.94           C  
ATOM   1762  CD  GLU A 242     -31.209  -2.273  10.265  1.00 83.94           C  
ATOM   1763  OE1 GLU A 242     -30.951  -2.026   9.069  1.00 83.94           O  
ATOM   1764  OE2 GLU A 242     -31.502  -3.441  10.621  1.00 83.94           O  
ATOM   1765  N   ALA A 243     -30.413  -1.142  15.719  1.00 84.19           N  
ATOM   1766  CA  ALA A 243     -30.560  -1.642  17.085  1.00 84.19           C  
ATOM   1767  C   ALA A 243     -30.213  -0.603  18.165  1.00 84.19           C  
ATOM   1768  CB  ALA A 243     -29.724  -2.920  17.220  1.00 84.19           C  
ATOM   1769  O   ALA A 243     -30.627  -0.761  19.314  1.00 84.19           O  
ATOM   1770  N   GLY A 244     -29.468   0.451  17.817  1.00 81.44           N  
ATOM   1771  CA  GLY A 244     -29.039   1.491  18.755  1.00 81.44           C  
ATOM   1772  C   GLY A 244     -28.063   0.995  19.827  1.00 81.44           C  
ATOM   1773  O   GLY A 244     -28.027   1.559  20.922  1.00 81.44           O  
ATOM   1774  N   ILE A 245     -27.306  -0.070  19.542  1.00 84.94           N  
ATOM   1775  CA  ILE A 245     -26.254  -0.579  20.434  1.00 84.94           C  
ATOM   1776  C   ILE A 245     -24.915   0.128  20.149  1.00 84.94           C  
ATOM   1777  CB  ILE A 245     -26.155  -2.124  20.403  1.00 84.94           C  
ATOM   1778  O   ILE A 245     -24.731   0.648  19.043  1.00 84.94           O  
ATOM   1779  CG1 ILE A 245     -25.752  -2.673  19.021  1.00 84.94           C  
ATOM   1780  CG2 ILE A 245     -27.490  -2.728  20.880  1.00 84.94           C  
ATOM   1781  CD1 ILE A 245     -25.598  -4.198  18.961  1.00 84.94           C  
ATOM   1782  N   PRO A 246     -23.995   0.197  21.133  1.00 81.94           N  
ATOM   1783  CA  PRO A 246     -22.659   0.755  20.935  1.00 81.94           C  
ATOM   1784  C   PRO A 246     -21.872   0.120  19.777  1.00 81.94           C  
ATOM   1785  CB  PRO A 246     -21.926   0.563  22.270  1.00 81.94           C  
ATOM   1786  O   PRO A 246     -22.140  -1.003  19.348  1.00 81.94           O  
ATOM   1787  CG  PRO A 246     -23.056   0.537  23.294  1.00 81.94           C  
ATOM   1788  CD  PRO A 246     -24.177  -0.165  22.533  1.00 81.94           C  
ATOM   1789  N   GLU A 247     -20.873   0.862  19.295  1.00 79.06           N  
ATOM   1790  CA  GLU A 247     -19.792   0.333  18.452  1.00 79.06           C  
ATOM   1791  C   GLU A 247     -19.067  -0.798  19.186  1.00 79.06           C  
ATOM   1792  CB  GLU A 247     -18.823   1.488  18.161  1.00 79.06           C  
ATOM   1793  O   GLU A 247     -18.940  -0.730  20.403  1.00 79.06           O  
ATOM   1794  CG  GLU A 247     -17.735   1.193  17.117  1.00 79.06           C  
ATOM   1795  CD  GLU A 247     -17.090   2.505  16.625  1.00 79.06           C  
ATOM   1796  OE1 GLU A 247     -16.862   2.644  15.407  1.00 79.06           O  
ATOM   1797  OE2 GLU A 247     -17.016   3.485  17.407  1.00 79.06           O  
ATOM   1798  N   ASP A 248     -18.617  -1.826  18.468  1.00 83.69           N  
ATOM   1799  CA  ASP A 248     -17.935  -2.995  19.042  1.00 83.69           C  
ATOM   1800  C   ASP A 248     -18.715  -3.778  20.120  1.00 83.69           C  
ATOM   1801  CB  ASP A 248     -16.529  -2.633  19.534  1.00 83.69           C  
ATOM   1802  O   ASP A 248     -18.128  -4.501  20.929  1.00 83.69           O  
ATOM   1803  CG  ASP A 248     -15.652  -1.999  18.470  1.00 83.69           C  
ATOM   1804  OD1 ASP A 248     -15.560  -2.625  17.396  1.00 83.69           O  
ATOM   1805  OD2 ASP A 248     -15.014  -0.970  18.824  1.00 83.69           O  
ATOM   1806  N   ASP A 249     -20.045  -3.667  20.163  1.00 85.00           N  
ATOM   1807  CA  ASP A 249     -20.831  -4.354  21.186  1.00 85.00           C  
ATOM   1808  C   ASP A 249     -20.761  -5.890  21.015  1.00 85.00           C  
ATOM   1809  CB  ASP A 249     -22.272  -3.837  21.179  1.00 85.00           C  
ATOM   1810  O   ASP A 249     -21.026  -6.411  19.923  1.00 85.00           O  
ATOM   1811  CG  ASP A 249     -23.090  -4.345  22.364  1.00 85.00           C  
ATOM   1812  OD1 ASP A 249     -23.335  -5.566  22.475  1.00 85.00           O  
ATOM   1813  OD2 ASP A 249     -23.597  -3.524  23.156  1.00 85.00           O  
ATOM   1814  N   PRO A 250     -20.476  -6.658  22.089  1.00 84.69           N  
ATOM   1815  CA  PRO A 250     -20.315  -8.108  22.009  1.00 84.69           C  
ATOM   1816  C   PRO A 250     -21.596  -8.838  21.585  1.00 84.69           C  
ATOM   1817  CB  PRO A 250     -19.850  -8.538  23.405  1.00 84.69           C  
ATOM   1818  O   PRO A 250     -21.528  -9.997  21.173  1.00 84.69           O  
ATOM   1819  CG  PRO A 250     -20.401  -7.449  24.326  1.00 84.69           C  
ATOM   1820  CD  PRO A 250     -20.305  -6.198  23.460  1.00 84.69           C  
ATOM   1821  N   ARG A 251     -22.767  -8.200  21.661  1.00 87.81           N  
ATOM   1822  CA  ARG A 251     -24.032  -8.758  21.169  1.00 87.81           C  
ATOM   1823  C   ARG A 251     -24.084  -8.794  19.647  1.00 87.81           C  
ATOM   1824  CB  ARG A 251     -25.214  -7.951  21.726  1.00 87.81           C  
ATOM   1825  O   ARG A 251     -24.840  -9.591  19.107  1.00 87.81           O  
ATOM   1826  CG  ARG A 251     -25.257  -7.988  23.263  1.00 87.81           C  
ATOM   1827  CD  ARG A 251     -26.335  -7.052  23.806  1.00 87.81           C  
ATOM   1828  NE  ARG A 251     -25.934  -5.642  23.670  1.00 87.81           N  
ATOM   1829  NH1 ARG A 251     -27.884  -4.714  24.438  1.00 87.81           N  
ATOM   1830  NH2 ARG A 251     -26.165  -3.399  23.898  1.00 87.81           N  
ATOM   1831  CZ  ARG A 251     -26.659  -4.595  23.998  1.00 87.81           C  
ATOM   1832  N   ASN A 252     -23.292  -7.988  18.943  1.00 89.31           N  
ATOM   1833  CA  ASN A 252     -23.283  -7.956  17.487  1.00 89.31           C  
ATOM   1834  C   ASN A 252     -22.477  -9.140  16.905  1.00 89.31           C  
ATOM   1835  CB  ASN A 252     -22.737  -6.594  17.033  1.00 89.31           C  
ATOM   1836  O   ASN A 252     -21.264  -9.191  17.086  1.00 89.31           O  
ATOM   1837  CG  ASN A 252     -22.955  -6.340  15.553  1.00 89.31           C  
ATOM   1838  ND2 ASN A 252     -22.969  -5.086  15.172  1.00 89.31           N  
ATOM   1839  OD1 ASN A 252     -23.144  -7.251  14.755  1.00 89.31           O  
ATOM   1840  N   PRO A 253     -23.082 -10.085  16.158  1.00 87.38           N  
ATOM   1841  CA  PRO A 253     -22.356 -11.215  15.570  1.00 87.38           C  
ATOM   1842  C   PRO A 253     -21.295 -10.822  14.537  1.00 87.38           C  
ATOM   1843  CB  PRO A 253     -23.421 -12.108  14.931  1.00 87.38           C  
ATOM   1844  O   PRO A 253     -20.427 -11.638  14.229  1.00 87.38           O  
ATOM   1845  CG  PRO A 253     -24.601 -11.170  14.700  1.00 87.38           C  
ATOM   1846  CD  PRO A 253     -24.495 -10.178  15.851  1.00 87.38           C  
ATOM   1847  N   ALA A 254     -21.344  -9.603  13.994  1.00 90.56           N  
ATOM   1848  CA  ALA A 254     -20.371  -9.133  13.015  1.00 90.56           C  
ATOM   1849  C   ALA A 254     -19.110  -8.509  13.643  1.00 90.56           C  
ATOM   1850  CB  ALA A 254     -21.086  -8.191  12.045  1.00 90.56           C  
ATOM   1851  O   ALA A 254     -18.113  -8.392  12.939  1.00 90.56           O  
ATOM   1852  N   VAL A 255     -19.095  -8.197  14.949  1.00 89.00           N  
ATOM   1853  CA  VAL A 255     -17.968  -7.482  15.590  1.00 89.00           C  
ATOM   1854  C   VAL A 255     -16.635  -8.225  15.476  1.00 89.00           C  
ATOM   1855  CB  VAL A 255     -18.286  -7.161  17.065  1.00 89.00           C  
ATOM   1856  O   VAL A 255     -15.604  -7.643  15.162  1.00 89.00           O  
ATOM   1857  CG1 VAL A 255     -18.322  -8.390  17.989  1.00 89.00           C  
ATOM   1858  CG2 VAL A 255     -17.255  -6.191  17.633  1.00 89.00           C  
ATOM   1859  N   ILE A 256     -16.642  -9.553  15.635  1.00 89.56           N  
ATOM   1860  CA  ILE A 256     -15.420 -10.349  15.468  1.00 89.56           C  
ATOM   1861  C   ILE A 256     -14.963 -10.339  14.008  1.00 89.56           C  
ATOM   1862  CB  ILE A 256     -15.628 -11.786  15.988  1.00 89.56           C  
ATOM   1863  O   ILE A 256     -13.763 -10.334  13.755  1.00 89.56           O  
ATOM   1864  CG1 ILE A 256     -15.935 -11.831  17.502  1.00 89.56           C  
ATOM   1865  CG2 ILE A 256     -14.430 -12.704  15.672  1.00 89.56           C  
ATOM   1866  CD1 ILE A 256     -14.844 -11.265  18.422  1.00 89.56           C  
ATOM   1867  N   ALA A 257     -15.887 -10.338  13.043  1.00 90.50           N  
ATOM   1868  CA  ALA A 257     -15.525 -10.250  11.632  1.00 90.50           C  
ATOM   1869  C   ALA A 257     -14.925  -8.880  11.289  1.00 90.50           C  
ATOM   1870  CB  ALA A 257     -16.745 -10.583  10.765  1.00 90.50           C  
ATOM   1871  O   ALA A 257     -13.994  -8.826  10.493  1.00 90.50           O  
ATOM   1872  N   ASP A 258     -15.408  -7.818  11.925  1.00 89.75           N  
ATOM   1873  CA  ASP A 258     -14.895  -6.460  11.768  1.00 89.75           C  
ATOM   1874  C   ASP A 258     -13.458  -6.339  12.295  1.00 89.75           C  
ATOM   1875  CB  ASP A 258     -15.878  -5.522  12.475  1.00 89.75           C  
ATOM   1876  O   ASP A 258     -12.518  -6.124  11.530  1.00 89.75           O  
ATOM   1877  CG  ASP A 258     -15.551  -4.061  12.227  1.00 89.75           C  
ATOM   1878  OD1 ASP A 258     -14.971  -3.804  11.150  1.00 89.75           O  
ATOM   1879  OD2 ASP A 258     -15.968  -3.271  13.092  1.00 89.75           O  
ATOM   1880  N   ASN A 259     -13.252  -6.732  13.553  1.00 88.88           N  
ATOM   1881  CA  ASN A 259     -11.933  -6.800  14.184  1.00 88.88           C  
ATOM   1882  C   ASN A 259     -10.940  -7.703  13.426  1.00 88.88           C  
ATOM   1883  CB  ASN A 259     -12.161  -7.323  15.611  1.00 88.88           C  
ATOM   1884  O   ASN A 259      -9.755  -7.386  13.271  1.00 88.88           O  
ATOM   1885  CG  ASN A 259     -12.835  -6.340  16.554  1.00 88.88           C  
ATOM   1886  ND2 ASN A 259     -12.737  -5.041  16.364  1.00 88.88           N  
ATOM   1887  OD1 ASN A 259     -13.426  -6.782  17.524  1.00 88.88           O  
ATOM   1888  N   VAL A 260     -11.397  -8.854  12.915  1.00 90.50           N  
ATOM   1889  CA  VAL A 260     -10.588  -9.693  12.014  1.00 90.50           C  
ATOM   1890  C   VAL A 260     -10.247  -8.928  10.736  1.00 90.50           C  
ATOM   1891  CB  VAL A 260     -11.316 -11.011  11.683  1.00 90.50           C  
ATOM   1892  O   VAL A 260      -9.106  -8.987  10.269  1.00 90.50           O  
ATOM   1893  CG1 VAL A 260     -10.647 -11.775  10.532  1.00 90.50           C  
ATOM   1894  CG2 VAL A 260     -11.300 -11.949  12.895  1.00 90.50           C  
ATOM   1895  N   GLY A 261     -11.218  -8.205  10.188  1.00 88.94           N  
ATOM   1896  CA  GLY A 261     -11.102  -7.387   8.996  1.00 88.94           C  
ATOM   1897  C   GLY A 261      -9.988  -6.356   9.074  1.00 88.94           C  
ATOM   1898  O   GLY A 261      -9.160  -6.332   8.162  1.00 88.94           O  
ATOM   1899  N   ASP A 262      -9.886  -5.589  10.157  1.00 87.50           N  
ATOM   1900  CA  ASP A 262      -8.827  -4.576  10.307  1.00 87.50           C  
ATOM   1901  C   ASP A 262      -7.432  -5.203  10.208  1.00 87.50           C  
ATOM   1902  CB  ASP A 262      -8.915  -3.897  11.674  1.00 87.50           C  
ATOM   1903  O   ASP A 262      -6.511  -4.687   9.574  1.00 87.50           O  
ATOM   1904  CG  ASP A 262     -10.296  -3.350  11.978  1.00 87.50           C  
ATOM   1905  OD1 ASP A 262     -10.876  -2.799  11.019  1.00 87.50           O  
ATOM   1906  OD2 ASP A 262     -10.691  -3.604  13.139  1.00 87.50           O  
ATOM   1907  N   ASN A 263      -7.252  -6.383  10.799  1.00 87.62           N  
ATOM   1908  CA  ASN A 263      -5.970  -7.079  10.745  1.00 87.62           C  
ATOM   1909  C   ASN A 263      -5.695  -7.632   9.336  1.00 87.62           C  
ATOM   1910  CB  ASN A 263      -5.945  -8.161  11.834  1.00 87.62           C  
ATOM   1911  O   ASN A 263      -4.562  -7.600   8.852  1.00 87.62           O  
ATOM   1912  CG  ASN A 263      -5.913  -7.551  13.220  1.00 87.62           C  
ATOM   1913  ND2 ASN A 263      -7.048  -7.400  13.855  1.00 87.62           N  
ATOM   1914  OD1 ASN A 263      -4.858  -7.233  13.750  1.00 87.62           O  
ATOM   1915  N   VAL A 264      -6.722  -8.129   8.656  1.00 85.62           N  
ATOM   1916  CA  VAL A 264      -6.604  -8.713   7.319  1.00 85.62           C  
ATOM   1917  C   VAL A 264      -6.351  -7.643   6.248  1.00 85.62           C  
ATOM   1918  CB  VAL A 264      -7.875  -9.528   7.036  1.00 85.62           C  
ATOM   1919  O   VAL A 264      -5.393  -7.748   5.480  1.00 85.62           O  
ATOM   1920  CG1 VAL A 264      -8.006  -9.875   5.560  1.00 85.62           C  
ATOM   1921  CG2 VAL A 264      -7.882 -10.841   7.833  1.00 85.62           C  
ATOM   1922  N   GLY A 265      -7.210  -6.630   6.162  1.00 82.69           N  
ATOM   1923  CA  GLY A 265      -7.164  -5.611   5.115  1.00 82.69           C  
ATOM   1924  C   GLY A 265      -6.089  -4.562   5.375  1.00 82.69           C  
ATOM   1925  O   GLY A 265      -5.226  -4.325   4.517  1.00 82.69           O  
ATOM   1926  N   ASP A 266      -6.113  -3.972   6.570  1.00 81.81           N  
ATOM   1927  CA  ASP A 266      -5.250  -2.842   6.902  1.00 81.81           C  
ATOM   1928  C   ASP A 266      -3.849  -3.285   7.322  1.00 81.81           C  
ATOM   1929  CB  ASP A 266      -5.889  -1.922   7.952  1.00 81.81           C  
ATOM   1930  O   ASP A 266      -2.894  -2.614   6.963  1.00 81.81           O  
ATOM   1931  CG  ASP A 266      -7.092  -1.118   7.467  1.00 81.81           C  
ATOM   1932  OD1 ASP A 266      -7.269  -1.031   6.227  1.00 81.81           O  
ATOM   1933  OD2 ASP A 266      -7.719  -0.490   8.352  1.00 81.81           O  
ATOM   1934  N   CYS A 267      -3.668  -4.442   7.975  1.00 86.50           N  
ATOM   1935  CA  CYS A 267      -2.319  -4.926   8.300  1.00 86.50           C  
ATOM   1936  C   CYS A 267      -1.732  -5.850   7.217  1.00 86.50           C  
ATOM   1937  CB  CYS A 267      -2.286  -5.511   9.719  1.00 86.50           C  
ATOM   1938  O   CYS A 267      -0.707  -5.517   6.615  1.00 86.50           O  
ATOM   1939  SG  CYS A 267      -0.564  -5.746  10.241  1.00 86.50           S  
ATOM   1940  N   ALA A 268      -2.356  -7.001   6.936  1.00 90.00           N  
ATOM   1941  CA  ALA A 268      -1.793  -7.972   5.988  1.00 90.00           C  
ATOM   1942  C   ALA A 268      -1.783  -7.435   4.547  1.00 90.00           C  
ATOM   1943  CB  ALA A 268      -2.544  -9.308   6.080  1.00 90.00           C  
ATOM   1944  O   ALA A 268      -0.772  -7.544   3.846  1.00 90.00           O  
ATOM   1945  N   GLY A 269      -2.890  -6.814   4.123  1.00 89.75           N  
ATOM   1946  CA  GLY A 269      -3.023  -6.195   2.806  1.00 89.75           C  
ATOM   1947  C   GLY A 269      -2.031  -5.055   2.578  1.00 89.75           C  
ATOM   1948  O   GLY A 269      -1.383  -5.018   1.531  1.00 89.75           O  
ATOM   1949  N   MET A 270      -1.853  -4.157   3.557  1.00 89.44           N  
ATOM   1950  CA  MET A 270      -0.865  -3.076   3.440  1.00 89.44           C  
ATOM   1951  C   MET A 270       0.567  -3.618   3.421  1.00 89.44           C  
ATOM   1952  CB  MET A 270      -1.011  -2.052   4.574  1.00 89.44           C  
ATOM   1953  O   MET A 270       1.382  -3.166   2.617  1.00 89.44           O  
ATOM   1954  CG  MET A 270      -0.093  -0.836   4.368  1.00 89.44           C  
ATOM   1955  SD  MET A 270      -0.630   0.403   3.154  1.00 89.44           S  
ATOM   1956  CE  MET A 270       0.074  -0.260   1.636  1.00 89.44           C  
ATOM   1957  N   ALA A 271       0.885  -4.608   4.261  1.00 92.19           N  
ATOM   1958  CA  ALA A 271       2.209  -5.220   4.271  1.00 92.19           C  
ATOM   1959  C   ALA A 271       2.569  -5.814   2.899  1.00 92.19           C  
ATOM   1960  CB  ALA A 271       2.256  -6.276   5.380  1.00 92.19           C  
ATOM   1961  O   ALA A 271       3.672  -5.580   2.405  1.00 92.19           O  
ATOM   1962  N   ALA A 272       1.633  -6.521   2.257  1.00 93.06           N  
ATOM   1963  CA  ALA A 272       1.830  -7.079   0.920  1.00 93.06           C  
ATOM   1964  C   ALA A 272       1.968  -5.992  -0.167  1.00 93.06           C  
ATOM   1965  CB  ALA A 272       0.670  -8.036   0.626  1.00 93.06           C  
ATOM   1966  O   ALA A 272       2.829  -6.108  -1.038  1.00 93.06           O  
ATOM   1967  N   ASP A 273       1.163  -4.924  -0.117  1.00 91.62           N  
ATOM   1968  CA  ASP A 273       1.240  -3.798  -1.065  1.00 91.62           C  
ATOM   1969  C   ASP A 273       2.546  -3.009  -0.949  1.00 91.62           C  
ATOM   1970  CB  ASP A 273      -0.012  -2.914  -0.899  1.00 91.62           C  
ATOM   1971  O   ASP A 273       3.207  -2.755  -1.957  1.00 91.62           O  
ATOM   1972  CG  ASP A 273      -0.092  -1.713  -1.862  1.00 91.62           C  
ATOM   1973  OD1 ASP A 273       0.448  -1.789  -2.987  1.00 91.62           O  
ATOM   1974  OD2 ASP A 273      -0.727  -0.696  -1.506  1.00 91.62           O  
ATOM   1975  N   LEU A 274       3.003  -2.683   0.261  1.00 92.38           N  
ATOM   1976  CA  LEU A 274       4.277  -1.977   0.418  1.00 92.38           C  
ATOM   1977  C   LEU A 274       5.493  -2.883   0.206  1.00 92.38           C  
ATOM   1978  CB  LEU A 274       4.305  -1.200   1.744  1.00 92.38           C  
ATOM   1979  O   LEU A 274       6.499  -2.394  -0.305  1.00 92.38           O  
ATOM   1980  CG  LEU A 274       3.566   0.145   1.595  1.00 92.38           C  
ATOM   1981  CD1 LEU A 274       3.267   0.800   2.938  1.00 92.38           C  
ATOM   1982  CD2 LEU A 274       4.350   1.170   0.774  1.00 92.38           C  
ATOM   1983  N   PHE A 275       5.404  -4.186   0.502  1.00 95.06           N  
ATOM   1984  CA  PHE A 275       6.429  -5.155   0.094  1.00 95.06           C  
ATOM   1985  C   PHE A 275       6.600  -5.151  -1.420  1.00 95.06           C  
ATOM   1986  CB  PHE A 275       6.060  -6.572   0.570  1.00 95.06           C  
ATOM   1987  O   PHE A 275       7.718  -5.050  -1.928  1.00 95.06           O  
ATOM   1988  CG  PHE A 275       7.044  -7.636   0.120  1.00 95.06           C  
ATOM   1989  CD1 PHE A 275       6.949  -8.190  -1.170  1.00 95.06           C  
ATOM   1990  CD2 PHE A 275       8.065  -8.068   0.983  1.00 95.06           C  
ATOM   1991  CE1 PHE A 275       7.892  -9.131  -1.617  1.00 95.06           C  
ATOM   1992  CE2 PHE A 275       8.979  -9.043   0.549  1.00 95.06           C  
ATOM   1993  CZ  PHE A 275       8.917  -9.551  -0.758  1.00 95.06           C  
ATOM   1994  N   GLU A 276       5.489  -5.247  -2.144  1.00 93.31           N  
ATOM   1995  CA  GLU A 276       5.527  -5.243  -3.592  1.00 93.31           C  
ATOM   1996  C   GLU A 276       6.035  -3.911  -4.138  1.00 93.31           C  
ATOM   1997  CB  GLU A 276       4.153  -5.613  -4.132  1.00 93.31           C  
ATOM   1998  O   GLU A 276       6.964  -3.910  -4.942  1.00 93.31           O  
ATOM   1999  CG  GLU A 276       4.182  -5.496  -5.657  1.00 93.31           C  
ATOM   2000  CD  GLU A 276       3.487  -4.262  -6.225  1.00 93.31           C  
ATOM   2001  OE1 GLU A 276       3.173  -4.265  -7.435  1.00 93.31           O  
ATOM   2002  OE2 GLU A 276       3.257  -3.305  -5.463  1.00 93.31           O  
ATOM   2003  N   THR A 277       5.511  -2.784  -3.655  1.00 93.00           N  
ATOM   2004  CA  THR A 277       5.925  -1.456  -4.125  1.00 93.00           C  
ATOM   2005  C   THR A 277       7.437  -1.283  -3.949  1.00 93.00           C  
ATOM   2006  CB  THR A 277       5.201  -0.339  -3.357  1.00 93.00           C  
ATOM   2007  O   THR A 277       8.131  -0.794  -4.845  1.00 93.00           O  
ATOM   2008  CG2 THR A 277       5.360   1.011  -4.047  1.00 93.00           C  
ATOM   2009  OG1 THR A 277       3.808  -0.526  -3.302  1.00 93.00           O  
ATOM   2010  N   TYR A 278       7.960  -1.741  -2.809  1.00 93.88           N  
ATOM   2011  CA  TYR A 278       9.383  -1.742  -2.502  1.00 93.88           C  
ATOM   2012  C   TYR A 278      10.184  -2.607  -3.484  1.00 93.88           C  
ATOM   2013  CB  TYR A 278       9.547  -2.211  -1.056  1.00 93.88           C  
ATOM   2014  O   TYR A 278      11.144  -2.117  -4.080  1.00 93.88           O  
ATOM   2015  CG  TYR A 278      10.961  -2.172  -0.541  1.00 93.88           C  
ATOM   2016  CD1 TYR A 278      11.794  -3.299  -0.672  1.00 93.88           C  
ATOM   2017  CD2 TYR A 278      11.415  -1.015   0.116  1.00 93.88           C  
ATOM   2018  CE1 TYR A 278      13.074  -3.288  -0.092  1.00 93.88           C  
ATOM   2019  CE2 TYR A 278      12.687  -1.004   0.706  1.00 93.88           C  
ATOM   2020  OH  TYR A 278      14.656  -2.195   1.318  1.00 93.88           O  
ATOM   2021  CZ  TYR A 278      13.496  -2.155   0.628  1.00 93.88           C  
ATOM   2022  N   ALA A 279       9.779  -3.862  -3.702  1.00 94.44           N  
ATOM   2023  CA  ALA A 279      10.458  -4.774  -4.622  1.00 94.44           C  
ATOM   2024  C   ALA A 279      10.446  -4.245  -6.066  1.00 94.44           C  
ATOM   2025  CB  ALA A 279       9.808  -6.159  -4.516  1.00 94.44           C  
ATOM   2026  O   ALA A 279      11.502  -4.133  -6.684  1.00 94.44           O  
ATOM   2027  N   VAL A 280       9.276  -3.837  -6.564  1.00 92.56           N  
ATOM   2028  CA  VAL A 280       9.064  -3.303  -7.918  1.00 92.56           C  
ATOM   2029  C   VAL A 280       9.940  -2.084  -8.180  1.00 92.56           C  
ATOM   2030  CB  VAL A 280       7.580  -2.923  -8.082  1.00 92.56           C  
ATOM   2031  O   VAL A 280      10.586  -1.993  -9.221  1.00 92.56           O  
ATOM   2032  CG1 VAL A 280       7.276  -2.151  -9.365  1.00 92.56           C  
ATOM   2033  CG2 VAL A 280       6.692  -4.165  -8.129  1.00 92.56           C  
ATOM   2034  N   THR A 281      10.001  -1.148  -7.234  1.00 93.12           N  
ATOM   2035  CA  THR A 281      10.769   0.093  -7.405  1.00 93.12           C  
ATOM   2036  C   THR A 281      12.268  -0.167  -7.389  1.00 93.12           C  
ATOM   2037  CB  THR A 281      10.417   1.086  -6.303  1.00 93.12           C  
ATOM   2038  O   THR A 281      13.005   0.390  -8.206  1.00 93.12           O  
ATOM   2039  CG2 THR A 281      11.102   2.444  -6.454  1.00 93.12           C  
ATOM   2040  OG1 THR A 281       9.033   1.320  -6.341  1.00 93.12           O  
ATOM   2041  N   VAL A 282      12.731  -1.040  -6.488  1.00 94.75           N  
ATOM   2042  CA  VAL A 282      14.138  -1.444  -6.433  1.00 94.75           C  
ATOM   2043  C   VAL A 282      14.520  -2.152  -7.729  1.00 94.75           C  
ATOM   2044  CB  VAL A 282      14.401  -2.319  -5.196  1.00 94.75           C  
ATOM   2045  O   VAL A 282      15.476  -1.735  -8.374  1.00 94.75           O  
ATOM   2046  CG1 VAL A 282      15.784  -2.975  -5.210  1.00 94.75           C  
ATOM   2047  CG2 VAL A 282      14.323  -1.482  -3.911  1.00 94.75           C  
ATOM   2048  N   VAL A 283      13.750  -3.155  -8.160  1.00 93.81           N  
ATOM   2049  CA  VAL A 283      14.005  -3.905  -9.400  1.00 93.81           C  
ATOM   2050  C   VAL A 283      13.944  -2.999 -10.630  1.00 93.81           C  
ATOM   2051  CB  VAL A 283      13.027  -5.089  -9.526  1.00 93.81           C  
ATOM   2052  O   VAL A 283      14.830  -3.077 -11.477  1.00 93.81           O  
ATOM   2053  CG1 VAL A 283      13.094  -5.757 -10.905  1.00 93.81           C  
ATOM   2054  CG2 VAL A 283      13.366  -6.149  -8.466  1.00 93.81           C  
ATOM   2055  N   GLY A 284      12.973  -2.089 -10.715  1.00 91.69           N  
ATOM   2056  CA  GLY A 284      12.893  -1.108 -11.799  1.00 91.69           C  
ATOM   2057  C   GLY A 284      14.122  -0.196 -11.848  1.00 91.69           C  
ATOM   2058  O   GLY A 284      14.676   0.054 -12.916  1.00 91.69           O  
ATOM   2059  N   THR A 285      14.620   0.236 -10.688  1.00 93.62           N  
ATOM   2060  CA  THR A 285      15.856   1.029 -10.597  1.00 93.62           C  
ATOM   2061  C   THR A 285      17.081   0.213 -11.013  1.00 93.62           C  
ATOM   2062  CB  THR A 285      16.043   1.587  -9.180  1.00 93.62           C  
ATOM   2063  O   THR A 285      17.948   0.723 -11.721  1.00 93.62           O  
ATOM   2064  CG2 THR A 285      17.231   2.546  -9.080  1.00 93.62           C  
ATOM   2065  OG1 THR A 285      14.887   2.299  -8.805  1.00 93.62           O  
ATOM   2066  N   MET A 286      17.143  -1.070 -10.637  1.00 93.75           N  
ATOM   2067  CA  MET A 286      18.196  -1.989 -11.086  1.00 93.75           C  
ATOM   2068  C   MET A 286      18.175  -2.166 -12.605  1.00 93.75           C  
ATOM   2069  CB  MET A 286      18.052  -3.369 -10.423  1.00 93.75           C  
ATOM   2070  O   MET A 286      19.226  -2.125 -13.239  1.00 93.75           O  
ATOM   2071  CG  MET A 286      18.271  -3.328  -8.912  1.00 93.75           C  
ATOM   2072  SD  MET A 286      18.057  -4.902  -8.042  1.00 93.75           S  
ATOM   2073  CE  MET A 286      19.500  -5.800  -8.667  1.00 93.75           C  
ATOM   2074  N   LEU A 287      16.989  -2.321 -13.194  1.00 89.94           N  
ATOM   2075  CA  LEU A 287      16.804  -2.458 -14.634  1.00 89.94           C  
ATOM   2076  C   LEU A 287      17.310  -1.216 -15.378  1.00 89.94           C  
ATOM   2077  CB  LEU A 287      15.321  -2.774 -14.888  1.00 89.94           C  
ATOM   2078  O   LEU A 287      18.151  -1.345 -16.265  1.00 89.94           O  
ATOM   2079  CG  LEU A 287      14.909  -2.917 -16.362  1.00 89.94           C  
ATOM   2080  CD1 LEU A 287      15.723  -3.961 -17.118  1.00 89.94           C  
ATOM   2081  CD2 LEU A 287      13.454  -3.361 -16.413  1.00 89.94           C  
ATOM   2082  N   LEU A 288      16.917  -0.010 -14.952  1.00 89.31           N  
ATOM   2083  CA  LEU A 288      17.444   1.228 -15.542  1.00 89.31           C  
ATOM   2084  C   LEU A 288      18.959   1.379 -15.335  1.00 89.31           C  
ATOM   2085  CB  LEU A 288      16.708   2.454 -14.976  1.00 89.31           C  
ATOM   2086  O   LEU A 288      19.660   1.843 -16.234  1.00 89.31           O  
ATOM   2087  CG  LEU A 288      15.207   2.561 -15.301  1.00 89.31           C  
ATOM   2088  CD1 LEU A 288      14.741   3.976 -14.949  1.00 89.31           C  
ATOM   2089  CD2 LEU A 288      14.860   2.289 -16.766  1.00 89.31           C  
ATOM   2090  N   GLY A 289      19.482   0.958 -14.179  1.00 91.19           N  
ATOM   2091  CA  GLY A 289      20.921   0.921 -13.911  1.00 91.19           C  
ATOM   2092  C   GLY A 289      21.677  -0.023 -14.852  1.00 91.19           C  
ATOM   2093  O   GLY A 289      22.795   0.281 -15.261  1.00 91.19           O  
ATOM   2094  N   SER A 290      21.055  -1.139 -15.236  1.00 88.12           N  
ATOM   2095  CA  SER A 290      21.616  -2.084 -16.200  1.00 88.12           C  
ATOM   2096  C   SER A 290      21.596  -1.555 -17.634  1.00 88.12           C  
ATOM   2097  CB  SER A 290      20.853  -3.400 -16.144  1.00 88.12           C  
ATOM   2098  O   SER A 290      22.514  -1.844 -18.396  1.00 88.12           O  
ATOM   2099  OG  SER A 290      21.553  -4.385 -16.878  1.00 88.12           O  
ATOM   2100  N   ILE A 291      20.570  -0.782 -17.995  1.00 84.94           N  
ATOM   2101  CA  ILE A 291      20.366  -0.284 -19.361  1.00 84.94           C  
ATOM   2102  C   ILE A 291      21.222   0.956 -19.644  1.00 84.94           C  
ATOM   2103  CB  ILE A 291      18.859  -0.027 -19.592  1.00 84.94           C  
ATOM   2104  O   ILE A 291      21.887   1.031 -20.675  1.00 84.94           O  
ATOM   2105  CG1 ILE A 291      18.075  -1.362 -19.591  1.00 84.94           C  
ATOM   2106  CG2 ILE A 291      18.626   0.714 -20.922  1.00 84.94           C  
ATOM   2107  CD1 ILE A 291      16.577  -1.174 -19.331  1.00 84.94           C  
ATOM   2108  N   PHE A 292      21.233   1.942 -18.740  1.00 86.94           N  
ATOM   2109  CA  PHE A 292      21.876   3.235 -19.012  1.00 86.94           C  
ATOM   2110  C   PHE A 292      23.386   3.266 -18.767  1.00 86.94           C  
ATOM   2111  CB  PHE A 292      21.174   4.348 -18.223  1.00 86.94           C  
ATOM   2112  O   PHE A 292      24.046   4.228 -19.171  1.00 86.94           O  
ATOM   2113  CG  PHE A 292      19.764   4.643 -18.691  1.00 86.94           C  
ATOM   2114  CD1 PHE A 292      19.514   4.925 -20.049  1.00 86.94           C  
ATOM   2115  CD2 PHE A 292      18.696   4.627 -17.775  1.00 86.94           C  
ATOM   2116  CE1 PHE A 292      18.200   5.130 -20.498  1.00 86.94           C  
ATOM   2117  CE2 PHE A 292      17.384   4.863 -18.222  1.00 86.94           C  
ATOM   2118  CZ  PHE A 292      17.135   5.086 -19.587  1.00 86.94           C  
ATOM   2119  N   PHE A 293      23.940   2.245 -18.113  1.00 89.88           N  
ATOM   2120  CA  PHE A 293      25.353   2.181 -17.753  1.00 89.88           C  
ATOM   2121  C   PHE A 293      25.984   0.878 -18.242  1.00 89.88           C  
ATOM   2122  CB  PHE A 293      25.515   2.352 -16.238  1.00 89.88           C  
ATOM   2123  O   PHE A 293      25.330  -0.153 -18.339  1.00 89.88           O  
ATOM   2124  CG  PHE A 293      24.945   3.640 -15.679  1.00 89.88           C  
ATOM   2125  CD1 PHE A 293      25.732   4.807 -15.624  1.00 89.88           C  
ATOM   2126  CD2 PHE A 293      23.617   3.673 -15.218  1.00 89.88           C  
ATOM   2127  CE1 PHE A 293      25.195   5.989 -15.081  1.00 89.88           C  
ATOM   2128  CE2 PHE A 293      23.084   4.849 -14.668  1.00 89.88           C  
ATOM   2129  CZ  PHE A 293      23.878   6.005 -14.588  1.00 89.88           C  
ATOM   2130  N   THR A 294      27.287   0.914 -18.519  1.00 86.25           N  
ATOM   2131  CA  THR A 294      28.045  -0.236 -19.035  1.00 86.25           C  
ATOM   2132  C   THR A 294      29.303  -0.492 -18.210  1.00 86.25           C  
ATOM   2133  CB  THR A 294      28.427  -0.036 -20.509  1.00 86.25           C  
ATOM   2134  O   THR A 294      29.867   0.429 -17.611  1.00 86.25           O  
ATOM   2135  CG2 THR A 294      27.209   0.078 -21.424  1.00 86.25           C  
ATOM   2136  OG1 THR A 294      29.204   1.135 -20.657  1.00 86.25           O  
ATOM   2137  N   GLY A 295      29.796  -1.731 -18.215  1.00 86.19           N  
ATOM   2138  CA  GLY A 295      31.026  -2.105 -17.515  1.00 86.19           C  
ATOM   2139  C   GLY A 295      30.880  -2.000 -15.994  1.00 86.19           C  
ATOM   2140  O   GLY A 295      29.839  -2.334 -15.439  1.00 86.19           O  
ATOM   2141  N   VAL A 296      31.911  -1.510 -15.300  1.00 85.12           N  
ATOM   2142  CA  VAL A 296      31.911  -1.423 -13.823  1.00 85.12           C  
ATOM   2143  C   VAL A 296      30.783  -0.526 -13.292  1.00 85.12           C  
ATOM   2144  CB  VAL A 296      33.278  -0.931 -13.306  1.00 85.12           C  
ATOM   2145  O   VAL A 296      30.186  -0.830 -12.261  1.00 85.12           O  
ATOM   2146  CG1 VAL A 296      33.331  -0.848 -11.775  1.00 85.12           C  
ATOM   2147  CG2 VAL A 296      34.410  -1.866 -13.759  1.00 85.12           C  
ATOM   2148  N   ALA A 297      30.453   0.549 -14.017  1.00 87.88           N  
ATOM   2149  CA  ALA A 297      29.381   1.465 -13.633  1.00 87.88           C  
ATOM   2150  C   ALA A 297      28.001   0.790 -13.653  1.00 87.88           C  
ATOM   2151  CB  ALA A 297      29.418   2.676 -14.572  1.00 87.88           C  
ATOM   2152  O   ALA A 297      27.160   1.115 -12.823  1.00 87.88           O  
ATOM   2153  N   GLN A 298      27.784  -0.176 -14.551  1.00 89.81           N  
ATOM   2154  CA  GLN A 298      26.537  -0.939 -14.630  1.00 89.81           C  
ATOM   2155  C   GLN A 298      26.263  -1.681 -13.320  1.00 89.81           C  
ATOM   2156  CB  GLN A 298      26.644  -1.920 -15.801  1.00 89.81           C  
ATOM   2157  O   GLN A 298      25.221  -1.491 -12.699  1.00 89.81           O  
ATOM   2158  CG  GLN A 298      25.300  -2.544 -16.180  1.00 89.81           C  
ATOM   2159  CD  GLN A 298      25.442  -3.562 -17.308  1.00 89.81           C  
ATOM   2160  NE2 GLN A 298      24.368  -3.941 -17.957  1.00 89.81           N  
ATOM   2161  OE1 GLN A 298      26.519  -4.053 -17.616  1.00 89.81           O  
ATOM   2162  N   GLU A 299      27.238  -2.461 -12.843  1.00 87.19           N  
ATOM   2163  CA  GLU A 299      27.099  -3.200 -11.586  1.00 87.19           C  
ATOM   2164  C   GLU A 299      26.912  -2.253 -10.392  1.00 87.19           C  
ATOM   2165  CB  GLU A 299      28.309  -4.134 -11.394  1.00 87.19           C  
ATOM   2166  O   GLU A 299      26.080  -2.511  -9.521  1.00 87.19           O  
ATOM   2167  CG  GLU A 299      28.178  -4.945 -10.092  1.00 87.19           C  
ATOM   2168  CD  GLU A 299      29.187  -6.090  -9.925  1.00 87.19           C  
ATOM   2169  OE1 GLU A 299      29.091  -6.802  -8.891  1.00 87.19           O  
ATOM   2170  OE2 GLU A 299      29.933  -6.441 -10.861  1.00 87.19           O  
ATOM   2171  N   GLN A 300      27.633  -1.128 -10.370  1.00 91.00           N  
ATOM   2172  CA  GLN A 300      27.491  -0.131  -9.309  1.00 91.00           C  
ATOM   2173  C   GLN A 300      26.086   0.477  -9.260  1.00 91.00           C  
ATOM   2174  CB  GLN A 300      28.553   0.963  -9.468  1.00 91.00           C  
ATOM   2175  O   GLN A 300      25.503   0.598  -8.182  1.00 91.00           O  
ATOM   2176  CG  GLN A 300      29.953   0.453  -9.099  1.00 91.00           C  
ATOM   2177  CD  GLN A 300      31.031   1.507  -9.320  1.00 91.00           C  
ATOM   2178  NE2 GLN A 300      32.078   1.510  -8.526  1.00 91.00           N  
ATOM   2179  OE1 GLN A 300      30.970   2.349 -10.199  1.00 91.00           O  
ATOM   2180  N   MET A 301      25.516   0.827 -10.413  1.00 93.19           N  
ATOM   2181  CA  MET A 301      24.194   1.452 -10.487  1.00 93.19           C  
ATOM   2182  C   MET A 301      23.060   0.460 -10.236  1.00 93.19           C  
ATOM   2183  CB  MET A 301      24.039   2.184 -11.828  1.00 93.19           C  
ATOM   2184  O   MET A 301      22.059   0.831  -9.627  1.00 93.19           O  
ATOM   2185  CG  MET A 301      25.017   3.364 -11.913  1.00 93.19           C  
ATOM   2186  SD  MET A 301      24.901   4.582 -10.572  1.00 93.19           S  
ATOM   2187  CE  MET A 301      26.592   5.210 -10.651  1.00 93.19           C  
ATOM   2188  N   MET A 302      23.242  -0.812 -10.596  1.00 92.81           N  
ATOM   2189  CA  MET A 302      22.331  -1.888 -10.197  1.00 92.81           C  
ATOM   2190  C   MET A 302      22.359  -2.132  -8.681  1.00 92.81           C  
ATOM   2191  CB  MET A 302      22.698  -3.177 -10.941  1.00 92.81           C  
ATOM   2192  O   MET A 302      21.334  -2.419  -8.075  1.00 92.81           O  
ATOM   2193  CG  MET A 302      22.422  -3.088 -12.445  1.00 92.81           C  
ATOM   2194  SD  MET A 302      22.964  -4.545 -13.377  1.00 92.81           S  
ATOM   2195  CE  MET A 302      21.635  -5.687 -12.921  1.00 92.81           C  
ATOM   2196  N   MET A 303      23.511  -1.991  -8.028  1.00 93.19           N  
ATOM   2197  CA  MET A 303      23.619  -2.206  -6.581  1.00 93.19           C  
ATOM   2198  C   MET A 303      23.192  -1.012  -5.732  1.00 93.19           C  
ATOM   2199  CB  MET A 303      25.058  -2.609  -6.254  1.00 93.19           C  
ATOM   2200  O   MET A 303      22.762  -1.190  -4.590  1.00 93.19           O  
ATOM   2201  CG  MET A 303      25.304  -4.071  -6.621  1.00 93.19           C  
ATOM   2202  SD  MET A 303      24.173  -5.200  -5.772  1.00 93.19           S  
ATOM   2203  CE  MET A 303      24.774  -5.097  -4.067  1.00 93.19           C  
ATOM   2204  N   LEU A 304      23.283   0.200  -6.274  1.00 95.25           N  
ATOM   2205  CA  LEU A 304      22.940   1.434  -5.577  1.00 95.25           C  
ATOM   2206  C   LEU A 304      21.565   1.407  -4.874  1.00 95.25           C  
ATOM   2207  CB  LEU A 304      23.074   2.602  -6.568  1.00 95.25           C  
ATOM   2208  O   LEU A 304      21.539   1.716  -3.677  1.00 95.25           O  
ATOM   2209  CG  LEU A 304      22.846   3.984  -5.935  1.00 95.25           C  
ATOM   2210  CD1 LEU A 304      23.888   4.306  -4.858  1.00 95.25           C  
ATOM   2211  CD2 LEU A 304      22.923   5.056  -7.018  1.00 95.25           C  
ATOM   2212  N   PRO A 305      20.442   1.018  -5.519  1.00 96.12           N  
ATOM   2213  CA  PRO A 305      19.142   1.012  -4.850  1.00 96.12           C  
ATOM   2214  C   PRO A 305      19.090   0.054  -3.654  1.00 96.12           C  
ATOM   2215  CB  PRO A 305      18.119   0.639  -5.932  1.00 96.12           C  
ATOM   2216  O   PRO A 305      18.537   0.400  -2.611  1.00 96.12           O  
ATOM   2217  CG  PRO A 305      18.941  -0.121  -6.968  1.00 96.12           C  
ATOM   2218  CD  PRO A 305      20.272   0.622  -6.916  1.00 96.12           C  
ATOM   2219  N   LEU A 306      19.736  -1.112  -3.752  1.00 96.69           N  
ATOM   2220  CA  LEU A 306      19.809  -2.090  -2.664  1.00 96.69           C  
ATOM   2221  C   LEU A 306      20.586  -1.547  -1.457  1.00 96.69           C  
ATOM   2222  CB  LEU A 306      20.471  -3.378  -3.187  1.00 96.69           C  
ATOM   2223  O   LEU A 306      20.194  -1.762  -0.309  1.00 96.69           O  
ATOM   2224  CG  LEU A 306      19.695  -4.114  -4.292  1.00 96.69           C  
ATOM   2225  CD1 LEU A 306      20.538  -5.262  -4.843  1.00 96.69           C  
ATOM   2226  CD2 LEU A 306      18.396  -4.708  -3.755  1.00 96.69           C  
ATOM   2227  N   ILE A 307      21.673  -0.812  -1.702  1.00 96.06           N  
ATOM   2228  CA  ILE A 307      22.486  -0.222  -0.634  1.00 96.06           C  
ATOM   2229  C   ILE A 307      21.738   0.933   0.044  1.00 96.06           C  
ATOM   2230  CB  ILE A 307      23.865   0.223  -1.160  1.00 96.06           C  
ATOM   2231  O   ILE A 307      21.741   0.997   1.275  1.00 96.06           O  
ATOM   2232  CG1 ILE A 307      24.649  -0.937  -1.818  1.00 96.06           C  
ATOM   2233  CG2 ILE A 307      24.715   0.764   0.004  1.00 96.06           C  
ATOM   2234  CD1 ILE A 307      25.818  -0.440  -2.676  1.00 96.06           C  
ATOM   2235  N   ILE A 308      21.077   1.810  -0.729  1.00 97.06           N  
ATOM   2236  CA  ILE A 308      20.226   2.895  -0.199  1.00 97.06           C  
ATOM   2237  C   ILE A 308      19.166   2.304   0.736  1.00 97.06           C  
ATOM   2238  CB  ILE A 308      19.587   3.712  -1.352  1.00 97.06           C  
ATOM   2239  O   ILE A 308      19.068   2.686   1.902  1.00 97.06           O  
ATOM   2240  CG1 ILE A 308      20.673   4.567  -2.047  1.00 97.06           C  
ATOM   2241  CG2 ILE A 308      18.440   4.612  -0.845  1.00 97.06           C  
ATOM   2242  CD1 ILE A 308      20.202   5.264  -3.331  1.00 97.06           C  
ATOM   2243  N   CYS A 309      18.448   1.295   0.255  1.00 97.12           N  
ATOM   2244  CA  CYS A 309      17.483   0.539   1.033  1.00 97.12           C  
ATOM   2245  C   CYS A 309      18.081  -0.052   2.322  1.00 97.12           C  
ATOM   2246  CB  CYS A 309      16.958  -0.540   0.089  1.00 97.12           C  
ATOM   2247  O   CYS A 309      17.524   0.131   3.407  1.00 97.12           O  
ATOM   2248  SG  CYS A 309      15.574   0.162  -0.853  1.00 97.12           S  
ATOM   2249  N   GLY A 310      19.245  -0.700   2.234  1.00 96.19           N  
ATOM   2250  CA  GLY A 310      19.924  -1.300   3.383  1.00 96.19           C  
ATOM   2251  C   GLY A 310      20.310  -0.297   4.475  1.00 96.19           C  
ATOM   2252  O   GLY A 310      20.142  -0.585   5.664  1.00 96.19           O  
ATOM   2253  N   VAL A 311      20.790   0.898   4.117  1.00 95.81           N  
ATOM   2254  CA  VAL A 311      21.134   1.921   5.122  1.00 95.81           C  
ATOM   2255  C   VAL A 311      19.912   2.618   5.715  1.00 95.81           C  
ATOM   2256  CB  VAL A 311      22.144   2.956   4.613  1.00 95.81           C  
ATOM   2257  O   VAL A 311      19.913   2.954   6.902  1.00 95.81           O  
ATOM   2258  CG1 VAL A 311      23.480   2.283   4.303  1.00 95.81           C  
ATOM   2259  CG2 VAL A 311      21.696   3.791   3.411  1.00 95.81           C  
ATOM   2260  N   CYS A 312      18.844   2.787   4.938  1.00 96.81           N  
ATOM   2261  CA  CYS A 312      17.590   3.361   5.424  1.00 96.81           C  
ATOM   2262  C   CYS A 312      16.834   2.421   6.375  1.00 96.81           C  
ATOM   2263  CB  CYS A 312      16.735   3.731   4.222  1.00 96.81           C  
ATOM   2264  O   CYS A 312      16.179   2.898   7.304  1.00 96.81           O  
ATOM   2265  SG  CYS A 312      17.467   5.166   3.390  1.00 96.81           S  
ATOM   2266  N   ILE A 313      16.990   1.098   6.241  1.00 96.44           N  
ATOM   2267  CA  ILE A 313      16.530   0.133   7.256  1.00 96.44           C  
ATOM   2268  C   ILE A 313      17.175   0.437   8.610  1.00 96.44           C  
ATOM   2269  CB  ILE A 313      16.839  -1.312   6.805  1.00 96.44           C  
ATOM   2270  O   ILE A 313      16.491   0.500   9.632  1.00 96.44           O  
ATOM   2271  CG1 ILE A 313      15.843  -1.722   5.702  1.00 96.44           C  
ATOM   2272  CG2 ILE A 313      16.792  -2.320   7.968  1.00 96.44           C  
ATOM   2273  CD1 ILE A 313      16.099  -3.111   5.102  1.00 96.44           C  
ATOM   2274  N   PHE A 314      18.487   0.679   8.631  1.00 93.50           N  
ATOM   2275  CA  PHE A 314      19.189   1.010   9.867  1.00 93.50           C  
ATOM   2276  C   PHE A 314      18.695   2.339  10.465  1.00 93.50           C  
ATOM   2277  CB  PHE A 314      20.697   1.007   9.603  1.00 93.50           C  
ATOM   2278  O   PHE A 314      18.429   2.416  11.666  1.00 93.50           O  
ATOM   2279  CG  PHE A 314      21.501   1.262  10.855  1.00 93.50           C  
ATOM   2280  CD1 PHE A 314      22.032   2.535  11.103  1.00 93.50           C  
ATOM   2281  CD2 PHE A 314      21.677   0.236  11.797  1.00 93.50           C  
ATOM   2282  CE1 PHE A 314      22.716   2.794  12.300  1.00 93.50           C  
ATOM   2283  CE2 PHE A 314      22.368   0.486  12.994  1.00 93.50           C  
ATOM   2284  CZ  PHE A 314      22.874   1.771  13.254  1.00 93.50           C  
ATOM   2285  N   ALA A 315      18.486   3.365   9.633  1.00 95.88           N  
ATOM   2286  CA  ALA A 315      17.863   4.619  10.062  1.00 95.88           C  
ATOM   2287  C   ALA A 315      16.438   4.416  10.613  1.00 95.88           C  
ATOM   2288  CB  ALA A 315      17.850   5.593   8.881  1.00 95.88           C  
ATOM   2289  O   ALA A 315      16.057   5.067  11.588  1.00 95.88           O  
ATOM   2290  N   SER A 316      15.662   3.500  10.025  1.00 95.88           N  
ATOM   2291  CA  SER A 316      14.304   3.164  10.473  1.00 95.88           C  
ATOM   2292  C   SER A 316      14.335   2.527  11.857  1.00 95.88           C  
ATOM   2293  CB  SER A 316      13.590   2.257   9.466  1.00 95.88           C  
ATOM   2294  O   SER A 316      13.654   3.010  12.758  1.00 95.88           O  
ATOM   2295  OG  SER A 316      13.478   2.910   8.218  1.00 95.88           O  
ATOM   2296  N   ILE A 317      15.214   1.538  12.070  1.00 95.75           N  
ATOM   2297  CA  ILE A 317      15.432   0.907  13.381  1.00 95.75           C  
ATOM   2298  C   ILE A 317      15.779   1.962  14.434  1.00 95.75           C  
ATOM   2299  CB  ILE A 317      16.536  -0.174  13.296  1.00 95.75           C  
ATOM   2300  O   ILE A 317      15.168   1.988  15.500  1.00 95.75           O  
ATOM   2301  CG1 ILE A 317      16.041  -1.378  12.467  1.00 95.75           C  
ATOM   2302  CG2 ILE A 317      16.965  -0.635  14.704  1.00 95.75           C  
ATOM   2303  CD1 ILE A 317      17.149  -2.372  12.097  1.00 95.75           C  
ATOM   2304  N   VAL A 318      16.727   2.860  14.146  1.00 95.31           N  
ATOM   2305  CA  VAL A 318      17.104   3.921  15.092  1.00 95.31           C  
ATOM   2306  C   VAL A 318      15.922   4.849  15.372  1.00 95.31           C  
ATOM   2307  CB  VAL A 318      18.338   4.702  14.607  1.00 95.31           C  
ATOM   2308  O   VAL A 318      15.662   5.150  16.536  1.00 95.31           O  
ATOM   2309  CG1 VAL A 318      18.667   5.880  15.537  1.00 95.31           C  
ATOM   2310  CG2 VAL A 318      19.576   3.793  14.588  1.00 95.31           C  
ATOM   2311  N   GLY A 319      15.180   5.251  14.339  1.00 94.75           N  
ATOM   2312  CA  GLY A 319      14.010   6.120  14.463  1.00 94.75           C  
ATOM   2313  C   GLY A 319      12.915   5.549  15.359  1.00 94.75           C  
ATOM   2314  O   GLY A 319      12.302   6.311  16.105  1.00 94.75           O  
ATOM   2315  N   THR A 320      12.722   4.221  15.380  1.00 94.00           N  
ATOM   2316  CA  THR A 320      11.706   3.589  16.248  1.00 94.00           C  
ATOM   2317  C   THR A 320      11.893   3.944  17.727  1.00 94.00           C  
ATOM   2318  CB  THR A 320      11.670   2.055  16.135  1.00 94.00           C  
ATOM   2319  O   THR A 320      10.924   4.143  18.452  1.00 94.00           O  
ATOM   2320  CG2 THR A 320      11.440   1.522  14.724  1.00 94.00           C  
ATOM   2321  OG1 THR A 320      12.849   1.478  16.663  1.00 94.00           O  
ATOM   2322  N   PHE A 321      13.138   4.116  18.188  1.00 93.44           N  
ATOM   2323  CA  PHE A 321      13.439   4.452  19.583  1.00 93.44           C  
ATOM   2324  C   PHE A 321      13.119   5.908  19.963  1.00 93.44           C  
ATOM   2325  CB  PHE A 321      14.912   4.136  19.869  1.00 93.44           C  
ATOM   2326  O   PHE A 321      13.160   6.248  21.154  1.00 93.44           O  
ATOM   2327  CG  PHE A 321      15.272   2.669  19.755  1.00 93.44           C  
ATOM   2328  CD1 PHE A 321      14.877   1.766  20.760  1.00 93.44           C  
ATOM   2329  CD2 PHE A 321      16.000   2.200  18.647  1.00 93.44           C  
ATOM   2330  CE1 PHE A 321      15.230   0.408  20.670  1.00 93.44           C  
ATOM   2331  CE2 PHE A 321      16.352   0.843  18.554  1.00 93.44           C  
ATOM   2332  CZ  PHE A 321      15.977  -0.051  19.572  1.00 93.44           C  
ATOM   2333  N   PHE A 322      12.830   6.769  18.982  1.00 93.06           N  
ATOM   2334  CA  PHE A 322      12.488   8.181  19.179  1.00 93.06           C  
ATOM   2335  C   PHE A 322      10.980   8.444  19.220  1.00 93.06           C  
ATOM   2336  CB  PHE A 322      13.189   9.048  18.123  1.00 93.06           C  
ATOM   2337  O   PHE A 322      10.590   9.561  19.569  1.00 93.06           O  
ATOM   2338  CG  PHE A 322      14.680   9.182  18.356  1.00 93.06           C  
ATOM   2339  CD1 PHE A 322      15.201  10.314  19.009  1.00 93.06           C  
ATOM   2340  CD2 PHE A 322      15.550   8.168  17.926  1.00 93.06           C  
ATOM   2341  CE1 PHE A 322      16.587  10.432  19.221  1.00 93.06           C  
ATOM   2342  CE2 PHE A 322      16.933   8.278  18.142  1.00 93.06           C  
ATOM   2343  CZ  PHE A 322      17.454   9.414  18.786  1.00 93.06           C  
ATOM   2344  N   VAL A 323      10.153   7.430  18.944  1.00 90.62           N  
ATOM   2345  CA  VAL A 323       8.694   7.499  19.067  1.00 90.62           C  
ATOM   2346  C   VAL A 323       8.301   7.397  20.539  1.00 90.62           C  
ATOM   2347  CB  VAL A 323       8.017   6.422  18.202  1.00 90.62           C  
ATOM   2348  O   VAL A 323       8.211   6.315  21.114  1.00 90.62           O  
ATOM   2349  CG1 VAL A 323       6.499   6.493  18.350  1.00 90.62           C  
ATOM   2350  CG2 VAL A 323       8.371   6.669  16.730  1.00 90.62           C  
ATOM   2351  N   LYS A 324       8.157   8.558  21.184  1.00 87.19           N  
ATOM   2352  CA  LYS A 324       7.793   8.705  22.602  1.00 87.19           C  
ATOM   2353  C   LYS A 324       6.968   9.966  22.793  1.00 87.19           C  
ATOM   2354  CB  LYS A 324       9.044   8.784  23.490  1.00 87.19           C  
ATOM   2355  O   LYS A 324       7.296  10.982  22.176  1.00 87.19           O  
ATOM   2356  CG  LYS A 324       9.854   7.490  23.419  1.00 87.19           C  
ATOM   2357  CD  LYS A 324      11.024   7.483  24.391  1.00 87.19           C  
ATOM   2358  CE  LYS A 324      11.694   6.129  24.182  1.00 87.19           C  
ATOM   2359  NZ  LYS A 324      12.879   5.980  25.041  1.00 87.19           N  
ATOM   2360  N   LEU A 325       5.960   9.908  23.664  1.00 85.06           N  
ATOM   2361  CA  LEU A 325       5.171  11.080  24.024  1.00 85.06           C  
ATOM   2362  C   LEU A 325       6.063  12.120  24.699  1.00 85.06           C  
ATOM   2363  CB  LEU A 325       3.970  10.720  24.920  1.00 85.06           C  
ATOM   2364  O   LEU A 325       7.027  11.806  25.406  1.00 85.06           O  
ATOM   2365  CG  LEU A 325       2.966   9.750  24.274  1.00 85.06           C  
ATOM   2366  CD1 LEU A 325       1.935   9.274  25.292  1.00 85.06           C  
ATOM   2367  CD2 LEU A 325       2.217  10.403  23.112  1.00 85.06           C  
ATOM   2368  N   ASP A 326       5.738  13.375  24.432  1.00 78.75           N  
ATOM   2369  CA  ASP A 326       6.311  14.525  25.107  1.00 78.75           C  
ATOM   2370  C   ASP A 326       5.400  14.982  26.260  1.00 78.75           C  
ATOM   2371  CB  ASP A 326       6.604  15.615  24.060  1.00 78.75           C  
ATOM   2372  O   ASP A 326       4.385  14.359  26.569  1.00 78.75           O  
ATOM   2373  CG  ASP A 326       5.367  16.213  23.376  1.00 78.75           C  
ATOM   2374  OD1 ASP A 326       4.233  15.981  23.852  1.00 78.75           O  
ATOM   2375  OD2 ASP A 326       5.564  16.982  22.415  1.00 78.75           O  
ATOM   2376  N   ALA A 327       5.750  16.101  26.897  1.00 75.25           N  
ATOM   2377  CA  ALA A 327       4.959  16.676  27.985  1.00 75.25           C  
ATOM   2378  C   ALA A 327       3.535  17.103  27.565  1.00 75.25           C  
ATOM   2379  CB  ALA A 327       5.745  17.861  28.559  1.00 75.25           C  
ATOM   2380  O   ALA A 327       2.704  17.355  28.431  1.00 75.25           O  
ATOM   2381  N   THR A 328       3.250  17.196  26.259  1.00 72.62           N  
ATOM   2382  CA  THR A 328       1.931  17.564  25.726  1.00 72.62           C  
ATOM   2383  C   THR A 328       1.036  16.355  25.446  1.00 72.62           C  
ATOM   2384  CB  THR A 328       2.030  18.482  24.490  1.00 72.62           C  
ATOM   2385  O   THR A 328      -0.114  16.545  25.063  1.00 72.62           O  
ATOM   2386  CG2 THR A 328       2.926  19.697  24.739  1.00 72.62           C  
ATOM   2387  OG1 THR A 328       2.500  17.856  23.312  1.00 72.62           O  
ATOM   2388  N   ASN A 329       1.534  15.124  25.645  1.00 78.94           N  
ATOM   2389  CA  ASN A 329       0.828  13.867  25.359  1.00 78.94           C  
ATOM   2390  C   ASN A 329       0.262  13.777  23.927  1.00 78.94           C  
ATOM   2391  CB  ASN A 329      -0.211  13.571  26.460  1.00 78.94           C  
ATOM   2392  O   ASN A 329      -0.719  13.079  23.682  1.00 78.94           O  
ATOM   2393  CG  ASN A 329       0.414  13.146  27.772  1.00 78.94           C  
ATOM   2394  ND2 ASN A 329      -0.179  13.518  28.882  1.00 78.94           N  
ATOM   2395  OD1 ASN A 329       1.410  12.444  27.827  1.00 78.94           O  
ATOM   2396  N   ASN A 330       0.885  14.459  22.961  1.00 85.31           N  
ATOM   2397  CA  ASN A 330       0.437  14.432  21.571  1.00 85.31           C  
ATOM   2398  C   ASN A 330       1.037  13.224  20.826  1.00 85.31           C  
ATOM   2399  CB  ASN A 330       0.750  15.787  20.926  1.00 85.31           C  
ATOM   2400  O   ASN A 330       2.248  13.156  20.595  1.00 85.31           O  
ATOM   2401  CG  ASN A 330       0.170  15.896  19.526  1.00 85.31           C  
ATOM   2402  ND2 ASN A 330      -0.565  16.942  19.228  1.00 85.31           N  
ATOM   2403  OD1 ASN A 330       0.388  15.054  18.675  1.00 85.31           O  
ATOM   2404  N   ILE A 331       0.173  12.281  20.440  1.00 87.31           N  
ATOM   2405  CA  ILE A 331       0.564  11.015  19.805  1.00 87.31           C  
ATOM   2406  C   ILE A 331       1.123  11.258  18.391  1.00 87.31           C  
ATOM   2407  CB  ILE A 331      -0.627  10.030  19.808  1.00 87.31           C  
ATOM   2408  O   ILE A 331       2.208  10.769  18.083  1.00 87.31           O  
ATOM   2409  CG1 ILE A 331      -1.218   9.763  21.216  1.00 87.31           C  
ATOM   2410  CG2 ILE A 331      -0.231   8.685  19.170  1.00 87.31           C  
ATOM   2411  CD1 ILE A 331      -2.701   9.377  21.146  1.00 87.31           C  
ATOM   2412  N   MET A 332       0.468  12.080  17.560  1.00 86.56           N  
ATOM   2413  CA  MET A 332       0.935  12.388  16.195  1.00 86.56           C  
ATOM   2414  C   MET A 332       2.339  13.002  16.177  1.00 86.56           C  
ATOM   2415  CB  MET A 332      -0.052  13.335  15.488  1.00 86.56           C  
ATOM   2416  O   MET A 332       3.205  12.569  15.416  1.00 86.56           O  
ATOM   2417  CG  MET A 332      -1.241  12.579  14.894  1.00 86.56           C  
ATOM   2418  SD  MET A 332      -0.795  11.413  13.576  1.00 86.56           S  
ATOM   2419  CE  MET A 332      -0.461  12.553  12.217  1.00 86.56           C  
ATOM   2420  N   LYS A 333       2.623  13.952  17.080  1.00 89.00           N  
ATOM   2421  CA  LYS A 333       3.970  14.535  17.214  1.00 89.00           C  
ATOM   2422  C   LYS A 333       5.024  13.486  17.572  1.00 89.00           C  
ATOM   2423  CB  LYS A 333       3.979  15.643  18.272  1.00 89.00           C  
ATOM   2424  O   LYS A 333       6.143  13.552  17.061  1.00 89.00           O  
ATOM   2425  CG  LYS A 333       3.262  16.913  17.801  1.00 89.00           C  
ATOM   2426  CD  LYS A 333       3.387  17.989  18.883  1.00 89.00           C  
ATOM   2427  CE  LYS A 333       2.520  19.197  18.533  1.00 89.00           C  
ATOM   2428  NZ  LYS A 333       2.513  20.168  19.653  1.00 89.00           N  
ATOM   2429  N   ALA A 334       4.687  12.521  18.431  1.00 89.88           N  
ATOM   2430  CA  ALA A 334       5.593  11.432  18.792  1.00 89.88           C  
ATOM   2431  C   ALA A 334       5.913  10.535  17.587  1.00 89.88           C  
ATOM   2432  CB  ALA A 334       4.978  10.629  19.944  1.00 89.88           C  
ATOM   2433  O   ALA A 334       7.079  10.201  17.365  1.00 89.88           O  
ATOM   2434  N   LEU A 335       4.898  10.197  16.788  1.00 90.44           N  
ATOM   2435  CA  LEU A 335       5.046   9.406  15.568  1.00 90.44           C  
ATOM   2436  C   LEU A 335       5.905  10.140  14.521  1.00 90.44           C  
ATOM   2437  CB  LEU A 335       3.641   9.065  15.036  1.00 90.44           C  
ATOM   2438  O   LEU A 335       6.891   9.590  14.023  1.00 90.44           O  
ATOM   2439  CG  LEU A 335       2.789   8.146  15.941  1.00 90.44           C  
ATOM   2440  CD1 LEU A 335       1.481   7.771  15.262  1.00 90.44           C  
ATOM   2441  CD2 LEU A 335       3.483   6.845  16.336  1.00 90.44           C  
ATOM   2442  N   TYR A 336       5.624  11.419  14.260  1.00 90.50           N  
ATOM   2443  CA  TYR A 336       6.398  12.234  13.316  1.00 90.50           C  
ATOM   2444  C   TYR A 336       7.824  12.507  13.749  1.00 90.50           C  
ATOM   2445  CB  TYR A 336       5.685  13.560  13.071  1.00 90.50           C  
ATOM   2446  O   TYR A 336       8.718  12.562  12.906  1.00 90.50           O  
ATOM   2447  CG  TYR A 336       4.471  13.484  12.178  1.00 90.50           C  
ATOM   2448  CD1 TYR A 336       4.158  12.335  11.414  1.00 90.50           C  
ATOM   2449  CD2 TYR A 336       3.666  14.628  12.078  1.00 90.50           C  
ATOM   2450  CE1 TYR A 336       3.066  12.344  10.534  1.00 90.50           C  
ATOM   2451  CE2 TYR A 336       2.570  14.631  11.206  1.00 90.50           C  
ATOM   2452  OH  TYR A 336       1.231  13.501   9.557  1.00 90.50           O  
ATOM   2453  CZ  TYR A 336       2.273  13.499  10.419  1.00 90.50           C  
ATOM   2454  N   LYS A 337       8.086  12.607  15.051  1.00 93.31           N  
ATOM   2455  CA  LYS A 337       9.460  12.658  15.545  1.00 93.31           C  
ATOM   2456  C   LYS A 337      10.255  11.426  15.105  1.00 93.31           C  
ATOM   2457  CB  LYS A 337       9.412  12.809  17.061  1.00 93.31           C  
ATOM   2458  O   LYS A 337      11.406  11.577  14.700  1.00 93.31           O  
ATOM   2459  CG  LYS A 337      10.808  12.977  17.657  1.00 93.31           C  
ATOM   2460  CD  LYS A 337      10.638  13.150  19.161  1.00 93.31           C  
ATOM   2461  CE  LYS A 337      11.994  13.291  19.839  1.00 93.31           C  
ATOM   2462  NZ  LYS A 337      11.782  13.461  21.293  1.00 93.31           N  
ATOM   2463  N   GLY A 338       9.646  10.238  15.137  1.00 93.25           N  
ATOM   2464  CA  GLY A 338      10.238   9.016  14.589  1.00 93.25           C  
ATOM   2465  C   GLY A 338      10.551   9.148  13.098  1.00 93.25           C  
ATOM   2466  O   GLY A 338      11.698   8.956  12.698  1.00 93.25           O  
ATOM   2467  N   VAL A 339       9.561   9.555  12.297  1.00 93.56           N  
ATOM   2468  CA  VAL A 339       9.703   9.739  10.838  1.00 93.56           C  
ATOM   2469  C   VAL A 339      10.805  10.736  10.487  1.00 93.56           C  
ATOM   2470  CB  VAL A 339       8.380  10.206  10.201  1.00 93.56           C  
ATOM   2471  O   VAL A 339      11.663  10.436   9.660  1.00 93.56           O  
ATOM   2472  CG1 VAL A 339       8.497  10.409   8.684  1.00 93.56           C  
ATOM   2473  CG2 VAL A 339       7.277   9.181  10.429  1.00 93.56           C  
ATOM   2474  N   ILE A 340      10.824  11.903  11.135  1.00 95.50           N  
ATOM   2475  CA  ILE A 340      11.812  12.960  10.884  1.00 95.50           C  
ATOM   2476  C   ILE A 340      13.219  12.461  11.213  1.00 95.50           C  
ATOM   2477  CB  ILE A 340      11.454  14.231  11.689  1.00 95.50           C  
ATOM   2478  O   ILE A 340      14.142  12.658  10.422  1.00 95.50           O  
ATOM   2479  CG1 ILE A 340      10.162  14.873  11.131  1.00 95.50           C  
ATOM   2480  CG2 ILE A 340      12.603  15.260  11.653  1.00 95.50           C  
ATOM   2481  CD1 ILE A 340       9.540  15.916  12.069  1.00 95.50           C  
ATOM   2482  N   VAL A 341      13.397  11.778  12.351  1.00 96.25           N  
ATOM   2483  CA  VAL A 341      14.694  11.190  12.715  1.00 96.25           C  
ATOM   2484  C   VAL A 341      15.127  10.163  11.670  1.00 96.25           C  
ATOM   2485  CB  VAL A 341      14.654  10.582  14.130  1.00 96.25           C  
ATOM   2486  O   VAL A 341      16.275  10.201  11.228  1.00 96.25           O  
ATOM   2487  CG1 VAL A 341      15.904   9.748  14.444  1.00 96.25           C  
ATOM   2488  CG2 VAL A 341      14.584  11.695  15.185  1.00 96.25           C  
ATOM   2489  N   THR A 342      14.225   9.287  11.225  1.00 96.81           N  
ATOM   2490  CA  THR A 342      14.525   8.317  10.166  1.00 96.81           C  
ATOM   2491  C   THR A 342      14.905   9.000   8.852  1.00 96.81           C  
ATOM   2492  CB  THR A 342      13.348   7.356   9.955  1.00 96.81           C  
ATOM   2493  O   THR A 342      15.886   8.590   8.232  1.00 96.81           O  
ATOM   2494  CG2 THR A 342      13.639   6.308   8.889  1.00 96.81           C  
ATOM   2495  OG1 THR A 342      13.150   6.623  11.135  1.00 96.81           O  
ATOM   2496  N   ALA A 343      14.199  10.053   8.436  1.00 96.62           N  
ATOM   2497  CA  ALA A 343      14.483  10.781   7.200  1.00 96.62           C  
ATOM   2498  C   ALA A 343      15.843  11.496   7.247  1.00 96.62           C  
ATOM   2499  CB  ALA A 343      13.333  11.758   6.935  1.00 96.62           C  
ATOM   2500  O   ALA A 343      16.650  11.356   6.329  1.00 96.62           O  
ATOM   2501  N   VAL A 344      16.145  12.201   8.343  1.00 97.38           N  
ATOM   2502  CA  VAL A 344      17.426  12.905   8.518  1.00 97.38           C  
ATOM   2503  C   VAL A 344      18.595  11.920   8.575  1.00 97.38           C  
ATOM   2504  CB  VAL A 344      17.389  13.798   9.773  1.00 97.38           C  
ATOM   2505  O   VAL A 344      19.610  12.126   7.911  1.00 97.38           O  
ATOM   2506  CG1 VAL A 344      18.760  14.404  10.105  1.00 97.38           C  
ATOM   2507  CG2 VAL A 344      16.411  14.965   9.579  1.00 97.38           C  
ATOM   2508  N   LEU A 345      18.460  10.821   9.324  1.00 97.50           N  
ATOM   2509  CA  LEU A 345      19.495   9.786   9.370  1.00 97.50           C  
ATOM   2510  C   LEU A 345      19.669   9.093   8.016  1.00 97.50           C  
ATOM   2511  CB  LEU A 345      19.168   8.761  10.465  1.00 97.50           C  
ATOM   2512  O   LEU A 345      20.800   8.822   7.622  1.00 97.50           O  
ATOM   2513  CG  LEU A 345      19.334   9.277  11.904  1.00 97.50           C  
ATOM   2514  CD1 LEU A 345      18.933   8.163  12.872  1.00 97.50           C  
ATOM   2515  CD2 LEU A 345      20.775   9.685  12.223  1.00 97.50           C  
ATOM   2516  N   SER A 346      18.578   8.859   7.284  1.00 97.69           N  
ATOM   2517  CA  SER A 346      18.629   8.319   5.922  1.00 97.69           C  
ATOM   2518  C   SER A 346      19.406   9.242   4.988  1.00 97.69           C  
ATOM   2519  CB  SER A 346      17.225   8.084   5.366  1.00 97.69           C  
ATOM   2520  O   SER A 346      20.315   8.772   4.313  1.00 97.69           O  
ATOM   2521  OG  SER A 346      16.602   7.055   6.106  1.00 97.69           O  
ATOM   2522  N   ALA A 347      19.141  10.553   5.009  1.00 97.62           N  
ATOM   2523  CA  ALA A 347      19.899  11.531   4.227  1.00 97.62           C  
ATOM   2524  C   ALA A 347      21.407  11.454   4.525  1.00 97.62           C  
ATOM   2525  CB  ALA A 347      19.348  12.932   4.525  1.00 97.62           C  
ATOM   2526  O   ALA A 347      22.224  11.369   3.608  1.00 97.62           O  
ATOM   2527  N   ILE A 348      21.780  11.400   5.809  1.00 97.50           N  
ATOM   2528  CA  ILE A 348      23.183  11.294   6.233  1.00 97.50           C  
ATOM   2529  C   ILE A 348      23.810   9.982   5.746  1.00 97.50           C  
ATOM   2530  CB  ILE A 348      23.297  11.450   7.767  1.00 97.50           C  
ATOM   2531  O   ILE A 348      24.909   9.992   5.191  1.00 97.50           O  
ATOM   2532  CG1 ILE A 348      22.887  12.878   8.195  1.00 97.50           C  
ATOM   2533  CG2 ILE A 348      24.731  11.150   8.254  1.00 97.50           C  
ATOM   2534  CD1 ILE A 348      22.638  13.023   9.702  1.00 97.50           C  
ATOM   2535  N   PHE A 349      23.143   8.843   5.936  1.00 96.50           N  
ATOM   2536  CA  PHE A 349      23.712   7.556   5.537  1.00 96.50           C  
ATOM   2537  C   PHE A 349      23.791   7.388   4.023  1.00 96.50           C  
ATOM   2538  CB  PHE A 349      22.948   6.396   6.178  1.00 96.50           C  
ATOM   2539  O   PHE A 349      24.788   6.854   3.537  1.00 96.50           O  
ATOM   2540  CG  PHE A 349      22.983   6.327   7.694  1.00 96.50           C  
ATOM   2541  CD1 PHE A 349      24.136   6.697   8.418  1.00 96.50           C  
ATOM   2542  CD2 PHE A 349      21.857   5.851   8.387  1.00 96.50           C  
ATOM   2543  CE1 PHE A 349      24.150   6.616   9.821  1.00 96.50           C  
ATOM   2544  CE2 PHE A 349      21.862   5.791   9.791  1.00 96.50           C  
ATOM   2545  CZ  PHE A 349      23.010   6.167  10.508  1.00 96.50           C  
ATOM   2546  N   VAL A 350      22.815   7.894   3.270  1.00 96.44           N  
ATOM   2547  CA  VAL A 350      22.874   7.914   1.804  1.00 96.44           C  
ATOM   2548  C   VAL A 350      24.041   8.783   1.327  1.00 96.44           C  
ATOM   2549  CB  VAL A 350      21.528   8.358   1.203  1.00 96.44           C  
ATOM   2550  O   VAL A 350      24.795   8.345   0.460  1.00 96.44           O  
ATOM   2551  CG1 VAL A 350      21.626   8.536  -0.315  1.00 96.44           C  
ATOM   2552  CG2 VAL A 350      20.447   7.297   1.452  1.00 96.44           C  
ATOM   2553  N   ALA A 351      24.278   9.948   1.942  1.00 96.12           N  
ATOM   2554  CA  ALA A 351      25.441  10.789   1.640  1.00 96.12           C  
ATOM   2555  C   ALA A 351      26.768  10.035   1.851  1.00 96.12           C  
ATOM   2556  CB  ALA A 351      25.389  12.042   2.528  1.00 96.12           C  
ATOM   2557  O   ALA A 351      27.659  10.067   1.000  1.00 96.12           O  
ATOM   2558  N   VAL A 352      26.892   9.320   2.976  1.00 94.88           N  
ATOM   2559  CA  VAL A 352      28.079   8.511   3.297  1.00 94.88           C  
ATOM   2560  C   VAL A 352      28.267   7.380   2.286  1.00 94.88           C  
ATOM   2561  CB  VAL A 352      27.997   7.958   4.735  1.00 94.88           C  
ATOM   2562  O   VAL A 352      29.384   7.161   1.819  1.00 94.88           O  
ATOM   2563  CG1 VAL A 352      29.113   6.949   5.054  1.00 94.88           C  
ATOM   2564  CG2 VAL A 352      28.118   9.091   5.762  1.00 94.88           C  
ATOM   2565  N   ILE A 353      27.196   6.673   1.918  1.00 91.94           N  
ATOM   2566  CA  ILE A 353      27.263   5.593   0.930  1.00 91.94           C  
ATOM   2567  C   ILE A 353      27.664   6.120  -0.438  1.00 91.94           C  
ATOM   2568  CB  ILE A 353      25.932   4.822   0.873  1.00 91.94           C  
ATOM   2569  O   ILE A 353      28.567   5.554  -1.040  1.00 91.94           O  
ATOM   2570  CG1 ILE A 353      25.763   3.911   2.108  1.00 91.94           C  
ATOM   2571  CG2 ILE A 353      25.767   4.011  -0.426  1.00 91.94           C  
ATOM   2572  CD1 ILE A 353      26.853   2.854   2.354  1.00 91.94           C  
ATOM   2573  N   ILE A 354      27.067   7.209  -0.912  1.00 91.81           N  
ATOM   2574  CA  ILE A 354      27.440   7.810  -2.196  1.00 91.81           C  
ATOM   2575  C   ILE A 354      28.919   8.202  -2.189  1.00 91.81           C  
ATOM   2576  CB  ILE A 354      26.493   8.989  -2.491  1.00 91.81           C  
ATOM   2577  O   ILE A 354      29.645   7.912  -3.136  1.00 91.81           O  
ATOM   2578  CG1 ILE A 354      25.142   8.381  -2.936  1.00 91.81           C  
ATOM   2579  CG2 ILE A 354      27.064   9.960  -3.538  1.00 91.81           C  
ATOM   2580  CD1 ILE A 354      24.039   9.407  -3.162  1.00 91.81           C  
ATOM   2581  N   ASN A 355      29.406   8.779  -1.090  1.00 91.44           N  
ATOM   2582  CA  ASN A 355      30.811   9.145  -0.977  1.00 91.44           C  
ATOM   2583  C   ASN A 355      31.758   7.930  -1.001  1.00 91.44           C  
ATOM   2584  CB  ASN A 355      30.989   9.980   0.295  1.00 91.44           C  
ATOM   2585  O   ASN A 355      32.799   7.978  -1.651  1.00 91.44           O  
ATOM   2586  CG  ASN A 355      32.360  10.618   0.330  1.00 91.44           C  
ATOM   2587  ND2 ASN A 355      32.521  11.730  -0.350  1.00 91.44           N  
ATOM   2588  OD1 ASN A 355      33.289  10.139   0.954  1.00 91.44           O  
ATOM   2589  N   VAL A 356      31.410   6.841  -0.310  1.00 90.12           N  
ATOM   2590  CA  VAL A 356      32.299   5.677  -0.158  1.00 90.12           C  
ATOM   2591  C   VAL A 356      32.176   4.684  -1.314  1.00 90.12           C  
ATOM   2592  CB  VAL A 356      32.063   4.987   1.200  1.00 90.12           C  
ATOM   2593  O   VAL A 356      33.190   4.157  -1.764  1.00 90.12           O  
ATOM   2594  CG1 VAL A 356      32.922   3.722   1.361  1.00 90.12           C  
ATOM   2595  CG2 VAL A 356      32.432   5.916   2.367  1.00 90.12           C  
ATOM   2596  N   TYR A 357      30.958   4.403  -1.772  1.00 90.31           N  
ATOM   2597  CA  TYR A 357      30.665   3.373  -2.769  1.00 90.31           C  
ATOM   2598  C   TYR A 357      30.914   3.858  -4.197  1.00 90.31           C  
ATOM   2599  CB  TYR A 357      29.215   2.895  -2.600  1.00 90.31           C  
ATOM   2600  O   TYR A 357      31.555   3.159  -4.976  1.00 90.31           O  
ATOM   2601  CG  TYR A 357      28.860   1.753  -3.524  1.00 90.31           C  
ATOM   2602  CD1 TYR A 357      27.936   1.941  -4.571  1.00 90.31           C  
ATOM   2603  CD2 TYR A 357      29.498   0.510  -3.359  1.00 90.31           C  
ATOM   2604  CE1 TYR A 357      27.660   0.882  -5.456  1.00 90.31           C  
ATOM   2605  CE2 TYR A 357      29.235  -0.543  -4.249  1.00 90.31           C  
ATOM   2606  OH  TYR A 357      28.078  -1.379  -6.153  1.00 90.31           O  
ATOM   2607  CZ  TYR A 357      28.316  -0.357  -5.299  1.00 90.31           C  
ATOM   2608  N   LEU A 358      30.473   5.078  -4.522  1.00 88.88           N  
ATOM   2609  CA  LEU A 358      30.662   5.657  -5.856  1.00 88.88           C  
ATOM   2610  C   LEU A 358      32.030   6.338  -6.023  1.00 88.88           C  
ATOM   2611  CB  LEU A 358      29.485   6.591  -6.198  1.00 88.88           C  
ATOM   2612  O   LEU A 358      32.348   6.810  -7.107  1.00 88.88           O  
ATOM   2613  CG  LEU A 358      28.095   5.924  -6.183  1.00 88.88           C  
ATOM   2614  CD1 LEU A 358      27.046   6.937  -6.635  1.00 88.88           C  
ATOM   2615  CD2 LEU A 358      28.004   4.710  -7.111  1.00 88.88           C  
ATOM   2616  N   GLY A 359      32.859   6.382  -4.973  1.00 86.00           N  
ATOM   2617  CA  GLY A 359      34.192   6.996  -5.019  1.00 86.00           C  
ATOM   2618  C   GLY A 359      34.199   8.518  -4.838  1.00 86.00           C  
ATOM   2619  O   GLY A 359      35.206   9.163  -5.125  1.00 86.00           O  
ATOM   2620  N   GLY A 360      33.100   9.095  -4.345  1.00 88.00           N  
ATOM   2621  CA  GLY A 360      32.992  10.504  -3.968  1.00 88.00           C  
ATOM   2622  C   GLY A 360      31.867  11.239  -4.694  1.00 88.00           C  
ATOM   2623  O   GLY A 360      31.354  10.792  -5.713  1.00 88.00           O  
ATOM   2624  N   PHE A 361      31.505  12.423  -4.194  1.00 91.31           N  
ATOM   2625  CA  PHE A 361      30.456  13.252  -4.808  1.00 91.31           C  
ATOM   2626  C   PHE A 361      30.824  13.764  -6.208  1.00 91.31           C  
ATOM   2627  CB  PHE A 361      30.137  14.427  -3.876  1.00 91.31           C  
ATOM   2628  O   PHE A 361      29.940  13.997  -7.024  1.00 91.31           O  
ATOM   2629  CG  PHE A 361      29.449  14.004  -2.598  1.00 91.31           C  
ATOM   2630  CD1 PHE A 361      28.117  13.552  -2.646  1.00 91.31           C  
ATOM   2631  CD2 PHE A 361      30.132  14.052  -1.368  1.00 91.31           C  
ATOM   2632  CE1 PHE A 361      27.471  13.139  -1.470  1.00 91.31           C  
ATOM   2633  CE2 PHE A 361      29.488  13.629  -0.192  1.00 91.31           C  
ATOM   2634  CZ  PHE A 361      28.162  13.169  -0.248  1.00 91.31           C  
ATOM   2635  N   ALA A 362      32.121  13.906  -6.495  1.00 91.38           N  
ATOM   2636  CA  ALA A 362      32.629  14.334  -7.797  1.00 91.38           C  
ATOM   2637  C   ALA A 362      32.879  13.169  -8.775  1.00 91.38           C  
ATOM   2638  CB  ALA A 362      33.895  15.168  -7.559  1.00 91.38           C  
ATOM   2639  O   ALA A 362      33.327  13.408  -9.895  1.00 91.38           O  
ATOM   2640  N   ALA A 363      32.632  11.916  -8.368  1.00 90.06           N  
ATOM   2641  CA  ALA A 363      32.745  10.776  -9.272  1.00 90.06           C  
ATOM   2642  C   ALA A 363      31.739  10.929 -10.417  1.00 90.06           C  
ATOM   2643  CB  ALA A 363      32.522   9.481  -8.494  1.00 90.06           C  
ATOM   2644  O   ALA A 363      30.583  11.268 -10.167  1.00 90.06           O  
ATOM   2645  N   THR A 364      32.191  10.712 -11.653  1.00 90.25           N  
ATOM   2646  CA  THR A 364      31.387  10.900 -12.867  1.00 90.25           C  
ATOM   2647  C   THR A 364      31.055   9.560 -13.505  1.00 90.25           C  
ATOM   2648  CB  THR A 364      32.063  11.816 -13.901  1.00 90.25           C  
ATOM   2649  O   THR A 364      31.913   8.691 -13.653  1.00 90.25           O  
ATOM   2650  CG2 THR A 364      32.120  13.274 -13.456  1.00 90.25           C  
ATOM   2651  OG1 THR A 364      33.393  11.437 -14.166  1.00 90.25           O  
ATOM   2652  N   PHE A 365      29.805   9.422 -13.926  1.00 90.38           N  
ATOM   2653  CA  PHE A 365      29.262   8.256 -14.600  1.00 90.38           C  
ATOM   2654  C   PHE A 365      28.644   8.712 -15.913  1.00 90.38           C  
ATOM   2655  CB  PHE A 365      28.237   7.567 -13.696  1.00 90.38           C  
ATOM   2656  O   PHE A 365      27.815   9.621 -15.942  1.00 90.38           O  
ATOM   2657  CG  PHE A 365      28.818   7.150 -12.366  1.00 90.38           C  
ATOM   2658  CD1 PHE A 365      29.511   5.932 -12.265  1.00 90.38           C  
ATOM   2659  CD2 PHE A 365      28.710   7.996 -11.245  1.00 90.38           C  
ATOM   2660  CE1 PHE A 365      30.104   5.563 -11.049  1.00 90.38           C  
ATOM   2661  CE2 PHE A 365      29.312   7.628 -10.030  1.00 90.38           C  
ATOM   2662  CZ  PHE A 365      30.014   6.413  -9.936  1.00 90.38           C  
ATOM   2663  N   LYS A 366      29.077   8.110 -17.017  1.00 86.81           N  
ATOM   2664  CA  LYS A 366      28.573   8.450 -18.346  1.00 86.81           C  
ATOM   2665  C   LYS A 366      27.472   7.476 -18.735  1.00 86.81           C  
ATOM   2666  CB  LYS A 366      29.709   8.476 -19.372  1.00 86.81           C  
ATOM   2667  O   LYS A 366      27.687   6.268 -18.707  1.00 86.81           O  
ATOM   2668  CG  LYS A 366      30.689   9.624 -19.091  1.00 86.81           C  
ATOM   2669  CD  LYS A 366      31.727   9.720 -20.211  1.00 86.81           C  
ATOM   2670  CE  LYS A 366      32.661  10.903 -19.951  1.00 86.81           C  
ATOM   2671  NZ  LYS A 366      33.630  11.067 -21.061  1.00 86.81           N  
ATOM   2672  N   THR A 367      26.331   8.031 -19.110  1.00 83.38           N  
ATOM   2673  CA  THR A 367      25.281   7.342 -19.864  1.00 83.38           C  
ATOM   2674  C   THR A 367      25.437   7.679 -21.350  1.00 83.38           C  
ATOM   2675  CB  THR A 367      23.884   7.732 -19.354  1.00 83.38           C  
ATOM   2676  O   THR A 367      26.308   8.472 -21.719  1.00 83.38           O  
ATOM   2677  CG2 THR A 367      23.717   7.549 -17.847  1.00 83.38           C  
ATOM   2678  OG1 THR A 367      23.632   9.085 -19.645  1.00 83.38           O  
ATOM   2679  N   ALA A 368      24.588   7.118 -22.213  1.00 76.06           N  
ATOM   2680  CA  ALA A 368      24.598   7.427 -23.645  1.00 76.06           C  
ATOM   2681  C   ALA A 368      24.370   8.924 -23.954  1.00 76.06           C  
ATOM   2682  CB  ALA A 368      23.531   6.556 -24.319  1.00 76.06           C  
ATOM   2683  O   ALA A 368      24.863   9.424 -24.963  1.00 76.06           O  
ATOM   2684  N   THR A 369      23.642   9.644 -23.093  1.00 76.44           N  
ATOM   2685  CA  THR A 369      23.179  11.020 -23.354  1.00 76.44           C  
ATOM   2686  C   THR A 369      23.628  12.042 -22.309  1.00 76.44           C  
ATOM   2687  CB  THR A 369      21.646  11.040 -23.446  1.00 76.44           C  
ATOM   2688  O   THR A 369      23.706  13.230 -22.617  1.00 76.44           O  
ATOM   2689  CG2 THR A 369      21.130  10.249 -24.648  1.00 76.44           C  
ATOM   2690  OG1 THR A 369      21.090  10.453 -22.290  1.00 76.44           O  
ATOM   2691  N   LEU A 370      23.948  11.611 -21.086  1.00 88.00           N  
ATOM   2692  CA  LEU A 370      24.237  12.486 -19.948  1.00 88.00           C  
ATOM   2693  C   LEU A 370      25.460  12.010 -19.151  1.00 88.00           C  
ATOM   2694  CB  LEU A 370      22.969  12.561 -19.071  1.00 88.00           C  
ATOM   2695  O   LEU A 370      25.689  10.810 -18.989  1.00 88.00           O  
ATOM   2696  CG  LEU A 370      23.023  13.575 -17.912  1.00 88.00           C  
ATOM   2697  CD1 LEU A 370      23.126  15.017 -18.415  1.00 88.00           C  
ATOM   2698  CD2 LEU A 370      21.765  13.452 -17.055  1.00 88.00           C  
ATOM   2699  N   THR A 371      26.224  12.955 -18.599  1.00 90.94           N  
ATOM   2700  CA  THR A 371      27.221  12.674 -17.554  1.00 90.94           C  
ATOM   2701  C   THR A 371      26.628  13.041 -16.200  1.00 90.94           C  
ATOM   2702  CB  THR A 371      28.528  13.438 -17.794  1.00 90.94           C  
ATOM   2703  O   THR A 371      26.234  14.184 -16.002  1.00 90.94           O  
ATOM   2704  CG2 THR A 371      29.606  13.084 -16.769  1.00 90.94           C  
ATOM   2705  OG1 THR A 371      29.042  13.094 -19.063  1.00 90.94           O  
ATOM   2706  N   ILE A 372      26.572  12.071 -15.292  1.00 93.56           N  
ATOM   2707  CA  ILE A 372      25.947  12.176 -13.971  1.00 93.56           C  
ATOM   2708  C   ILE A 372      27.039  12.095 -12.906  1.00 93.56           C  
ATOM   2709  CB  ILE A 372      24.894  11.055 -13.796  1.00 93.56           C  
ATOM   2710  O   ILE A 372      27.970  11.299 -13.032  1.00 93.56           O  
ATOM   2711  CG1 ILE A 372      23.814  11.119 -14.903  1.00 93.56           C  
ATOM   2712  CG2 ILE A 372      24.230  11.152 -12.411  1.00 93.56           C  
ATOM   2713  CD1 ILE A 372      22.895   9.892 -14.959  1.00 93.56           C  
ATOM   2714  N   THR A 373      26.937  12.890 -11.846  1.00 94.69           N  
ATOM   2715  CA  THR A 373      27.859  12.844 -10.707  1.00 94.69           C  
ATOM   2716  C   THR A 373      27.269  12.131  -9.490  1.00 94.69           C  
ATOM   2717  CB  THR A 373      28.373  14.234 -10.311  1.00 94.69           C  
ATOM   2718  O   THR A 373      26.054  11.987  -9.348  1.00 94.69           O  
ATOM   2719  CG2 THR A 373      28.989  15.008 -11.473  1.00 94.69           C  
ATOM   2720  OG1 THR A 373      27.348  15.011  -9.752  1.00 94.69           O  
ATOM   2721  N   GLY A 374      28.120  11.718  -8.547  1.00 93.06           N  
ATOM   2722  CA  GLY A 374      27.658  11.230  -7.244  1.00 93.06           C  
ATOM   2723  C   GLY A 374      26.786  12.254  -6.497  1.00 93.06           C  
ATOM   2724  O   GLY A 374      25.823  11.875  -5.834  1.00 93.06           O  
ATOM   2725  N   MET A 375      27.076  13.554  -6.630  1.00 96.12           N  
ATOM   2726  CA  MET A 375      26.250  14.622  -6.054  1.00 96.12           C  
ATOM   2727  C   MET A 375      24.857  14.678  -6.683  1.00 96.12           C  
ATOM   2728  CB  MET A 375      26.957  15.977  -6.206  1.00 96.12           C  
ATOM   2729  O   MET A 375      23.877  14.824  -5.959  1.00 96.12           O  
ATOM   2730  CG  MET A 375      26.252  17.083  -5.409  1.00 96.12           C  
ATOM   2731  SD  MET A 375      26.219  16.828  -3.610  1.00 96.12           S  
ATOM   2732  CE  MET A 375      25.177  18.232  -3.135  1.00 96.12           C  
ATOM   2733  N   ASP A 376      24.755  14.501  -7.999  1.00 96.50           N  
ATOM   2734  CA  ASP A 376      23.475  14.496  -8.716  1.00 96.50           C  
ATOM   2735  C   ASP A 376      22.560  13.378  -8.201  1.00 96.50           C  
ATOM   2736  CB  ASP A 376      23.743  14.337 -10.221  1.00 96.50           C  
ATOM   2737  O   ASP A 376      21.385  13.606  -7.898  1.00 96.50           O  
ATOM   2738  CG  ASP A 376      24.534  15.508 -10.799  1.00 96.50           C  
ATOM   2739  OD1 ASP A 376      24.335  16.651 -10.337  1.00 96.50           O  
ATOM   2740  OD2 ASP A 376      25.447  15.224 -11.609  1.00 96.50           O  
ATOM   2741  N   LEU A 377      23.123  12.182  -7.998  1.00 96.50           N  
ATOM   2742  CA  LEU A 377      22.408  11.044  -7.416  1.00 96.50           C  
ATOM   2743  C   LEU A 377      22.015  11.296  -5.953  1.00 96.50           C  
ATOM   2744  CB  LEU A 377      23.266   9.773  -7.546  1.00 96.50           C  
ATOM   2745  O   LEU A 377      20.918  10.920  -5.540  1.00 96.50           O  
ATOM   2746  CG  LEU A 377      23.599   9.375  -8.996  1.00 96.50           C  
ATOM   2747  CD1 LEU A 377      24.505   8.148  -8.994  1.00 96.50           C  
ATOM   2748  CD2 LEU A 377      22.356   9.049  -9.823  1.00 96.50           C  
ATOM   2749  N   TYR A 378      22.865  11.974  -5.175  1.00 97.56           N  
ATOM   2750  CA  TYR A 378      22.539  12.355  -3.799  1.00 97.56           C  
ATOM   2751  C   TYR A 378      21.380  13.350  -3.748  1.00 97.56           C  
ATOM   2752  CB  TYR A 378      23.772  12.930  -3.088  1.00 97.56           C  
ATOM   2753  O   TYR A 378      20.450  13.165  -2.968  1.00 97.56           O  
ATOM   2754  CG  TYR A 378      23.487  13.404  -1.675  1.00 97.56           C  
ATOM   2755  CD1 TYR A 378      23.681  14.756  -1.332  1.00 97.56           C  
ATOM   2756  CD2 TYR A 378      22.976  12.508  -0.719  1.00 97.56           C  
ATOM   2757  CE1 TYR A 378      23.382  15.207  -0.032  1.00 97.56           C  
ATOM   2758  CE2 TYR A 378      22.663  12.955   0.575  1.00 97.56           C  
ATOM   2759  OH  TYR A 378      22.603  14.731   2.187  1.00 97.56           O  
ATOM   2760  CZ  TYR A 378      22.878  14.303   0.927  1.00 97.56           C  
ATOM   2761  N   VAL A 379      21.391  14.372  -4.605  1.00 97.81           N  
ATOM   2762  CA  VAL A 379      20.297  15.346  -4.685  1.00 97.81           C  
ATOM   2763  C   VAL A 379      18.994  14.657  -5.095  1.00 97.81           C  
ATOM   2764  CB  VAL A 379      20.655  16.511  -5.625  1.00 97.81           C  
ATOM   2765  O   VAL A 379      17.970  14.901  -4.460  1.00 97.81           O  
ATOM   2766  CG1 VAL A 379      19.475  17.475  -5.797  1.00 97.81           C  
ATOM   2767  CG2 VAL A 379      21.818  17.334  -5.051  1.00 97.81           C  
ATOM   2768  N   CYS A 380      19.026  13.737  -6.066  1.00 97.50           N  
ATOM   2769  CA  CYS A 380      17.857  12.925  -6.426  1.00 97.50           C  
ATOM   2770  C   CYS A 380      17.337  12.099  -5.238  1.00 97.50           C  
ATOM   2771  CB  CYS A 380      18.196  12.018  -7.614  1.00 97.50           C  
ATOM   2772  O   CYS A 380      16.131  12.043  -4.998  1.00 97.50           O  
ATOM   2773  SG  CYS A 380      18.494  13.015  -9.101  1.00 97.50           S  
ATOM   2774  N   ALA A 381      18.231  11.513  -4.439  1.00 97.56           N  
ATOM   2775  CA  ALA A 381      17.843  10.792  -3.231  1.00 97.56           C  
ATOM   2776  C   ALA A 381      17.164  11.714  -2.197  1.00 97.56           C  
ATOM   2777  CB  ALA A 381      19.080  10.085  -2.668  1.00 97.56           C  
ATOM   2778  O   ALA A 381      16.116  11.371  -1.647  1.00 97.56           O  
ATOM   2779  N   ILE A 382      17.699  12.922  -1.980  1.00 98.25           N  
ATOM   2780  CA  ILE A 382      17.080  13.925  -1.099  1.00 98.25           C  
ATOM   2781  C   ILE A 382      15.701  14.350  -1.610  1.00 98.25           C  
ATOM   2782  CB  ILE A 382      18.013  15.141  -0.893  1.00 98.25           C  
ATOM   2783  O   ILE A 382      14.786  14.487  -0.799  1.00 98.25           O  
ATOM   2784  CG1 ILE A 382      19.326  14.768  -0.168  1.00 98.25           C  
ATOM   2785  CG2 ILE A 382      17.311  16.272  -0.116  1.00 98.25           C  
ATOM   2786  CD1 ILE A 382      19.155  14.003   1.150  1.00 98.25           C  
ATOM   2787  N   ILE A 383      15.514  14.499  -2.925  1.00 97.75           N  
ATOM   2788  CA  ILE A 383      14.196  14.785  -3.511  1.00 97.75           C  
ATOM   2789  C   ILE A 383      13.187  13.706  -3.098  1.00 97.75           C  
ATOM   2790  CB  ILE A 383      14.290  14.955  -5.046  1.00 97.75           C  
ATOM   2791  O   ILE A 383      12.096  14.052  -2.655  1.00 97.75           O  
ATOM   2792  CG1 ILE A 383      15.062  16.250  -5.383  1.00 97.75           C  
ATOM   2793  CG2 ILE A 383      12.892  15.000  -5.695  1.00 97.75           C  
ATOM   2794  CD1 ILE A 383      15.526  16.331  -6.842  1.00 97.75           C  
ATOM   2795  N   GLY A 384      13.557  12.422  -3.135  1.00 96.50           N  
ATOM   2796  CA  GLY A 384      12.700  11.327  -2.658  1.00 96.50           C  
ATOM   2797  C   GLY A 384      12.285  11.452  -1.184  1.00 96.50           C  
ATOM   2798  O   GLY A 384      11.115  11.261  -0.836  1.00 96.50           O  
ATOM   2799  N   LEU A 385      13.219  11.836  -0.305  1.00 96.62           N  
ATOM   2800  CA  LEU A 385      12.926  12.077   1.117  1.00 96.62           C  
ATOM   2801  C   LEU A 385      12.002  13.288   1.315  1.00 96.62           C  
ATOM   2802  CB  LEU A 385      14.232  12.287   1.908  1.00 96.62           C  
ATOM   2803  O   LEU A 385      11.078  13.236   2.128  1.00 96.62           O  
ATOM   2804  CG  LEU A 385      15.208  11.101   1.904  1.00 96.62           C  
ATOM   2805  CD1 LEU A 385      16.479  11.480   2.661  1.00 96.62           C  
ATOM   2806  CD2 LEU A 385      14.640   9.860   2.591  1.00 96.62           C  
ATOM   2807  N   VAL A 386      12.222  14.366   0.558  1.00 97.12           N  
ATOM   2808  CA  VAL A 386      11.384  15.574   0.600  1.00 97.12           C  
ATOM   2809  C   VAL A 386       9.973  15.271   0.103  1.00 97.12           C  
ATOM   2810  CB  VAL A 386      12.029  16.724  -0.199  1.00 97.12           C  
ATOM   2811  O   VAL A 386       9.012  15.655   0.763  1.00 97.12           O  
ATOM   2812  CG1 VAL A 386      11.092  17.929  -0.356  1.00 97.12           C  
ATOM   2813  CG2 VAL A 386      13.297  17.224   0.506  1.00 97.12           C  
ATOM   2814  N   VAL A 387       9.832  14.533  -1.002  1.00 96.25           N  
ATOM   2815  CA  VAL A 387       8.529  14.084  -1.519  1.00 96.25           C  
ATOM   2816  C   VAL A 387       7.789  13.263  -0.468  1.00 96.25           C  
ATOM   2817  CB  VAL A 387       8.697  13.276  -2.820  1.00 96.25           C  
ATOM   2818  O   VAL A 387       6.611  13.513  -0.236  1.00 96.25           O  
ATOM   2819  CG1 VAL A 387       7.403  12.578  -3.260  1.00 96.25           C  
ATOM   2820  CG2 VAL A 387       9.117  14.197  -3.967  1.00 96.25           C  
ATOM   2821  N   THR A 388       8.480  12.353   0.226  1.00 94.69           N  
ATOM   2822  CA  THR A 388       7.882  11.587   1.333  1.00 94.69           C  
ATOM   2823  C   THR A 388       7.308  12.516   2.401  1.00 94.69           C  
ATOM   2824  CB  THR A 388       8.896  10.644   1.996  1.00 94.69           C  
ATOM   2825  O   THR A 388       6.139  12.394   2.757  1.00 94.69           O  
ATOM   2826  CG2 THR A 388       8.237   9.773   3.068  1.00 94.69           C  
ATOM   2827  OG1 THR A 388       9.481   9.794   1.043  1.00 94.69           O  
ATOM   2828  N   GLY A 389       8.104  13.475   2.883  1.00 94.19           N  
ATOM   2829  CA  GLY A 389       7.663  14.427   3.905  1.00 94.19           C  
ATOM   2830  C   GLY A 389       6.488  15.297   3.450  1.00 94.19           C  
ATOM   2831  O   GLY A 389       5.544  15.497   4.210  1.00 94.19           O  
ATOM   2832  N   LEU A 390       6.513  15.771   2.200  1.00 95.88           N  
ATOM   2833  CA  LEU A 390       5.434  16.576   1.629  1.00 95.88           C  
ATOM   2834  C   LEU A 390       4.138  15.777   1.485  1.00 95.88           C  
ATOM   2835  CB  LEU A 390       5.868  17.151   0.269  1.00 95.88           C  
ATOM   2836  O   LEU A 390       3.087  16.283   1.858  1.00 95.88           O  
ATOM   2837  CG  LEU A 390       6.932  18.260   0.346  1.00 95.88           C  
ATOM   2838  CD1 LEU A 390       7.368  18.638  -1.070  1.00 95.88           C  
ATOM   2839  CD2 LEU A 390       6.412  19.523   1.037  1.00 95.88           C  
ATOM   2840  N   LEU A 391       4.191  14.537   0.992  1.00 94.44           N  
ATOM   2841  CA  LEU A 391       2.997  13.698   0.845  1.00 94.44           C  
ATOM   2842  C   LEU A 391       2.384  13.327   2.197  1.00 94.44           C  
ATOM   2843  CB  LEU A 391       3.344  12.433   0.048  1.00 94.44           C  
ATOM   2844  O   LEU A 391       1.161  13.359   2.332  1.00 94.44           O  
ATOM   2845  CG  LEU A 391       3.634  12.686  -1.442  1.00 94.44           C  
ATOM   2846  CD1 LEU A 391       4.059  11.367  -2.072  1.00 94.44           C  
ATOM   2847  CD2 LEU A 391       2.421  13.215  -2.203  1.00 94.44           C  
ATOM   2848  N   VAL A 392       3.219  13.039   3.200  1.00 92.00           N  
ATOM   2849  CA  VAL A 392       2.767  12.807   4.580  1.00 92.00           C  
ATOM   2850  C   VAL A 392       2.022  14.032   5.109  1.00 92.00           C  
ATOM   2851  CB  VAL A 392       3.962  12.438   5.486  1.00 92.00           C  
ATOM   2852  O   VAL A 392       0.888  13.910   5.566  1.00 92.00           O  
ATOM   2853  CG1 VAL A 392       3.626  12.501   6.982  1.00 92.00           C  
ATOM   2854  CG2 VAL A 392       4.495  11.031   5.171  1.00 92.00           C  
ATOM   2855  N   TRP A 393       2.626  15.214   4.980  1.00 92.38           N  
ATOM   2856  CA  TRP A 393       2.051  16.466   5.470  1.00 92.38           C  
ATOM   2857  C   TRP A 393       0.771  16.877   4.728  1.00 92.38           C  
ATOM   2858  CB  TRP A 393       3.123  17.551   5.352  1.00 92.38           C  
ATOM   2859  O   TRP A 393      -0.212  17.277   5.347  1.00 92.38           O  
ATOM   2860  CG  TRP A 393       2.657  18.907   5.760  1.00 92.38           C  
ATOM   2861  CD1 TRP A 393       2.269  19.247   7.009  1.00 92.38           C  
ATOM   2862  CD2 TRP A 393       2.389  20.071   4.921  1.00 92.38           C  
ATOM   2863  CE2 TRP A 393       1.863  21.106   5.750  1.00 92.38           C  
ATOM   2864  CE3 TRP A 393       2.499  20.344   3.540  1.00 92.38           C  
ATOM   2865  NE1 TRP A 393       1.821  20.552   7.012  1.00 92.38           N  
ATOM   2866  CH2 TRP A 393       1.606  22.596   3.860  1.00 92.38           C  
ATOM   2867  CZ2 TRP A 393       1.481  22.355   5.239  1.00 92.38           C  
ATOM   2868  CZ3 TRP A 393       2.110  21.592   3.014  1.00 92.38           C  
ATOM   2869  N   ILE A 394       0.751  16.752   3.397  1.00 95.12           N  
ATOM   2870  CA  ILE A 394      -0.433  17.065   2.587  1.00 95.12           C  
ATOM   2871  C   ILE A 394      -1.586  16.130   2.953  1.00 95.12           C  
ATOM   2872  CB  ILE A 394      -0.102  16.981   1.080  1.00 95.12           C  
ATOM   2873  O   ILE A 394      -2.715  16.588   3.112  1.00 95.12           O  
ATOM   2874  CG1 ILE A 394       0.835  18.134   0.652  1.00 95.12           C  
ATOM   2875  CG2 ILE A 394      -1.384  17.049   0.233  1.00 95.12           C  
ATOM   2876  CD1 ILE A 394       1.559  17.871  -0.676  1.00 95.12           C  
ATOM   2877  N   THR A 395      -1.318  14.832   3.104  1.00 93.19           N  
ATOM   2878  CA  THR A 395      -2.369  13.865   3.440  1.00 93.19           C  
ATOM   2879  C   THR A 395      -2.954  14.157   4.819  1.00 93.19           C  
ATOM   2880  CB  THR A 395      -1.864  12.422   3.356  1.00 93.19           C  
ATOM   2881  O   THR A 395      -4.173  14.219   4.950  1.00 93.19           O  
ATOM   2882  CG2 THR A 395      -3.013  11.429   3.496  1.00 93.19           C  
ATOM   2883  OG1 THR A 395      -1.266  12.182   2.100  1.00 93.19           O  
ATOM   2884  N   GLU A 396      -2.108  14.452   5.812  1.00 91.56           N  
ATOM   2885  CA  GLU A 396      -2.551  14.883   7.144  1.00 91.56           C  
ATOM   2886  C   GLU A 396      -3.424  16.144   7.088  1.00 91.56           C  
ATOM   2887  CB  GLU A 396      -1.321  15.140   8.023  1.00 91.56           C  
ATOM   2888  O   GLU A 396      -4.441  16.206   7.768  1.00 91.56           O  
ATOM   2889  CG  GLU A 396      -1.687  15.443   9.488  1.00 91.56           C  
ATOM   2890  CD  GLU A 396      -0.517  16.001  10.313  1.00 91.56           C  
ATOM   2891  OE1 GLU A 396      -0.589  15.915  11.562  1.00 91.56           O  
ATOM   2892  OE2 GLU A 396       0.441  16.549   9.715  1.00 91.56           O  
ATOM   2893  N   TYR A 397      -3.096  17.135   6.252  1.00 94.25           N  
ATOM   2894  CA  TYR A 397      -3.939  18.326   6.101  1.00 94.25           C  
ATOM   2895  C   TYR A 397      -5.357  17.992   5.606  1.00 94.25           C  
ATOM   2896  CB  TYR A 397      -3.262  19.322   5.150  1.00 94.25           C  
ATOM   2897  O   TYR A 397      -6.329  18.615   6.041  1.00 94.25           O  
ATOM   2898  CG  TYR A 397      -4.125  20.529   4.832  1.00 94.25           C  
ATOM   2899  CD1 TYR A 397      -4.913  20.549   3.664  1.00 94.25           C  
ATOM   2900  CD2 TYR A 397      -4.179  21.606   5.733  1.00 94.25           C  
ATOM   2901  CE1 TYR A 397      -5.757  21.645   3.396  1.00 94.25           C  
ATOM   2902  CE2 TYR A 397      -5.012  22.710   5.468  1.00 94.25           C  
ATOM   2903  OH  TYR A 397      -6.620  23.792   4.055  1.00 94.25           O  
ATOM   2904  CZ  TYR A 397      -5.807  22.727   4.299  1.00 94.25           C  
ATOM   2905  N   TYR A 398      -5.490  17.022   4.697  1.00 94.75           N  
ATOM   2906  CA  TYR A 398      -6.787  16.635   4.136  1.00 94.75           C  
ATOM   2907  C   TYR A 398      -7.585  15.685   5.026  1.00 94.75           C  
ATOM   2908  CB  TYR A 398      -6.612  16.094   2.712  1.00 94.75           C  
ATOM   2909  O   TYR A 398      -8.813  15.699   4.951  1.00 94.75           O  
ATOM   2910  CG  TYR A 398      -6.488  17.211   1.694  1.00 94.75           C  
ATOM   2911  CD1 TYR A 398      -7.636  17.938   1.327  1.00 94.75           C  
ATOM   2912  CD2 TYR A 398      -5.241  17.556   1.145  1.00 94.75           C  
ATOM   2913  CE1 TYR A 398      -7.537  19.031   0.447  1.00 94.75           C  
ATOM   2914  CE2 TYR A 398      -5.135  18.648   0.260  1.00 94.75           C  
ATOM   2915  OH  TYR A 398      -6.173  20.489  -0.884  1.00 94.75           O  
ATOM   2916  CZ  TYR A 398      -6.281  19.400  -0.078  1.00 94.75           C  
ATOM   2917  N   THR A 399      -6.921  14.904   5.878  1.00 92.31           N  
ATOM   2918  CA  THR A 399      -7.594  13.903   6.713  1.00 92.31           C  
ATOM   2919  C   THR A 399      -7.591  14.231   8.199  1.00 92.31           C  
ATOM   2920  CB  THR A 399      -7.036  12.496   6.457  1.00 92.31           C  
ATOM   2921  O   THR A 399      -8.386  13.660   8.922  1.00 92.31           O  
ATOM   2922  CG2 THR A 399      -7.134  12.138   4.971  1.00 92.31           C  
ATOM   2923  OG1 THR A 399      -5.684  12.399   6.853  1.00 92.31           O  
ATOM   2924  N   GLY A 400      -6.755  15.132   8.702  1.00 89.44           N  
ATOM   2925  CA  GLY A 400      -6.666  15.452  10.129  1.00 89.44           C  
ATOM   2926  C   GLY A 400      -7.831  16.310  10.636  1.00 89.44           C  
ATOM   2927  O   GLY A 400      -8.262  17.259   9.977  1.00 89.44           O  
ATOM   2928  N   THR A 401      -8.308  16.019  11.849  1.00 87.31           N  
ATOM   2929  CA  THR A 401      -9.454  16.695  12.493  1.00 87.31           C  
ATOM   2930  C   THR A 401      -9.218  18.179  12.785  1.00 87.31           C  
ATOM   2931  CB  THR A 401      -9.821  15.991  13.808  1.00 87.31           C  
ATOM   2932  O   THR A 401     -10.166  18.960  12.876  1.00 87.31           O  
ATOM   2933  CG2 THR A 401     -10.346  14.576  13.583  1.00 87.31           C  
ATOM   2934  OG1 THR A 401      -8.680  15.884  14.625  1.00 87.31           O  
ATOM   2935  N   ASP A 402      -7.959  18.606  12.879  1.00 87.50           N  
ATOM   2936  CA  ASP A 402      -7.586  19.991  13.165  1.00 87.50           C  
ATOM   2937  C   ASP A 402      -7.729  20.935  11.960  1.00 87.50           C  
ATOM   2938  CB  ASP A 402      -6.153  20.017  13.716  1.00 87.50           C  
ATOM   2939  O   ASP A 402      -7.766  22.162  12.131  1.00 87.50           O  
ATOM   2940  CG  ASP A 402      -6.075  19.505  15.157  1.00 87.50           C  
ATOM   2941  OD1 ASP A 402      -6.997  19.856  15.930  1.00 87.50           O  
ATOM   2942  OD2 ASP A 402      -5.055  18.866  15.491  1.00 87.50           O  
ATOM   2943  N   TYR A 403      -7.861  20.398  10.747  1.00 93.88           N  
ATOM   2944  CA  TYR A 403      -7.751  21.166   9.509  1.00 93.88           C  
ATOM   2945  C   TYR A 403      -9.099  21.462   8.839  1.00 93.88           C  
ATOM   2946  CB  TYR A 403      -6.763  20.465   8.573  1.00 93.88           C  
ATOM   2947  O   TYR A 403     -10.137  20.862   9.122  1.00 93.88           O  
ATOM   2948  CG  TYR A 403      -5.369  20.347   9.158  1.00 93.88           C  
ATOM   2949  CD1 TYR A 403      -4.546  21.487   9.267  1.00 93.88           C  
ATOM   2950  CD2 TYR A 403      -4.906  19.101   9.616  1.00 93.88           C  
ATOM   2951  CE1 TYR A 403      -3.258  21.377   9.825  1.00 93.88           C  
ATOM   2952  CE2 TYR A 403      -3.625  18.990  10.187  1.00 93.88           C  
ATOM   2953  OH  TYR A 403      -1.561  20.018  10.835  1.00 93.88           O  
ATOM   2954  CZ  TYR A 403      -2.798  20.125  10.288  1.00 93.88           C  
ATOM   2955  N   ARG A 404      -9.077  22.444   7.926  1.00 97.19           N  
ATOM   2956  CA  ARG A 404     -10.256  22.923   7.184  1.00 97.19           C  
ATOM   2957  C   ARG A 404     -11.016  21.798   6.464  1.00 97.19           C  
ATOM   2958  CB  ARG A 404      -9.849  24.042   6.203  1.00 97.19           C  
ATOM   2959  O   ARG A 404     -12.242  21.820   6.568  1.00 97.19           O  
ATOM   2960  CG  ARG A 404     -11.027  24.631   5.399  1.00 97.19           C  
ATOM   2961  CD  ARG A 404     -10.547  25.408   4.163  1.00 97.19           C  
ATOM   2962  NE  ARG A 404     -10.034  24.508   3.102  1.00 97.19           N  
ATOM   2963  NH1 ARG A 404     -11.898  24.398   1.735  1.00 97.19           N  
ATOM   2964  NH2 ARG A 404     -10.084  23.269   1.197  1.00 97.19           N  
ATOM   2965  CZ  ARG A 404     -10.673  24.070   2.026  1.00 97.19           C  
ATOM   2966  N   PRO A 405     -10.373  20.860   5.737  1.00 97.00           N  
ATOM   2967  CA  PRO A 405     -11.103  19.876   4.938  1.00 97.00           C  
ATOM   2968  C   PRO A 405     -12.060  19.031   5.785  1.00 97.00           C  
ATOM   2969  CB  PRO A 405     -10.031  19.057   4.210  1.00 97.00           C  
ATOM   2970  O   PRO A 405     -13.263  19.048   5.530  1.00 97.00           O  
ATOM   2971  CG  PRO A 405      -8.881  20.053   4.087  1.00 97.00           C  
ATOM   2972  CD  PRO A 405      -8.947  20.745   5.441  1.00 97.00           C  
ATOM   2973  N   VAL A 406     -11.575  18.428   6.871  1.00 95.75           N  
ATOM   2974  CA  VAL A 406     -12.401  17.626   7.788  1.00 95.75           C  
ATOM   2975  C   VAL A 406     -13.468  18.464   8.488  1.00 95.75           C  
ATOM   2976  CB  VAL A 406     -11.513  16.928   8.827  1.00 95.75           C  
ATOM   2977  O   VAL A 406     -14.646  18.105   8.480  1.00 95.75           O  
ATOM   2978  CG1 VAL A 406     -12.346  16.112   9.814  1.00 95.75           C  
ATOM   2979  CG2 VAL A 406     -10.554  15.973   8.123  1.00 95.75           C  
ATOM   2980  N   LYS A 407     -13.094  19.633   9.027  1.00 97.00           N  
ATOM   2981  CA  LYS A 407     -14.046  20.544   9.688  1.00 97.00           C  
ATOM   2982  C   LYS A 407     -15.168  20.989   8.753  1.00 97.00           C  
ATOM   2983  CB  LYS A 407     -13.297  21.759  10.251  1.00 97.00           C  
ATOM   2984  O   LYS A 407     -16.302  21.150   9.191  1.00 97.00           O  
ATOM   2985  CG  LYS A 407     -12.485  21.369  11.491  1.00 97.00           C  
ATOM   2986  CD  LYS A 407     -11.617  22.527  11.991  1.00 97.00           C  
ATOM   2987  CE  LYS A 407     -10.957  22.070  13.294  1.00 97.00           C  
ATOM   2988  NZ  LYS A 407      -9.868  22.968  13.738  1.00 97.00           N  
ATOM   2989  N   SER A 408     -14.875  21.163   7.464  1.00 97.94           N  
ATOM   2990  CA  SER A 408     -15.886  21.524   6.470  1.00 97.94           C  
ATOM   2991  C   SER A 408     -16.896  20.400   6.233  1.00 97.94           C  
ATOM   2992  CB  SER A 408     -15.235  21.989   5.163  1.00 97.94           C  
ATOM   2993  O   SER A 408     -18.091  20.676   6.158  1.00 97.94           O  
ATOM   2994  OG  SER A 408     -14.721  20.939   4.361  1.00 97.94           O  
ATOM   2995  N   VAL A 409     -16.441  19.142   6.189  1.00 97.75           N  
ATOM   2996  CA  VAL A 409     -17.314  17.964   6.058  1.00 97.75           C  
ATOM   2997  C   VAL A 409     -18.178  17.802   7.310  1.00 97.75           C  
ATOM   2998  CB  VAL A 409     -16.486  16.692   5.773  1.00 97.75           C  
ATOM   2999  O   VAL A 409     -19.389  17.630   7.195  1.00 97.75           O  
ATOM   3000  CG1 VAL A 409     -17.369  15.443   5.664  1.00 97.75           C  
ATOM   3001  CG2 VAL A 409     -15.711  16.806   4.455  1.00 97.75           C  
ATOM   3002  N   ALA A 410     -17.592  17.957   8.502  1.00 97.00           N  
ATOM   3003  CA  ALA A 410     -18.328  17.906   9.765  1.00 97.00           C  
ATOM   3004  C   ALA A 410     -19.388  19.017   9.872  1.00 97.00           C  
ATOM   3005  CB  ALA A 410     -17.324  17.984  10.918  1.00 97.00           C  
ATOM   3006  O   ALA A 410     -20.529  18.762  10.257  1.00 97.00           O  
ATOM   3007  N   GLN A 411     -19.048  20.244   9.466  1.00 97.75           N  
ATOM   3008  CA  GLN A 411     -19.999  21.354   9.419  1.00 97.75           C  
ATOM   3009  C   GLN A 411     -21.132  21.081   8.420  1.00 97.75           C  
ATOM   3010  CB  GLN A 411     -19.245  22.649   9.075  1.00 97.75           C  
ATOM   3011  O   GLN A 411     -22.289  21.381   8.717  1.00 97.75           O  
ATOM   3012  CG  GLN A 411     -20.153  23.888   9.006  1.00 97.75           C  
ATOM   3013  CD  GLN A 411     -20.852  24.197  10.327  1.00 97.75           C  
ATOM   3014  NE2 GLN A 411     -22.149  24.404  10.334  1.00 97.75           N  
ATOM   3015  OE1 GLN A 411     -20.249  24.277  11.381  1.00 97.75           O  
ATOM   3016  N   ALA A 412     -20.836  20.493   7.258  1.00 97.50           N  
ATOM   3017  CA  ALA A 412     -21.847  20.133   6.263  1.00 97.50           C  
ATOM   3018  C   ALA A 412     -22.825  19.058   6.767  1.00 97.50           C  
ATOM   3019  CB  ALA A 412     -21.139  19.696   4.978  1.00 97.50           C  
ATOM   3020  O   ALA A 412     -23.972  19.026   6.323  1.00 97.50           O  
ATOM   3021  N   SER A 413     -22.427  18.237   7.743  1.00 97.31           N  
ATOM   3022  CA  SER A 413     -23.326  17.282   8.401  1.00 97.31           C  
ATOM   3023  C   SER A 413     -24.479  17.955   9.150  1.00 97.31           C  
ATOM   3024  CB  SER A 413     -22.561  16.408   9.394  1.00 97.31           C  
ATOM   3025  O   SER A 413     -25.534  17.348   9.309  1.00 97.31           O  
ATOM   3026  OG  SER A 413     -21.419  15.827   8.805  1.00 97.31           O  
ATOM   3027  N   THR A 414     -24.331  19.217   9.574  1.00 97.31           N  
ATOM   3028  CA  THR A 414     -25.405  19.957  10.272  1.00 97.31           C  
ATOM   3029  C   THR A 414     -26.617  20.248   9.385  1.00 97.31           C  
ATOM   3030  CB  THR A 414     -24.915  21.283  10.873  1.00 97.31           C  
ATOM   3031  O   THR A 414     -27.703  20.506   9.899  1.00 97.31           O  
ATOM   3032  CG2 THR A 414     -23.749  21.090  11.842  1.00 97.31           C  
ATOM   3033  OG1 THR A 414     -24.505  22.199   9.882  1.00 97.31           O  
ATOM   3034  N   THR A 415     -26.448  20.188   8.062  1.00 95.69           N  
ATOM   3035  CA  THR A 415     -27.514  20.409   7.077  1.00 95.69           C  
ATOM   3036  C   THR A 415     -28.024  19.111   6.439  1.00 95.69           C  
ATOM   3037  CB  THR A 415     -27.080  21.447   6.032  1.00 95.69           C  
ATOM   3038  O   THR A 415     -28.939  19.160   5.618  1.00 95.69           O  
ATOM   3039  CG2 THR A 415     -26.867  22.827   6.654  1.00 95.69           C  
ATOM   3040  OG1 THR A 415     -25.842  21.120   5.457  1.00 95.69           O  
ATOM   3041  N   GLY A 416     -27.501  17.950   6.860  1.00 94.25           N  
ATOM   3042  CA  GLY A 416     -28.008  16.622   6.512  1.00 94.25           C  
ATOM   3043  C   GLY A 416     -27.024  15.721   5.754  1.00 94.25           C  
ATOM   3044  O   GLY A 416     -25.867  16.053   5.507  1.00 94.25           O  
ATOM   3045  N   HIS A 417     -27.508  14.536   5.377  1.00 96.38           N  
ATOM   3046  CA  HIS A 417     -26.712  13.485   4.727  1.00 96.38           C  
ATOM   3047  C   HIS A 417     -26.201  13.904   3.338  1.00 96.38           C  
ATOM   3048  CB  HIS A 417     -27.568  12.211   4.607  1.00 96.38           C  
ATOM   3049  O   HIS A 417     -25.041  13.686   3.001  1.00 96.38           O  
ATOM   3050  CG  HIS A 417     -28.127  11.707   5.917  1.00 96.38           C  
ATOM   3051  CD2 HIS A 417     -29.245  12.155   6.570  1.00 96.38           C  
ATOM   3052  ND1 HIS A 417     -27.619  10.684   6.677  1.00 96.38           N  
ATOM   3053  CE1 HIS A 417     -28.376  10.544   7.773  1.00 96.38           C  
ATOM   3054  NE2 HIS A 417     -29.386  11.424   7.751  1.00 96.38           N  
ATOM   3055  N   GLY A 418     -27.059  14.534   2.525  1.00 97.38           N  
ATOM   3056  CA  GLY A 418     -26.709  14.912   1.153  1.00 97.38           C  
ATOM   3057  C   GLY A 418     -25.587  15.950   1.087  1.00 97.38           C  
ATOM   3058  O   GLY A 418     -24.667  15.817   0.286  1.00 97.38           O  
ATOM   3059  N   THR A 419     -25.620  16.956   1.962  1.00 97.12           N  
ATOM   3060  CA  THR A 419     -24.583  17.993   2.050  1.00 97.12           C  
ATOM   3061  C   THR A 419     -23.264  17.439   2.573  1.00 97.12           C  
ATOM   3062  CB  THR A 419     -25.049  19.145   2.947  1.00 97.12           C  
ATOM   3063  O   THR A 419     -22.215  17.822   2.058  1.00 97.12           O  
ATOM   3064  CG2 THR A 419     -26.122  19.977   2.241  1.00 97.12           C  
ATOM   3065  OG1 THR A 419     -25.640  18.612   4.102  1.00 97.12           O  
ATOM   3066  N   ASN A 420     -23.298  16.497   3.522  1.00 97.44           N  
ATOM   3067  CA  ASN A 420     -22.107  15.775   3.969  1.00 97.44           C  
ATOM   3068  C   ASN A 420     -21.425  15.019   2.810  1.00 97.44           C  
ATOM   3069  CB  ASN A 420     -22.502  14.839   5.123  1.00 97.44           C  
ATOM   3070  O   ASN A 420     -20.223  15.182   2.588  1.00 97.44           O  
ATOM   3071  CG  ASN A 420     -21.334  13.967   5.528  1.00 97.44           C  
ATOM   3072  ND2 ASN A 420     -20.613  14.306   6.565  1.00 97.44           N  
ATOM   3073  OD1 ASN A 420     -21.015  13.003   4.864  1.00 97.44           O  
ATOM   3074  N   VAL A 421     -22.187  14.243   2.030  1.00 97.38           N  
ATOM   3075  CA  VAL A 421     -21.643  13.483   0.891  1.00 97.38           C  
ATOM   3076  C   VAL A 421     -21.105  14.420  -0.194  1.00 97.38           C  
ATOM   3077  CB  VAL A 421     -22.690  12.503   0.326  1.00 97.38           C  
ATOM   3078  O   VAL A 421     -20.004  14.211  -0.698  1.00 97.38           O  
ATOM   3079  CG1 VAL A 421     -22.193  11.789  -0.939  1.00 97.38           C  
ATOM   3080  CG2 VAL A 421     -23.030  11.417   1.356  1.00 97.38           C  
ATOM   3081  N   ILE A 422     -21.824  15.496  -0.530  1.00 97.81           N  
ATOM   3082  CA  ILE A 422     -21.349  16.487  -1.511  1.00 97.81           C  
ATOM   3083  C   ILE A 422     -20.025  17.112  -1.054  1.00 97.81           C  
ATOM   3084  CB  ILE A 422     -22.430  17.564  -1.759  1.00 97.81           C  
ATOM   3085  O   ILE A 422     -19.078  17.192  -1.839  1.00 97.81           O  
ATOM   3086  CG1 ILE A 422     -23.618  16.952  -2.538  1.00 97.81           C  
ATOM   3087  CG2 ILE A 422     -21.868  18.768  -2.543  1.00 97.81           C  
ATOM   3088  CD1 ILE A 422     -24.885  17.818  -2.502  1.00 97.81           C  
ATOM   3089  N   GLN A 423     -19.941  17.529   0.212  1.00 97.94           N  
ATOM   3090  CA  GLN A 423     -18.748  18.184   0.740  1.00 97.94           C  
ATOM   3091  C   GLN A 423     -17.547  17.236   0.777  1.00 97.94           C  
ATOM   3092  CB  GLN A 423     -19.058  18.763   2.130  1.00 97.94           C  
ATOM   3093  O   GLN A 423     -16.447  17.634   0.393  1.00 97.94           O  
ATOM   3094  CG  GLN A 423     -17.904  19.604   2.697  1.00 97.94           C  
ATOM   3095  CD  GLN A 423     -17.530  20.798   1.826  1.00 97.94           C  
ATOM   3096  NE2 GLN A 423     -16.290  21.231   1.853  1.00 97.94           N  
ATOM   3097  OE1 GLN A 423     -18.334  21.380   1.117  1.00 97.94           O  
ATOM   3098  N   GLY A 424     -17.741  15.983   1.190  1.00 96.62           N  
ATOM   3099  CA  GLY A 424     -16.658  15.003   1.193  1.00 96.62           C  
ATOM   3100  C   GLY A 424     -16.181  14.644  -0.214  1.00 96.62           C  
ATOM   3101  O   GLY A 424     -14.974  14.598  -0.440  1.00 96.62           O  
ATOM   3102  N   LEU A 425     -17.076  14.515  -1.204  1.00 97.12           N  
ATOM   3103  CA  LEU A 425     -16.684  14.320  -2.609  1.00 97.12           C  
ATOM   3104  C   LEU A 425     -15.888  15.515  -3.153  1.00 97.12           C  
ATOM   3105  CB  LEU A 425     -17.931  14.083  -3.482  1.00 97.12           C  
ATOM   3106  O   LEU A 425     -14.890  15.325  -3.847  1.00 97.12           O  
ATOM   3107  CG  LEU A 425     -18.555  12.684  -3.350  1.00 97.12           C  
ATOM   3108  CD1 LEU A 425     -19.902  12.659  -4.074  1.00 97.12           C  
ATOM   3109  CD2 LEU A 425     -17.673  11.594  -3.972  1.00 97.12           C  
ATOM   3110  N   ALA A 426     -16.281  16.742  -2.804  1.00 97.88           N  
ATOM   3111  CA  ALA A 426     -15.537  17.940  -3.187  1.00 97.88           C  
ATOM   3112  C   ALA A 426     -14.121  17.948  -2.582  1.00 97.88           C  
ATOM   3113  CB  ALA A 426     -16.350  19.175  -2.782  1.00 97.88           C  
ATOM   3114  O   ALA A 426     -13.148  18.165  -3.305  1.00 97.88           O  
ATOM   3115  N   VAL A 427     -13.990  17.633  -1.286  1.00 97.38           N  
ATOM   3116  CA  VAL A 427     -12.687  17.485  -0.610  1.00 97.38           C  
ATOM   3117  C   VAL A 427     -11.854  16.366  -1.242  1.00 97.38           C  
ATOM   3118  CB  VAL A 427     -12.888  17.249   0.903  1.00 97.38           C  
ATOM   3119  O   VAL A 427     -10.655  16.539  -1.448  1.00 97.38           O  
ATOM   3120  CG1 VAL A 427     -11.601  16.803   1.606  1.00 97.38           C  
ATOM   3121  CG2 VAL A 427     -13.362  18.542   1.583  1.00 97.38           C  
ATOM   3122  N   SER A 428     -12.485  15.251  -1.618  1.00 95.38           N  
ATOM   3123  CA  SER A 428     -11.839  14.119  -2.295  1.00 95.38           C  
ATOM   3124  C   SER A 428     -11.187  14.547  -3.613  1.00 95.38           C  
ATOM   3125  CB  SER A 428     -12.860  13.020  -2.622  1.00 95.38           C  
ATOM   3126  O   SER A 428     -10.068  14.143  -3.926  1.00 95.38           O  
ATOM   3127  OG  SER A 428     -13.612  12.605  -1.506  1.00 95.38           O  
ATOM   3128  N   MET A 429     -11.877  15.355  -4.422  1.00 96.44           N  
ATOM   3129  CA  MET A 429     -11.334  15.857  -5.690  1.00 96.44           C  
ATOM   3130  C   MET A 429     -10.230  16.895  -5.454  1.00 96.44           C  
ATOM   3131  CB  MET A 429     -12.464  16.449  -6.541  1.00 96.44           C  
ATOM   3132  O   MET A 429      -9.198  16.864  -6.125  1.00 96.44           O  
ATOM   3133  CG  MET A 429     -13.464  15.384  -6.999  1.00 96.44           C  
ATOM   3134  SD  MET A 429     -14.838  16.059  -7.970  1.00 96.44           S  
ATOM   3135  CE  MET A 429     -15.799  14.543  -8.210  1.00 96.44           C  
ATOM   3136  N   GLU A 430     -10.415  17.778  -4.469  1.00 97.25           N  
ATOM   3137  CA  GLU A 430      -9.433  18.800  -4.091  1.00 97.25           C  
ATOM   3138  C   GLU A 430      -8.101  18.182  -3.628  1.00 97.25           C  
ATOM   3139  CB  GLU A 430     -10.033  19.687  -2.984  1.00 97.25           C  
ATOM   3140  O   GLU A 430      -7.030  18.637  -4.037  1.00 97.25           O  
ATOM   3141  CG  GLU A 430      -9.239  20.986  -2.794  1.00 97.25           C  
ATOM   3142  CD  GLU A 430      -9.535  21.679  -1.457  1.00 97.25           C  
ATOM   3143  OE1 GLU A 430      -8.554  22.060  -0.774  1.00 97.25           O  
ATOM   3144  OE2 GLU A 430     -10.713  21.861  -1.066  1.00 97.25           O  
ATOM   3145  N   ALA A 431      -8.163  17.103  -2.837  1.00 95.62           N  
ATOM   3146  CA  ALA A 431      -7.004  16.436  -2.240  1.00 95.62           C  
ATOM   3147  C   ALA A 431      -5.979  15.919  -3.264  1.00 95.62           C  
ATOM   3148  CB  ALA A 431      -7.514  15.293  -1.354  1.00 95.62           C  
ATOM   3149  O   ALA A 431      -4.817  15.706  -2.923  1.00 95.62           O  
ATOM   3150  N   CYS A 432      -6.369  15.758  -4.531  1.00 95.31           N  
ATOM   3151  CA  CYS A 432      -5.471  15.303  -5.589  1.00 95.31           C  
ATOM   3152  C   CYS A 432      -4.483  16.379  -6.063  1.00 95.31           C  
ATOM   3153  CB  CYS A 432      -6.312  14.825  -6.770  1.00 95.31           C  
ATOM   3154  O   CYS A 432      -3.420  16.046  -6.589  1.00 95.31           O  
ATOM   3155  SG  CYS A 432      -7.410  13.472  -6.276  1.00 95.31           S  
ATOM   3156  N   ALA A 433      -4.810  17.664  -5.901  1.00 95.81           N  
ATOM   3157  CA  ALA A 433      -4.072  18.747  -6.546  1.00 95.81           C  
ATOM   3158  C   ALA A 433      -2.621  18.855  -6.050  1.00 95.81           C  
ATOM   3159  CB  ALA A 433      -4.849  20.053  -6.336  1.00 95.81           C  
ATOM   3160  O   ALA A 433      -1.679  18.805  -6.843  1.00 95.81           O  
ATOM   3161  N   LEU A 434      -2.426  18.980  -4.734  1.00 96.38           N  
ATOM   3162  CA  LEU A 434      -1.095  19.181  -4.155  1.00 96.38           C  
ATOM   3163  C   LEU A 434      -0.170  17.961  -4.322  1.00 96.38           C  
ATOM   3164  CB  LEU A 434      -1.197  19.637  -2.688  1.00 96.38           C  
ATOM   3165  O   LEU A 434       0.968  18.167  -4.752  1.00 96.38           O  
ATOM   3166  CG  LEU A 434      -1.827  21.019  -2.464  1.00 96.38           C  
ATOM   3167  CD1 LEU A 434      -1.905  21.289  -0.961  1.00 96.38           C  
ATOM   3168  CD2 LEU A 434      -1.005  22.140  -3.106  1.00 96.38           C  
ATOM   3169  N   PRO A 435      -0.603  16.708  -4.060  1.00 94.81           N  
ATOM   3170  CA  PRO A 435       0.247  15.537  -4.269  1.00 94.81           C  
ATOM   3171  C   PRO A 435       0.754  15.413  -5.708  1.00 94.81           C  
ATOM   3172  CB  PRO A 435      -0.625  14.336  -3.901  1.00 94.81           C  
ATOM   3173  O   PRO A 435       1.941  15.176  -5.927  1.00 94.81           O  
ATOM   3174  CG  PRO A 435      -1.595  14.901  -2.873  1.00 94.81           C  
ATOM   3175  CD  PRO A 435      -1.863  16.285  -3.456  1.00 94.81           C  
ATOM   3176  N   VAL A 436      -0.117  15.630  -6.700  1.00 94.62           N  
ATOM   3177  CA  VAL A 436       0.256  15.524  -8.118  1.00 94.62           C  
ATOM   3178  C   VAL A 436       1.221  16.637  -8.527  1.00 94.62           C  
ATOM   3179  CB  VAL A 436      -0.998  15.500  -9.011  1.00 94.62           C  
ATOM   3180  O   VAL A 436       2.164  16.377  -9.277  1.00 94.62           O  
ATOM   3181  CG1 VAL A 436      -0.630  15.494 -10.501  1.00 94.62           C  
ATOM   3182  CG2 VAL A 436      -1.823  14.235  -8.734  1.00 94.62           C  
ATOM   3183  N   ILE A 437       1.058  17.857  -8.002  1.00 96.31           N  
ATOM   3184  CA  ILE A 437       2.021  18.950  -8.215  1.00 96.31           C  
ATOM   3185  C   ILE A 437       3.392  18.575  -7.642  1.00 96.31           C  
ATOM   3186  CB  ILE A 437       1.489  20.274  -7.617  1.00 96.31           C  
ATOM   3187  O   ILE A 437       4.400  18.723  -8.333  1.00 96.31           O  
ATOM   3188  CG1 ILE A 437       0.300  20.793  -8.458  1.00 96.31           C  
ATOM   3189  CG2 ILE A 437       2.591  21.352  -7.558  1.00 96.31           C  
ATOM   3190  CD1 ILE A 437      -0.516  21.886  -7.756  1.00 96.31           C  
ATOM   3191  N   VAL A 438       3.442  18.049  -6.413  1.00 96.69           N  
ATOM   3192  CA  VAL A 438       4.696  17.616  -5.773  1.00 96.69           C  
ATOM   3193  C   VAL A 438       5.390  16.535  -6.602  1.00 96.69           C  
ATOM   3194  CB  VAL A 438       4.438  17.139  -4.329  1.00 96.69           C  
ATOM   3195  O   VAL A 438       6.585  16.653  -6.878  1.00 96.69           O  
ATOM   3196  CG1 VAL A 438       5.652  16.438  -3.704  1.00 96.69           C  
ATOM   3197  CG2 VAL A 438       4.093  18.337  -3.437  1.00 96.69           C  
ATOM   3198  N   ILE A 439       4.645  15.522  -7.053  1.00 94.25           N  
ATOM   3199  CA  ILE A 439       5.171  14.445  -7.900  1.00 94.25           C  
ATOM   3200  C   ILE A 439       5.686  15.009  -9.232  1.00 94.25           C  
ATOM   3201  CB  ILE A 439       4.094  13.349  -8.082  1.00 94.25           C  
ATOM   3202  O   ILE A 439       6.802  14.694  -9.637  1.00 94.25           O  
ATOM   3203  CG1 ILE A 439       3.852  12.615  -6.743  1.00 94.25           C  
ATOM   3204  CG2 ILE A 439       4.494  12.334  -9.166  1.00 94.25           C  
ATOM   3205  CD1 ILE A 439       2.559  11.791  -6.724  1.00 94.25           C  
ATOM   3206  N   SER A 440       4.936  15.907  -9.877  1.00 94.69           N  
ATOM   3207  CA  SER A 440       5.326  16.533 -11.151  1.00 94.69           C  
ATOM   3208  C   SER A 440       6.621  17.341 -11.032  1.00 94.69           C  
ATOM   3209  CB  SER A 440       4.212  17.452 -11.660  1.00 94.69           C  
ATOM   3210  O   SER A 440       7.515  17.221 -11.871  1.00 94.69           O  
ATOM   3211  OG  SER A 440       3.016  16.729 -11.856  1.00 94.69           O  
ATOM   3212  N   VAL A 441       6.759  18.135  -9.965  1.00 96.75           N  
ATOM   3213  CA  VAL A 441       7.989  18.888  -9.684  1.00 96.75           C  
ATOM   3214  C   VAL A 441       9.153  17.932  -9.430  1.00 96.75           C  
ATOM   3215  CB  VAL A 441       7.785  19.859  -8.503  1.00 96.75           C  
ATOM   3216  O   VAL A 441      10.226  18.122 -10.002  1.00 96.75           O  
ATOM   3217  CG1 VAL A 441       9.097  20.523  -8.057  1.00 96.75           C  
ATOM   3218  CG2 VAL A 441       6.822  20.988  -8.895  1.00 96.75           C  
ATOM   3219  N   ALA A 442       8.949  16.880  -8.635  1.00 96.19           N  
ATOM   3220  CA  ALA A 442       9.981  15.887  -8.354  1.00 96.19           C  
ATOM   3221  C   ALA A 442      10.460  15.161  -9.619  1.00 96.19           C  
ATOM   3222  CB  ALA A 442       9.437  14.904  -7.319  1.00 96.19           C  
ATOM   3223  O   ALA A 442      11.665  14.981  -9.792  1.00 96.19           O  
ATOM   3224  N   ILE A 443       9.544  14.803 -10.525  1.00 94.44           N  
ATOM   3225  CA  ILE A 443       9.868  14.201 -11.825  1.00 94.44           C  
ATOM   3226  C   ILE A 443      10.755  15.143 -12.636  1.00 94.44           C  
ATOM   3227  CB  ILE A 443       8.575  13.846 -12.595  1.00 94.44           C  
ATOM   3228  O   ILE A 443      11.842  14.752 -13.051  1.00 94.44           O  
ATOM   3229  CG1 ILE A 443       7.855  12.669 -11.911  1.00 94.44           C  
ATOM   3230  CG2 ILE A 443       8.866  13.486 -14.066  1.00 94.44           C  
ATOM   3231  CD1 ILE A 443       6.364  12.617 -12.264  1.00 94.44           C  
ATOM   3232  N   ILE A 444      10.327  16.395 -12.832  1.00 95.75           N  
ATOM   3233  CA  ILE A 444      11.052  17.361 -13.669  1.00 95.75           C  
ATOM   3234  C   ILE A 444      12.437  17.660 -13.093  1.00 95.75           C  
ATOM   3235  CB  ILE A 444      10.220  18.654 -13.840  1.00 95.75           C  
ATOM   3236  O   ILE A 444      13.417  17.706 -13.838  1.00 95.75           O  
ATOM   3237  CG1 ILE A 444       8.960  18.363 -14.686  1.00 95.75           C  
ATOM   3238  CG2 ILE A 444      11.050  19.779 -14.499  1.00 95.75           C  
ATOM   3239  CD1 ILE A 444       7.933  19.503 -14.680  1.00 95.75           C  
ATOM   3240  N   VAL A 445      12.532  17.885 -11.780  1.00 96.88           N  
ATOM   3241  CA  VAL A 445      13.800  18.235 -11.130  1.00 96.88           C  
ATOM   3242  C   VAL A 445      14.766  17.049 -11.171  1.00 96.88           C  
ATOM   3243  CB  VAL A 445      13.573  18.763  -9.701  1.00 96.88           C  
ATOM   3244  O   VAL A 445      15.895  17.219 -11.626  1.00 96.88           O  
ATOM   3245  CG1 VAL A 445      14.899  19.067  -8.995  1.00 96.88           C  
ATOM   3246  CG2 VAL A 445      12.790  20.086  -9.717  1.00 96.88           C  
ATOM   3247  N   SER A 446      14.328  15.846 -10.789  1.00 95.75           N  
ATOM   3248  CA  SER A 446      15.178  14.648 -10.830  1.00 95.75           C  
ATOM   3249  C   SER A 446      15.605  14.291 -12.257  1.00 95.75           C  
ATOM   3250  CB  SER A 446      14.450  13.460 -10.200  1.00 95.75           C  
ATOM   3251  O   SER A 446      16.767  13.953 -12.484  1.00 95.75           O  
ATOM   3252  OG  SER A 446      14.177  13.722  -8.839  1.00 95.75           O  
ATOM   3253  N   TYR A 447      14.706  14.441 -13.238  1.00 93.75           N  
ATOM   3254  CA  TYR A 447      15.015  14.209 -14.650  1.00 93.75           C  
ATOM   3255  C   TYR A 447      16.075  15.176 -15.184  1.00 93.75           C  
ATOM   3256  CB  TYR A 447      13.741  14.325 -15.489  1.00 93.75           C  
ATOM   3257  O   TYR A 447      16.998  14.762 -15.880  1.00 93.75           O  
ATOM   3258  CG  TYR A 447      13.959  13.988 -16.949  1.00 93.75           C  
ATOM   3259  CD1 TYR A 447      14.188  15.017 -17.883  1.00 93.75           C  
ATOM   3260  CD2 TYR A 447      13.968  12.643 -17.365  1.00 93.75           C  
ATOM   3261  CE1 TYR A 447      14.426  14.705 -19.235  1.00 93.75           C  
ATOM   3262  CE2 TYR A 447      14.199  12.329 -18.717  1.00 93.75           C  
ATOM   3263  OH  TYR A 447      14.662  13.039 -20.952  1.00 93.75           O  
ATOM   3264  CZ  TYR A 447      14.431  13.356 -19.653  1.00 93.75           C  
ATOM   3265  N   LYS A 448      15.986  16.467 -14.840  1.00 95.19           N  
ATOM   3266  CA  LYS A 448      16.992  17.461 -15.251  1.00 95.19           C  
ATOM   3267  C   LYS A 448      18.375  17.190 -14.659  1.00 95.19           C  
ATOM   3268  CB  LYS A 448      16.527  18.867 -14.858  1.00 95.19           C  
ATOM   3269  O   LYS A 448      19.365  17.573 -15.272  1.00 95.19           O  
ATOM   3270  CG  LYS A 448      15.474  19.405 -15.832  1.00 95.19           C  
ATOM   3271  CD  LYS A 448      15.040  20.809 -15.404  1.00 95.19           C  
ATOM   3272  CE  LYS A 448      14.057  21.374 -16.431  1.00 95.19           C  
ATOM   3273  NZ  LYS A 448      13.680  22.771 -16.108  1.00 95.19           N  
ATOM   3274  N   ILE A 449      18.433  16.572 -13.481  1.00 95.06           N  
ATOM   3275  CA  ILE A 449      19.678  16.303 -12.756  1.00 95.06           C  
ATOM   3276  C   ILE A 449      20.346  15.014 -13.253  1.00 95.06           C  
ATOM   3277  CB  ILE A 449      19.385  16.296 -11.238  1.00 95.06           C  
ATOM   3278  O   ILE A 449      21.533  15.022 -13.561  1.00 95.06           O  
ATOM   3279  CG1 ILE A 449      19.028  17.721 -10.757  1.00 95.06           C  
ATOM   3280  CG2 ILE A 449      20.578  15.758 -10.438  1.00 95.06           C  
ATOM   3281  CD1 ILE A 449      18.472  17.757  -9.329  1.00 95.06           C  
ATOM   3282  N   ALA A 450      19.601  13.908 -13.341  1.00 93.81           N  
ATOM   3283  CA  ALA A 450      20.168  12.589 -13.642  1.00 93.81           C  
ATOM   3284  C   ALA A 450      19.288  11.730 -14.574  1.00 93.81           C  
ATOM   3285  CB  ALA A 450      20.531  11.909 -12.313  1.00 93.81           C  
ATOM   3286  O   ALA A 450      19.370  10.500 -14.567  1.00 93.81           O  
ATOM   3287  N   GLY A 451      18.434  12.362 -15.384  1.00 92.12           N  
ATOM   3288  CA  GLY A 451      17.558  11.683 -16.339  1.00 92.12           C  
ATOM   3289  C   GLY A 451      16.563  10.731 -15.671  1.00 92.12           C  
ATOM   3290  O   GLY A 451      16.184  10.896 -14.508  1.00 92.12           O  
ATOM   3291  N   LEU A 452      16.151   9.697 -16.408  1.00 90.25           N  
ATOM   3292  CA  LEU A 452      15.238   8.662 -15.904  1.00 90.25           C  
ATOM   3293  C   LEU A 452      15.820   7.915 -14.696  1.00 90.25           C  
ATOM   3294  CB  LEU A 452      14.906   7.680 -17.043  1.00 90.25           C  
ATOM   3295  O   LEU A 452      15.091   7.589 -13.759  1.00 90.25           O  
ATOM   3296  CG  LEU A 452      14.114   8.303 -18.207  1.00 90.25           C  
ATOM   3297  CD1 LEU A 452      13.956   7.298 -19.340  1.00 90.25           C  
ATOM   3298  CD2 LEU A 452      12.724   8.774 -17.776  1.00 90.25           C  
ATOM   3299  N   PHE A 453      17.142   7.721 -14.665  1.00 92.75           N  
ATOM   3300  CA  PHE A 453      17.802   7.094 -13.524  1.00 92.75           C  
ATOM   3301  C   PHE A 453      17.697   7.958 -12.254  1.00 92.75           C  
ATOM   3302  CB  PHE A 453      19.252   6.758 -13.883  1.00 92.75           C  
ATOM   3303  O   PHE A 453      17.431   7.437 -11.171  1.00 92.75           O  
ATOM   3304  CG  PHE A 453      19.892   5.836 -12.865  1.00 92.75           C  
ATOM   3305  CD1 PHE A 453      20.863   6.322 -11.971  1.00 92.75           C  
ATOM   3306  CD2 PHE A 453      19.484   4.491 -12.790  1.00 92.75           C  
ATOM   3307  CE1 PHE A 453      21.423   5.466 -11.007  1.00 92.75           C  
ATOM   3308  CE2 PHE A 453      20.037   3.640 -11.819  1.00 92.75           C  
ATOM   3309  CZ  PHE A 453      21.005   4.126 -10.927  1.00 92.75           C  
ATOM   3310  N   GLY A 454      17.784   9.286 -12.380  1.00 94.81           N  
ATOM   3311  CA  GLY A 454      17.528  10.226 -11.284  1.00 94.81           C  
ATOM   3312  C   GLY A 454      16.131  10.081 -10.680  1.00 94.81           C  
ATOM   3313  O   GLY A 454      15.990  10.018  -9.457  1.00 94.81           O  
ATOM   3314  N   ILE A 455      15.102   9.948 -11.527  1.00 94.38           N  
ATOM   3315  CA  ILE A 455      13.725   9.677 -11.077  1.00 94.38           C  
ATOM   3316  C   ILE A 455      13.676   8.360 -10.292  1.00 94.38           C  
ATOM   3317  CB  ILE A 455      12.726   9.644 -12.259  1.00 94.38           C  
ATOM   3318  O   ILE A 455      13.098   8.319  -9.206  1.00 94.38           O  
ATOM   3319  CG1 ILE A 455      12.751  10.957 -13.077  1.00 94.38           C  
ATOM   3320  CG2 ILE A 455      11.297   9.365 -11.745  1.00 94.38           C  
ATOM   3321  CD1 ILE A 455      11.900  10.857 -14.349  1.00 94.38           C  
ATOM   3322  N   SER A 456      14.324   7.301 -10.788  1.00 94.56           N  
ATOM   3323  CA  SER A 456      14.335   6.001 -10.104  1.00 94.56           C  
ATOM   3324  C   SER A 456      15.074   6.016  -8.760  1.00 94.56           C  
ATOM   3325  CB  SER A 456      14.867   4.912 -11.034  1.00 94.56           C  
ATOM   3326  O   SER A 456      14.633   5.372  -7.806  1.00 94.56           O  
ATOM   3327  OG  SER A 456      16.237   5.053 -11.345  1.00 94.56           O  
ATOM   3328  N   VAL A 457      16.131   6.825  -8.617  1.00 96.25           N  
ATOM   3329  CA  VAL A 457      16.819   7.023  -7.330  1.00 96.25           C  
ATOM   3330  C   VAL A 457      15.936   7.792  -6.342  1.00 96.25           C  
ATOM   3331  CB  VAL A 457      18.184   7.709  -7.538  1.00 96.25           C  
ATOM   3332  O   VAL A 457      15.879   7.427  -5.162  1.00 96.25           O  
ATOM   3333  CG1 VAL A 457      18.845   8.121  -6.215  1.00 96.25           C  
ATOM   3334  CG2 VAL A 457      19.146   6.743  -8.241  1.00 96.25           C  
ATOM   3335  N   ALA A 458      15.200   8.808  -6.806  1.00 96.81           N  
ATOM   3336  CA  ALA A 458      14.222   9.514  -5.979  1.00 96.81           C  
ATOM   3337  C   ALA A 458      13.094   8.575  -5.513  1.00 96.81           C  
ATOM   3338  CB  ALA A 458      13.682  10.724  -6.753  1.00 96.81           C  
ATOM   3339  O   ALA A 458      12.782   8.537  -4.322  1.00 96.81           O  
ATOM   3340  N   ALA A 459      12.544   7.758  -6.419  1.00 94.94           N  
ATOM   3341  CA  ALA A 459      11.525   6.756  -6.101  1.00 94.94           C  
ATOM   3342  C   ALA A 459      12.042   5.710  -5.096  1.00 94.94           C  
ATOM   3343  CB  ALA A 459      11.067   6.098  -7.410  1.00 94.94           C  
ATOM   3344  O   ALA A 459      11.386   5.424  -4.094  1.00 94.94           O  
ATOM   3345  N   THR A 460      13.258   5.196  -5.307  1.00 95.75           N  
ATOM   3346  CA  THR A 460      13.900   4.247  -4.387  1.00 95.75           C  
ATOM   3347  C   THR A 460      14.068   4.848  -2.999  1.00 95.75           C  
ATOM   3348  CB  THR A 460      15.278   3.813  -4.899  1.00 95.75           C  
ATOM   3349  O   THR A 460      13.737   4.209  -2.005  1.00 95.75           O  
ATOM   3350  CG2 THR A 460      15.988   2.891  -3.907  1.00 95.75           C  
ATOM   3351  OG1 THR A 460      15.147   3.062  -6.074  1.00 95.75           O  
ATOM   3352  N   THR A 461      14.565   6.082  -2.905  1.00 96.06           N  
ATOM   3353  CA  THR A 461      14.838   6.706  -1.603  1.00 96.06           C  
ATOM   3354  C   THR A 461      13.549   7.048  -0.859  1.00 96.06           C  
ATOM   3355  CB  THR A 461      15.722   7.947  -1.748  1.00 96.06           C  
ATOM   3356  O   THR A 461      13.495   6.909   0.363  1.00 96.06           O  
ATOM   3357  CG2 THR A 461      16.247   8.382  -0.382  1.00 96.06           C  
ATOM   3358  OG1 THR A 461      16.855   7.640  -2.532  1.00 96.06           O  
ATOM   3359  N   MET A 462      12.490   7.418  -1.585  1.00 94.25           N  
ATOM   3360  CA  MET A 462      11.147   7.537  -1.020  1.00 94.25           C  
ATOM   3361  C   MET A 462      10.711   6.217  -0.367  1.00 94.25           C  
ATOM   3362  CB  MET A 462      10.174   8.005  -2.116  1.00 94.25           C  
ATOM   3363  O   MET A 462      10.312   6.218   0.798  1.00 94.25           O  
ATOM   3364  CG  MET A 462       8.712   7.975  -1.667  1.00 94.25           C  
ATOM   3365  SD  MET A 462       7.550   8.667  -2.859  1.00 94.25           S  
ATOM   3366  CE  MET A 462       6.079   8.616  -1.804  1.00 94.25           C  
ATOM   3367  N   LEU A 463      10.852   5.083  -1.066  1.00 93.00           N  
ATOM   3368  CA  LEU A 463      10.490   3.757  -0.543  1.00 93.00           C  
ATOM   3369  C   LEU A 463      11.453   3.166   0.478  1.00 93.00           C  
ATOM   3370  CB  LEU A 463      10.238   2.779  -1.683  1.00 93.00           C  
ATOM   3371  O   LEU A 463      11.070   2.303   1.264  1.00 93.00           O  
ATOM   3372  CG  LEU A 463       8.934   3.082  -2.431  1.00 93.00           C  
ATOM   3373  CD1 LEU A 463       8.665   1.904  -3.336  1.00 93.00           C  
ATOM   3374  CD2 LEU A 463       7.705   3.238  -1.529  1.00 93.00           C  
ATOM   3375  N   ALA A 464      12.679   3.663   0.549  1.00 92.56           N  
ATOM   3376  CA  ALA A 464      13.640   3.239   1.553  1.00 92.56           C  
ATOM   3377  C   ALA A 464      13.163   3.563   2.989  1.00 92.56           C  
ATOM   3378  CB  ALA A 464      14.980   3.878   1.185  1.00 92.56           C  
ATOM   3379  O   ALA A 464      13.578   2.905   3.944  1.00 92.56           O  
ATOM   3380  N   LEU A 465      12.243   4.527   3.143  1.00 93.00           N  
ATOM   3381  CA  LEU A 465      11.572   4.865   4.405  1.00 93.00           C  
ATOM   3382  C   LEU A 465      10.370   3.964   4.745  1.00 93.00           C  
ATOM   3383  CB  LEU A 465      11.136   6.341   4.367  1.00 93.00           C  
ATOM   3384  O   LEU A 465       9.802   4.109   5.831  1.00 93.00           O  
ATOM   3385  CG  LEU A 465      12.276   7.369   4.259  1.00 93.00           C  
ATOM   3386  CD1 LEU A 465      11.664   8.770   4.212  1.00 93.00           C  
ATOM   3387  CD2 LEU A 465      13.205   7.328   5.467  1.00 93.00           C  
ATOM   3388  N   ALA A 466       9.992   3.025   3.870  1.00 92.62           N  
ATOM   3389  CA  ALA A 466       8.789   2.209   4.032  1.00 92.62           C  
ATOM   3390  C   ALA A 466       8.755   1.460   5.371  1.00 92.62           C  
ATOM   3391  CB  ALA A 466       8.671   1.234   2.855  1.00 92.62           C  
ATOM   3392  O   ALA A 466       7.692   1.335   5.963  1.00 92.62           O  
ATOM   3393  N   GLY A 467       9.903   1.041   5.914  1.00 93.50           N  
ATOM   3394  CA  GLY A 467       9.949   0.345   7.204  1.00 93.50           C  
ATOM   3395  C   GLY A 467       9.373   1.166   8.364  1.00 93.50           C  
ATOM   3396  O   GLY A 467       8.687   0.613   9.218  1.00 93.50           O  
ATOM   3397  N   MET A 468       9.607   2.483   8.379  1.00 94.88           N  
ATOM   3398  CA  MET A 468       9.014   3.392   9.366  1.00 94.88           C  
ATOM   3399  C   MET A 468       7.573   3.766   8.998  1.00 94.88           C  
ATOM   3400  CB  MET A 468       9.907   4.635   9.520  1.00 94.88           C  
ATOM   3401  O   MET A 468       6.724   3.822   9.878  1.00 94.88           O  
ATOM   3402  CG  MET A 468       9.334   5.674  10.495  1.00 94.88           C  
ATOM   3403  SD  MET A 468       9.087   5.117  12.204  1.00 94.88           S  
ATOM   3404  CE  MET A 468      10.719   5.449  12.892  1.00 94.88           C  
ATOM   3405  N   ILE A 469       7.271   3.995   7.717  1.00 93.00           N  
ATOM   3406  CA  ILE A 469       5.916   4.384   7.290  1.00 93.00           C  
ATOM   3407  C   ILE A 469       4.905   3.249   7.524  1.00 93.00           C  
ATOM   3408  CB  ILE A 469       5.930   4.888   5.830  1.00 93.00           C  
ATOM   3409  O   ILE A 469       3.873   3.472   8.145  1.00 93.00           O  
ATOM   3410  CG1 ILE A 469       6.859   6.107   5.615  1.00 93.00           C  
ATOM   3411  CG2 ILE A 469       4.507   5.233   5.370  1.00 93.00           C  
ATOM   3412  CD1 ILE A 469       6.505   7.365   6.422  1.00 93.00           C  
ATOM   3413  N   VAL A 470       5.241   2.007   7.159  1.00 92.19           N  
ATOM   3414  CA  VAL A 470       4.422   0.817   7.463  1.00 92.19           C  
ATOM   3415  C   VAL A 470       4.240   0.638   8.972  1.00 92.19           C  
ATOM   3416  CB  VAL A 470       5.070  -0.461   6.896  1.00 92.19           C  
ATOM   3417  O   VAL A 470       3.195   0.170   9.410  1.00 92.19           O  
ATOM   3418  CG1 VAL A 470       4.280  -1.735   7.244  1.00 92.19           C  
ATOM   3419  CG2 VAL A 470       5.204  -0.473   5.374  1.00 92.19           C  
ATOM   3420  N   ALA A 471       5.229   1.021   9.788  1.00 93.50           N  
ATOM   3421  CA  ALA A 471       5.097   0.933  11.239  1.00 93.50           C  
ATOM   3422  C   ALA A 471       3.985   1.835  11.790  1.00 93.50           C  
ATOM   3423  CB  ALA A 471       6.441   1.249  11.903  1.00 93.50           C  
ATOM   3424  O   ALA A 471       3.323   1.464  12.757  1.00 93.50           O  
ATOM   3425  N   LEU A 472       3.774   2.999  11.170  1.00 91.00           N  
ATOM   3426  CA  LEU A 472       2.689   3.917  11.514  1.00 91.00           C  
ATOM   3427  C   LEU A 472       1.323   3.395  11.073  1.00 91.00           C  
ATOM   3428  CB  LEU A 472       2.930   5.269  10.832  1.00 91.00           C  
ATOM   3429  O   LEU A 472       0.333   3.618  11.765  1.00 91.00           O  
ATOM   3430  CG  LEU A 472       4.233   5.971  11.206  1.00 91.00           C  
ATOM   3431  CD1 LEU A 472       4.311   7.272  10.418  1.00 91.00           C  
ATOM   3432  CD2 LEU A 472       4.262   6.299  12.693  1.00 91.00           C  
ATOM   3433  N   ASP A 473       1.278   2.719   9.930  1.00 89.88           N  
ATOM   3434  CA  ASP A 473       0.058   2.119   9.399  1.00 89.88           C  
ATOM   3435  C   ASP A 473      -0.389   0.930  10.245  1.00 89.88           C  
ATOM   3436  CB  ASP A 473       0.316   1.695   7.961  1.00 89.88           C  
ATOM   3437  O   ASP A 473      -1.470   0.949  10.821  1.00 89.88           O  
ATOM   3438  CG  ASP A 473      -0.970   1.249   7.283  1.00 89.88           C  
ATOM   3439  OD1 ASP A 473      -1.708   2.130   6.795  1.00 89.88           O  
ATOM   3440  OD2 ASP A 473      -1.170   0.022   7.236  1.00 89.88           O  
ATOM   3441  N   ALA A 474       0.499  -0.049  10.441  1.00 90.19           N  
ATOM   3442  CA  ALA A 474       0.210  -1.266  11.193  1.00 90.19           C  
ATOM   3443  C   ALA A 474      -0.005  -1.020  12.701  1.00 90.19           C  
ATOM   3444  CB  ALA A 474       1.333  -2.270  10.909  1.00 90.19           C  
ATOM   3445  O   ALA A 474      -0.486  -1.906  13.403  1.00 90.19           O  
ATOM   3446  N   TYR A 475       0.328   0.172  13.203  1.00 89.69           N  
ATOM   3447  CA  TYR A 475      -0.075   0.632  14.531  1.00 89.69           C  
ATOM   3448  C   TYR A 475      -1.596   0.862  14.627  1.00 89.69           C  
ATOM   3449  CB  TYR A 475       0.731   1.899  14.867  1.00 89.69           C  
ATOM   3450  O   TYR A 475      -2.185   0.499  15.643  1.00 89.69           O  
ATOM   3451  CG  TYR A 475       0.092   2.815  15.890  1.00 89.69           C  
ATOM   3452  CD1 TYR A 475      -0.768   3.841  15.457  1.00 89.69           C  
ATOM   3453  CD2 TYR A 475       0.315   2.618  17.263  1.00 89.69           C  
ATOM   3454  CE1 TYR A 475      -1.422   4.653  16.395  1.00 89.69           C  
ATOM   3455  CE2 TYR A 475      -0.312   3.450  18.209  1.00 89.69           C  
ATOM   3456  OH  TYR A 475      -1.843   5.249  18.648  1.00 89.69           O  
ATOM   3457  CZ  TYR A 475      -1.185   4.465  17.766  1.00 89.69           C  
ATOM   3458  N   GLY A 476      -2.233   1.398  13.579  1.00 89.75           N  
ATOM   3459  CA  GLY A 476      -3.652   1.769  13.581  1.00 89.75           C  
ATOM   3460  C   GLY A 476      -4.600   0.593  13.854  1.00 89.75           C  
ATOM   3461  O   GLY A 476      -5.327   0.638  14.842  1.00 89.75           O  
ATOM   3462  N   PRO A 477      -4.552  -0.508  13.077  1.00 89.81           N  
ATOM   3463  CA  PRO A 477      -5.400  -1.683  13.314  1.00 89.81           C  
ATOM   3464  C   PRO A 477      -5.223  -2.294  14.706  1.00 89.81           C  
ATOM   3465  CB  PRO A 477      -4.996  -2.697  12.238  1.00 89.81           C  
ATOM   3466  O   PRO A 477      -6.151  -2.888  15.254  1.00 89.81           O  
ATOM   3467  CG  PRO A 477      -4.493  -1.808  11.109  1.00 89.81           C  
ATOM   3468  CD  PRO A 477      -3.792  -0.681  11.852  1.00 89.81           C  
ATOM   3469  N   VAL A 478      -4.028  -2.152  15.292  1.00 93.62           N  
ATOM   3470  CA  VAL A 478      -3.739  -2.668  16.634  1.00 93.62           C  
ATOM   3471  C   VAL A 478      -4.442  -1.851  17.710  1.00 93.62           C  
ATOM   3472  CB  VAL A 478      -2.221  -2.750  16.890  1.00 93.62           C  
ATOM   3473  O   VAL A 478      -4.896  -2.413  18.707  1.00 93.62           O  
ATOM   3474  CG1 VAL A 478      -1.874  -3.167  18.327  1.00 93.62           C  
ATOM   3475  CG2 VAL A 478      -1.565  -3.768  15.952  1.00 93.62           C  
ATOM   3476  N   THR A 479      -4.520  -0.533  17.533  1.00 92.25           N  
ATOM   3477  CA  THR A 479      -5.196   0.361  18.480  1.00 92.25           C  
ATOM   3478  C   THR A 479      -6.705   0.322  18.343  1.00 92.25           C  
ATOM   3479  CB  THR A 479      -4.690   1.797  18.355  1.00 92.25           C  
ATOM   3480  O   THR A 479      -7.387   0.344  19.364  1.00 92.25           O  
ATOM   3481  CG2 THR A 479      -3.236   1.813  18.815  1.00 92.25           C  
ATOM   3482  OG1 THR A 479      -4.689   2.294  17.039  1.00 92.25           O  
ATOM   3483  N   ASP A 480      -7.189   0.167  17.116  1.00 90.25           N  
ATOM   3484  CA  ASP A 480      -8.597  -0.023  16.772  1.00 90.25           C  
ATOM   3485  C   ASP A 480      -9.166  -1.266  17.485  1.00 90.25           C  
ATOM   3486  CB  ASP A 480      -8.619  -0.146  15.242  1.00 90.25           C  
ATOM   3487  O   ASP A 480      -9.983  -1.190  18.406  1.00 90.25           O  
ATOM   3488  CG  ASP A 480      -9.984   0.041  14.606  1.00 90.25           C  
ATOM   3489  OD1 ASP A 480     -10.962   0.138  15.375  1.00 90.25           O  
ATOM   3490  OD2 ASP A 480      -9.939   0.105  13.353  1.00 90.25           O  
ATOM   3491  N   ASN A 481      -8.531  -2.420  17.253  1.00 92.38           N  
ATOM   3492  CA  ASN A 481      -8.874  -3.668  17.934  1.00 92.38           C  
ATOM   3493  C   ASN A 481      -8.665  -3.628  19.453  1.00 92.38           C  
ATOM   3494  CB  ASN A 481      -7.995  -4.780  17.376  1.00 92.38           C  
ATOM   3495  O   ASN A 481      -9.338  -4.347  20.192  1.00 92.38           O  
ATOM   3496  CG  ASN A 481      -8.550  -5.368  16.113  1.00 92.38           C  
ATOM   3497  ND2 ASN A 481      -8.140  -4.926  14.961  1.00 92.38           N  
ATOM   3498  OD1 ASN A 481      -9.275  -6.330  16.168  1.00 92.38           O  
ATOM   3499  N   ALA A 482      -7.699  -2.850  19.950  1.00 94.31           N  
ATOM   3500  CA  ALA A 482      -7.544  -2.669  21.391  1.00 94.31           C  
ATOM   3501  C   ALA A 482      -8.760  -1.946  21.989  1.00 94.31           C  
ATOM   3502  CB  ALA A 482      -6.241  -1.924  21.684  1.00 94.31           C  
ATOM   3503  O   ALA A 482      -9.183  -2.300  23.091  1.00 94.31           O  
ATOM   3504  N   GLY A 483      -9.331  -0.984  21.256  1.00 90.94           N  
ATOM   3505  CA  GLY A 483     -10.608  -0.354  21.573  1.00 90.94           C  
ATOM   3506  C   GLY A 483     -11.750  -1.362  21.566  1.00 90.94           C  
ATOM   3507  O   GLY A 483     -12.449  -1.478  22.577  1.00 90.94           O  
ATOM   3508  N   GLY A 484     -11.894  -2.144  20.493  1.00 90.25           N  
ATOM   3509  CA  GLY A 484     -12.941  -3.167  20.392  1.00 90.25           C  
ATOM   3510  C   GLY A 484     -12.878  -4.203  21.519  1.00 90.25           C  
ATOM   3511  O   GLY A 484     -13.879  -4.499  22.169  1.00 90.25           O  
ATOM   3512  N   ILE A 485     -11.677  -4.683  21.865  1.00 93.75           N  
ATOM   3513  CA  ILE A 485     -11.473  -5.578  23.017  1.00 93.75           C  
ATOM   3514  C   ILE A 485     -11.846  -4.889  24.334  1.00 93.75           C  
ATOM   3515  CB  ILE A 485     -10.019  -6.105  23.054  1.00 93.75           C  
ATOM   3516  O   ILE A 485     -12.406  -5.543  25.215  1.00 93.75           O  
ATOM   3517  CG1 ILE A 485      -9.782  -7.077  21.876  1.00 93.75           C  
ATOM   3518  CG2 ILE A 485      -9.692  -6.825  24.383  1.00 93.75           C  
ATOM   3519  CD1 ILE A 485      -8.305  -7.420  21.647  1.00 93.75           C  
ATOM   3520  N   ALA A 486     -11.525  -3.603  24.502  1.00 93.00           N  
ATOM   3521  CA  ALA A 486     -11.864  -2.869  25.716  1.00 93.00           C  
ATOM   3522  C   ALA A 486     -13.382  -2.728  25.902  1.00 93.00           C  
ATOM   3523  CB  ALA A 486     -11.153  -1.508  25.712  1.00 93.00           C  
ATOM   3524  O   ALA A 486     -13.857  -2.877  27.029  1.00 93.00           O  
ATOM   3525  N   GLU A 487     -14.124  -2.507  24.815  1.00 89.75           N  
ATOM   3526  CA  GLU A 487     -15.587  -2.416  24.827  1.00 89.75           C  
ATOM   3527  C   GLU A 487     -16.230  -3.787  25.083  1.00 89.75           C  
ATOM   3528  CB  GLU A 487     -16.065  -1.808  23.501  1.00 89.75           C  
ATOM   3529  O   GLU A 487     -16.981  -3.954  26.042  1.00 89.75           O  
ATOM   3530  CG  GLU A 487     -17.542  -1.384  23.534  1.00 89.75           C  
ATOM   3531  CD  GLU A 487     -17.839  -0.207  24.483  1.00 89.75           C  
ATOM   3532  OE1 GLU A 487     -19.016  -0.046  24.887  1.00 89.75           O  
ATOM   3533  OE2 GLU A 487     -16.890   0.537  24.842  1.00 89.75           O  
ATOM   3534  N   MET A 488     -15.845  -4.816  24.319  1.00 89.81           N  
ATOM   3535  CA  MET A 488     -16.372  -6.181  24.471  1.00 89.81           C  
ATOM   3536  C   MET A 488     -16.057  -6.829  25.828  1.00 89.81           C  
ATOM   3537  CB  MET A 488     -15.789  -7.074  23.373  1.00 89.81           C  
ATOM   3538  O   MET A 488     -16.744  -7.767  26.256  1.00 89.81           O  
ATOM   3539  CG  MET A 488     -16.355  -6.833  21.978  1.00 89.81           C  
ATOM   3540  SD  MET A 488     -15.744  -8.076  20.811  1.00 89.81           S  
ATOM   3541  CE  MET A 488     -14.177  -7.284  20.371  1.00 89.81           C  
ATOM   3542  N   ALA A 489     -14.984  -6.386  26.489  1.00 92.00           N  
ATOM   3543  CA  ALA A 489     -14.604  -6.824  27.829  1.00 92.00           C  
ATOM   3544  C   ALA A 489     -15.140  -5.912  28.947  1.00 92.00           C  
ATOM   3545  CB  ALA A 489     -13.081  -7.004  27.893  1.00 92.00           C  
ATOM   3546  O   ALA A 489     -14.779  -6.137  30.104  1.00 92.00           O  
ATOM   3547  N   GLU A 490     -15.966  -4.915  28.613  1.00 90.56           N  
ATOM   3548  CA  GLU A 490     -16.599  -3.979  29.553  1.00 90.56           C  
ATOM   3549  C   GLU A 490     -15.580  -3.303  30.490  1.00 90.56           C  
ATOM   3550  CB  GLU A 490     -17.760  -4.660  30.299  1.00 90.56           C  
ATOM   3551  O   GLU A 490     -15.779  -3.167  31.702  1.00 90.56           O  
ATOM   3552  CG  GLU A 490     -18.860  -5.196  29.366  1.00 90.56           C  
ATOM   3553  CD  GLU A 490     -19.976  -5.936  30.125  1.00 90.56           C  
ATOM   3554  OE1 GLU A 490     -20.874  -6.480  29.445  1.00 90.56           O  
ATOM   3555  OE2 GLU A 490     -19.927  -5.992  31.378  1.00 90.56           O  
ATOM   3556  N   LEU A 491     -14.429  -2.906  29.937  1.00 91.69           N  
ATOM   3557  CA  LEU A 491     -13.377  -2.248  30.708  1.00 91.69           C  
ATOM   3558  C   LEU A 491     -13.798  -0.827  31.136  1.00 91.69           C  
ATOM   3559  CB  LEU A 491     -12.053  -2.250  29.920  1.00 91.69           C  
ATOM   3560  O   LEU A 491     -14.693  -0.220  30.546  1.00 91.69           O  
ATOM   3561  CG  LEU A 491     -11.466  -3.643  29.628  1.00 91.69           C  
ATOM   3562  CD1 LEU A 491     -10.073  -3.483  29.014  1.00 91.69           C  
ATOM   3563  CD2 LEU A 491     -11.306  -4.516  30.880  1.00 91.69           C  
ATOM   3564  N   PRO A 492     -13.140  -0.240  32.158  1.00 92.00           N  
ATOM   3565  CA  PRO A 492     -13.435   1.126  32.579  1.00 92.00           C  
ATOM   3566  C   PRO A 492     -13.328   2.135  31.427  1.00 92.00           C  
ATOM   3567  CB  PRO A 492     -12.428   1.442  33.691  1.00 92.00           C  
ATOM   3568  O   PRO A 492     -12.408   2.063  30.613  1.00 92.00           O  
ATOM   3569  CG  PRO A 492     -12.084   0.065  34.257  1.00 92.00           C  
ATOM   3570  CD  PRO A 492     -12.135  -0.836  33.026  1.00 92.00           C  
ATOM   3571  N   LYS A 493     -14.205   3.148  31.422  1.00 88.50           N  
ATOM   3572  CA  LYS A 493     -14.285   4.180  30.365  1.00 88.50           C  
ATOM   3573  C   LYS A 493     -12.964   4.909  30.084  1.00 88.50           C  
ATOM   3574  CB  LYS A 493     -15.363   5.216  30.723  1.00 88.50           C  
ATOM   3575  O   LYS A 493     -12.749   5.386  28.976  1.00 88.50           O  
ATOM   3576  CG  LYS A 493     -16.778   4.620  30.735  1.00 88.50           C  
ATOM   3577  CD  LYS A 493     -17.834   5.715  30.940  1.00 88.50           C  
ATOM   3578  CE  LYS A 493     -19.227   5.081  30.869  1.00 88.50           C  
ATOM   3579  NZ  LYS A 493     -20.306   6.095  30.941  1.00 88.50           N  
ATOM   3580  N   GLU A 494     -12.074   5.004  31.069  1.00 88.94           N  
ATOM   3581  CA  GLU A 494     -10.739   5.599  30.903  1.00 88.94           C  
ATOM   3582  C   GLU A 494      -9.852   4.804  29.930  1.00 88.94           C  
ATOM   3583  CB  GLU A 494     -10.043   5.690  32.268  1.00 88.94           C  
ATOM   3584  O   GLU A 494      -9.043   5.394  29.208  1.00 88.94           O  
ATOM   3585  CG  GLU A 494     -10.794   6.597  33.255  1.00 88.94           C  
ATOM   3586  CD  GLU A 494     -10.059   6.766  34.593  1.00 88.94           C  
ATOM   3587  OE1 GLU A 494     -10.409   7.731  35.308  1.00 88.94           O  
ATOM   3588  OE2 GLU A 494      -9.173   5.937  34.897  1.00 88.94           O  
ATOM   3589  N   VAL A 495     -10.033   3.478  29.871  1.00 91.06           N  
ATOM   3590  CA  VAL A 495      -9.342   2.600  28.918  1.00 91.06           C  
ATOM   3591  C   VAL A 495      -9.837   2.890  27.509  1.00 91.06           C  
ATOM   3592  CB  VAL A 495      -9.524   1.106  29.254  1.00 91.06           C  
ATOM   3593  O   VAL A 495      -9.009   3.165  26.645  1.00 91.06           O  
ATOM   3594  CG1 VAL A 495      -8.650   0.230  28.350  1.00 91.06           C  
ATOM   3595  CG2 VAL A 495      -9.129   0.820  30.708  1.00 91.06           C  
ATOM   3596  N   ARG A 496     -11.164   2.943  27.308  1.00 86.81           N  
ATOM   3597  CA  ARG A 496     -11.764   3.276  26.007  1.00 86.81           C  
ATOM   3598  C   ARG A 496     -11.348   4.672  25.538  1.00 86.81           C  
ATOM   3599  CB  ARG A 496     -13.293   3.078  26.032  1.00 86.81           C  
ATOM   3600  O   ARG A 496     -10.888   4.824  24.420  1.00 86.81           O  
ATOM   3601  CG  ARG A 496     -13.945   3.181  24.636  1.00 86.81           C  
ATOM   3602  CD  ARG A 496     -13.652   2.000  23.686  1.00 86.81           C  
ATOM   3603  NE  ARG A 496     -13.903   2.367  22.277  1.00 86.81           N  
ATOM   3604  NH1 ARG A 496     -14.210   0.298  21.265  1.00 86.81           N  
ATOM   3605  NH2 ARG A 496     -14.389   2.081  20.060  1.00 86.81           N  
ATOM   3606  CZ  ARG A 496     -14.171   1.589  21.236  1.00 86.81           C  
ATOM   3607  N   LYS A 497     -11.336   5.672  26.428  1.00 86.88           N  
ATOM   3608  CA  LYS A 497     -10.820   7.018  26.108  1.00 86.88           C  
ATOM   3609  C   LYS A 497      -9.357   7.001  25.647  1.00 86.88           C  
ATOM   3610  CB  LYS A 497     -11.001   7.925  27.333  1.00 86.88           C  
ATOM   3611  O   LYS A 497      -8.962   7.793  24.795  1.00 86.88           O  
ATOM   3612  CG  LYS A 497     -10.622   9.378  27.017  1.00 86.88           C  
ATOM   3613  CD  LYS A 497     -10.850  10.287  28.224  1.00 86.88           C  
ATOM   3614  CE  LYS A 497     -10.479  11.715  27.822  1.00 86.88           C  
ATOM   3615  NZ  LYS A 497     -10.693  12.663  28.939  1.00 86.88           N  
ATOM   3616  N   THR A 498      -8.538   6.132  26.239  1.00 89.25           N  
ATOM   3617  CA  THR A 498      -7.132   5.979  25.850  1.00 89.25           C  
ATOM   3618  C   THR A 498      -7.018   5.328  24.475  1.00 89.25           C  
ATOM   3619  CB  THR A 498      -6.349   5.182  26.904  1.00 89.25           C  
ATOM   3620  O   THR A 498      -6.280   5.831  23.633  1.00 89.25           O  
ATOM   3621  CG2 THR A 498      -4.863   5.026  26.579  1.00 89.25           C  
ATOM   3622  OG1 THR A 498      -6.413   5.857  28.143  1.00 89.25           O  
ATOM   3623  N   THR A 499      -7.752   4.241  24.231  1.00 90.31           N  
ATOM   3624  CA  THR A 499      -7.735   3.534  22.944  1.00 90.31           C  
ATOM   3625  C   THR A 499      -8.348   4.364  21.821  1.00 90.31           C  
ATOM   3626  CB  THR A 499      -8.419   2.164  23.033  1.00 90.31           C  
ATOM   3627  O   THR A 499      -7.755   4.409  20.756  1.00 90.31           O  
ATOM   3628  CG2 THR A 499      -7.647   1.214  23.954  1.00 90.31           C  
ATOM   3629  OG1 THR A 499      -9.712   2.285  23.567  1.00 90.31           O  
ATOM   3630  N   ASP A 500      -9.431   5.105  22.070  1.00 84.81           N  
ATOM   3631  CA  ASP A 500     -10.074   5.990  21.085  1.00 84.81           C  
ATOM   3632  C   ASP A 500      -9.121   7.103  20.622  1.00 84.81           C  
ATOM   3633  CB  ASP A 500     -11.329   6.646  21.693  1.00 84.81           C  
ATOM   3634  O   ASP A 500      -9.035   7.416  19.438  1.00 84.81           O  
ATOM   3635  CG  ASP A 500     -12.512   5.705  21.953  1.00 84.81           C  
ATOM   3636  OD1 ASP A 500     -12.543   4.582  21.404  1.00 84.81           O  
ATOM   3637  OD2 ASP A 500     -13.404   6.114  22.731  1.00 84.81           O  
ATOM   3638  N   ALA A 501      -8.346   7.687  21.543  1.00 85.38           N  
ATOM   3639  CA  ALA A 501      -7.350   8.697  21.185  1.00 85.38           C  
ATOM   3640  C   ALA A 501      -6.183   8.107  20.370  1.00 85.38           C  
ATOM   3641  CB  ALA A 501      -6.850   9.353  22.472  1.00 85.38           C  
ATOM   3642  O   ALA A 501      -5.624   8.785  19.505  1.00 85.38           O  
ATOM   3643  N   LEU A 502      -5.799   6.857  20.652  1.00 89.38           N  
ATOM   3644  CA  LEU A 502      -4.789   6.131  19.881  1.00 89.38           C  
ATOM   3645  C   LEU A 502      -5.304   5.769  18.480  1.00 89.38           C  
ATOM   3646  CB  LEU A 502      -4.358   4.872  20.653  1.00 89.38           C  
ATOM   3647  O   LEU A 502      -4.553   5.938  17.517  1.00 89.38           O  
ATOM   3648  CG  LEU A 502      -3.518   5.116  21.915  1.00 89.38           C  
ATOM   3649  CD1 LEU A 502      -3.375   3.809  22.695  1.00 89.38           C  
ATOM   3650  CD2 LEU A 502      -2.092   5.612  21.659  1.00 89.38           C  
ATOM   3651  N   ASP A 503      -6.560   5.334  18.387  1.00 86.12           N  
ATOM   3652  CA  ASP A 503      -7.271   4.964  17.163  1.00 86.12           C  
ATOM   3653  C   ASP A 503      -7.486   6.161  16.226  1.00 86.12           C  
ATOM   3654  CB  ASP A 503      -8.610   4.314  17.551  1.00 86.12           C  
ATOM   3655  O   ASP A 503      -7.109   6.110  15.059  1.00 86.12           O  
ATOM   3656  CG  ASP A 503      -9.435   3.999  16.306  1.00 86.12           C  
ATOM   3657  OD1 ASP A 503      -8.805   3.435  15.386  1.00 86.12           O  
ATOM   3658  OD2 ASP A 503     -10.612   4.432  16.274  1.00 86.12           O  
ATOM   3659  N   ALA A 504      -7.937   7.307  16.747  1.00 80.38           N  
ATOM   3660  CA  ALA A 504      -8.095   8.529  15.950  1.00 80.38           C  
ATOM   3661  C   ALA A 504      -6.786   8.949  15.248  1.00 80.38           C  
ATOM   3662  CB  ALA A 504      -8.594   9.637  16.885  1.00 80.38           C  
ATOM   3663  O   ALA A 504      -6.766   9.389  14.092  1.00 80.38           O  
ATOM   3664  N   VAL A 505      -5.657   8.773  15.941  1.00 84.06           N  
ATOM   3665  CA  VAL A 505      -4.330   8.965  15.351  1.00 84.06           C  
ATOM   3666  C   VAL A 505      -3.984   7.850  14.364  1.00 84.06           C  
ATOM   3667  CB  VAL A 505      -3.286   9.155  16.463  1.00 84.06           C  
ATOM   3668  O   VAL A 505      -3.458   8.148  13.292  1.00 84.06           O  
ATOM   3669  CG1 VAL A 505      -1.856   9.057  15.926  1.00 84.06           C  
ATOM   3670  CG2 VAL A 505      -3.546  10.528  17.103  1.00 84.06           C  
ATOM   3671  N   GLY A 506      -4.340   6.603  14.675  1.00 87.25           N  
ATOM   3672  CA  GLY A 506      -4.257   5.457  13.770  1.00 87.25           C  
ATOM   3673  C   GLY A 506      -4.945   5.693  12.422  1.00 87.25           C  
ATOM   3674  O   GLY A 506      -4.337   5.461  11.383  1.00 87.25           O  
ATOM   3675  N   ASN A 507      -6.159   6.243  12.393  1.00 83.38           N  
ATOM   3676  CA  ASN A 507      -6.871   6.523  11.137  1.00 83.38           C  
ATOM   3677  C   ASN A 507      -6.160   7.583  10.290  1.00 83.38           C  
ATOM   3678  CB  ASN A 507      -8.331   6.898  11.457  1.00 83.38           C  
ATOM   3679  O   ASN A 507      -6.041   7.452   9.067  1.00 83.38           O  
ATOM   3680  CG  ASN A 507      -9.100   5.686  11.959  1.00 83.38           C  
ATOM   3681  ND2 ASN A 507     -10.237   5.882  12.574  1.00 83.38           N  
ATOM   3682  OD1 ASN A 507      -8.668   4.556  11.778  1.00 83.38           O  
ATOM   3683  N   THR A 508      -5.586   8.596  10.943  1.00 83.06           N  
ATOM   3684  CA  THR A 508      -4.751   9.589  10.258  1.00 83.06           C  
ATOM   3685  C   THR A 508      -3.473   8.953   9.697  1.00 83.06           C  
ATOM   3686  CB  THR A 508      -4.427  10.772  11.181  1.00 83.06           C  
ATOM   3687  O   THR A 508      -3.106   9.228   8.553  1.00 83.06           O  
ATOM   3688  CG2 THR A 508      -3.669  11.881  10.447  1.00 83.06           C  
ATOM   3689  OG1 THR A 508      -5.627  11.351  11.647  1.00 83.06           O  
ATOM   3690  N   THR A 509      -2.803   8.062  10.437  1.00 88.00           N  
ATOM   3691  CA  THR A 509      -1.588   7.392   9.945  1.00 88.00           C  
ATOM   3692  C   THR A 509      -1.863   6.353   8.860  1.00 88.00           C  
ATOM   3693  CB  THR A 509      -0.760   6.745  11.056  1.00 88.00           C  
ATOM   3694  O   THR A 509      -1.058   6.248   7.928  1.00 88.00           O  
ATOM   3695  CG2 THR A 509      -0.222   7.783  12.035  1.00 88.00           C  
ATOM   3696  OG1 THR A 509      -1.472   5.791  11.792  1.00 88.00           O  
ATOM   3697  N   LYS A 510      -3.005   5.652   8.918  1.00 88.19           N  
ATOM   3698  CA  LYS A 510      -3.508   4.785   7.840  1.00 88.19           C  
ATOM   3699  C   LYS A 510      -3.671   5.594   6.549  1.00 88.19           C  
ATOM   3700  CB  LYS A 510      -4.851   4.120   8.234  1.00 88.19           C  
ATOM   3701  O   LYS A 510      -3.157   5.219   5.495  1.00 88.19           O  
ATOM   3702  CG  LYS A 510      -4.815   2.977   9.280  1.00 88.19           C  
ATOM   3703  CD  LYS A 510      -6.258   2.483   9.568  1.00 88.19           C  
ATOM   3704  CE  LYS A 510      -6.441   1.523  10.765  1.00 88.19           C  
ATOM   3705  NZ  LYS A 510      -7.848   1.017  10.866  1.00 88.19           N  
ATOM   3706  N   ALA A 511      -4.328   6.755   6.625  1.00 87.06           N  
ATOM   3707  CA  ALA A 511      -4.508   7.634   5.470  1.00 87.06           C  
ATOM   3708  C   ALA A 511      -3.171   8.140   4.909  1.00 87.06           C  
ATOM   3709  CB  ALA A 511      -5.425   8.795   5.857  1.00 87.06           C  
ATOM   3710  O   ALA A 511      -2.925   8.030   3.707  1.00 87.06           O  
ATOM   3711  N   VAL A 512      -2.279   8.628   5.777  1.00 89.69           N  
ATOM   3712  CA  VAL A 512      -0.924   9.074   5.412  1.00 89.69           C  
ATOM   3713  C   VAL A 512      -0.149   7.982   4.675  1.00 89.69           C  
ATOM   3714  CB  VAL A 512      -0.181   9.526   6.683  1.00 89.69           C  
ATOM   3715  O   VAL A 512       0.486   8.254   3.655  1.00 89.69           O  
ATOM   3716  CG1 VAL A 512       1.337   9.590   6.515  1.00 89.69           C  
ATOM   3717  CG2 VAL A 512      -0.663  10.915   7.121  1.00 89.69           C  
ATOM   3718  N   THR A 513      -0.213   6.742   5.156  1.00 89.56           N  
ATOM   3719  CA  THR A 513       0.517   5.619   4.556  1.00 89.56           C  
ATOM   3720  C   THR A 513      -0.079   5.205   3.216  1.00 89.56           C  
ATOM   3721  CB  THR A 513       0.578   4.437   5.521  1.00 89.56           C  
ATOM   3722  O   THR A 513       0.670   4.965   2.268  1.00 89.56           O  
ATOM   3723  CG2 THR A 513       1.418   3.280   4.962  1.00 89.56           C  
ATOM   3724  OG1 THR A 513       1.162   4.908   6.716  1.00 89.56           O  
ATOM   3725  N   LYS A 514      -1.410   5.222   3.080  1.00 90.12           N  
ATOM   3726  CA  LYS A 514      -2.088   5.037   1.788  1.00 90.12           C  
ATOM   3727  C   LYS A 514      -1.676   6.117   0.783  1.00 90.12           C  
ATOM   3728  CB  LYS A 514      -3.610   5.027   2.002  1.00 90.12           C  
ATOM   3729  O   LYS A 514      -1.282   5.785  -0.334  1.00 90.12           O  
ATOM   3730  CG  LYS A 514      -4.090   3.755   2.718  1.00 90.12           C  
ATOM   3731  CD  LYS A 514      -5.525   3.921   3.232  1.00 90.12           C  
ATOM   3732  CE  LYS A 514      -5.951   2.688   4.036  1.00 90.12           C  
ATOM   3733  NZ  LYS A 514      -7.303   2.863   4.598  1.00 90.12           N  
ATOM   3734  N   GLY A 515      -1.677   7.388   1.191  1.00 88.81           N  
ATOM   3735  CA  GLY A 515      -1.225   8.511   0.363  1.00 88.81           C  
ATOM   3736  C   GLY A 515       0.244   8.387  -0.056  1.00 88.81           C  
ATOM   3737  O   GLY A 515       0.585   8.612  -1.217  1.00 88.81           O  
ATOM   3738  N   TYR A 516       1.110   7.945   0.858  1.00 91.06           N  
ATOM   3739  CA  TYR A 516       2.508   7.624   0.570  1.00 91.06           C  
ATOM   3740  C   TYR A 516       2.651   6.482  -0.447  1.00 91.06           C  
ATOM   3741  CB  TYR A 516       3.218   7.286   1.884  1.00 91.06           C  
ATOM   3742  O   TYR A 516       3.393   6.629  -1.419  1.00 91.06           O  
ATOM   3743  CG  TYR A 516       4.561   6.614   1.705  1.00 91.06           C  
ATOM   3744  CD1 TYR A 516       4.655   5.211   1.788  1.00 91.06           C  
ATOM   3745  CD2 TYR A 516       5.707   7.393   1.468  1.00 91.06           C  
ATOM   3746  CE1 TYR A 516       5.912   4.591   1.707  1.00 91.06           C  
ATOM   3747  CE2 TYR A 516       6.968   6.776   1.379  1.00 91.06           C  
ATOM   3748  OH  TYR A 516       8.274   4.786   1.605  1.00 91.06           O  
ATOM   3749  CZ  TYR A 516       7.064   5.379   1.537  1.00 91.06           C  
ATOM   3750  N   ALA A 517       1.930   5.372  -0.262  1.00 89.94           N  
ATOM   3751  CA  ALA A 517       1.975   4.225  -1.165  1.00 89.94           C  
ATOM   3752  C   ALA A 517       1.532   4.624  -2.583  1.00 89.94           C  
ATOM   3753  CB  ALA A 517       1.107   3.102  -0.581  1.00 89.94           C  
ATOM   3754  O   ALA A 517       2.242   4.359  -3.553  1.00 89.94           O  
ATOM   3755  N   ILE A 518       0.429   5.365  -2.698  1.00 89.44           N  
ATOM   3756  CA  ILE A 518      -0.095   5.851  -3.979  1.00 89.44           C  
ATOM   3757  C   ILE A 518       0.861   6.859  -4.634  1.00 89.44           C  
ATOM   3758  CB  ILE A 518      -1.498   6.449  -3.751  1.00 89.44           C  
ATOM   3759  O   ILE A 518       1.181   6.740  -5.818  1.00 89.44           O  
ATOM   3760  CG1 ILE A 518      -2.509   5.358  -3.339  1.00 89.44           C  
ATOM   3761  CG2 ILE A 518      -1.982   7.145  -5.029  1.00 89.44           C  
ATOM   3762  CD1 ILE A 518      -3.768   5.926  -2.670  1.00 89.44           C  
ATOM   3763  N   GLY A 519       1.371   7.832  -3.875  1.00 88.62           N  
ATOM   3764  CA  GLY A 519       2.315   8.816  -4.403  1.00 88.62           C  
ATOM   3765  C   GLY A 519       3.632   8.184  -4.862  1.00 88.62           C  
ATOM   3766  O   GLY A 519       4.182   8.579  -5.892  1.00 88.62           O  
ATOM   3767  N   SER A 520       4.098   7.148  -4.157  1.00 86.75           N  
ATOM   3768  CA  SER A 520       5.283   6.384  -4.557  1.00 86.75           C  
ATOM   3769  C   SER A 520       5.065   5.630  -5.865  1.00 86.75           C  
ATOM   3770  CB  SER A 520       5.720   5.421  -3.451  1.00 86.75           C  
ATOM   3771  O   SER A 520       5.956   5.613  -6.712  1.00 86.75           O  
ATOM   3772  OG  SER A 520       4.898   4.280  -3.357  1.00 86.75           O  
ATOM   3773  N   ALA A 521       3.865   5.089  -6.084  1.00 83.88           N  
ATOM   3774  CA  ALA A 521       3.521   4.420  -7.328  1.00 83.88           C  
ATOM   3775  C   ALA A 521       3.454   5.385  -8.513  1.00 83.88           C  
ATOM   3776  CB  ALA A 521       2.219   3.670  -7.124  1.00 83.88           C  
ATOM   3777  O   ALA A 521       3.820   4.999  -9.619  1.00 83.88           O  
ATOM   3778  N   GLY A 522       3.093   6.653  -8.296  1.00 85.19           N  
ATOM   3779  CA  GLY A 522       3.219   7.693  -9.320  1.00 85.19           C  
ATOM   3780  C   GLY A 522       4.654   7.828  -9.851  1.00 85.19           C  
ATOM   3781  O   GLY A 522       4.866   7.844 -11.060  1.00 85.19           O  
ATOM   3782  N   LEU A 523       5.657   7.845  -8.964  1.00 85.38           N  
ATOM   3783  CA  LEU A 523       7.071   7.894  -9.363  1.00 85.38           C  
ATOM   3784  C   LEU A 523       7.584   6.549  -9.898  1.00 85.38           C  
ATOM   3785  CB  LEU A 523       7.931   8.364  -8.174  1.00 85.38           C  
ATOM   3786  O   LEU A 523       8.263   6.513 -10.922  1.00 85.38           O  
ATOM   3787  CG  LEU A 523       7.789   9.853  -7.816  1.00 85.38           C  
ATOM   3788  CD1 LEU A 523       8.540  10.142  -6.516  1.00 85.38           C  
ATOM   3789  CD2 LEU A 523       8.385  10.756  -8.898  1.00 85.38           C  
ATOM   3790  N   ALA A 524       7.257   5.443  -9.228  1.00 83.50           N  
ATOM   3791  CA  ALA A 524       7.711   4.106  -9.605  1.00 83.50           C  
ATOM   3792  C   ALA A 524       7.131   3.649 -10.950  1.00 83.50           C  
ATOM   3793  CB  ALA A 524       7.332   3.131  -8.488  1.00 83.50           C  
ATOM   3794  O   ALA A 524       7.804   2.979 -11.728  1.00 83.50           O  
ATOM   3795  N   SER A 525       5.902   4.038 -11.272  1.00 80.19           N  
ATOM   3796  CA  SER A 525       5.274   3.661 -12.536  1.00 80.19           C  
ATOM   3797  C   SER A 525       5.918   4.324 -13.753  1.00 80.19           C  
ATOM   3798  CB  SER A 525       3.785   3.948 -12.493  1.00 80.19           C  
ATOM   3799  O   SER A 525       5.973   3.702 -14.808  1.00 80.19           O  
ATOM   3800  OG  SER A 525       3.553   5.330 -12.328  1.00 80.19           O  
ATOM   3801  N   LEU A 526       6.509   5.517 -13.615  1.00 81.19           N  
ATOM   3802  CA  LEU A 526       7.346   6.098 -14.671  1.00 81.19           C  
ATOM   3803  C   LEU A 526       8.626   5.294 -14.902  1.00 81.19           C  
ATOM   3804  CB  LEU A 526       7.709   7.545 -14.320  1.00 81.19           C  
ATOM   3805  O   LEU A 526       9.075   5.174 -16.039  1.00 81.19           O  
ATOM   3806  CG  LEU A 526       6.536   8.517 -14.475  1.00 81.19           C  
ATOM   3807  CD1 LEU A 526       6.967   9.871 -13.933  1.00 81.19           C  
ATOM   3808  CD2 LEU A 526       6.123   8.712 -15.937  1.00 81.19           C  
ATOM   3809  N   VAL A 527       9.195   4.715 -13.841  1.00 85.81           N  
ATOM   3810  CA  VAL A 527      10.341   3.799 -13.947  1.00 85.81           C  
ATOM   3811  C   VAL A 527       9.934   2.533 -14.704  1.00 85.81           C  
ATOM   3812  CB  VAL A 527      10.914   3.454 -12.556  1.00 85.81           C  
ATOM   3813  O   VAL A 527      10.670   2.085 -15.578  1.00 85.81           O  
ATOM   3814  CG1 VAL A 527      12.135   2.535 -12.625  1.00 85.81           C  
ATOM   3815  CG2 VAL A 527      11.319   4.721 -11.791  1.00 85.81           C  
ATOM   3816  N   LEU A 528       8.745   1.990 -14.427  1.00 86.19           N  
ATOM   3817  CA  LEU A 528       8.209   0.835 -15.156  1.00 86.19           C  
ATOM   3818  C   LEU A 528       7.858   1.162 -16.610  1.00 86.19           C  
ATOM   3819  CB  LEU A 528       6.966   0.286 -14.445  1.00 86.19           C  
ATOM   3820  O   LEU A 528       8.099   0.348 -17.494  1.00 86.19           O  
ATOM   3821  CG  LEU A 528       7.209  -0.265 -13.035  1.00 86.19           C  
ATOM   3822  CD1 LEU A 528       5.863  -0.685 -12.443  1.00 86.19           C  
ATOM   3823  CD2 LEU A 528       8.159  -1.466 -13.055  1.00 86.19           C  
ATOM   3824  N   PHE A 529       7.334   2.356 -16.880  1.00 88.62           N  
ATOM   3825  CA  PHE A 529       7.083   2.794 -18.247  1.00 88.62           C  
ATOM   3826  C   PHE A 529       8.393   2.952 -19.029  1.00 88.62           C  
ATOM   3827  CB  PHE A 529       6.266   4.088 -18.238  1.00 88.62           C  
ATOM   3828  O   PHE A 529       8.491   2.483 -20.158  1.00 88.62           O  
ATOM   3829  CG  PHE A 529       5.955   4.562 -19.642  1.00 88.62           C  
ATOM   3830  CD1 PHE A 529       6.621   5.678 -20.182  1.00 88.62           C  
ATOM   3831  CD2 PHE A 529       5.064   3.823 -20.441  1.00 88.62           C  
ATOM   3832  CE1 PHE A 529       6.388   6.058 -21.516  1.00 88.62           C  
ATOM   3833  CE2 PHE A 529       4.846   4.195 -21.778  1.00 88.62           C  
ATOM   3834  CZ  PHE A 529       5.504   5.313 -22.314  1.00 88.62           C  
ATOM   3835  N   ALA A 530       9.429   3.528 -18.414  1.00 85.50           N  
ATOM   3836  CA  ALA A 530      10.763   3.581 -19.008  1.00 85.50           C  
ATOM   3837  C   ALA A 530      11.318   2.174 -19.291  1.00 85.50           C  
ATOM   3838  CB  ALA A 530      11.684   4.370 -18.074  1.00 85.50           C  
ATOM   3839  O   ALA A 530      11.830   1.919 -20.379  1.00 85.50           O  
ATOM   3840  N   ALA A 531      11.160   1.240 -18.348  1.00 85.69           N  
ATOM   3841  CA  ALA A 531      11.519  -0.160 -18.555  1.00 85.69           C  
ATOM   3842  C   ALA A 531      10.787  -0.774 -19.760  1.00 85.69           C  
ATOM   3843  CB  ALA A 531      11.222  -0.930 -17.268  1.00 85.69           C  
ATOM   3844  O   ALA A 531      11.417  -1.413 -20.595  1.00 85.69           O  
ATOM   3845  N   TYR A 532       9.483  -0.519 -19.902  1.00 90.62           N  
ATOM   3846  CA  TYR A 532       8.702  -0.969 -21.054  1.00 90.62           C  
ATOM   3847  C   TYR A 532       9.248  -0.421 -22.382  1.00 90.62           C  
ATOM   3848  CB  TYR A 532       7.235  -0.567 -20.848  1.00 90.62           C  
ATOM   3849  O   TYR A 532       9.403  -1.172 -23.343  1.00 90.62           O  
ATOM   3850  CG  TYR A 532       6.335  -0.952 -21.999  1.00 90.62           C  
ATOM   3851  CD1 TYR A 532       6.063  -0.032 -23.033  1.00 90.62           C  
ATOM   3852  CD2 TYR A 532       5.796  -2.250 -22.045  1.00 90.62           C  
ATOM   3853  CE1 TYR A 532       5.266  -0.428 -24.124  1.00 90.62           C  
ATOM   3854  CE2 TYR A 532       5.001  -2.645 -23.134  1.00 90.62           C  
ATOM   3855  OH  TYR A 532       4.026  -2.141 -25.255  1.00 90.62           O  
ATOM   3856  CZ  TYR A 532       4.754  -1.738 -24.184  1.00 90.62           C  
ATOM   3857  N   THR A 533       9.567   0.876 -22.448  1.00 89.25           N  
ATOM   3858  CA  THR A 533      10.100   1.483 -23.679  1.00 89.25           C  
ATOM   3859  C   THR A 533      11.471   0.938 -24.063  1.00 89.25           C  
ATOM   3860  CB  THR A 533      10.163   3.015 -23.597  1.00 89.25           C  
ATOM   3861  O   THR A 533      11.738   0.720 -25.241  1.00 89.25           O  
ATOM   3862  CG2 THR A 533       8.763   3.614 -23.463  1.00 89.25           C  
ATOM   3863  OG1 THR A 533      10.894   3.499 -22.492  1.00 89.25           O  
ATOM   3864  N   GLU A 534      12.329   0.671 -23.082  1.00 83.88           N  
ATOM   3865  CA  GLU A 534      13.655   0.110 -23.346  1.00 83.88           C  
ATOM   3866  C   GLU A 534      13.583  -1.368 -23.743  1.00 83.88           C  
ATOM   3867  CB  GLU A 534      14.546   0.312 -22.116  1.00 83.88           C  
ATOM   3868  O   GLU A 534      14.299  -1.811 -24.641  1.00 83.88           O  
ATOM   3869  CG  GLU A 534      14.881   1.789 -21.837  1.00 83.88           C  
ATOM   3870  CD  GLU A 534      15.641   2.492 -22.975  1.00 83.88           C  
ATOM   3871  OE1 GLU A 534      15.618   3.744 -22.991  1.00 83.88           O  
ATOM   3872  OE2 GLU A 534      16.236   1.804 -23.835  1.00 83.88           O  
ATOM   3873  N   ASP A 535      12.660  -2.126 -23.153  1.00 87.00           N  
ATOM   3874  CA  ASP A 535      12.407  -3.512 -23.542  1.00 87.00           C  
ATOM   3875  C   ASP A 535      11.898  -3.615 -24.984  1.00 87.00           C  
ATOM   3876  CB  ASP A 535      11.415  -4.136 -22.556  1.00 87.00           C  
ATOM   3877  O   ASP A 535      12.299  -4.520 -25.716  1.00 87.00           O  
ATOM   3878  CG  ASP A 535      12.078  -4.559 -21.245  1.00 87.00           C  
ATOM   3879  OD1 ASP A 535      13.270  -4.268 -20.994  1.00 87.00           O  
ATOM   3880  OD2 ASP A 535      11.474  -5.384 -20.533  1.00 87.00           O  
ATOM   3881  N   LEU A 536      11.081  -2.657 -25.435  1.00 90.62           N  
ATOM   3882  CA  LEU A 536      10.695  -2.561 -26.843  1.00 90.62           C  
ATOM   3883  C   LEU A 536      11.906  -2.357 -27.758  1.00 90.62           C  
ATOM   3884  CB  LEU A 536       9.682  -1.425 -27.047  1.00 90.62           C  
ATOM   3885  O   LEU A 536      12.029  -3.065 -28.755  1.00 90.62           O  
ATOM   3886  CG  LEU A 536       8.253  -1.742 -26.588  1.00 90.62           C  
ATOM   3887  CD1 LEU A 536       7.404  -0.479 -26.733  1.00 90.62           C  
ATOM   3888  CD2 LEU A 536       7.630  -2.866 -27.420  1.00 90.62           C  
ATOM   3889  N   HIS A 537      12.817  -1.440 -27.418  1.00 86.81           N  
ATOM   3890  CA  HIS A 537      14.038  -1.224 -28.201  1.00 86.81           C  
ATOM   3891  C   HIS A 537      14.943  -2.459 -28.231  1.00 86.81           C  
ATOM   3892  CB  HIS A 537      14.829  -0.043 -27.627  1.00 86.81           C  
ATOM   3893  O   HIS A 537      15.611  -2.710 -29.234  1.00 86.81           O  
ATOM   3894  CG  HIS A 537      14.158   1.298 -27.737  1.00 86.81           C  
ATOM   3895  CD2 HIS A 537      13.245   1.704 -28.675  1.00 86.81           C  
ATOM   3896  ND1 HIS A 537      14.420   2.374 -26.923  1.00 86.81           N  
ATOM   3897  CE1 HIS A 537      13.677   3.404 -27.359  1.00 86.81           C  
ATOM   3898  NE2 HIS A 537      12.953   3.051 -28.434  1.00 86.81           N  
ATOM   3899  N   HIS A 538      14.968  -3.228 -27.144  1.00 84.50           N  
ATOM   3900  CA  HIS A 538      15.789  -4.423 -27.033  1.00 84.50           C  
ATOM   3901  C   HIS A 538      15.225  -5.611 -27.821  1.00 84.50           C  
ATOM   3902  CB  HIS A 538      15.959  -4.767 -25.552  1.00 84.50           C  
ATOM   3903  O   HIS A 538      15.932  -6.183 -28.650  1.00 84.50           O  
ATOM   3904  CG  HIS A 538      16.809  -5.990 -25.359  1.00 84.50           C  
ATOM   3905  CD2 HIS A 538      16.391  -7.220 -24.927  1.00 84.50           C  
ATOM   3906  ND1 HIS A 538      18.144  -6.097 -25.671  1.00 84.50           N  
ATOM   3907  CE1 HIS A 538      18.526  -7.359 -25.423  1.00 84.50           C  
ATOM   3908  NE2 HIS A 538      17.498  -8.075 -24.949  1.00 84.50           N  
ATOM   3909  N   TYR A 539      13.967  -5.987 -27.572  1.00 87.50           N  
ATOM   3910  CA  TYR A 539      13.352  -7.164 -28.192  1.00 87.50           C  
ATOM   3911  C   TYR A 539      12.890  -6.905 -29.626  1.00 87.50           C  
ATOM   3912  CB  TYR A 539      12.156  -7.620 -27.353  1.00 87.50           C  
ATOM   3913  O   TYR A 539      12.867  -7.820 -30.449  1.00 87.50           O  
ATOM   3914  CG  TYR A 539      12.493  -8.150 -25.975  1.00 87.50           C  
ATOM   3915  CD1 TYR A 539      13.328  -9.278 -25.818  1.00 87.50           C  
ATOM   3916  CD2 TYR A 539      11.916  -7.541 -24.848  1.00 87.50           C  
ATOM   3917  CE1 TYR A 539      13.592  -9.790 -24.531  1.00 87.50           C  
ATOM   3918  CE2 TYR A 539      12.178  -8.045 -23.567  1.00 87.50           C  
ATOM   3919  OH  TYR A 539      13.231  -9.593 -22.141  1.00 87.50           O  
ATOM   3920  CZ  TYR A 539      13.016  -9.165 -23.408  1.00 87.50           C  
ATOM   3921  N   PHE A 540      12.533  -5.659 -29.941  1.00 90.62           N  
ATOM   3922  CA  PHE A 540      11.987  -5.271 -31.236  1.00 90.62           C  
ATOM   3923  C   PHE A 540      12.743  -4.072 -31.835  1.00 90.62           C  
ATOM   3924  CB  PHE A 540      10.478  -5.026 -31.094  1.00 90.62           C  
ATOM   3925  O   PHE A 540      12.122  -3.071 -32.189  1.00 90.62           O  
ATOM   3926  CG  PHE A 540       9.706  -6.193 -30.505  1.00 90.62           C  
ATOM   3927  CD1 PHE A 540       9.376  -7.306 -31.302  1.00 90.62           C  
ATOM   3928  CD2 PHE A 540       9.361  -6.187 -29.141  1.00 90.62           C  
ATOM   3929  CE1 PHE A 540       8.715  -8.410 -30.734  1.00 90.62           C  
ATOM   3930  CE2 PHE A 540       8.703  -7.291 -28.572  1.00 90.62           C  
ATOM   3931  CZ  PHE A 540       8.385  -8.404 -29.368  1.00 90.62           C  
ATOM   3932  N   PRO A 541      14.073  -4.165 -32.043  1.00 87.06           N  
ATOM   3933  CA  PRO A 541      14.906  -3.034 -32.476  1.00 87.06           C  
ATOM   3934  C   PRO A 541      14.515  -2.472 -33.851  1.00 87.06           C  
ATOM   3935  CB  PRO A 541      16.337  -3.587 -32.495  1.00 87.06           C  
ATOM   3936  O   PRO A 541      14.808  -1.323 -34.172  1.00 87.06           O  
ATOM   3937  CG  PRO A 541      16.150  -5.087 -32.725  1.00 87.06           C  
ATOM   3938  CD  PRO A 541      14.876  -5.375 -31.939  1.00 87.06           C  
ATOM   3939  N   ASN A 542      13.835  -3.277 -34.671  1.00 88.56           N  
ATOM   3940  CA  ASN A 542      13.356  -2.879 -35.995  1.00 88.56           C  
ATOM   3941  C   ASN A 542      12.012  -2.128 -35.945  1.00 88.56           C  
ATOM   3942  CB  ASN A 542      13.268  -4.140 -36.869  1.00 88.56           C  
ATOM   3943  O   ASN A 542      11.604  -1.531 -36.942  1.00 88.56           O  
ATOM   3944  CG  ASN A 542      14.607  -4.840 -37.027  1.00 88.56           C  
ATOM   3945  ND2 ASN A 542      14.620  -6.152 -37.020  1.00 88.56           N  
ATOM   3946  OD1 ASN A 542      15.655  -4.235 -37.155  1.00 88.56           O  
ATOM   3947  N   LEU A 543      11.310  -2.159 -34.808  1.00 86.69           N  
ATOM   3948  CA  LEU A 543      10.054  -1.451 -34.598  1.00 86.69           C  
ATOM   3949  C   LEU A 543      10.342  -0.112 -33.916  1.00 86.69           C  
ATOM   3950  CB  LEU A 543       9.070  -2.327 -33.791  1.00 86.69           C  
ATOM   3951  O   LEU A 543      10.466  -0.026 -32.699  1.00 86.69           O  
ATOM   3952  CG  LEU A 543       8.588  -3.618 -34.486  1.00 86.69           C  
ATOM   3953  CD1 LEU A 543       7.593  -4.370 -33.591  1.00 86.69           C  
ATOM   3954  CD2 LEU A 543       7.890  -3.322 -35.818  1.00 86.69           C  
ATOM   3955  N   ASN A 544      10.410   0.963 -34.704  1.00 85.38           N  
ATOM   3956  CA  ASN A 544      10.501   2.313 -34.149  1.00 85.38           C  
ATOM   3957  C   ASN A 544       9.138   2.732 -33.571  1.00 85.38           C  
ATOM   3958  CB  ASN A 544      11.037   3.280 -35.217  1.00 85.38           C  
ATOM   3959  O   ASN A 544       8.256   3.198 -34.309  1.00 85.38           O  
ATOM   3960  CG  ASN A 544      11.322   4.657 -34.639  1.00 85.38           C  
ATOM   3961  ND2 ASN A 544      11.542   5.645 -35.472  1.00 85.38           N  
ATOM   3962  OD1 ASN A 544      11.358   4.878 -33.445  1.00 85.38           O  
ATOM   3963  N   ILE A 545       8.958   2.500 -32.271  1.00 87.81           N  
ATOM   3964  CA  ILE A 545       7.748   2.809 -31.508  1.00 87.81           C  
ATOM   3965  C   ILE A 545       7.934   4.157 -30.818  1.00 87.81           C  
ATOM   3966  CB  ILE A 545       7.418   1.675 -30.512  1.00 87.81           C  
ATOM   3967  O   ILE A 545       8.877   4.367 -30.062  1.00 87.81           O  
ATOM   3968  CG1 ILE A 545       7.038   0.396 -31.291  1.00 87.81           C  
ATOM   3969  CG2 ILE A 545       6.255   2.080 -29.582  1.00 87.81           C  
ATOM   3970  CD1 ILE A 545       7.143  -0.880 -30.459  1.00 87.81           C  
ATOM   3971  N   THR A 546       7.005   5.073 -31.068  1.00 88.50           N  
ATOM   3972  CA  THR A 546       6.968   6.389 -30.436  1.00 88.50           C  
ATOM   3973  C   THR A 546       5.569   6.645 -29.892  1.00 88.50           C  
ATOM   3974  CB  THR A 546       7.399   7.507 -31.400  1.00 88.50           C  
ATOM   3975  O   THR A 546       4.575   6.211 -30.468  1.00 88.50           O  
ATOM   3976  CG2 THR A 546       8.839   7.343 -31.888  1.00 88.50           C  
ATOM   3977  OG1 THR A 546       6.583   7.548 -32.549  1.00 88.50           O  
ATOM   3978  N   PHE A 547       5.482   7.363 -28.775  1.00 92.12           N  
ATOM   3979  CA  PHE A 547       4.213   7.674 -28.111  1.00 92.12           C  
ATOM   3980  C   PHE A 547       3.754   9.093 -28.463  1.00 92.12           C  
ATOM   3981  CB  PHE A 547       4.330   7.399 -26.604  1.00 92.12           C  
ATOM   3982  O   PHE A 547       3.615   9.949 -27.591  1.00 92.12           O  
ATOM   3983  CG  PHE A 547       4.654   5.951 -26.300  1.00 92.12           C  
ATOM   3984  CD1 PHE A 547       3.622   4.996 -26.241  1.00 92.12           C  
ATOM   3985  CD2 PHE A 547       5.994   5.542 -26.174  1.00 92.12           C  
ATOM   3986  CE1 PHE A 547       3.932   3.638 -26.065  1.00 92.12           C  
ATOM   3987  CE2 PHE A 547       6.302   4.183 -26.011  1.00 92.12           C  
ATOM   3988  CZ  PHE A 547       5.272   3.231 -25.945  1.00 92.12           C  
ATOM   3989  N   SER A 548       3.583   9.370 -29.761  1.00 94.38           N  
ATOM   3990  CA  SER A 548       3.064  10.665 -30.219  1.00 94.38           C  
ATOM   3991  C   SER A 548       1.570  10.776 -29.929  1.00 94.38           C  
ATOM   3992  CB  SER A 548       3.304  10.876 -31.717  1.00 94.38           C  
ATOM   3993  O   SER A 548       0.811   9.877 -30.272  1.00 94.38           O  
ATOM   3994  OG  SER A 548       2.857  12.177 -32.054  1.00 94.38           O  
ATOM   3995  N   LEU A 549       1.120  11.904 -29.374  1.00 93.75           N  
ATOM   3996  CA  LEU A 549      -0.315  12.173 -29.192  1.00 93.75           C  
ATOM   3997  C   LEU A 549      -1.070  12.352 -30.520  1.00 93.75           C  
ATOM   3998  CB  LEU A 549      -0.504  13.409 -28.296  1.00 93.75           C  
ATOM   3999  O   LEU A 549      -2.297  12.361 -30.528  1.00 93.75           O  
ATOM   4000  CG  LEU A 549      -0.046  13.229 -26.839  1.00 93.75           C  
ATOM   4001  CD1 LEU A 549      -0.246  14.544 -26.083  1.00 93.75           C  
ATOM   4002  CD2 LEU A 549      -0.831  12.138 -26.109  1.00 93.75           C  
ATOM   4003  N   GLU A 550      -0.348  12.489 -31.633  1.00 95.38           N  
ATOM   4004  CA  GLU A 550      -0.919  12.506 -32.983  1.00 95.38           C  
ATOM   4005  C   GLU A 550      -1.244  11.093 -33.499  1.00 95.38           C  
ATOM   4006  CB  GLU A 550       0.061  13.202 -33.940  1.00 95.38           C  
ATOM   4007  O   GLU A 550      -2.002  10.948 -34.456  1.00 95.38           O  
ATOM   4008  CG  GLU A 550       0.366  14.658 -33.539  1.00 95.38           C  
ATOM   4009  CD  GLU A 550       1.405  15.333 -34.448  1.00 95.38           C  
ATOM   4010  OE1 GLU A 550       1.618  16.552 -34.259  1.00 95.38           O  
ATOM   4011  OE2 GLU A 550       2.012  14.634 -35.292  1.00 95.38           O  
ATOM   4012  N   ASP A 551      -0.689  10.047 -32.875  1.00 94.75           N  
ATOM   4013  CA  ASP A 551      -0.979   8.659 -33.225  1.00 94.75           C  
ATOM   4014  C   ASP A 551      -2.323   8.225 -32.596  1.00 94.75           C  
ATOM   4015  CB  ASP A 551       0.196   7.759 -32.803  1.00 94.75           C  
ATOM   4016  O   ASP A 551      -2.467   8.237 -31.364  1.00 94.75           O  
ATOM   4017  CG  ASP A 551       0.053   6.289 -33.227  1.00 94.75           C  
ATOM   4018  OD1 ASP A 551      -1.094   5.830 -33.428  1.00 94.75           O  
ATOM   4019  OD2 ASP A 551       1.095   5.607 -33.331  1.00 94.75           O  
ATOM   4020  N   PRO A 552      -3.320   7.802 -33.398  1.00 95.69           N  
ATOM   4021  CA  PRO A 552      -4.614   7.373 -32.874  1.00 95.69           C  
ATOM   4022  C   PRO A 552      -4.511   6.178 -31.916  1.00 95.69           C  
ATOM   4023  CB  PRO A 552      -5.456   7.037 -34.109  1.00 95.69           C  
ATOM   4024  O   PRO A 552      -5.312   6.087 -30.985  1.00 95.69           O  
ATOM   4025  CG  PRO A 552      -4.419   6.686 -35.176  1.00 95.69           C  
ATOM   4026  CD  PRO A 552      -3.273   7.634 -34.844  1.00 95.69           C  
ATOM   4027  N   PHE A 553      -3.528   5.285 -32.077  1.00 96.75           N  
ATOM   4028  CA  PHE A 553      -3.341   4.143 -31.178  1.00 96.75           C  
ATOM   4029  C   PHE A 553      -2.849   4.575 -29.795  1.00 96.75           C  
ATOM   4030  CB  PHE A 553      -2.383   3.127 -31.809  1.00 96.75           C  
ATOM   4031  O   PHE A 553      -3.231   3.958 -28.798  1.00 96.75           O  
ATOM   4032  CG  PHE A 553      -2.912   2.525 -33.094  1.00 96.75           C  
ATOM   4033  CD1 PHE A 553      -3.984   1.613 -33.054  1.00 96.75           C  
ATOM   4034  CD2 PHE A 553      -2.345   2.883 -34.331  1.00 96.75           C  
ATOM   4035  CE1 PHE A 553      -4.490   1.066 -34.247  1.00 96.75           C  
ATOM   4036  CE2 PHE A 553      -2.851   2.337 -35.523  1.00 96.75           C  
ATOM   4037  CZ  PHE A 553      -3.925   1.431 -35.481  1.00 96.75           C  
ATOM   4038  N   VAL A 554      -2.083   5.670 -29.709  1.00 97.38           N  
ATOM   4039  CA  VAL A 554      -1.717   6.280 -28.421  1.00 97.38           C  
ATOM   4040  C   VAL A 554      -2.964   6.818 -27.731  1.00 97.38           C  
ATOM   4041  CB  VAL A 554      -0.663   7.393 -28.580  1.00 97.38           C  
ATOM   4042  O   VAL A 554      -3.196   6.518 -26.565  1.00 97.38           O  
ATOM   4043  CG1 VAL A 554      -0.361   8.126 -27.264  1.00 97.38           C  
ATOM   4044  CG2 VAL A 554       0.655   6.802 -29.076  1.00 97.38           C  
ATOM   4045  N   VAL A 555      -3.812   7.560 -28.443  1.00 97.12           N  
ATOM   4046  CA  VAL A 555      -5.049   8.116 -27.868  1.00 97.12           C  
ATOM   4047  C   VAL A 555      -6.006   7.009 -27.411  1.00 97.12           C  
ATOM   4048  CB  VAL A 555      -5.726   9.071 -28.867  1.00 97.12           C  
ATOM   4049  O   VAL A 555      -6.552   7.084 -26.309  1.00 97.12           O  
ATOM   4050  CG1 VAL A 555      -7.026   9.651 -28.299  1.00 97.12           C  
ATOM   4051  CG2 VAL A 555      -4.801  10.245 -29.214  1.00 97.12           C  
ATOM   4052  N   VAL A 556      -6.171   5.950 -28.212  1.00 97.38           N  
ATOM   4053  CA  VAL A 556      -6.964   4.765 -27.840  1.00 97.38           C  
ATOM   4054  C   VAL A 556      -6.398   4.112 -26.583  1.00 97.38           C  
ATOM   4055  CB  VAL A 556      -7.028   3.752 -29.001  1.00 97.38           C  
ATOM   4056  O   VAL A 556      -7.148   3.862 -25.640  1.00 97.38           O  
ATOM   4057  CG1 VAL A 556      -7.598   2.390 -28.579  1.00 97.38           C  
ATOM   4058  CG2 VAL A 556      -7.927   4.286 -30.123  1.00 97.38           C  
ATOM   4059  N   GLY A 557      -5.083   3.883 -26.539  1.00 97.50           N  
ATOM   4060  CA  GLY A 557      -4.414   3.350 -25.359  1.00 97.50           C  
ATOM   4061  C   GLY A 557      -4.648   4.222 -24.128  1.00 97.50           C  
ATOM   4062  O   GLY A 557      -5.066   3.706 -23.101  1.00 97.50           O  
ATOM   4063  N   LEU A 558      -4.492   5.545 -24.232  1.00 97.81           N  
ATOM   4064  CA  LEU A 558      -4.728   6.480 -23.126  1.00 97.81           C  
ATOM   4065  C   LEU A 558      -6.167   6.416 -22.593  1.00 97.81           C  
ATOM   4066  CB  LEU A 558      -4.400   7.917 -23.572  1.00 97.81           C  
ATOM   4067  O   LEU A 558      -6.352   6.365 -21.378  1.00 97.81           O  
ATOM   4068  CG  LEU A 558      -2.902   8.222 -23.749  1.00 97.81           C  
ATOM   4069  CD1 LEU A 558      -2.738   9.591 -24.407  1.00 97.81           C  
ATOM   4070  CD2 LEU A 558      -2.150   8.250 -22.418  1.00 97.81           C  
ATOM   4071  N   PHE A 559      -7.183   6.383 -23.464  1.00 97.94           N  
ATOM   4072  CA  PHE A 559      -8.581   6.263 -23.031  1.00 97.94           C  
ATOM   4073  C   PHE A 559      -8.876   4.910 -22.384  1.00 97.94           C  
ATOM   4074  CB  PHE A 559      -9.539   6.488 -24.212  1.00 97.94           C  
ATOM   4075  O   PHE A 559      -9.501   4.859 -21.322  1.00 97.94           O  
ATOM   4076  CG  PHE A 559      -9.768   7.938 -24.589  1.00 97.94           C  
ATOM   4077  CD1 PHE A 559     -10.177   8.869 -23.613  1.00 97.94           C  
ATOM   4078  CD2 PHE A 559      -9.633   8.350 -25.927  1.00 97.94           C  
ATOM   4079  CE1 PHE A 559     -10.420  10.207 -23.967  1.00 97.94           C  
ATOM   4080  CE2 PHE A 559      -9.894   9.686 -26.284  1.00 97.94           C  
ATOM   4081  CZ  PHE A 559     -10.279  10.615 -25.304  1.00 97.94           C  
ATOM   4082  N   LEU A 560      -8.409   3.819 -22.997  1.00 97.94           N  
ATOM   4083  CA  LEU A 560      -8.598   2.473 -22.461  1.00 97.94           C  
ATOM   4084  C   LEU A 560      -7.821   2.261 -21.165  1.00 97.94           C  
ATOM   4085  CB  LEU A 560      -8.210   1.422 -23.510  1.00 97.94           C  
ATOM   4086  O   LEU A 560      -8.324   1.610 -20.265  1.00 97.94           O  
ATOM   4087  CG  LEU A 560      -9.148   1.366 -24.729  1.00 97.94           C  
ATOM   4088  CD1 LEU A 560      -8.656   0.281 -25.678  1.00 97.94           C  
ATOM   4089  CD2 LEU A 560     -10.597   1.036 -24.362  1.00 97.94           C  
ATOM   4090  N   GLY A 561      -6.638   2.847 -21.017  1.00 97.06           N  
ATOM   4091  CA  GLY A 561      -5.907   2.850 -19.754  1.00 97.06           C  
ATOM   4092  C   GLY A 561      -6.602   3.705 -18.703  1.00 97.06           C  
ATOM   4093  O   GLY A 561      -6.680   3.311 -17.540  1.00 97.06           O  
ATOM   4094  N   GLY A 562      -7.141   4.850 -19.127  1.00 96.94           N  
ATOM   4095  CA  GLY A 562      -7.812   5.831 -18.285  1.00 96.94           C  
ATOM   4096  C   GLY A 562      -9.117   5.349 -17.650  1.00 96.94           C  
ATOM   4097  O   GLY A 562      -9.464   5.767 -16.546  1.00 96.94           O  
ATOM   4098  N   LEU A 563      -9.843   4.450 -18.321  1.00 97.56           N  
ATOM   4099  CA  LEU A 563     -11.090   3.892 -17.789  1.00 97.56           C  
ATOM   4100  C   LEU A 563     -10.861   2.782 -16.752  1.00 97.56           C  
ATOM   4101  CB  LEU A 563     -12.016   3.470 -18.949  1.00 97.56           C  
ATOM   4102  O   LEU A 563     -11.754   2.535 -15.940  1.00 97.56           O  
ATOM   4103  CG  LEU A 563     -11.591   2.202 -19.712  1.00 97.56           C  
ATOM   4104  CD1 LEU A 563     -12.089   0.893 -19.086  1.00 97.56           C  
ATOM   4105  CD2 LEU A 563     -12.128   2.236 -21.141  1.00 97.56           C  
ATOM   4106  N   LEU A 564      -9.698   2.111 -16.755  1.00 97.31           N  
ATOM   4107  CA  LEU A 564      -9.453   0.940 -15.898  1.00 97.31           C  
ATOM   4108  C   LEU A 564      -9.576   1.254 -14.400  1.00 97.31           C  
ATOM   4109  CB  LEU A 564      -8.109   0.248 -16.215  1.00 97.31           C  
ATOM   4110  O   LEU A 564     -10.287   0.508 -13.729  1.00 97.31           O  
ATOM   4111  CG  LEU A 564      -8.049  -0.425 -17.592  1.00 97.31           C  
ATOM   4112  CD1 LEU A 564      -6.643  -0.947 -17.879  1.00 97.31           C  
ATOM   4113  CD2 LEU A 564      -9.025  -1.593 -17.730  1.00 97.31           C  
ATOM   4114  N   PRO A 565      -8.994   2.345 -13.856  1.00 96.88           N  
ATOM   4115  CA  PRO A 565      -9.153   2.669 -12.438  1.00 96.88           C  
ATOM   4116  C   PRO A 565     -10.601   2.930 -12.024  1.00 96.88           C  
ATOM   4117  CB  PRO A 565      -8.281   3.901 -12.190  1.00 96.88           C  
ATOM   4118  O   PRO A 565     -11.015   2.508 -10.947  1.00 96.88           O  
ATOM   4119  CG  PRO A 565      -7.249   3.850 -13.311  1.00 96.88           C  
ATOM   4120  CD  PRO A 565      -8.032   3.253 -14.470  1.00 96.88           C  
ATOM   4121  N   TYR A 566     -11.393   3.574 -12.885  1.00 97.06           N  
ATOM   4122  CA  TYR A 566     -12.814   3.814 -12.623  1.00 97.06           C  
ATOM   4123  C   TYR A 566     -13.615   2.515 -12.628  1.00 97.06           C  
ATOM   4124  CB  TYR A 566     -13.384   4.783 -13.664  1.00 97.06           C  
ATOM   4125  O   TYR A 566     -14.415   2.280 -11.723  1.00 97.06           O  
ATOM   4126  CG  TYR A 566     -13.012   6.224 -13.408  1.00 97.06           C  
ATOM   4127  CD1 TYR A 566     -13.821   7.004 -12.560  1.00 97.06           C  
ATOM   4128  CD2 TYR A 566     -11.865   6.782 -14.005  1.00 97.06           C  
ATOM   4129  CE1 TYR A 566     -13.490   8.349 -12.315  1.00 97.06           C  
ATOM   4130  CE2 TYR A 566     -11.529   8.126 -13.758  1.00 97.06           C  
ATOM   4131  OH  TYR A 566     -12.034  10.211 -12.674  1.00 97.06           O  
ATOM   4132  CZ  TYR A 566     -12.346   8.911 -12.915  1.00 97.06           C  
ATOM   4133  N   LEU A 567     -13.385   1.655 -13.625  1.00 97.06           N  
ATOM   4134  CA  LEU A 567     -14.062   0.366 -13.726  1.00 97.06           C  
ATOM   4135  C   LEU A 567     -13.701  -0.541 -12.545  1.00 97.06           C  
ATOM   4136  CB  LEU A 567     -13.700  -0.275 -15.076  1.00 97.06           C  
ATOM   4137  O   LEU A 567     -14.584  -1.129 -11.923  1.00 97.06           O  
ATOM   4138  CG  LEU A 567     -14.433  -1.601 -15.342  1.00 97.06           C  
ATOM   4139  CD1 LEU A 567     -15.954  -1.412 -15.379  1.00 97.06           C  
ATOM   4140  CD2 LEU A 567     -13.986  -2.173 -16.686  1.00 97.06           C  
ATOM   4141  N   PHE A 568     -12.415  -0.607 -12.204  1.00 96.00           N  
ATOM   4142  CA  PHE A 568     -11.915  -1.372 -11.069  1.00 96.00           C  
ATOM   4143  C   PHE A 568     -12.492  -0.863  -9.744  1.00 96.00           C  
ATOM   4144  CB  PHE A 568     -10.389  -1.291 -11.074  1.00 96.00           C  
ATOM   4145  O   PHE A 568     -13.006  -1.656  -8.954  1.00 96.00           O  
ATOM   4146  CG  PHE A 568      -9.744  -2.135 -10.001  1.00 96.00           C  
ATOM   4147  CD1 PHE A 568      -9.418  -1.557  -8.763  1.00 96.00           C  
ATOM   4148  CD2 PHE A 568      -9.476  -3.497 -10.233  1.00 96.00           C  
ATOM   4149  CE1 PHE A 568      -8.831  -2.340  -7.761  1.00 96.00           C  
ATOM   4150  CE2 PHE A 568      -8.878  -4.277  -9.228  1.00 96.00           C  
ATOM   4151  CZ  PHE A 568      -8.556  -3.699  -7.989  1.00 96.00           C  
ATOM   4152  N   GLY A 569     -12.481   0.457  -9.528  1.00 95.12           N  
ATOM   4153  CA  GLY A 569     -13.063   1.076  -8.340  1.00 95.12           C  
ATOM   4154  C   GLY A 569     -14.561   0.793  -8.213  1.00 95.12           C  
ATOM   4155  O   GLY A 569     -15.016   0.368  -7.153  1.00 95.12           O  
ATOM   4156  N   ALA A 570     -15.318   0.922  -9.307  1.00 95.81           N  
ATOM   4157  CA  ALA A 570     -16.745   0.608  -9.331  1.00 95.81           C  
ATOM   4158  C   ALA A 570     -17.021  -0.865  -8.982  1.00 95.81           C  
ATOM   4159  CB  ALA A 570     -17.307   0.972 -10.711  1.00 95.81           C  
ATOM   4160  O   ALA A 570     -17.883  -1.149  -8.149  1.00 95.81           O  
ATOM   4161  N   MET A 571     -16.268  -1.803  -9.569  1.00 95.75           N  
ATOM   4162  CA  MET A 571     -16.394  -3.229  -9.254  1.00 95.75           C  
ATOM   4163  C   MET A 571     -16.078  -3.519  -7.779  1.00 95.75           C  
ATOM   4164  CB  MET A 571     -15.462  -4.057 -10.147  1.00 95.75           C  
ATOM   4165  O   MET A 571     -16.817  -4.269  -7.139  1.00 95.75           O  
ATOM   4166  CG  MET A 571     -15.882  -4.128 -11.615  1.00 95.75           C  
ATOM   4167  SD  MET A 571     -14.688  -5.063 -12.613  1.00 95.75           S  
ATOM   4168  CE  MET A 571     -15.553  -5.068 -14.201  1.00 95.75           C  
ATOM   4169  N   GLY A 572     -15.025  -2.901  -7.231  1.00 94.19           N  
ATOM   4170  CA  GLY A 572     -14.637  -3.036  -5.824  1.00 94.19           C  
ATOM   4171  C   GLY A 572     -15.707  -2.515  -4.862  1.00 94.19           C  
ATOM   4172  O   GLY A 572     -16.091  -3.211  -3.925  1.00 94.19           O  
ATOM   4173  N   MET A 573     -16.272  -1.337  -5.130  1.00 93.19           N  
ATOM   4174  CA  MET A 573     -17.363  -0.787  -4.317  1.00 93.19           C  
ATOM   4175  C   MET A 573     -18.624  -1.655  -4.363  1.00 93.19           C  
ATOM   4176  CB  MET A 573     -17.730   0.603  -4.822  1.00 93.19           C  
ATOM   4177  O   MET A 573     -19.253  -1.910  -3.337  1.00 93.19           O  
ATOM   4178  CG  MET A 573     -16.656   1.654  -4.551  1.00 93.19           C  
ATOM   4179  SD  MET A 573     -17.172   3.272  -5.155  1.00 93.19           S  
ATOM   4180  CE  MET A 573     -18.468   3.647  -3.931  1.00 93.19           C  
ATOM   4181  N   GLN A 574     -18.995  -2.140  -5.549  1.00 94.19           N  
ATOM   4182  CA  GLN A 574     -20.145  -3.030  -5.700  1.00 94.19           C  
ATOM   4183  C   GLN A 574     -19.936  -4.370  -4.978  1.00 94.19           C  
ATOM   4184  CB  GLN A 574     -20.401  -3.271  -7.187  1.00 94.19           C  
ATOM   4185  O   GLN A 574     -20.893  -4.920  -4.431  1.00 94.19           O  
ATOM   4186  CG  GLN A 574     -21.007  -2.073  -7.926  1.00 94.19           C  
ATOM   4187  CD  GLN A 574     -21.244  -2.399  -9.399  1.00 94.19           C  
ATOM   4188  NE2 GLN A 574     -22.196  -1.760 -10.037  1.00 94.19           N  
ATOM   4189  OE1 GLN A 574     -20.624  -3.268  -9.993  1.00 94.19           O  
ATOM   4190  N   ALA A 575     -18.704  -4.889  -4.965  1.00 94.44           N  
ATOM   4191  CA  ALA A 575     -18.336  -6.084  -4.212  1.00 94.44           C  
ATOM   4192  C   ALA A 575     -18.532  -5.889  -2.700  1.00 94.44           C  
ATOM   4193  CB  ALA A 575     -16.890  -6.459  -4.556  1.00 94.44           C  
ATOM   4194  O   ALA A 575     -19.176  -6.728  -2.069  1.00 94.44           O  
ATOM   4195  N   VAL A 576     -18.069  -4.763  -2.140  1.00 93.12           N  
ATOM   4196  CA  VAL A 576     -18.308  -4.413  -0.726  1.00 93.12           C  
ATOM   4197  C   VAL A 576     -19.802  -4.317  -0.439  1.00 93.12           C  
ATOM   4198  CB  VAL A 576     -17.621  -3.093  -0.324  1.00 93.12           C  
ATOM   4199  O   VAL A 576     -20.275  -4.931   0.509  1.00 93.12           O  
ATOM   4200  CG1 VAL A 576     -17.950  -2.702   1.124  1.00 93.12           C  
ATOM   4201  CG2 VAL A 576     -16.101  -3.202  -0.431  1.00 93.12           C  
ATOM   4202  N   GLY A 577     -20.575  -3.628  -1.285  1.00 91.19           N  
ATOM   4203  CA  GLY A 577     -22.022  -3.490  -1.088  1.00 91.19           C  
ATOM   4204  C   GLY A 577     -22.761  -4.835  -1.051  1.00 91.19           C  
ATOM   4205  O   GLY A 577     -23.633  -5.042  -0.206  1.00 91.19           O  
ATOM   4206  N   ARG A 578     -22.389  -5.786  -1.922  1.00 93.25           N  
ATOM   4207  CA  ARG A 578     -22.938  -7.154  -1.891  1.00 93.25           C  
ATOM   4208  C   ARG A 578     -22.517  -7.919  -0.633  1.00 93.25           C  
ATOM   4209  CB  ARG A 578     -22.527  -7.935  -3.150  1.00 93.25           C  
ATOM   4210  O   ARG A 578     -23.358  -8.586  -0.030  1.00 93.25           O  
ATOM   4211  CG  ARG A 578     -23.289  -7.478  -4.402  1.00 93.25           C  
ATOM   4212  CD  ARG A 578     -23.019  -8.412  -5.593  1.00 93.25           C  
ATOM   4213  NE  ARG A 578     -21.628  -8.341  -6.081  1.00 93.25           N  
ATOM   4214  NH1 ARG A 578     -21.823  -6.462  -7.376  1.00 93.25           N  
ATOM   4215  NH2 ARG A 578     -19.857  -7.468  -7.220  1.00 93.25           N  
ATOM   4216  CZ  ARG A 578     -21.107  -7.427  -6.879  1.00 93.25           C  
ATOM   4217  N   ALA A 579     -21.249  -7.813  -0.231  1.00 92.00           N  
ATOM   4218  CA  ALA A 579     -20.730  -8.453   0.976  1.00 92.00           C  
ATOM   4219  C   ALA A 579     -21.422  -7.912   2.240  1.00 92.00           C  
ATOM   4220  CB  ALA A 579     -19.208  -8.273   1.013  1.00 92.00           C  
ATOM   4221  O   ALA A 579     -21.997  -8.695   2.997  1.00 92.00           O  
ATOM   4222  N   ALA A 580     -21.481  -6.589   2.401  1.00 89.19           N  
ATOM   4223  CA  ALA A 580     -22.171  -5.917   3.498  1.00 89.19           C  
ATOM   4224  C   ALA A 580     -23.657  -6.290   3.553  1.00 89.19           C  
ATOM   4225  CB  ALA A 580     -21.985  -4.405   3.336  1.00 89.19           C  
ATOM   4226  O   ALA A 580     -24.164  -6.661   4.609  1.00 89.19           O  
ATOM   4227  N   GLY A 581     -24.349  -6.303   2.407  1.00 89.88           N  
ATOM   4228  CA  GLY A 581     -25.748  -6.731   2.337  1.00 89.88           C  
ATOM   4229  C   GLY A 581     -25.973  -8.151   2.873  1.00 89.88           C  
ATOM   4230  O   GLY A 581     -26.970  -8.400   3.551  1.00 89.88           O  
ATOM   4231  N   SER A 582     -25.036  -9.075   2.629  1.00 91.06           N  
ATOM   4232  CA  SER A 582     -25.113 -10.434   3.180  1.00 91.06           C  
ATOM   4233  C   SER A 582     -24.925 -10.471   4.702  1.00 91.06           C  
ATOM   4234  CB  SER A 582     -24.137 -11.374   2.462  1.00 91.06           C  
ATOM   4235  O   SER A 582     -25.654 -11.192   5.385  1.00 91.06           O  
ATOM   4236  OG  SER A 582     -22.788 -11.215   2.855  1.00 91.06           O  
ATOM   4237  N   VAL A 583     -24.018  -9.647   5.242  1.00 89.75           N  
ATOM   4238  CA  VAL A 583     -23.780  -9.520   6.689  1.00 89.75           C  
ATOM   4239  C   VAL A 583     -24.998  -8.918   7.381  1.00 89.75           C  
ATOM   4240  CB  VAL A 583     -22.503  -8.707   6.982  1.00 89.75           C  
ATOM   4241  O   VAL A 583     -25.475  -9.491   8.354  1.00 89.75           O  
ATOM   4242  CG1 VAL A 583     -22.286  -8.496   8.485  1.00 89.75           C  
ATOM   4243  CG2 VAL A 583     -21.275  -9.447   6.440  1.00 89.75           C  
ATOM   4244  N   VAL A 584     -25.576  -7.845   6.833  1.00 90.25           N  
ATOM   4245  CA  VAL A 584     -26.796  -7.211   7.363  1.00 90.25           C  
ATOM   4246  C   VAL A 584     -27.926  -8.230   7.541  1.00 90.25           C  
ATOM   4247  CB  VAL A 584     -27.246  -6.068   6.428  1.00 90.25           C  
ATOM   4248  O   VAL A 584     -28.575  -8.279   8.587  1.00 90.25           O  
ATOM   4249  CG1 VAL A 584     -28.657  -5.548   6.733  1.00 90.25           C  
ATOM   4250  CG2 VAL A 584     -26.291  -4.874   6.507  1.00 90.25           C  
ATOM   4251  N   VAL A 585     -28.167  -9.074   6.531  1.00 92.94           N  
ATOM   4252  CA  VAL A 585     -29.213 -10.107   6.595  1.00 92.94           C  
ATOM   4253  C   VAL A 585     -28.918 -11.137   7.687  1.00 92.94           C  
ATOM   4254  CB  VAL A 585     -29.400 -10.777   5.220  1.00 92.94           C  
ATOM   4255  O   VAL A 585     -29.834 -11.538   8.403  1.00 92.94           O  
ATOM   4256  CG1 VAL A 585     -30.349 -11.984   5.267  1.00 92.94           C  
ATOM   4257  CG2 VAL A 585     -30.002  -9.778   4.220  1.00 92.94           C  
ATOM   4258  N   GLU A 586     -27.660 -11.544   7.851  1.00 92.94           N  
ATOM   4259  CA  GLU A 586     -27.264 -12.516   8.873  1.00 92.94           C  
ATOM   4260  C   GLU A 586     -27.332 -11.938  10.295  1.00 92.94           C  
ATOM   4261  CB  GLU A 586     -25.876 -13.069   8.527  1.00 92.94           C  
ATOM   4262  O   GLU A 586     -27.858 -12.611  11.181  1.00 92.94           O  
ATOM   4263  CG  GLU A 586     -25.308 -14.078   9.538  1.00 92.94           C  
ATOM   4264  CD  GLU A 586     -26.169 -15.331   9.793  1.00 92.94           C  
ATOM   4265  OE1 GLU A 586     -26.089 -15.889  10.910  1.00 92.94           O  
ATOM   4266  OE2 GLU A 586     -26.872 -15.866   8.901  1.00 92.94           O  
ATOM   4267  N   VAL A 587     -26.891 -10.693  10.520  1.00 91.00           N  
ATOM   4268  CA  VAL A 587     -27.012 -10.026  11.831  1.00 91.00           C  
ATOM   4269  C   VAL A 587     -28.487  -9.926  12.230  1.00 91.00           C  
ATOM   4270  CB  VAL A 587     -26.361  -8.624  11.838  1.00 91.00           C  
ATOM   4271  O   VAL A 587     -28.869 -10.359  13.318  1.00 91.00           O  
ATOM   4272  CG1 VAL A 587     -26.512  -7.968  13.216  1.00 91.00           C  
ATOM   4273  CG2 VAL A 587     -24.857  -8.636  11.530  1.00 91.00           C  
ATOM   4274  N   ARG A 588     -29.349  -9.457  11.314  1.00 93.06           N  
ATOM   4275  CA  ARG A 588     -30.805  -9.388  11.537  1.00 93.06           C  
ATOM   4276  C   ARG A 588     -31.408 -10.758  11.837  1.00 93.06           C  
ATOM   4277  CB  ARG A 588     -31.492  -8.793  10.304  1.00 93.06           C  
ATOM   4278  O   ARG A 588     -32.271 -10.871  12.708  1.00 93.06           O  
ATOM   4279  CG  ARG A 588     -31.267  -7.282  10.146  1.00 93.06           C  
ATOM   4280  CD  ARG A 588     -31.851  -6.877   8.794  1.00 93.06           C  
ATOM   4281  NE  ARG A 588     -31.751  -5.434   8.520  1.00 93.06           N  
ATOM   4282  NH1 ARG A 588     -32.201  -5.599   6.273  1.00 93.06           N  
ATOM   4283  NH2 ARG A 588     -31.783  -3.619   7.138  1.00 93.06           N  
ATOM   4284  CZ  ARG A 588     -31.910  -4.888   7.329  1.00 93.06           C  
ATOM   4285  N   ARG A 589     -30.967 -11.802  11.127  1.00 94.62           N  
ATOM   4286  CA  ARG A 589     -31.408 -13.179  11.369  1.00 94.62           C  
ATOM   4287  C   ARG A 589     -31.055 -13.615  12.787  1.00 94.62           C  
ATOM   4288  CB  ARG A 589     -30.796 -14.125  10.324  1.00 94.62           C  
ATOM   4289  O   ARG A 589     -31.938 -14.092  13.489  1.00 94.62           O  
ATOM   4290  CG  ARG A 589     -31.409 -15.528  10.425  1.00 94.62           C  
ATOM   4291  CD  ARG A 589     -30.594 -16.587   9.676  1.00 94.62           C  
ATOM   4292  NE  ARG A 589     -29.296 -16.854  10.329  1.00 94.62           N  
ATOM   4293  NH1 ARG A 589     -30.052 -18.237  12.027  1.00 94.62           N  
ATOM   4294  NH2 ARG A 589     -27.910 -17.667  11.922  1.00 94.62           N  
ATOM   4295  CZ  ARG A 589     -29.105 -17.581  11.417  1.00 94.62           C  
ATOM   4296  N   GLN A 590     -29.809 -13.428  13.225  1.00 92.94           N  
ATOM   4297  CA  GLN A 590     -29.385 -13.837  14.567  1.00 92.94           C  
ATOM   4298  C   GLN A 590     -30.119 -13.070  15.668  1.00 92.94           C  
ATOM   4299  CB  GLN A 590     -27.869 -13.698  14.732  1.00 92.94           C  
ATOM   4300  O   GLN A 590     -30.618 -13.702  16.593  1.00 92.94           O  
ATOM   4301  CG  GLN A 590     -27.112 -14.736  13.889  1.00 92.94           C  
ATOM   4302  CD  GLN A 590     -25.660 -14.915  14.317  1.00 92.94           C  
ATOM   4303  NE2 GLN A 590     -24.779 -15.237  13.397  1.00 92.94           N  
ATOM   4304  OE1 GLN A 590     -25.318 -14.829  15.485  1.00 92.94           O  
ATOM   4305  N   PHE A 591     -30.280 -11.749  15.535  1.00 92.12           N  
ATOM   4306  CA  PHE A 591     -31.049 -10.948  16.498  1.00 92.12           C  
ATOM   4307  C   PHE A 591     -32.510 -11.388  16.608  1.00 92.12           C  
ATOM   4308  CB  PHE A 591     -30.982  -9.465  16.099  1.00 92.12           C  
ATOM   4309  O   PHE A 591     -33.097 -11.316  17.684  1.00 92.12           O  
ATOM   4310  CG  PHE A 591     -29.667  -8.749  16.346  1.00 92.12           C  
ATOM   4311  CD1 PHE A 591     -28.569  -9.399  16.945  1.00 92.12           C  
ATOM   4312  CD2 PHE A 591     -29.558  -7.385  16.013  1.00 92.12           C  
ATOM   4313  CE1 PHE A 591     -27.395  -8.687  17.209  1.00 92.12           C  
ATOM   4314  CE2 PHE A 591     -28.376  -6.674  16.287  1.00 92.12           C  
ATOM   4315  CZ  PHE A 591     -27.291  -7.327  16.890  1.00 92.12           C  
ATOM   4316  N   LYS A 592     -33.103 -11.854  15.505  1.00 92.31           N  
ATOM   4317  CA  LYS A 592     -34.492 -12.320  15.478  1.00 92.31           C  
ATOM   4318  C   LYS A 592     -34.657 -13.764  15.960  1.00 92.31           C  
ATOM   4319  CB  LYS A 592     -35.022 -12.124  14.054  1.00 92.31           C  
ATOM   4320  O   LYS A 592     -35.656 -14.075  16.602  1.00 92.31           O  
ATOM   4321  CG  LYS A 592     -36.514 -12.453  13.955  1.00 92.31           C  
ATOM   4322  CD  LYS A 592     -37.001 -12.267  12.520  1.00 92.31           C  
ATOM   4323  CE  LYS A 592     -38.473 -12.668  12.450  1.00 92.31           C  
ATOM   4324  NZ  LYS A 592     -38.965 -12.622  11.055  1.00 92.31           N  
ATOM   4325  N   GLU A 593     -33.746 -14.657  15.581  1.00 94.00           N  
ATOM   4326  CA  GLU A 593     -33.907 -16.109  15.740  1.00 94.00           C  
ATOM   4327  C   GLU A 593     -33.217 -16.685  16.979  1.00 94.00           C  
ATOM   4328  CB  GLU A 593     -33.399 -16.847  14.488  1.00 94.00           C  
ATOM   4329  O   GLU A 593     -33.587 -17.781  17.394  1.00 94.00           O  
ATOM   4330  CG  GLU A 593     -34.259 -16.586  13.241  1.00 94.00           C  
ATOM   4331  CD  GLU A 593     -33.750 -17.312  11.982  1.00 94.00           C  
ATOM   4332  OE1 GLU A 593     -34.342 -17.067  10.907  1.00 94.00           O  
ATOM   4333  OE2 GLU A 593     -32.744 -18.060  12.049  1.00 94.00           O  
ATOM   4334  N   ILE A 594     -32.230 -15.995  17.563  1.00 90.50           N  
ATOM   4335  CA  ILE A 594     -31.482 -16.472  18.734  1.00 90.50           C  
ATOM   4336  C   ILE A 594     -31.911 -15.654  19.966  1.00 90.50           C  
ATOM   4337  CB  ILE A 594     -29.957 -16.428  18.491  1.00 90.50           C  
ATOM   4338  O   ILE A 594     -31.442 -14.527  20.149  1.00 90.50           O  
ATOM   4339  CG1 ILE A 594     -29.562 -17.183  17.197  1.00 90.50           C  
ATOM   4340  CG2 ILE A 594     -29.229 -17.025  19.714  1.00 90.50           C  
ATOM   4341  CD1 ILE A 594     -28.069 -17.110  16.847  1.00 90.50           C  
ATOM   4342  N   PRO A 595     -32.787 -16.198  20.835  1.00 89.19           N  
ATOM   4343  CA  PRO A 595     -33.236 -15.495  22.031  1.00 89.19           C  
ATOM   4344  C   PRO A 595     -32.077 -15.257  23.005  1.00 89.19           C  
ATOM   4345  CB  PRO A 595     -34.327 -16.372  22.663  1.00 89.19           C  
ATOM   4346  O   PRO A 595     -31.209 -16.120  23.171  1.00 89.19           O  
ATOM   4347  CG  PRO A 595     -34.737 -17.330  21.547  1.00 89.19           C  
ATOM   4348  CD  PRO A 595     -33.453 -17.488  20.746  1.00 89.19           C  
ATOM   4349  N   GLY A 596     -32.079 -14.111  23.684  1.00 88.44           N  
ATOM   4350  CA  GLY A 596     -31.088 -13.785  24.708  1.00 88.44           C  
ATOM   4351  C   GLY A 596     -29.893 -12.971  24.210  1.00 88.44           C  
ATOM   4352  O   GLY A 596     -29.119 -12.509  25.047  1.00 88.44           O  
ATOM   4353  N   ILE A 597     -29.711 -12.780  22.893  1.00 87.56           N  
ATOM   4354  CA  ILE A 597     -28.604 -11.962  22.359  1.00 87.56           C  
ATOM   4355  C   ILE A 597     -28.771 -10.500  22.775  1.00 87.56           C  
ATOM   4356  CB  ILE A 597     -28.461 -12.096  20.820  1.00 87.56           C  
ATOM   4357  O   ILE A 597     -27.855  -9.913  23.346  1.00 87.56           O  
ATOM   4358  CG1 ILE A 597     -27.910 -13.497  20.474  1.00 87.56           C  
ATOM   4359  CG2 ILE A 597     -27.543 -10.989  20.259  1.00 87.56           C  
ATOM   4360  CD1 ILE A 597     -27.637 -13.721  18.980  1.00 87.56           C  
ATOM   4361  N   MET A 598     -29.942  -9.907  22.527  1.00 87.62           N  
ATOM   4362  CA  MET A 598     -30.177  -8.490  22.830  1.00 87.62           C  
ATOM   4363  C   MET A 598     -30.188  -8.223  24.338  1.00 87.62           C  
ATOM   4364  CB  MET A 598     -31.481  -8.021  22.171  1.00 87.62           C  
ATOM   4365  O   MET A 598     -29.770  -7.150  24.780  1.00 87.62           O  
ATOM   4366  CG  MET A 598     -31.381  -8.005  20.639  1.00 87.62           C  
ATOM   4367  SD  MET A 598     -30.014  -7.028  19.943  1.00 87.62           S  
ATOM   4368  CE  MET A 598     -30.464  -5.353  20.472  1.00 87.62           C  
ATOM   4369  N   GLU A 599     -30.589  -9.228  25.118  1.00 87.50           N  
ATOM   4370  CA  GLU A 599     -30.556  -9.244  26.578  1.00 87.50           C  
ATOM   4371  C   GLU A 599     -29.155  -9.522  27.160  1.00 87.50           C  
ATOM   4372  CB  GLU A 599     -31.564 -10.286  27.106  1.00 87.50           C  
ATOM   4373  O   GLU A 599     -28.984  -9.447  28.374  1.00 87.50           O  
ATOM   4374  CG  GLU A 599     -33.025 -10.077  26.658  1.00 87.50           C  
ATOM   4375  CD  GLU A 599     -33.370 -10.574  25.239  1.00 87.50           C  
ATOM   4376  OE1 GLU A 599     -34.519 -10.337  24.814  1.00 87.50           O  
ATOM   4377  OE2 GLU A 599     -32.504 -11.191  24.572  1.00 87.50           O  
ATOM   4378  N   GLY A 600     -28.155  -9.859  26.332  1.00 83.00           N  
ATOM   4379  CA  GLY A 600     -26.783 -10.159  26.769  1.00 83.00           C  
ATOM   4380  C   GLY A 600     -26.612 -11.502  27.493  1.00 83.00           C  
ATOM   4381  O   GLY A 600     -25.590 -11.736  28.132  1.00 83.00           O  
ATOM   4382  N   THR A 601     -27.601 -12.394  27.412  1.00 86.69           N  
ATOM   4383  CA  THR A 601     -27.601 -13.709  28.087  1.00 86.69           C  
ATOM   4384  C   THR A 601     -27.133 -14.857  27.189  1.00 86.69           C  
ATOM   4385  CB  THR A 601     -28.977 -14.040  28.680  1.00 86.69           C  
ATOM   4386  O   THR A 601     -26.714 -15.896  27.699  1.00 86.69           O  
ATOM   4387  CG2 THR A 601     -29.403 -13.045  29.758  1.00 86.69           C  
ATOM   4388  OG1 THR A 601     -29.984 -14.028  27.697  1.00 86.69           O  
ATOM   4389  N   SER A 602     -27.150 -14.660  25.866  1.00 86.69           N  
ATOM   4390  CA  SER A 602     -26.733 -15.645  24.860  1.00 86.69           C  
ATOM   4391  C   SER A 602     -25.616 -15.086  23.974  1.00 86.69           C  
ATOM   4392  CB  SER A 602     -27.919 -16.070  23.984  1.00 86.69           C  
ATOM   4393  O   SER A 602     -25.634 -13.916  23.597  1.00 86.69           O  
ATOM   4394  OG  SER A 602     -28.923 -16.730  24.726  1.00 86.69           O  
ATOM   4395  N   LYS A 603     -24.647 -15.938  23.608  1.00 83.44           N  
ATOM   4396  CA  LYS A 603     -23.513 -15.571  22.744  1.00 83.44           C  
ATOM   4397  C   LYS A 603     -23.921 -15.633  21.259  1.00 83.44           C  
ATOM   4398  CB  LYS A 603     -22.309 -16.477  23.060  1.00 83.44           C  
ATOM   4399  O   LYS A 603     -24.471 -16.659  20.853  1.00 83.44           O  
ATOM   4400  CG  LYS A 603     -20.993 -15.995  22.423  1.00 83.44           C  
ATOM   4401  CD  LYS A 603     -19.805 -16.841  22.918  1.00 83.44           C  
ATOM   4402  CE  LYS A 603     -18.478 -16.320  22.351  1.00 83.44           C  
ATOM   4403  NZ  LYS A 603     -17.287 -16.976  22.956  1.00 83.44           N  
ATOM   4404  N   PRO A 604     -23.636 -14.598  20.447  1.00 86.00           N  
ATOM   4405  CA  PRO A 604     -23.842 -14.647  18.999  1.00 86.00           C  
ATOM   4406  C   PRO A 604     -22.933 -15.670  18.300  1.00 86.00           C  
ATOM   4407  CB  PRO A 604     -23.574 -13.230  18.483  1.00 86.00           C  
ATOM   4408  O   PRO A 604     -21.861 -16.022  18.800  1.00 86.00           O  
ATOM   4409  CG  PRO A 604     -23.653 -12.351  19.722  1.00 86.00           C  
ATOM   4410  CD  PRO A 604     -23.207 -13.268  20.849  1.00 86.00           C  
ATOM   4411  N   ASP A 605     -23.331 -16.117  17.108  1.00 86.94           N  
ATOM   4412  CA  ASP A 605     -22.513 -16.985  16.257  1.00 86.94           C  
ATOM   4413  C   ASP A 605     -21.581 -16.139  15.376  1.00 86.94           C  
ATOM   4414  CB  ASP A 605     -23.401 -17.956  15.463  1.00 86.94           C  
ATOM   4415  O   ASP A 605     -21.900 -15.790  14.233  1.00 86.94           O  
ATOM   4416  CG  ASP A 605     -22.617 -18.955  14.596  1.00 86.94           C  
ATOM   4417  OD1 ASP A 605     -21.365 -18.871  14.522  1.00 86.94           O  
ATOM   4418  OD2 ASP A 605     -23.299 -19.799  13.968  1.00 86.94           O  
ATOM   4419  N   TYR A 606     -20.417 -15.805  15.940  1.00 84.06           N  
ATOM   4420  CA  TYR A 606     -19.356 -15.059  15.257  1.00 84.06           C  
ATOM   4421  C   TYR A 606     -18.716 -15.851  14.109  1.00 84.06           C  
ATOM   4422  CB  TYR A 606     -18.258 -14.707  16.269  1.00 84.06           C  
ATOM   4423  O   TYR A 606     -18.378 -15.290  13.065  1.00 84.06           O  
ATOM   4424  CG  TYR A 606     -18.709 -13.969  17.516  1.00 84.06           C  
ATOM   4425  CD1 TYR A 606     -19.401 -12.745  17.419  1.00 84.06           C  
ATOM   4426  CD2 TYR A 606     -18.386 -14.490  18.783  1.00 84.06           C  
ATOM   4427  CE1 TYR A 606     -19.808 -12.058  18.582  1.00 84.06           C  
ATOM   4428  CE2 TYR A 606     -18.764 -13.789  19.939  1.00 84.06           C  
ATOM   4429  OH  TYR A 606     -19.848 -11.986  21.007  1.00 84.06           O  
ATOM   4430  CZ  TYR A 606     -19.489 -12.589  19.847  1.00 84.06           C  
ATOM   4431  N   GLY A 607     -18.539 -17.166  14.287  1.00 82.88           N  
ATOM   4432  CA  GLY A 607     -17.835 -18.020  13.328  1.00 82.88           C  
ATOM   4433  C   GLY A 607     -18.557 -18.082  11.985  1.00 82.88           C  
ATOM   4434  O   GLY A 607     -17.926 -18.022  10.927  1.00 82.88           O  
ATOM   4435  N   ARG A 608     -19.893 -18.114  12.018  1.00 85.19           N  
ATOM   4436  CA  ARG A 608     -20.725 -18.045  10.816  1.00 85.19           C  
ATOM   4437  C   ARG A 608     -20.571 -16.727  10.060  1.00 85.19           C  
ATOM   4438  CB  ARG A 608     -22.168 -18.308  11.241  1.00 85.19           C  
ATOM   4439  O   ARG A 608     -20.462 -16.766   8.834  1.00 85.19           O  
ATOM   4440  CG  ARG A 608     -23.151 -18.276  10.071  1.00 85.19           C  
ATOM   4441  CD  ARG A 608     -24.508 -18.744  10.586  1.00 85.19           C  
ATOM   4442  NE  ARG A 608     -25.536 -18.627   9.539  1.00 85.19           N  
ATOM   4443  NH1 ARG A 608     -26.609 -20.621   9.908  1.00 85.19           N  
ATOM   4444  NH2 ARG A 608     -27.327 -19.218   8.310  1.00 85.19           N  
ATOM   4445  CZ  ARG A 608     -26.477 -19.499   9.254  1.00 85.19           C  
ATOM   4446  N   ALA A 609     -20.533 -15.589  10.759  1.00 85.88           N  
ATOM   4447  CA  ALA A 609     -20.336 -14.281  10.129  1.00 85.88           C  
ATOM   4448  C   ALA A 609     -18.975 -14.211   9.411  1.00 85.88           C  
ATOM   4449  CB  ALA A 609     -20.499 -13.181  11.187  1.00 85.88           C  
ATOM   4450  O   ALA A 609     -18.918 -13.864   8.229  1.00 85.88           O  
ATOM   4451  N   VAL A 610     -17.902 -14.654  10.079  1.00 86.62           N  
ATOM   4452  CA  VAL A 610     -16.545 -14.716   9.509  1.00 86.62           C  
ATOM   4453  C   VAL A 610     -16.476 -15.657   8.298  1.00 86.62           C  
ATOM   4454  CB  VAL A 610     -15.523 -15.138  10.587  1.00 86.62           C  
ATOM   4455  O   VAL A 610     -15.955 -15.277   7.247  1.00 86.62           O  
ATOM   4456  CG1 VAL A 610     -14.112 -15.330  10.010  1.00 86.62           C  
ATOM   4457  CG2 VAL A 610     -15.415 -14.093  11.705  1.00 86.62           C  
ATOM   4458  N   ASP A 611     -17.004 -16.883   8.394  1.00 85.81           N  
ATOM   4459  CA  ASP A 611     -16.939 -17.871   7.304  1.00 85.81           C  
ATOM   4460  C   ASP A 611     -17.714 -17.416   6.059  1.00 85.81           C  
ATOM   4461  CB  ASP A 611     -17.462 -19.233   7.794  1.00 85.81           C  
ATOM   4462  O   ASP A 611     -17.213 -17.533   4.933  1.00 85.81           O  
ATOM   4463  CG  ASP A 611     -17.415 -20.306   6.696  1.00 85.81           C  
ATOM   4464  OD1 ASP A 611     -16.309 -20.766   6.322  1.00 85.81           O  
ATOM   4465  OD2 ASP A 611     -18.475 -20.679   6.142  1.00 85.81           O  
ATOM   4466  N   MET A 612     -18.915 -16.866   6.260  1.00 88.25           N  
ATOM   4467  CA  MET A 612     -19.756 -16.337   5.187  1.00 88.25           C  
ATOM   4468  C   MET A 612     -19.059 -15.188   4.463  1.00 88.25           C  
ATOM   4469  CB  MET A 612     -21.093 -15.873   5.780  1.00 88.25           C  
ATOM   4470  O   MET A 612     -18.945 -15.209   3.234  1.00 88.25           O  
ATOM   4471  CG  MET A 612     -22.037 -15.322   4.705  1.00 88.25           C  
ATOM   4472  SD  MET A 612     -23.594 -14.672   5.356  1.00 88.25           S  
ATOM   4473  CE  MET A 612     -22.982 -13.162   6.158  1.00 88.25           C  
ATOM   4474  N   LEU A 613     -18.549 -14.219   5.221  1.00 89.25           N  
ATOM   4475  CA  LEU A 613     -17.893 -13.048   4.663  1.00 89.25           C  
ATOM   4476  C   LEU A 613     -16.588 -13.409   3.950  1.00 89.25           C  
ATOM   4477  CB  LEU A 613     -17.679 -12.068   5.811  1.00 89.25           C  
ATOM   4478  O   LEU A 613     -16.313 -12.890   2.873  1.00 89.25           O  
ATOM   4479  CG  LEU A 613     -17.145 -10.703   5.372  1.00 89.25           C  
ATOM   4480  CD1 LEU A 613     -18.065  -9.974   4.394  1.00 89.25           C  
ATOM   4481  CD2 LEU A 613     -17.013  -9.902   6.648  1.00 89.25           C  
ATOM   4482  N   THR A 614     -15.840 -14.385   4.473  1.00 88.12           N  
ATOM   4483  CA  THR A 614     -14.646 -14.928   3.805  1.00 88.12           C  
ATOM   4484  C   THR A 614     -14.997 -15.483   2.424  1.00 88.12           C  
ATOM   4485  CB  THR A 614     -14.003 -16.051   4.634  1.00 88.12           C  
ATOM   4486  O   THR A 614     -14.322 -15.193   1.436  1.00 88.12           O  
ATOM   4487  CG2 THR A 614     -12.709 -16.562   3.998  1.00 88.12           C  
ATOM   4488  OG1 THR A 614     -13.648 -15.627   5.922  1.00 88.12           O  
ATOM   4489  N   LYS A 615     -16.064 -16.287   2.326  1.00 88.81           N  
ATOM   4490  CA  LYS A 615     -16.513 -16.866   1.049  1.00 88.81           C  
ATOM   4491  C   LYS A 615     -16.985 -15.786   0.076  1.00 88.81           C  
ATOM   4492  CB  LYS A 615     -17.637 -17.879   1.304  1.00 88.81           C  
ATOM   4493  O   LYS A 615     -16.667 -15.869  -1.110  1.00 88.81           O  
ATOM   4494  CG  LYS A 615     -17.120 -19.177   1.936  1.00 88.81           C  
ATOM   4495  CD  LYS A 615     -18.297 -20.014   2.450  1.00 88.81           C  
ATOM   4496  CE  LYS A 615     -17.802 -21.344   3.021  1.00 88.81           C  
ATOM   4497  NZ  LYS A 615     -18.844 -21.987   3.852  1.00 88.81           N  
ATOM   4498  N   ALA A 616     -17.718 -14.789   0.572  1.00 90.56           N  
ATOM   4499  CA  ALA A 616     -18.175 -13.660  -0.229  1.00 90.56           C  
ATOM   4500  C   ALA A 616     -16.987 -12.856  -0.777  1.00 90.56           C  
ATOM   4501  CB  ALA A 616     -19.128 -12.803   0.612  1.00 90.56           C  
ATOM   4502  O   ALA A 616     -16.873 -12.706  -1.990  1.00 90.56           O  
ATOM   4503  N   ALA A 617     -16.053 -12.443   0.083  1.00 90.75           N  
ATOM   4504  CA  ALA A 617     -14.876 -11.671  -0.306  1.00 90.75           C  
ATOM   4505  C   ALA A 617     -14.027 -12.388  -1.366  1.00 90.75           C  
ATOM   4506  CB  ALA A 617     -14.067 -11.357   0.957  1.00 90.75           C  
ATOM   4507  O   ALA A 617     -13.681 -11.795  -2.388  1.00 90.75           O  
ATOM   4508  N   ILE A 618     -13.767 -13.691  -1.181  1.00 87.31           N  
ATOM   4509  CA  ILE A 618     -12.992 -14.484  -2.145  1.00 87.31           C  
ATOM   4510  C   ILE A 618     -13.699 -14.584  -3.497  1.00 87.31           C  
ATOM   4511  CB  ILE A 618     -12.657 -15.883  -1.578  1.00 87.31           C  
ATOM   4512  O   ILE A 618     -13.049 -14.490  -4.534  1.00 87.31           O  
ATOM   4513  CG1 ILE A 618     -11.639 -15.744  -0.423  1.00 87.31           C  
ATOM   4514  CG2 ILE A 618     -12.107 -16.836  -2.663  1.00 87.31           C  
ATOM   4515  CD1 ILE A 618     -11.393 -17.046   0.347  1.00 87.31           C  
ATOM   4516  N   LYS A 619     -15.020 -14.776  -3.513  1.00 90.56           N  
ATOM   4517  CA  LYS A 619     -15.784 -14.867  -4.761  1.00 90.56           C  
ATOM   4518  C   LYS A 619     -15.811 -13.527  -5.499  1.00 90.56           C  
ATOM   4519  CB  LYS A 619     -17.193 -15.364  -4.423  1.00 90.56           C  
ATOM   4520  O   LYS A 619     -15.615 -13.485  -6.712  1.00 90.56           O  
ATOM   4521  CG  LYS A 619     -18.050 -15.561  -5.678  1.00 90.56           C  
ATOM   4522  CD  LYS A 619     -19.471 -15.962  -5.281  1.00 90.56           C  
ATOM   4523  CE  LYS A 619     -20.336 -16.060  -6.538  1.00 90.56           C  
ATOM   4524  NZ  LYS A 619     -21.762 -16.254  -6.187  1.00 90.56           N  
ATOM   4525  N   GLU A 620     -16.058 -12.449  -4.767  1.00 92.62           N  
ATOM   4526  CA  GLU A 620     -16.249 -11.110  -5.322  1.00 92.62           C  
ATOM   4527  C   GLU A 620     -14.940 -10.482  -5.827  1.00 92.62           C  
ATOM   4528  CB  GLU A 620     -16.926 -10.233  -4.259  1.00 92.62           C  
ATOM   4529  O   GLU A 620     -14.964  -9.705  -6.779  1.00 92.62           O  
ATOM   4530  CG  GLU A 620     -18.379 -10.644  -3.940  1.00 92.62           C  
ATOM   4531  CD  GLU A 620     -19.343 -10.449  -5.113  1.00 92.62           C  
ATOM   4532  OE1 GLU A 620     -20.455 -11.023  -5.107  1.00 92.62           O  
ATOM   4533  OE2 GLU A 620     -19.020  -9.682  -6.043  1.00 92.62           O  
ATOM   4534  N   MET A 621     -13.783 -10.864  -5.272  1.00 89.81           N  
ATOM   4535  CA  MET A 621     -12.484 -10.336  -5.710  1.00 89.81           C  
ATOM   4536  C   MET A 621     -11.959 -10.925  -7.032  1.00 89.81           C  
ATOM   4537  CB  MET A 621     -11.434 -10.480  -4.595  1.00 89.81           C  
ATOM   4538  O   MET A 621     -11.032 -10.352  -7.607  1.00 89.81           O  
ATOM   4539  CG  MET A 621     -10.980 -11.924  -4.367  1.00 89.81           C  
ATOM   4540  SD  MET A 621      -9.691 -12.109  -3.107  1.00 89.81           S  
ATOM   4541  CE  MET A 621      -9.357 -13.888  -3.236  1.00 89.81           C  
ATOM   4542  N   ILE A 622     -12.508 -12.044  -7.532  1.00 89.50           N  
ATOM   4543  CA  ILE A 622     -11.976 -12.745  -8.721  1.00 89.50           C  
ATOM   4544  C   ILE A 622     -12.068 -11.862  -9.969  1.00 89.50           C  
ATOM   4545  CB  ILE A 622     -12.685 -14.107  -8.945  1.00 89.50           C  
ATOM   4546  O   ILE A 622     -11.069 -11.652 -10.654  1.00 89.50           O  
ATOM   4547  CG1 ILE A 622     -12.324 -15.086  -7.809  1.00 89.50           C  
ATOM   4548  CG2 ILE A 622     -12.306 -14.739 -10.300  1.00 89.50           C  
ATOM   4549  CD1 ILE A 622     -13.168 -16.368  -7.778  1.00 89.50           C  
ATOM   4550  N   VAL A 623     -13.257 -11.330 -10.264  1.00 90.81           N  
ATOM   4551  CA  VAL A 623     -13.495 -10.538 -11.482  1.00 90.81           C  
ATOM   4552  C   VAL A 623     -12.676  -9.241 -11.499  1.00 90.81           C  
ATOM   4553  CB  VAL A 623     -14.999 -10.310 -11.740  1.00 90.81           C  
ATOM   4554  O   VAL A 623     -11.957  -9.038 -12.480  1.00 90.81           O  
ATOM   4555  CG1 VAL A 623     -15.245  -9.381 -12.935  1.00 90.81           C  
ATOM   4556  CG2 VAL A 623     -15.696 -11.648 -12.019  1.00 90.81           C  
ATOM   4557  N   PRO A 624     -12.691  -8.398 -10.446  1.00 92.56           N  
ATOM   4558  CA  PRO A 624     -11.869  -7.194 -10.445  1.00 92.56           C  
ATOM   4559  C   PRO A 624     -10.366  -7.507 -10.515  1.00 92.56           C  
ATOM   4560  CB  PRO A 624     -12.239  -6.403  -9.188  1.00 92.56           C  
ATOM   4561  O   PRO A 624      -9.649  -6.812 -11.225  1.00 92.56           O  
ATOM   4562  CG  PRO A 624     -13.442  -7.116  -8.567  1.00 92.56           C  
ATOM   4563  CD  PRO A 624     -13.515  -8.474  -9.248  1.00 92.56           C  
ATOM   4564  N   SER A 625      -9.879  -8.575  -9.866  1.00 91.12           N  
ATOM   4565  CA  SER A 625      -8.455  -8.964  -9.919  1.00 91.12           C  
ATOM   4566  C   SER A 625      -7.989  -9.419 -11.307  1.00 91.12           C  
ATOM   4567  CB  SER A 625      -8.149 -10.093  -8.931  1.00 91.12           C  
ATOM   4568  O   SER A 625      -6.823  -9.238 -11.652  1.00 91.12           O  
ATOM   4569  OG  SER A 625      -8.389  -9.681  -7.604  1.00 91.12           O  
ATOM   4570  N   MET A 626      -8.876  -9.993 -12.128  1.00 91.19           N  
ATOM   4571  CA  MET A 626      -8.538 -10.377 -13.506  1.00 91.19           C  
ATOM   4572  C   MET A 626      -8.373  -9.169 -14.430  1.00 91.19           C  
ATOM   4573  CB  MET A 626      -9.610 -11.305 -14.088  1.00 91.19           C  
ATOM   4574  O   MET A 626      -7.624  -9.253 -15.401  1.00 91.19           O  
ATOM   4575  CG  MET A 626      -9.547 -12.717 -13.501  1.00 91.19           C  
ATOM   4576  SD  MET A 626     -10.644 -13.917 -14.311  1.00 91.19           S  
ATOM   4577  CE  MET A 626     -12.263 -13.158 -14.023  1.00 91.19           C  
ATOM   4578  N   LEU A 627      -9.043  -8.049 -14.140  1.00 94.44           N  
ATOM   4579  CA  LEU A 627      -9.023  -6.859 -14.986  1.00 94.44           C  
ATOM   4580  C   LEU A 627      -7.590  -6.349 -15.256  1.00 94.44           C  
ATOM   4581  CB  LEU A 627      -9.968  -5.796 -14.392  1.00 94.44           C  
ATOM   4582  O   LEU A 627      -7.219  -6.289 -16.429  1.00 94.44           O  
ATOM   4583  CG  LEU A 627     -10.132  -4.538 -15.261  1.00 94.44           C  
ATOM   4584  CD1 LEU A 627     -10.881  -4.840 -16.560  1.00 94.44           C  
ATOM   4585  CD2 LEU A 627     -10.912  -3.475 -14.490  1.00 94.44           C  
ATOM   4586  N   PRO A 628      -6.740  -6.046 -14.253  1.00 93.50           N  
ATOM   4587  CA  PRO A 628      -5.376  -5.583 -14.514  1.00 93.50           C  
ATOM   4588  C   PRO A 628      -4.469  -6.633 -15.164  1.00 93.50           C  
ATOM   4589  CB  PRO A 628      -4.820  -5.153 -13.157  1.00 93.50           C  
ATOM   4590  O   PRO A 628      -3.559  -6.271 -15.904  1.00 93.50           O  
ATOM   4591  CG  PRO A 628      -5.658  -5.914 -12.139  1.00 93.50           C  
ATOM   4592  CD  PRO A 628      -7.013  -6.022 -12.822  1.00 93.50           C  
ATOM   4593  N   VAL A 629      -4.714  -7.924 -14.919  1.00 92.12           N  
ATOM   4594  CA  VAL A 629      -3.905  -9.012 -15.491  1.00 92.12           C  
ATOM   4595  C   VAL A 629      -4.232  -9.230 -16.969  1.00 92.12           C  
ATOM   4596  CB  VAL A 629      -4.091 -10.315 -14.686  1.00 92.12           C  
ATOM   4597  O   VAL A 629      -3.339  -9.453 -17.778  1.00 92.12           O  
ATOM   4598  CG1 VAL A 629      -3.256 -11.470 -15.256  1.00 92.12           C  
ATOM   4599  CG2 VAL A 629      -3.672 -10.127 -13.221  1.00 92.12           C  
ATOM   4600  N   LEU A 630      -5.509  -9.162 -17.346  1.00 94.38           N  
ATOM   4601  CA  LEU A 630      -5.942  -9.456 -18.711  1.00 94.38           C  
ATOM   4602  C   LEU A 630      -5.926  -8.229 -19.624  1.00 94.38           C  
ATOM   4603  CB  LEU A 630      -7.328 -10.121 -18.680  1.00 94.38           C  
ATOM   4604  O   LEU A 630      -5.730  -8.396 -20.824  1.00 94.38           O  
ATOM   4605  CG  LEU A 630      -7.372 -11.486 -17.965  1.00 94.38           C  
ATOM   4606  CD1 LEU A 630      -8.797 -12.038 -18.027  1.00 94.38           C  
ATOM   4607  CD2 LEU A 630      -6.434 -12.518 -18.597  1.00 94.38           C  
ATOM   4608  N   SER A 631      -6.098  -7.012 -19.098  1.00 96.38           N  
ATOM   4609  CA  SER A 631      -6.233  -5.801 -19.929  1.00 96.38           C  
ATOM   4610  C   SER A 631      -5.067  -5.573 -20.906  1.00 96.38           C  
ATOM   4611  CB  SER A 631      -6.475  -4.541 -19.090  1.00 96.38           C  
ATOM   4612  O   SER A 631      -5.350  -5.390 -22.091  1.00 96.38           O  
ATOM   4613  OG  SER A 631      -7.695  -4.659 -18.394  1.00 96.38           O  
ATOM   4614  N   PRO A 632      -3.779  -5.654 -20.498  1.00 96.56           N  
ATOM   4615  CA  PRO A 632      -2.663  -5.496 -21.438  1.00 96.56           C  
ATOM   4616  C   PRO A 632      -2.656  -6.565 -22.535  1.00 96.56           C  
ATOM   4617  CB  PRO A 632      -1.380  -5.565 -20.596  1.00 96.56           C  
ATOM   4618  O   PRO A 632      -2.389  -6.267 -23.696  1.00 96.56           O  
ATOM   4619  CG  PRO A 632      -1.832  -5.363 -19.150  1.00 96.56           C  
ATOM   4620  CD  PRO A 632      -3.276  -5.851 -19.142  1.00 96.56           C  
ATOM   4621  N   ILE A 633      -2.991  -7.805 -22.169  1.00 95.81           N  
ATOM   4622  CA  ILE A 633      -2.998  -8.964 -23.067  1.00 95.81           C  
ATOM   4623  C   ILE A 633      -4.123  -8.823 -24.097  1.00 95.81           C  
ATOM   4624  CB  ILE A 633      -3.135 -10.269 -22.244  1.00 95.81           C  
ATOM   4625  O   ILE A 633      -3.896  -8.960 -25.298  1.00 95.81           O  
ATOM   4626  CG1 ILE A 633      -2.018 -10.385 -21.178  1.00 95.81           C  
ATOM   4627  CG2 ILE A 633      -3.117 -11.490 -23.178  1.00 95.81           C  
ATOM   4628  CD1 ILE A 633      -2.155 -11.597 -20.249  1.00 95.81           C  
ATOM   4629  N   VAL A 634      -5.338  -8.520 -23.635  1.00 97.00           N  
ATOM   4630  CA  VAL A 634      -6.512  -8.342 -24.496  1.00 97.00           C  
ATOM   4631  C   VAL A 634      -6.300  -7.171 -25.448  1.00 97.00           C  
ATOM   4632  CB  VAL A 634      -7.790  -8.158 -23.654  1.00 97.00           C  
ATOM   4633  O   VAL A 634      -6.524  -7.329 -26.646  1.00 97.00           O  
ATOM   4634  CG1 VAL A 634      -9.008  -7.785 -24.512  1.00 97.00           C  
ATOM   4635  CG2 VAL A 634      -8.139  -9.456 -22.911  1.00 97.00           C  
ATOM   4636  N   LEU A 635      -5.825  -6.024 -24.949  1.00 97.62           N  
ATOM   4637  CA  LEU A 635      -5.573  -4.856 -25.791  1.00 97.62           C  
ATOM   4638  C   LEU A 635      -4.541  -5.161 -26.881  1.00 97.62           C  
ATOM   4639  CB  LEU A 635      -5.131  -3.673 -24.912  1.00 97.62           C  
ATOM   4640  O   LEU A 635      -4.777  -4.839 -28.045  1.00 97.62           O  
ATOM   4641  CG  LEU A 635      -4.851  -2.387 -25.714  1.00 97.62           C  
ATOM   4642  CD1 LEU A 635      -6.076  -1.933 -26.505  1.00 97.62           C  
ATOM   4643  CD2 LEU A 635      -4.466  -1.260 -24.762  1.00 97.62           C  
ATOM   4644  N   TYR A 636      -3.442  -5.828 -26.519  1.00 97.44           N  
ATOM   4645  CA  TYR A 636      -2.413  -6.233 -27.470  1.00 97.44           C  
ATOM   4646  C   TYR A 636      -2.997  -7.053 -28.625  1.00 97.44           C  
ATOM   4647  CB  TYR A 636      -1.332  -7.041 -26.745  1.00 97.44           C  
ATOM   4648  O   TYR A 636      -2.848  -6.676 -29.785  1.00 97.44           O  
ATOM   4649  CG  TYR A 636      -0.262  -7.547 -27.685  1.00 97.44           C  
ATOM   4650  CD1 TYR A 636      -0.249  -8.899 -28.080  1.00 97.44           C  
ATOM   4651  CD2 TYR A 636       0.663  -6.637 -28.228  1.00 97.44           C  
ATOM   4652  CE1 TYR A 636       0.688  -9.341 -29.032  1.00 97.44           C  
ATOM   4653  CE2 TYR A 636       1.582  -7.071 -29.198  1.00 97.44           C  
ATOM   4654  OH  TYR A 636       2.464  -8.817 -30.559  1.00 97.44           O  
ATOM   4655  CZ  TYR A 636       1.595  -8.422 -29.598  1.00 97.44           C  
ATOM   4656  N   PHE A 637      -3.703  -8.147 -28.322  1.00 97.00           N  
ATOM   4657  CA  PHE A 637      -4.224  -9.036 -29.361  1.00 97.00           C  
ATOM   4658  C   PHE A 637      -5.351  -8.402 -30.181  1.00 97.00           C  
ATOM   4659  CB  PHE A 637      -4.666 -10.369 -28.747  1.00 97.00           C  
ATOM   4660  O   PHE A 637      -5.411  -8.622 -31.387  1.00 97.00           O  
ATOM   4661  CG  PHE A 637      -3.509 -11.269 -28.358  1.00 97.00           C  
ATOM   4662  CD1 PHE A 637      -2.671 -11.803 -29.356  1.00 97.00           C  
ATOM   4663  CD2 PHE A 637      -3.265 -11.582 -27.009  1.00 97.00           C  
ATOM   4664  CE1 PHE A 637      -1.585 -12.624 -29.005  1.00 97.00           C  
ATOM   4665  CE2 PHE A 637      -2.176 -12.399 -26.658  1.00 97.00           C  
ATOM   4666  CZ  PHE A 637      -1.333 -12.916 -27.654  1.00 97.00           C  
ATOM   4667  N   VAL A 638      -6.222  -7.593 -29.570  1.00 97.19           N  
ATOM   4668  CA  VAL A 638      -7.293  -6.897 -30.300  1.00 97.19           C  
ATOM   4669  C   VAL A 638      -6.714  -5.906 -31.310  1.00 97.19           C  
ATOM   4670  CB  VAL A 638      -8.265  -6.207 -29.324  1.00 97.19           C  
ATOM   4671  O   VAL A 638      -7.139  -5.902 -32.464  1.00 97.19           O  
ATOM   4672  CG1 VAL A 638      -9.236  -5.245 -30.023  1.00 97.19           C  
ATOM   4673  CG2 VAL A 638      -9.118  -7.258 -28.598  1.00 97.19           C  
ATOM   4674  N   ILE A 639      -5.724  -5.101 -30.914  1.00 97.56           N  
ATOM   4675  CA  ILE A 639      -5.088  -4.148 -31.833  1.00 97.56           C  
ATOM   4676  C   ILE A 639      -4.226  -4.872 -32.866  1.00 97.56           C  
ATOM   4677  CB  ILE A 639      -4.296  -3.074 -31.064  1.00 97.56           C  
ATOM   4678  O   ILE A 639      -4.237  -4.479 -34.027  1.00 97.56           O  
ATOM   4679  CG1 ILE A 639      -5.201  -2.242 -30.128  1.00 97.56           C  
ATOM   4680  CG2 ILE A 639      -3.551  -2.136 -32.031  1.00 97.56           C  
ATOM   4681  CD1 ILE A 639      -6.274  -1.383 -30.812  1.00 97.56           C  
ATOM   4682  N   LEU A 640      -3.552  -5.963 -32.495  1.00 96.44           N  
ATOM   4683  CA  LEU A 640      -2.792  -6.783 -33.440  1.00 96.44           C  
ATOM   4684  C   LEU A 640      -3.685  -7.354 -34.552  1.00 96.44           C  
ATOM   4685  CB  LEU A 640      -2.092  -7.909 -32.660  1.00 96.44           C  
ATOM   4686  O   LEU A 640      -3.270  -7.391 -35.704  1.00 96.44           O  
ATOM   4687  CG  LEU A 640      -1.226  -8.839 -33.527  1.00 96.44           C  
ATOM   4688  CD1 LEU A 640      -0.020  -8.107 -34.114  1.00 96.44           C  
ATOM   4689  CD2 LEU A 640      -0.714  -9.998 -32.673  1.00 96.44           C  
ATOM   4690  N   LEU A 641      -4.907  -7.785 -34.218  1.00 95.88           N  
ATOM   4691  CA  LEU A 641      -5.883  -8.268 -35.202  1.00 95.88           C  
ATOM   4692  C   LEU A 641      -6.460  -7.139 -36.066  1.00 95.88           C  
ATOM   4693  CB  LEU A 641      -7.030  -8.987 -34.468  1.00 95.88           C  
ATOM   4694  O   LEU A 641      -6.806  -7.372 -37.222  1.00 95.88           O  
ATOM   4695  CG  LEU A 641      -6.658 -10.349 -33.858  1.00 95.88           C  
ATOM   4696  CD1 LEU A 641      -7.822 -10.845 -32.996  1.00 95.88           C  
ATOM   4697  CD2 LEU A 641      -6.368 -11.404 -34.926  1.00 95.88           C  
ATOM   4698  N   ALA A 642      -6.605  -5.940 -35.501  1.00 95.44           N  
ATOM   4699  CA  ALA A 642      -7.195  -4.793 -36.187  1.00 95.44           C  
ATOM   4700  C   ALA A 642      -6.191  -4.001 -37.044  1.00 95.44           C  
ATOM   4701  CB  ALA A 642      -7.846  -3.901 -35.124  1.00 95.44           C  
ATOM   4702  O   ALA A 642      -6.598  -3.324 -37.987  1.00 95.44           O  
ATOM   4703  N   ALA A 643      -4.906  -4.046 -36.699  1.00 95.00           N  
ATOM   4704  CA  ALA A 643      -3.849  -3.245 -37.299  1.00 95.00           C  
ATOM   4705  C   ALA A 643      -2.557  -4.071 -37.436  1.00 95.00           C  
ATOM   4706  CB  ALA A 643      -3.704  -1.950 -36.478  1.00 95.00           C  
ATOM   4707  O   ALA A 643      -2.534  -5.067 -38.154  1.00 95.00           O  
ATOM   4708  N   ASP A 644      -1.473  -3.654 -36.782  1.00 93.62           N  
ATOM   4709  CA  ASP A 644      -0.180  -4.327 -36.826  1.00 93.62           C  
ATOM   4710  C   ASP A 644       0.476  -4.405 -35.438  1.00 93.62           C  
ATOM   4711  CB  ASP A 644       0.716  -3.667 -37.897  1.00 93.62           C  
ATOM   4712  O   ASP A 644      -0.025  -3.893 -34.432  1.00 93.62           O  
ATOM   4713  CG  ASP A 644       1.143  -2.228 -37.586  1.00 93.62           C  
ATOM   4714  OD1 ASP A 644       1.450  -1.953 -36.405  1.00 93.62           O  
ATOM   4715  OD2 ASP A 644       1.254  -1.425 -38.534  1.00 93.62           O  
ATOM   4716  N   GLN A 645       1.624  -5.079 -35.380  1.00 93.75           N  
ATOM   4717  CA  GLN A 645       2.362  -5.294 -34.139  1.00 93.75           C  
ATOM   4718  C   GLN A 645       2.889  -3.990 -33.523  1.00 93.75           C  
ATOM   4719  CB  GLN A 645       3.500  -6.278 -34.440  1.00 93.75           C  
ATOM   4720  O   GLN A 645       2.935  -3.873 -32.297  1.00 93.75           O  
ATOM   4721  CG  GLN A 645       4.212  -6.747 -33.166  1.00 93.75           C  
ATOM   4722  CD  GLN A 645       5.288  -7.789 -33.449  1.00 93.75           C  
ATOM   4723  NE2 GLN A 645       5.582  -8.672 -32.519  1.00 93.75           N  
ATOM   4724  OE1 GLN A 645       5.892  -7.830 -34.507  1.00 93.75           O  
ATOM   4725  N   LYS A 646       3.254  -3.001 -34.349  1.00 94.56           N  
ATOM   4726  CA  LYS A 646       3.713  -1.695 -33.868  1.00 94.56           C  
ATOM   4727  C   LYS A 646       2.563  -0.974 -33.172  1.00 94.56           C  
ATOM   4728  CB  LYS A 646       4.295  -0.886 -35.040  1.00 94.56           C  
ATOM   4729  O   LYS A 646       2.720  -0.561 -32.029  1.00 94.56           O  
ATOM   4730  CG  LYS A 646       4.664   0.535 -34.605  1.00 94.56           C  
ATOM   4731  CD  LYS A 646       5.264   1.356 -35.746  1.00 94.56           C  
ATOM   4732  CE  LYS A 646       5.273   2.813 -35.279  1.00 94.56           C  
ATOM   4733  NZ  LYS A 646       6.124   3.670 -36.127  1.00 94.56           N  
ATOM   4734  N   ALA A 647       1.408  -0.884 -33.826  1.00 95.94           N  
ATOM   4735  CA  ALA A 647       0.197  -0.288 -33.275  1.00 95.94           C  
ATOM   4736  C   ALA A 647      -0.224  -0.965 -31.963  1.00 95.94           C  
ATOM   4737  CB  ALA A 647      -0.902  -0.405 -34.333  1.00 95.94           C  
ATOM   4738  O   ALA A 647      -0.589  -0.283 -31.005  1.00 95.94           O  
ATOM   4739  N   ALA A 648      -0.118  -2.296 -31.889  1.00 96.50           N  
ATOM   4740  CA  ALA A 648      -0.450  -3.054 -30.688  1.00 96.50           C  
ATOM   4741  C   ALA A 648       0.447  -2.684 -29.497  1.00 96.50           C  
ATOM   4742  CB  ALA A 648      -0.393  -4.547 -31.023  1.00 96.50           C  
ATOM   4743  O   ALA A 648      -0.061  -2.403 -28.411  1.00 96.50           O  
ATOM   4744  N   PHE A 649       1.766  -2.621 -29.692  1.00 95.88           N  
ATOM   4745  CA  PHE A 649       2.686  -2.188 -28.637  1.00 95.88           C  
ATOM   4746  C   PHE A 649       2.509  -0.710 -28.274  1.00 95.88           C  
ATOM   4747  CB  PHE A 649       4.129  -2.482 -29.056  1.00 95.88           C  
ATOM   4748  O   PHE A 649       2.482  -0.372 -27.091  1.00 95.88           O  
ATOM   4749  CG  PHE A 649       4.506  -3.953 -29.149  1.00 95.88           C  
ATOM   4750  CD1 PHE A 649       4.112  -4.866 -28.149  1.00 95.88           C  
ATOM   4751  CD2 PHE A 649       5.326  -4.399 -30.202  1.00 95.88           C  
ATOM   4752  CE1 PHE A 649       4.515  -6.211 -28.217  1.00 95.88           C  
ATOM   4753  CE2 PHE A 649       5.754  -5.738 -30.252  1.00 95.88           C  
ATOM   4754  CZ  PHE A 649       5.337  -6.647 -29.267  1.00 95.88           C  
ATOM   4755  N   THR A 650       2.297   0.166 -29.259  1.00 95.69           N  
ATOM   4756  CA  THR A 650       1.999   1.583 -29.011  1.00 95.69           C  
ATOM   4757  C   THR A 650       0.752   1.746 -28.134  1.00 95.69           C  
ATOM   4758  CB  THR A 650       1.804   2.339 -30.333  1.00 95.69           C  
ATOM   4759  O   THR A 650       0.789   2.473 -27.140  1.00 95.69           O  
ATOM   4760  CG2 THR A 650       1.539   3.818 -30.105  1.00 95.69           C  
ATOM   4761  OG1 THR A 650       2.960   2.302 -31.131  1.00 95.69           O  
ATOM   4762  N   ALA A 651      -0.337   1.037 -28.450  1.00 97.44           N  
ATOM   4763  CA  ALA A 651      -1.579   1.094 -27.682  1.00 97.44           C  
ATOM   4764  C   ALA A 651      -1.403   0.560 -26.253  1.00 97.44           C  
ATOM   4765  CB  ALA A 651      -2.663   0.317 -28.436  1.00 97.44           C  
ATOM   4766  O   ALA A 651      -1.897   1.172 -25.306  1.00 97.44           O  
ATOM   4767  N   VAL A 652      -0.668  -0.545 -26.074  1.00 97.19           N  
ATOM   4768  CA  VAL A 652      -0.374  -1.102 -24.744  1.00 97.19           C  
ATOM   4769  C   VAL A 652       0.466  -0.136 -23.916  1.00 97.19           C  
ATOM   4770  CB  VAL A 652       0.303  -2.479 -24.849  1.00 97.19           C  
ATOM   4771  O   VAL A 652       0.088   0.159 -22.786  1.00 97.19           O  
ATOM   4772  CG1 VAL A 652       0.823  -2.996 -23.498  1.00 97.19           C  
ATOM   4773  CG2 VAL A 652      -0.693  -3.520 -25.368  1.00 97.19           C  
ATOM   4774  N   GLY A 653       1.557   0.411 -24.459  1.00 95.50           N  
ATOM   4775  CA  GLY A 653       2.370   1.387 -23.731  1.00 95.50           C  
ATOM   4776  C   GLY A 653       1.590   2.661 -23.386  1.00 95.50           C  
ATOM   4777  O   GLY A 653       1.702   3.178 -22.276  1.00 95.50           O  
ATOM   4778  N   ALA A 654       0.714   3.131 -24.276  1.00 96.69           N  
ATOM   4779  CA  ALA A 654      -0.160   4.263 -23.983  1.00 96.69           C  
ATOM   4780  C   ALA A 654      -1.235   3.940 -22.925  1.00 96.69           C  
ATOM   4781  CB  ALA A 654      -0.759   4.740 -25.300  1.00 96.69           C  
ATOM   4782  O   ALA A 654      -1.574   4.803 -22.114  1.00 96.69           O  
ATOM   4783  N   MET A 655      -1.721   2.695 -22.863  1.00 97.25           N  
ATOM   4784  CA  MET A 655      -2.591   2.222 -21.781  1.00 97.25           C  
ATOM   4785  C   MET A 655      -1.900   2.308 -20.422  1.00 97.25           C  
ATOM   4786  CB  MET A 655      -3.080   0.800 -22.093  1.00 97.25           C  
ATOM   4787  O   MET A 655      -2.529   2.752 -19.463  1.00 97.25           O  
ATOM   4788  CG  MET A 655      -4.112   0.274 -21.089  1.00 97.25           C  
ATOM   4789  SD  MET A 655      -4.427  -1.508 -21.167  1.00 97.25           S  
ATOM   4790  CE  MET A 655      -2.789  -2.096 -20.686  1.00 97.25           C  
ATOM   4791  N   LEU A 656      -0.604   1.983 -20.343  1.00 95.50           N  
ATOM   4792  CA  LEU A 656       0.174   2.147 -19.111  1.00 95.50           C  
ATOM   4793  C   LEU A 656       0.120   3.596 -18.615  1.00 95.50           C  
ATOM   4794  CB  LEU A 656       1.636   1.702 -19.317  1.00 95.50           C  
ATOM   4795  O   LEU A 656      -0.266   3.840 -17.473  1.00 95.50           O  
ATOM   4796  CG  LEU A 656       1.837   0.262 -19.817  1.00 95.50           C  
ATOM   4797  CD1 LEU A 656       3.317  -0.114 -19.846  1.00 95.50           C  
ATOM   4798  CD2 LEU A 656       1.059  -0.733 -18.963  1.00 95.50           C  
ATOM   4799  N   LEU A 657       0.414   4.563 -19.490  1.00 93.75           N  
ATOM   4800  CA  LEU A 657       0.352   5.991 -19.157  1.00 93.75           C  
ATOM   4801  C   LEU A 657      -1.058   6.433 -18.744  1.00 93.75           C  
ATOM   4802  CB  LEU A 657       0.839   6.825 -20.354  1.00 93.75           C  
ATOM   4803  O   LEU A 657      -1.213   7.127 -17.739  1.00 93.75           O  
ATOM   4804  CG  LEU A 657       2.341   6.703 -20.662  1.00 93.75           C  
ATOM   4805  CD1 LEU A 657       2.640   7.480 -21.945  1.00 93.75           C  
ATOM   4806  CD2 LEU A 657       3.204   7.276 -19.534  1.00 93.75           C  
ATOM   4807  N   GLY A 658      -2.090   6.006 -19.479  1.00 95.62           N  
ATOM   4808  CA  GLY A 658      -3.484   6.328 -19.165  1.00 95.62           C  
ATOM   4809  C   GLY A 658      -3.898   5.820 -17.783  1.00 95.62           C  
ATOM   4810  O   GLY A 658      -4.488   6.564 -16.993  1.00 95.62           O  
ATOM   4811  N   THR A 659      -3.530   4.578 -17.458  1.00 95.69           N  
ATOM   4812  CA  THR A 659      -3.782   3.959 -16.153  1.00 95.69           C  
ATOM   4813  C   THR A 659      -3.017   4.649 -15.030  1.00 95.69           C  
ATOM   4814  CB  THR A 659      -3.416   2.469 -16.198  1.00 95.69           C  
ATOM   4815  O   THR A 659      -3.584   4.852 -13.960  1.00 95.69           O  
ATOM   4816  CG2 THR A 659      -3.573   1.768 -14.853  1.00 95.69           C  
ATOM   4817  OG1 THR A 659      -4.276   1.802 -17.089  1.00 95.69           O  
ATOM   4818  N   ILE A 660      -1.764   5.049 -15.257  1.00 93.00           N  
ATOM   4819  CA  ILE A 660      -0.954   5.767 -14.263  1.00 93.00           C  
ATOM   4820  C   ILE A 660      -1.586   7.115 -13.929  1.00 93.00           C  
ATOM   4821  CB  ILE A 660       0.490   5.946 -14.780  1.00 93.00           C  
ATOM   4822  O   ILE A 660      -1.830   7.406 -12.758  1.00 93.00           O  
ATOM   4823  CG1 ILE A 660       1.197   4.578 -14.807  1.00 93.00           C  
ATOM   4824  CG2 ILE A 660       1.281   6.939 -13.904  1.00 93.00           C  
ATOM   4825  CD1 ILE A 660       2.466   4.570 -15.676  1.00 93.00           C  
ATOM   4826  N   VAL A 661      -1.865   7.928 -14.954  1.00 93.19           N  
ATOM   4827  CA  VAL A 661      -2.374   9.289 -14.764  1.00 93.19           C  
ATOM   4828  C   VAL A 661      -3.713   9.238 -14.046  1.00 93.19           C  
ATOM   4829  CB  VAL A 661      -2.465  10.051 -16.101  1.00 93.19           C  
ATOM   4830  O   VAL A 661      -3.845   9.797 -12.964  1.00 93.19           O  
ATOM   4831  CG1 VAL A 661      -3.153  11.416 -15.945  1.00 93.19           C  
ATOM   4832  CG2 VAL A 661      -1.064  10.313 -16.668  1.00 93.19           C  
ATOM   4833  N   THR A 662      -4.696   8.529 -14.596  1.00 95.81           N  
ATOM   4834  CA  THR A 662      -6.038   8.467 -13.995  1.00 95.81           C
[truncated: 45,117 more chars]
