# Supplementary material for: The inorganic pyrophosphatases of microorganisms: a structural and functional review
Source: PeerJ. 2024 Jun 24;12:e17496. doi: 10.7717/peerj.17496 (PMC11210485; doi:10.7717/peerj.17496)
Supplement: Supplemental Information 1 [file peerj-12-17496-s001.zip › Supplementary Files/m_PPases/AF-Q82TF3-F1-model_v4_M_Neuropea.pdb]

HEADER                                            01-JUN-22                     
TITLE     ALPHAFOLD MONOMER V2.0 PREDICTION FOR K(+)-INSENSITIVE PYROPHOSPHATE- 
TITLE    2 ENERGIZED PROTON PUMP (Q82TF3)                                       
COMPND    MOL_ID: 1;                                                            
COMPND   2 MOLECULE: K(+)-INSENSITIVE PYROPHOSPHATE-ENERGIZED PROTON PUMP;      
COMPND   3 CHAIN: A                                                             
SOURCE    MOL_ID: 1;                                                            
SOURCE   2 ORGANISM_SCIENTIFIC: NITROSOMONAS EUROPAEA (STRAIN ATCC 19718 / CIP  
SOURCE   3 103999 / KCTC 2705 / NBRC 14298);                                    
SOURCE   4 ORGANISM_TAXID: 228410                                               
REMARK   1                                                                      
REMARK   1 REFERENCE 1                                                          
REMARK   1  AUTH   JOHN JUMPER, RICHARD EVANS, ALEXANDER PRITZEL, TIM GREEN,    
REMARK   1  AUTH 2 MICHAEL FIGURNOV, OLAF RONNEBERGER, KATHRYN TUNYASUVUNAKOOL, 
REMARK   1  AUTH 3 RUSS BATES, AUGUSTIN ZIDEK, ANNA POTAPENKO, ALEX BRIDGLAND,  
REMARK   1  AUTH 4 CLEMENS MEYER, SIMON A A KOHL, ANDREW J BALLARD,             
REMARK   1  AUTH 5 ANDREW COWIE, BERNARDINO ROMERA-PAREDES, STANISLAV NIKOLOV,  
REMARK   1  AUTH 6 RISHUB JAIN, JONAS ADLER, TREVOR BACK, STIG PETERSEN,        
REMARK   1  AUTH 7 DAVID REIMAN, ELLEN CLANCY, MICHAL ZIELINSKI,                
REMARK   1  AUTH 8 MARTIN STEINEGGER, MICHALINA PACHOLSKA, TAMAS BERGHAMMER,    
REMARK   1  AUTH 9 DAVID SILVER, ORIOL VINYALS, ANDREW W SENIOR,                
REMARK   1  AUTH10 KORAY KAVUKCUOGLU, PUSHMEET KOHLI, DEMIS HASSABIS            
REMARK   1  TITL   HIGHLY ACCURATE PROTEIN STRUCTURE PREDICTION WITH ALPHAFOLD  
REMARK   1  REF    NATURE                        V. 596   583 2021              
REMARK   1  REFN                   ISSN 0028-0836                               
REMARK   1  PMID   34265844                                                     
REMARK   1  DOI    10.1038/s41586-021-03819-2                                   
REMARK   1                                                                      
REMARK   1 DISCLAIMERS                                                          
REMARK   1 ALPHAFOLD DATA, COPYRIGHT (2021) DEEPMIND TECHNOLOGIES LIMITED. THE  
REMARK   1 INFORMATION PROVIDED IS THEORETICAL MODELLING ONLY AND CAUTION SHOULD
REMARK   1 BE EXERCISED IN ITS USE. IT IS PROVIDED "AS-IS" WITHOUT ANY WARRANTY 
REMARK   1 OF ANY KIND, WHETHER EXPRESSED OR IMPLIED. NO WARRANTY IS GIVEN THAT 
REMARK   1 USE OF THE INFORMATION SHALL NOT INFRINGE THE RIGHTS OF ANY THIRD    
REMARK   1 PARTY. THE INFORMATION IS NOT INTENDED TO BE A SUBSTITUTE FOR        
REMARK   1 PROFESSIONAL MEDICAL ADVICE, DIAGNOSIS, OR TREATMENT, AND DOES NOT   
REMARK   1 CONSTITUTE MEDICAL OR OTHER PROFESSIONAL ADVICE. IT IS AVAILABLE FOR 
REMARK   1 ACADEMIC AND COMMERCIAL PURPOSES, UNDER CC-BY 4.0 LICENCE.           
DBREF  XXXX A    1   685  UNP    Q82TF3   HPPA_NITEU       1    685             
SEQRES   1 A  685  MET ALA ASN GLY LEU THR ILE ALA ILE CYS SER ALA ILE          
SEQRES   2 A  685  LEU ALA LEU ILE PHE SER GLY LEU TRP ILE ARG ARG ILE          
SEQRES   3 A  685  TYR ALA GLN SER ALA GLY ASP SER ARG MET GLN GLU ILE          
SEQRES   4 A  685  ALA ALA ALA VAL GLN GLU GLY ALA SER ALA TYR LEU LYS          
SEQRES   5 A  685  ARG GLN TYR LEU THR ILE GLY MET VAL GLY THR VAL LEU          
SEQRES   6 A  685  PHE VAL ILE ILE GLY LEU ALA LEU SER TRP ASN THR ALA          
SEQRES   7 A  685  ILE GLY PHE ALA LEU GLY ALA ILE LEU SER GLY LEU ALA          
SEQRES   8 A  685  GLY PHE MET GLY MET ASN VAL SER VAL GLN SER ASN VAL          
SEQRES   9 A  685  ARG THR ALA GLU ALA ALA ARG SER GLY LEU ASN GLU ALA          
SEQRES  10 A  685  LEU ALA ILE ALA PHE ARG GLY GLY ALA VAL THR GLY MET          
SEQRES  11 A  685  LEU VAL VAL GLY LEU GLY LEU LEU GLY VAL ALA GLY TYR          
SEQRES  12 A  685  THR ALA LEU LEU VAL SER GLY ALA ASP GLU THR SER SER          
SEQRES  13 A  685  ILE SER ASP LEU ILE HIS PRO LEU ILE GLY PHE ALA PHE          
SEQRES  14 A  685  GLY GLY SER LEU ILE SER ILE PHE ALA ARG LEU GLY GLY          
SEQRES  15 A  685  GLY ILE PHE THR LYS GLY ALA ASP VAL GLY ALA ASP LEU          
SEQRES  16 A  685  VAL GLY LYS VAL GLU ALA GLY ILE PRO GLU ASP ASP PRO          
SEQRES  17 A  685  ARG ASN PRO ALA VAL ILE ALA ASP ASN VAL GLY ASP ASN          
SEQRES  18 A  685  VAL GLY ASP CYS ALA GLY MET ALA ALA ASP LEU PHE GLU          
SEQRES  19 A  685  THR TYR ALA VAL THR ILE ILE ALA THR MET LEU LEU GLY          
SEQRES  20 A  685  ALA LEU LEU PHE LYS THR GLY THR GLY ASP ALA ALA VAL          
SEQRES  21 A  685  TYR PRO LEU ALA LEU GLY ALA ALA SER ILE VAL ALA SER          
SEQRES  22 A  685  ILE ILE GLY CYS TYR PHE VAL LYS MET ARG GLU GLY GLY          
SEQRES  23 A  685  LYS ILE MET ASN ALA LEU TYR ARG GLY LEU ALA VAL ALA          
SEQRES  24 A  685  GLY GLY ILE ALA PHE PHE ALA TYR LEU PRO ILE THR VAL          
SEQRES  25 A  685  TRP PHE MET GLY GLY ALA THR LEU THR LEU ASP GLY THR          
SEQRES  26 A  685  GLU VAL GLY GLY GLY GLU LEU ILE MET ARG LEU PHE ALA          
SEQRES  27 A  685  SER THR THR ILE GLY LEU VAL LEU THR GLY LEU MET VAL          
SEQRES  28 A  685  VAL ILE THR GLU TYR TYR THR SER THR GLU TYR PRO PRO          
SEQRES  29 A  685  VAL GLN HIS ILE ALA ASN ALA SER THR THR GLY HIS ALA          
SEQRES  30 A  685  THR ASN ILE ILE ALA GLY LEU GLY VAL GLY MET ARG ALA          
SEQRES  31 A  685  THR ALA ALA PRO VAL LEU ALA VAL CYS ALA SER ILE ILE          
SEQRES  32 A  685  VAL ALA TYR SER LEU ALA GLY LEU TYR GLY ILE ALA ILE          
SEQRES  33 A  685  ALA ALA THR ALA MET LEU SER MET THR GLY ILE ILE VAL          
SEQRES  34 A  685  ALA LEU ASP ALA TYR GLY PRO ILE THR ASP ASN ALA GLY          
SEQRES  35 A  685  GLY ILE ALA GLU MET ALA GLY MET PRO GLU SER VAL ARG          
SEQRES  36 A  685  ALA VAL THR ASP PRO LEU ASP ALA VAL GLY ASN THR THR          
SEQRES  37 A  685  LYS ALA VAL THR LYS GLY TYR ALA ILE GLY SER ALA GLY          
SEQRES  38 A  685  LEU ALA ALA LEU VAL LEU PHE ALA ASP TYR THR HIS GLY          
SEQRES  39 A  685  LEU GLU HIS ALA ASN LYS LEU MET THR PHE ASP LEU SER          
SEQRES  40 A  685  ASN HIS LEU VAL ILE ILE GLY LEU PHE ILE GLY GLY MET          
SEQRES  41 A  685  VAL PRO PHE LEU PHE GLY ALA MET SER MET GLU ALA VAL          
SEQRES  42 A  685  GLY ARG ALA ALA GLY SER VAL VAL LEU GLU VAL ARG ARG          
SEQRES  43 A  685  GLN PHE LYS GLU ILE PRO GLY ILE MET ASP GLY SER ARG          
SEQRES  44 A  685  LYS PRO ASP TYR SER ARG ALA VAL ASP MET LEU THR LYS          
SEQRES  45 A  685  ALA ALA ILE ARG GLU MET ILE VAL PRO SER LEU LEU PRO          
SEQRES  46 A  685  VAL LEU ILE PRO VAL LEU VAL GLY VAL PHE LEU GLY PRO          
SEQRES  47 A  685  GLN ALA LEU GLY GLY VAL LEU MET GLY SER ILE VAL THR          
SEQRES  48 A  685  GLY LEU PHE ILE ALA ILE SER MET THR ALA GLY GLY GLY          
SEQRES  49 A  685  ALA TRP ASP ASN ALA LYS LYS TYR ILE GLU ASP GLY ASN          
SEQRES  50 A  685  TYR GLY GLY LYS GLY SER ASP ALA HIS LYS ALA ALA VAL          
SEQRES  51 A  685  THR GLY ASP THR VAL GLY ASP PRO TYR LYS ASP THR ALA          
SEQRES  52 A  685  GLY PRO ALA ILE ASN PRO LEU ILE LYS ILE ILE ASN ILE          
SEQRES  53 A  685  VAL ALA LEU LEU ILE ILE PRO LEU LEU                          
CRYST1    1.000    1.000    1.000  90.00  90.00  90.00 P 1           1          
ORIGX1      1.000000  0.000000  0.000000        0.00000                         
ORIGX2      0.000000  1.000000  0.000000        0.00000                         
ORIGX3      0.000000  0.000000  1.000000        0.00000                         
SCALE1      1.000000  0.000000  0.000000        0.00000                         
SCALE2      0.000000  1.000000  0.000000        0.00000                         
SCALE3      0.000000  0.000000  1.000000        0.00000                         
MODEL        1                                                                  
ATOM      1  N   MET A   1      29.727   4.783  -2.939  1.00 84.25           N  
ATOM      2  CA  MET A   1      28.912   3.565  -2.729  1.00 84.25           C  
ATOM      3  C   MET A   1      28.830   3.131  -1.261  1.00 84.25           C  
ATOM      4  CB  MET A   1      29.363   2.421  -3.640  1.00 84.25           C  
ATOM      5  O   MET A   1      27.747   3.196  -0.691  1.00 84.25           O  
ATOM      6  CG  MET A   1      28.243   1.392  -3.781  1.00 84.25           C  
ATOM      7  SD  MET A   1      28.641   0.071  -4.940  1.00 84.25           S  
ATOM      8  CE  MET A   1      26.979  -0.603  -5.204  1.00 84.25           C  
ATOM      9  N   ALA A   2      29.938   2.727  -0.616  1.00 88.29           N  
ATOM     10  CA  ALA A   2      29.930   2.178   0.754  1.00 88.29           C  
ATOM     11  C   ALA A   2      29.223   3.078   1.787  1.00 88.29           C  
ATOM     12  CB  ALA A   2      31.380   1.904   1.175  1.00 88.29           C  
ATOM     13  O   ALA A   2      28.401   2.601   2.564  1.00 88.29           O  
ATOM     14  N   ASN A   3      29.463   4.393   1.739  1.00 89.96           N  
ATOM     15  CA  ASN A   3      28.780   5.354   2.612  1.00 89.96           C  
ATOM     16  C   ASN A   3      27.253   5.334   2.431  1.00 89.96           C  
ATOM     17  CB  ASN A   3      29.341   6.765   2.354  1.00 89.96           C  
ATOM     18  O   ASN A   3      26.528   5.397   3.418  1.00 89.96           O  
ATOM     19  CG  ASN A   3      30.790   6.922   2.782  1.00 89.96           C  
ATOM     20  ND2 ASN A   3      31.491   7.882   2.230  1.00 89.96           N  
ATOM     21  OD1 ASN A   3      31.314   6.181   3.592  1.00 89.96           O  
ATOM     22  N   GLY A   4      26.757   5.201   1.196  1.00 91.12           N  
ATOM     23  CA  GLY A   4      25.318   5.150   0.907  1.00 91.12           C  
ATOM     24  C   GLY A   4      24.654   3.912   1.489  1.00 91.12           C  
ATOM     25  O   GLY A   4      23.617   4.025   2.137  1.00 91.12           O  
ATOM     26  N   LEU A   5      25.301   2.753   1.348  1.00 95.82           N  
ATOM     27  CA  LEU A   5      24.829   1.501   1.942  1.00 95.82           C  
ATOM     28  C   LEU A   5      24.808   1.583   3.472  1.00 95.82           C  
ATOM     29  CB  LEU A   5      25.706   0.331   1.461  1.00 95.82           C  
ATOM     30  O   LEU A   5      23.798   1.253   4.089  1.00 95.82           O  
ATOM     31  CG  LEU A   5      25.669   0.090  -0.059  1.00 95.82           C  
ATOM     32  CD1 LEU A   5      26.654  -1.015  -0.432  1.00 95.82           C  
ATOM     33  CD2 LEU A   5      24.279  -0.315  -0.546  1.00 95.82           C  
ATOM     34  N   THR A   6      25.879   2.092   4.086  1.00 95.69           N  
ATOM     35  CA  THR A   6      25.962   2.259   5.543  1.00 95.69           C  
ATOM     36  C   THR A   6      24.868   3.182   6.072  1.00 95.69           C  
ATOM     37  CB  THR A   6      27.342   2.797   5.945  1.00 95.69           C  
ATOM     38  O   THR A   6      24.192   2.836   7.037  1.00 95.69           O  
ATOM     39  CG2 THR A   6      27.510   2.956   7.456  1.00 95.69           C  
ATOM     40  OG1 THR A   6      28.328   1.884   5.529  1.00 95.69           O  
ATOM     41  N   ILE A   7      24.648   4.338   5.440  1.00 96.54           N  
ATOM     42  CA  ILE A   7      23.605   5.287   5.858  1.00 96.54           C  
ATOM     43  C   ILE A   7      22.216   4.665   5.715  1.00 96.54           C  
ATOM     44  CB  ILE A   7      23.718   6.595   5.053  1.00 96.54           C  
ATOM     45  O   ILE A   7      21.407   4.771   6.634  1.00 96.54           O  
ATOM     46  CG1 ILE A   7      25.008   7.336   5.448  1.00 96.54           C  
ATOM     47  CG2 ILE A   7      22.504   7.518   5.271  1.00 96.54           C  
ATOM     48  CD1 ILE A   7      25.328   8.464   4.469  1.00 96.54           C  
ATOM     49  N   ALA A   8      21.953   3.984   4.599  1.00 97.64           N  
ATOM     50  CA  ALA A   8      20.683   3.312   4.362  1.00 97.64           C  
ATOM     51  C   ALA A   8      20.397   2.237   5.418  1.00 97.64           C  
ATOM     52  CB  ALA A   8      20.707   2.752   2.940  1.00 97.64           C  
ATOM     53  O   ALA A   8      19.315   2.228   6.004  1.00 97.64           O  
ATOM     54  N   ILE A   9      21.385   1.394   5.735  1.00 98.22           N  
ATOM     55  CA  ILE A   9      21.269   0.360   6.772  1.00 98.22           C  
ATOM     56  C   ILE A   9      21.065   0.994   8.155  1.00 98.22           C  
ATOM     57  CB  ILE A   9      22.497  -0.580   6.721  1.00 98.22           C  
ATOM     58  O   ILE A   9      20.171   0.580   8.891  1.00 98.22           O  
ATOM     59  CG1 ILE A   9      22.474  -1.416   5.418  1.00 98.22           C  
ATOM     60  CG2 ILE A   9      22.536  -1.515   7.945  1.00 98.22           C  
ATOM     61  CD1 ILE A   9      23.796  -2.133   5.114  1.00 98.22           C  
ATOM     62  N   CYS A  10      21.830   2.030   8.509  1.00 98.26           N  
ATOM     63  CA  CYS A  10      21.677   2.738   9.783  1.00 98.26           C  
ATOM     64  C   CYS A  10      20.288   3.377   9.935  1.00 98.26           C  
ATOM     65  CB  CYS A  10      22.778   3.799   9.900  1.00 98.26           C  
ATOM     66  O   CYS A  10      19.657   3.228  10.983  1.00 98.26           O  
ATOM     67  SG  CYS A  10      24.364   3.004  10.283  1.00 98.26           S  
ATOM     68  N   SER A  11      19.782   4.055   8.900  1.00 98.22           N  
ATOM     69  CA  SER A  11      18.433   4.635   8.913  1.00 98.22           C  
ATOM     70  C   SER A  11      17.345   3.566   8.954  1.00 98.22           C  
ATOM     71  CB  SER A  11      18.207   5.524   7.692  1.00 98.22           C  
ATOM     72  O   SER A  11      16.351   3.729   9.660  1.00 98.22           O  
ATOM     73  OG  SER A  11      18.845   6.770   7.876  1.00 98.22           O  
ATOM     74  N   ALA A  12      17.533   2.445   8.261  1.00 98.35           N  
ATOM     75  CA  ALA A  12      16.607   1.326   8.329  1.00 98.35           C  
ATOM     76  C   ALA A  12      16.537   0.725   9.744  1.00 98.35           C  
ATOM     77  CB  ALA A  12      17.041   0.294   7.296  1.00 98.35           C  
ATOM     78  O   ALA A  12      15.450   0.526  10.284  1.00 98.35           O  
ATOM     79  N   ILE A  13      17.688   0.525  10.397  1.00 98.53           N  
ATOM     80  CA  ILE A  13      17.756   0.093  11.802  1.00 98.53           C  
ATOM     81  C   ILE A  13      17.068   1.117  12.714  1.00 98.53           C  
ATOM     82  CB  ILE A  13      19.225  -0.159  12.216  1.00 98.53           C  
ATOM     83  O   ILE A  13      16.322   0.731  13.613  1.00 98.53           O  
ATOM     84  CG1 ILE A  13      19.780  -1.404  11.485  1.00 98.53           C  
ATOM     85  CG2 ILE A  13      19.355  -0.350  13.740  1.00 98.53           C  
ATOM     86  CD1 ILE A  13      21.306  -1.537  11.574  1.00 98.53           C  
ATOM     87  N   LEU A  14      17.257   2.418  12.470  1.00 98.50           N  
ATOM     88  CA  LEU A  14      16.578   3.477  13.218  1.00 98.50           C  
ATOM     89  C   LEU A  14      15.047   3.363  13.111  1.00 98.50           C  
ATOM     90  CB  LEU A  14      17.080   4.842  12.718  1.00 98.50           C  
ATOM     91  O   LEU A  14      14.365   3.458  14.133  1.00 98.50           O  
ATOM     92  CG  LEU A  14      16.596   6.034  13.557  1.00 98.50           C  
ATOM     93  CD1 LEU A  14      17.254   6.039  14.938  1.00 98.50           C  
ATOM     94  CD2 LEU A  14      16.944   7.334  12.837  1.00 98.50           C  
ATOM     95  N   ALA A  15      14.508   3.103  11.915  1.00 98.55           N  
ATOM     96  CA  ALA A  15      13.074   2.874  11.712  1.00 98.55           C  
ATOM     97  C   ALA A  15      12.559   1.693  12.552  1.00 98.55           C  
ATOM     98  CB  ALA A  15      12.806   2.629  10.222  1.00 98.55           C  
ATOM     99  O   ALA A  15      11.526   1.800  13.219  1.00 98.55           O  
ATOM    100  N   LEU A  16      13.307   0.584  12.586  1.00 98.38           N  
ATOM    101  CA  LEU A  16      12.958  -0.600  13.378  1.00 98.38           C  
ATOM    102  C   LEU A  16      13.037  -0.335  14.890  1.00 98.38           C  
ATOM    103  CB  LEU A  16      13.864  -1.779  12.977  1.00 98.38           C  
ATOM    104  O   LEU A  16      12.164  -0.776  15.639  1.00 98.38           O  
ATOM    105  CG  LEU A  16      13.751  -2.225  11.506  1.00 98.38           C  
ATOM    106  CD1 LEU A  16      14.710  -3.389  11.255  1.00 98.38           C  
ATOM    107  CD2 LEU A  16      12.338  -2.664  11.125  1.00 98.38           C  
ATOM    108  N   ILE A  17      14.029   0.437  15.350  1.00 98.56           N  
ATOM    109  CA  ILE A  17      14.139   0.852  16.757  1.00 98.56           C  
ATOM    110  C   ILE A  17      12.919   1.684  17.162  1.00 98.56           C  
ATOM    111  CB  ILE A  17      15.465   1.610  17.015  1.00 98.56           C  
ATOM    112  O   ILE A  17      12.279   1.382  18.170  1.00 98.56           O  
ATOM    113  CG1 ILE A  17      16.659   0.631  16.938  1.00 98.56           C  
ATOM    114  CG2 ILE A  17      15.454   2.312  18.391  1.00 98.56           C  
ATOM    115  CD1 ILE A  17      18.027   1.324  16.899  1.00 98.56           C  
ATOM    116  N   PHE A  18      12.562   2.710  16.383  1.00 98.15           N  
ATOM    117  CA  PHE A  18      11.395   3.546  16.685  1.00 98.15           C  
ATOM    118  C   PHE A  18      10.082   2.763  16.615  1.00 98.15           C  
ATOM    119  CB  PHE A  18      11.369   4.786  15.785  1.00 98.15           C  
ATOM    120  O   PHE A  18       9.228   2.960  17.481  1.00 98.15           O  
ATOM    121  CG  PHE A  18      12.123   5.953  16.388  1.00 98.15           C  
ATOM    122  CD1 PHE A  18      11.447   6.876  17.210  1.00 98.15           C  
ATOM    123  CD2 PHE A  18      13.501   6.108  16.158  1.00 98.15           C  
ATOM    124  CE1 PHE A  18      12.146   7.957  17.782  1.00 98.15           C  
ATOM    125  CE2 PHE A  18      14.195   7.190  16.725  1.00 98.15           C  
ATOM    126  CZ  PHE A  18      13.519   8.117  17.532  1.00 98.15           C  
ATOM    127  N   SER A  19       9.965   1.816  15.679  1.00 98.25           N  
ATOM    128  CA  SER A  19       8.854   0.858  15.638  1.00 98.25           C  
ATOM    129  C   SER A  19       8.740   0.104  16.967  1.00 98.25           C  
ATOM    130  CB  SER A  19       9.027  -0.141  14.487  1.00 98.25           C  
ATOM    131  O   SER A  19       7.689   0.130  17.602  1.00 98.25           O  
ATOM    132  OG  SER A  19       9.094   0.532  13.253  1.00 98.25           O  
ATOM    133  N   GLY A  20       9.838  -0.478  17.463  1.00 98.01           N  
ATOM    134  CA  GLY A  20       9.868  -1.174  18.755  1.00 98.01           C  
ATOM    135  C   GLY A  20       9.517  -0.279  19.953  1.00 98.01           C  
ATOM    136  O   GLY A  20       8.785  -0.695  20.855  1.00 98.01           O  
ATOM    137  N   LEU A  21       9.982   0.975  19.958  1.00 97.99           N  
ATOM    138  CA  LEU A  21       9.653   1.947  21.007  1.00 97.99           C  
ATOM    139  C   LEU A  21       8.163   2.315  21.013  1.00 97.99           C  
ATOM    140  CB  LEU A  21      10.509   3.217  20.840  1.00 97.99           C  
ATOM    141  O   LEU A  21       7.564   2.416  22.088  1.00 97.99           O  
ATOM    142  CG  LEU A  21      12.015   3.043  21.105  1.00 97.99           C  
ATOM    143  CD1 LEU A  21      12.729   4.364  20.817  1.00 97.99           C  
ATOM    144  CD2 LEU A  21      12.309   2.641  22.552  1.00 97.99           C  
ATOM    145  N   TRP A  22       7.556   2.515  19.842  1.00 97.47           N  
ATOM    146  CA  TRP A  22       6.126   2.798  19.729  1.00 97.47           C  
ATOM    147  C   TRP A  22       5.270   1.583  20.072  1.00 97.47           C  
ATOM    148  CB  TRP A  22       5.799   3.348  18.342  1.00 97.47           C  
ATOM    149  O   TRP A  22       4.327   1.747  20.842  1.00 97.47           O  
ATOM    150  CG  TRP A  22       6.296   4.729  18.038  1.00 97.47           C  
ATOM    151  CD1 TRP A  22       6.547   5.722  18.925  1.00 97.47           C  
ATOM    152  CD2 TRP A  22       6.600   5.284  16.725  1.00 97.47           C  
ATOM    153  CE2 TRP A  22       7.026   6.636  16.892  1.00 97.47           C  
ATOM    154  CE3 TRP A  22       6.547   4.783  15.410  1.00 97.47           C  
ATOM    155  NE1 TRP A  22       6.984   6.848  18.253  1.00 97.47           N  
ATOM    156  CH2 TRP A  22       7.314   6.924  14.512  1.00 97.47           C  
ATOM    157  CZ2 TRP A  22       7.383   7.455  15.811  1.00 97.47           C  
ATOM    158  CZ3 TRP A  22       6.897   5.596  14.318  1.00 97.47           C  
ATOM    159  N   ILE A  23       5.649   0.376  19.638  1.00 98.00           N  
ATOM    160  CA  ILE A  23       4.986  -0.875  20.045  1.00 98.00           C  
ATOM    161  C   ILE A  23       4.949  -0.981  21.569  1.00 98.00           C  
ATOM    162  CB  ILE A  23       5.686  -2.105  19.421  1.00 98.00           C  
ATOM    163  O   ILE A  23       3.881  -1.166  22.147  1.00 98.00           O  
ATOM    164  CG1 ILE A  23       5.437  -2.134  17.900  1.00 98.00           C  
ATOM    165  CG2 ILE A  23       5.183  -3.421  20.050  1.00 98.00           C  
ATOM    166  CD1 ILE A  23       6.350  -3.110  17.144  1.00 98.00           C  
ATOM    167  N   ARG A  24       6.088  -0.778  22.247  1.00 97.61           N  
ATOM    168  CA  ARG A  24       6.148  -0.823  23.716  1.00 97.61           C  
ATOM    169  C   ARG A  24       5.220   0.207  24.367  1.00 97.61           C  
ATOM    170  CB  ARG A  24       7.604  -0.649  24.170  1.00 97.61           C  
ATOM    171  O   ARG A  24       4.598  -0.095  25.382  1.00 97.61           O  
ATOM    172  CG  ARG A  24       7.738  -0.775  25.695  1.00 97.61           C  
ATOM    173  CD  ARG A  24       9.197  -0.641  26.133  1.00 97.61           C  
ATOM    174  NE  ARG A  24       9.301  -0.613  27.604  1.00 97.61           N  
ATOM    175  NH1 ARG A  24      11.591  -0.559  27.744  1.00 97.61           N  
ATOM    176  NH2 ARG A  24      10.370  -0.545  29.613  1.00 97.61           N  
ATOM    177  CZ  ARG A  24      10.416  -0.572  28.311  1.00 97.61           C  
ATOM    178  N   ARG A  25       5.131   1.420  23.811  1.00 96.21           N  
ATOM    179  CA  ARG A  25       4.244   2.477  24.328  1.00 96.21           C  
ATOM    180  C   ARG A  25       2.768   2.165  24.114  1.00 96.21           C  
ATOM    181  CB  ARG A  25       4.574   3.827  23.687  1.00 96.21           C  
ATOM    182  O   ARG A  25       1.986   2.440  25.017  1.00 96.21           O  
ATOM    183  CG  ARG A  25       5.850   4.440  24.265  1.00 96.21           C  
ATOM    184  CD  ARG A  25       6.070   5.811  23.623  1.00 96.21           C  
ATOM    185  NE  ARG A  25       7.282   6.463  24.146  1.00 96.21           N  
ATOM    186  NH1 ARG A  25       7.190   8.338  22.827  1.00 96.21           N  
ATOM    187  NH2 ARG A  25       8.891   8.073  24.243  1.00 96.21           N  
ATOM    188  CZ  ARG A  25       7.778   7.618  23.741  1.00 96.21           C  
ATOM    189  N   ILE A  26       2.410   1.611  22.956  1.00 96.74           N  
ATOM    190  CA  ILE A  26       1.045   1.169  22.649  1.00 96.74           C  
ATOM    191  C   ILE A  26       0.675   0.034  23.599  1.00 96.74           C  
ATOM    192  CB  ILE A  26       0.921   0.758  21.162  1.00 96.74           C  
ATOM    193  O   ILE A  26      -0.321   0.129  24.298  1.00 96.74           O  
ATOM    194  CG1 ILE A  26       1.068   1.997  20.248  1.00 96.74           C  
ATOM    195  CG2 ILE A  26      -0.427   0.065  20.881  1.00 96.74           C  
ATOM    196  CD1 ILE A  26       1.395   1.634  18.795  1.00 96.74           C  
ATOM    197  N   TYR A  27       1.514  -0.994  23.723  1.00 95.78           N  
ATOM    198  CA  TYR A  27       1.206  -2.180  24.527  1.00 95.78           C  
ATOM    199  C   TYR A  27       1.106  -1.877  26.027  1.00 95.78           C  
ATOM    200  CB  TYR A  27       2.244  -3.274  24.254  1.00 95.78           C  
ATOM    201  O   TYR A  27       0.431  -2.610  26.745  1.00 95.78           O  
ATOM    202  CG  TYR A  27       2.038  -4.082  22.980  1.00 95.78           C  
ATOM    203  CD1 TYR A  27       2.396  -5.444  22.980  1.00 95.78           C  
ATOM    204  CD2 TYR A  27       1.506  -3.509  21.802  1.00 95.78           C  
ATOM    205  CE1 TYR A  27       2.242  -6.219  21.815  1.00 95.78           C  
ATOM    206  CE2 TYR A  27       1.344  -4.282  20.639  1.00 95.78           C  
ATOM    207  OH  TYR A  27       1.613  -6.390  19.515  1.00 95.78           O  
ATOM    208  CZ  TYR A  27       1.723  -5.639  20.641  1.00 95.78           C  
ATOM    209  N   ALA A  28       1.730  -0.788  26.487  1.00 96.51           N  
ATOM    210  CA  ALA A  28       1.585  -0.281  27.848  1.00 96.51           C  
ATOM    211  C   ALA A  28       0.224   0.393  28.127  1.00 96.51           C  
ATOM    212  CB  ALA A  28       2.750   0.678  28.123  1.00 96.51           C  
ATOM    213  O   ALA A  28      -0.093   0.622  29.291  1.00 96.51           O  
ATOM    214  N   GLN A  29      -0.565   0.728  27.099  1.00 96.06           N  
ATOM    215  CA  GLN A  29      -1.927   1.246  27.266  1.00 96.06           C  
ATOM    216  C   GLN A  29      -2.908   0.110  27.575  1.00 96.06           C  
ATOM    217  CB  GLN A  29      -2.398   2.030  26.027  1.00 96.06           C  
ATOM    218  O   GLN A  29      -2.718  -1.027  27.126  1.00 96.06           O  
ATOM    219  CG  GLN A  29      -1.445   3.145  25.583  1.00 96.06           C  
ATOM    220  CD  GLN A  29      -1.191   4.168  26.678  1.00 96.06           C  
ATOM    221  NE2 GLN A  29       0.053   4.504  26.936  1.00 96.06           N  
ATOM    222  OE1 GLN A  29      -2.083   4.659  27.342  1.00 96.06           O  
ATOM    223  N   SER A  30      -3.969   0.440  28.317  1.00 96.44           N  
ATOM    224  CA  SER A  30      -5.051  -0.487  28.661  1.00 96.44           C  
ATOM    225  C   SER A  30      -5.738  -1.023  27.405  1.00 96.44           C  
ATOM    226  CB  SER A  30      -6.091   0.219  29.537  1.00 96.44           C  
ATOM    227  O   SER A  30      -6.073  -0.255  26.508  1.00 96.44           O  
ATOM    228  OG  SER A  30      -7.119  -0.686  29.882  1.00 96.44           O  
ATOM    229  N   ALA A  31      -5.984  -2.332  27.364  1.00 95.05           N  
ATOM    230  CA  ALA A  31      -6.776  -2.977  26.316  1.00 95.05           C  
ATOM    231  C   ALA A  31      -8.289  -2.952  26.618  1.00 95.05           C  
ATOM    232  CB  ALA A  31      -6.225  -4.391  26.088  1.00 95.05           C  
ATOM    233  O   ALA A  31      -9.040  -3.738  26.048  1.00 95.05           O  
ATOM    234  N   GLY A  32      -8.727  -2.086  27.535  1.00 95.83           N  
ATOM    235  CA  GLY A  32     -10.124  -1.978  27.942  1.00 95.83           C  
ATOM    236  C   GLY A  32     -10.587  -3.134  28.826  1.00 95.83           C  
ATOM    237  O   GLY A  32      -9.787  -3.867  29.416  1.00 95.83           O  
ATOM    238  N   ASP A  33     -11.901  -3.272  28.946  1.00 95.87           N  
ATOM    239  CA  ASP A  33     -12.532  -4.311  29.756  1.00 95.87           C  
ATOM    240  C   ASP A  33     -12.489  -5.702  29.091  1.00 95.87           C  
ATOM    241  CB  ASP A  33     -13.952  -3.863  30.138  1.00 95.87           C  
ATOM    242  O   ASP A  33     -11.984  -5.897  27.984  1.00 95.87           O  
ATOM    243  CG  ASP A  33     -14.879  -3.693  28.933  1.00 95.87           C  
ATOM    244  OD1 ASP A  33     -14.898  -4.620  28.089  1.00 95.87           O  
ATOM    245  OD2 ASP A  33     -15.568  -2.652  28.892  1.00 95.87           O  
ATOM    246  N   SER A  34     -13.020  -6.709  29.788  1.00 94.99           N  
ATOM    247  CA  SER A  34     -13.028  -8.091  29.305  1.00 94.99           C  
ATOM    248  C   SER A  34     -13.809  -8.274  28.004  1.00 94.99           C  
ATOM    249  CB  SER A  34     -13.631  -9.004  30.375  1.00 94.99           C  
ATOM    250  O   SER A  34     -13.470  -9.157  27.220  1.00 94.99           O  
ATOM    251  OG  SER A  34     -14.940  -8.586  30.721  1.00 94.99           O  
ATOM    252  N   ARG A  35     -14.856  -7.470  27.772  1.00 93.83           N  
ATOM    253  CA  ARG A  35     -15.700  -7.598  26.584  1.00 93.83           C  
ATOM    254  C   ARG A  35     -14.957  -7.081  25.357  1.00 93.83           C  
ATOM    255  CB  ARG A  35     -17.034  -6.863  26.811  1.00 93.83           C  
ATOM    256  O   ARG A  35     -14.925  -7.766  24.338  1.00 93.83           O  
ATOM    257  CG  ARG A  35     -17.970  -6.919  25.599  1.00 93.83           C  
ATOM    258  CD  ARG A  35     -18.311  -8.358  25.203  1.00 93.83           C  
ATOM    259  NE  ARG A  35     -19.183  -8.379  24.026  1.00 93.83           N  
ATOM    260  NH1 ARG A  35     -18.983 -10.632  23.569  1.00 93.83           N  
ATOM    261  NH2 ARG A  35     -20.187  -9.282  22.229  1.00 93.83           N  
ATOM    262  CZ  ARG A  35     -19.445  -9.438  23.290  1.00 93.83           C  
ATOM    263  N   MET A  36     -14.303  -5.929  25.481  1.00 95.50           N  
ATOM    264  CA  MET A  36     -13.439  -5.377  24.434  1.00 95.50           C  
ATOM    265  C   MET A  36     -12.302  -6.342  24.073  1.00 95.50           C  
ATOM    266  CB  MET A  36     -12.848  -4.049  24.917  1.00 95.50           C  
ATOM    267  O   MET A  36     -12.039  -6.590  22.896  1.00 95.50           O  
ATOM    268  CG  MET A  36     -13.910  -2.969  25.140  1.00 95.50           C  
ATOM    269  SD  MET A  36     -13.257  -1.462  25.901  1.00 95.50           S  
ATOM    270  CE  MET A  36     -12.161  -0.898  24.574  1.00 95.50           C  
ATOM    271  N   GLN A  37     -11.661  -6.938  25.082  1.00 95.54           N  
ATOM    272  CA  GLN A  37     -10.581  -7.907  24.879  1.00 95.54           C  
ATOM    273  C   GLN A  37     -11.057  -9.199  24.200  1.00 95.54           C  
ATOM    274  CB  GLN A  37      -9.919  -8.232  26.223  1.00 95.54           C  
ATOM    275  O   GLN A  37     -10.335  -9.739  23.365  1.00 95.54           O  
ATOM    276  CG  GLN A  37      -9.126  -7.041  26.778  1.00 95.54           C  
ATOM    277  CD  GLN A  37      -8.525  -7.348  28.143  1.00 95.54           C  
ATOM    278  NE2 GLN A  37      -8.615  -6.452  29.098  1.00 95.54           N  
ATOM    279  OE1 GLN A  37      -7.940  -8.394  28.382  1.00 95.54           O  
ATOM    280  N   GLU A  38     -12.262  -9.685  24.517  1.00 92.53           N  
ATOM    281  CA  GLU A  38     -12.861 -10.854  23.859  1.00 92.53           C  
ATOM    282  C   GLU A  38     -13.050 -10.612  22.353  1.00 92.53           C  
ATOM    283  CB  GLU A  38     -14.215 -11.176  24.524  1.00 92.53           C  
ATOM    284  O   GLU A  38     -12.689 -11.459  21.536  1.00 92.53           O  
ATOM    285  CG  GLU A  38     -14.847 -12.493  24.035  1.00 92.53           C  
ATOM    286  CD  GLU A  38     -16.356 -12.610  24.326  1.00 92.53           C  
ATOM    287  OE1 GLU A  38     -17.007 -13.470  23.677  1.00 92.53           O  
ATOM    288  OE2 GLU A  38     -16.920 -11.809  25.107  1.00 92.53           O  
ATOM    289  N   ILE A  39     -13.581  -9.442  21.985  1.00 92.50           N  
ATOM    290  CA  ILE A  39     -13.796  -9.044  20.587  1.00 92.50           C  
ATOM    291  C   ILE A  39     -12.453  -8.916  19.864  1.00 92.50           C  
ATOM    292  CB  ILE A  39     -14.598  -7.727  20.542  1.00 92.50           C  
ATOM    293  O   ILE A  39     -12.250  -9.526  18.815  1.00 92.50           O  
ATOM    294  CG1 ILE A  39     -16.030  -7.932  21.092  1.00 92.50           C  
ATOM    295  CG2 ILE A  39     -14.676  -7.167  19.113  1.00 92.50           C  
ATOM    296  CD1 ILE A  39     -16.650  -6.627  21.598  1.00 92.50           C  
ATOM    297  N   ALA A  40     -11.503  -8.189  20.458  1.00 93.69           N  
ATOM    298  CA  ALA A  40     -10.173  -8.004  19.886  1.00 93.69           C  
ATOM    299  C   ALA A  40      -9.434  -9.338  19.685  1.00 93.69           C  
ATOM    300  CB  ALA A  40      -9.390  -7.065  20.807  1.00 93.69           C  
ATOM    301  O   ALA A  40      -8.761  -9.524  18.672  1.00 93.69           O  
ATOM    302  N   ALA A  41      -9.587 -10.289  20.612  1.00 92.98           N  
ATOM    303  CA  ALA A  41      -9.016 -11.626  20.483  1.00 92.98           C  
ATOM    304  C   ALA A  41      -9.632 -12.410  19.314  1.00 92.98           C  
ATOM    305  CB  ALA A  41      -9.187 -12.369  21.812  1.00 92.98           C  
ATOM    306  O   ALA A  41      -8.895 -13.058  18.571  1.00 92.98           O  
ATOM    307  N   ALA A  42     -10.949 -12.314  19.104  1.00 91.62           N  
ATOM    308  CA  ALA A  42     -11.620 -12.952  17.971  1.00 91.62           C  
ATOM    309  C   ALA A  42     -11.136 -12.383  16.624  1.00 91.62           C  
ATOM    310  CB  ALA A  42     -13.136 -12.797  18.143  1.00 91.62           C  
ATOM    311  O   ALA A  42     -10.834 -13.145  15.703  1.00 91.62           O  
ATOM    312  N   VAL A  43     -10.986 -11.057  16.534  1.00 94.28           N  
ATOM    313  CA  VAL A  43     -10.411 -10.391  15.353  1.00 94.28           C  
ATOM    314  C   VAL A  43      -8.960 -10.833  15.135  1.00 94.28           C  
ATOM    315  CB  VAL A  43     -10.523  -8.856  15.473  1.00 94.28           C  
ATOM    316  O   VAL A  43      -8.574 -11.204  14.026  1.00 94.28           O  
ATOM    317  CG1 VAL A  43      -9.844  -8.137  14.301  1.00 94.28           C  
ATOM    318  CG2 VAL A  43     -11.994  -8.422  15.497  1.00 94.28           C  
ATOM    319  N   GLN A  44      -8.149 -10.877  16.195  1.00 94.10           N  
ATOM    320  CA  GLN A  44      -6.755 -11.314  16.112  1.00 94.10           C  
ATOM    321  C   GLN A  44      -6.618 -12.759  15.623  1.00 94.10           C  
ATOM    322  CB  GLN A  44      -6.085 -11.173  17.487  1.00 94.10           C  
ATOM    323  O   GLN A  44      -5.747 -13.058  14.799  1.00 94.10           O  
ATOM    324  CG  GLN A  44      -4.565 -11.341  17.351  1.00 94.10           C  
ATOM    325  CD  GLN A  44      -3.794 -11.025  18.625  1.00 94.10           C  
ATOM    326  NE2 GLN A  44      -2.482 -11.102  18.580  1.00 94.10           N  
ATOM    327  OE1 GLN A  44      -4.314 -10.674  19.669  1.00 94.10           O  
ATOM    328  N   GLU A  45      -7.455 -13.659  16.138  1.00 92.78           N  
ATOM    329  CA  GLU A  45      -7.467 -15.066  15.752  1.00 92.78           C  
ATOM    330  C   GLU A  45      -7.850 -15.223  14.278  1.00 92.78           C  
ATOM    331  CB  GLU A  45      -8.414 -15.847  16.677  1.00 92.78           C  
ATOM    332  O   GLU A  45      -7.128 -15.889  13.529  1.00 92.78           O  
ATOM    333  CG  GLU A  45      -8.369 -17.352  16.372  1.00 92.78           C  
ATOM    334  CD  GLU A  45      -9.235 -18.211  17.306  1.00 92.78           C  
ATOM    335  OE1 GLU A  45      -9.201 -19.448  17.109  1.00 92.78           O  
ATOM    336  OE2 GLU A  45      -9.907 -17.656  18.203  1.00 92.78           O  
ATOM    337  N   GLY A  46      -8.922 -14.552  13.841  1.00 92.79           N  
ATOM    338  CA  GLY A  46      -9.365 -14.568  12.449  1.00 92.79           C  
ATOM    339  C   GLY A  46      -8.296 -14.042  11.489  1.00 92.79           C  
ATOM    340  O   GLY A  46      -7.954 -14.714  10.513  1.00 92.79           O  
ATOM    341  N   ALA A  47      -7.690 -12.897  11.811  1.00 94.33           N  
ATOM    342  CA  ALA A  47      -6.653 -12.277  10.988  1.00 94.33           C  
ATOM    343  C   ALA A  47      -5.389 -13.146  10.898  1.00 94.33           C  
ATOM    344  CB  ALA A  47      -6.373 -10.885  11.569  1.00 94.33           C  
ATOM    345  O   ALA A  47      -4.829 -13.362   9.818  1.00 94.33           O  
ATOM    346  N   SER A  48      -4.973 -13.733  12.023  1.00 92.42           N  
ATOM    347  CA  SER A  48      -3.826 -14.646  12.074  1.00 92.42           C  
ATOM    348  C   SER A  48      -4.079 -15.934  11.287  1.00 92.42           C  
ATOM    349  CB  SER A  48      -3.493 -15.002  13.524  1.00 92.42           C  
ATOM    350  O   SER A  48      -3.194 -16.416  10.573  1.00 92.42           O  
ATOM    351  OG  SER A  48      -3.179 -13.840  14.259  1.00 92.42           O  
ATOM    352  N   ALA A  49      -5.286 -16.499  11.390  1.00 91.50           N  
ATOM    353  CA  ALA A  49      -5.681 -17.697  10.657  1.00 91.50           C  
ATOM    354  C   ALA A  49      -5.710 -17.453   9.141  1.00 91.50           C  
ATOM    355  CB  ALA A  49      -7.044 -18.167  11.179  1.00 91.50           C  
ATOM    356  O   ALA A  49      -5.216 -18.292   8.377  1.00 91.50           O  
ATOM    357  N   TYR A  50      -6.233 -16.300   8.716  1.00 94.37           N  
ATOM    358  CA  TYR A  50      -6.229 -15.875   7.321  1.00 94.37           C  
ATOM    359  C   TYR A  50      -4.799 -15.740   6.782  1.00 94.37           C  
ATOM    360  CB  TYR A  50      -7.016 -14.568   7.176  1.00 94.37           C  
ATOM    361  O   TYR A  50      -4.443 -16.439   5.828  1.00 94.37           O  
ATOM    362  CG  TYR A  50      -6.949 -14.032   5.762  1.00 94.37           C  
ATOM    363  CD1 TYR A  50      -5.899 -13.174   5.384  1.00 94.37           C  
ATOM    364  CD2 TYR A  50      -7.888 -14.463   4.809  1.00 94.37           C  
ATOM    365  CE1 TYR A  50      -5.758 -12.784   4.042  1.00 94.37           C  
ATOM    366  CE2 TYR A  50      -7.742 -14.085   3.462  1.00 94.37           C  
ATOM    367  OH  TYR A  50      -6.454 -13.017   1.767  1.00 94.37           O  
ATOM    368  CZ  TYR A  50      -6.665 -13.265   3.078  1.00 94.37           C  
ATOM    369  N   LEU A  51      -3.941 -14.933   7.427  1.00 91.88           N  
ATOM    370  CA  LEU A  51      -2.567 -14.719   6.954  1.00 91.88           C  
ATOM    371  C   LEU A  51      -1.772 -16.022   6.881  1.00 91.88           C  
ATOM    372  CB  LEU A  51      -1.806 -13.726   7.850  1.00 91.88           C  
ATOM    373  O   LEU A  51      -1.043 -16.246   5.918  1.00 91.88           O  
ATOM    374  CG  LEU A  51      -2.086 -12.230   7.623  1.00 91.88           C  
ATOM    375  CD1 LEU A  51      -0.984 -11.448   8.340  1.00 91.88           C  
ATOM    376  CD2 LEU A  51      -2.025 -11.807   6.153  1.00 91.88           C  
ATOM    377  N   LYS A  52      -1.940 -16.923   7.856  1.00 91.96           N  
ATOM    378  CA  LYS A  52      -1.270 -18.228   7.839  1.00 91.96           C  
ATOM    379  C   LYS A  52      -1.655 -19.052   6.607  1.00 91.96           C  
ATOM    380  CB  LYS A  52      -1.589 -18.959   9.147  1.00 91.96           C  
ATOM    381  O   LYS A  52      -0.787 -19.662   5.984  1.00 91.96           O  
ATOM    382  CG  LYS A  52      -0.824 -20.283   9.265  1.00 91.96           C  
ATOM    383  CD  LYS A  52      -1.108 -20.934  10.620  1.00 91.96           C  
ATOM    384  CE  LYS A  52      -0.334 -22.250  10.744  1.00 91.96           C  
ATOM    385  NZ  LYS A  52      -0.568 -22.882  12.066  1.00 91.96           N  
ATOM    386  N   ARG A  53      -2.942 -19.080   6.244  1.00 93.22           N  
ATOM    387  CA  ARG A  53      -3.432 -19.797   5.052  1.00 93.22           C  
ATOM    388  C   ARG A  53      -2.979 -19.120   3.758  1.00 93.22           C  
ATOM    389  CB  ARG A  53      -4.961 -19.900   5.102  1.00 93.22           C  
ATOM    390  O   ARG A  53      -2.571 -19.815   2.824  1.00 93.22           O  
ATOM    391  CG  ARG A  53      -5.456 -20.906   6.154  1.00 93.22           C  
ATOM    392  CD  ARG A  53      -6.981 -20.809   6.226  1.00 93.22           C  
ATOM    393  NE  ARG A  53      -7.605 -21.772   7.155  1.00 93.22           N  
ATOM    394  NH1 ARG A  53      -9.778 -21.396   6.487  1.00 93.22           N  
ATOM    395  NH2 ARG A  53      -9.428 -22.730   8.183  1.00 93.22           N  
ATOM    396  CZ  ARG A  53      -8.910 -21.967   7.268  1.00 93.22           C  
ATOM    397  N   GLN A  54      -2.998 -17.789   3.720  1.00 93.32           N  
ATOM    398  CA  GLN A  54      -2.508 -17.013   2.584  1.00 93.32           C  
ATOM    399  C   GLN A  54      -1.020 -17.280   2.341  1.00 93.32           C  
ATOM    400  CB  GLN A  54      -2.807 -15.523   2.812  1.00 93.32           C  
ATOM    401  O   GLN A  54      -0.644 -17.698   1.250  1.00 93.32           O  
ATOM    402  CG  GLN A  54      -2.403 -14.691   1.590  1.00 93.32           C  
ATOM    403  CD  GLN A  54      -2.702 -13.213   1.786  1.00 93.32           C  
ATOM    404  NE2 GLN A  54      -1.760 -12.423   2.248  1.00 93.32           N  
ATOM    405  OE1 GLN A  54      -3.803 -12.750   1.561  1.00 93.32           O  
ATOM    406  N   TYR A  55      -0.174 -17.132   3.361  1.00 92.34           N  
ATOM    407  CA  TYR A  55       1.269 -17.340   3.231  1.00 92.34           C  
ATOM    408  C   TYR A  55       1.658 -18.786   2.953  1.00 92.34           C  
ATOM    409  CB  TYR A  55       1.988 -16.824   4.481  1.00 92.34           C  
ATOM    410  O   TYR A  55       2.630 -19.008   2.239  1.00 92.34           O  
ATOM    411  CG  TYR A  55       1.952 -15.322   4.699  1.00 92.34           C  
ATOM    412  CD1 TYR A  55       1.752 -14.421   3.630  1.00 92.34           C  
ATOM    413  CD2 TYR A  55       2.192 -14.819   5.992  1.00 92.34           C  
ATOM    414  CE1 TYR A  55       1.777 -13.035   3.851  1.00 92.34           C  
ATOM    415  CE2 TYR A  55       2.246 -13.430   6.212  1.00 92.34           C  
ATOM    416  OH  TYR A  55       2.116 -11.194   5.312  1.00 92.34           O  
ATOM    417  CZ  TYR A  55       2.037 -12.536   5.139  1.00 92.34           C  
ATOM    418  N   LEU A  56       0.895 -19.774   3.427  1.00 92.25           N  
ATOM    419  CA  LEU A  56       1.105 -21.161   3.009  1.00 92.25           C  
ATOM    420  C   LEU A  56       0.871 -21.325   1.499  1.00 92.25           C  
ATOM    421  CB  LEU A  56       0.175 -22.070   3.827  1.00 92.25           C  
ATOM    422  O   LEU A  56       1.665 -21.965   0.814  1.00 92.25           O  
ATOM    423  CG  LEU A  56       0.373 -23.569   3.541  1.00 92.25           C  
ATOM    424  CD1 LEU A  56       1.731 -24.070   4.037  1.00 92.25           C  
ATOM    425  CD2 LEU A  56      -0.723 -24.367   4.246  1.00 92.25           C  
ATOM    426  N   THR A  57      -0.197 -20.716   0.978  1.00 89.27           N  
ATOM    427  CA  THR A  57      -0.548 -20.776  -0.449  1.00 89.27           C  
ATOM    428  C   THR A  57       0.490 -20.062  -1.307  1.00 89.27           C  
ATOM    429  CB  THR A  57      -1.954 -20.217  -0.705  1.00 89.27           C  
ATOM    430  O   THR A  57       1.013 -20.646  -2.257  1.00 89.27           O  
ATOM    431  CG2 THR A  57      -2.407 -20.462  -2.145  1.00 89.27           C  
ATOM    432  OG1 THR A  57      -2.876 -20.866   0.147  1.00 89.27           O  
ATOM    433  N   ILE A  58       0.855 -18.835  -0.928  1.00 91.64           N  
ATOM    434  CA  ILE A  58       1.891 -18.069  -1.625  1.00 91.64           C  
ATOM    435  C   ILE A  58       3.246 -18.769  -1.506  1.00 91.64           C  
ATOM    436  CB  ILE A  58       1.981 -16.617  -1.109  1.00 91.64           C  
ATOM    437  O   ILE A  58       3.981 -18.820  -2.482  1.00 91.64           O  
ATOM    438  CG1 ILE A  58       0.647 -15.856  -1.269  1.00 91.64           C  
ATOM    439  CG2 ILE A  58       3.086 -15.892  -1.901  1.00 91.64           C  
ATOM    440  CD1 ILE A  58       0.628 -14.544  -0.471  1.00 91.64           C  
ATOM    441  N   GLY A  59       3.569 -19.368  -0.358  1.00 93.06           N  
ATOM    442  CA  GLY A  59       4.817 -20.098  -0.140  1.00 93.06           C  
ATOM    443  C   GLY A  59       4.990 -21.284  -1.090  1.00 93.06           C  
ATOM    444  O   GLY A  59       6.099 -21.521  -1.567  1.00 93.06           O  
ATOM    445  N   MET A  60       3.907 -21.985  -1.443  1.00 92.54           N  
ATOM    446  CA  MET A  60       3.953 -23.047  -2.456  1.00 92.54           C  
ATOM    447  C   MET A  60       4.306 -22.491  -3.841  1.00 92.54           C  
ATOM    448  CB  MET A  60       2.619 -23.806  -2.511  1.00 92.54           C  
ATOM    449  O   MET A  60       5.241 -22.978  -4.476  1.00 92.54           O  
ATOM    450  CG  MET A  60       2.375 -24.649  -1.255  1.00 92.54           C  
ATOM    451  SD  MET A  60       0.861 -25.650  -1.300  1.00 92.54           S  
ATOM    452  CE  MET A  60      -0.400 -24.364  -1.127  1.00 92.54           C  
ATOM    453  N   VAL A  61       3.609 -21.440  -4.288  1.00 91.38           N  
ATOM    454  CA  VAL A  61       3.872 -20.787  -5.585  1.00 91.38           C  
ATOM    455  C   VAL A  61       5.276 -20.174  -5.611  1.00 91.38           C  
ATOM    456  CB  VAL A  61       2.800 -19.717  -5.883  1.00 91.38           C  
ATOM    457  O   VAL A  61       6.030 -20.370  -6.562  1.00 91.38           O  
ATOM    458  CG1 VAL A  61       3.051 -19.011  -7.221  1.00 91.38           C  
ATOM    459  CG2 VAL A  61       1.397 -20.339  -5.941  1.00 91.38           C  
ATOM    460  N   GLY A  62       5.659 -19.493  -4.533  1.00 95.08           N  
ATOM    461  CA  GLY A  62       6.961 -18.865  -4.358  1.00 95.08           C  
ATOM    462  C   GLY A  62       8.107 -19.872  -4.354  1.00 95.08           C  
ATOM    463  O   GLY A  62       9.139 -19.598  -4.948  1.00 95.08           O  
ATOM    464  N   THR A  63       7.928 -21.064  -3.775  1.00 97.15           N  
ATOM    465  CA  THR A  63       8.953 -22.125  -3.817  1.00 97.15           C  
ATOM    466  C   THR A  63       9.184 -22.619  -5.244  1.00 97.15           C  
ATOM    467  CB  THR A  63       8.575 -23.310  -2.916  1.00 97.15           C  
ATOM    468  O   THR A  63      10.329 -22.789  -5.659  1.00 97.15           O  
ATOM    469  CG2 THR A  63       9.648 -24.401  -2.893  1.00 97.15           C  
ATOM    470  OG1 THR A  63       8.424 -22.874  -1.587  1.00 97.15           O  
ATOM    471  N   VAL A  64       8.113 -22.806  -6.021  1.00 95.41           N  
ATOM    472  CA  VAL A  64       8.220 -23.198  -7.434  1.00 95.41           C  
ATOM    473  C   VAL A  64       8.939 -22.112  -8.237  1.00 95.41           C  
ATOM    474  CB  VAL A  64       6.830 -23.519  -8.019  1.00 95.41           C  
ATOM    475  O   VAL A  64       9.896 -22.413  -8.948  1.00 95.41           O  
ATOM    476  CG1 VAL A  64       6.882 -23.790  -9.526  1.00 95.41           C  
ATOM    477  CG2 VAL A  64       6.233 -24.762  -7.345  1.00 95.41           C  
ATOM    478  N   LEU A  65       8.541 -20.846  -8.074  1.00 94.32           N  
ATOM    479  CA  LEU A  65       9.191 -19.716  -8.744  1.00 94.32           C  
ATOM    480  C   LEU A  65      10.656 -19.554  -8.324  1.00 94.32           C  
ATOM    481  CB  LEU A  65       8.400 -18.425  -8.479  1.00 94.32           C  
ATOM    482  O   LEU A  65      11.499 -19.325  -9.181  1.00 94.32           O  
ATOM    483  CG  LEU A  65       7.040 -18.354  -9.197  1.00 94.32           C  
ATOM    484  CD1 LEU A  65       6.307 -17.088  -8.758  1.00 94.32           C  
ATOM    485  CD2 LEU A  65       7.181 -18.322 -10.721  1.00 94.32           C  
ATOM    486  N   PHE A  66      10.983 -19.741  -7.046  1.00 97.87           N  
ATOM    487  CA  PHE A  66      12.354 -19.687  -6.538  1.00 97.87           C  
ATOM    488  C   PHE A  66      13.264 -20.699  -7.245  1.00 97.87           C  
ATOM    489  CB  PHE A  66      12.330 -19.930  -5.023  1.00 97.87           C  
ATOM    490  O   PHE A  66      14.346 -20.339  -7.706  1.00 97.87           O  
ATOM    491  CG  PHE A  66      13.702 -20.036  -4.391  1.00 97.87           C  
ATOM    492  CD1 PHE A  66      14.291 -21.297  -4.174  1.00 97.87           C  
ATOM    493  CD2 PHE A  66      14.397 -18.871  -4.030  1.00 97.87           C  
ATOM    494  CE1 PHE A  66      15.572 -21.386  -3.603  1.00 97.87           C  
ATOM    495  CE2 PHE A  66      15.675 -18.963  -3.452  1.00 97.87           C  
ATOM    496  CZ  PHE A  66      16.268 -20.218  -3.247  1.00 97.87           C  
ATOM    497  N   VAL A  67      12.811 -21.950  -7.386  1.00 98.08           N  
ATOM    498  CA  VAL A  67      13.569 -22.992  -8.097  1.00 98.08           C  
ATOM    499  C   VAL A  67      13.698 -22.658  -9.584  1.00 98.08           C  
ATOM    500  CB  VAL A  67      12.929 -24.378  -7.890  1.00 98.08           C  
ATOM    501  O   VAL A  67      14.788 -22.781 -10.139  1.00 98.08           O  
ATOM    502  CG1 VAL A  67      13.617 -25.470  -8.722  1.00 98.08           C  
ATOM    503  CG2 VAL A  67      13.025 -24.804  -6.418  1.00 98.08           C  
ATOM    504  N   ILE A  68      12.621 -22.193 -10.225  1.00 94.84           N  
ATOM    505  CA  ILE A  68      12.647 -21.797 -11.642  1.00 94.84           C  
ATOM    506  C   ILE A  68      13.644 -20.657 -11.866  1.00 94.84           C  
ATOM    507  CB  ILE A  68      11.227 -21.438 -12.137  1.00 94.84           C  
ATOM    508  O   ILE A  68      14.480 -20.756 -12.757  1.00 94.84           O  
ATOM    509  CG1 ILE A  68      10.363 -22.719 -12.210  1.00 94.84           C  
ATOM    510  CG2 ILE A  68      11.264 -20.752 -13.517  1.00 94.84           C  
ATOM    511  CD1 ILE A  68       8.871 -22.445 -12.432  1.00 94.84           C  
ATOM    512  N   ILE A  69      13.613 -19.610 -11.040  1.00 95.06           N  
ATOM    513  CA  ILE A  69      14.540 -18.473 -11.129  1.00 95.06           C  
ATOM    514  C   ILE A  69      15.984 -18.934 -10.904  1.00 95.06           C  
ATOM    515  CB  ILE A  69      14.132 -17.382 -10.113  1.00 95.06           C  
ATOM    516  O   ILE A  69      16.878 -18.512 -11.634  1.00 95.06           O  
ATOM    517  CG1 ILE A  69      12.777 -16.745 -10.496  1.00 95.06           C  
ATOM    518  CG2 ILE A  69      15.191 -16.267 -10.005  1.00 95.06           C  
ATOM    519  CD1 ILE A  69      12.143 -15.981  -9.328  1.00 95.06           C  
ATOM    520  N   GLY A  70      16.218 -19.813  -9.924  1.00 97.03           N  
ATOM    521  CA  GLY A  70      17.555 -20.319  -9.610  1.00 97.03           C  
ATOM    522  C   GLY A  70      18.181 -21.113 -10.756  1.00 97.03           C  
ATOM    523  O   GLY A  70      19.372 -20.969 -11.019  1.00 97.03           O  
ATOM    524  N   LEU A  71      17.374 -21.916 -11.457  1.00 95.93           N  
ATOM    525  CA  LEU A  71      17.826 -22.749 -12.573  1.00 95.93           C  
ATOM    526  C   LEU A  71      17.865 -22.006 -13.916  1.00 95.93           C  
ATOM    527  CB  LEU A  71      16.921 -23.990 -12.676  1.00 95.93           C  
ATOM    528  O   LEU A  71      18.747 -22.281 -14.723  1.00 95.93           O  
ATOM    529  CG  LEU A  71      16.978 -24.946 -11.470  1.00 95.93           C  
ATOM    530  CD1 LEU A  71      15.993 -26.095 -11.694  1.00 95.93           C  
ATOM    531  CD2 LEU A  71      18.370 -25.542 -11.254  1.00 95.93           C  
ATOM    532  N   ALA A  72      16.912 -21.106 -14.171  1.00 91.49           N  
ATOM    533  CA  ALA A  72      16.768 -20.430 -15.461  1.00 91.49           C  
ATOM    534  C   ALA A  72      17.517 -19.090 -15.547  1.00 91.49           C  
ATOM    535  CB  ALA A  72      15.275 -20.247 -15.761  1.00 91.49           C  
ATOM    536  O   ALA A  72      17.830 -18.659 -16.652  1.00 91.49           O  
ATOM    537  N   LEU A  73      17.782 -18.427 -14.414  1.00 91.92           N  
ATOM    538  CA  LEU A  73      18.444 -17.119 -14.364  1.00 91.92           C  
ATOM    539  C   LEU A  73      19.719 -17.177 -13.518  1.00 91.92           C  
ATOM    540  CB  LEU A  73      17.460 -16.024 -13.896  1.00 91.92           C  
ATOM    541  O   LEU A  73      20.817 -17.291 -14.053  1.00 91.92           O  
ATOM    542  CG  LEU A  73      16.225 -15.827 -14.794  1.00 91.92           C  
ATOM    543  CD1 LEU A  73      15.300 -14.782 -14.168  1.00 91.92           C  
ATOM    544  CD2 LEU A  73      16.596 -15.344 -16.198  1.00 91.92           C  
ATOM    545  N   SER A  74      19.596 -17.089 -12.193  1.00 93.78           N  
ATOM    546  CA  SER A  74      20.727 -17.245 -11.278  1.00 93.78           C  
ATOM    547  C   SER A  74      20.260 -17.482  -9.845  1.00 93.78           C  
ATOM    548  CB  SER A  74      21.669 -16.026 -11.325  1.00 93.78           C  
ATOM    549  O   SER A  74      19.196 -17.016  -9.424  1.00 93.78           O  
ATOM    550  OG  SER A  74      21.204 -14.949 -10.531  1.00 93.78           O  
ATOM    551  N   TRP A  75      21.104 -18.140  -9.049  1.00 96.51           N  
ATOM    552  CA  TRP A  75      20.853 -18.313  -7.618  1.00 96.51           C  
ATOM    553  C   TRP A  75      20.889 -16.999  -6.840  1.00 96.51           C  
ATOM    554  CB  TRP A  75      21.837 -19.328  -7.038  1.00 96.51           C  
ATOM    555  O   TRP A  75      20.150 -16.869  -5.870  1.00 96.51           O  
ATOM    556  CG  TRP A  75      21.541 -20.726  -7.470  1.00 96.51           C  
ATOM    557  CD1 TRP A  75      22.255 -21.459  -8.353  1.00 96.51           C  
ATOM    558  CD2 TRP A  75      20.399 -21.550  -7.090  1.00 96.51           C  
ATOM    559  CE2 TRP A  75      20.492 -22.793  -7.783  1.00 96.51           C  
ATOM    560  CE3 TRP A  75      19.282 -21.362  -6.245  1.00 96.51           C  
ATOM    561  NE1 TRP A  75      21.638 -22.681  -8.540  1.00 96.51           N  
ATOM    562  CH2 TRP A  75      18.435 -23.589  -6.790  1.00 96.51           C  
ATOM    563  CZ2 TRP A  75      19.533 -23.806  -7.639  1.00 96.51           C  
ATOM    564  CZ3 TRP A  75      18.309 -22.369  -6.101  1.00 96.51           C  
ATOM    565  N   ASN A  76      21.664 -16.003  -7.282  1.00 96.17           N  
ATOM    566  CA  ASN A  76      21.617 -14.669  -6.684  1.00 96.17           C  
ATOM    567  C   ASN A  76      20.224 -14.056  -6.889  1.00 96.17           C  
ATOM    568  CB  ASN A  76      22.753 -13.796  -7.251  1.00 96.17           C  
ATOM    569  O   ASN A  76      19.561 -13.691  -5.926  1.00 96.17           O  
ATOM    570  CG  ASN A  76      24.128 -14.195  -6.740  1.00 96.17           C  
ATOM    571  ND2 ASN A  76      25.179 -13.736  -7.376  1.00 96.17           N  
ATOM    572  OD1 ASN A  76      24.276 -14.911  -5.764  1.00 96.17           O  
ATOM    573  N   THR A  77      19.698 -14.058  -8.115  1.00 96.58           N  
ATOM    574  CA  THR A  77      18.339 -13.564  -8.390  1.00 96.58           C  
ATOM    575  C   THR A  77      17.284 -14.328  -7.579  1.00 96.58           C  
ATOM    576  CB  THR A  77      18.020 -13.661  -9.890  1.00 96.58           C  
ATOM    577  O   THR A  77      16.364 -13.717  -7.035  1.00 96.58           O  
ATOM    578  CG2 THR A  77      16.744 -12.917 -10.273  1.00 96.58           C  
ATOM    579  OG1 THR A  77      19.052 -13.073 -10.652  1.00 96.58           O  
ATOM    580  N   ALA A  78      17.431 -15.649  -7.426  1.00 98.29           N  
ATOM    581  CA  ALA A  78      16.525 -16.462  -6.613  1.00 98.29           C  
ATOM    582  C   ALA A  78      16.591 -16.104  -5.117  1.00 98.29           C  
ATOM    583  CB  ALA A  78      16.848 -17.940  -6.847  1.00 98.29           C  
ATOM    584  O   ALA A  78      15.556 -15.958  -4.468  1.00 98.29           O  
ATOM    585  N   ILE A  79      17.792 -15.914  -4.562  1.00 98.37           N  
ATOM    586  CA  ILE A  79      17.981 -15.469  -3.173  1.00 98.37           C  
ATOM    587  C   ILE A  79      17.365 -14.083  -2.976  1.00 98.37           C  
ATOM    588  CB  ILE A  79      19.478 -15.494  -2.790  1.00 98.37           C  
ATOM    589  O   ILE A  79      16.629 -13.883  -2.010  1.00 98.37           O  
ATOM    590  CG1 ILE A  79      19.969 -16.956  -2.674  1.00 98.37           C  
ATOM    591  CG2 ILE A  79      19.728 -14.758  -1.457  1.00 98.37           C  
ATOM    592  CD1 ILE A  79      21.498 -17.085  -2.689  1.00 98.37           C  
ATOM    593  N   GLY A  80      17.597 -13.157  -3.911  1.00 98.44           N  
ATOM    594  CA  GLY A  80      16.947 -11.851  -3.928  1.00 98.44           C  
ATOM    595  C   GLY A  80      15.428 -11.985  -3.860  1.00 98.44           C  
ATOM    596  O   GLY A  80      14.806 -11.395  -2.981  1.00 98.44           O  
ATOM    597  N   PHE A  81      14.842 -12.832  -4.711  1.00 98.47           N  
ATOM    598  CA  PHE A  81      13.410 -13.141  -4.708  1.00 98.47           C  
ATOM    599  C   PHE A  81      12.908 -13.649  -3.356  1.00 98.47           C  
ATOM    600  CB  PHE A  81      13.113 -14.110  -5.863  1.00 98.47           C  
ATOM    601  O   PHE A  81      11.919 -13.130  -2.835  1.00 98.47           O  
ATOM    602  CG  PHE A  81      11.723 -14.703  -5.841  1.00 98.47           C  
ATOM    603  CD1 PHE A  81      11.467 -15.869  -5.095  1.00 98.47           C  
ATOM    604  CD2 PHE A  81      10.684 -14.085  -6.555  1.00 98.47           C  
ATOM    605  CE1 PHE A  81      10.172 -16.406  -5.055  1.00 98.47           C  
ATOM    606  CE2 PHE A  81       9.389 -14.630  -6.529  1.00 98.47           C  
ATOM    607  CZ  PHE A  81       9.139 -15.793  -5.780  1.00 98.47           C  
ATOM    608  N   ALA A  82      13.604 -14.604  -2.740  1.00 98.52           N  
ATOM    609  CA  ALA A  82      13.224 -15.096  -1.421  1.00 98.52           C  
ATOM    610  C   ALA A  82      13.275 -13.982  -0.360  1.00 98.52           C  
ATOM    611  CB  ALA A  82      14.125 -16.279  -1.054  1.00 98.52           C  
ATOM    612  O   ALA A  82      12.340 -13.846   0.426  1.00 98.52           O  
ATOM    613  N   LEU A  83      14.324 -13.153  -0.359  1.00 98.66           N  
ATOM    614  CA  LEU A  83      14.467 -12.040   0.584  1.00 98.66           C  
ATOM    615  C   LEU A  83      13.369 -10.987   0.408  1.00 98.66           C  
ATOM    616  CB  LEU A  83      15.856 -11.398   0.424  1.00 98.66           C  
ATOM    617  O   LEU A  83      12.759 -10.581   1.397  1.00 98.66           O  
ATOM    618  CG  LEU A  83      17.026 -12.259   0.927  1.00 98.66           C  
ATOM    619  CD1 LEU A  83      18.343 -11.568   0.574  1.00 98.66           C  
ATOM    620  CD2 LEU A  83      16.981 -12.464   2.444  1.00 98.66           C  
ATOM    621  N   GLY A  84      13.085 -10.580  -0.831  1.00 98.55           N  
ATOM    622  CA  GLY A  84      12.025  -9.619  -1.135  1.00 98.55           C  
ATOM    623  C   GLY A  84      10.651 -10.121  -0.691  1.00 98.55           C  
ATOM    624  O   GLY A  84       9.902  -9.385  -0.047  1.00 98.55           O  
ATOM    625  N   ALA A  85      10.354 -11.399  -0.946  1.00 98.29           N  
ATOM    626  CA  ALA A  85       9.110 -12.026  -0.511  1.00 98.29           C  
ATOM    627  C   ALA A  85       9.013 -12.117   1.024  1.00 98.29           C  
ATOM    628  CB  ALA A  85       9.003 -13.407  -1.171  1.00 98.29           C  
ATOM    629  O   ALA A  85       8.007 -11.734   1.621  1.00 98.29           O  
ATOM    630  N   ILE A  86      10.071 -12.583   1.693  1.00 98.17           N  
ATOM    631  CA  ILE A  86      10.085 -12.724   3.154  1.00 98.17           C  
ATOM    632  C   ILE A  86       9.911 -11.360   3.829  1.00 98.17           C  
ATOM    633  CB  ILE A  86      11.369 -13.452   3.613  1.00 98.17           C  
ATOM    634  O   ILE A  86       9.082 -11.229   4.726  1.00 98.17           O  
ATOM    635  CG1 ILE A  86      11.302 -14.943   3.206  1.00 98.17           C  
ATOM    636  CG2 ILE A  86      11.571 -13.341   5.137  1.00 98.17           C  
ATOM    637  CD1 ILE A  86      12.658 -15.659   3.273  1.00 98.17           C  
ATOM    638  N   LEU A  87      10.650 -10.336   3.399  1.00 98.59           N  
ATOM    639  CA  LEU A  87      10.598  -9.013   4.024  1.00 98.59           C  
ATOM    640  C   LEU A  87       9.274  -8.285   3.758  1.00 98.59           C  
ATOM    641  CB  LEU A  87      11.804  -8.183   3.569  1.00 98.59           C  
ATOM    642  O   LEU A  87       8.740  -7.678   4.686  1.00 98.59           O  
ATOM    643  CG  LEU A  87      13.161  -8.690   4.092  1.00 98.59           C  
ATOM    644  CD1 LEU A  87      14.268  -7.832   3.489  1.00 98.59           C  
ATOM    645  CD2 LEU A  87      13.290  -8.598   5.613  1.00 98.59           C  
ATOM    646  N   SER A  88       8.708  -8.403   2.552  1.00 97.93           N  
ATOM    647  CA  SER A  88       7.367  -7.881   2.247  1.00 97.93           C  
ATOM    648  C   SER A  88       6.302  -8.538   3.135  1.00 97.93           C  
ATOM    649  CB  SER A  88       7.038  -8.113   0.767  1.00 97.93           C  
ATOM    650  O   SER A  88       5.517  -7.853   3.796  1.00 97.93           O  
ATOM    651  OG  SER A  88       5.749  -7.618   0.463  1.00 97.93           O  
ATOM    652  N   GLY A  89       6.333  -9.873   3.247  1.00 96.65           N  
ATOM    653  CA  GLY A  89       5.406 -10.620   4.100  1.00 96.65           C  
ATOM    654  C   GLY A  89       5.570 -10.304   5.590  1.00 96.65           C  
ATOM    655  O   GLY A  89       4.579 -10.213   6.320  1.00 96.65           O  
ATOM    656  N   LEU A  90       6.806 -10.088   6.050  1.00 96.78           N  
ATOM    657  CA  LEU A  90       7.094  -9.664   7.422  1.00 96.78           C  
ATOM    658  C   LEU A  90       6.557  -8.260   7.713  1.00 96.78           C  
ATOM    659  CB  LEU A  90       8.606  -9.728   7.696  1.00 96.78           C  
ATOM    660  O   LEU A  90       5.968  -8.069   8.776  1.00 96.78           O  
ATOM    661  CG  LEU A  90       9.156 -11.145   7.939  1.00 96.78           C  
ATOM    662  CD1 LEU A  90      10.682 -11.086   8.009  1.00 96.78           C  
ATOM    663  CD2 LEU A  90       8.648 -11.749   9.252  1.00 96.78           C  
ATOM    664  N   ALA A  91       6.700  -7.307   6.785  1.00 96.64           N  
ATOM    665  CA  ALA A  91       6.154  -5.959   6.940  1.00 96.64           C  
ATOM    666  C   ALA A  91       4.628  -5.996   7.128  1.00 96.64           C  
ATOM    667  CB  ALA A  91       6.562  -5.103   5.733  1.00 96.64           C  
ATOM    668  O   ALA A  91       4.116  -5.425   8.093  1.00 96.64           O  
ATOM    669  N   GLY A  92       3.920  -6.747   6.275  1.00 94.70           N  
ATOM    670  CA  GLY A  92       2.473  -6.938   6.391  1.00 94.70           C  
ATOM    671  C   GLY A  92       2.059  -7.646   7.681  1.00 94.70           C  
ATOM    672  O   GLY A  92       1.168  -7.182   8.391  1.00 94.70           O  
ATOM    673  N   PHE A  93       2.741  -8.737   8.040  1.00 94.95           N  
ATOM    674  CA  PHE A  93       2.426  -9.506   9.246  1.00 94.95           C  
ATOM    675  C   PHE A  93       2.637  -8.695  10.527  1.00 94.95           C  
ATOM    676  CB  PHE A  93       3.285 -10.776   9.278  1.00 94.95           C  
ATOM    677  O   PHE A  93       1.762  -8.653  11.392  1.00 94.95           O  
ATOM    678  CG  PHE A  93       3.061 -11.634  10.509  1.00 94.95           C  
ATOM    679  CD1 PHE A  93       3.958 -11.565  11.593  1.00 94.95           C  
ATOM    680  CD2 PHE A  93       1.936 -12.476  10.589  1.00 94.95           C  
ATOM    681  CE1 PHE A  93       3.729 -12.335  12.748  1.00 94.95           C  
ATOM    682  CE2 PHE A  93       1.704 -13.242  11.746  1.00 94.95           C  
ATOM    683  CZ  PHE A  93       2.603 -13.172  12.825  1.00 94.95           C  
ATOM    684  N   MET A  94       3.799  -8.056  10.673  1.00 95.56           N  
ATOM    685  CA  MET A  94       4.118  -7.275  11.866  1.00 95.56           C  
ATOM    686  C   MET A  94       3.222  -6.040  11.972  1.00 95.56           C  
ATOM    687  CB  MET A  94       5.594  -6.867  11.859  1.00 95.56           C  
ATOM    688  O   MET A  94       2.709  -5.777  13.058  1.00 95.56           O  
ATOM    689  CG  MET A  94       6.539  -8.053  12.069  1.00 95.56           C  
ATOM    690  SD  MET A  94       8.300  -7.612  12.039  1.00 95.56           S  
ATOM    691  CE  MET A  94       8.431  -6.612  13.545  1.00 95.56           C  
ATOM    692  N   GLY A  95       2.988  -5.335  10.858  1.00 94.59           N  
ATOM    693  CA  GLY A  95       2.082  -4.188  10.807  1.00 94.59           C  
ATOM    694  C   GLY A  95       0.678  -4.555  11.281  1.00 94.59           C  
ATOM    695  O   GLY A  95       0.174  -3.959  12.227  1.00 94.59           O  
ATOM    696  N   MET A  96       0.101  -5.625  10.728  1.00 94.50           N  
ATOM    697  CA  MET A  96      -1.221  -6.122  11.122  1.00 94.50           C  
ATOM    698  C   MET A  96      -1.318  -6.459  12.614  1.00 94.50           C  
ATOM    699  CB  MET A  96      -1.524  -7.374  10.300  1.00 94.50           C  
ATOM    700  O   MET A  96      -2.267  -6.056  13.280  1.00 94.50           O  
ATOM    701  CG  MET A  96      -2.952  -7.868  10.528  1.00 94.50           C  
ATOM    702  SD  MET A  96      -3.273  -9.529   9.900  1.00 94.50           S  
ATOM    703  CE  MET A  96      -2.447 -10.505  11.184  1.00 94.50           C  
ATOM    704  N   ASN A  97      -0.341  -7.185  13.167  1.00 93.80           N  
ATOM    705  CA  ASN A  97      -0.360  -7.546  14.589  1.00 93.80           C  
ATOM    706  C   ASN A  97      -0.337  -6.309  15.499  1.00 93.80           C  
ATOM    707  CB  ASN A  97       0.831  -8.461  14.907  1.00 93.80           C  
ATOM    708  O   ASN A  97      -0.933  -6.313  16.578  1.00 93.80           O  
ATOM    709  CG  ASN A  97       0.557  -9.909  14.561  1.00 93.80           C  
ATOM    710  ND2 ASN A  97       1.023 -10.380  13.433  1.00 93.80           N  
ATOM    711  OD1 ASN A  97      -0.065 -10.639  15.313  1.00 93.80           O  
ATOM    712  N   VAL A  98       0.353  -5.246  15.081  1.00 96.08           N  
ATOM    713  CA  VAL A  98       0.368  -3.977  15.812  1.00 96.08           C  
ATOM    714  C   VAL A  98      -0.938  -3.216  15.619  1.00 96.08           C  
ATOM    715  CB  VAL A  98       1.593  -3.130  15.439  1.00 96.08           C  
ATOM    716  O   VAL A  98      -1.433  -2.679  16.611  1.00 96.08           O  
ATOM    717  CG1 VAL A  98       1.579  -1.785  16.181  1.00 96.08           C  
ATOM    718  CG2 VAL A  98       2.874  -3.877  15.843  1.00 96.08           C  
ATOM    719  N   SER A  99      -1.528  -3.218  14.419  1.00 95.64           N  
ATOM    720  CA  SER A  99      -2.852  -2.637  14.167  1.00 95.64           C  
ATOM    721  C   SER A  99      -3.894  -3.256  15.089  1.00 95.64           C  
ATOM    722  CB  SER A  99      -3.287  -2.783  12.706  1.00 95.64           C  
ATOM    723  O   SER A  99      -4.415  -2.547  15.936  1.00 95.64           O  
ATOM    724  OG  SER A  99      -2.439  -2.029  11.862  1.00 95.64           O  
ATOM    725  N   VAL A 100      -4.067  -4.583  15.088  1.00 94.53           N  
ATOM    726  CA  VAL A 100      -5.045  -5.277  15.953  1.00 94.53           C  
ATOM    727  C   VAL A 100      -4.917  -4.872  17.428  1.00 94.53           C  
ATOM    728  CB  VAL A 100      -4.892  -6.803  15.817  1.00 94.53           C  
ATOM    729  O   VAL A 100      -5.906  -4.606  18.112  1.00 94.53           O  
ATOM    730  CG1 VAL A 100      -5.819  -7.553  16.777  1.00 94.53           C  
ATOM    731  CG2 VAL A 100      -5.232  -7.302  14.408  1.00 94.53           C  
ATOM    732  N   GLN A 101      -3.685  -4.773  17.931  1.00 95.87           N  
ATOM    733  CA  GLN A 101      -3.430  -4.355  19.311  1.00 95.87           C  
ATOM    734  C   GLN A 101      -3.673  -2.858  19.541  1.00 95.87           C  
ATOM    735  CB  GLN A 101      -1.997  -4.750  19.691  1.00 95.87           C  
ATOM    736  O   GLN A 101      -3.997  -2.460  20.663  1.00 95.87           O  
ATOM    737  CG  GLN A 101      -1.846  -6.278  19.776  1.00 95.87           C  
ATOM    738  CD  GLN A 101      -2.663  -6.910  20.894  1.00 95.87           C  
ATOM    739  NE2 GLN A 101      -3.269  -8.050  20.660  1.00 95.87           N  
ATOM    740  OE1 GLN A 101      -2.754  -6.392  22.002  1.00 95.87           O  
ATOM    741  N   SER A 102      -3.524  -2.035  18.506  1.00 98.28           N  
ATOM    742  CA  SER A 102      -3.859  -0.610  18.508  1.00 98.28           C  
ATOM    743  C   SER A 102      -5.370  -0.380  18.473  1.00 98.28           C  
ATOM    744  CB  SER A 102      -3.198   0.118  17.334  1.00 98.28           C  
ATOM    745  O   SER A 102      -5.825   0.532  19.151  1.00 98.28           O  
ATOM    746  OG  SER A 102      -1.806  -0.135  17.362  1.00 98.28           O  
ATOM    747  N   ASN A 103      -6.149  -1.211  17.772  1.00 97.32           N  
ATOM    748  CA  ASN A 103      -7.603  -1.055  17.603  1.00 97.32           C  
ATOM    749  C   ASN A 103      -8.317  -0.966  18.959  1.00 97.32           C  
ATOM    750  CB  ASN A 103      -8.162  -2.233  16.772  1.00 97.32           C  
ATOM    751  O   ASN A 103      -8.935   0.043  19.299  1.00 97.32           O  
ATOM    752  CG  ASN A 103      -7.542  -2.379  15.390  1.00 97.32           C  
ATOM    753  ND2 ASN A 103      -7.835  -3.430  14.664  1.00 97.32           N  
ATOM    754  OD1 ASN A 103      -6.742  -1.574  14.962  1.00 97.32           O  
ATOM    755  N   VAL A 104      -8.132  -1.993  19.795  1.00 97.76           N  
ATOM    756  CA  VAL A 104      -8.769  -2.083  21.119  1.00 97.76           C  
ATOM    757  C   VAL A 104      -8.309  -0.975  22.074  1.00 97.76           C  
ATOM    758  CB  VAL A 104      -8.534  -3.488  21.704  1.00 97.76           C  
ATOM    759  O   VAL A 104      -9.077  -0.481  22.896  1.00 97.76           O  
ATOM    760  CG1 VAL A 104      -7.084  -3.758  22.133  1.00 97.76           C  
ATOM    761  CG2 VAL A 104      -9.473  -3.762  22.876  1.00 97.76           C  
ATOM    762  N   ARG A 105      -7.053  -0.538  21.944  1.00 98.24           N  
ATOM    763  CA  ARG A 105      -6.466   0.518  22.781  1.00 98.24           C  
ATOM    764  C   ARG A 105      -6.907   1.908  22.349  1.00 98.24           C  
ATOM    765  CB  ARG A 105      -4.945   0.405  22.749  1.00 98.24           C  
ATOM    766  O   ARG A 105      -7.053   2.778  23.198  1.00 98.24           O  
ATOM    767  CG  ARG A 105      -4.500  -0.853  23.491  1.00 98.24           C  
ATOM    768  CD  ARG A 105      -2.993  -1.009  23.383  1.00 98.24           C  
ATOM    769  NE  ARG A 105      -2.515  -2.046  24.309  1.00 98.24           N  
ATOM    770  NH1 ARG A 105      -3.122  -3.842  23.022  1.00 98.24           N  
ATOM    771  NH2 ARG A 105      -2.068  -4.170  24.959  1.00 98.24           N  
ATOM    772  CZ  ARG A 105      -2.575  -3.344  24.093  1.00 98.24           C  
ATOM    773  N   THR A 106      -7.136   2.110  21.057  1.00 98.31           N  
ATOM    774  CA  THR A 106      -7.750   3.325  20.516  1.00 98.31           C  
ATOM    775  C   THR A 106      -9.186   3.448  21.017  1.00 98.31           C  
ATOM    776  CB  THR A 106      -7.709   3.309  18.983  1.00 98.31           C  
ATOM    777  O   THR A 106      -9.550   4.513  21.511  1.00 98.31           O  
ATOM    778  CG2 THR A 106      -8.394   4.516  18.348  1.00 98.31           C  
ATOM    779  OG1 THR A 106      -6.365   3.315  18.556  1.00 98.31           O  
ATOM    780  N   ALA A 107      -9.963   2.357  20.981  1.00 98.04           N  
ATOM    781  CA  ALA A 107     -11.320   2.327  21.531  1.00 98.04           C  
ATOM    782  C   ALA A 107     -11.334   2.673  23.031  1.00 98.04           C  
ATOM    783  CB  ALA A 107     -11.932   0.947  21.264  1.00 98.04           C  
ATOM    784  O   ALA A 107     -12.112   3.515  23.472  1.00 98.04           O  
ATOM    785  N   GLU A 108     -10.422   2.099  23.822  1.00 98.25           N  
ATOM    786  CA  GLU A 108     -10.323   2.423  25.251  1.00 98.25           C  
ATOM    787  C   GLU A 108      -9.872   3.873  25.488  1.00 98.25           C  
ATOM    788  CB  GLU A 108      -9.394   1.409  25.938  1.00 98.25           C  
ATOM    789  O   GLU A 108     -10.450   4.586  26.310  1.00 98.25           O  
ATOM    790  CG  GLU A 108      -9.143   1.681  27.430  1.00 98.25           C  
ATOM    791  CD  GLU A 108     -10.399   1.760  28.320  1.00 98.25           C  
ATOM    792  OE1 GLU A 108     -10.229   2.194  29.480  1.00 98.25           O  
ATOM    793  OE2 GLU A 108     -11.510   1.353  27.899  1.00 98.25           O  
ATOM    794  N   ALA A 109      -8.880   4.359  24.739  1.00 97.83           N  
ATOM    795  CA  ALA A 109      -8.394   5.731  24.865  1.00 97.83           C  
ATOM    796  C   ALA A 109      -9.420   6.784  24.436  1.00 97.83           C  
ATOM    797  CB  ALA A 109      -7.101   5.871  24.075  1.00 97.83           C  
ATOM    798  O   ALA A 109      -9.347   7.918  24.911  1.00 97.83           O  
ATOM    799  N   ALA A 110     -10.410   6.422  23.617  1.00 97.52           N  
ATOM    800  CA  ALA A 110     -11.517   7.306  23.273  1.00 97.52           C  
ATOM    801  C   ALA A 110     -12.362   7.705  24.498  1.00 97.52           C  
ATOM    802  CB  ALA A 110     -12.328   6.658  22.146  1.00 97.52           C  
ATOM    803  O   ALA A 110     -12.949   8.787  24.492  1.00 97.52           O  
ATOM    804  N   ARG A 111     -12.325   6.946  25.609  1.00 96.70           N  
ATOM    805  CA  ARG A 111     -12.882   7.391  26.906  1.00 96.70           C  
ATOM    806  C   ARG A 111     -12.215   8.662  27.442  1.00 96.70           C  
ATOM    807  CB  ARG A 111     -12.727   6.294  27.968  1.00 96.70           C  
ATOM    808  O   ARG A 111     -12.863   9.448  28.126  1.00 96.70           O  
ATOM    809  CG  ARG A 111     -13.501   5.009  27.657  1.00 96.70           C  
ATOM    810  CD  ARG A 111     -13.301   4.028  28.817  1.00 96.70           C  
ATOM    811  NE  ARG A 111     -13.953   2.733  28.572  1.00 96.70           N  
ATOM    812  NH1 ARG A 111     -16.097   3.311  29.153  1.00 96.70           N  
ATOM    813  NH2 ARG A 111     -15.652   1.212  28.530  1.00 96.70           N  
ATOM    814  CZ  ARG A 111     -15.226   2.423  28.750  1.00 96.70           C  
ATOM    815  N   SER A 112     -10.935   8.857  27.132  1.00 94.23           N  
ATOM    816  CA  SER A 112     -10.136  10.022  27.538  1.00 94.23           C  
ATOM    817  C   SER A 112     -10.200  11.171  26.524  1.00 94.23           C  
ATOM    818  CB  SER A 112      -8.683   9.604  27.780  1.00 94.23           C  
ATOM    819  O   SER A 112      -9.604  12.225  26.746  1.00 94.23           O  
ATOM    820  OG  SER A 112      -8.619   8.609  28.787  1.00 94.23           O  
ATOM    821  N   GLY A 113     -10.933  10.990  25.423  1.00 92.17           N  
ATOM    822  CA  GLY A 113     -11.161  12.000  24.399  1.00 92.17           C  
ATOM    823  C   GLY A 113     -10.340  11.813  23.122  1.00 92.17           C  
ATOM    824  O   GLY A 113      -9.471  10.948  22.994  1.00 92.17           O  
ATOM    825  N   LEU A 114     -10.630  12.684  22.156  1.00 92.24           N  
ATOM    826  CA  LEU A 114     -10.185  12.573  20.766  1.00 92.24           C  
ATOM    827  C   LEU A 114      -8.665  12.538  20.580  1.00 92.24           C  
ATOM    828  CB  LEU A 114     -10.832  13.746  20.004  1.00 92.24           C  
ATOM    829  O   LEU A 114      -8.158  11.769  19.767  1.00 92.24           O  
ATOM    830  CG  LEU A 114     -10.603  13.741  18.484  1.00 92.24           C  
ATOM    831  CD1 LEU A 114     -11.289  12.554  17.821  1.00 92.24           C  
ATOM    832  CD2 LEU A 114     -11.178  15.021  17.879  1.00 92.24           C  
ATOM    833  N   ASN A 115      -7.924  13.355  21.329  1.00 91.99           N  
ATOM    834  CA  ASN A 115      -6.476  13.475  21.146  1.00 91.99           C  
ATOM    835  C   ASN A 115      -5.724  12.205  21.558  1.00 91.99           C  
ATOM    836  CB  ASN A 115      -5.953  14.688  21.932  1.00 91.99           C  
ATOM    837  O   ASN A 115      -4.746  11.850  20.900  1.00 91.99           O  
ATOM    838  CG  ASN A 115      -6.401  16.015  21.358  1.00 91.99           C  
ATOM    839  ND2 ASN A 115      -6.115  17.105  22.026  1.00 91.99           N  
ATOM    840  OD1 ASN A 115      -7.011  16.105  20.312  1.00 91.99           O  
ATOM    841  N   GLU A 116      -6.167  11.534  22.622  1.00 93.72           N  
ATOM    842  CA  GLU A 116      -5.532  10.306  23.109  1.00 93.72           C  
ATOM    843  C   GLU A 116      -5.825   9.132  22.169  1.00 93.72           C  
ATOM    844  CB  GLU A 116      -5.981  10.002  24.549  1.00 93.72           C  
ATOM    845  O   GLU A 116      -4.898   8.423  21.772  1.00 93.72           O  
ATOM    846  CG  GLU A 116      -5.504  11.048  25.573  1.00 93.72           C  
ATOM    847  CD  GLU A 116      -3.977  11.257  25.571  1.00 93.72           C  
ATOM    848  OE1 GLU A 116      -3.541  12.427  25.681  1.00 93.72           O  
ATOM    849  OE2 GLU A 116      -3.227  10.265  25.414  1.00 93.72           O  
ATOM    850  N   ALA A 117      -7.079   8.992  21.723  1.00 96.27           N  
ATOM    851  CA  ALA A 117      -7.461   8.001  20.718  1.00 96.27           C  
ATOM    852  C   ALA A 117      -6.684   8.190  19.404  1.00 96.27           C  
ATOM    853  CB  ALA A 117      -8.973   8.084  20.507  1.00 96.27           C  
ATOM    854  O   ALA A 117      -6.030   7.258  18.932  1.00 96.27           O  
ATOM    855  N   LEU A 118      -6.648   9.418  18.869  1.00 95.82           N  
ATOM    856  CA  LEU A 118      -5.860   9.744  17.677  1.00 95.82           C  
ATOM    857  C   LEU A 118      -4.376   9.404  17.861  1.00 95.82           C  
ATOM    858  CB  LEU A 118      -6.020  11.241  17.363  1.00 95.82           C  
ATOM    859  O   LEU A 118      -3.747   8.865  16.952  1.00 95.82           O  
ATOM    860  CG  LEU A 118      -5.146  11.727  16.189  1.00 95.82           C  
ATOM    861  CD1 LEU A 118      -5.492  11.058  14.865  1.00 95.82           C  
ATOM    862  CD2 LEU A 118      -5.311  13.226  16.030  1.00 95.82           C  
ATOM    863  N   ALA A 119      -3.794   9.726  19.019  1.00 94.94           N  
ATOM    864  CA  ALA A 119      -2.375   9.499  19.260  1.00 94.94           C  
ATOM    865  C   ALA A 119      -2.013   8.008  19.264  1.00 94.94           C  
ATOM    866  CB  ALA A 119      -1.969  10.168  20.579  1.00 94.94           C  
ATOM    867  O   ALA A 119      -0.914   7.664  18.823  1.00 94.94           O  
ATOM    868  N   ILE A 120      -2.893   7.132  19.759  1.00 97.03           N  
ATOM    869  CA  ILE A 120      -2.688   5.679  19.698  1.00 97.03           C  
ATOM    870  C   ILE A 120      -2.891   5.179  18.273  1.00 97.03           C  
ATOM    871  CB  ILE A 120      -3.588   4.931  20.700  1.00 97.03           C  
ATOM    872  O   ILE A 120      -1.988   4.525  17.751  1.00 97.03           O  
ATOM    873  CG1 ILE A 120      -3.197   5.349  22.135  1.00 97.03           C  
ATOM    874  CG2 ILE A 120      -3.454   3.401  20.527  1.00 97.03           C  
ATOM    875  CD1 ILE A 120      -4.036   4.646  23.199  1.00 97.03           C  
ATOM    876  N   ALA A 121      -4.005   5.538  17.632  1.00 97.41           N  
ATOM    877  CA  ALA A 121      -4.330   5.080  16.286  1.00 97.41           C  
ATOM    878  C   ALA A 121      -3.234   5.441  15.279  1.00 97.41           C  
ATOM    879  CB  ALA A 121      -5.674   5.680  15.873  1.00 97.41           C  
ATOM    880  O   ALA A 121      -2.680   4.578  14.599  1.00 97.41           O  
ATOM    881  N   PHE A 122      -2.833   6.715  15.261  1.00 97.30           N  
ATOM    882  CA  PHE A 122      -1.799   7.187  14.352  1.00 97.30           C  
ATOM    883  C   PHE A 122      -0.430   6.566  14.660  1.00 97.30           C  
ATOM    884  CB  PHE A 122      -1.747   8.718  14.388  1.00 97.30           C  
ATOM    885  O   PHE A 122       0.308   6.224  13.741  1.00 97.30           O  
ATOM    886  CG  PHE A 122      -0.655   9.253  13.492  1.00 97.30           C  
ATOM    887  CD1 PHE A 122       0.597   9.578  14.043  1.00 97.30           C  
ATOM    888  CD2 PHE A 122      -0.843   9.292  12.098  1.00 97.30           C  
ATOM    889  CE1 PHE A 122       1.666   9.915  13.202  1.00 97.30           C  
ATOM    890  CE2 PHE A 122       0.229   9.638  11.259  1.00 97.30           C  
ATOM    891  CZ  PHE A 122       1.485   9.934  11.811  1.00 97.30           C  
ATOM    892  N   ARG A 123      -0.066   6.368  15.939  1.00 96.54           N  
ATOM    893  CA  ARG A 123       1.189   5.669  16.283  1.00 96.54           C  
ATOM    894  C   ARG A 123       1.161   4.201  15.875  1.00 96.54           C  
ATOM    895  CB  ARG A 123       1.501   5.765  17.776  1.00 96.54           C  
ATOM    896  O   ARG A 123       2.205   3.694  15.475  1.00 96.54           O  
ATOM    897  CG  ARG A 123       2.076   7.133  18.152  1.00 96.54           C  
ATOM    898  CD  ARG A 123       2.232   7.170  19.673  1.00 96.54           C  
ATOM    899  NE  ARG A 123       2.563   8.523  20.152  1.00 96.54           N  
ATOM    900  NH1 ARG A 123       1.744   8.255  22.286  1.00 96.54           N  
ATOM    901  NH2 ARG A 123       2.464  10.257  21.619  1.00 96.54           N  
ATOM    902  CZ  ARG A 123       2.261   9.000  21.347  1.00 96.54           C  
ATOM    903  N   GLY A 124       0.009   3.540  15.975  1.00 97.44           N  
ATOM    904  CA  GLY A 124      -0.194   2.189  15.460  1.00 97.44           C  
ATOM    905  C   GLY A 124       0.112   2.126  13.966  1.00 97.44           C  
ATOM    906  O   GLY A 124       0.962   1.342  13.549  1.00 97.44           O  
ATOM    907  N   GLY A 125      -0.456   3.050  13.186  1.00 97.27           N  
ATOM    908  CA  GLY A 125      -0.147   3.173  11.761  1.00 97.27           C  
ATOM    909  C   GLY A 125       1.318   3.534  11.486  1.00 97.27           C  
ATOM    910  O   GLY A 125       1.950   2.967  10.595  1.00 97.27           O  
ATOM    911  N   ALA A 126       1.908   4.427  12.285  1.00 98.05           N  
ATOM    912  CA  ALA A 126       3.305   4.837  12.142  1.00 98.05           C  
ATOM    913  C   ALA A 126       4.291   3.676  12.326  1.00 98.05           C  
ATOM    914  CB  ALA A 126       3.598   5.982  13.117  1.00 98.05           C  
ATOM    915  O   ALA A 126       5.324   3.646  11.657  1.00 98.05           O  
ATOM    916  N   VAL A 127       3.975   2.701  13.185  1.00 98.49           N  
ATOM    917  CA  VAL A 127       4.757   1.463  13.291  1.00 98.49           C  
ATOM    918  C   VAL A 127       4.744   0.707  11.965  1.00 98.49           C  
ATOM    919  CB  VAL A 127       4.244   0.571  14.434  1.00 98.49           C  
ATOM    920  O   VAL A 127       5.812   0.363  11.465  1.00 98.49           O  
ATOM    921  CG1 VAL A 127       4.923  -0.801  14.417  1.00 98.49           C  
ATOM    922  CG2 VAL A 127       4.536   1.203  15.799  1.00 98.49           C  
ATOM    923  N   THR A 128       3.572   0.504  11.358  1.00 97.35           N  
ATOM    924  CA  THR A 128       3.454  -0.147  10.044  1.00 97.35           C  
ATOM    925  C   THR A 128       4.263   0.600   8.987  1.00 97.35           C  
ATOM    926  CB  THR A 128       1.981  -0.266   9.625  1.00 97.35           C  
ATOM    927  O   THR A 128       5.052  -0.014   8.271  1.00 97.35           O  
ATOM    928  CG2 THR A 128       1.802  -1.041   8.322  1.00 97.35           C  
ATOM    929  OG1 THR A 128       1.311  -0.987  10.631  1.00 97.35           O  
ATOM    930  N   GLY A 129       4.168   1.931   8.947  1.00 97.95           N  
ATOM    931  CA  GLY A 129       4.934   2.739   8.000  1.00 97.95           C  
ATOM    932  C   GLY A 129       6.442   2.604   8.159  1.00 97.95           C  
ATOM    933  O   GLY A 129       7.144   2.425   7.165  1.00 97.95           O  
ATOM    934  N   MET A 130       6.948   2.617   9.394  1.00 98.39           N  
ATOM    935  CA  MET A 130       8.377   2.440   9.668  1.00 98.39           C  
ATOM    936  C   MET A 130       8.863   1.013   9.405  1.00 98.39           C  
ATOM    937  CB  MET A 130       8.690   2.854  11.108  1.00 98.39           C  
ATOM    938  O   MET A 130      10.000   0.840   8.968  1.00 98.39           O  
ATOM    939  CG  MET A 130       8.559   4.356  11.366  1.00 98.39           C  
ATOM    940  SD  MET A 130       9.492   5.450  10.264  1.00 98.39           S  
ATOM    941  CE  MET A 130       8.148   5.962   9.160  1.00 98.39           C  
ATOM    942  N   LEU A 131       8.022  -0.003   9.614  1.00 98.48           N  
ATOM    943  CA  LEU A 131       8.328  -1.382   9.231  1.00 98.48           C  
ATOM    944  C   LEU A 131       8.442  -1.521   7.712  1.00 98.48           C  
ATOM    945  CB  LEU A 131       7.248  -2.330   9.779  1.00 98.48           C  
ATOM    946  O   LEU A 131       9.399  -2.125   7.239  1.00 98.48           O  
ATOM    947  CG  LEU A 131       7.302  -2.537  11.302  1.00 98.48           C  
ATOM    948  CD1 LEU A 131       6.018  -3.232  11.751  1.00 98.48           C  
ATOM    949  CD2 LEU A 131       8.495  -3.402  11.717  1.00 98.48           C  
ATOM    950  N   VAL A 132       7.521  -0.923   6.952  1.00 98.45           N  
ATOM    951  CA  VAL A 132       7.524  -0.956   5.482  1.00 98.45           C  
ATOM    952  C   VAL A 132       8.813  -0.359   4.918  1.00 98.45           C  
ATOM    953  CB  VAL A 132       6.265  -0.253   4.931  1.00 98.45           C  
ATOM    954  O   VAL A 132       9.560  -1.050   4.224  1.00 98.45           O  
ATOM    955  CG1 VAL A 132       6.352   0.033   3.431  1.00 98.45           C  
ATOM    956  CG2 VAL A 132       5.037  -1.141   5.151  1.00 98.45           C  
ATOM    957  N   VAL A 133       9.127   0.897   5.252  1.00 98.26           N  
ATOM    958  CA  VAL A 133      10.337   1.554   4.721  1.00 98.26           C  
ATOM    959  C   VAL A 133      11.618   1.018   5.353  1.00 98.26           C  
ATOM    960  CB  VAL A 133      10.283   3.085   4.838  1.00 98.26           C  
ATOM    961  O   VAL A 133      12.638   0.927   4.678  1.00 98.26           O  
ATOM    962  CG1 VAL A 133       9.111   3.646   4.031  1.00 98.26           C  
ATOM    963  CG2 VAL A 133      10.194   3.584   6.286  1.00 98.26           C  
ATOM    964  N   GLY A 134      11.579   0.626   6.629  1.00 98.52           N  
ATOM    965  CA  GLY A 134      12.725   0.074   7.344  1.00 98.52           C  
ATOM    966  C   GLY A 134      13.139  -1.282   6.786  1.00 98.52           C  
ATOM    967  O   GLY A 134      14.294  -1.462   6.414  1.00 98.52           O  
ATOM    968  N   LEU A 135      12.204  -2.227   6.661  1.00 98.64           N  
ATOM    969  CA  LEU A 135      12.492  -3.537   6.072  1.00 98.64           C  
ATOM    970  C   LEU A 135      12.806  -3.422   4.577  1.00 98.64           C  
ATOM    971  CB  LEU A 135      11.321  -4.507   6.316  1.00 98.64           C  
ATOM    972  O   LEU A 135      13.701  -4.118   4.104  1.00 98.64           O  
ATOM    973  CG  LEU A 135      11.059  -4.842   7.797  1.00 98.64           C  
ATOM    974  CD1 LEU A 135       9.783  -5.673   7.919  1.00 98.64           C  
ATOM    975  CD2 LEU A 135      12.206  -5.635   8.430  1.00 98.64           C  
ATOM    976  N   GLY A 136      12.120  -2.535   3.847  1.00 98.22           N  
ATOM    977  CA  GLY A 136      12.378  -2.304   2.424  1.00 98.22           C  
ATOM    978  C   GLY A 136      13.794  -1.792   2.184  1.00 98.22           C  
ATOM    979  O   GLY A 136      14.556  -2.392   1.426  1.00 98.22           O  
ATOM    980  N   LEU A 137      14.190  -0.734   2.896  1.00 98.36           N  
ATOM    981  CA  LEU A 137      15.517  -0.145   2.754  1.00 98.36           C  
ATOM    982  C   LEU A 137      16.618  -1.080   3.274  1.00 98.36           C  
ATOM    983  CB  LEU A 137      15.535   1.226   3.454  1.00 98.36           C  
ATOM    984  O   LEU A 137      17.652  -1.209   2.622  1.00 98.36           O  
ATOM    985  CG  LEU A 137      16.778   2.071   3.132  1.00 98.36           C  
ATOM    986  CD1 LEU A 137      16.821   2.490   1.661  1.00 98.36           C  
ATOM    987  CD2 LEU A 137      16.774   3.347   3.971  1.00 98.36           C  
ATOM    988  N   LEU A 138      16.393  -1.771   4.401  1.00 98.48           N  
ATOM    989  CA  LEU A 138      17.331  -2.769   4.929  1.00 98.48           C  
ATOM    990  C   LEU A 138      17.531  -3.922   3.945  1.00 98.48           C  
ATOM    991  CB  LEU A 138      16.818  -3.332   6.269  1.00 98.48           C  
ATOM    992  O   LEU A 138      18.661  -4.352   3.737  1.00 98.48           O  
ATOM    993  CG  LEU A 138      17.771  -4.323   6.961  1.00 98.48           C  
ATOM    994  CD1 LEU A 138      19.114  -3.678   7.320  1.00 98.48           C  
ATOM    995  CD2 LEU A 138      17.122  -4.824   8.251  1.00 98.48           C  
ATOM    996  N   GLY A 139      16.446  -4.415   3.348  1.00 98.26           N  
ATOM    997  CA  GLY A 139      16.481  -5.507   2.385  1.00 98.26           C  
ATOM    998  C   GLY A 139      17.270  -5.140   1.137  1.00 98.26           C  
ATOM    999  O   GLY A 139      18.211  -5.847   0.784  1.00 98.26           O  
ATOM   1000  N   VAL A 140      16.947  -4.003   0.515  1.00 98.57           N  
ATOM   1001  CA  VAL A 140      17.629  -3.556  -0.707  1.00 98.57           C  
ATOM   1002  C   VAL A 140      19.090  -3.199  -0.422  1.00 98.57           C  
ATOM   1003  CB  VAL A 140      16.879  -2.391  -1.381  1.00 98.57           C  
ATOM   1004  O   VAL A 140      19.986  -3.730  -1.079  1.00 98.57           O  
ATOM   1005  CG1 VAL A 140      17.602  -1.944  -2.655  1.00 98.57           C  
ATOM   1006  CG2 VAL A 140      15.462  -2.806  -1.797  1.00 98.57           C  
ATOM   1007  N   ALA A 141      19.369  -2.355   0.577  1.00 98.38           N  
ATOM   1008  CA  ALA A 141      20.737  -1.932   0.884  1.00 98.38           C  
ATOM   1009  C   ALA A 141      21.593  -3.085   1.429  1.00 98.38           C  
ATOM   1010  CB  ALA A 141      20.695  -0.765   1.877  1.00 98.38           C  
ATOM   1011  O   ALA A 141      22.747  -3.242   1.032  1.00 98.38           O  
ATOM   1012  N   GLY A 142      21.029  -3.915   2.307  1.00 97.71           N  
ATOM   1013  CA  GLY A 142      21.710  -5.071   2.880  1.00 97.71           C  
ATOM   1014  C   GLY A 142      22.037  -6.121   1.826  1.00 97.71           C  
ATOM   1015  O   GLY A 142      23.171  -6.594   1.770  1.00 97.71           O  
ATOM   1016  N   TYR A 143      21.093  -6.442   0.937  1.00 97.92           N  
ATOM   1017  CA  TYR A 143      21.360  -7.407  -0.125  1.00 97.92           C  
ATOM   1018  C   TYR A 143      22.332  -6.857  -1.177  1.00 97.92           C  
ATOM   1019  CB  TYR A 143      20.044  -7.917  -0.728  1.00 97.92           C  
ATOM   1020  O   TYR A 143      23.237  -7.571  -1.602  1.00 97.92           O  
ATOM   1021  CG  TYR A 143      20.229  -9.096  -1.663  1.00 97.92           C  
ATOM   1022  CD1 TYR A 143      19.594  -9.113  -2.918  1.00 97.92           C  
ATOM   1023  CD2 TYR A 143      21.058 -10.170  -1.284  1.00 97.92           C  
ATOM   1024  CE1 TYR A 143      19.868 -10.145  -3.835  1.00 97.92           C  
ATOM   1025  CE2 TYR A 143      21.329 -11.207  -2.186  1.00 97.92           C  
ATOM   1026  OH  TYR A 143      21.102 -12.134  -4.354  1.00 97.92           O  
ATOM   1027  CZ  TYR A 143      20.759 -11.174  -3.471  1.00 97.92           C  
ATOM   1028  N   THR A 144      22.246  -5.562  -1.500  1.00 97.74           N  
ATOM   1029  CA  THR A 144      23.255  -4.881  -2.331  1.00 97.74           C  
ATOM   1030  C   THR A 144      24.649  -4.976  -1.711  1.00 97.74           C  
ATOM   1031  CB  THR A 144      22.908  -3.401  -2.538  1.00 97.74           C  
ATOM   1032  O   THR A 144      25.609  -5.292  -2.407  1.00 97.74           O  
ATOM   1033  CG2 THR A 144      23.885  -2.697  -3.481  1.00 97.74           C  
ATOM   1034  OG1 THR A 144      21.639  -3.280  -3.121  1.00 97.74           O  
ATOM   1035  N   ALA A 145      24.780  -4.751  -0.400  1.00 96.14           N  
ATOM   1036  CA  ALA A 145      26.064  -4.861   0.289  1.00 96.14           C  
ATOM   1037  C   ALA A 145      26.649  -6.280   0.198  1.00 96.14           C  
ATOM   1038  CB  ALA A 145      25.891  -4.408   1.744  1.00 96.14           C  
ATOM   1039  O   ALA A 145      27.848  -6.424  -0.028  1.00 96.14           O  
ATOM   1040  N   LEU A 146      25.810  -7.317   0.311  1.00 94.72           N  
ATOM   1041  CA  LEU A 146      26.239  -8.708   0.142  1.00 94.72           C  
ATOM   1042  C   LEU A 146      26.728  -8.982  -1.285  1.00 94.72           C  
ATOM   1043  CB  LEU A 146      25.101  -9.669   0.532  1.00 94.72           C  
ATOM   1044  O   LEU A 146      27.817  -9.530  -1.447  1.00 94.72           O  
ATOM   1045  CG  LEU A 146      24.749  -9.670   2.030  1.00 94.72           C  
ATOM   1046  CD1 LEU A 146      23.542 -10.578   2.270  1.00 94.72           C  
ATOM   1047  CD2 LEU A 146      25.902 -10.168   2.904  1.00 94.72           C  
ATOM   1048  N   LEU A 147      25.971  -8.550  -2.300  1.00 94.04           N  
ATOM   1049  CA  LEU A 147      26.334  -8.714  -3.713  1.00 94.04           C  
ATOM   1050  C   LEU A 147      27.664  -8.027  -4.050  1.00 94.04           C  
ATOM   1051  CB  LEU A 147      25.201  -8.158  -4.596  1.00 94.04           C  
ATOM   1052  O   LEU A 147      28.519  -8.623  -4.696  1.00 94.04           O  
ATOM   1053  CG  LEU A 147      23.909  -8.995  -4.591  1.00 94.04           C  
ATOM   1054  CD1 LEU A 147      22.789  -8.227  -5.296  1.00 94.04           C  
ATOM   1055  CD2 LEU A 147      24.102 -10.337  -5.300  1.00 94.04           C  
ATOM   1056  N   VAL A 148      27.867  -6.803  -3.558  1.00 90.56           N  
ATOM   1057  CA  VAL A 148      29.095  -6.029  -3.800  1.00 90.56           C  
ATOM   1058  C   VAL A 148      30.286  -6.592  -3.023  1.00 90.56           C  
ATOM   1059  CB  VAL A 148      28.855  -4.549  -3.458  1.00 90.56           C  
ATOM   1060  O   VAL A 148      31.400  -6.590  -3.531  1.00 90.56           O  
ATOM   1061  CG1 VAL A 148      30.121  -3.688  -3.561  1.00 90.56           C  
ATOM   1062  CG2 VAL A 148      27.821  -3.932  -4.408  1.00 90.56           C  
ATOM   1063  N   SER A 149      30.083  -7.096  -1.801  1.00 87.05           N  
ATOM   1064  CA  SER A 149      31.183  -7.629  -0.979  1.00 87.05           C  
ATOM   1065  C   SER A 149      31.831  -8.898  -1.542  1.00 87.05           C  
ATOM   1066  CB  SER A 149      30.701  -7.890   0.449  1.00 87.05           C  
ATOM   1067  O   SER A 149      32.984  -9.178  -1.228  1.00 87.05           O  
ATOM   1068  OG  SER A 149      29.781  -8.966   0.530  1.00 87.05           O  
ATOM   1069  N   GLY A 150      31.094  -9.663  -2.353  1.00 76.82           N  
ATOM   1070  CA  GLY A 150      31.583 -10.883  -2.999  1.00 76.82           C  
ATOM   1071  C   GLY A 150      32.087 -10.681  -4.428  1.00 76.82           C  
ATOM   1072  O   GLY A 150      32.361 -11.670  -5.101  1.00 76.82           O  
ATOM   1073  N   ALA A 151      32.148  -9.438  -4.908  1.00 76.37           N  
ATOM   1074  CA  ALA A 151      32.428  -9.114  -6.299  1.00 76.37           C  
ATOM   1075  C   ALA A 151      33.917  -8.890  -6.587  1.00 76.37           C  
ATOM   1076  CB  ALA A 151      31.641  -7.855  -6.647  1.00 76.37           C  
ATOM   1077  O   ALA A 151      34.633  -8.296  -5.780  1.00 76.37           O  
ATOM   1078  N   ASP A 152      34.347  -9.266  -7.792  1.00 74.22           N  
ATOM   1079  CA  ASP A 152      35.633  -8.839  -8.343  1.00 74.22           C  
ATOM   1080  C   ASP A 152      35.583  -7.351  -8.726  1.00 74.22           C  
ATOM   1081  CB  ASP A 152      35.998  -9.688  -9.572  1.00 74.22           C  
ATOM   1082  O   ASP A 152      34.587  -6.884  -9.288  1.00 74.22           O  
ATOM   1083  CG  ASP A 152      36.278 -11.160  -9.247  1.00 74.22           C  
ATOM   1084  OD1 ASP A 152      36.875 -11.424  -8.179  1.00 74.22           O  
ATOM   1085  OD2 ASP A 152      35.939 -12.011 -10.099  1.00 74.22           O  
ATOM   1086  N   GLU A 153      36.681  -6.616  -8.499  1.00 69.71           N  
ATOM   1087  CA  GLU A 153      36.793  -5.169  -8.782  1.00 69.71           C  
ATOM   1088  C   GLU A 153      36.531  -4.793 -10.255  1.00 69.71           C  
ATOM   1089  CB  GLU A 153      38.194  -4.653  -8.394  1.00 69.71           C  
ATOM   1090  O   GLU A 153      36.281  -3.630 -10.564  1.00 69.71           O  
ATOM   1091  CG  GLU A 153      38.474  -4.641  -6.881  1.00 69.71           C  
ATOM   1092  CD  GLU A 153      39.792  -3.926  -6.511  1.00 69.71           C  
ATOM   1093  OE1 GLU A 153      39.973  -3.636  -5.305  1.00 69.71           O  
ATOM   1094  OE2 GLU A 153      40.620  -3.667  -7.416  1.00 69.71           O  
ATOM   1095  N   THR A 154      36.582  -5.762 -11.173  1.00 73.67           N  
ATOM   1096  CA  THR A 154      36.346  -5.569 -12.612  1.00 73.67           C  
ATOM   1097  C   THR A 154      34.870  -5.603 -13.009  1.00 73.67           C  
ATOM   1098  CB  THR A 154      37.090  -6.639 -13.421  1.00 73.67           C  
ATOM   1099  O   THR A 154      34.546  -5.272 -14.151  1.00 73.67           O  
ATOM   1100  CG2 THR A 154      38.607  -6.510 -13.283  1.00 73.67           C  
ATOM   1101  OG1 THR A 154      36.737  -7.920 -12.953  1.00 73.67           O  
ATOM   1102  N   SER A 155      33.974  -6.010 -12.108  1.00 81.37           N  
ATOM   1103  CA  SER A 155      32.551  -6.161 -12.417  1.00 81.37           C  
ATOM   1104  C   SER A 155      31.868  -4.800 -12.532  1.00 81.37           C  
ATOM   1105  CB  SER A 155      31.849  -6.998 -11.352  1.00 81.37           C  
ATOM   1106  O   SER A 155      32.062  -3.920 -11.689  1.00 81.37           O  
ATOM   1107  OG  SER A 155      32.486  -8.248 -11.181  1.00 81.37           O  
ATOM   1108  N   SER A 156      31.027  -4.617 -13.554  1.00 85.87           N  
ATOM   1109  CA  SER A 156      30.233  -3.393 -13.655  1.00 85.87           C  
ATOM   1110  C   SER A 156      29.224  -3.330 -12.503  1.00 85.87           C  
ATOM   1111  CB  SER A 156      29.568  -3.260 -15.033  1.00 85.87           C  
ATOM   1112  O   SER A 156      28.655  -4.345 -12.099  1.00 85.87           O  
ATOM   1113  OG  SER A 156      28.290  -3.852 -15.067  1.00 85.87           O  
ATOM   1114  N   ILE A 157      28.969  -2.133 -11.966  1.00 89.22           N  
ATOM   1115  CA  ILE A 157      27.996  -1.968 -10.873  1.00 89.22           C  
ATOM   1116  C   ILE A 157      26.605  -2.451 -11.299  1.00 89.22           C  
ATOM   1117  CB  ILE A 157      27.958  -0.502 -10.386  1.00 89.22           C  
ATOM   1118  O   ILE A 157      25.907  -3.048 -10.485  1.00 89.22           O  
ATOM   1119  CG1 ILE A 157      29.320  -0.031  -9.827  1.00 89.22           C  
ATOM   1120  CG2 ILE A 157      26.858  -0.272  -9.332  1.00 89.22           C  
ATOM   1121  CD1 ILE A 157      29.871  -0.848  -8.648  1.00 89.22           C  
ATOM   1122  N   SER A 158      26.231  -2.233 -12.564  1.00 87.03           N  
ATOM   1123  CA  SER A 158      24.958  -2.697 -13.120  1.00 87.03           C  
ATOM   1124  C   SER A 158      24.820  -4.215 -13.009  1.00 87.03           C  
ATOM   1125  CB  SER A 158      24.839  -2.253 -14.579  1.00 87.03           C  
ATOM   1126  O   SER A 158      23.827  -4.697 -12.468  1.00 87.03           O  
ATOM   1127  OG  SER A 158      23.613  -2.693 -15.112  1.00 87.03           O  
ATOM   1128  N   ASP A 159      25.839  -4.970 -13.430  1.00 87.74           N  
ATOM   1129  CA  ASP A 159      25.810  -6.438 -13.387  1.00 87.74           C  
ATOM   1130  C   ASP A 159      25.769  -6.963 -11.950  1.00 87.74           C  
ATOM   1131  CB  ASP A 159      27.035  -7.021 -14.109  1.00 87.74           C  
ATOM   1132  O   ASP A 159      25.054  -7.920 -11.647  1.00 87.74           O  
ATOM   1133  CG  ASP A 159      27.113  -6.588 -15.570  1.00 87.74           C  
ATOM   1134  OD1 ASP A 159      26.042  -6.451 -16.190  1.00 87.74           O  
ATOM   1135  OD2 ASP A 159      28.249  -6.288 -16.012  1.00 87.74           O  
ATOM   1136  N   LEU A 160      26.494  -6.301 -11.041  1.00 91.67           N  
ATOM   1137  CA  LEU A 160      26.541  -6.680  -9.630  1.00 91.67           C  
ATOM   1138  C   LEU A 160      25.196  -6.535  -8.926  1.00 91.67           C  
ATOM   1139  CB  LEU A 160      27.596  -5.837  -8.896  1.00 91.67           C  
ATOM   1140  O   LEU A 160      24.858  -7.365  -8.082  1.00 91.67           O  
ATOM   1141  CG  LEU A 160      29.048  -6.160  -9.274  1.00 91.67           C  
ATOM   1142  CD1 LEU A 160      29.969  -5.285  -8.420  1.00 91.67           C  
ATOM   1143  CD2 LEU A 160      29.344  -7.646  -9.066  1.00 91.67           C  
ATOM   1144  N   ILE A 161      24.432  -5.490  -9.249  1.00 94.20           N  
ATOM   1145  CA  ILE A 161      23.147  -5.215  -8.598  1.00 94.20           C  
ATOM   1146  C   ILE A 161      21.946  -5.742  -9.392  1.00 94.20           C  
ATOM   1147  CB  ILE A 161      23.013  -3.730  -8.206  1.00 94.20           C  
ATOM   1148  O   ILE A 161      20.841  -5.767  -8.858  1.00 94.20           O  
ATOM   1149  CG1 ILE A 161      22.723  -2.846  -9.435  1.00 94.20           C  
ATOM   1150  CG2 ILE A 161      24.228  -3.271  -7.376  1.00 94.20           C  
ATOM   1151  CD1 ILE A 161      22.604  -1.352  -9.129  1.00 94.20           C  
ATOM   1152  N   HIS A 162      22.137  -6.230 -10.621  1.00 91.63           N  
ATOM   1153  CA  HIS A 162      21.082  -6.835 -11.442  1.00 91.63           C  
ATOM   1154  C   HIS A 162      20.259  -7.929 -10.717  1.00 91.63           C  
ATOM   1155  CB  HIS A 162      21.705  -7.362 -12.743  1.00 91.63           C  
ATOM   1156  O   HIS A 162      19.036  -7.975 -10.888  1.00 91.63           O  
ATOM   1157  CG  HIS A 162      20.675  -7.777 -13.757  1.00 91.63           C  
ATOM   1158  CD2 HIS A 162      20.127  -6.982 -14.727  1.00 91.63           C  
ATOM   1159  ND1 HIS A 162      20.112  -9.026 -13.885  1.00 91.63           N  
ATOM   1160  CE1 HIS A 162      19.241  -8.983 -14.907  1.00 91.63           C  
ATOM   1161  NE2 HIS A 162      19.215  -7.759 -15.448  1.00 91.63           N  
ATOM   1162  N   PRO A 163      20.835  -8.776  -9.833  1.00 94.68           N  
ATOM   1163  CA  PRO A 163      20.054  -9.726  -9.033  1.00 94.68           C  
ATOM   1164  C   PRO A 163      18.967  -9.103  -8.136  1.00 94.68           C  
ATOM   1165  CB  PRO A 163      21.083 -10.494  -8.202  1.00 94.68           C  
ATOM   1166  O   PRO A 163      18.054  -9.817  -7.714  1.00 94.68           O  
ATOM   1167  CG  PRO A 163      22.344 -10.438  -9.059  1.00 94.68           C  
ATOM   1168  CD  PRO A 163      22.259  -9.033  -9.640  1.00 94.68           C  
ATOM   1169  N   LEU A 164      19.004  -7.789  -7.869  1.00 97.26           N  
ATOM   1170  CA  LEU A 164      17.947  -7.070  -7.148  1.00 97.26           C  
ATOM   1171  C   LEU A 164      16.590  -7.122  -7.864  1.00 97.26           C  
ATOM   1172  CB  LEU A 164      18.338  -5.596  -6.944  1.00 97.26           C  
ATOM   1173  O   LEU A 164      15.563  -7.036  -7.196  1.00 97.26           O  
ATOM   1174  CG  LEU A 164      19.527  -5.316  -6.010  1.00 97.26           C  
ATOM   1175  CD1 LEU A 164      19.843  -3.823  -6.030  1.00 97.26           C  
ATOM   1176  CD2 LEU A 164      19.213  -5.711  -4.568  1.00 97.26           C  
ATOM   1177  N   ILE A 165      16.542  -7.345  -9.182  1.00 95.39           N  
ATOM   1178  CA  ILE A 165      15.269  -7.555  -9.895  1.00 95.39           C  
ATOM   1179  C   ILE A 165      14.524  -8.773  -9.317  1.00 95.39           C  
ATOM   1180  CB  ILE A 165      15.506  -7.698 -11.416  1.00 95.39           C  
ATOM   1181  O   ILE A 165      13.298  -8.774  -9.206  1.00 95.39           O  
ATOM   1182  CG1 ILE A 165      16.218  -6.449 -11.983  1.00 95.39           C  
ATOM   1183  CG2 ILE A 165      14.169  -7.889 -12.156  1.00 95.39           C  
ATOM   1184  CD1 ILE A 165      16.592  -6.577 -13.463  1.00 95.39           C  
ATOM   1185  N   GLY A 166      15.262  -9.783  -8.842  1.00 97.55           N  
ATOM   1186  CA  GLY A 166      14.691 -10.892  -8.084  1.00 97.55           C  
ATOM   1187  C   GLY A 166      13.984 -10.412  -6.817  1.00 97.55           C  
ATOM   1188  O   GLY A 166      12.834 -10.775  -6.591  1.00 97.55           O  
ATOM   1189  N   PHE A 167      14.624  -9.538  -6.031  1.00 98.48           N  
ATOM   1190  CA  PHE A 167      14.036  -8.934  -4.826  1.00 98.48           C  
ATOM   1191  C   PHE A 167      12.744  -8.177  -5.130  1.00 98.48           C  
ATOM   1192  CB  PHE A 167      15.078  -8.028  -4.145  1.00 98.48           C  
ATOM   1193  O   PHE A 167      11.731  -8.397  -4.462  1.00 98.48           O  
ATOM   1194  CG  PHE A 167      14.659  -7.469  -2.800  1.00 98.48           C  
ATOM   1195  CD1 PHE A 167      13.709  -6.431  -2.711  1.00 98.48           C  
ATOM   1196  CD2 PHE A 167      15.252  -7.970  -1.628  1.00 98.48           C  
ATOM   1197  CE1 PHE A 167      13.337  -5.921  -1.455  1.00 98.48           C  
ATOM   1198  CE2 PHE A 167      14.902  -7.437  -0.377  1.00 98.48           C  
ATOM   1199  CZ  PHE A 167      13.943  -6.414  -0.290  1.00 98.48           C  
ATOM   1200  N   ALA A 168      12.766  -7.343  -6.171  1.00 97.33           N  
ATOM   1201  CA  ALA A 168      11.592  -6.654  -6.691  1.00 97.33           C  
ATOM   1202  C   ALA A 168      10.453  -7.642  -7.007  1.00 97.33           C  
ATOM   1203  CB  ALA A 168      12.040  -5.860  -7.927  1.00 97.33           C  
ATOM   1204  O   ALA A 168       9.325  -7.463  -6.540  1.00 97.33           O  
ATOM   1205  N   PHE A 169      10.747  -8.734  -7.718  1.00 97.40           N  
ATOM   1206  CA  PHE A 169       9.743  -9.740  -8.070  1.00 97.40           C  
ATOM   1207  C   PHE A 169       9.190 -10.498  -6.860  1.00 97.40           C  
ATOM   1208  CB  PHE A 169      10.339 -10.712  -9.093  1.00 97.40           C  
ATOM   1209  O   PHE A 169       7.984 -10.724  -6.774  1.00 97.40           O  
ATOM   1210  CG  PHE A 169       9.364 -11.752  -9.622  1.00 97.40           C  
ATOM   1211  CD1 PHE A 169       9.769 -13.093  -9.768  1.00 97.40           C  
ATOM   1212  CD2 PHE A 169       8.055 -11.384  -9.991  1.00 97.40           C  
ATOM   1213  CE1 PHE A 169       8.866 -14.057 -10.255  1.00 97.40           C  
ATOM   1214  CE2 PHE A 169       7.151 -12.349 -10.464  1.00 97.40           C  
ATOM   1215  CZ  PHE A 169       7.556 -13.686 -10.597  1.00 97.40           C  
ATOM   1216  N   GLY A 170      10.043 -10.842  -5.894  1.00 97.80           N  
ATOM   1217  CA  GLY A 170       9.627 -11.497  -4.654  1.00 97.80           C  
ATOM   1218  C   GLY A 170       8.664 -10.642  -3.838  1.00 97.80           C  
ATOM   1219  O   GLY A 170       7.610 -11.122  -3.417  1.00 97.80           O  
ATOM   1220  N   GLY A 171       8.986  -9.355  -3.672  1.00 97.68           N  
ATOM   1221  CA  GLY A 171       8.079  -8.392  -3.046  1.00 97.68           C  
ATOM   1222  C   GLY A 171       6.762  -8.260  -3.816  1.00 97.68           C  
ATOM   1223  O   GLY A 171       5.693  -8.227  -3.210  1.00 97.68           O  
ATOM   1224  N   SER A 172       6.829  -8.276  -5.149  1.00 95.71           N  
ATOM   1225  CA  SER A 172       5.654  -8.130  -6.021  1.00 95.71           C  
ATOM   1226  C   SER A 172       4.707  -9.311  -5.939  1.00 95.71           C  
ATOM   1227  CB  SER A 172       6.077  -7.893  -7.465  1.00 95.71           C  
ATOM   1228  O   SER A 172       3.493  -9.119  -5.889  1.00 95.71           O  
ATOM   1229  OG  SER A 172       6.946  -6.797  -7.599  1.00 95.71           O  
ATOM   1230  N   LEU A 173       5.242 -10.529  -5.836  1.00 95.19           N  
ATOM   1231  CA  LEU A 173       4.432 -11.720  -5.619  1.00 95.19           C  
ATOM   1232  C   LEU A 173       3.632 -11.616  -4.315  1.00 95.19           C  
ATOM   1233  CB  LEU A 173       5.346 -12.955  -5.611  1.00 95.19           C  
ATOM   1234  O   LEU A 173       2.442 -11.909  -4.299  1.00 95.19           O  
ATOM   1235  CG  LEU A 173       4.558 -14.273  -5.488  1.00 95.19           C  
ATOM   1236  CD1 LEU A 173       3.802 -14.596  -6.777  1.00 95.19           C  
ATOM   1237  CD2 LEU A 173       5.513 -15.427  -5.214  1.00 95.19           C  
ATOM   1238  N   ILE A 174       4.253 -11.183  -3.218  1.00 95.80           N  
ATOM   1239  CA  ILE A 174       3.527 -11.017  -1.952  1.00 95.80           C  
ATOM   1240  C   ILE A 174       2.491  -9.903  -2.074  1.00 95.80           C  
ATOM   1241  CB  ILE A 174       4.496 -10.752  -0.791  1.00 95.80           C  
ATOM   1242  O   ILE A 174       1.352 -10.098  -1.660  1.00 95.80           O  
ATOM   1243  CG1 ILE A 174       5.496 -11.910  -0.620  1.00 95.80           C  
ATOM   1244  CG2 ILE A 174       3.744 -10.504   0.528  1.00 95.80           C  
ATOM   1245  CD1 ILE A 174       4.935 -13.206  -0.024  1.00 95.80           C  
ATOM   1246  N   SER A 175       2.869  -8.777  -2.679  1.00 95.29           N  
ATOM   1247  CA  SER A 175       2.010  -7.611  -2.884  1.00 95.29           C  
ATOM   1248  C   SER A 175       0.706  -7.959  -3.612  1.00 95.29           C  
ATOM   1249  CB  SER A 175       2.808  -6.546  -3.639  1.00 95.29           C  
ATOM   1250  O   SER A 175      -0.370  -7.728  -3.059  1.00 95.29           O  
ATOM   1251  OG  SER A 175       1.967  -5.490  -4.016  1.00 95.29           O  
ATOM   1252  N   ILE A 176       0.762  -8.591  -4.795  1.00 94.98           N  
ATOM   1253  CA  ILE A 176      -0.457  -8.895  -5.568  1.00 94.98           C  
ATOM   1254  C   ILE A 176      -1.390  -9.852  -4.829  1.00 94.98           C  
ATOM   1255  CB  ILE A 176      -0.123  -9.408  -6.986  1.00 94.98           C  
ATOM   1256  O   ILE A 176      -2.594  -9.610  -4.775  1.00 94.98           O  
ATOM   1257  CG1 ILE A 176      -1.345  -9.536  -7.919  1.00 94.98           C  
ATOM   1258  CG2 ILE A 176       0.600 -10.765  -6.995  1.00 94.98           C  
ATOM   1259  CD1 ILE A 176      -2.028  -8.200  -8.222  1.00 94.98           C  
ATOM   1260  N   PHE A 177      -0.848 -10.905  -4.210  1.00 94.41           N  
ATOM   1261  CA  PHE A 177      -1.663 -11.885  -3.497  1.00 94.41           C  
ATOM   1262  C   PHE A 177      -2.232 -11.305  -2.199  1.00 94.41           C  
ATOM   1263  CB  PHE A 177      -0.845 -13.145  -3.206  1.00 94.41           C  
ATOM   1264  O   PHE A 177      -3.404 -11.514  -1.903  1.00 94.41           O  
ATOM   1265  CG  PHE A 177      -0.750 -14.146  -4.342  1.00 94.41           C  
ATOM   1266  CD1 PHE A 177      -1.630 -15.243  -4.380  1.00 94.41           C  
ATOM   1267  CD2 PHE A 177       0.217 -14.016  -5.353  1.00 94.41           C  
ATOM   1268  CE1 PHE A 177      -1.547 -16.189  -5.416  1.00 94.41           C  
ATOM   1269  CE2 PHE A 177       0.306 -14.960  -6.388  1.00 94.41           C  
ATOM   1270  CZ  PHE A 177      -0.575 -16.051  -6.419  1.00 94.41           C  
ATOM   1271  N   ALA A 178      -1.431 -10.569  -1.425  1.00 94.62           N  
ATOM   1272  CA  ALA A 178      -1.890  -9.978  -0.174  1.00 94.62           C  
ATOM   1273  C   ALA A 178      -2.925  -8.878  -0.416  1.00 94.62           C  
ATOM   1274  CB  ALA A 178      -0.684  -9.471   0.625  1.00 94.62           C  
ATOM   1275  O   ALA A 178      -3.928  -8.826   0.294  1.00 94.62           O  
ATOM   1276  N   ARG A 179      -2.724  -8.044  -1.442  1.00 93.11           N  
ATOM   1277  CA  ARG A 179      -3.671  -6.989  -1.798  1.00 93.11           C  
ATOM   1278  C   ARG A 179      -4.979  -7.556  -2.336  1.00 93.11           C  
ATOM   1279  CB  ARG A 179      -3.019  -6.017  -2.796  1.00 93.11           C  
ATOM   1280  O   ARG A 179      -6.037  -7.190  -1.837  1.00 93.11           O  
ATOM   1281  CG  ARG A 179      -3.961  -4.870  -3.193  1.00 93.11           C  
ATOM   1282  CD  ARG A 179      -4.332  -3.979  -2.008  1.00 93.11           C  
ATOM   1283  NE  ARG A 179      -3.217  -3.089  -1.678  1.00 93.11           N  
ATOM   1284  NH1 ARG A 179      -4.154  -2.123   0.179  1.00 93.11           N  
ATOM   1285  NH2 ARG A 179      -2.386  -1.191  -0.869  1.00 93.11           N  
ATOM   1286  CZ  ARG A 179      -3.258  -2.149  -0.771  1.00 93.11           C  
ATOM   1287  N   LEU A 180      -4.916  -8.439  -3.335  1.00 95.24           N  
ATOM   1288  CA  LEU A 180      -6.118  -8.993  -3.957  1.00 95.24           C  
ATOM   1289  C   LEU A 180      -6.862  -9.927  -3.000  1.00 95.24           C  
ATOM   1290  CB  LEU A 180      -5.732  -9.719  -5.257  1.00 95.24           C  
ATOM   1291  O   LEU A 180      -8.071  -9.808  -2.835  1.00 95.24           O  
ATOM   1292  CG  LEU A 180      -6.938 -10.350  -5.971  1.00 95.24           C  
ATOM   1293  CD1 LEU A 180      -7.963  -9.312  -6.424  1.00 95.24           C  
ATOM   1294  CD2 LEU A 180      -6.474 -11.130  -7.190  1.00 95.24           C  
ATOM   1295  N   GLY A 181      -6.141 -10.846  -2.359  1.00 95.05           N  
ATOM   1296  CA  GLY A 181      -6.713 -11.779  -1.398  1.00 95.05           C  
ATOM   1297  C   GLY A 181      -7.343 -11.070  -0.210  1.00 95.05           C  
ATOM   1298  O   GLY A 181      -8.497 -11.337   0.122  1.00 95.05           O  
ATOM   1299  N   GLY A 182      -6.589 -10.146   0.392  1.00 94.36           N  
ATOM   1300  CA  GLY A 182      -7.071  -9.315   1.484  1.00 94.36           C  
ATOM   1301  C   GLY A 182      -8.311  -8.529   1.073  1.00 94.36           C  
ATOM   1302  O   GLY A 182      -9.322  -8.637   1.747  1.00 94.36           O  
ATOM   1303  N   GLY A 183      -8.290  -7.856  -0.083  1.00 94.75           N  
ATOM   1304  CA  GLY A 183      -9.447  -7.118  -0.601  1.00 94.75           C  
ATOM   1305  C   GLY A 183     -10.696  -7.987  -0.801  1.00 94.75           C  
ATOM   1306  O   GLY A 183     -11.773  -7.617  -0.337  1.00 94.75           O  
ATOM   1307  N   ILE A 184     -10.557  -9.179  -1.404  1.00 96.65           N  
ATOM   1308  CA  ILE A 184     -11.683 -10.120  -1.577  1.00 96.65           C  
ATOM   1309  C   ILE A 184     -12.272 -10.527  -0.224  1.00 96.65           C  
ATOM   1310  CB  ILE A 184     -11.281 -11.370  -2.397  1.00 96.65           C  
ATOM   1311  O   ILE A 184     -13.491 -10.635  -0.094  1.00 96.65           O  
ATOM   1312  CG1 ILE A 184     -10.924 -10.998  -3.853  1.00 96.65           C  
ATOM   1313  CG2 ILE A 184     -12.434 -12.401  -2.431  1.00 96.65           C  
ATOM   1314  CD1 ILE A 184     -10.099 -12.081  -4.562  1.00 96.65           C  
ATOM   1315  N   PHE A 185     -11.418 -10.763   0.774  1.00 95.57           N  
ATOM   1316  CA  PHE A 185     -11.865 -11.090   2.120  1.00 95.57           C  
ATOM   1317  C   PHE A 185     -12.589  -9.903   2.766  1.00 95.57           C  
ATOM   1318  CB  PHE A 185     -10.674 -11.578   2.954  1.00 95.57           C  
ATOM   1319  O   PHE A 185     -13.741 -10.058   3.161  1.00 95.57           O  
ATOM   1320  CG  PHE A 185     -11.074 -12.028   4.340  1.00 95.57           C  
ATOM   1321  CD1 PHE A 185     -11.307 -11.072   5.335  1.00 95.57           C  
ATOM   1322  CD2 PHE A 185     -11.255 -13.389   4.634  1.00 95.57           C  
ATOM   1323  CE1 PHE A 185     -11.720 -11.467   6.610  1.00 95.57           C  
ATOM   1324  CE2 PHE A 185     -11.682 -13.782   5.917  1.00 95.57           C  
ATOM   1325  CZ  PHE A 185     -11.921 -12.819   6.907  1.00 95.57           C  
ATOM   1326  N   THR A 186     -11.938  -8.737   2.837  1.00 93.70           N  
ATOM   1327  CA  THR A 186     -12.457  -7.539   3.511  1.00 93.70           C  
ATOM   1328  C   THR A 186     -13.783  -7.118   2.911  1.00 93.70           C  
ATOM   1329  CB  THR A 186     -11.466  -6.365   3.421  1.00 93.70           C  
ATOM   1330  O   THR A 186     -14.789  -7.096   3.600  1.00 93.70           O  
ATOM   1331  CG2 THR A 186     -11.838  -5.202   4.337  1.00 93.70           C  
ATOM   1332  OG1 THR A 186     -10.173  -6.789   3.774  1.00 93.70           O  
ATOM   1333  N   LYS A 187     -13.835  -6.890   1.597  1.00 93.11           N  
ATOM   1334  CA  LYS A 187     -15.058  -6.398   0.955  1.00 93.11           C  
ATOM   1335  C   LYS A 187     -16.116  -7.479   0.777  1.00 93.11           C  
ATOM   1336  CB  LYS A 187     -14.714  -5.691  -0.357  1.00 93.11           C  
ATOM   1337  O   LYS A 187     -17.298  -7.176   0.687  1.00 93.11           O  
ATOM   1338  CG  LYS A 187     -13.790  -4.481  -0.148  1.00 93.11           C  
ATOM   1339  CD  LYS A 187     -14.387  -3.355   0.728  1.00 93.11           C  
ATOM   1340  CE  LYS A 187     -13.601  -3.072   2.009  1.00 93.11           C  
ATOM   1341  NZ  LYS A 187     -14.154  -1.903   2.732  1.00 93.11           N  
ATOM   1342  N   GLY A 188     -15.717  -8.751   0.753  1.00 93.88           N  
ATOM   1343  CA  GLY A 188     -16.664  -9.856   0.861  1.00 93.88           C  
ATOM   1344  C   GLY A 188     -17.375  -9.871   2.219  1.00 93.88           C  
ATOM   1345  O   GLY A 188     -18.554 -10.219   2.281  1.00 93.88           O  
ATOM   1346  N   ALA A 189     -16.667  -9.506   3.290  1.00 93.79           N  
ATOM   1347  CA  ALA A 189     -17.217  -9.392   4.633  1.00 93.79           C  
ATOM   1348  C   ALA A 189     -18.087  -8.145   4.785  1.00 93.79           C  
ATOM   1349  CB  ALA A 189     -16.073  -9.404   5.649  1.00 93.79           C  
ATOM   1350  O   ALA A 189     -19.258  -8.302   5.112  1.00 93.79           O  
ATOM   1351  N   ASP A 190     -17.538  -6.976   4.459  1.00 91.43           N  
ATOM   1352  CA  ASP A 190     -18.172  -5.654   4.515  1.00 91.43           C  
ATOM   1353  C   ASP A 190     -19.508  -5.641   3.753  1.00 91.43           C  
ATOM   1354  CB  ASP A 190     -17.151  -4.666   3.930  1.00 91.43           C  
ATOM   1355  O   ASP A 190     -20.581  -5.593   4.352  1.00 91.43           O  
ATOM   1356  CG  ASP A 190     -17.534  -3.191   4.004  1.00 91.43           C  
ATOM   1357  OD1 ASP A 190     -18.739  -2.904   4.142  1.00 91.43           O  
ATOM   1358  OD2 ASP A 190     -16.601  -2.395   3.727  1.00 91.43           O  
ATOM   1359  N   VAL A 191     -19.487  -5.906   2.438  1.00 90.68           N  
ATOM   1360  CA  VAL A 191     -20.710  -5.937   1.614  1.00 90.68           C  
ATOM   1361  C   VAL A 191     -21.713  -6.974   2.134  1.00 90.68           C  
ATOM   1362  CB  VAL A 191     -20.362  -6.221   0.137  1.00 90.68           C  
ATOM   1363  O   VAL A 191     -22.927  -6.764   2.090  1.00 90.68           O  
ATOM   1364  CG1 VAL A 191     -21.608  -6.354  -0.751  1.00 90.68           C  
ATOM   1365  CG2 VAL A 191     -19.494  -5.109  -0.466  1.00 90.68           C  
ATOM   1366  N   GLY A 192     -21.229  -8.117   2.628  1.00 89.28           N  
ATOM   1367  CA  GLY A 192     -22.084  -9.144   3.218  1.00 89.28           C  
ATOM   1368  C   GLY A 192     -22.745  -8.698   4.525  1.00 89.28           C  
ATOM   1369  O   GLY A 192     -23.928  -8.985   4.742  1.00 89.28           O  
ATOM   1370  N   ALA A 193     -21.995  -7.998   5.375  1.00 89.14           N  
ATOM   1371  CA  ALA A 193     -22.451  -7.436   6.635  1.00 89.14           C  
ATOM   1372  C   ALA A 193     -23.450  -6.302   6.397  1.00 89.14           C  
ATOM   1373  CB  ALA A 193     -21.235  -6.954   7.441  1.00 89.14           C  
ATOM   1374  O   ALA A 193     -24.526  -6.322   6.994  1.00 89.14           O  
ATOM   1375  N   ASP A 194     -23.157  -5.397   5.467  1.00 87.02           N  
ATOM   1376  CA  ASP A 194     -23.964  -4.220   5.157  1.00 87.02           C  
ATOM   1377  C   ASP A 194     -25.317  -4.564   4.539  1.00 87.02           C  
ATOM   1378  CB  ASP A 194     -23.151  -3.297   4.225  1.00 87.02           C  
ATOM   1379  O   ASP A 194     -26.355  -4.029   4.949  1.00 87.02           O  
ATOM   1380  CG  ASP A 194     -22.399  -2.218   5.005  1.00 87.02           C  
ATOM   1381  OD1 ASP A 194     -22.325  -2.345   6.245  1.00 87.02           O  
ATOM   1382  OD2 ASP A 194     -22.272  -1.091   4.477  1.00 87.02           O  
ATOM   1383  N   LEU A 195     -25.346  -5.503   3.590  1.00 85.27           N  
ATOM   1384  CA  LEU A 195     -26.596  -5.915   2.954  1.00 85.27           C  
ATOM   1385  C   LEU A 195     -27.556  -6.557   3.962  1.00 85.27           C  
ATOM   1386  CB  LEU A 195     -26.296  -6.867   1.785  1.00 85.27           C  
ATOM   1387  O   LEU A 195     -28.740  -6.219   3.993  1.00 85.27           O  
ATOM   1388  CG  LEU A 195     -25.659  -6.184   0.558  1.00 85.27           C  
ATOM   1389  CD1 LEU A 195     -25.293  -7.260  -0.468  1.00 85.27           C  
ATOM   1390  CD2 LEU A 195     -26.606  -5.188  -0.117  1.00 85.27           C  
ATOM   1391  N   VAL A 196     -27.065  -7.457   4.818  1.00 85.63           N  
ATOM   1392  CA  VAL A 196     -27.948  -8.151   5.767  1.00 85.63           C  
ATOM   1393  C   VAL A 196     -28.220  -7.312   7.017  1.00 85.63           C  
ATOM   1394  CB  VAL A 196     -27.437  -9.558   6.111  1.00 85.63           C  
ATOM   1395  O   VAL A 196     -29.344  -7.301   7.516  1.00 85.63           O  
ATOM   1396  CG1 VAL A 196     -28.499 -10.303   6.930  1.00 85.63           C  
ATOM   1397  CG2 VAL A 196     -27.205 -10.379   4.839  1.00 85.63           C  
ATOM   1398  N   GLY A 197     -27.219  -6.588   7.512  1.00 83.67           N  
ATOM   1399  CA  GLY A 197     -27.309  -5.742   8.697  1.00 83.67           C  
ATOM   1400  C   GLY A 197     -28.109  -4.467   8.439  1.00 83.67           C  
ATOM   1401  O   GLY A 197     -29.230  -4.328   8.936  1.00 83.67           O  
ATOM   1402  N   LYS A 198     -27.562  -3.553   7.628  1.00 80.58           N  
ATOM   1403  CA  LYS A 198     -28.130  -2.212   7.414  1.00 80.58           C  
ATOM   1404  C   LYS A 198     -29.388  -2.238   6.547  1.00 80.58           C  
ATOM   1405  CB  LYS A 198     -27.079  -1.273   6.789  1.00 80.58           C  
ATOM   1406  O   LYS A 198     -30.365  -1.564   6.874  1.00 80.58           O  
ATOM   1407  CG  LYS A 198     -25.850  -1.011   7.676  1.00 80.58           C  
ATOM   1408  CD  LYS A 198     -24.824  -0.157   6.912  1.00 80.58           C  
ATOM   1409  CE  LYS A 198     -23.556   0.079   7.740  1.00 80.58           C  
ATOM   1410  NZ  LYS A 198     -22.369   0.289   6.883  1.00 80.58           N  
ATOM   1411  N   VAL A 199     -29.379  -2.988   5.440  1.00 76.52           N  
ATOM   1412  CA  VAL A 199     -30.471  -2.937   4.444  1.00 76.52           C  
ATOM   1413  C   VAL A 199     -31.639  -3.854   4.810  1.00 76.52           C  
ATOM   1414  CB  VAL A 199     -29.964  -3.210   3.011  1.00 76.52           C  
ATOM   1415  O   VAL A 199     -32.791  -3.427   4.735  1.00 76.52           O  
ATOM   1416  CG1 VAL A 199     -31.087  -3.086   1.970  1.00 76.52           C  
ATOM   1417  CG2 VAL A 199     -28.849  -2.234   2.614  1.00 76.52           C  
ATOM   1418  N   GLU A 200     -31.370  -5.104   5.193  1.00 83.99           N  
ATOM   1419  CA  GLU A 200     -32.426  -6.092   5.467  1.00 83.99           C  
ATOM   1420  C   GLU A 200     -32.942  -6.039   6.905  1.00 83.99           C  
ATOM   1421  CB  GLU A 200     -31.934  -7.512   5.148  1.00 83.99           C  
ATOM   1422  O   GLU A 200     -34.152  -5.955   7.122  1.00 83.99           O  
ATOM   1423  CG  GLU A 200     -31.754  -7.743   3.648  1.00 83.99           C  
ATOM   1424  CD  GLU A 200     -31.050  -9.068   3.334  1.00 83.99           C  
ATOM   1425  OE1 GLU A 200     -30.323  -9.108   2.321  1.00 83.99           O  
ATOM   1426  OE2 GLU A 200     -31.313 -10.122   3.963  1.00 83.99           O  
ATOM   1427  N   ALA A 201     -32.043  -6.119   7.889  1.00 83.85           N  
ATOM   1428  CA  ALA A 201     -32.421  -6.197   9.297  1.00 83.85           C  
ATOM   1429  C   ALA A 201     -32.622  -4.819   9.949  1.00 83.85           C  
ATOM   1430  CB  ALA A 201     -31.375  -7.045  10.029  1.00 83.85           C  
ATOM   1431  O   ALA A 201     -33.312  -4.729  10.966  1.00 83.85           O  
ATOM   1432  N   GLY A 202     -32.036  -3.759   9.380  1.00 81.44           N  
ATOM   1433  CA  GLY A 202     -32.077  -2.408   9.940  1.00 81.44           C  
ATOM   1434  C   GLY A 202     -31.372  -2.303  11.294  1.00 81.44           C  
ATOM   1435  O   GLY A 202     -31.795  -1.522  12.147  1.00 81.44           O  
ATOM   1436  N   ILE A 203     -30.348  -3.130  11.516  1.00 85.42           N  
ATOM   1437  CA  ILE A 203     -29.514  -3.093  12.722  1.00 85.42           C  
ATOM   1438  C   ILE A 203     -28.266  -2.229  12.477  1.00 85.42           C  
ATOM   1439  CB  ILE A 203     -29.188  -4.514  13.242  1.00 85.42           C  
ATOM   1440  O   ILE A 203     -27.914  -2.000  11.316  1.00 85.42           O  
ATOM   1441  CG1 ILE A 203     -28.361  -5.337  12.233  1.00 85.42           C  
ATOM   1442  CG2 ILE A 203     -30.502  -5.223  13.627  1.00 85.42           C  
ATOM   1443  CD1 ILE A 203     -27.994  -6.746  12.716  1.00 85.42           C  
ATOM   1444  N   PRO A 204     -27.621  -1.722  13.544  1.00 83.51           N  
ATOM   1445  CA  PRO A 204     -26.345  -1.017  13.439  1.00 83.51           C  
ATOM   1446  C   PRO A 204     -25.263  -1.809  12.675  1.00 83.51           C  
ATOM   1447  CB  PRO A 204     -25.957  -0.719  14.887  1.00 83.51           C  
ATOM   1448  O   PRO A 204     -25.344  -3.035  12.572  1.00 83.51           O  
ATOM   1449  CG  PRO A 204     -27.285  -0.627  15.623  1.00 83.51           C  
ATOM   1450  CD  PRO A 204     -28.082  -1.723  14.928  1.00 83.51           C  
ATOM   1451  N   GLU A 205     -24.293  -1.087  12.108  1.00 81.61           N  
ATOM   1452  CA  GLU A 205     -23.221  -1.602  11.235  1.00 81.61           C  
ATOM   1453  C   GLU A 205     -22.411  -2.709  11.913  1.00 81.61           C  
ATOM   1454  CB  GLU A 205     -22.338  -0.398  10.853  1.00 81.61           C  
ATOM   1455  O   GLU A 205     -22.358  -3.832  11.414  1.00 81.61           O  
ATOM   1456  CG  GLU A 205     -21.116  -0.670   9.952  1.00 81.61           C  
ATOM   1457  CD  GLU A 205     -20.578   0.637   9.319  1.00 81.61           C  
ATOM   1458  OE1 GLU A 205     -20.014   0.585   8.204  1.00 81.61           O  
ATOM   1459  OE2 GLU A 205     -21.011   1.747   9.713  1.00 81.61           O  
ATOM   1460  N   ASP A 206     -21.906  -2.420  13.109  1.00 85.04           N  
ATOM   1461  CA  ASP A 206     -21.046  -3.291  13.904  1.00 85.04           C  
ATOM   1462  C   ASP A 206     -21.831  -3.992  15.027  1.00 85.04           C  
ATOM   1463  CB  ASP A 206     -19.861  -2.487  14.439  1.00 85.04           C  
ATOM   1464  O   ASP A 206     -21.323  -4.263  16.122  1.00 85.04           O  
ATOM   1465  CG  ASP A 206     -18.896  -2.032  13.354  1.00 85.04           C  
ATOM   1466  OD1 ASP A 206     -18.302  -2.935  12.727  1.00 85.04           O  
ATOM   1467  OD2 ASP A 206     -18.653  -0.807  13.308  1.00 85.04           O  
ATOM   1468  N   ASP A 207     -23.112  -4.287  14.792  1.00 87.58           N  
ATOM   1469  CA  ASP A 207     -23.952  -4.914  15.804  1.00 87.58           C  
ATOM   1470  C   ASP A 207     -23.474  -6.351  16.103  1.00 87.58           C  
ATOM   1471  CB  ASP A 207     -25.423  -4.880  15.384  1.00 87.58           C  
ATOM   1472  O   ASP A 207     -23.354  -7.179  15.190  1.00 87.58           O  
ATOM   1473  CG  ASP A 207     -26.353  -5.300  16.520  1.00 87.58           C  
ATOM   1474  OD1 ASP A 207     -26.322  -6.477  16.946  1.00 87.58           O  
ATOM   1475  OD2 ASP A 207     -27.207  -4.498  16.953  1.00 87.58           O  
ATOM   1476  N   PRO A 208     -23.280  -6.726  17.385  1.00 87.06           N  
ATOM   1477  CA  PRO A 208     -22.751  -8.038  17.748  1.00 87.06           C  
ATOM   1478  C   PRO A 208     -23.660  -9.200  17.329  1.00 87.06           C  
ATOM   1479  CB  PRO A 208     -22.561  -7.985  19.268  1.00 87.06           C  
ATOM   1480  O   PRO A 208     -23.214 -10.348  17.333  1.00 87.06           O  
ATOM   1481  CG  PRO A 208     -23.585  -6.946  19.724  1.00 87.06           C  
ATOM   1482  CD  PRO A 208     -23.568  -5.941  18.576  1.00 87.06           C  
ATOM   1483  N   ARG A 209     -24.925  -8.955  16.976  1.00 89.00           N  
ATOM   1484  CA  ARG A 209     -25.835  -9.983  16.463  1.00 89.00           C  
ATOM   1485  C   ARG A 209     -25.442 -10.438  15.061  1.00 89.00           C  
ATOM   1486  CB  ARG A 209     -27.274  -9.453  16.487  1.00 89.00           C  
ATOM   1487  O   ARG A 209     -25.730 -11.580  14.721  1.00 89.00           O  
ATOM   1488  CG  ARG A 209     -27.730  -9.125  17.921  1.00 89.00           C  
ATOM   1489  CD  ARG A 209     -29.108  -8.463  17.929  1.00 89.00           C  
ATOM   1490  NE  ARG A 209     -29.033  -7.077  17.442  1.00 89.00           N  
ATOM   1491  NH1 ARG A 209     -31.281  -6.633  17.407  1.00 89.00           N  
ATOM   1492  NH2 ARG A 209     -29.827  -5.043  16.837  1.00 89.00           N  
ATOM   1493  CZ  ARG A 209     -30.042  -6.261  17.227  1.00 89.00           C  
ATOM   1494  N   ASN A 210     -24.769  -9.604  14.269  1.00 91.82           N  
ATOM   1495  CA  ASN A 210     -24.370  -9.929  12.905  1.00 91.82           C  
ATOM   1496  C   ASN A 210     -23.046 -10.733  12.880  1.00 91.82           C  
ATOM   1497  CB  ASN A 210     -24.306  -8.620  12.105  1.00 91.82           C  
ATOM   1498  O   ASN A 210     -21.992 -10.192  13.215  1.00 91.82           O  
ATOM   1499  CG  ASN A 210     -24.019  -8.823  10.627  1.00 91.82           C  
ATOM   1500  ND2 ASN A 210     -24.070  -7.759   9.862  1.00 91.82           N  
ATOM   1501  OD1 ASN A 210     -23.785  -9.934  10.160  1.00 91.82           O  
ATOM   1502  N   PRO A 211     -23.042 -12.020  12.464  1.00 87.86           N  
ATOM   1503  CA  PRO A 211     -21.825 -12.831  12.416  1.00 87.86           C  
ATOM   1504  C   PRO A 211     -20.749 -12.305  11.456  1.00 87.86           C  
ATOM   1505  CB  PRO A 211     -22.253 -14.244  12.003  1.00 87.86           C  
ATOM   1506  O   PRO A 211     -19.589 -12.698  11.589  1.00 87.86           O  
ATOM   1507  CG  PRO A 211     -23.625 -14.050  11.367  1.00 87.86           C  
ATOM   1508  CD  PRO A 211     -24.188 -12.819  12.071  1.00 87.86           C  
ATOM   1509  N   ALA A 212     -21.113 -11.464  10.483  1.00 92.47           N  
ATOM   1510  CA  ALA A 212     -20.174 -10.936   9.500  1.00 92.47           C  
ATOM   1511  C   ALA A 212     -19.287  -9.808  10.054  1.00 92.47           C  
ATOM   1512  CB  ALA A 212     -20.961 -10.503   8.261  1.00 92.47           C  
ATOM   1513  O   ALA A 212     -18.184  -9.647   9.553  1.00 92.47           O  
ATOM   1514  N   VAL A 213     -19.691  -9.119  11.128  1.00 92.78           N  
ATOM   1515  CA  VAL A 213     -18.962  -7.959  11.688  1.00 92.78           C  
ATOM   1516  C   VAL A 213     -17.544  -8.320  12.134  1.00 92.78           C  
ATOM   1517  CB  VAL A 213     -19.765  -7.362  12.860  1.00 92.78           C  
ATOM   1518  O   VAL A 213     -16.580  -7.643  11.799  1.00 92.78           O  
ATOM   1519  CG1 VAL A 213     -18.998  -6.290  13.636  1.00 92.78           C  
ATOM   1520  CG2 VAL A 213     -21.056  -6.742  12.323  1.00 92.78           C  
ATOM   1521  N   ILE A 214     -17.366  -9.460  12.814  1.00 92.89           N  
ATOM   1522  CA  ILE A 214     -16.014  -9.925  13.170  1.00 92.89           C  
ATOM   1523  C   ILE A 214     -15.194 -10.239  11.917  1.00 92.89           C  
ATOM   1524  CB  ILE A 214     -16.077 -11.145  14.114  1.00 92.89           C  
ATOM   1525  O   ILE A 214     -13.988 -10.007  11.908  1.00 92.89           O  
ATOM   1526  CG1 ILE A 214     -16.663 -10.778  15.495  1.00 92.89           C  
ATOM   1527  CG2 ILE A 214     -14.708 -11.835  14.297  1.00 92.89           C  
ATOM   1528  CD1 ILE A 214     -15.827  -9.806  16.337  1.00 92.89           C  
ATOM   1529  N   ALA A 215     -15.816 -10.777  10.865  1.00 94.14           N  
ATOM   1530  CA  ALA A 215     -15.111 -11.022   9.615  1.00 94.14           C  
ATOM   1531  C   ALA A 215     -14.737  -9.712   8.913  1.00 94.14           C  
ATOM   1532  CB  ALA A 215     -15.936 -11.953   8.724  1.00 94.14           C  
ATOM   1533  O   ALA A 215     -13.662  -9.645   8.332  1.00 94.14           O  
ATOM   1534  N   ASP A 216     -15.560  -8.679   9.025  1.00 94.77           N  
ATOM   1535  CA  ASP A 216     -15.268  -7.357   8.486  1.00 94.77           C  
ATOM   1536  C   ASP A 216     -14.053  -6.727   9.173  1.00 94.77           C  
ATOM   1537  CB  ASP A 216     -16.529  -6.500   8.616  1.00 94.77           C  
ATOM   1538  O   ASP A 216     -13.020  -6.492   8.545  1.00 94.77           O  
ATOM   1539  CG  ASP A 216     -16.452  -5.244   7.763  1.00 94.77           C  
ATOM   1540  OD1 ASP A 216     -15.483  -5.147   6.978  1.00 94.77           O  
ATOM   1541  OD2 ASP A 216     -17.438  -4.494   7.839  1.00 94.77           O  
ATOM   1542  N   ASN A 217     -14.066  -6.683  10.508  1.00 94.32           N  
ATOM   1543  CA  ASN A 217     -12.922  -6.194  11.276  1.00 94.32           C  
ATOM   1544  C   ASN A 217     -11.648  -7.030  11.039  1.00 94.32           C  
ATOM   1545  CB  ASN A 217     -13.280  -6.192  12.765  1.00 94.32           C  
ATOM   1546  O   ASN A 217     -10.538  -6.499  10.985  1.00 94.32           O  
ATOM   1547  CG  ASN A 217     -14.442  -5.304  13.171  1.00 94.32           C  
ATOM   1548  ND2 ASN A 217     -14.734  -4.218  12.489  1.00 94.32           N  
ATOM   1549  OD1 ASN A 217     -15.050  -5.590  14.187  1.00 94.32           O  
ATOM   1550  N   VAL A 218     -11.763  -8.356  10.867  1.00 95.64           N  
ATOM   1551  CA  VAL A 218     -10.629  -9.191  10.422  1.00 95.64           C  
ATOM   1552  C   VAL A 218     -10.115  -8.710   9.063  1.00 95.64           C  
ATOM   1553  CB  VAL A 218     -11.021 -10.681  10.353  1.00 95.64           C  
ATOM   1554  O   VAL A 218      -8.901  -8.625   8.861  1.00 95.64           O  
ATOM   1555  CG1 VAL A 218      -9.968 -11.534   9.635  1.00 95.64           C  
ATOM   1556  CG2 VAL A 218     -11.169 -11.281  11.753  1.00 95.64           C  
ATOM   1557  N   GLY A 219     -11.032  -8.385   8.157  1.00 94.15           N  
ATOM   1558  CA  GLY A 219     -10.792  -7.839   6.834  1.00 94.15           C  
ATOM   1559  C   GLY A 219      -9.938  -6.586   6.845  1.00 94.15           C  
ATOM   1560  O   GLY A 219      -8.914  -6.553   6.161  1.00 94.15           O  
ATOM   1561  N   ASP A 220     -10.288  -5.581   7.635  1.00 94.48           N  
ATOM   1562  CA  ASP A 220      -9.528  -4.323   7.695  1.00 94.48           C  
ATOM   1563  C   ASP A 220      -8.060  -4.548   8.074  1.00 94.48           C  
ATOM   1564  CB  ASP A 220     -10.145  -3.430   8.760  1.00 94.48           C  
ATOM   1565  O   ASP A 220      -7.136  -3.880   7.602  1.00 94.48           O  
ATOM   1566  CG  ASP A 220     -11.592  -3.087   8.451  1.00 94.48           C  
ATOM   1567  OD1 ASP A 220     -11.859  -2.881   7.249  1.00 94.48           O  
ATOM   1568  OD2 ASP A 220     -12.341  -3.099   9.451  1.00 94.48           O  
ATOM   1569  N   ASN A 221      -7.807  -5.558   8.904  1.00 95.06           N  
ATOM   1570  CA  ASN A 221      -6.457  -5.921   9.300  1.00 95.06           C  
ATOM   1571  C   ASN A 221      -5.719  -6.682   8.182  1.00 95.06           C  
ATOM   1572  CB  ASN A 221      -6.534  -6.678  10.633  1.00 95.06           C  
ATOM   1573  O   ASN A 221      -4.558  -6.383   7.893  1.00 95.06           O  
ATOM   1574  CG  ASN A 221      -6.935  -5.755  11.770  1.00 95.06           C  
ATOM   1575  ND2 ASN A 221      -8.172  -5.810  12.192  1.00 95.06           N  
ATOM   1576  OD1 ASN A 221      -6.125  -5.008  12.301  1.00 95.06           O  
ATOM   1577  N   VAL A 222      -6.349  -7.659   7.526  1.00 94.93           N  
ATOM   1578  CA  VAL A 222      -5.656  -8.490   6.520  1.00 94.93           C  
ATOM   1579  C   VAL A 222      -5.524  -7.808   5.156  1.00 94.93           C  
ATOM   1580  CB  VAL A 222      -6.282  -9.886   6.375  1.00 94.93           C  
ATOM   1581  O   VAL A 222      -4.508  -7.986   4.485  1.00 94.93           O  
ATOM   1582  CG1 VAL A 222      -6.259 -10.635   7.714  1.00 94.93           C  
ATOM   1583  CG2 VAL A 222      -7.712  -9.892   5.830  1.00 94.93           C  
ATOM   1584  N   GLY A 223      -6.517  -7.020   4.749  1.00 92.24           N  
ATOM   1585  CA  GLY A 223      -6.533  -6.280   3.490  1.00 92.24           C  
ATOM   1586  C   GLY A 223      -5.920  -4.894   3.631  1.00 92.24           C  
ATOM   1587  O   GLY A 223      -4.866  -4.620   3.048  1.00 92.24           O  
ATOM   1588  N   ASP A 224      -6.554  -4.042   4.436  1.00 91.30           N  
ATOM   1589  CA  ASP A 224      -6.207  -2.622   4.533  1.00 91.30           C  
ATOM   1590  C   ASP A 224      -4.939  -2.357   5.359  1.00 91.30           C  
ATOM   1591  CB  ASP A 224      -7.415  -1.809   5.036  1.00 91.30           C  
ATOM   1592  O   ASP A 224      -4.238  -1.395   5.077  1.00 91.30           O  
ATOM   1593  CG  ASP A 224      -8.439  -1.449   3.950  1.00 91.30           C  
ATOM   1594  OD1 ASP A 224      -8.140  -1.609   2.738  1.00 91.30           O  
ATOM   1595  OD2 ASP A 224      -9.478  -0.869   4.317  1.00 91.30           O  
ATOM   1596  N   CYS A 225      -4.550  -3.228   6.302  1.00 93.29           N  
ATOM   1597  CA  CYS A 225      -3.233  -3.122   6.952  1.00 93.29           C  
ATOM   1598  C   CYS A 225      -2.174  -4.004   6.274  1.00 93.29           C  
ATOM   1599  CB  CYS A 225      -3.301  -3.411   8.460  1.00 93.29           C  
ATOM   1600  O   CYS A 225      -1.169  -3.500   5.772  1.00 93.29           O  
ATOM   1601  SG  CYS A 225      -4.486  -2.344   9.304  1.00 93.29           S  
ATOM   1602  N   ALA A 226      -2.354  -5.331   6.284  1.00 95.60           N  
ATOM   1603  CA  ALA A 226      -1.308  -6.261   5.848  1.00 95.60           C  
ATOM   1604  C   ALA A 226      -1.085  -6.210   4.330  1.00 95.60           C  
ATOM   1605  CB  ALA A 226      -1.634  -7.688   6.311  1.00 95.60           C  
ATOM   1606  O   ALA A 226       0.057  -6.087   3.878  1.00 95.60           O  
ATOM   1607  N   GLY A 227      -2.172  -6.276   3.552  1.00 94.19           N  
ATOM   1608  CA  GLY A 227      -2.137  -6.149   2.097  1.00 94.19           C  
ATOM   1609  C   GLY A 227      -1.566  -4.805   1.656  1.00 94.19           C  
ATOM   1610  O   GLY A 227      -0.734  -4.755   0.749  1.00 94.19           O  
ATOM   1611  N   MET A 228      -1.928  -3.724   2.353  1.00 92.48           N  
ATOM   1612  CA  MET A 228      -1.405  -2.395   2.052  1.00 92.48           C  
ATOM   1613  C   MET A 228       0.071  -2.212   2.350  1.00 92.48           C  
ATOM   1614  CB  MET A 228      -2.230  -1.322   2.759  1.00 92.48           C  
ATOM   1615  O   MET A 228       0.806  -1.669   1.523  1.00 92.48           O  
ATOM   1616  CG  MET A 228      -2.067   0.031   2.065  1.00 92.48           C  
ATOM   1617  SD  MET A 228      -3.672   0.659   1.507  1.00 92.48           S  
ATOM   1618  CE  MET A 228      -3.155   1.903   0.328  1.00 92.48           C  
ATOM   1619  N   ALA A 229       0.521  -2.707   3.497  1.00 96.02           N  
ATOM   1620  CA  ALA A 229       1.927  -2.688   3.854  1.00 96.02           C  
ATOM   1621  C   ALA A 229       2.776  -3.487   2.852  1.00 96.02           C  
ATOM   1622  CB  ALA A 229       2.045  -3.234   5.275  1.00 96.02           C  
ATOM   1623  O   ALA A 229       3.844  -3.021   2.459  1.00 96.02           O  
ATOM   1624  N   ALA A 230       2.299  -4.652   2.400  1.00 96.15           N  
ATOM   1625  CA  ALA A 230       2.994  -5.461   1.399  1.00 96.15           C  
ATOM   1626  C   ALA A 230       3.118  -4.747   0.039  1.00 96.15           C  
ATOM   1627  CB  ALA A 230       2.256  -6.796   1.260  1.00 96.15           C  
ATOM   1628  O   ALA A 230       4.189  -4.772  -0.572  1.00 96.15           O  
ATOM   1629  N   ASP A 231       2.053  -4.075  -0.405  1.00 93.88           N  
ATOM   1630  CA  ASP A 231       2.023  -3.315  -1.661  1.00 93.88           C  
ATOM   1631  C   ASP A 231       2.920  -2.076  -1.637  1.00 93.88           C  
ATOM   1632  CB  ASP A 231       0.555  -2.991  -1.981  1.00 93.88           C  
ATOM   1633  O   ASP A 231       3.713  -1.838  -2.552  1.00 93.88           O  
ATOM   1634  CG  ASP A 231       0.324  -2.103  -3.209  1.00 93.88           C  
ATOM   1635  OD1 ASP A 231       1.140  -2.109  -4.161  1.00 93.88           O  
ATOM   1636  OD2 ASP A 231      -0.723  -1.408  -3.184  1.00 93.88           O  
ATOM   1637  N   LEU A 232       2.884  -1.309  -0.550  1.00 95.33           N  
ATOM   1638  CA  LEU A 232       3.740  -0.134  -0.415  1.00 95.33           C  
ATOM   1639  C   LEU A 232       5.205  -0.504  -0.154  1.00 95.33           C  
ATOM   1640  CB  LEU A 232       3.139   0.810   0.637  1.00 95.33           C  
ATOM   1641  O   LEU A 232       6.089   0.191  -0.654  1.00 95.33           O  
ATOM   1642  CG  LEU A 232       1.871   1.517   0.113  1.00 95.33           C  
ATOM   1643  CD1 LEU A 232       1.172   2.300   1.220  1.00 95.33           C  
ATOM   1644  CD2 LEU A 232       2.199   2.517  -1.002  1.00 95.33           C  
ATOM   1645  N   PHE A 233       5.483  -1.622   0.529  1.00 97.49           N  
ATOM   1646  CA  PHE A 233       6.836  -2.187   0.612  1.00 97.49           C  
ATOM   1647  C   PHE A 233       7.387  -2.467  -0.776  1.00 97.49           C  
ATOM   1648  CB  PHE A 233       6.829  -3.485   1.440  1.00 97.49           C  
ATOM   1649  O   PHE A 233       8.513  -2.081  -1.093  1.00 97.49           O  
ATOM   1650  CG  PHE A 233       8.147  -4.242   1.427  1.00 97.49           C  
ATOM   1651  CD1 PHE A 233       8.499  -5.056   0.330  1.00 97.49           C  
ATOM   1652  CD2 PHE A 233       9.024  -4.144   2.521  1.00 97.49           C  
ATOM   1653  CE1 PHE A 233       9.734  -5.724   0.299  1.00 97.49           C  
ATOM   1654  CE2 PHE A 233      10.233  -4.860   2.513  1.00 97.49           C  
ATOM   1655  CZ  PHE A 233      10.602  -5.624   1.395  1.00 97.49           C  
ATOM   1656  N   GLU A 234       6.599  -3.146  -1.603  1.00 95.73           N  
ATOM   1657  CA  GLU A 234       7.047  -3.503  -2.932  1.00 95.73           C  
ATOM   1658  C   GLU A 234       7.212  -2.265  -3.808  1.00 95.73           C  
ATOM   1659  CB  GLU A 234       6.122  -4.565  -3.508  1.00 95.73           C  
ATOM   1660  O   GLU A 234       8.284  -2.098  -4.378  1.00 95.73           O  
ATOM   1661  CG  GLU A 234       6.411  -4.769  -4.999  1.00 95.73           C  
ATOM   1662  CD  GLU A 234       5.492  -3.978  -5.931  1.00 95.73           C  
ATOM   1663  OE1 GLU A 234       5.874  -3.668  -7.075  1.00 95.73           O  
ATOM   1664  OE2 GLU A 234       4.370  -3.653  -5.491  1.00 95.73           O  
ATOM   1665  N   THR A 235       6.240  -1.350  -3.838  1.00 95.29           N  
ATOM   1666  CA  THR A 235       6.368  -0.099  -4.607  1.00 95.29           C  
ATOM   1667  C   THR A 235       7.632   0.670  -4.214  1.00 95.29           C  
ATOM   1668  CB  THR A 235       5.170   0.843  -4.397  1.00 95.29           C  
ATOM   1669  O   THR A 235       8.372   1.147  -5.078  1.00 95.29           O  
ATOM   1670  CG2 THR A 235       5.119   1.888  -5.511  1.00 95.29           C  
ATOM   1671  OG1 THR A 235       3.932   0.178  -4.460  1.00 95.29           O  
ATOM   1672  N   TYR A 236       7.909   0.756  -2.911  1.00 96.66           N  
ATOM   1673  CA  TYR A 236       9.100   1.399  -2.374  1.00 96.66           C  
ATOM   1674  C   TYR A 236      10.387   0.708  -2.847  1.00 96.66           C  
ATOM   1675  CB  TYR A 236       8.989   1.406  -0.845  1.00 96.66           C  
ATOM   1676  O   TYR A 236      11.266   1.358  -3.413  1.00 96.66           O  
ATOM   1677  CG  TYR A 236      10.146   2.076  -0.146  1.00 96.66           C  
ATOM   1678  CD1 TYR A 236      11.179   1.317   0.435  1.00 96.66           C  
ATOM   1679  CD2 TYR A 236      10.175   3.477  -0.077  1.00 96.66           C  
ATOM   1680  CE1 TYR A 236      12.241   1.967   1.093  1.00 96.66           C  
ATOM   1681  CE2 TYR A 236      11.228   4.128   0.584  1.00 96.66           C  
ATOM   1682  OH  TYR A 236      13.281   4.014   1.807  1.00 96.66           O  
ATOM   1683  CZ  TYR A 236      12.266   3.374   1.169  1.00 96.66           C  
ATOM   1684  N   ALA A 237      10.488  -0.610  -2.661  1.00 97.42           N  
ATOM   1685  CA  ALA A 237      11.675  -1.375  -3.026  1.00 97.42           C  
ATOM   1686  C   ALA A 237      11.919  -1.384  -4.541  1.00 97.42           C  
ATOM   1687  CB  ALA A 237      11.526  -2.799  -2.485  1.00 97.42           C  
ATOM   1688  O   ALA A 237      13.038  -1.138  -4.980  1.00 97.42           O  
ATOM   1689  N   VAL A 238      10.877  -1.625  -5.335  1.00 95.80           N  
ATOM   1690  CA  VAL A 238      10.933  -1.682  -6.800  1.00 95.80           C  
ATOM   1691  C   VAL A 238      11.384  -0.353  -7.381  1.00 95.80           C  
ATOM   1692  CB  VAL A 238       9.553  -2.079  -7.351  1.00 95.80           C  
ATOM   1693  O   VAL A 238      12.293  -0.334  -8.204  1.00 95.80           O  
ATOM   1694  CG1 VAL A 238       9.424  -1.909  -8.863  1.00 95.80           C  
ATOM   1695  CG2 VAL A 238       9.302  -3.555  -7.041  1.00 95.80           C  
ATOM   1696  N   THR A 239      10.810   0.761  -6.919  1.00 95.91           N  
ATOM   1697  CA  THR A 239      11.186   2.092  -7.419  1.00 95.91           C  
ATOM   1698  C   THR A 239      12.639   2.416  -7.097  1.00 95.91           C  
ATOM   1699  CB  THR A 239      10.302   3.191  -6.822  1.00 95.91           C  
ATOM   1700  O   THR A 239      13.361   2.942  -7.947  1.00 95.91           O  
ATOM   1701  CG2 THR A 239      10.583   4.545  -7.475  1.00 95.91           C  
ATOM   1702  OG1 THR A 239       8.946   2.898  -7.038  1.00 95.91           O  
ATOM   1703  N   ILE A 240      13.083   2.080  -5.881  1.00 97.53           N  
ATOM   1704  CA  ILE A 240      14.482   2.236  -5.492  1.00 97.53           C  
ATOM   1705  C   ILE A 240      15.357   1.397  -6.417  1.00 97.53           C  
ATOM   1706  CB  ILE A 240      14.673   1.903  -3.999  1.00 97.53           C  
ATOM   1707  O   ILE A 240      16.220   1.969  -7.065  1.00 97.53           O  
ATOM   1708  CG1 ILE A 240      14.109   3.066  -3.155  1.00 97.53           C  
ATOM   1709  CG2 ILE A 240      16.145   1.661  -3.633  1.00 97.53           C  
ATOM   1710  CD1 ILE A 240      14.117   2.807  -1.646  1.00 97.53           C  
ATOM   1711  N   ILE A 241      15.112   0.089  -6.535  1.00 96.82           N  
ATOM   1712  CA  ILE A 241      15.920  -0.832  -7.351  1.00 96.82           C  
ATOM   1713  C   ILE A 241      16.005  -0.361  -8.806  1.00 96.82           C  
ATOM   1714  CB  ILE A 241      15.353  -2.268  -7.251  1.00 96.82           C  
ATOM   1715  O   ILE A 241      17.105  -0.277  -9.342  1.00 96.82           O  
ATOM   1716  CG1 ILE A 241      15.607  -2.837  -5.836  1.00 96.82           C  
ATOM   1717  CG2 ILE A 241      15.979  -3.195  -8.315  1.00 96.82           C  
ATOM   1718  CD1 ILE A 241      14.723  -4.047  -5.503  1.00 96.82           C  
ATOM   1719  N   ALA A 242      14.876   0.007  -9.412  1.00 95.36           N  
ATOM   1720  CA  ALA A 242      14.821   0.539 -10.771  1.00 95.36           C  
ATOM   1721  C   ALA A 242      15.700   1.795 -10.920  1.00 95.36           C  
ATOM   1722  CB  ALA A 242      13.345   0.830 -11.074  1.00 95.36           C  
ATOM   1723  O   ALA A 242      16.543   1.916 -11.805  1.00 95.36           O  
ATOM   1724  N   THR A 243      15.607   2.709  -9.952  1.00 96.52           N  
ATOM   1725  CA  THR A 243      16.446   3.914  -9.928  1.00 96.52           C  
ATOM   1726  C   THR A 243      17.928   3.587  -9.718  1.00 96.52           C  
ATOM   1727  CB  THR A 243      15.957   4.884  -8.850  1.00 96.52           C  
ATOM   1728  O   THR A 243      18.785   4.236 -10.315  1.00 96.52           O  
ATOM   1729  CG2 THR A 243      16.676   6.229  -8.913  1.00 96.52           C  
ATOM   1730  OG1 THR A 243      14.584   5.151  -9.025  1.00 96.52           O  
ATOM   1731  N   MET A 244      18.255   2.578  -8.901  1.00 96.87           N  
ATOM   1732  CA  MET A 244      19.635   2.119  -8.707  1.00 96.87           C  
ATOM   1733  C   MET A 244      20.224   1.577 -10.017  1.00 96.87           C  
ATOM   1734  CB  MET A 244      19.729   1.024  -7.629  1.00 96.87           C  
ATOM   1735  O   MET A 244      21.364   1.905 -10.345  1.00 96.87           O  
ATOM   1736  CG  MET A 244      19.275   1.425  -6.217  1.00 96.87           C  
ATOM   1737  SD  MET A 244      19.318   0.112  -4.970  1.00 96.87           S  
ATOM   1738  CE  MET A 244      21.046  -0.409  -5.089  1.00 96.87           C  
ATOM   1739  N   LEU A 245      19.446   0.788 -10.767  1.00 93.85           N  
ATOM   1740  CA  LEU A 245      19.842   0.223 -12.060  1.00 93.85           C  
ATOM   1741  C   LEU A 245      20.086   1.325 -13.094  1.00 93.85           C  
ATOM   1742  CB  LEU A 245      18.776  -0.778 -12.545  1.00 93.85           C  
ATOM   1743  O   LEU A 245      21.181   1.395 -13.652  1.00 93.85           O  
ATOM   1744  CG  LEU A 245      18.714  -2.080 -11.726  1.00 93.85           C  
ATOM   1745  CD1 LEU A 245      17.460  -2.875 -12.085  1.00 93.85           C  
ATOM   1746  CD2 LEU A 245      19.923  -2.982 -11.980  1.00 93.85           C  
ATOM   1747  N   LEU A 246      19.145   2.260 -13.267  1.00 93.03           N  
ATOM   1748  CA  LEU A 246      19.354   3.416 -14.146  1.00 93.03           C  
ATOM   1749  C   LEU A 246      20.565   4.258 -13.728  1.00 93.03           C  
ATOM   1750  CB  LEU A 246      18.106   4.309 -14.170  1.00 93.03           C  
ATOM   1751  O   LEU A 246      21.320   4.718 -14.582  1.00 93.03           O  
ATOM   1752  CG  LEU A 246      16.887   3.712 -14.887  1.00 93.03           C  
ATOM   1753  CD1 LEU A 246      15.784   4.764 -14.893  1.00 93.03           C  
ATOM   1754  CD2 LEU A 246      17.167   3.333 -16.345  1.00 93.03           C  
ATOM   1755  N   GLY A 247      20.784   4.453 -12.426  1.00 94.61           N  
ATOM   1756  CA  GLY A 247      21.955   5.171 -11.918  1.00 94.61           C  
ATOM   1757  C   GLY A 247      23.271   4.476 -12.269  1.00 94.61           C  
ATOM   1758  O   GLY A 247      24.236   5.137 -12.654  1.00 94.61           O  
ATOM   1759  N   ALA A 248      23.303   3.145 -12.185  1.00 92.79           N  
ATOM   1760  CA  ALA A 248      24.462   2.341 -12.558  1.00 92.79           C  
ATOM   1761  C   ALA A 248      24.720   2.322 -14.077  1.00 92.79           C  
ATOM   1762  CB  ALA A 248      24.258   0.923 -12.015  1.00 92.79           C  
ATOM   1763  O   ALA A 248      25.874   2.193 -14.482  1.00 92.79           O  
ATOM   1764  N   LEU A 249      23.668   2.456 -14.892  1.00 89.77           N  
ATOM   1765  CA  LEU A 249      23.730   2.388 -16.356  1.00 89.77           C  
ATOM   1766  C   LEU A 249      24.020   3.738 -17.031  1.00 89.77           C  
ATOM   1767  CB  LEU A 249      22.397   1.805 -16.868  1.00 89.77           C  
ATOM   1768  O   LEU A 249      24.768   3.787 -18.003  1.00 89.77           O  
ATOM   1769  CG  LEU A 249      22.215   0.296 -16.611  1.00 89.77           C  
ATOM   1770  CD1 LEU A 249      20.774  -0.107 -16.926  1.00 89.77           C  
ATOM   1771  CD2 LEU A 249      23.149  -0.530 -17.500  1.00 89.77           C  
ATOM   1772  N   LEU A 250      23.426   4.835 -16.548  1.00 90.75           N  
ATOM   1773  CA  LEU A 250      23.415   6.119 -17.268  1.00 90.75           C  
ATOM   1774  C   LEU A 250      24.600   7.042 -16.943  1.00 90.75           C  
ATOM   1775  CB  LEU A 250      22.076   6.834 -16.999  1.00 90.75           C  
ATOM   1776  O   LEU A 250      24.903   7.957 -17.713  1.00 90.75           O  
ATOM   1777  CG  LEU A 250      20.826   6.105 -17.533  1.00 90.75           C  
ATOM   1778  CD1 LEU A 250      19.574   6.883 -17.118  1.00 90.75           C  
ATOM   1779  CD2 LEU A 250      20.832   5.990 -19.057  1.00 90.75           C  
ATOM   1780  N   PHE A 251      25.266   6.846 -15.804  1.00 92.74           N  
ATOM   1781  CA  PHE A 251      26.367   7.709 -15.368  1.00 92.74           C  
ATOM   1782  C   PHE A 251      27.719   7.245 -15.918  1.00 92.74           C  
ATOM   1783  CB  PHE A 251      26.375   7.826 -13.840  1.00 92.74           C  
ATOM   1784  O   PHE A 251      28.007   6.054 -15.957  1.00 92.74           O  
ATOM   1785  CG  PHE A 251      25.350   8.818 -13.337  1.00 92.74           C  
ATOM   1786  CD1 PHE A 251      25.754  10.111 -12.965  1.00 92.74           C  
ATOM   1787  CD2 PHE A 251      23.987   8.481 -13.307  1.00 92.74           C  
ATOM   1788  CE1 PHE A 251      24.802  11.057 -12.554  1.00 92.74           C  
ATOM   1789  CE2 PHE A 251      23.036   9.428 -12.899  1.00 92.74           C  
ATOM   1790  CZ  PHE A 251      23.439  10.719 -12.517  1.00 92.74           C  
ATOM   1791  N   LYS A 252      28.590   8.195 -16.292  1.00 85.25           N  
ATOM   1792  CA  LYS A 252      29.966   7.888 -16.732  1.00 85.25           C  
ATOM   1793  C   LYS A 252      30.947   7.853 -15.566  1.00 85.25           C  
ATOM   1794  CB  LYS A 252      30.449   8.898 -17.778  1.00 85.25           C  
ATOM   1795  O   LYS A 252      31.759   6.938 -15.462  1.00 85.25           O  
ATOM   1796  CG  LYS A 252      29.766   8.738 -19.141  1.00 85.25           C  
ATOM   1797  CD  LYS A 252      30.473   9.665 -20.135  1.00 85.25           C  
ATOM   1798  CE  LYS A 252      29.826   9.627 -21.517  1.00 85.25           C  
ATOM   1799  NZ  LYS A 252      30.464  10.638 -22.391  1.00 85.25           N  
ATOM   1800  N   THR A 253      30.877   8.852 -14.685  1.00 89.41           N  
ATOM   1801  CA  THR A 253      31.637   8.886 -13.428  1.00 89.41           C  
ATOM   1802  C   THR A 253      30.690   8.850 -12.238  1.00 89.41           C  
ATOM   1803  CB  THR A 253      32.604  10.079 -13.317  1.00 89.41           C  
ATOM   1804  O   THR A 253      29.564   9.342 -12.307  1.00 89.41           O  
ATOM   1805  CG2 THR A 253      33.514  10.213 -14.538  1.00 89.41           C  
ATOM   1806  OG1 THR A 253      31.928  11.299 -13.143  1.00 89.41           O  
ATOM   1807  N   GLY A 254      31.148   8.264 -11.130  1.00 89.99           N  
ATOM   1808  CA  GLY A 254      30.341   8.156  -9.914  1.00 89.99           C  
ATOM   1809  C   GLY A 254      29.187   7.154 -10.018  1.00 89.99           C  
ATOM   1810  O   GLY A 254      28.221   7.288  -9.277  1.00 89.99           O  
ATOM   1811  N   THR A 255      29.270   6.144 -10.893  1.00 91.93           N  
ATOM   1812  CA  THR A 255      28.228   5.108 -11.079  1.00 91.93           C  
ATOM   1813  C   THR A 255      27.809   4.453  -9.766  1.00 91.93           C  
ATOM   1814  CB  THR A 255      28.715   3.992 -12.015  1.00 91.93           C  
ATOM   1815  O   THR A 255      26.623   4.323  -9.484  1.00 91.93           O  
ATOM   1816  CG2 THR A 255      28.873   4.483 -13.444  1.00 91.93           C  
ATOM   1817  OG1 THR A 255      29.977   3.513 -11.597  1.00 91.93           O  
ATOM   1818  N   GLY A 256      28.774   4.104  -8.912  1.00 92.83           N  
ATOM   1819  CA  GLY A 256      28.499   3.528  -7.596  1.00 92.83           C  
ATOM   1820  C   GLY A 256      27.844   4.499  -6.607  1.00 92.83           C  
ATOM   1821  O   GLY A 256      27.221   4.041  -5.653  1.00 92.83           O  
ATOM   1822  N   ASP A 257      27.983   5.815  -6.789  1.00 95.09           N  
ATOM   1823  CA  ASP A 257      27.283   6.818  -5.978  1.00 95.09           C  
ATOM   1824  C   ASP A 257      25.889   7.112  -6.533  1.00 95.09           C  
ATOM   1825  CB  ASP A 257      28.109   8.098  -5.820  1.00 95.09           C  
ATOM   1826  O   ASP A 257      24.934   7.132  -5.759  1.00 95.09           O  
ATOM   1827  CG  ASP A 257      29.360   7.884  -4.965  1.00 95.09           C  
ATOM   1828  OD1 ASP A 257      29.270   7.121  -3.965  1.00 95.09           O  
ATOM   1829  OD2 ASP A 257      30.431   8.417  -5.315  1.00 95.09           O  
ATOM   1830  N   ALA A 258      25.746   7.217  -7.858  1.00 96.35           N  
ATOM   1831  CA  ALA A 258      24.454   7.296  -8.533  1.00 96.35           C  
ATOM   1832  C   ALA A 258      23.571   6.093  -8.169  1.00 96.35           C  
ATOM   1833  CB  ALA A 258      24.694   7.387 -10.045  1.00 96.35           C  
ATOM   1834  O   ALA A 258      22.438   6.263  -7.731  1.00 96.35           O  
ATOM   1835  N   ALA A 259      24.124   4.879  -8.215  1.00 96.02           N  
ATOM   1836  CA  ALA A 259      23.404   3.661  -7.866  1.00 96.02           C  
ATOM   1837  C   ALA A 259      22.922   3.621  -6.406  1.00 96.02           C  
ATOM   1838  CB  ALA A 259      24.306   2.462  -8.173  1.00 96.02           C  
ATOM   1839  O   ALA A 259      21.936   2.959  -6.131  1.00 96.02           O  
ATOM   1840  N   VAL A 260      23.565   4.301  -5.446  1.00 97.13           N  
ATOM   1841  CA  VAL A 260      23.123   4.295  -4.027  1.00 97.13           C  
ATOM   1842  C   VAL A 260      22.461   5.596  -3.583  1.00 97.13           C  
ATOM   1843  CB  VAL A 260      24.240   3.896  -3.052  1.00 97.13           C  
ATOM   1844  O   VAL A 260      21.920   5.666  -2.480  1.00 97.13           O  
ATOM   1845  CG1 VAL A 260      24.808   2.515  -3.391  1.00 97.13           C  
ATOM   1846  CG2 VAL A 260      25.358   4.939  -2.999  1.00 97.13           C  
ATOM   1847  N   TYR A 261      22.465   6.624  -4.426  1.00 98.24           N  
ATOM   1848  CA  TYR A 261      21.772   7.882  -4.182  1.00 98.24           C  
ATOM   1849  C   TYR A 261      20.280   7.704  -3.832  1.00 98.24           C  
ATOM   1850  CB  TYR A 261      21.987   8.802  -5.387  1.00 98.24           C  
ATOM   1851  O   TYR A 261      19.865   8.285  -2.824  1.00 98.24           O  
ATOM   1852  CG  TYR A 261      21.297  10.146  -5.291  1.00 98.24           C  
ATOM   1853  CD1 TYR A 261      20.464  10.563  -6.342  1.00 98.24           C  
ATOM   1854  CD2 TYR A 261      21.490  10.985  -4.174  1.00 98.24           C  
ATOM   1855  CE1 TYR A 261      19.813  11.804  -6.282  1.00 98.24           C  
ATOM   1856  CE2 TYR A 261      20.840  12.236  -4.112  1.00 98.24           C  
ATOM   1857  OH  TYR A 261      19.355  13.836  -5.160  1.00 98.24           O  
ATOM   1858  CZ  TYR A 261      19.995  12.640  -5.169  1.00 98.24           C  
ATOM   1859  N   PRO A 262      19.471   6.863  -4.522  1.00 98.31           N  
ATOM   1860  CA  PRO A 262      18.080   6.638  -4.113  1.00 98.31           C  
ATOM   1861  C   PRO A 262      17.946   6.045  -2.699  1.00 98.31           C  
ATOM   1862  CB  PRO A 262      17.480   5.714  -5.184  1.00 98.31           C  
ATOM   1863  O   PRO A 262      17.025   6.406  -1.963  1.00 98.31           O  
ATOM   1864  CG  PRO A 262      18.691   5.006  -5.776  1.00 98.31           C  
ATOM   1865  CD  PRO A 262      19.747   6.104  -5.743  1.00 98.31           C  
ATOM   1866  N   LEU A 263      18.897   5.207  -2.267  1.00 98.43           N  
ATOM   1867  CA  LEU A 263      18.928   4.669  -0.902  1.00 98.43           C  
ATOM   1868  C   LEU A 263      19.185   5.772   0.131  1.00 98.43           C  
ATOM   1869  CB  LEU A 263      20.007   3.576  -0.768  1.00 98.43           C  
ATOM   1870  O   LEU A 263      18.560   5.783   1.189  1.00 98.43           O  
ATOM   1871  CG  LEU A 263      19.867   2.367  -1.705  1.00 98.43           C  
ATOM   1872  CD1 LEU A 263      21.096   1.469  -1.570  1.00 98.43           C  
ATOM   1873  CD2 LEU A 263      18.648   1.536  -1.327  1.00 98.43           C  
ATOM   1874  N   ALA A 264      20.072   6.721  -0.179  1.00 98.27           N  
ATOM   1875  CA  ALA A 264      20.363   7.856   0.694  1.00 98.27           C  
ATOM   1876  C   ALA A 264      19.162   8.814   0.824  1.00 98.27           C  
ATOM   1877  CB  ALA A 264      21.618   8.566   0.174  1.00 98.27           C  
ATOM   1878  O   ALA A 264      18.882   9.301   1.922  1.00 98.27           O  
ATOM   1879  N   LEU A 265      18.409   9.038  -0.261  1.00 98.55           N  
ATOM   1880  CA  LEU A 265      17.151   9.794  -0.218  1.00 98.55           C  
ATOM   1881  C   LEU A 265      16.116   9.097   0.677  1.00 98.55           C  
ATOM   1882  CB  LEU A 265      16.588   9.982  -1.640  1.00 98.55           C  
ATOM   1883  O   LEU A 265      15.530   9.732   1.556  1.00 98.55           O  
ATOM   1884  CG  LEU A 265      17.457  10.817  -2.599  1.00 98.55           C  
ATOM   1885  CD1 LEU A 265      16.772  10.869  -3.965  1.00 98.55           C  
ATOM   1886  CD2 LEU A 265      17.662  12.248  -2.103  1.00 98.55           C  
ATOM   1887  N   GLY A 266      15.945   7.780   0.510  1.00 97.99           N  
ATOM   1888  CA  GLY A 266      15.093   6.964   1.376  1.00 97.99           C  
ATOM   1889  C   GLY A 266      15.510   7.039   2.848  1.00 97.99           C  
ATOM   1890  O   GLY A 266      14.672   7.270   3.719  1.00 97.99           O  
ATOM   1891  N   ALA A 267      16.811   6.940   3.127  1.00 98.47           N  
ATOM   1892  CA  ALA A 267      17.374   7.007   4.472  1.00 98.47           C  
ATOM   1893  C   ALA A 267      17.057   8.328   5.192  1.00 98.47           C  
ATOM   1894  CB  ALA A 267      18.889   6.815   4.354  1.00 98.47           C  
ATOM   1895  O   ALA A 267      16.779   8.327   6.394  1.00 98.47           O  
ATOM   1896  N   ALA A 268      17.082   9.448   4.469  1.00 98.24           N  
ATOM   1897  CA  ALA A 268      16.743  10.756   5.015  1.00 98.24           C  
ATOM   1898  C   ALA A 268      15.241  10.922   5.250  1.00 98.24           C  
ATOM   1899  CB  ALA A 268      17.277  11.807   4.059  1.00 98.24           C  
ATOM   1900  O   ALA A 268      14.835  11.442   6.291  1.00 98.24           O  
ATOM   1901  N   SER A 269      14.410  10.423   4.332  1.00 98.32           N  
ATOM   1902  CA  SER A 269      12.956  10.467   4.494  1.00 98.32           C  
ATOM   1903  C   SER A 269      12.445   9.591   5.630  1.00 98.32           C  
ATOM   1904  CB  SER A 269      12.241  10.048   3.226  1.00 98.32           C  
ATOM   1905  O   SER A 269      11.418   9.921   6.220  1.00 98.32           O  
ATOM   1906  OG  SER A 269      12.489  10.995   2.223  1.00 98.32           O  
ATOM   1907  N   ILE A 270      13.156   8.522   6.000  1.00 98.55           N  
ATOM   1908  CA  ILE A 270      12.862   7.764   7.224  1.00 98.55           C  
ATOM   1909  C   ILE A 270      12.984   8.674   8.448  1.00 98.55           C  
ATOM   1910  CB  ILE A 270      13.779   6.527   7.336  1.00 98.55           C  
ATOM   1911  O   ILE A 270      12.047   8.776   9.240  1.00 98.55           O  
ATOM   1912  CG1 ILE A 270      13.337   5.473   6.300  1.00 98.55           C  
ATOM   1913  CG2 ILE A 270      13.746   5.938   8.758  1.00 98.55           C  
ATOM   1914  CD1 ILE A 270      14.196   4.204   6.260  1.00 98.55           C  
ATOM   1915  N   VAL A 271      14.107   9.386   8.586  1.00 98.43           N  
ATOM   1916  CA  VAL A 271      14.326  10.319   9.703  1.00 98.43           C  
ATOM   1917  C   VAL A 271      13.267  11.423   9.689  1.00 98.43           C  
ATOM   1918  CB  VAL A 271      15.743  10.924   9.654  1.00 98.43           C  
ATOM   1919  O   VAL A 271      12.662  11.720  10.721  1.00 98.43           O  
ATOM   1920  CG1 VAL A 271      15.983  11.888  10.823  1.00 98.43           C  
ATOM   1921  CG2 VAL A 271      16.820   9.835   9.723  1.00 98.43           C  
ATOM   1922  N   ALA A 272      12.989  11.984   8.511  1.00 98.63           N  
ATOM   1923  CA  ALA A 272      11.961  12.999   8.327  1.00 98.63           C  
ATOM   1924  C   ALA A 272      10.561  12.494   8.719  1.00 98.63           C  
ATOM   1925  CB  ALA A 272      12.001  13.448   6.866  1.00 98.63           C  
ATOM   1926  O   ALA A 272       9.824  13.204   9.400  1.00 98.63           O  
ATOM   1927  N   SER A 273      10.217  11.255   8.356  1.00 98.56           N  
ATOM   1928  CA  SER A 273       8.942  10.615   8.693  1.00 98.56           C  
ATOM   1929  C   SER A 273       8.814  10.368  10.194  1.00 98.56           C  
ATOM   1930  CB  SER A 273       8.775   9.287   7.949  1.00 98.56           C  
ATOM   1931  O   SER A 273       7.772  10.682  10.765  1.00 98.56           O  
ATOM   1932  OG  SER A 273       8.741   9.488   6.552  1.00 98.56           O  
ATOM   1933  N   ILE A 274       9.874   9.886  10.860  1.00 98.53           N  
ATOM   1934  CA  ILE A 274       9.894   9.710  12.322  1.00 98.53           C  
ATOM   1935  C   ILE A 274       9.620  11.047  13.012  1.00 98.53           C  
ATOM   1936  CB  ILE A 274      11.237   9.105  12.803  1.00 98.53           C  
ATOM   1937  O   ILE A 274       8.765  11.115  13.896  1.00 98.53           O  
ATOM   1938  CG1 ILE A 274      11.380   7.646  12.319  1.00 98.53           C  
ATOM   1939  CG2 ILE A 274      11.352   9.148  14.342  1.00 98.53           C  
ATOM   1940  CD1 ILE A 274      12.799   7.079  12.457  1.00 98.53           C  
ATOM   1941  N   ILE A 275      10.312  12.116  12.603  1.00 98.43           N  
ATOM   1942  CA  ILE A 275      10.108  13.450  13.176  1.00 98.43           C  
ATOM   1943  C   ILE A 275       8.687  13.937  12.877  1.00 98.43           C  
ATOM   1944  CB  ILE A 275      11.194  14.441  12.699  1.00 98.43           C  
ATOM   1945  O   ILE A 275       7.987  14.331  13.806  1.00 98.43           O  
ATOM   1946  CG1 ILE A 275      12.585  14.001  13.215  1.00 98.43           C  
ATOM   1947  CG2 ILE A 275      10.872  15.860  13.211  1.00 98.43           C  
ATOM   1948  CD1 ILE A 275      13.754  14.761  12.576  1.00 98.43           C  
ATOM   1949  N   GLY A 276       8.227  13.847  11.626  1.00 98.09           N  
ATOM   1950  CA  GLY A 276       6.878  14.242  11.211  1.00 98.09           C  
ATOM   1951  C   GLY A 276       5.773  13.551  12.011  1.00 98.09           C  
ATOM   1952  O   GLY A 276       4.818  14.210  12.424  1.00 98.09           O  
ATOM   1953  N   CYS A 277       5.943  12.269  12.353  1.00 97.56           N  
ATOM   1954  CA  CYS A 277       4.999  11.534  13.196  1.00 97.56           C  
ATOM   1955  C   CYS A 277       4.790  12.191  14.574  1.00 97.56           C  
ATOM   1956  CB  CYS A 277       5.484  10.086  13.378  1.00 97.56           C  
ATOM   1957  O   CYS A 277       3.680  12.182  15.102  1.00 97.56           O  
ATOM   1958  SG  CYS A 277       5.306   9.134  11.847  1.00 97.56           S  
ATOM   1959  N   TYR A 278       5.817  12.815  15.165  1.00 95.96           N  
ATOM   1960  CA  TYR A 278       5.681  13.518  16.450  1.00 95.96           C  
ATOM   1961  C   TYR A 278       4.917  14.851  16.355  1.00 95.96           C  
ATOM   1962  CB  TYR A 278       7.059  13.720  17.096  1.00 95.96           C  
ATOM   1963  O   TYR A 278       4.490  15.381  17.388  1.00 95.96           O  
ATOM   1964  CG  TYR A 278       7.622  12.462  17.724  1.00 95.96           C  
ATOM   1965  CD1 TYR A 278       7.146  12.041  18.979  1.00 95.96           C  
ATOM   1966  CD2 TYR A 278       8.606  11.710  17.059  1.00 95.96           C  
ATOM   1967  CE1 TYR A 278       7.643  10.860  19.561  1.00 95.96           C  
ATOM   1968  CE2 TYR A 278       9.099  10.520  17.627  1.00 95.96           C  
ATOM   1969  OH  TYR A 278       9.051   8.933  19.438  1.00 95.96           O  
ATOM   1970  CZ  TYR A 278       8.613  10.094  18.882  1.00 95.96           C  
ATOM   1971  N   PHE A 279       4.725  15.381  15.143  1.00 95.50           N  
ATOM   1972  CA  PHE A 279       3.958  16.603  14.876  1.00 95.50           C  
ATOM   1973  C   PHE A 279       2.482  16.342  14.557  1.00 95.50           C  
ATOM   1974  CB  PHE A 279       4.639  17.425  13.774  1.00 95.50           C  
ATOM   1975  O   PHE A 279       1.704  17.302  14.503  1.00 95.50           O  
ATOM   1976  CG  PHE A 279       5.861  18.175  14.264  1.00 95.50           C  
ATOM   1977  CD1 PHE A 279       5.776  19.541  14.589  1.00 95.50           C  
ATOM   1978  CD2 PHE A 279       7.086  17.506  14.404  1.00 95.50           C  
ATOM   1979  CE1 PHE A 279       6.917  20.230  15.040  1.00 95.50           C  
ATOM   1980  CE2 PHE A 279       8.227  18.188  14.857  1.00 95.50           C  
ATOM   1981  CZ  PHE A 279       8.143  19.554  15.172  1.00 95.50           C  
ATOM   1982  N   VAL A 280       2.076  15.074  14.422  1.00 94.16           N  
ATOM   1983  CA  VAL A 280       0.665  14.684  14.336  1.00 94.16           C  
ATOM   1984  C   VAL A 280       0.027  14.815  15.712  1.00 94.16           C  
ATOM   1985  CB  VAL A 280       0.483  13.285  13.729  1.00 94.16           C  
ATOM   1986  O   VAL A 280       0.046  13.912  16.546  1.00 94.16           O  
ATOM   1987  CG1 VAL A 280      -1.004  12.936  13.649  1.00 94.16           C  
ATOM   1988  CG2 VAL A 280       1.051  13.287  12.307  1.00 94.16           C  
ATOM   1989  N   LYS A 281      -0.479  16.021  15.972  1.00 88.70           N  
ATOM   1990  CA  LYS A 281      -1.194  16.388  17.191  1.00 88.70           C  
ATOM   1991  C   LYS A 281      -2.315  17.357  16.868  1.00 88.70           C  
ATOM   1992  CB  LYS A 281      -0.260  17.019  18.231  1.00 88.70           C  
ATOM   1993  O   LYS A 281      -2.109  18.393  16.218  1.00 88.70           O  
ATOM   1994  CG  LYS A 281       0.807  16.045  18.744  1.00 88.70           C  
ATOM   1995  CD  LYS A 281       1.611  16.700  19.866  1.00 88.70           C  
ATOM   1996  CE  LYS A 281       2.729  15.757  20.304  1.00 88.70           C  
ATOM   1997  NZ  LYS A 281       3.536  16.369  21.385  1.00 88.70           N  
ATOM   1998  N   MET A 282      -3.481  17.030  17.391  1.00 85.25           N  
ATOM   1999  CA  MET A 282      -4.653  17.882  17.342  1.00 85.25           C  
ATOM   2000  C   MET A 282      -4.453  19.146  18.169  1.00 85.25           C  
ATOM   2001  CB  MET A 282      -5.840  17.063  17.828  1.00 85.25           C  
ATOM   2002  O   MET A 282      -3.810  19.142  19.218  1.00 85.25           O  
ATOM   2003  CG  MET A 282      -6.360  16.198  16.694  1.00 85.25           C  
ATOM   2004  SD  MET A 282      -7.192  17.143  15.414  1.00 85.25           S  
ATOM   2005  CE  MET A 282      -8.789  17.361  16.223  1.00 85.25           C  
ATOM   2006  N   ARG A 283      -4.980  20.252  17.647  1.00 87.09           N  
ATOM   2007  CA  ARG A 283      -5.142  21.505  18.389  1.00 87.09           C  
ATOM   2008  C   ARG A 283      -6.595  21.586  18.840  1.00 87.09           C  
ATOM   2009  CB  ARG A 283      -4.744  22.711  17.524  1.00 87.09           C  
ATOM   2010  O   ARG A 283      -7.458  21.030  18.165  1.00 87.09           O  
ATOM   2011  CG  ARG A 283      -3.237  22.740  17.228  1.00 87.09           C  
ATOM   2012  CD  ARG A 283      -2.875  23.995  16.422  1.00 87.09           C  
ATOM   2013  NE  ARG A 283      -1.421  24.089  16.174  1.00 87.09           N  
ATOM   2014  NH1 ARG A 283      -1.482  25.889  14.745  1.00 87.09           N  
ATOM   2015  NH2 ARG A 283       0.483  24.993  15.300  1.00 87.09           N  
ATOM   2016  CZ  ARG A 283      -0.817  24.986  15.411  1.00 87.09           C  
ATOM   2017  N   GLU A 284      -6.856  22.270  19.947  1.00 78.35           N  
ATOM   2018  CA  GLU A 284      -8.225  22.504  20.420  1.00 78.35           C  
ATOM   2019  C   GLU A 284      -9.093  23.105  19.305  1.00 78.35           C  
ATOM   2020  CB  GLU A 284      -8.213  23.432  21.638  1.00 78.35           C  
ATOM   2021  O   GLU A 284      -8.668  24.029  18.610  1.00 78.35           O  
ATOM   2022  CG  GLU A 284      -7.648  22.727  22.880  1.00 78.35           C  
ATOM   2023  CD  GLU A 284      -7.599  23.638  24.116  1.00 78.35           C  
ATOM   2024  OE1 GLU A 284      -7.241  23.105  25.187  1.00 78.35           O  
ATOM   2025  OE2 GLU A 284      -7.855  24.854  23.969  1.00 78.35           O  
ATOM   2026  N   GLY A 285     -10.275  22.518  19.085  1.00 78.43           N  
ATOM   2027  CA  GLY A 285     -11.205  22.907  18.016  1.00 78.43           C  
ATOM   2028  C   GLY A 285     -10.711  22.664  16.581  1.00 78.43           C  
ATOM   2029  O   GLY A 285     -11.370  23.079  15.632  1.00 78.43           O  
ATOM   2030  N   GLY A 286      -9.549  22.032  16.392  1.00 83.77           N  
ATOM   2031  CA  GLY A 286      -9.002  21.723  15.072  1.00 83.77           C  
ATOM   2032  C   GLY A 286      -9.659  20.508  14.413  1.00 83.77           C  
ATOM   2033  O   GLY A 286     -10.330  19.717  15.066  1.00 83.77           O  
ATOM   2034  N   LYS A 287      -9.409  20.333  13.111  1.00 88.57           N  
ATOM   2035  CA  LYS A 287      -9.796  19.136  12.346  1.00 88.57           C  
ATOM   2036  C   LYS A 287      -8.709  18.059  12.417  1.00 88.57           C  
ATOM   2037  CB  LYS A 287     -10.088  19.497  10.879  1.00 88.57           C  
ATOM   2038  O   LYS A 287      -7.523  18.396  12.348  1.00 88.57           O  
ATOM   2039  CG  LYS A 287     -11.214  20.529  10.696  1.00 88.57           C  
ATOM   2040  CD  LYS A 287     -11.526  20.693   9.201  1.00 88.57           C  
ATOM   2041  CE  LYS A 287     -12.628  21.724   8.939  1.00 88.57           C  
ATOM   2042  NZ  LYS A 287     -13.035  21.693   7.513  1.00 88.57           N  
ATOM   2043  N   ILE A 288      -9.109  16.786  12.455  1.00 91.98           N  
ATOM   2044  CA  ILE A 288      -8.198  15.623  12.495  1.00 91.98           C  
ATOM   2045  C   ILE A 288      -7.286  15.605  11.262  1.00 91.98           C  
ATOM   2046  CB  ILE A 288      -8.996  14.315  12.661  1.00 91.98           C  
ATOM   2047  O   ILE A 288      -6.065  15.540  11.414  1.00 91.98           O  
ATOM   2048  CG1 ILE A 288      -9.887  14.308  13.930  1.00 91.98           C  
ATOM   2049  CG2 ILE A 288      -8.056  13.097  12.697  1.00 91.98           C  
ATOM   2050  CD1 ILE A 288     -11.110  13.397  13.771  1.00 91.98           C  
ATOM   2051  N   MET A 289      -7.841  15.814  10.063  1.00 91.56           N  
ATOM   2052  CA  MET A 289      -7.068  15.897   8.813  1.00 91.56           C  
ATOM   2053  C   MET A 289      -5.936  16.932   8.867  1.00 91.56           C  
ATOM   2054  CB  MET A 289      -8.007  16.214   7.635  1.00 91.56           C  
ATOM   2055  O   MET A 289      -4.816  16.659   8.441  1.00 91.56           O  
ATOM   2056  CG  MET A 289      -8.795  14.982   7.182  1.00 91.56           C  
ATOM   2057  SD  MET A 289      -7.749  13.607   6.623  1.00 91.56           S  
ATOM   2058  CE  MET A 289      -7.181  14.240   5.032  1.00 91.56           C  
ATOM   2059  N   ASN A 290      -6.158  18.093   9.492  1.00 93.62           N  
ATOM   2060  CA  ASN A 290      -5.115  19.115   9.624  1.00 93.62           C  
ATOM   2061  C   ASN A 290      -3.965  18.675  10.544  1.00 93.62           C  
ATOM   2062  CB  ASN A 290      -5.734  20.426  10.142  1.00 93.62           C  
ATOM   2063  O   ASN A 290      -2.831  19.129  10.373  1.00 93.62           O  
ATOM   2064  CG  ASN A 290      -6.596  21.131   9.114  1.00 93.62           C  
ATOM   2065  ND2 ASN A 290      -7.343  22.135   9.509  1.00 93.62           N  
ATOM   2066  OD1 ASN A 290      -6.593  20.831   7.941  1.00 93.62           O  
ATOM   2067  N   ALA A 291      -4.232  17.831  11.545  1.00 94.14           N  
ATOM   2068  CA  ALA A 291      -3.185  17.260  12.389  1.00 94.14           C  
ATOM   2069  C   ALA A 291      -2.341  16.248  11.604  1.00 94.14           C  
ATOM   2070  CB  ALA A 291      -3.820  16.630  13.633  1.00 94.14           C  
ATOM   2071  O   ALA A 291      -1.111  16.298  11.669  1.00 94.14           O  
ATOM   2072  N   LEU A 292      -3.002  15.391  10.828  1.00 95.12           N  
ATOM   2073  CA  LEU A 292      -2.379  14.402   9.953  1.00 95.12           C  
ATOM   2074  C   LEU A 292      -1.493  15.064   8.882  1.00 95.12           C  
ATOM   2075  CB  LEU A 292      -3.517  13.573   9.333  1.00 95.12           C  
ATOM   2076  O   LEU A 292      -0.300  14.769   8.774  1.00 95.12           O  
ATOM   2077  CG  LEU A 292      -4.325  12.694  10.314  1.00 95.12           C  
ATOM   2078  CD1 LEU A 292      -5.268  11.793   9.539  1.00 95.12           C  
ATOM   2079  CD2 LEU A 292      -3.470  11.807  11.215  1.00 95.12           C  
ATOM   2080  N   TYR A 293      -2.028  16.057   8.169  1.00 95.58           N  
ATOM   2081  CA  TYR A 293      -1.290  16.813   7.155  1.00 95.58           C  
ATOM   2082  C   TYR A 293      -0.163  17.663   7.711  1.00 95.58           C  
ATOM   2083  CB  TYR A 293      -2.251  17.705   6.379  1.00 95.58           C  
ATOM   2084  O   TYR A 293       0.833  17.870   7.024  1.00 95.58           O  
ATOM   2085  CG  TYR A 293      -3.151  16.997   5.396  1.00 95.58           C  
ATOM   2086  CD1 TYR A 293      -2.967  15.641   5.031  1.00 95.58           C  
ATOM   2087  CD2 TYR A 293      -4.166  17.754   4.792  1.00 95.58           C  
ATOM   2088  CE1 TYR A 293      -3.777  15.066   4.039  1.00 95.58           C  
ATOM   2089  CE2 TYR A 293      -4.973  17.177   3.804  1.00 95.58           C  
ATOM   2090  OH  TYR A 293      -5.514  15.285   2.427  1.00 95.58           O  
ATOM   2091  CZ  TYR A 293      -4.766  15.840   3.407  1.00 95.58           C  
ATOM   2092  N   ARG A 294      -0.253  18.117   8.964  1.00 96.31           N  
ATOM   2093  CA  ARG A 294       0.891  18.765   9.608  1.00 96.31           C  
ATOM   2094  C   ARG A 294       2.073  17.806   9.716  1.00 96.31           C  
ATOM   2095  CB  ARG A 294       0.481  19.305  10.975  1.00 96.31           C  
ATOM   2096  O   ARG A 294       3.195  18.220   9.445  1.00 96.31           O  
ATOM   2097  CG  ARG A 294       1.594  20.175  11.580  1.00 96.31           C  
ATOM   2098  CD  ARG A 294       1.227  20.627  12.992  1.00 96.31           C  
ATOM   2099  NE  ARG A 294      -0.049  21.371  13.007  1.00 96.31           N  
ATOM   2100  NH1 ARG A 294      -0.651  20.854  15.152  1.00 96.31           N  
ATOM   2101  NH2 ARG A 294      -2.126  21.840  13.788  1.00 96.31           N  
ATOM   2102  CZ  ARG A 294      -0.931  21.363  13.984  1.00 96.31           C  
ATOM   2103  N   GLY A 295       1.833  16.548  10.089  1.00 96.95           N  
ATOM   2104  CA  GLY A 295       2.884  15.531  10.133  1.00 96.95           C  
ATOM   2105  C   GLY A 295       3.507  15.289   8.763  1.00 96.95           C  
ATOM   2106  O   GLY A 295       4.731  15.329   8.632  1.00 96.95           O  
ATOM   2107  N   LEU A 296       2.666  15.132   7.736  1.00 97.51           N  
ATOM   2108  CA  LEU A 296       3.105  14.980   6.346  1.00 97.51           C  
ATOM   2109  C   LEU A 296       3.923  16.185   5.858  1.00 97.51           C  
ATOM   2110  CB  LEU A 296       1.868  14.733   5.464  1.00 97.51           C  
ATOM   2111  O   LEU A 296       5.005  16.006   5.306  1.00 97.51           O  
ATOM   2112  CG  LEU A 296       2.172  14.579   3.961  1.00 97.51           C  
ATOM   2113  CD1 LEU A 296       3.118  13.414   3.676  1.00 97.51           C  
ATOM   2114  CD2 LEU A 296       0.871  14.344   3.198  1.00 97.51           C  
ATOM   2115  N   ALA A 297       3.450  17.408   6.104  1.00 97.97           N  
ATOM   2116  CA  ALA A 297       4.124  18.637   5.691  1.00 97.97           C  
ATOM   2117  C   ALA A 297       5.472  18.829   6.399  1.00 97.97           C  
ATOM   2118  CB  ALA A 297       3.187  19.821   5.956  1.00 97.97           C  
ATOM   2119  O   ALA A 297       6.445  19.237   5.768  1.00 97.97           O  
ATOM   2120  N   VAL A 298       5.560  18.502   7.694  1.00 98.52           N  
ATOM   2121  CA  VAL A 298       6.829  18.542   8.438  1.00 98.52           C  
ATOM   2122  C   VAL A 298       7.809  17.510   7.885  1.00 98.52           C  
ATOM   2123  CB  VAL A 298       6.597  18.352   9.950  1.00 98.52           C  
ATOM   2124  O   VAL A 298       8.960  17.856   7.630  1.00 98.52           O  
ATOM   2125  CG1 VAL A 298       7.907  18.143  10.723  1.00 98.52           C  
ATOM   2126  CG2 VAL A 298       5.919  19.594  10.546  1.00 98.52           C  
ATOM   2127  N   ALA A 299       7.364  16.272   7.647  1.00 98.57           N  
ATOM   2128  CA  ALA A 299       8.210  15.245   7.046  1.00 98.57           C  
ATOM   2129  C   ALA A 299       8.690  15.665   5.644  1.00 98.57           C  
ATOM   2130  CB  ALA A 299       7.442  13.917   7.024  1.00 98.57           C  
ATOM   2131  O   ALA A 299       9.885  15.615   5.366  1.00 98.57           O  
ATOM   2132  N   GLY A 300       7.789  16.153   4.786  1.00 98.38           N  
ATOM   2133  CA  GLY A 300       8.132  16.619   3.440  1.00 98.38           C  
ATOM   2134  C   GLY A 300       9.091  17.811   3.453  1.00 98.38           C  
ATOM   2135  O   GLY A 300      10.050  17.838   2.687  1.00 98.38           O  
ATOM   2136  N   GLY A 301       8.892  18.765   4.368  1.00 98.46           N  
ATOM   2137  CA  GLY A 301       9.787  19.909   4.540  1.00 98.46           C  
ATOM   2138  C   GLY A 301      11.188  19.501   5.002  1.00 98.46           C  
ATOM   2139  O   GLY A 301      12.179  19.970   4.448  1.00 98.46           O  
ATOM   2140  N   ILE A 302      11.292  18.592   5.977  1.00 98.71           N  
ATOM   2141  CA  ILE A 302      12.590  18.066   6.431  1.00 98.71           C  
ATOM   2142  C   ILE A 302      13.279  17.299   5.300  1.00 98.71           C  
ATOM   2143  CB  ILE A 302      12.425  17.195   7.696  1.00 98.71           C  
ATOM   2144  O   ILE A 302      14.467  17.516   5.071  1.00 98.71           O  
ATOM   2145  CG1 ILE A 302      11.981  18.064   8.893  1.00 98.71           C  
ATOM   2146  CG2 ILE A 302      13.738  16.463   8.050  1.00 98.71           C  
ATOM   2147  CD1 ILE A 302      11.497  17.239  10.091  1.00 98.71           C  
ATOM   2148  N   ALA A 303      12.547  16.444   4.577  1.00 98.60           N  
ATOM   2149  CA  ALA A 303      13.078  15.709   3.433  1.00 98.60           C  
ATOM   2150  C   ALA A 303      13.621  16.667   2.359  1.00 98.60           C  
ATOM   2151  CB  ALA A 303      11.986  14.780   2.888  1.00 98.60           C  
ATOM   2152  O   ALA A 303      14.773  16.529   1.956  1.00 98.60           O  
ATOM   2153  N   PHE A 304      12.853  17.700   1.991  1.00 98.58           N  
ATOM   2154  CA  PHE A 304      13.277  18.739   1.049  1.00 98.58           C  
ATOM   2155  C   PHE A 304      14.620  19.365   1.446  1.00 98.58           C  
ATOM   2156  CB  PHE A 304      12.180  19.810   0.948  1.00 98.58           C  
ATOM   2157  O   PHE A 304      15.556  19.375   0.651  1.00 98.58           O  
ATOM   2158  CG  PHE A 304      12.565  21.012   0.109  1.00 98.58           C  
ATOM   2159  CD1 PHE A 304      13.013  22.195   0.729  1.00 98.58           C  
ATOM   2160  CD2 PHE A 304      12.503  20.939  -1.294  1.00 98.58           C  
ATOM   2161  CE1 PHE A 304      13.387  23.303  -0.051  1.00 98.58           C  
ATOM   2162  CE2 PHE A 304      12.873  22.051  -2.070  1.00 98.58           C  
ATOM   2163  CZ  PHE A 304      13.311  23.233  -1.452  1.00 98.58           C  
ATOM   2164  N   PHE A 305      14.765  19.833   2.689  1.00 98.55           N  
ATOM   2165  CA  PHE A 305      16.029  20.433   3.129  1.00 98.55           C  
ATOM   2166  C   PHE A 305      17.167  19.414   3.273  1.00 98.55           C  
ATOM   2167  CB  PHE A 305      15.818  21.213   4.431  1.00 98.55           C  
ATOM   2168  O   PHE A 305      18.324  19.768   3.049  1.00 98.55           O  
ATOM   2169  CG  PHE A 305      15.019  22.490   4.255  1.00 98.55           C  
ATOM   2170  CD1 PHE A 305      15.542  23.546   3.485  1.00 98.55           C  
ATOM   2171  CD2 PHE A 305      13.757  22.631   4.859  1.00 98.55           C  
ATOM   2172  CE1 PHE A 305      14.799  24.726   3.305  1.00 98.55           C  
ATOM   2173  CE2 PHE A 305      13.006  23.803   4.667  1.00 98.55           C  
ATOM   2174  CZ  PHE A 305      13.526  24.852   3.889  1.00 98.55           C  
ATOM   2175  N   ALA A 306      16.869  18.158   3.615  1.00 98.42           N  
ATOM   2176  CA  ALA A 306      17.865  17.095   3.734  1.00 98.42           C  
ATOM   2177  C   ALA A 306      18.402  16.624   2.372  1.00 98.42           C  
ATOM   2178  CB  ALA A 306      17.251  15.931   4.518  1.00 98.42           C  
ATOM   2179  O   ALA A 306      19.561  16.220   2.274  1.00 98.42           O  
ATOM   2180  N   TYR A 307      17.603  16.696   1.307  1.00 98.64           N  
ATOM   2181  CA  TYR A 307      18.015  16.221  -0.013  1.00 98.64           C  
ATOM   2182  C   TYR A 307      19.143  17.024  -0.626  1.00 98.64           C  
ATOM   2183  CB  TYR A 307      16.818  16.207  -0.957  1.00 98.64           C  
ATOM   2184  O   TYR A 307      19.996  16.432  -1.282  1.00 98.64           O  
ATOM   2185  CG  TYR A 307      15.758  15.183  -0.640  1.00 98.64           C  
ATOM   2186  CD1 TYR A 307      15.995  14.107   0.250  1.00 98.64           C  
ATOM   2187  CD2 TYR A 307      14.522  15.309  -1.293  1.00 98.64           C  
ATOM   2188  CE1 TYR A 307      14.999  13.152   0.469  1.00 98.64           C  
ATOM   2189  CE2 TYR A 307      13.533  14.339  -1.101  1.00 98.64           C  
ATOM   2190  OH  TYR A 307      12.828  12.375  -0.022  1.00 98.64           O  
ATOM   2191  CZ  TYR A 307      13.785  13.278  -0.223  1.00 98.64           C  
ATOM   2192  N   LEU A 308      19.216  18.333  -0.396  1.00 98.46           N  
ATOM   2193  CA  LEU A 308      20.298  19.141  -0.951  1.00 98.46           C  
ATOM   2194  C   LEU A 308      21.695  18.679  -0.479  1.00 98.46           C  
ATOM   2195  CB  LEU A 308      20.017  20.630  -0.704  1.00 98.46           C  
ATOM   2196  O   LEU A 308      22.501  18.318  -1.338  1.00 98.46           O  
ATOM   2197  CG  LEU A 308      21.111  21.548  -1.273  1.00 98.46           C  
ATOM   2198  CD1 LEU A 308      21.299  21.378  -2.782  1.00 98.46           C  
ATOM   2199  CD2 LEU A 308      20.748  23.005  -0.994  1.00 98.46           C  
ATOM   2200  N   PRO A 309      22.015  18.617   0.831  1.00 98.12           N  
ATOM   2201  CA  PRO A 309      23.330  18.156   1.282  1.00 98.12           C  
ATOM   2202  C   PRO A 309      23.615  16.696   0.902  1.00 98.12           C  
ATOM   2203  CB  PRO A 309      23.348  18.376   2.799  1.00 98.12           C  
ATOM   2204  O   PRO A 309      24.758  16.366   0.595  1.00 98.12           O  
ATOM   2205  CG  PRO A 309      21.874  18.376   3.193  1.00 98.12           C  
ATOM   2206  CD  PRO A 309      21.202  19.003   1.975  1.00 98.12           C  
ATOM   2207  N   ILE A 310      22.598  15.830   0.852  1.00 97.77           N  
ATOM   2208  CA  ILE A 310      22.757  14.443   0.380  1.00 97.77           C  
ATOM   2209  C   ILE A 310      23.140  14.421  -1.100  1.00 97.77           C  
ATOM   2210  CB  ILE A 310      21.468  13.642   0.646  1.00 97.77           C  
ATOM   2211  O   ILE A 310      24.064  13.715  -1.492  1.00 97.77           O  
ATOM   2212  CG1 ILE A 310      21.311  13.483   2.169  1.00 97.77           C  
ATOM   2213  CG2 ILE A 310      21.481  12.256  -0.028  1.00 97.77           C  
ATOM   2214  CD1 ILE A 310      19.929  12.986   2.563  1.00 97.77           C  
ATOM   2215  N   THR A 311      22.481  15.236  -1.919  1.00 98.47           N  
ATOM   2216  CA  THR A 311      22.786  15.347  -3.350  1.00 98.47           C  
ATOM   2217  C   THR A 311      24.195  15.887  -3.567  1.00 98.47           C  
ATOM   2218  CB  THR A 311      21.768  16.236  -4.072  1.00 98.47           C  
ATOM   2219  O   THR A 311      24.931  15.343  -4.381  1.00 98.47           O  
ATOM   2220  CG2 THR A 311      21.913  16.139  -5.587  1.00 98.47           C  
ATOM   2221  OG1 THR A 311      20.461  15.813  -3.767  1.00 98.47           O  
ATOM   2222  N   VAL A 312      24.612  16.899  -2.798  1.00 98.15           N  
ATOM   2223  CA  VAL A 312      25.992  17.413  -2.830  1.00 98.15           C  
ATOM   2224  C   VAL A 312      26.996  16.303  -2.508  1.00 98.15           C  
ATOM   2225  CB  VAL A 312      26.159  18.599  -1.856  1.00 98.15           C  
ATOM   2226  O   VAL A 312      27.998  16.169  -3.207  1.00 98.15           O  
ATOM   2227  CG1 VAL A 312      27.619  19.055  -1.721  1.00 98.15           C  
ATOM   2228  CG2 VAL A 312      25.353  19.824  -2.308  1.00 98.15           C  
ATOM   2229  N   TRP A 313      26.728  15.492  -1.480  1.00 96.31           N  
ATOM   2230  CA  TRP A 313      27.654  14.454  -1.033  1.00 96.31           C  
ATOM   2231  C   TRP A 313      27.797  13.304  -2.037  1.00 96.31           C  
ATOM   2232  CB  TRP A 313      27.214  13.945   0.345  1.00 96.31           C  
ATOM   2233  O   TRP A 313      28.918  12.915  -2.356  1.00 96.31           O  
ATOM   2234  CG  TRP A 313      28.142  12.989   1.034  1.00 96.31           C  
ATOM   2235  CD1 TRP A 313      29.415  12.692   0.676  1.00 96.31           C  
ATOM   2236  CD2 TRP A 313      27.894  12.226   2.252  1.00 96.31           C  
ATOM   2237  CE2 TRP A 313      29.067  11.474   2.564  1.00 96.31           C  
ATOM   2238  CE3 TRP A 313      26.807  12.125   3.144  1.00 96.31           C  
ATOM   2239  NE1 TRP A 313      29.955  11.786   1.562  1.00 96.31           N  
ATOM   2240  CH2 TRP A 313      28.075  10.611   4.587  1.00 96.31           C  
ATOM   2241  CZ2 TRP A 313      29.162  10.661   3.701  1.00 96.31           C  
ATOM   2242  CZ3 TRP A 313      26.903  11.340   4.307  1.00 96.31           C  
ATOM   2243  N   PHE A 314      26.687  12.772  -2.549  1.00 95.96           N  
ATOM   2244  CA  PHE A 314      26.716  11.604  -3.435  1.00 95.96           C  
ATOM   2245  C   PHE A 314      26.963  11.970  -4.900  1.00 95.96           C  
ATOM   2246  CB  PHE A 314      25.421  10.802  -3.254  1.00 95.96           C  
ATOM   2247  O   PHE A 314      27.646  11.243  -5.609  1.00 95.96           O  
ATOM   2248  CG  PHE A 314      25.427   9.984  -1.978  1.00 95.96           C  
ATOM   2249  CD1 PHE A 314      25.945   8.678  -2.003  1.00 95.96           C  
ATOM   2250  CD2 PHE A 314      24.999  10.539  -0.757  1.00 95.96           C  
ATOM   2251  CE1 PHE A 314      26.053   7.945  -0.812  1.00 95.96           C  
ATOM   2252  CE2 PHE A 314      25.103   9.805   0.436  1.00 95.96           C  
ATOM   2253  CZ  PHE A 314      25.642   8.510   0.408  1.00 95.96           C  
ATOM   2254  N   MET A 315      26.446  13.108  -5.364  1.00 97.08           N  
ATOM   2255  CA  MET A 315      26.434  13.434  -6.795  1.00 97.08           C  
ATOM   2256  C   MET A 315      27.452  14.507  -7.186  1.00 97.08           C  
ATOM   2257  CB  MET A 315      25.005  13.778  -7.248  1.00 97.08           C  
ATOM   2258  O   MET A 315      27.590  14.809  -8.368  1.00 97.08           O  
ATOM   2259  CG  MET A 315      23.992  12.684  -6.868  1.00 97.08           C  
ATOM   2260  SD  MET A 315      24.394  11.001  -7.426  1.00 97.08           S  
ATOM   2261  CE  MET A 315      24.415  11.209  -9.226  1.00 97.08           C  
ATOM   2262  N   GLY A 316      28.204  15.070  -6.233  1.00 94.42           N  
ATOM   2263  CA  GLY A 316      29.164  16.142  -6.515  1.00 94.42           C  
ATOM   2264  C   GLY A 316      30.334  15.749  -7.423  1.00 94.42           C  
ATOM   2265  O   GLY A 316      30.863  16.610  -8.122  1.00 94.42           O  
ATOM   2266  N   GLY A 317      30.712  14.466  -7.447  1.00 92.46           N  
ATOM   2267  CA  GLY A 317      31.746  13.915  -8.340  1.00 92.46           C  
ATOM   2268  C   GLY A 317      31.205  13.146  -9.553  1.00 92.46           C  
ATOM   2269  O   GLY A 317      31.983  12.570 -10.317  1.00 92.46           O  
ATOM   2270  N   ALA A 318      29.883  13.094  -9.718  1.00 95.59           N  
ATOM   2271  CA  ALA A 318      29.241  12.335 -10.780  1.00 95.59           C  
ATOM   2272  C   ALA A 318      29.094  13.172 -12.061  1.00 95.59           C  
ATOM   2273  CB  ALA A 318      27.910  11.798 -10.248  1.00 95.59           C  
ATOM   2274  O   ALA A 318      28.966  14.400 -12.007  1.00 95.59           O  
ATOM   2275  N   THR A 319      29.089  12.503 -13.214  1.00 96.20           N  
ATOM   2276  CA  THR A 319      28.796  13.121 -14.514  1.00 96.20           C  
ATOM   2277  C   THR A 319      27.753  12.313 -15.274  1.00 96.20           C  
ATOM   2278  CB  THR A 319      30.038  13.334 -15.394  1.00 96.20           C  
ATOM   2279  O   THR A 319      27.820  11.083 -15.364  1.00 96.20           O  
ATOM   2280  CG2 THR A 319      31.068  14.262 -14.749  1.00 96.20           C  
ATOM   2281  OG1 THR A 319      30.677  12.118 -15.695  1.00 96.20           O  
ATOM   2282  N   LEU A 320      26.777  13.032 -15.826  1.00 94.79           N  
ATOM   2283  CA  LEU A 320      25.680  12.495 -16.622  1.00 94.79           C  
ATOM   2284  C   LEU A 320      25.728  13.117 -18.015  1.00 94.79           C  
ATOM   2285  CB  LEU A 320      24.358  12.801 -15.896  1.00 94.79           C  
ATOM   2286  O   LEU A 320      25.923  14.323 -18.149  1.00 94.79           O  
ATOM   2287  CG  LEU A 320      23.096  12.242 -16.578  1.00 94.79           C  
ATOM   2288  CD1 LEU A 320      23.112  10.717 -16.672  1.00 94.79           C  
ATOM   2289  CD2 LEU A 320      21.869  12.660 -15.767  1.00 94.79           C  
ATOM   2290  N   THR A 321      25.549  12.312 -19.060  1.00 93.08           N  
ATOM   2291  CA  THR A 321      25.415  12.833 -20.427  1.00 93.08           C  
ATOM   2292  C   THR A 321      23.942  13.088 -20.730  1.00 93.08           C  
ATOM   2293  CB  THR A 321      26.046  11.879 -21.445  1.00 93.08           C  
ATOM   2294  O   THR A 321      23.139  12.163 -20.694  1.00 93.08           O  
ATOM   2295  CG2 THR A 321      26.007  12.434 -22.868  1.00 93.08           C  
ATOM   2296  OG1 THR A 321      27.406  11.698 -21.110  1.00 93.08           O  
ATOM   2297  N   LEU A 322      23.596  14.336 -21.037  1.00 90.83           N  
ATOM   2298  CA  LEU A 322      22.255  14.774 -21.420  1.00 90.83           C  
ATOM   2299  C   LEU A 322      22.321  15.363 -22.830  1.00 90.83           C  
ATOM   2300  CB  LEU A 322      21.742  15.812 -20.403  1.00 90.83           C  
ATOM   2301  O   LEU A 322      23.060  16.318 -23.056  1.00 90.83           O  
ATOM   2302  CG  LEU A 322      21.584  15.288 -18.964  1.00 90.83           C  
ATOM   2303  CD1 LEU A 322      21.125  16.424 -18.047  1.00 90.83           C  
ATOM   2304  CD2 LEU A 322      20.547  14.167 -18.873  1.00 90.83           C  
ATOM   2305  N   ASP A 323      21.598  14.771 -23.782  1.00 86.30           N  
ATOM   2306  CA  ASP A 323      21.551  15.208 -25.189  1.00 86.30           C  
ATOM   2307  C   ASP A 323      22.945  15.445 -25.810  1.00 86.30           C  
ATOM   2308  CB  ASP A 323      20.581  16.392 -25.343  1.00 86.30           C  
ATOM   2309  O   ASP A 323      23.198  16.421 -26.514  1.00 86.30           O  
ATOM   2310  CG  ASP A 323      19.168  16.055 -24.855  1.00 86.30           C  
ATOM   2311  OD1 ASP A 323      18.748  14.890 -25.044  1.00 86.30           O  
ATOM   2312  OD2 ASP A 323      18.521  16.962 -24.286  1.00 86.30           O  
ATOM   2313  N   GLY A 324      23.895  14.557 -25.497  1.00 87.85           N  
ATOM   2314  CA  GLY A 324      25.285  14.637 -25.963  1.00 87.85           C  
ATOM   2315  C   GLY A 324      26.178  15.627 -25.202  1.00 87.85           C  
ATOM   2316  O   GLY A 324      27.372  15.697 -25.484  1.00 87.85           O  
ATOM   2317  N   THR A 325      25.640  16.352 -24.219  1.00 92.38           N  
ATOM   2318  CA  THR A 325      26.384  17.285 -23.360  1.00 92.38           C  
ATOM   2319  C   THR A 325      26.648  16.663 -21.991  1.00 92.38           C  
ATOM   2320  CB  THR A 325      25.627  18.611 -23.209  1.00 92.38           C  
ATOM   2321  O   THR A 325      25.742  16.130 -21.355  1.00 92.38           O  
ATOM   2322  CG2 THR A 325      26.451  19.669 -22.473  1.00 92.38           C  
ATOM   2323  OG1 THR A 325      25.343  19.138 -24.486  1.00 92.38           O  
ATOM   2324  N   GLU A 326      27.888  16.730 -21.506  1.00 92.73           N  
ATOM   2325  CA  GLU A 326      28.228  16.253 -20.163  1.00 92.73           C  
ATOM   2326  C   GLU A 326      27.883  17.301 -19.104  1.00 92.73           C  
ATOM   2327  CB  GLU A 326      29.699  15.832 -20.066  1.00 92.73           C  
ATOM   2328  O   GLU A 326      28.309  18.452 -19.179  1.00 92.73           O  
ATOM   2329  CG  GLU A 326      29.973  14.603 -20.944  1.00 92.73           C  
ATOM   2330  CD  GLU A 326      31.360  13.983 -20.736  1.00 92.73           C  
ATOM   2331  OE1 GLU A 326      31.521  12.830 -21.216  1.00 92.73           O  
ATOM   2332  OE2 GLU A 326      32.233  14.623 -20.113  1.00 92.73           O  
ATOM   2333  N   VAL A 327      27.123  16.878 -18.098  1.00 95.53           N  
ATOM   2334  CA  VAL A 327      26.686  17.706 -16.978  1.00 95.53           C  
ATOM   2335  C   VAL A 327      27.219  17.103 -15.684  1.00 95.53           C  
ATOM   2336  CB  VAL A 327      25.154  17.849 -16.967  1.00 95.53           C  
ATOM   2337  O   VAL A 327      27.014  15.923 -15.396  1.00 95.53           O  
ATOM   2338  CG1 VAL A 327      24.714  18.810 -15.858  1.00 95.53           C  
ATOM   2339  CG2 VAL A 327      24.634  18.409 -18.299  1.00 95.53           C  
ATOM   2340  N   GLY A 328      27.905  17.920 -14.889  1.00 95.33           N  
ATOM   2341  CA  GLY A 328      28.515  17.512 -13.625  1.00 95.33           C  
ATOM   2342  C   GLY A 328      28.574  18.652 -12.613  1.00 95.33           C  
ATOM   2343  O   GLY A 328      28.112  19.768 -12.867  1.00 95.33           O  
ATOM   2344  N   GLY A 329      29.145  18.367 -11.443  1.00 94.00           N  
ATOM   2345  CA  GLY A 329      29.370  19.358 -10.390  1.00 94.00           C  
ATOM   2346  C   GLY A 329      28.090  20.065  -9.930  1.00 94.00           C  
ATOM   2347  O   GLY A 329      27.033  19.450  -9.785  1.00 94.00           O  
ATOM   2348  N   GLY A 330      28.184  21.377  -9.688  1.00 96.32           N  
ATOM   2349  CA  GLY A 330      27.079  22.181  -9.150  1.00 96.32           C  
ATOM   2350  C   GLY A 330      25.810  22.165 -10.006  1.00 96.32           C  
ATOM   2351  O   GLY A 330      24.708  22.192  -9.461  1.00 96.32           O  
ATOM   2352  N   GLU A 331      25.947  22.069 -11.330  1.00 97.05           N  
ATOM   2353  CA  GLU A 331      24.803  22.024 -12.241  1.00 97.05           C  
ATOM   2354  C   GLU A 331      24.019  20.712 -12.099  1.00 97.05           C  
ATOM   2355  CB  GLU A 331      25.295  22.239 -13.676  1.00 97.05           C  
ATOM   2356  O   GLU A 331      22.798  20.737 -11.929  1.00 97.05           O  
ATOM   2357  CG  GLU A 331      24.098  22.359 -14.623  1.00 97.05           C  
ATOM   2358  CD  GLU A 331      24.482  22.607 -16.080  1.00 97.05           C  
ATOM   2359  OE1 GLU A 331      23.553  22.442 -16.904  1.00 97.05           O  
ATOM   2360  OE2 GLU A 331      25.648  22.949 -16.355  1.00 97.05           O  
ATOM   2361  N   LEU A 332      24.719  19.571 -12.092  1.00 97.23           N  
ATOM   2362  CA  LEU A 332      24.098  18.264 -11.874  1.00 97.23           C  
ATOM   2363  C   LEU A 332      23.412  18.199 -10.504  1.00 97.23           C  
ATOM   2364  CB  LEU A 332      25.166  17.167 -12.009  1.00 97.23           C  
ATOM   2365  O   LEU A 332      22.272  17.744 -10.413  1.00 97.23           O  
ATOM   2366  CG  LEU A 332      24.622  15.750 -11.753  1.00 97.23           C  
ATOM   2367  CD1 LEU A 332      23.621  15.307 -12.824  1.00 97.23           C  
ATOM   2368  CD2 LEU A 332      25.778  14.763 -11.708  1.00 97.23           C  
ATOM   2369  N   ILE A 333      24.075  18.696  -9.452  1.00 98.28           N  
ATOM   2370  CA  ILE A 333      23.512  18.728  -8.095  1.00 98.28           C  
ATOM   2371  C   ILE A 333      22.161  19.451  -8.095  1.00 98.28           C  
ATOM   2372  CB  ILE A 333      24.498  19.386  -7.101  1.00 98.28           C  
ATOM   2373  O   ILE A 333      21.187  18.926  -7.559  1.00 98.28           O  
ATOM   2374  CG1 ILE A 333      25.743  18.495  -6.876  1.00 98.28           C  
ATOM   2375  CG2 ILE A 333      23.831  19.666  -5.735  1.00 98.28           C  
ATOM   2376  CD1 ILE A 333      26.912  19.252  -6.227  1.00 98.28           C  
ATOM   2377  N   MET A 334      22.076  20.634  -8.710  1.00 98.49           N  
ATOM   2378  CA  MET A 334      20.835  21.414  -8.720  1.00 98.49           C  
ATOM   2379  C   MET A 334      19.745  20.769  -9.578  1.00 98.49           C  
ATOM   2380  CB  MET A 334      21.110  22.856  -9.169  1.00 98.49           C  
ATOM   2381  O   MET A 334      18.582  20.787  -9.181  1.00 98.49           O  
ATOM   2382  CG  MET A 334      21.965  23.604  -8.142  1.00 98.49           C  
ATOM   2383  SD  MET A 334      21.220  23.756  -6.493  1.00 98.49           S  
ATOM   2384  CE  MET A 334      22.711  23.532  -5.493  1.00 98.49           C  
ATOM   2385  N   ARG A 335      20.102  20.144 -10.708  1.00 98.43           N  
ATOM   2386  CA  ARG A 335      19.158  19.397 -11.560  1.00 98.43           C  
ATOM   2387  C   ARG A 335      18.556  18.190 -10.832  1.00 98.43           C  
ATOM   2388  CB  ARG A 335      19.877  18.959 -12.846  1.00 98.43           C  
ATOM   2389  O   ARG A 335      17.341  17.980 -10.880  1.00 98.43           O  
ATOM   2390  CG  ARG A 335      20.129  20.110 -13.838  1.00 98.43           C  
ATOM   2391  CD  ARG A 335      21.136  19.654 -14.901  1.00 98.43           C  
ATOM   2392  NE  ARG A 335      21.359  20.644 -15.977  1.00 98.43           N  
ATOM   2393  NH1 ARG A 335      20.068  19.689 -17.627  1.00 98.43           N  
ATOM   2394  NH2 ARG A 335      21.375  21.438 -18.090  1.00 98.43           N  
ATOM   2395  CZ  ARG A 335      20.924  20.584 -17.222  1.00 98.43           C  
ATOM   2396  N   LEU A 336      19.373  17.422 -10.110  1.00 98.52           N  
ATOM   2397  CA  LEU A 336      18.905  16.274  -9.325  1.00 98.52           C  
ATOM   2398  C   LEU A 336      18.109  16.715  -8.094  1.00 98.52           C  
ATOM   2399  CB  LEU A 336      20.094  15.385  -8.932  1.00 98.52           C  
ATOM   2400  O   LEU A 336      17.034  16.178  -7.841  1.00 98.52           O  
ATOM   2401  CG  LEU A 336      20.796  14.709 -10.123  1.00 98.52           C  
ATOM   2402  CD1 LEU A 336      21.965  13.877  -9.608  1.00 98.52           C  
ATOM   2403  CD2 LEU A 336      19.877  13.783 -10.918  1.00 98.52           C  
ATOM   2404  N   PHE A 337      18.561  17.751  -7.386  1.00 98.64           N  
ATOM   2405  CA  PHE A 337      17.806  18.335  -6.278  1.00 98.64           C  
ATOM   2406  C   PHE A 337      16.430  18.853  -6.734  1.00 98.64           C  
ATOM   2407  CB  PHE A 337      18.633  19.456  -5.640  1.00 98.64           C  
ATOM   2408  O   PHE A 337      15.410  18.548  -6.110  1.00 98.64           O  
ATOM   2409  CG  PHE A 337      17.881  20.175  -4.544  1.00 98.64           C  
ATOM   2410  CD1 PHE A 337      17.481  21.516  -4.708  1.00 98.64           C  
ATOM   2411  CD2 PHE A 337      17.510  19.469  -3.388  1.00 98.64           C  
ATOM   2412  CE1 PHE A 337      16.720  22.150  -3.710  1.00 98.64           C  
ATOM   2413  CE2 PHE A 337      16.742  20.102  -2.401  1.00 98.64           C  
ATOM   2414  CZ  PHE A 337      16.353  21.442  -2.553  1.00 98.64           C  
ATOM   2415  N   ALA A 338      16.365  19.554  -7.867  1.00 98.72           N  
ATOM   2416  CA  ALA A 338      15.100  19.966  -8.466  1.00 98.72           C  
ATOM   2417  C   ALA A 338      14.220  18.751  -8.809  1.00 98.72           C  
ATOM   2418  CB  ALA A 338      15.392  20.845  -9.685  1.00 98.72           C  
ATOM   2419  O   ALA A 338      13.035  18.758  -8.488  1.00 98.72           O  
ATOM   2420  N   SER A 339      14.796  17.667  -9.341  1.00 98.69           N  
ATOM   2421  CA  SER A 339      14.064  16.421  -9.623  1.00 98.69           C  
ATOM   2422  C   SER A 339      13.470  15.794  -8.352  1.00 98.69           C  
ATOM   2423  CB  SER A 339      14.958  15.408 -10.347  1.00 98.69           C  
ATOM   2424  O   SER A 339      12.299  15.415  -8.346  1.00 98.69           O  
ATOM   2425  OG  SER A 339      15.485  15.963 -11.539  1.00 98.69           O  
ATOM   2426  N   THR A 340      14.214  15.771  -7.235  1.00 98.64           N  
ATOM   2427  CA  THR A 340      13.658  15.318  -5.942  1.00 98.64           C  
ATOM   2428  C   THR A 340      12.504  16.204  -5.469  1.00 98.64           C  
ATOM   2429  CB  THR A 340      14.695  15.240  -4.807  1.00 98.64           C  
ATOM   2430  O   THR A 340      11.504  15.712  -4.947  1.00 98.64           O  
ATOM   2431  CG2 THR A 340      15.880  14.332  -5.094  1.00 98.64           C  
ATOM   2432  OG1 THR A 340      15.204  16.495  -4.418  1.00 98.64           O  
ATOM   2433  N   THR A 341      12.604  17.514  -5.709  1.00 98.65           N  
ATOM   2434  CA  THR A 341      11.559  18.480  -5.355  1.00 98.65           C  
ATOM   2435  C   THR A 341      10.282  18.227  -6.153  1.00 98.65           C  
ATOM   2436  CB  THR A 341      12.048  19.919  -5.569  1.00 98.65           C  
ATOM   2437  O   THR A 341       9.198  18.272  -5.579  1.00 98.65           O  
ATOM   2438  CG2 THR A 341      11.029  20.952  -5.087  1.00 98.65           C  
ATOM   2439  OG1 THR A 341      13.237  20.142  -4.842  1.00 98.65           O  
ATOM   2440  N   ILE A 342      10.390  17.883  -7.443  1.00 98.46           N  
ATOM   2441  CA  ILE A 342       9.237  17.480  -8.265  1.00 98.46           C  
ATOM   2442  C   ILE A 342       8.531  16.257  -7.669  1.00 98.46           C  
ATOM   2443  CB  ILE A 342       9.659  17.233  -9.735  1.00 98.46           C  
ATOM   2444  O   ILE A 342       7.303  16.250  -7.603  1.00 98.46           O  
ATOM   2445  CG1 ILE A 342      10.223  18.493 -10.429  1.00 98.46           C  
ATOM   2446  CG2 ILE A 342       8.494  16.681 -10.577  1.00 98.46           C  
ATOM   2447  CD1 ILE A 342       9.331  19.742 -10.379  1.00 98.46           C  
ATOM   2448  N   GLY A 343       9.278  15.264  -7.176  1.00 98.02           N  
ATOM   2449  CA  GLY A 343       8.709  14.099  -6.487  1.00 98.02           C  
ATOM   2450  C   GLY A 343       7.943  14.458  -5.208  1.00 98.02           C  
ATOM   2451  O   GLY A 343       6.827  13.986  -4.992  1.00 98.02           O  
ATOM   2452  N   LEU A 344       8.496  15.348  -4.377  1.00 98.24           N  
ATOM   2453  CA  LEU A 344       7.819  15.833  -3.165  1.00 98.24           C  
ATOM   2454  C   LEU A 344       6.558  16.649  -3.488  1.00 98.24           C  
ATOM   2455  CB  LEU A 344       8.788  16.677  -2.320  1.00 98.24           C  
ATOM   2456  O   LEU A 344       5.533  16.491  -2.824  1.00 98.24           O  
ATOM   2457  CG  LEU A 344       9.964  15.904  -1.700  1.00 98.24           C  
ATOM   2458  CD1 LEU A 344      10.829  16.884  -0.908  1.00 98.24           C  
ATOM   2459  CD2 LEU A 344       9.508  14.796  -0.749  1.00 98.24           C  
ATOM   2460  N   VAL A 345       6.613  17.492  -4.522  1.00 98.17           N  
ATOM   2461  CA  VAL A 345       5.448  18.248  -5.001  1.00 98.17           C  
ATOM   2462  C   VAL A 345       4.376  17.295  -5.523  1.00 98.17           C  
ATOM   2463  CB  VAL A 345       5.857  19.283  -6.067  1.00 98.17           C  
ATOM   2464  O   VAL A 345       3.211  17.454  -5.165  1.00 98.17           O  
ATOM   2465  CG1 VAL A 345       4.647  19.924  -6.761  1.00 98.17           C  
ATOM   2466  CG2 VAL A 345       6.666  20.419  -5.426  1.00 98.17           C  
ATOM   2467  N   LEU A 346       4.750  16.273  -6.299  1.00 97.46           N  
ATOM   2468  CA  LEU A 346       3.808  15.279  -6.809  1.00 97.46           C  
ATOM   2469  C   LEU A 346       3.130  14.500  -5.673  1.00 97.46           C  
ATOM   2470  CB  LEU A 346       4.522  14.350  -7.806  1.00 97.46           C  
ATOM   2471  O   LEU A 346       1.920  14.303  -5.732  1.00 97.46           O  
ATOM   2472  CG  LEU A 346       3.585  13.341  -8.502  1.00 97.46           C  
ATOM   2473  CD1 LEU A 346       2.501  14.023  -9.342  1.00 97.46           C  
ATOM   2474  CD2 LEU A 346       4.397  12.440  -9.430  1.00 97.46           C  
ATOM   2475  N   THR A 347       3.861  14.140  -4.608  1.00 97.70           N  
ATOM   2476  CA  THR A 347       3.271  13.569  -3.380  1.00 97.70           C  
ATOM   2477  C   THR A 347       2.161  14.464  -2.831  1.00 97.70           C  
ATOM   2478  CB  THR A 347       4.326  13.369  -2.277  1.00 97.70           C  
ATOM   2479  O   THR A 347       1.044  13.998  -2.613  1.00 97.70           O  
ATOM   2480  CG2 THR A 347       3.750  12.827  -0.968  1.00 97.70           C  
ATOM   2481  OG1 THR A 347       5.296  12.448  -2.691  1.00 97.70           O  
ATOM   2482  N   GLY A 348       2.447  15.756  -2.640  1.00 96.80           N  
ATOM   2483  CA  GLY A 348       1.462  16.716  -2.140  1.00 96.80           C  
ATOM   2484  C   GLY A 348       0.259  16.870  -3.072  1.00 96.80           C  
ATOM   2485  O   GLY A 348      -0.879  16.886  -2.608  1.00 96.80           O  
ATOM   2486  N   LEU A 349       0.496  16.922  -4.387  1.00 97.46           N  
ATOM   2487  CA  LEU A 349      -0.564  17.012  -5.389  1.00 97.46           C  
ATOM   2488  C   LEU A 349      -1.459  15.771  -5.389  1.00 97.46           C  
ATOM   2489  CB  LEU A 349       0.035  17.247  -6.788  1.00 97.46           C  
ATOM   2490  O   LEU A 349      -2.674  15.931  -5.388  1.00 97.46           O  
ATOM   2491  CG  LEU A 349       0.637  18.646  -7.013  1.00 97.46           C  
ATOM   2492  CD1 LEU A 349       1.259  18.703  -8.409  1.00 97.46           C  
ATOM   2493  CD2 LEU A 349      -0.409  19.759  -6.914  1.00 97.46           C  
ATOM   2494  N   MET A 350      -0.905  14.555  -5.347  1.00 96.81           N  
ATOM   2495  CA  MET A 350      -1.720  13.333  -5.300  1.00 96.81           C  
ATOM   2496  C   MET A 350      -2.631  13.310  -4.074  1.00 96.81           C  
ATOM   2497  CB  MET A 350      -0.851  12.068  -5.289  1.00 96.81           C  
ATOM   2498  O   MET A 350      -3.808  12.976  -4.203  1.00 96.81           O  
ATOM   2499  CG  MET A 350      -0.133  11.758  -6.603  1.00 96.81           C  
ATOM   2500  SD  MET A 350      -1.150  11.620  -8.097  1.00 96.81           S  
ATOM   2501  CE  MET A 350      -1.057  13.316  -8.718  1.00 96.81           C  
ATOM   2502  N   VAL A 351      -2.116  13.713  -2.909  1.00 96.79           N  
ATOM   2503  CA  VAL A 351      -2.894  13.766  -1.664  1.00 96.79           C  
ATOM   2504  C   VAL A 351      -4.035  14.782  -1.775  1.00 96.79           C  
ATOM   2505  CB  VAL A 351      -1.965  14.045  -0.466  1.00 96.79           C  
ATOM   2506  O   VAL A 351      -5.194  14.413  -1.608  1.00 96.79           O  
ATOM   2507  CG1 VAL A 351      -2.729  14.332   0.828  1.00 96.79           C  
ATOM   2508  CG2 VAL A 351      -1.059  12.832  -0.205  1.00 96.79           C  
ATOM   2509  N   VAL A 352      -3.731  16.034  -2.137  1.00 96.44           N  
ATOM   2510  CA  VAL A 352      -4.731  17.118  -2.203  1.00 96.44           C  
ATOM   2511  C   VAL A 352      -5.764  16.885  -3.307  1.00 96.44           C  
ATOM   2512  CB  VAL A 352      -4.029  18.478  -2.396  1.00 96.44           C  
ATOM   2513  O   VAL A 352      -6.952  17.131  -3.109  1.00 96.44           O  
ATOM   2514  CG1 VAL A 352      -5.009  19.634  -2.644  1.00 96.44           C  
ATOM   2515  CG2 VAL A 352      -3.202  18.843  -1.155  1.00 96.44           C  
ATOM   2516  N   ILE A 353      -5.336  16.402  -4.478  1.00 97.95           N  
ATOM   2517  CA  ILE A 353      -6.253  16.116  -5.587  1.00 97.95           C  
ATOM   2518  C   ILE A 353      -7.183  14.962  -5.214  1.00 97.95           C  
ATOM   2519  CB  ILE A 353      -5.486  15.824  -6.896  1.00 97.95           C  
ATOM   2520  O   ILE A 353      -8.382  15.060  -5.460  1.00 97.95           O  
ATOM   2521  CG1 ILE A 353      -4.746  17.085  -7.404  1.00 97.95           C  
ATOM   2522  CG2 ILE A 353      -6.459  15.349  -7.987  1.00 97.95           C  
ATOM   2523  CD1 ILE A 353      -3.699  16.791  -8.490  1.00 97.95           C  
ATOM   2524  N   THR A 354      -6.662  13.885  -4.619  1.00 97.21           N  
ATOM   2525  CA  THR A 354      -7.504  12.747  -4.227  1.00 97.21           C  
ATOM   2526  C   THR A 354      -8.510  13.167  -3.162  1.00 97.21           C  
ATOM   2527  CB  THR A 354      -6.678  11.550  -3.747  1.00 97.21           C  
ATOM   2528  O   THR A 354      -9.691  12.875  -3.310  1.00 97.21           O  
ATOM   2529  CG2 THR A 354      -7.556  10.322  -3.519  1.00 97.21           C  
ATOM   2530  OG1 THR A 354      -5.728  11.198  -4.726  1.00 97.21           O  
ATOM   2531  N   GLU A 355      -8.078  13.939  -2.160  1.00 96.27           N  
ATOM   2532  CA  GLU A 355      -8.966  14.472  -1.124  1.00 96.27           C  
ATOM   2533  C   GLU A 355     -10.099  15.315  -1.715  1.00 96.27           C  
ATOM   2534  CB  GLU A 355      -8.152  15.336  -0.159  1.00 96.27           C  
ATOM   2535  O   GLU A 355     -11.243  15.168  -1.298  1.00 96.27           O  
ATOM   2536  CG  GLU A 355      -8.969  15.761   1.073  1.00 96.27           C  
ATOM   2537  CD  GLU A 355      -8.237  16.799   1.925  1.00 96.27           C  
ATOM   2538  OE1 GLU A 355      -8.814  17.252   2.936  1.00 96.27           O  
ATOM   2539  OE2 GLU A 355      -7.087  17.150   1.573  1.00 96.27           O  
ATOM   2540  N   TYR A 356      -9.824  16.159  -2.715  1.00 97.74           N  
ATOM   2541  CA  TYR A 356     -10.870  16.945  -3.375  1.00 97.74           C  
ATOM   2542  C   TYR A 356     -11.997  16.070  -3.947  1.00 97.74           C  
ATOM   2543  CB  TYR A 356     -10.252  17.810  -4.479  1.00 97.74           C  
ATOM   2544  O   TYR A 356     -13.163  16.465  -3.921  1.00 97.74           O  
ATOM   2545  CG  TYR A 356     -11.289  18.554  -5.297  1.00 97.74           C  
ATOM   2546  CD1 TYR A 356     -11.730  18.027  -6.527  1.00 97.74           C  
ATOM   2547  CD2 TYR A 356     -11.864  19.733  -4.788  1.00 97.74           C  
ATOM   2548  CE1 TYR A 356     -12.740  18.683  -7.255  1.00 97.74           C  
ATOM   2549  CE2 TYR A 356     -12.874  20.395  -5.512  1.00 97.74           C  
ATOM   2550  OH  TYR A 356     -14.294  20.501  -7.441  1.00 97.74           O  
ATOM   2551  CZ  TYR A 356     -13.313  19.867  -6.746  1.00 97.74           C  
ATOM   2552  N   TYR A 357     -11.667  14.884  -4.463  1.00 97.76           N  
ATOM   2553  CA  TYR A 357     -12.654  13.969  -5.034  1.00 97.76           C  
ATOM   2554  C   TYR A 357     -13.324  13.060  -4.005  1.00 97.76           C  
ATOM   2555  CB  TYR A 357     -12.024  13.164  -6.174  1.00 97.76           C  
ATOM   2556  O   TYR A 357     -14.414  12.567  -4.291  1.00 97.76           O  
ATOM   2557  CG  TYR A 357     -11.814  13.993  -7.425  1.00 97.76           C  
ATOM   2558  CD1 TYR A 357     -12.925  14.377  -8.199  1.00 97.76           C  
ATOM   2559  CD2 TYR A 357     -10.523  14.396  -7.807  1.00 97.76           C  
ATOM   2560  CE1 TYR A 357     -12.749  15.172  -9.346  1.00 97.76           C  
ATOM   2561  CE2 TYR A 357     -10.338  15.204  -8.945  1.00 97.76           C  
ATOM   2562  OH  TYR A 357     -11.287  16.357 -10.824  1.00 97.76           O  
ATOM   2563  CZ  TYR A 357     -11.455  15.592  -9.715  1.00 97.76           C  
ATOM   2564  N   THR A 358     -12.710  12.841  -2.841  1.00 96.30           N  
ATOM   2565  CA  THR A 358     -13.175  11.834  -1.879  1.00 96.30           C  
ATOM   2566  C   THR A 358     -13.607  12.394  -0.535  1.00 96.30           C  
ATOM   2567  CB  THR A 358     -12.125  10.738  -1.662  1.00 96.30           C  
ATOM   2568  O   THR A 358     -14.340  11.708   0.156  1.00 96.30           O  
ATOM   2569  CG2 THR A 358     -11.772  10.046  -2.982  1.00 96.30           C  
ATOM   2570  OG1 THR A 358     -10.950  11.279  -1.100  1.00 96.30           O  
ATOM   2571  N   SER A 359     -13.234  13.609  -0.143  1.00 94.97           N  
ATOM   2572  CA  SER A 359     -13.644  14.189   1.141  1.00 94.97           C  
ATOM   2573  C   SER A 359     -15.051  14.790   1.082  1.00 94.97           C  
ATOM   2574  CB  SER A 359     -12.601  15.196   1.629  1.00 94.97           C  
ATOM   2575  O   SER A 359     -15.453  15.423   0.101  1.00 94.97           O  
ATOM   2576  OG  SER A 359     -13.080  15.989   2.699  1.00 94.97           O  
ATOM   2577  N   THR A 360     -15.788  14.638   2.183  1.00 93.21           N  
ATOM   2578  CA  THR A 360     -17.142  15.179   2.389  1.00 93.21           C  
ATOM   2579  C   THR A 360     -17.204  16.707   2.340  1.00 93.21           C  
ATOM   2580  CB  THR A 360     -17.685  14.711   3.746  1.00 93.21           C  
ATOM   2581  O   THR A 360     -18.270  17.293   2.126  1.00 93.21           O  
ATOM   2582  CG2 THR A 360     -17.804  13.195   3.838  1.00 93.21           C  
ATOM   2583  OG1 THR A 360     -16.841  15.120   4.794  1.00 93.21           O  
ATOM   2584  N   GLU A 361     -16.060  17.375   2.496  1.00 91.49           N  
ATOM   2585  CA  GLU A 361     -15.958  18.834   2.464  1.00 91.49           C  
ATOM   2586  C   GLU A 361     -16.096  19.413   1.050  1.00 91.49           C  
ATOM   2587  CB  GLU A 361     -14.636  19.288   3.110  1.00 91.49           C  
ATOM   2588  O   GLU A 361     -16.373  20.607   0.906  1.00 91.49           O  
ATOM   2589  CG  GLU A 361     -14.520  18.803   4.565  1.00 91.49           C  
ATOM   2590  CD  GLU A 361     -13.436  19.510   5.395  1.00 91.49           C  
ATOM   2591  OE1 GLU A 361     -13.327  19.208   6.607  1.00 91.49           O  
ATOM   2592  OE2 GLU A 361     -12.826  20.521   4.977  1.00 91.49           O  
ATOM   2593  N   TYR A 362     -15.937  18.588   0.010  1.00 96.84           N  
ATOM   2594  CA  TYR A 362     -15.857  19.056  -1.369  1.00 96.84           C  
ATOM   2595  C   TYR A 362     -17.063  18.659  -2.236  1.00 96.84           C  
ATOM   2596  CB  TYR A 362     -14.527  18.620  -1.990  1.00 96.84           C  
ATOM   2597  O   TYR A 362     -17.740  17.655  -1.984  1.00 96.84           O  
ATOM   2598  CG  TYR A 362     -13.315  19.220  -1.308  1.00 96.84           C  
ATOM   2599  CD1 TYR A 362     -13.012  20.591  -1.434  1.00 96.84           C  
ATOM   2600  CD2 TYR A 362     -12.496  18.393  -0.526  1.00 96.84           C  
ATOM   2601  CE1 TYR A 362     -11.880  21.122  -0.784  1.00 96.84           C  
ATOM   2602  CE2 TYR A 362     -11.370  18.918   0.134  1.00 96.84           C  
ATOM   2603  OH  TYR A 362      -9.964  20.791   0.630  1.00 96.84           O  
ATOM   2604  CZ  TYR A 362     -11.058  20.285   0.003  1.00 96.84           C  
ATOM   2605  N   PRO A 363     -17.326  19.427  -3.316  1.00 98.12           N  
ATOM   2606  CA  PRO A 363     -18.470  19.201  -4.193  1.00 98.12           C  
ATOM   2607  C   PRO A 363     -18.608  17.796  -4.802  1.00 98.12           C  
ATOM   2608  CB  PRO A 363     -18.368  20.261  -5.293  1.00 98.12           C  
ATOM   2609  O   PRO A 363     -19.752  17.378  -4.961  1.00 98.12           O  
ATOM   2610  CG  PRO A 363     -17.633  21.405  -4.603  1.00 98.12           C  
ATOM   2611  CD  PRO A 363     -16.661  20.675  -3.686  1.00 98.12           C  
ATOM   2612  N   PRO A 364     -17.541  17.050  -5.167  1.00 98.58           N  
ATOM   2613  CA  PRO A 364     -17.709  15.727  -5.776  1.00 98.58           C  
ATOM   2614  C   PRO A 364     -18.491  14.740  -4.900  1.00 98.58           C  
ATOM   2615  CB  PRO A 364     -16.292  15.235  -6.087  1.00 98.58           C  
ATOM   2616  O   PRO A 364     -19.430  14.113  -5.387  1.00 98.58           O  
ATOM   2617  CG  PRO A 364     -15.534  16.538  -6.324  1.00 98.58           C  
ATOM   2618  CD  PRO A 364     -16.139  17.447  -5.258  1.00 98.58           C  
ATOM   2619  N   VAL A 365     -18.179  14.662  -3.605  1.00 98.10           N  
ATOM   2620  CA  VAL A 365     -18.888  13.787  -2.657  1.00 98.10           C  
ATOM   2621  C   VAL A 365     -20.297  14.298  -2.379  1.00 98.10           C  
ATOM   2622  CB  VAL A 365     -18.097  13.675  -1.347  1.00 98.10           C  
ATOM   2623  O   VAL A 365     -21.262  13.538  -2.438  1.00 98.10           O  
ATOM   2624  CG1 VAL A 365     -18.847  12.863  -0.292  1.00 98.10           C  
ATOM   2625  CG2 VAL A 365     -16.771  12.973  -1.614  1.00 98.10           C  
ATOM   2626  N   GLN A 366     -20.441  15.605  -2.150  1.00 98.15           N  
ATOM   2627  CA  GLN A 366     -21.746  16.233  -1.912  1.00 98.15           C  
ATOM   2628  C   GLN A 366     -22.687  16.057  -3.111  1.00 98.15           C  
ATOM   2629  CB  GLN A 366     -21.538  17.723  -1.625  1.00 98.15           C  
ATOM   2630  O   GLN A 366     -23.892  15.882  -2.943  1.00 98.15           O  
ATOM   2631  CG  GLN A 366     -20.779  17.957  -0.311  1.00 98.15           C  
ATOM   2632  CD  GLN A 366     -20.310  19.396  -0.141  1.00 98.15           C  
ATOM   2633  NE2 GLN A 366     -19.465  19.632   0.836  1.00 98.15           N  
ATOM   2634  OE1 GLN A 366     -20.656  20.306  -0.884  1.00 98.15           O  
ATOM   2635  N   HIS A 367     -22.146  16.049  -4.331  1.00 98.51           N  
ATOM   2636  CA  HIS A 367     -22.897  15.775  -5.550  1.00 98.51           C  
ATOM   2637  C   HIS A 367     -23.457  14.347  -5.573  1.00 98.51           C  
ATOM   2638  CB  HIS A 367     -22.000  16.041  -6.765  1.00 98.51           C  
ATOM   2639  O   HIS A 367     -24.627  14.169  -5.912  1.00 98.51           O  
ATOM   2640  CG  HIS A 367     -22.647  15.666  -8.071  1.00 98.51           C  
ATOM   2641  CD2 HIS A 367     -22.259  14.666  -8.922  1.00 98.51           C  
ATOM   2642  ND1 HIS A 367     -23.786  16.230  -8.594  1.00 98.51           N  
ATOM   2643  CE1 HIS A 367     -24.079  15.586  -9.734  1.00 98.51           C  
ATOM   2644  NE2 HIS A 367     -23.160  14.644  -9.994  1.00 98.51           N  
ATOM   2645  N   ILE A 368     -22.659  13.349  -5.179  1.00 98.66           N  
ATOM   2646  CA  ILE A 368     -23.103  11.950  -5.081  1.00 98.66           C  
ATOM   2647  C   ILE A 368     -24.148  11.802  -3.970  1.00 98.66           C  
ATOM   2648  CB  ILE A 368     -21.898  11.011  -4.855  1.00 98.66           C  
ATOM   2649  O   ILE A 368     -25.198  11.203  -4.197  1.00 98.66           O  
ATOM   2650  CG1 ILE A 368     -20.908  11.077  -6.039  1.00 98.66           C  
ATOM   2651  CG2 ILE A 368     -22.360   9.555  -4.656  1.00 98.66           C  
ATOM   2652  CD1 ILE A 368     -19.562  10.428  -5.704  1.00 98.66           C  
ATOM   2653  N   ALA A 369     -23.915  12.408  -2.802  1.00 98.49           N  
ATOM   2654  CA  ALA A 369     -24.868  12.394  -1.693  1.00 98.49           C  
ATOM   2655  C   ALA A 369     -26.210  13.039  -2.081  1.00 98.49           C  
ATOM   2656  CB  ALA A 369     -24.229  13.098  -0.495  1.00 98.49           C  
ATOM   2657  O   ALA A 369     -27.274  12.486  -1.812  1.00 98.49           O  
ATOM   2658  N   ASN A 370     -26.174  14.170  -2.791  1.00 98.61           N  
ATOM   2659  CA  ASN A 370     -27.373  14.800  -3.330  1.00 98.61           C  
ATOM   2660  C   ASN A 370     -28.069  13.910  -4.372  1.00 98.61           C  
ATOM   2661  CB  ASN A 370     -26.994  16.159  -3.930  1.00 98.61           C  
ATOM   2662  O   ASN A 370     -29.295  13.829  -4.382  1.00 98.61           O  
ATOM   2663  CG  ASN A 370     -28.221  16.903  -4.419  1.00 98.61           C  
ATOM   2664  ND2 ASN A 370     -28.325  17.152  -5.703  1.00 98.61           N  
ATOM   2665  OD1 ASN A 370     -29.110  17.260  -3.669  1.00 98.61           O  
ATOM   2666  N   ALA A 371     -27.321  13.216  -5.236  1.00 98.60           N  
ATOM   2667  CA  ALA A 371     -27.897  12.296  -6.217  1.00 98.60           C  
ATOM   2668  C   ALA A 371     -28.681  11.156  -5.544  1.00 98.60           C  
ATOM   2669  CB  ALA A 371     -26.791  11.769  -7.139  1.00 98.60           C  
ATOM   2670  O   ALA A 371     -29.748  10.788  -6.040  1.00 98.60           O  
ATOM   2671  N   SER A 372     -28.241  10.690  -4.370  1.00 98.32           N  
ATOM   2672  CA  SER A 372     -28.951   9.685  -3.567  1.00 98.32           C  
ATOM   2673  C   SER A 372     -30.389  10.078  -3.218  1.00 98.32           C  
ATOM   2674  CB  SER A 372     -28.211   9.416  -2.255  1.00 98.32           C  
ATOM   2675  O   SER A 372     -31.238   9.200  -3.095  1.00 98.32           O  
ATOM   2676  OG  SER A 372     -26.844   9.136  -2.467  1.00 98.32           O  
ATOM   2677  N   THR A 373     -30.711  11.376  -3.134  1.00 98.18           N  
ATOM   2678  CA  THR A 373     -32.089  11.852  -2.878  1.00 98.18           C  
ATOM   2679  C   THR A 373     -33.079  11.484  -3.987  1.00 98.18           C  
ATOM   2680  CB  THR A 373     -32.157  13.374  -2.677  1.00 98.18           C  
ATOM   2681  O   THR A 373     -34.288  11.506  -3.772  1.00 98.18           O  
ATOM   2682  CG2 THR A 373     -31.217  13.871  -1.581  1.00 98.18           C  
ATOM   2683  OG1 THR A 373     -31.863  14.067  -3.867  1.00 98.18           O  
ATOM   2684  N   THR A 374     -32.573  11.125  -5.170  1.00 97.45           N  
ATOM   2685  CA  THR A 374     -33.379  10.711  -6.329  1.00 97.45           C  
ATOM   2686  C   THR A 374     -33.340   9.200  -6.585  1.00 97.45           C  
ATOM   2687  CB  THR A 374     -33.000  11.509  -7.584  1.00 97.45           C  
ATOM   2688  O   THR A 374     -34.049   8.720  -7.468  1.00 97.45           O  
ATOM   2689  CG2 THR A 374     -33.201  13.013  -7.402  1.00 97.45           C  
ATOM   2690  OG1 THR A 374     -31.648  11.319  -7.929  1.00 97.45           O  
ATOM   2691  N   GLY A 375     -32.560   8.445  -5.801  1.00 96.05           N  
ATOM   2692  CA  GLY A 375     -32.542   6.983  -5.798  1.00 96.05           C  
ATOM   2693  C   GLY A 375     -31.183   6.335  -6.091  1.00 96.05           C  
ATOM   2694  O   GLY A 375     -30.163   6.984  -6.312  1.00 96.05           O  
ATOM   2695  N   HIS A 376     -31.184   5.001  -6.096  1.00 97.24           N  
ATOM   2696  CA  HIS A 376     -29.984   4.165  -6.232  1.00 97.24           C  
ATOM   2697  C   HIS A 376     -29.269   4.358  -7.580  1.00 97.24           C  
ATOM   2698  CB  HIS A 376     -30.390   2.689  -6.065  1.00 97.24           C  
ATOM   2699  O   HIS A 376     -28.052   4.501  -7.637  1.00 97.24           O  
ATOM   2700  CG  HIS A 376     -31.148   2.387  -4.794  1.00 97.24           C  
ATOM   2701  CD2 HIS A 376     -32.493   2.529  -4.576  1.00 97.24           C  
ATOM   2702  ND1 HIS A 376     -30.618   1.895  -3.629  1.00 97.24           N  
ATOM   2703  CE1 HIS A 376     -31.596   1.784  -2.722  1.00 97.24           C  
ATOM   2704  NE2 HIS A 376     -32.766   2.159  -3.258  1.00 97.24           N  
ATOM   2705  N   ALA A 377     -30.023   4.387  -8.685  1.00 98.35           N  
ATOM   2706  CA  ALA A 377     -29.443   4.466 -10.027  1.00 98.35           C  
ATOM   2707  C   ALA A 377     -28.716   5.796 -10.272  1.00 98.35           C  
ATOM   2708  CB  ALA A 377     -30.557   4.246 -11.056  1.00 98.35           C  
ATOM   2709  O   ALA A 377     -27.647   5.820 -10.877  1.00 98.35           O  
ATOM   2710  N   THR A 378     -29.271   6.907  -9.790  1.00 98.41           N  
ATOM   2711  CA  THR A 378     -28.665   8.234  -9.933  1.00 98.41           C  
ATOM   2712  C   THR A 378     -27.434   8.391  -9.048  1.00 98.41           C  
ATOM   2713  CB  THR A 378     -29.683   9.330  -9.618  1.00 98.41           C  
ATOM   2714  O   THR A 378     -26.456   8.984  -9.500  1.00 98.41           O  
ATOM   2715  CG2 THR A 378     -30.747   9.444 -10.708  1.00 98.41           C  
ATOM   2716  OG1 THR A 378     -30.359   8.997  -8.442  1.00 98.41           O  
ATOM   2717  N   ASN A 379     -27.427   7.798  -7.849  1.00 98.26           N  
ATOM   2718  CA  ASN A 379     -26.222   7.675  -7.028  1.00 98.26           C  
ATOM   2719  C   ASN A 379     -25.097   6.924  -7.775  1.00 98.26           C  
ATOM   2720  CB  ASN A 379     -26.602   7.004  -5.698  1.00 98.26           C  
ATOM   2721  O   ASN A 379     -23.974   7.427  -7.859  1.00 98.26           O  
ATOM   2722  CG  ASN A 379     -25.370   6.678  -4.883  1.00 98.26           C  
ATOM   2723  ND2 ASN A 379     -25.047   7.448  -3.877  1.00 98.26           N  
ATOM   2724  OD1 ASN A 379     -24.647   5.756  -5.197  1.00 98.26           O  
ATOM   2725  N   ILE A 380     -25.398   5.767  -8.378  1.00 98.45           N  
ATOM   2726  CA  ILE A 380     -24.408   4.988  -9.140  1.00 98.45           C  
ATOM   2727  C   ILE A 380     -23.906   5.786 -10.358  1.00 98.45           C  
ATOM   2728  CB  ILE A 380     -24.982   3.609  -9.541  1.00 98.45           C  
ATOM   2729  O   ILE A 380     -22.707   5.868 -10.616  1.00 98.45           O  
ATOM   2730  CG1 ILE A 380     -25.235   2.736  -8.288  1.00 98.45           C  
ATOM   2731  CG2 ILE A 380     -24.026   2.871 -10.502  1.00 98.45           C  
ATOM   2732  CD1 ILE A 380     -26.089   1.492  -8.570  1.00 98.45           C  
ATOM   2733  N   ILE A 381     -24.794   6.440 -11.107  1.00 98.54           N  
ATOM   2734  CA  ILE A 381     -24.383   7.272 -12.249  1.00 98.54           C  
ATOM   2735  C   ILE A 381     -23.454   8.410 -11.796  1.00 98.54           C  
ATOM   2736  CB  ILE A 381     -25.628   7.796 -12.997  1.00 98.54           C  
ATOM   2737  O   ILE A 381     -22.441   8.674 -12.450  1.00 98.54           O  
ATOM   2738  CG1 ILE A 381     -26.338   6.630 -13.725  1.00 98.54           C  
ATOM   2739  CG2 ILE A 381     -25.258   8.891 -14.018  1.00 98.54           C  
ATOM   2740  CD1 ILE A 381     -27.772   6.963 -14.156  1.00 98.54           C  
ATOM   2741  N   ALA A 382     -23.771   9.067 -10.677  1.00 98.53           N  
ATOM   2742  CA  ALA A 382     -22.971  10.164 -10.145  1.00 98.53           C  
ATOM   2743  C   ALA A 382     -21.567   9.705  -9.730  1.00 98.53           C  
ATOM   2744  CB  ALA A 382     -23.728  10.821  -8.985  1.00 98.53           C  
ATOM   2745  O   ALA A 382     -20.587  10.335 -10.131  1.00 98.53           O  
ATOM   2746  N   GLY A 383     -21.446   8.599  -8.989  1.00 98.30           N  
ATOM   2747  CA  GLY A 383     -20.139   8.107  -8.543  1.00 98.30           C  
ATOM   2748  C   GLY A 383     -19.266   7.575  -9.679  1.00 98.30           C  
ATOM   2749  O   GLY A 383     -18.080   7.901  -9.724  1.00 98.30           O  
ATOM   2750  N   LEU A 384     -19.844   6.890 -10.677  1.00 98.20           N  
ATOM   2751  CA  LEU A 384     -19.116   6.523 -11.902  1.00 98.20           C  
ATOM   2752  C   LEU A 384     -18.597   7.770 -12.631  1.00 98.20           C  
ATOM   2753  CB  LEU A 384     -20.027   5.712 -12.845  1.00 98.20           C  
ATOM   2754  O   LEU A 384     -17.428   7.835 -13.016  1.00 98.20           O  
ATOM   2755  CG  LEU A 384     -20.318   4.270 -12.396  1.00 98.20           C  
ATOM   2756  CD1 LEU A 384     -21.343   3.642 -13.342  1.00 98.20           C  
ATOM   2757  CD2 LEU A 384     -19.062   3.394 -12.414  1.00 98.20           C  
ATOM   2758  N   GLY A 385     -19.447   8.790 -12.780  1.00 98.56           N  
ATOM   2759  CA  GLY A 385     -19.070  10.055 -13.405  1.00 98.56           C  
ATOM   2760  C   GLY A 385     -17.954  10.788 -12.654  1.00 98.56           C  
ATOM   2761  O   GLY A 385     -17.021  11.292 -13.283  1.00 98.56           O  
ATOM   2762  N   VAL A 386     -18.017  10.832 -11.319  1.00 98.52           N  
ATOM   2763  CA  VAL A 386     -16.967  11.418 -10.469  1.00 98.52           C  
ATOM   2764  C   VAL A 386     -15.669  10.624 -10.583  1.00 98.52           C  
ATOM   2765  CB  VAL A 386     -17.434  11.536  -9.003  1.00 98.52           C  
ATOM   2766  O   VAL A 386     -14.628  11.229 -10.833  1.00 98.52           O  
ATOM   2767  CG1 VAL A 386     -16.282  11.861  -8.042  1.00 98.52           C  
ATOM   2768  CG2 VAL A 386     -18.465  12.667  -8.878  1.00 98.52           C  
ATOM   2769  N   GLY A 387     -15.721   9.293 -10.501  1.00 97.92           N  
ATOM   2770  CA  GLY A 387     -14.549   8.432 -10.653  1.00 97.92           C  
ATOM   2771  C   GLY A 387     -13.849   8.636 -11.997  1.00 97.92           C  
ATOM   2772  O   GLY A 387     -12.630   8.761 -12.052  1.00 97.92           O  
ATOM   2773  N   MET A 388     -14.592   8.734 -13.103  1.00 98.35           N  
ATOM   2774  CA  MET A 388     -13.999   9.016 -14.419  1.00 98.35           C  
ATOM   2775  C   MET A 388     -13.376  10.416 -14.501  1.00 98.35           C  
ATOM   2776  CB  MET A 388     -15.051   8.856 -15.522  1.00 98.35           C  
ATOM   2777  O   MET A 388     -12.333  10.585 -15.126  1.00 98.35           O  
ATOM   2778  CG  MET A 388     -15.487   7.400 -15.712  1.00 98.35           C  
ATOM   2779  SD  MET A 388     -16.756   7.192 -16.992  1.00 98.35           S  
ATOM   2780  CE  MET A 388     -15.727   7.270 -18.481  1.00 98.35           C  
ATOM   2781  N   ARG A 389     -13.979  11.429 -13.865  1.00 98.16           N  
ATOM   2782  CA  ARG A 389     -13.418  12.794 -13.815  1.00 98.16           C  
ATOM   2783  C   ARG A 389     -12.164  12.878 -12.946  1.00 98.16           C  
ATOM   2784  CB  ARG A 389     -14.474  13.780 -13.303  1.00 98.16           C  
ATOM   2785  O   ARG A 389     -11.254  13.640 -13.272  1.00 98.16           O  
ATOM   2786  CG  ARG A 389     -15.553  14.067 -14.352  1.00 98.16           C  
ATOM   2787  CD  ARG A 389     -16.630  14.954 -13.726  1.00 98.16           C  
ATOM   2788  NE  ARG A 389     -17.743  15.198 -14.660  1.00 98.16           N  
ATOM   2789  NH1 ARG A 389     -18.991  16.517 -13.257  1.00 98.16           N  
ATOM   2790  NH2 ARG A 389     -19.788  15.990 -15.275  1.00 98.16           N  
ATOM   2791  CZ  ARG A 389     -18.830  15.901 -14.395  1.00 98.16           C  
ATOM   2792  N   ALA A 390     -12.103  12.085 -11.877  1.00 97.79           N  
ATOM   2793  CA  ALA A 390     -11.008  12.087 -10.915  1.00 97.79           C  
ATOM   2794  C   ALA A 390      -9.656  11.679 -11.519  1.00 97.79           C  
ATOM   2795  CB  ALA A 390     -11.393  11.188  -9.737  1.00 97.79           C  
ATOM   2796  O   ALA A 390      -8.622  11.976 -10.932  1.00 97.79           O  
ATOM   2797  N   THR A 391      -9.628  11.063 -12.706  1.00 97.22           N  
ATOM   2798  CA  THR A 391      -8.373  10.697 -13.381  1.00 97.22           C  
ATOM   2799  C   THR A 391      -7.641  11.888 -14.000  1.00 97.22           C  
ATOM   2800  CB  THR A 391      -8.603   9.649 -14.473  1.00 97.22           C  
ATOM   2801  O   THR A 391      -6.419  11.853 -14.130  1.00 97.22           O  
ATOM   2802  CG2 THR A 391      -9.424   8.448 -14.009  1.00 97.22           C  
ATOM   2803  OG1 THR A 391      -9.272  10.236 -15.565  1.00 97.22           O  
ATOM   2804  N   ALA A 392      -8.355  12.957 -14.368  1.00 98.14           N  
ATOM   2805  CA  ALA A 392      -7.796  14.025 -15.192  1.00 98.14           C  
ATOM   2806  C   ALA A 392      -6.682  14.802 -14.474  1.00 98.14           C  
ATOM   2807  CB  ALA A 392      -8.939  14.945 -15.638  1.00 98.14           C  
ATOM   2808  O   ALA A 392      -5.581  14.945 -15.001  1.00 98.14           O  
ATOM   2809  N   ALA A 393      -6.951  15.291 -13.262  1.00 98.03           N  
ATOM   2810  CA  ALA A 393      -5.993  16.111 -12.523  1.00 98.03           C  
ATOM   2811  C   ALA A 393      -4.738  15.328 -12.078  1.00 98.03           C  
ATOM   2812  CB  ALA A 393      -6.714  16.840 -11.380  1.00 98.03           C  
ATOM   2813  O   ALA A 393      -3.638  15.837 -12.307  1.00 98.03           O  
ATOM   2814  N   PRO A 394      -4.842  14.100 -11.524  1.00 96.46           N  
ATOM   2815  CA  PRO A 394      -3.664  13.305 -11.189  1.00 96.46           C  
ATOM   2816  C   PRO A 394      -2.792  12.988 -12.405  1.00 96.46           C  
ATOM   2817  CB  PRO A 394      -4.187  12.020 -10.541  1.00 96.46           C  
ATOM   2818  O   PRO A 394      -1.577  13.154 -12.343  1.00 96.46           O  
ATOM   2819  CG  PRO A 394      -5.540  12.429  -9.979  1.00 96.46           C  
ATOM   2820  CD  PRO A 394      -6.031  13.412 -11.040  1.00 96.46           C  
ATOM   2821  N   VAL A 395      -3.392  12.596 -13.535  1.00 96.13           N  
ATOM   2822  CA  VAL A 395      -2.626  12.272 -14.748  1.00 96.13           C  
ATOM   2823  C   VAL A 395      -1.941  13.512 -15.317  1.00 96.13           C  
ATOM   2824  CB  VAL A 395      -3.513  11.577 -15.795  1.00 96.13           C  
ATOM   2825  O   VAL A 395      -0.768  13.442 -15.671  1.00 96.13           O  
ATOM   2826  CG1 VAL A 395      -2.782  11.390 -17.131  1.00 96.13           C  
ATOM   2827  CG2 VAL A 395      -3.923  10.187 -15.289  1.00 96.13           C  
ATOM   2828  N   LEU A 396      -2.612  14.669 -15.343  1.00 97.79           N  
ATOM   2829  CA  LEU A 396      -1.978  15.926 -15.756  1.00 97.79           C  
ATOM   2830  C   LEU A 396      -0.800  16.304 -14.847  1.00 97.79           C  
ATOM   2831  CB  LEU A 396      -3.023  17.054 -15.775  1.00 97.79           C  
ATOM   2832  O   LEU A 396       0.228  16.757 -15.350  1.00 97.79           O  
ATOM   2833  CG  LEU A 396      -4.025  16.976 -16.941  1.00 97.79           C  
ATOM   2834  CD1 LEU A 396      -5.114  18.031 -16.732  1.00 97.79           C  
ATOM   2835  CD2 LEU A 396      -3.363  17.232 -18.297  1.00 97.79           C  
ATOM   2836  N   ALA A 397      -0.919  16.083 -13.534  1.00 97.36           N  
ATOM   2837  CA  ALA A 397       0.181  16.294 -12.597  1.00 97.36           C  
ATOM   2838  C   ALA A 397       1.357  15.342 -12.879  1.00 97.36           C  
ATOM   2839  CB  ALA A 397      -0.346  16.165 -11.163  1.00 97.36           C  
ATOM   2840  O   ALA A 397       2.496  15.798 -12.938  1.00 97.36           O  
ATOM   2841  N   VAL A 398       1.092  14.057 -13.144  1.00 95.07           N  
ATOM   2842  CA  VAL A 398       2.123  13.083 -13.546  1.00 95.07           C  
ATOM   2843  C   VAL A 398       2.795  13.499 -14.859  1.00 95.07           C  
ATOM   2844  CB  VAL A 398       1.535  11.658 -13.631  1.00 95.07           C  
ATOM   2845  O   VAL A 398       4.022  13.513 -14.932  1.00 95.07           O  
ATOM   2846  CG1 VAL A 398       2.515  10.651 -14.246  1.00 95.07           C  
ATOM   2847  CG2 VAL A 398       1.168  11.135 -12.235  1.00 95.07           C  
ATOM   2848  N   CYS A 399       2.035  13.916 -15.878  1.00 95.89           N  
ATOM   2849  CA  CYS A 399       2.592  14.414 -17.139  1.00 95.89           C  
ATOM   2850  C   CYS A 399       3.485  15.645 -16.930  1.00 95.89           C  
ATOM   2851  CB  CYS A 399       1.454  14.753 -18.113  1.00 95.89           C  
ATOM   2852  O   CYS A 399       4.586  15.702 -17.477  1.00 95.89           O  
ATOM   2853  SG  CYS A 399       0.600  13.253 -18.674  1.00 95.89           S  
ATOM   2854  N   ALA A 400       3.046  16.612 -16.118  1.00 97.59           N  
ATOM   2855  CA  ALA A 400       3.848  17.785 -15.784  1.00 97.59           C  
ATOM   2856  C   ALA A 400       5.144  17.392 -15.054  1.00 97.59           C  
ATOM   2857  CB  ALA A 400       2.992  18.748 -14.953  1.00 97.59           C  
ATOM   2858  O   ALA A 400       6.218  17.882 -15.405  1.00 97.59           O  
ATOM   2859  N   SER A 401       5.067  16.461 -14.098  1.00 97.18           N  
ATOM   2860  CA  SER A 401       6.239  15.925 -13.401  1.00 97.18           C  
ATOM   2861  C   SER A 401       7.212  15.232 -14.350  1.00 97.18           C  
ATOM   2862  CB  SER A 401       5.812  14.948 -12.304  1.00 97.18           C  
ATOM   2863  O   SER A 401       8.410  15.469 -14.238  1.00 97.18           O  
ATOM   2864  OG  SER A 401       5.189  15.651 -11.248  1.00 97.18           O  
ATOM   2865  N   ILE A 402       6.724  14.437 -15.308  1.00 95.39           N  
ATOM   2866  CA  ILE A 402       7.561  13.776 -16.319  1.00 95.39           C  
ATOM   2867  C   ILE A 402       8.282  14.813 -17.183  1.00 95.39           C  
ATOM   2868  CB  ILE A 402       6.720  12.804 -17.176  1.00 95.39           C  
ATOM   2869  O   ILE A 402       9.499  14.736 -17.316  1.00 95.39           O  
ATOM   2870  CG1 ILE A 402       6.281  11.590 -16.328  1.00 95.39           C  
ATOM   2871  CG2 ILE A 402       7.496  12.315 -18.415  1.00 95.39           C  
ATOM   2872  CD1 ILE A 402       5.111  10.826 -16.957  1.00 95.39           C  
ATOM   2873  N   ILE A 403       7.562  15.803 -17.727  1.00 97.53           N  
ATOM   2874  CA  ILE A 403       8.146  16.849 -18.586  1.00 97.53           C  
ATOM   2875  C   ILE A 403       9.269  17.582 -17.847  1.00 97.53           C  
ATOM   2876  CB  ILE A 403       7.049  17.835 -19.060  1.00 97.53           C  
ATOM   2877  O   ILE A 403      10.377  17.723 -18.368  1.00 97.53           O  
ATOM   2878  CG1 ILE A 403       6.103  17.136 -20.064  1.00 97.53           C  
ATOM   2879  CG2 ILE A 403       7.656  19.096 -19.711  1.00 97.53           C  
ATOM   2880  CD1 ILE A 403       4.797  17.902 -20.317  1.00 97.53           C  
ATOM   2881  N   VAL A 404       8.997  18.031 -16.619  1.00 98.37           N  
ATOM   2882  CA  VAL A 404       9.967  18.811 -15.847  1.00 98.37           C  
ATOM   2883  C   VAL A 404      11.139  17.934 -15.406  1.00 98.37           C  
ATOM   2884  CB  VAL A 404       9.297  19.534 -14.665  1.00 98.37           C  
ATOM   2885  O   VAL A 404      12.285  18.310 -15.640  1.00 98.37           O  
ATOM   2886  CG1 VAL A 404      10.324  20.352 -13.871  1.00 98.37           C  
ATOM   2887  CG2 VAL A 404       8.227  20.523 -15.151  1.00 98.37           C  
ATOM   2888  N   ALA A 405      10.894  16.751 -14.840  1.00 97.76           N  
ATOM   2889  CA  ALA A 405      11.954  15.859 -14.368  1.00 97.76           C  
ATOM   2890  C   ALA A 405      12.861  15.368 -15.511  1.00 97.76           C  
ATOM   2891  CB  ALA A 405      11.313  14.696 -13.607  1.00 97.76           C  
ATOM   2892  O   ALA A 405      14.086  15.360 -15.364  1.00 97.76           O  
ATOM   2893  N   TYR A 406      12.283  15.049 -16.673  1.00 95.69           N  
ATOM   2894  CA  TYR A 406      13.048  14.676 -17.862  1.00 95.69           C  
ATOM   2895  C   TYR A 406      13.928  15.828 -18.357  1.00 95.69           C  
ATOM   2896  CB  TYR A 406      12.098  14.207 -18.966  1.00 95.69           C  
ATOM   2897  O   TYR A 406      15.103  15.625 -18.648  1.00 95.69           O  
ATOM   2898  CG  TYR A 406      12.823  13.621 -20.159  1.00 95.69           C  
ATOM   2899  CD1 TYR A 406      13.216  14.457 -21.223  1.00 95.69           C  
ATOM   2900  CD2 TYR A 406      13.146  12.250 -20.186  1.00 95.69           C  
ATOM   2901  CE1 TYR A 406      13.938  13.927 -22.309  1.00 95.69           C  
ATOM   2902  CE2 TYR A 406      13.846  11.713 -21.282  1.00 95.69           C  
ATOM   2903  OH  TYR A 406      14.957  12.030 -23.375  1.00 95.69           O  
ATOM   2904  CZ  TYR A 406      14.249  12.551 -22.341  1.00 95.69           C  
ATOM   2905  N   SER A 407      13.406  17.060 -18.385  1.00 96.62           N  
ATOM   2906  CA  SER A 407      14.193  18.234 -18.799  1.00 96.62           C  
ATOM   2907  C   SER A 407      15.390  18.528 -17.880  1.00 96.62           C  
ATOM   2908  CB  SER A 407      13.289  19.466 -18.912  1.00 96.62           C  
ATOM   2909  O   SER A 407      16.372  19.136 -18.304  1.00 96.62           O  
ATOM   2910  OG  SER A 407      12.929  20.003 -17.651  1.00 96.62           O  
ATOM   2911  N   LEU A 408      15.327  18.083 -16.620  1.00 97.57           N  
ATOM   2912  CA  LEU A 408      16.378  18.305 -15.633  1.00 97.57           C  
ATOM   2913  C   LEU A 408      17.510  17.281 -15.766  1.00 97.57           C  
ATOM   2914  CB  LEU A 408      15.761  18.297 -14.222  1.00 97.57           C  
ATOM   2915  O   LEU A 408      18.675  17.683 -15.834  1.00 97.57           O  
ATOM   2916  CG  LEU A 408      14.836  19.495 -13.932  1.00 97.57           C  
ATOM   2917  CD1 LEU A 408      14.043  19.225 -12.653  1.00 97.57           C  
ATOM   2918  CD2 LEU A 408      15.623  20.794 -13.754  1.00 97.57           C  
ATOM   2919  N   ALA A 409      17.184  15.984 -15.795  1.00 96.65           N  
ATOM   2920  CA  ALA A 409      18.174  14.901 -15.767  1.00 96.65           C  
ATOM   2921  C   ALA A 409      17.753  13.636 -16.549  1.00 96.65           C  
ATOM   2922  CB  ALA A 409      18.544  14.618 -14.302  1.00 96.65           C  
ATOM   2923  O   ALA A 409      18.135  12.520 -16.191  1.00 96.65           O  
ATOM   2924  N   GLY A 410      16.954  13.792 -17.606  1.00 93.86           N  
ATOM   2925  CA  GLY A 410      16.501  12.696 -18.464  1.00 93.86           C  
ATOM   2926  C   GLY A 410      15.707  11.630 -17.705  1.00 93.86           C  
ATOM   2927  O   GLY A 410      14.993  11.923 -16.742  1.00 93.86           O  
ATOM   2928  N   LEU A 411      15.863  10.370 -18.116  1.00 92.61           N  
ATOM   2929  CA  LEU A 411      15.217   9.220 -17.467  1.00 92.61           C  
ATOM   2930  C   LEU A 411      15.596   9.100 -15.987  1.00 92.61           C  
ATOM   2931  CB  LEU A 411      15.600   7.932 -18.218  1.00 92.61           C  
ATOM   2932  O   LEU A 411      14.746   8.789 -15.153  1.00 92.61           O  
ATOM   2933  CG  LEU A 411      15.102   7.874 -19.673  1.00 92.61           C  
ATOM   2934  CD1 LEU A 411      15.648   6.628 -20.360  1.00 92.61           C  
ATOM   2935  CD2 LEU A 411      13.574   7.863 -19.756  1.00 92.61           C  
ATOM   2936  N   TYR A 412      16.840   9.433 -15.637  1.00 95.30           N  
ATOM   2937  CA  TYR A 412      17.269   9.433 -14.244  1.00 95.30           C  
ATOM   2938  C   TYR A 412      16.572  10.527 -13.426  1.00 95.30           C  
ATOM   2939  CB  TYR A 412      18.789   9.565 -14.169  1.00 95.30           C  
ATOM   2940  O   TYR A 412      16.211  10.299 -12.278  1.00 95.30           O  
ATOM   2941  CG  TYR A 412      19.314   9.204 -12.800  1.00 95.30           C  
ATOM   2942  CD1 TYR A 412      19.845  10.198 -11.957  1.00 95.30           C  
ATOM   2943  CD2 TYR A 412      19.255   7.865 -12.369  1.00 95.30           C  
ATOM   2944  CE1 TYR A 412      20.372   9.847 -10.700  1.00 95.30           C  
ATOM   2945  CE2 TYR A 412      19.738   7.520 -11.097  1.00 95.30           C  
ATOM   2946  OH  TYR A 412      20.833   8.147  -9.078  1.00 95.30           O  
ATOM   2947  CZ  TYR A 412      20.320   8.502 -10.277  1.00 95.30           C  
ATOM   2948  N   GLY A 413      16.298  11.693 -14.015  1.00 97.08           N  
ATOM   2949  CA  GLY A 413      15.485  12.735 -13.383  1.00 97.08           C  
ATOM   2950  C   GLY A 413      14.079  12.246 -13.034  1.00 97.08           C  
ATOM   2951  O   GLY A 413      13.618  12.453 -11.910  1.00 97.08           O  
ATOM   2952  N   ILE A 414      13.424  11.529 -13.956  1.00 96.12           N  
ATOM   2953  CA  ILE A 414      12.120  10.886 -13.712  1.00 96.12           C  
ATOM   2954  C   ILE A 414      12.231   9.864 -12.572  1.00 96.12           C  
ATOM   2955  CB  ILE A 414      11.573  10.220 -14.998  1.00 96.12           C  
ATOM   2956  O   ILE A 414      11.416   9.884 -11.649  1.00 96.12           O  
ATOM   2957  CG1 ILE A 414      11.384  11.255 -16.133  1.00 96.12           C  
ATOM   2958  CG2 ILE A 414      10.234   9.506 -14.722  1.00 96.12           C  
ATOM   2959  CD1 ILE A 414      10.949  10.612 -17.457  1.00 96.12           C  
ATOM   2960  N   ALA A 415      13.257   9.013 -12.596  1.00 97.09           N  
ATOM   2961  CA  ALA A 415      13.489   7.993 -11.574  1.00 97.09           C  
ATOM   2962  C   ALA A 415      13.748   8.592 -10.182  1.00 97.09           C  
ATOM   2963  CB  ALA A 415      14.649   7.120 -12.052  1.00 97.09           C  
ATOM   2964  O   ALA A 415      13.233   8.106  -9.174  1.00 97.09           O  
ATOM   2965  N   ILE A 416      14.469   9.712 -10.116  1.00 98.19           N  
ATOM   2966  CA  ILE A 416      14.691  10.460  -8.877  1.00 98.19           C  
ATOM   2967  C   ILE A 416      13.416  11.147  -8.390  1.00 98.19           C  
ATOM   2968  CB  ILE A 416      15.879  11.430  -9.054  1.00 98.19           C  
ATOM   2969  O   ILE A 416      13.167  11.151  -7.185  1.00 98.19           O  
ATOM   2970  CG1 ILE A 416      17.216  10.666  -9.193  1.00 98.19           C  
ATOM   2971  CG2 ILE A 416      15.986  12.434  -7.896  1.00 98.19           C  
ATOM   2972  CD1 ILE A 416      17.577   9.745  -8.020  1.00 98.19           C  
ATOM   2973  N   ALA A 417      12.571  11.666  -9.284  1.00 98.31           N  
ATOM   2974  CA  ALA A 417      11.254  12.167  -8.899  1.00 98.31           C  
ATOM   2975  C   ALA A 417      10.367  11.038  -8.339  1.00 98.31           C  
ATOM   2976  CB  ALA A 417      10.613  12.880 -10.095  1.00 98.31           C  
ATOM   2977  O   ALA A 417       9.741  11.219  -7.295  1.00 98.31           O  
ATOM   2978  N   ALA A 418      10.377   9.854  -8.963  1.00 97.23           N  
ATOM   2979  CA  ALA A 418       9.681   8.667  -8.464  1.00 97.23           C  
ATOM   2980  C   ALA A 418      10.203   8.251  -7.084  1.00 97.23           C  
ATOM   2981  CB  ALA A 418       9.827   7.530  -9.485  1.00 97.23           C  
ATOM   2982  O   ALA A 418       9.436   8.119  -6.134  1.00 97.23           O  
ATOM   2983  N   THR A 419      11.522   8.139  -6.935  1.00 97.88           N  
ATOM   2984  CA  THR A 419      12.165   7.807  -5.662  1.00 97.88           C  
ATOM   2985  C   THR A 419      11.831   8.824  -4.577  1.00 97.88           C  
ATOM   2986  CB  THR A 419      13.683   7.725  -5.830  1.00 97.88           C  
ATOM   2987  O   THR A 419      11.506   8.435  -3.460  1.00 97.88           O  
ATOM   2988  CG2 THR A 419      14.399   7.507  -4.497  1.00 97.88           C  
ATOM   2989  OG1 THR A 419      14.009   6.610  -6.616  1.00 97.88           O  
ATOM   2990  N   ALA A 420      11.888  10.123  -4.872  1.00 98.23           N  
ATOM   2991  CA  ALA A 420      11.574  11.165  -3.900  1.00 98.23           C  
ATOM   2992  C   ALA A 420      10.086  11.186  -3.526  1.00 98.23           C  
ATOM   2993  CB  ALA A 420      12.029  12.509  -4.463  1.00 98.23           C  
ATOM   2994  O   ALA A 420       9.758  11.497  -2.384  1.00 98.23           O  
ATOM   2995  N   MET A 421       9.194  10.811  -4.447  1.00 96.66           N  
ATOM   2996  CA  MET A 421       7.790  10.572  -4.127  1.00 96.66           C  
ATOM   2997  C   MET A 421       7.668   9.396  -3.152  1.00 96.66           C  
ATOM   2998  CB  MET A 421       6.988  10.357  -5.420  1.00 96.66           C  
ATOM   2999  O   MET A 421       7.109   9.566  -2.069  1.00 96.66           O  
ATOM   3000  CG  MET A 421       5.485  10.231  -5.174  1.00 96.66           C  
ATOM   3001  SD  MET A 421       4.546   9.952  -6.689  1.00 96.66           S  
ATOM   3002  CE  MET A 421       2.875  10.080  -6.016  1.00 96.66           C  
ATOM   3003  N   LEU A 422       8.255   8.235  -3.480  1.00 95.47           N  
ATOM   3004  CA  LEU A 422       8.181   7.010  -2.669  1.00 95.47           C  
ATOM   3005  C   LEU A 422       8.951   7.086  -1.355  1.00 95.47           C  
ATOM   3006  CB  LEU A 422       8.634   5.772  -3.469  1.00 95.47           C  
ATOM   3007  O   LEU A 422       8.617   6.384  -0.406  1.00 95.47           O  
ATOM   3008  CG  LEU A 422       7.552   5.082  -4.319  1.00 95.47           C  
ATOM   3009  CD1 LEU A 422       6.282   4.752  -3.528  1.00 95.47           C  
ATOM   3010  CD2 LEU A 422       7.188   5.910  -5.540  1.00 95.47           C  
ATOM   3011  N   SER A 423       9.940   7.956  -1.233  1.00 94.35           N  
ATOM   3012  CA  SER A 423      10.671   8.148   0.017  1.00 94.35           C  
ATOM   3013  C   SER A 423       9.733   8.549   1.175  1.00 94.35           C  
ATOM   3014  CB  SER A 423      11.749   9.193  -0.219  1.00 94.35           C  
ATOM   3015  O   SER A 423       9.994   8.213   2.329  1.00 94.35           O  
ATOM   3016  OG  SER A 423      11.098  10.434  -0.115  1.00 94.35           O  
ATOM   3017  N   MET A 424       8.609   9.206   0.858  1.00 96.44           N  
ATOM   3018  CA  MET A 424       7.575   9.631   1.804  1.00 96.44           C  
ATOM   3019  C   MET A 424       6.658   8.488   2.264  1.00 96.44           C  
ATOM   3020  CB  MET A 424       6.763  10.786   1.192  1.00 96.44           C  
ATOM   3021  O   MET A 424       5.803   8.706   3.123  1.00 96.44           O  
ATOM   3022  CG  MET A 424       7.629  12.015   0.868  1.00 96.44           C  
ATOM   3023  SD  MET A 424       8.623  12.672   2.243  1.00 96.44           S  
ATOM   3024  CE  MET A 424       7.312  13.091   3.415  1.00 96.44           C  
ATOM   3025  N   THR A 425       6.852   7.264   1.761  1.00 97.10           N  
ATOM   3026  CA  THR A 425       6.041   6.081   2.100  1.00 97.10           C  
ATOM   3027  C   THR A 425       5.906   5.882   3.609  1.00 97.10           C  
ATOM   3028  CB  THR A 425       6.635   4.814   1.461  1.00 97.10           C  
ATOM   3029  O   THR A 425       4.833   5.528   4.077  1.00 97.10           O  
ATOM   3030  CG2 THR A 425       5.905   3.524   1.819  1.00 97.10           C  
ATOM   3031  OG1 THR A 425       6.530   4.909   0.068  1.00 97.10           O  
ATOM   3032  N   GLY A 426       6.942   6.174   4.401  1.00 97.82           N  
ATOM   3033  CA  GLY A 426       6.906   5.968   5.851  1.00 97.82           C  
ATOM   3034  C   GLY A 426       5.788   6.745   6.556  1.00 97.82           C  
ATOM   3035  O   GLY A 426       5.048   6.170   7.351  1.00 97.82           O  
ATOM   3036  N   ILE A 427       5.635   8.039   6.252  1.00 97.75           N  
ATOM   3037  CA  ILE A 427       4.556   8.865   6.817  1.00 97.75           C  
ATOM   3038  C   ILE A 427       3.219   8.618   6.106  1.00 97.75           C  
ATOM   3039  CB  ILE A 427       4.961  10.359   6.841  1.00 97.75           C  
ATOM   3040  O   ILE A 427       2.176   8.685   6.746  1.00 97.75           O  
ATOM   3041  CG1 ILE A 427       4.006  11.262   7.650  1.00 97.75           C  
ATOM   3042  CG2 ILE A 427       5.108  10.949   5.433  1.00 97.75           C  
ATOM   3043  CD1 ILE A 427       4.034  10.970   9.151  1.00 97.75           C  
ATOM   3044  N   ILE A 428       3.232   8.288   4.812  1.00 97.06           N  
ATOM   3045  CA  ILE A 428       2.008   7.998   4.056  1.00 97.06           C  
ATOM   3046  C   ILE A 428       1.349   6.703   4.545  1.00 97.06           C  
ATOM   3047  CB  ILE A 428       2.305   7.976   2.543  1.00 97.06           C  
ATOM   3048  O   ILE A 428       0.161   6.707   4.838  1.00 97.06           O  
ATOM   3049  CG1 ILE A 428       2.688   9.371   1.991  1.00 97.06           C  
ATOM   3050  CG2 ILE A 428       1.109   7.409   1.769  1.00 97.06           C  
ATOM   3051  CD1 ILE A 428       1.572  10.429   1.997  1.00 97.06           C  
ATOM   3052  N   VAL A 429       2.110   5.624   4.741  1.00 96.97           N  
ATOM   3053  CA  VAL A 429       1.596   4.374   5.331  1.00 96.97           C  
ATOM   3054  C   VAL A 429       1.083   4.610   6.755  1.00 96.97           C  
ATOM   3055  CB  VAL A 429       2.688   3.294   5.357  1.00 96.97           C  
ATOM   3056  O   VAL A 429       0.137   3.959   7.180  1.00 96.97           O  
ATOM   3057  CG1 VAL A 429       2.237   2.005   6.062  1.00 96.97           C  
ATOM   3058  CG2 VAL A 429       3.156   2.856   3.969  1.00 96.97           C  
ATOM   3059  N   ALA A 430       1.661   5.559   7.500  1.00 97.64           N  
ATOM   3060  CA  ALA A 430       1.153   5.907   8.826  1.00 97.64           C  
ATOM   3061  C   ALA A 430      -0.265   6.499   8.779  1.00 97.64           C  
ATOM   3062  CB  ALA A 430       2.131   6.866   9.514  1.00 97.64           C  
ATOM   3063  O   ALA A 430      -1.087   6.188   9.638  1.00 97.64           O  
ATOM   3064  N   LEU A 431      -0.543   7.338   7.775  1.00 96.09           N  
ATOM   3065  CA  LEU A 431      -1.876   7.893   7.508  1.00 96.09           C  
ATOM   3066  C   LEU A 431      -2.850   6.836   6.995  1.00 96.09           C  
ATOM   3067  CB  LEU A 431      -1.761   9.004   6.449  1.00 96.09           C  
ATOM   3068  O   LEU A 431      -4.034   6.876   7.316  1.00 96.09           O  
ATOM   3069  CG  LEU A 431      -0.930  10.219   6.870  1.00 96.09           C  
ATOM   3070  CD1 LEU A 431      -0.854  11.225   5.721  1.00 96.09           C  
ATOM   3071  CD2 LEU A 431      -1.575  10.899   8.065  1.00 96.09           C  
ATOM   3072  N   ASP A 432      -2.338   5.911   6.195  1.00 95.40           N  
ATOM   3073  CA  ASP A 432      -3.111   4.826   5.620  1.00 95.40           C  
ATOM   3074  C   ASP A 432      -3.592   3.861   6.707  1.00 95.40           C  
ATOM   3075  CB  ASP A 432      -2.230   4.113   4.602  1.00 95.40           C  
ATOM   3076  O   ASP A 432      -4.788   3.762   6.961  1.00 95.40           O  
ATOM   3077  CG  ASP A 432      -3.037   3.032   3.929  1.00 95.40           C  
ATOM   3078  OD1 ASP A 432      -3.784   3.404   2.999  1.00 95.40           O  
ATOM   3079  OD2 ASP A 432      -2.849   1.877   4.347  1.00 95.40           O  
ATOM   3080  N   ALA A 433      -2.650   3.260   7.439  1.00 96.51           N  
ATOM   3081  CA  ALA A 433      -2.926   2.281   8.483  1.00 96.51           C  
ATOM   3082  C   ALA A 433      -3.644   2.884   9.703  1.00 96.51           C  
ATOM   3083  CB  ALA A 433      -1.599   1.614   8.863  1.00 96.51           C  
ATOM   3084  O   ALA A 433      -4.214   2.144  10.498  1.00 96.51           O  
ATOM   3085  N   TYR A 434      -3.653   4.213   9.854  1.00 95.80           N  
ATOM   3086  CA  TYR A 434      -4.522   4.895  10.814  1.00 95.80           C  
ATOM   3087  C   TYR A 434      -6.008   4.591  10.553  1.00 95.80           C  
ATOM   3088  CB  TYR A 434      -4.227   6.405  10.774  1.00 95.80           C  
ATOM   3089  O   TYR A 434      -6.730   4.332  11.511  1.00 95.80           O  
ATOM   3090  CG  TYR A 434      -5.341   7.288  11.301  1.00 95.80           C  
ATOM   3091  CD1 TYR A 434      -6.321   7.773  10.414  1.00 95.80           C  
ATOM   3092  CD2 TYR A 434      -5.439   7.565  12.677  1.00 95.80           C  
ATOM   3093  CE1 TYR A 434      -7.417   8.504  10.901  1.00 95.80           C  
ATOM   3094  CE2 TYR A 434      -6.522   8.321  13.164  1.00 95.80           C  
ATOM   3095  OH  TYR A 434      -8.608   9.433  12.743  1.00 95.80           O  
ATOM   3096  CZ  TYR A 434      -7.519   8.779  12.275  1.00 95.80           C  
ATOM   3097  N   GLY A 435      -6.437   4.559   9.286  1.00 94.34           N  
ATOM   3098  CA  GLY A 435      -7.832   4.338   8.896  1.00 94.34           C  
ATOM   3099  C   GLY A 435      -8.434   3.031   9.425  1.00 94.34           C  
ATOM   3100  O   GLY A 435      -9.353   3.100  10.237  1.00 94.34           O  
ATOM   3101  N   PRO A 436      -7.905   1.846   9.064  1.00 95.06           N  
ATOM   3102  CA  PRO A 436      -8.423   0.570   9.565  1.00 95.06           C  
ATOM   3103  C   PRO A 436      -8.306   0.430  11.092  1.00 95.06           C  
ATOM   3104  CB  PRO A 436      -7.619  -0.505   8.827  1.00 95.06           C  
ATOM   3105  O   PRO A 436      -9.099  -0.276  11.713  1.00 95.06           O  
ATOM   3106  CG  PRO A 436      -6.319   0.201   8.454  1.00 95.06           C  
ATOM   3107  CD  PRO A 436      -6.770   1.624   8.183  1.00 95.06           C  
ATOM   3108  N   ILE A 437      -7.352   1.122  11.734  1.00 97.74           N  
ATOM   3109  CA  ILE A 437      -7.249   1.114  13.199  1.00 97.74           C  
ATOM   3110  C   ILE A 437      -8.423   1.849  13.847  1.00 97.74           C  
ATOM   3111  CB  ILE A 437      -5.887   1.661  13.687  1.00 97.74           C  
ATOM   3112  O   ILE A 437      -8.942   1.395  14.870  1.00 97.74           O  
ATOM   3113  CG1 ILE A 437      -4.742   0.707  13.282  1.00 97.74           C  
ATOM   3114  CG2 ILE A 437      -5.880   1.846  15.220  1.00 97.74           C  
ATOM   3115  CD1 ILE A 437      -3.344   1.314  13.464  1.00 97.74           C  
ATOM   3116  N   THR A 438      -8.829   2.991  13.290  1.00 96.08           N  
ATOM   3117  CA  THR A 438      -9.965   3.763  13.809  1.00 96.08           C  
ATOM   3118  C   THR A 438     -11.303   3.133  13.475  1.00 96.08           C  
ATOM   3119  CB  THR A 438      -9.941   5.213  13.325  1.00 96.08           C  
ATOM   3120  O   THR A 438     -12.188   3.155  14.324  1.00 96.08           O  
ATOM   3121  CG2 THR A 438      -8.751   5.912  13.972  1.00 96.08           C  
ATOM   3122  OG1 THR A 438      -9.765   5.348  11.935  1.00 96.08           O  
ATOM   3123  N   ASP A 439     -11.396   2.514  12.303  1.00 94.18           N  
ATOM   3124  CA  ASP A 439     -12.541   1.729  11.840  1.00 94.18           C  
ATOM   3125  C   ASP A 439     -12.856   0.602  12.846  1.00 94.18           C  
ATOM   3126  CB  ASP A 439     -12.139   1.207  10.449  1.00 94.18           C  
ATOM   3127  O   ASP A 439     -13.859   0.613  13.561  1.00 94.18           O  
ATOM   3128  CG  ASP A 439     -13.299   0.784   9.565  1.00 94.18           C  
ATOM   3129  OD1 ASP A 439     -14.347   0.454  10.149  1.00 94.18           O  
ATOM   3130  OD2 ASP A 439     -13.053   0.836   8.330  1.00 94.18           O  
ATOM   3131  N   ASN A 440     -11.863  -0.257  13.113  1.00 95.91           N  
ATOM   3132  CA  ASN A 440     -11.988  -1.323  14.111  1.00 95.91           C  
ATOM   3133  C   ASN A 440     -12.183  -0.806  15.542  1.00 95.91           C  
ATOM   3134  CB  ASN A 440     -10.714  -2.170  14.092  1.00 95.91           C  
ATOM   3135  O   ASN A 440     -12.756  -1.505  16.377  1.00 95.91           O  
ATOM   3136  CG  ASN A 440     -10.718  -3.266  13.062  1.00 95.91           C  
ATOM   3137  ND2 ASN A 440     -10.999  -2.944  11.833  1.00 95.91           N  
ATOM   3138  OD1 ASN A 440     -10.389  -4.399  13.390  1.00 95.91           O  
ATOM   3139  N   ALA A 441     -11.657   0.375  15.878  1.00 97.44           N  
ATOM   3140  CA  ALA A 441     -11.906   0.968  17.188  1.00 97.44           C  
ATOM   3141  C   ALA A 441     -13.388   1.338  17.354  1.00 97.44           C  
ATOM   3142  CB  ALA A 441     -10.985   2.173  17.397  1.00 97.44           C  
ATOM   3143  O   ALA A 441     -13.940   1.116  18.434  1.00 97.44           O  
ATOM   3144  N   GLY A 442     -14.024   1.848  16.293  1.00 94.04           N  
ATOM   3145  CA  GLY A 442     -15.469   2.064  16.218  1.00 94.04           C  
ATOM   3146  C   GLY A 442     -16.244   0.759  16.382  1.00 94.04           C  
ATOM   3147  O   GLY A 442     -17.075   0.663  17.290  1.00 94.04           O  
ATOM   3148  N   GLY A 443     -15.881  -0.276  15.618  1.00 93.54           N  
ATOM   3149  CA  GLY A 443     -16.546  -1.579  15.693  1.00 93.54           C  
ATOM   3150  C   GLY A 443     -16.414  -2.268  17.053  1.00 93.54           C  
ATOM   3151  O   GLY A 443     -17.391  -2.779  17.604  1.00 93.54           O  
ATOM   3152  N   ILE A 444     -15.238  -2.202  17.690  1.00 96.48           N  
ATOM   3153  CA  ILE A 444     -15.056  -2.687  19.069  1.00 96.48           C  
ATOM   3154  C   ILE A 444     -15.934  -1.896  20.043  1.00 96.48           C  
ATOM   3155  CB  ILE A 444     -13.568  -2.645  19.487  1.00 96.48           C  
ATOM   3156  O   ILE A 444     -16.539  -2.497  20.933  1.00 96.48           O  
ATOM   3157  CG1 ILE A 444     -12.777  -3.723  18.711  1.00 96.48           C  
ATOM   3158  CG2 ILE A 444     -13.385  -2.872  21.006  1.00 96.48           C  
ATOM   3159  CD1 ILE A 444     -11.255  -3.562  18.806  1.00 96.48           C  
ATOM   3160  N   ALA A 445     -16.008  -0.570  19.897  1.00 95.27           N  
ATOM   3161  CA  ALA A 445     -16.817   0.265  20.776  1.00 95.27           C  
ATOM   3162  C   ALA A 445     -18.315  -0.053  20.661  1.00 95.27           C  
ATOM   3163  CB  ALA A 445     -16.501   1.743  20.509  1.00 95.27           C  
ATOM   3164  O   ALA A 445     -18.998  -0.135  21.685  1.00 95.27           O  
ATOM   3165  N   GLU A 446     -18.810  -0.292  19.445  1.00 92.46           N  
ATOM   3166  CA  GLU A 446     -20.191  -0.708  19.185  1.00 92.46           C  
ATOM   3167  C   GLU A 446     -20.483  -2.105  19.752  1.00 92.46           C  
ATOM   3168  CB  GLU A 446     -20.464  -0.644  17.672  1.00 92.46           C  
ATOM   3169  O   GLU A 446     -21.373  -2.266  20.591  1.00 92.46           O  
ATOM   3170  CG  GLU A 446     -21.972  -0.686  17.375  1.00 92.46           C  
ATOM   3171  CD  GLU A 446     -22.342  -0.260  15.942  1.00 92.46           C  
ATOM   3172  OE1 GLU A 446     -23.119  -0.982  15.300  1.00 92.46           O  
ATOM   3173  OE2 GLU A 446     -22.004   0.875  15.535  1.00 92.46           O  
ATOM   3174  N   MET A 447     -19.675  -3.109  19.395  1.00 91.49           N  
ATOM   3175  CA  MET A 447     -19.862  -4.498  19.832  1.00 91.49           C  
ATOM   3176  C   MET A 447     -19.706  -4.708  21.343  1.00 91.49           C  
ATOM   3177  CB  MET A 447     -18.838  -5.394  19.138  1.00 91.49           C  
ATOM   3178  O   MET A 447     -20.266  -5.661  21.909  1.00 91.49           O  
ATOM   3179  CG  MET A 447     -19.159  -5.725  17.687  1.00 91.49           C  
ATOM   3180  SD  MET A 447     -18.040  -7.009  17.078  1.00 91.49           S  
ATOM   3181  CE  MET A 447     -16.654  -5.926  16.652  1.00 91.49           C  
ATOM   3182  N   ALA A 448     -18.909  -3.866  22.006  1.00 93.52           N  
ATOM   3183  CA  ALA A 448     -18.743  -3.884  23.455  1.00 93.52           C  
ATOM   3184  C   ALA A 448     -19.825  -3.080  24.197  1.00 93.52           C  
ATOM   3185  CB  ALA A 448     -17.321  -3.432  23.811  1.00 93.52           C  
ATOM   3186  O   ALA A 448     -19.852  -3.114  25.427  1.00 93.52           O  
ATOM   3187  N   GLY A 449     -20.719  -2.384  23.483  1.00 91.20           N  
ATOM   3188  CA  GLY A 449     -21.756  -1.548  24.088  1.00 91.20           C  
ATOM   3189  C   GLY A 449     -21.174  -0.375  24.878  1.00 91.20           C  
ATOM   3190  O   GLY A 449     -21.663  -0.048  25.963  1.00 91.20           O  
ATOM   3191  N   MET A 450     -20.085   0.223  24.382  1.00 94.86           N  
ATOM   3192  CA  MET A 450     -19.459   1.372  25.032  1.00 94.86           C  
ATOM   3193  C   MET A 450     -20.390   2.600  24.992  1.00 94.86           C  
ATOM   3194  CB  MET A 450     -18.091   1.690  24.406  1.00 94.86           C  
ATOM   3195  O   MET A 450     -21.240   2.706  24.110  1.00 94.86           O  
ATOM   3196  CG  MET A 450     -17.075   0.562  24.622  1.00 94.86           C  
ATOM   3197  SD  MET A 450     -15.416   0.911  23.971  1.00 94.86           S  
ATOM   3198  CE  MET A 450     -14.704   1.945  25.267  1.00 94.86           C  
ATOM   3199  N   PRO A 451     -20.249   3.555  25.934  1.00 94.17           N  
ATOM   3200  CA  PRO A 451     -21.105   4.740  25.971  1.00 94.17           C  
ATOM   3201  C   PRO A 451     -21.031   5.582  24.690  1.00 94.17           C  
ATOM   3202  CB  PRO A 451     -20.625   5.555  27.178  1.00 94.17           C  
ATOM   3203  O   PRO A 451     -19.961   5.718  24.101  1.00 94.17           O  
ATOM   3204  CG  PRO A 451     -19.950   4.519  28.074  1.00 94.17           C  
ATOM   3205  CD  PRO A 451     -19.347   3.539  27.075  1.00 94.17           C  
ATOM   3206  N   GLU A 452     -22.124   6.269  24.351  1.00 92.23           N  
ATOM   3207  CA  GLU A 452     -22.214   7.203  23.210  1.00 92.23           C  
ATOM   3208  C   GLU A 452     -21.103   8.266  23.183  1.00 92.23           C  
ATOM   3209  CB  GLU A 452     -23.571   7.926  23.280  1.00 92.23           C  
ATOM   3210  O   GLU A 452     -20.650   8.681  22.122  1.00 92.23           O  
ATOM   3211  CG  GLU A 452     -24.757   7.032  22.888  1.00 92.23           C  
ATOM   3212  CD  GLU A 452     -24.725   6.592  21.416  1.00 92.23           C  
ATOM   3213  OE1 GLU A 452     -25.413   5.595  21.115  1.00 92.23           O  
ATOM   3214  OE2 GLU A 452     -24.022   7.258  20.627  1.00 92.23           O  
ATOM   3215  N   SER A 453     -20.587   8.683  24.345  1.00 95.67           N  
ATOM   3216  CA  SER A 453     -19.457   9.620  24.414  1.00 95.67           C  
ATOM   3217  C   SER A 453     -18.165   9.068  23.797  1.00 95.67           C  
ATOM   3218  CB  SER A 453     -19.198  10.018  25.869  1.00 95.67           C  
ATOM   3219  O   SER A 453     -17.312   9.847  23.388  1.00 95.67           O  
ATOM   3220  OG  SER A 453     -18.862   8.887  26.658  1.00 95.67           O  
ATOM   3221  N   VAL A 454     -18.004   7.741  23.759  1.00 96.09           N  
ATOM   3222  CA  VAL A 454     -16.886   7.054  23.095  1.00 96.09           C  
ATOM   3223  C   VAL A 454     -17.122   7.027  21.586  1.00 96.09           C  
ATOM   3224  CB  VAL A 454     -16.706   5.627  23.654  1.00 96.09           C  
ATOM   3225  O   VAL A 454     -16.209   7.352  20.831  1.00 96.09           O  
ATOM   3226  CG1 VAL A 454     -15.550   4.878  22.991  1.00 96.09           C  
ATOM   3227  CG2 VAL A 454     -16.425   5.677  25.166  1.00 96.09           C  
ATOM   3228  N   ARG A 455     -18.355   6.741  21.148  1.00 92.49           N  
ATOM   3229  CA  ARG A 455     -18.748   6.773  19.728  1.00 92.49           C  
ATOM   3230  C   ARG A 455     -18.617   8.154  19.102  1.00 92.49           C  
ATOM   3231  CB  ARG A 455     -20.167   6.211  19.555  1.00 92.49           C  
ATOM   3232  O   ARG A 455     -18.025   8.294  18.039  1.00 92.49           O  
ATOM   3233  CG  ARG A 455     -20.231   4.700  19.831  1.00 92.49           C  
ATOM   3234  CD  ARG A 455     -19.304   3.892  18.907  1.00 92.49           C  
ATOM   3235  NE  ARG A 455     -19.632   4.089  17.482  1.00 92.49           N  
ATOM   3236  NH1 ARG A 455     -21.275   2.541  17.421  1.00 92.49           N  
ATOM   3237  NH2 ARG A 455     -20.550   3.375  15.513  1.00 92.49           N  
ATOM   3238  CZ  ARG A 455     -20.479   3.350  16.806  1.00 92.49           C  
ATOM   3239  N   ALA A 456     -18.981   9.195  19.846  1.00 92.34           N  
ATOM   3240  CA  ALA A 456     -18.751  10.587  19.460  1.00 92.34           C  
ATOM   3241  C   ALA A 456     -17.263  10.943  19.241  1.00 92.34           C  
ATOM   3242  CB  ALA A 456     -19.374  11.476  20.542  1.00 92.34           C  
ATOM   3243  O   ALA A 456     -16.962  11.999  18.682  1.00 92.34           O  
ATOM   3244  N   VAL A 457     -16.329  10.095  19.689  1.00 94.71           N  
ATOM   3245  CA  VAL A 457     -14.890  10.224  19.434  1.00 94.71           C  
ATOM   3246  C   VAL A 457     -14.427   9.297  18.310  1.00 94.71           C  
ATOM   3247  CB  VAL A 457     -14.088   9.975  20.726  1.00 94.71           C  
ATOM   3248  O   VAL A 457     -13.656   9.743  17.462  1.00 94.71           O  
ATOM   3249  CG1 VAL A 457     -12.583   9.925  20.450  1.00 94.71           C  
ATOM   3250  CG2 VAL A 457     -14.339  11.079  21.761  1.00 94.71           C  
ATOM   3251  N   THR A 458     -14.856   8.032  18.290  1.00 94.79           N  
ATOM   3252  CA  THR A 458     -14.422   7.062  17.272  1.00 94.79           C  
ATOM   3253  C   THR A 458     -14.999   7.361  15.895  1.00 94.79           C  
ATOM   3254  CB  THR A 458     -14.756   5.613  17.657  1.00 94.79           C  
ATOM   3255  O   THR A 458     -14.267   7.256  14.920  1.00 94.79           O  
ATOM   3256  CG2 THR A 458     -13.976   5.171  18.899  1.00 94.79           C  
ATOM   3257  OG1 THR A 458     -16.127   5.469  17.944  1.00 94.79           O  
ATOM   3258  N   ASP A 459     -16.253   7.804  15.798  1.00 91.09           N  
ATOM   3259  CA  ASP A 459     -16.921   7.991  14.504  1.00 91.09           C  
ATOM   3260  C   ASP A 459     -16.279   9.127  13.676  1.00 91.09           C  
ATOM   3261  CB  ASP A 459     -18.442   8.180  14.682  1.00 91.09           C  
ATOM   3262  O   ASP A 459     -15.990   8.920  12.496  1.00 91.09           O  
ATOM   3263  CG  ASP A 459     -19.178   7.028  15.386  1.00 91.09           C  
ATOM   3264  OD1 ASP A 459     -18.569   5.970  15.687  1.00 91.09           O  
ATOM   3265  OD2 ASP A 459     -20.383   7.214  15.661  1.00 91.09           O  
ATOM   3266  N   PRO A 460     -15.921  10.300  14.253  1.00 90.08           N  
ATOM   3267  CA  PRO A 460     -15.145  11.299  13.517  1.00 90.08           C  
ATOM   3268  C   PRO A 460     -13.732  10.832  13.138  1.00 90.08           C  
ATOM   3269  CB  PRO A 460     -15.074  12.526  14.432  1.00 90.08           C  
ATOM   3270  O   PRO A 460     -13.181  11.300  12.140  1.00 90.08           O  
ATOM   3271  CG  PRO A 460     -16.289  12.370  15.341  1.00 90.08           C  
ATOM   3272  CD  PRO A 460     -16.370  10.860  15.522  1.00 90.08           C  
ATOM   3273  N   LEU A 461     -13.115   9.954  13.942  1.00 93.60           N  
ATOM   3274  CA  LEU A 461     -11.806   9.378  13.626  1.00 93.60           C  
ATOM   3275  C   LEU A 461     -11.898   8.428  12.429  1.00 93.60           C  
ATOM   3276  CB  LEU A 461     -11.210   8.654  14.847  1.00 93.60           C  
ATOM   3277  O   LEU A 461     -11.059   8.544  11.536  1.00 93.60           O  
ATOM   3278  CG  LEU A 461     -10.718   9.549  15.989  1.00 93.60           C  
ATOM   3279  CD1 LEU A 461     -10.337   8.684  17.193  1.00 93.60           C  
ATOM   3280  CD2 LEU A 461      -9.472  10.364  15.637  1.00 93.60           C  
ATOM   3281  N   ASP A 462     -12.917   7.566  12.410  1.00 91.79           N  
ATOM   3282  CA  ASP A 462     -13.255   6.644  11.320  1.00 91.79           C  
ATOM   3283  C   ASP A 462     -13.568   7.390  10.014  1.00 91.79           C  
ATOM   3284  CB  ASP A 462     -14.443   5.762  11.755  1.00 91.79           C  
ATOM   3285  O   ASP A 462     -12.914   7.166   8.998  1.00 91.79           O  
ATOM   3286  CG  ASP A 462     -14.997   4.956  10.574  1.00 91.79           C  
ATOM   3287  OD1 ASP A 462     -14.140   4.469   9.812  1.00 91.79           O  
ATOM   3288  OD2 ASP A 462     -16.241   4.965  10.377  1.00 91.79           O  
ATOM   3289  N   ALA A 463     -14.463   8.383  10.046  1.00 88.61           N  
ATOM   3290  CA  ALA A 463     -14.803   9.171   8.856  1.00 88.61           C  
ATOM   3291  C   ALA A 463     -13.563   9.829   8.215  1.00 88.61           C  
ATOM   3292  CB  ALA A 463     -15.834  10.227   9.271  1.00 88.61           C  
ATOM   3293  O   ALA A 463     -13.391   9.871   6.991  1.00 88.61           O  
ATOM   3294  N   VAL A 464     -12.646  10.314   9.056  1.00 91.14           N  
ATOM   3295  CA  VAL A 464     -11.351  10.826   8.602  1.00 91.14           C  
ATOM   3296  C   VAL A 464     -10.446   9.694   8.114  1.00 91.14           C  
ATOM   3297  CB  VAL A 464     -10.720  11.688   9.705  1.00 91.14           C  
ATOM   3298  O   VAL A 464      -9.756   9.876   7.114  1.00 91.14           O  
ATOM   3299  CG1 VAL A 464      -9.259  12.023   9.401  1.00 91.14           C  
ATOM   3300  CG2 VAL A 464     -11.525  12.995   9.790  1.00 91.14           C  
ATOM   3301  N   GLY A 465     -10.492   8.526   8.751  1.00 92.55           N  
ATOM   3302  CA  GLY A 465      -9.843   7.289   8.322  1.00 92.55           C  
ATOM   3303  C   GLY A 465     -10.221   6.849   6.904  1.00 92.55           C  
ATOM   3304  O   GLY A 465      -9.338   6.509   6.122  1.00 92.55           O  
ATOM   3305  N   ASN A 466     -11.494   6.933   6.508  1.00 89.60           N  
ATOM   3306  CA  ASN A 466     -11.920   6.631   5.132  1.00 89.60           C  
ATOM   3307  C   ASN A 466     -11.327   7.612   4.119  1.00 89.60           C  
ATOM   3308  CB  ASN A 466     -13.460   6.588   5.056  1.00 89.60           C  
ATOM   3309  O   ASN A 466     -10.846   7.219   3.051  1.00 89.60           O  
ATOM   3310  CG  ASN A 466     -14.022   5.319   5.672  1.00 89.60           C  
ATOM   3311  ND2 ASN A 466     -15.319   5.171   5.750  1.00 89.60           N  
ATOM   3312  OD1 ASN A 466     -13.283   4.417   6.034  1.00 89.60           O  
ATOM   3313  N   THR A 467     -11.275   8.896   4.477  1.00 91.17           N  
ATOM   3314  CA  THR A 467     -10.603   9.902   3.649  1.00 91.17           C  
ATOM   3315  C   THR A 467      -9.098   9.632   3.571  1.00 91.17           C  
ATOM   3316  CB  THR A 467     -10.885  11.322   4.152  1.00 91.17           C  
ATOM   3317  O   THR A 467      -8.530   9.702   2.481  1.00 91.17           O  
ATOM   3318  CG2 THR A 467     -10.301  12.386   3.219  1.00 91.17           C  
ATOM   3319  OG1 THR A 467     -12.275  11.558   4.187  1.00 91.17           O  
ATOM   3320  N   THR A 468      -8.438   9.267   4.678  1.00 92.77           N  
ATOM   3321  CA  THR A 468      -6.999   8.977   4.659  1.00 92.77           C  
ATOM   3322  C   THR A 468      -6.690   7.733   3.835  1.00 92.77           C  
ATOM   3323  CB  THR A 468      -6.327   8.902   6.029  1.00 92.77           C  
ATOM   3324  O   THR A 468      -5.827   7.823   2.969  1.00 92.77           O  
ATOM   3325  CG2 THR A 468      -6.445  10.211   6.802  1.00 92.77           C  
ATOM   3326  OG1 THR A 468      -6.827   7.872   6.830  1.00 92.77           O  
ATOM   3327  N   LYS A 469      -7.446   6.634   3.998  1.00 92.04           N  
ATOM   3328  CA  LYS A 469      -7.368   5.431   3.144  1.00 92.04           C  
ATOM   3329  C   LYS A 469      -7.451   5.810   1.659  1.00 92.04           C  
ATOM   3330  CB  LYS A 469      -8.496   4.425   3.506  1.00 92.04           C  
ATOM   3331  O   LYS A 469      -6.669   5.336   0.839  1.00 92.04           O  
ATOM   3332  CG  LYS A 469      -8.270   3.630   4.811  1.00 92.04           C  
ATOM   3333  CD  LYS A 469      -9.319   2.523   5.125  1.00 92.04           C  
ATOM   3334  CE  LYS A 469     -10.741   3.009   5.487  1.00 92.04           C  
ATOM   3335  NZ  LYS A 469     -11.677   1.939   5.978  1.00 92.04           N  
ATOM   3336  N   ALA A 470      -8.373   6.699   1.289  1.00 93.32           N  
ATOM   3337  CA  ALA A 470      -8.520   7.124  -0.099  1.00 93.32           C  
ATOM   3338  C   ALA A 470      -7.306   7.921  -0.613  1.00 93.32           C  
ATOM   3339  CB  ALA A 470      -9.826   7.906  -0.243  1.00 93.32           C  
ATOM   3340  O   ALA A 470      -6.782   7.606  -1.685  1.00 93.32           O  
ATOM   3341  N   VAL A 471      -6.826   8.931   0.129  1.00 95.11           N  
ATOM   3342  CA  VAL A 471      -5.694   9.765  -0.330  1.00 95.11           C  
ATOM   3343  C   VAL A 471      -4.391   8.974  -0.433  1.00 95.11           C  
ATOM   3344  CB  VAL A 471      -5.470  11.047   0.500  1.00 95.11           C  
ATOM   3345  O   VAL A 471      -3.595   9.216  -1.342  1.00 95.11           O  
ATOM   3346  CG1 VAL A 471      -6.730  11.911   0.567  1.00 95.11           C  
ATOM   3347  CG2 VAL A 471      -4.973  10.800   1.921  1.00 95.11           C  
ATOM   3348  N   THR A 472      -4.172   8.004   0.454  1.00 94.46           N  
ATOM   3349  CA  THR A 472      -2.984   7.143   0.442  1.00 94.46           C  
ATOM   3350  C   THR A 472      -3.045   6.104  -0.673  1.00 94.46           C  
ATOM   3351  CB  THR A 472      -2.797   6.453   1.794  1.00 94.46           C  
ATOM   3352  O   THR A 472      -2.026   5.872  -1.326  1.00 94.46           O  
ATOM   3353  CG2 THR A 472      -2.530   7.500   2.884  1.00 94.46           C  
ATOM   3354  OG1 THR A 472      -3.992   5.786   2.090  1.00 94.46           O  
ATOM   3355  N   LYS A 473      -4.229   5.554  -0.986  1.00 93.06           N  
ATOM   3356  CA  LYS A 473      -4.445   4.730  -2.189  1.00 93.06           C  
ATOM   3357  C   LYS A 473      -4.197   5.540  -3.469  1.00 93.06           C  
ATOM   3358  CB  LYS A 473      -5.855   4.101  -2.169  1.00 93.06           C  
ATOM   3359  O   LYS A 473      -3.501   5.066  -4.365  1.00 93.06           O  
ATOM   3360  CG  LYS A 473      -6.005   2.996  -1.112  1.00 93.06           C  
ATOM   3361  CD  LYS A 473      -7.441   2.526  -0.809  1.00 93.06           C  
ATOM   3362  CE  LYS A 473      -7.310   1.433   0.271  1.00 93.06           C  
ATOM   3363  NZ  LYS A 473      -8.576   1.025   0.925  1.00 93.06           N  
ATOM   3364  N   GLY A 474      -4.670   6.788  -3.531  1.00 93.05           N  
ATOM   3365  CA  GLY A 474      -4.394   7.708  -4.643  1.00 93.05           C  
ATOM   3366  C   GLY A 474      -2.899   7.988  -4.833  1.00 93.05           C  
ATOM   3367  O   GLY A 474      -2.384   7.892  -5.949  1.00 93.05           O  
ATOM   3368  N   TYR A 475      -2.175   8.248  -3.738  1.00 94.77           N  
ATOM   3369  CA  TYR A 475      -0.713   8.349  -3.748  1.00 94.77           C  
ATOM   3370  C   TYR A 475      -0.053   7.063  -4.259  1.00 94.77           C  
ATOM   3371  CB  TYR A 475      -0.205   8.706  -2.346  1.00 94.77           C  
ATOM   3372  O   TYR A 475       0.798   7.142  -5.144  1.00 94.77           O  
ATOM   3373  CG  TYR A 475       1.284   8.481  -2.148  1.00 94.77           C  
ATOM   3374  CD1 TYR A 475       1.743   7.224  -1.705  1.00 94.77           C  
ATOM   3375  CD2 TYR A 475       2.203   9.515  -2.407  1.00 94.77           C  
ATOM   3376  CE1 TYR A 475       3.109   7.019  -1.452  1.00 94.77           C  
ATOM   3377  CE2 TYR A 475       3.576   9.309  -2.167  1.00 94.77           C  
ATOM   3378  OH  TYR A 475       5.310   7.882  -1.308  1.00 94.77           O  
ATOM   3379  CZ  TYR A 475       4.019   8.069  -1.660  1.00 94.77           C  
ATOM   3380  N   ALA A 476      -0.457   5.894  -3.747  1.00 93.39           N  
ATOM   3381  CA  ALA A 476       0.119   4.607  -4.128  1.00 93.39           C  
ATOM   3382  C   ALA A 476       0.010   4.389  -5.644  1.00 93.39           C  
ATOM   3383  CB  ALA A 476      -0.589   3.490  -3.346  1.00 93.39           C  
ATOM   3384  O   ALA A 476       1.012   4.129  -6.308  1.00 93.39           O  
ATOM   3385  N   ILE A 477      -1.178   4.613  -6.206  1.00 92.69           N  
ATOM   3386  CA  ILE A 477      -1.459   4.454  -7.636  1.00 92.69           C  
ATOM   3387  C   ILE A 477      -0.683   5.465  -8.488  1.00 92.69           C  
ATOM   3388  CB  ILE A 477      -2.979   4.565  -7.863  1.00 92.69           C  
ATOM   3389  O   ILE A 477      -0.057   5.082  -9.478  1.00 92.69           O  
ATOM   3390  CG1 ILE A 477      -3.701   3.375  -7.197  1.00 92.69           C  
ATOM   3391  CG2 ILE A 477      -3.308   4.605  -9.364  1.00 92.69           C  
ATOM   3392  CD1 ILE A 477      -5.191   3.631  -6.976  1.00 92.69           C  
ATOM   3393  N   GLY A 478      -0.681   6.748  -8.108  1.00 91.20           N  
ATOM   3394  CA  GLY A 478       0.077   7.773  -8.832  1.00 91.20           C  
ATOM   3395  C   GLY A 478       1.579   7.475  -8.842  1.00 91.20           C  
ATOM   3396  O   GLY A 478       2.243   7.593  -9.873  1.00 91.20           O  
ATOM   3397  N   SER A 479       2.096   7.009  -7.706  1.00 91.46           N  
ATOM   3398  CA  SER A 479       3.498   6.637  -7.538  1.00 91.46           C  
ATOM   3399  C   SER A 479       3.882   5.408  -8.364  1.00 91.46           C  
ATOM   3400  CB  SER A 479       3.766   6.447  -6.043  1.00 91.46           C  
ATOM   3401  O   SER A 479       4.944   5.375  -8.983  1.00 91.46           O  
ATOM   3402  OG  SER A 479       3.412   5.168  -5.556  1.00 91.46           O  
ATOM   3403  N   ALA A 480       2.975   4.440  -8.464  1.00 89.54           N  
ATOM   3404  CA  ALA A 480       3.155   3.235  -9.248  1.00 89.54           C  
ATOM   3405  C   ALA A 480       3.154   3.487 -10.748  1.00 89.54           C  
ATOM   3406  CB  ALA A 480       2.011   2.320  -8.897  1.00 89.54           C  
ATOM   3407  O   ALA A 480       3.939   2.874 -11.464  1.00 89.54           O  
ATOM   3408  N   GLY A 481       2.313   4.410 -11.223  1.00 89.25           N  
ATOM   3409  CA  GLY A 481       2.344   4.847 -12.615  1.00 89.25           C  
ATOM   3410  C   GLY A 481       3.718   5.401 -12.990  1.00 89.25           C  
ATOM   3411  O   GLY A 481       4.278   5.021 -14.015  1.00 89.25           O  
ATOM   3412  N   LEU A 482       4.302   6.236 -12.124  1.00 89.37           N  
ATOM   3413  CA  LEU A 482       5.641   6.781 -12.342  1.00 89.37           C  
ATOM   3414  C   LEU A 482       6.730   5.703 -12.222  1.00 89.37           C  
ATOM   3415  CB  LEU A 482       5.855   7.960 -11.379  1.00 89.37           C  
ATOM   3416  O   LEU A 482       7.609   5.636 -13.075  1.00 89.37           O  
ATOM   3417  CG  LEU A 482       7.074   8.830 -11.728  1.00 89.37           C  
ATOM   3418  CD1 LEU A 482       6.956   9.480 -13.107  1.00 89.37           C  
ATOM   3419  CD2 LEU A 482       7.206   9.958 -10.704  1.00 89.37           C  
ATOM   3420  N   ALA A 483       6.644   4.820 -11.224  1.00 91.11           N  
ATOM   3421  CA  ALA A 483       7.568   3.698 -11.056  1.00 91.11           C  
ATOM   3422  C   ALA A 483       7.547   2.743 -12.259  1.00 91.11           C  
ATOM   3423  CB  ALA A 483       7.201   2.956  -9.768  1.00 91.11           C  
ATOM   3424  O   ALA A 483       8.596   2.303 -12.720  1.00 91.11           O  
ATOM   3425  N   ALA A 484       6.371   2.459 -12.818  1.00 92.09           N  
ATOM   3426  CA  ALA A 484       6.242   1.586 -13.976  1.00 92.09           C  
ATOM   3427  C   ALA A 484       6.854   2.198 -15.247  1.00 92.09           C  
ATOM   3428  CB  ALA A 484       4.771   1.210 -14.140  1.00 92.09           C  
ATOM   3429  O   ALA A 484       7.411   1.467 -16.058  1.00 92.09           O  
ATOM   3430  N   LEU A 485       6.835   3.529 -15.399  1.00 89.11           N  
ATOM   3431  CA  LEU A 485       7.568   4.204 -16.480  1.00 89.11           C  
ATOM   3432  C   LEU A 485       9.087   4.061 -16.325  1.00 89.11           C  
ATOM   3433  CB  LEU A 485       7.190   5.693 -16.521  1.00 89.11           C  
ATOM   3434  O   LEU A 485       9.790   3.893 -17.319  1.00 89.11           O  
ATOM   3435  CG  LEU A 485       5.744   5.970 -16.957  1.00 89.11           C  
ATOM   3436  CD1 LEU A 485       5.442   7.450 -16.737  1.00 89.11           C  
ATOM   3437  CD2 LEU A 485       5.510   5.647 -18.433  1.00 89.11           C  
ATOM   3438  N   VAL A 486       9.591   4.097 -15.089  1.00 92.89           N  
ATOM   3439  CA  VAL A 486      11.012   3.848 -14.795  1.00 92.89           C  
ATOM   3440  C   VAL A 486      11.372   2.395 -15.117  1.00 92.89           C  
ATOM   3441  CB  VAL A 486      11.346   4.198 -13.332  1.00 92.89           C  
ATOM   3442  O   VAL A 486      12.358   2.155 -15.804  1.00 92.89           O  
ATOM   3443  CG1 VAL A 486      12.827   4.001 -13.010  1.00 92.89           C  
ATOM   3444  CG2 VAL A 486      11.038   5.670 -13.014  1.00 92.89           C  
ATOM   3445  N   LEU A 487      10.532   1.432 -14.728  1.00 93.44           N  
ATOM   3446  CA  LEU A 487      10.728   0.021 -15.083  1.00 93.44           C  
ATOM   3447  C   LEU A 487      10.673  -0.225 -16.597  1.00 93.44           C  
ATOM   3448  CB  LEU A 487       9.651  -0.841 -14.416  1.00 93.44           C  
ATOM   3449  O   LEU A 487      11.379  -1.089 -17.110  1.00 93.44           O  
ATOM   3450  CG  LEU A 487       9.719  -0.940 -12.888  1.00 93.44           C  
ATOM   3451  CD1 LEU A 487       8.438  -1.626 -12.404  1.00 93.44           C  
ATOM   3452  CD2 LEU A 487      10.921  -1.772 -12.442  1.00 93.44           C  
ATOM   3453  N   PHE A 488       9.849   0.528 -17.330  1.00 92.70           N  
ATOM   3454  CA  PHE A 488       9.833   0.455 -18.788  1.00 92.70           C  
ATOM   3455  C   PHE A 488      11.158   0.946 -19.391  1.00 92.70           C  
ATOM   3456  CB  PHE A 488       8.638   1.238 -19.341  1.00 92.70           C  
ATOM   3457  O   PHE A 488      11.669   0.327 -20.322  1.00 92.70           O  
ATOM   3458  CG  PHE A 488       8.558   1.165 -20.851  1.00 92.70           C  
ATOM   3459  CD1 PHE A 488       8.926   2.265 -21.648  1.00 92.70           C  
ATOM   3460  CD2 PHE A 488       8.183  -0.042 -21.462  1.00 92.70           C  
ATOM   3461  CE1 PHE A 488       8.908   2.156 -23.050  1.00 92.70           C  
ATOM   3462  CE2 PHE A 488       8.171  -0.155 -22.862  1.00 92.70           C  
ATOM   3463  CZ  PHE A 488       8.533   0.945 -23.658  1.00 92.70           C  
ATOM   3464  N   ALA A 489      11.751   2.007 -18.836  1.00 91.00           N  
ATOM   3465  CA  ALA A 489      13.086   2.457 -19.232  1.00 91.00           C  
ATOM   3466  C   ALA A 489      14.172   1.412 -18.916  1.00 91.00           C  
ATOM   3467  CB  ALA A 489      13.379   3.795 -18.548  1.00 91.00           C  
ATOM   3468  O   ALA A 489      15.057   1.170 -19.741  1.00 91.00           O  
ATOM   3469  N   ASP A 490      14.080   0.738 -17.767  1.00 90.85           N  
ATOM   3470  CA  ASP A 490      14.956  -0.399 -17.463  1.00 90.85           C  
ATOM   3471  C   ASP A 490      14.790  -1.520 -18.492  1.00 90.85           C  
ATOM   3472  CB  ASP A 490      14.672  -0.963 -16.063  1.00 90.85           C  
ATOM   3473  O   ASP A 490      15.767  -2.159 -18.873  1.00 90.85           O  
ATOM   3474  CG  ASP A 490      15.166  -0.080 -14.925  1.00 90.85           C  
ATOM   3475  OD1 ASP A 490      16.192   0.604 -15.118  1.00 90.85           O  
ATOM   3476  OD2 ASP A 490      14.542  -0.157 -13.844  1.00 90.85           O  
ATOM   3477  N   TYR A 491      13.569  -1.756 -18.984  1.00 92.52           N  
ATOM   3478  CA  TYR A 491      13.310  -2.800 -19.974  1.00 92.52           C  
ATOM   3479  C   TYR A 491      13.979  -2.480 -21.306  1.00 92.52           C  
ATOM   3480  CB  TYR A 491      11.801  -3.034 -20.120  1.00 92.52           C  
ATOM   3481  O   TYR A 491      14.634  -3.346 -21.891  1.00 92.52           O  
ATOM   3482  CG  TYR A 491      11.457  -4.076 -21.163  1.00 92.52           C  
ATOM   3483  CD1 TYR A 491      10.965  -3.690 -22.426  1.00 92.52           C  
ATOM   3484  CD2 TYR A 491      11.664  -5.436 -20.871  1.00 92.52           C  
ATOM   3485  CE1 TYR A 491      10.680  -4.670 -23.398  1.00 92.52           C  
ATOM   3486  CE2 TYR A 491      11.409  -6.415 -21.846  1.00 92.52           C  
ATOM   3487  OH  TYR A 491      10.705  -6.980 -24.056  1.00 92.52           O  
ATOM   3488  CZ  TYR A 491      10.920  -6.030 -23.111  1.00 92.52           C  
ATOM   3489  N   THR A 492      13.878  -1.228 -21.761  1.00 90.66           N  
ATOM   3490  CA  THR A 492      14.551  -0.799 -22.988  1.00 90.66           C  
ATOM   3491  C   THR A 492      16.065  -0.921 -22.854  1.00 90.66           C  
ATOM   3492  CB  THR A 492      14.132   0.612 -23.433  1.00 90.66           C  
ATOM   3493  O   THR A 492      16.689  -1.559 -23.696  1.00 90.66           O  
ATOM   3494  CG2 THR A 492      12.634   0.669 -23.738  1.00 90.66           C  
ATOM   3495  OG1 THR A 492      14.345   1.604 -22.459  1.00 90.66           O  
ATOM   3496  N   HIS A 493      16.658  -0.424 -21.765  1.00 86.94           N  
ATOM   3497  CA  HIS A 493      18.108  -0.513 -21.563  1.00 86.94           C  
ATOM   3498  C   HIS A 493      18.599  -1.943 -21.308  1.00 86.94           C  
ATOM   3499  CB  HIS A 493      18.520   0.415 -20.420  1.00 86.94           C  
ATOM   3500  O   HIS A 493      19.684  -2.312 -21.754  1.00 86.94           O  
ATOM   3501  CG  HIS A 493      18.510   1.864 -20.824  1.00 86.94           C  
ATOM   3502  CD2 HIS A 493      17.786   2.871 -20.246  1.00 86.94           C  
ATOM   3503  ND1 HIS A 493      19.246   2.421 -21.847  1.00 86.94           N  
ATOM   3504  CE1 HIS A 493      18.985   3.735 -21.865  1.00 86.94           C  
ATOM   3505  NE2 HIS A 493      18.098   4.063 -20.911  1.00 86.94           N  
ATOM   3506  N   GLY A 494      17.798  -2.783 -20.650  1.00 87.80           N  
ATOM   3507  CA  GLY A 494      18.102  -4.198 -20.458  1.00 87.80           C  
ATOM   3508  C   GLY A 494      18.177  -4.957 -21.785  1.00 87.80           C  
ATOM   3509  O   GLY A 494      19.063  -5.791 -21.973  1.00 87.80           O  
ATOM   3510  N   LEU A 495      17.303  -4.633 -22.745  1.00 90.45           N  
ATOM   3511  CA  LEU A 495      17.377  -5.181 -24.101  1.00 90.45           C  
ATOM   3512  C   LEU A 495      18.624  -4.697 -24.848  1.00 90.45           C  
ATOM   3513  CB  LEU A 495      16.111  -4.803 -24.882  1.00 90.45           C  
ATOM   3514  O   LEU A 495      19.293  -5.506 -25.491  1.00 90.45           O  
ATOM   3515  CG  LEU A 495      14.847  -5.564 -24.456  1.00 90.45           C  
ATOM   3516  CD1 LEU A 495      13.653  -4.875 -25.106  1.00 90.45           C  
ATOM   3517  CD2 LEU A 495      14.874  -7.024 -24.920  1.00 90.45           C  
ATOM   3518  N   GLU A 496      18.971  -3.413 -24.743  1.00 86.58           N  
ATOM   3519  CA  GLU A 496      20.200  -2.869 -25.337  1.00 86.58           C  
ATOM   3520  C   GLU A 496      21.446  -3.569 -24.782  1.00 86.58           C  
ATOM   3521  CB  GLU A 496      20.317  -1.360 -25.081  1.00 86.58           C  
ATOM   3522  O   GLU A 496      22.309  -3.989 -25.553  1.00 86.58           O  
ATOM   3523  CG  GLU A 496      19.192  -0.539 -25.724  1.00 86.58           C  
ATOM   3524  CD  GLU A 496      19.316   0.967 -25.447  1.00 86.58           C  
ATOM   3525  OE1 GLU A 496      18.761   1.734 -26.263  1.00 86.58           O  
ATOM   3526  OE2 GLU A 496      19.942   1.350 -24.427  1.00 86.58           O  
ATOM   3527  N   HIS A 497      21.503  -3.772 -23.462  1.00 79.57           N  
ATOM   3528  CA  HIS A 497      22.593  -4.481 -22.792  1.00 79.57           C  
ATOM   3529  C   HIS A 497      22.675  -5.959 -23.212  1.00 79.57           C  
ATOM   3530  CB  HIS A 497      22.413  -4.332 -21.277  1.00 79.57           C  
ATOM   3531  O   HIS A 497      23.762  -6.516 -23.351  1.00 79.57           O  
ATOM   3532  CG  HIS A 497      23.652  -4.726 -20.524  1.00 79.57           C  
ATOM   3533  CD2 HIS A 497      23.960  -5.970 -20.047  1.00 79.57           C  
ATOM   3534  ND1 HIS A 497      24.722  -3.906 -20.246  1.00 79.57           N  
ATOM   3535  CE1 HIS A 497      25.650  -4.640 -19.609  1.00 79.57           C  
ATOM   3536  NE2 HIS A 497      25.236  -5.906 -19.489  1.00 79.57           N  
ATOM   3537  N   ALA A 498      21.533  -6.582 -23.517  1.00 83.37           N  
ATOM   3538  CA  ALA A 498      21.459  -7.911 -24.122  1.00 83.37           C  
ATOM   3539  C   ALA A 498      21.771  -7.922 -25.640  1.00 83.37           C  
ATOM   3540  CB  ALA A 498      20.091  -8.519 -23.785  1.00 83.37           C  
ATOM   3541  O   ALA A 498      21.497  -8.917 -26.314  1.00 83.37           O  
ATOM   3542  N   ASN A 499      22.334  -6.837 -26.192  1.00 81.83           N  
ATOM   3543  CA  ASN A 499      22.630  -6.630 -27.615  1.00 81.83           C  
ATOM   3544  C   ASN A 499      21.401  -6.710 -28.540  1.00 81.83           C  
ATOM   3545  CB  ASN A 499      23.804  -7.524 -28.061  1.00 81.83           C  
ATOM   3546  O   ASN A 499      21.514  -7.049 -29.720  1.00 81.83           O  
ATOM   3547  CG  ASN A 499      25.120  -7.125 -27.430  1.00 81.83           C  
ATOM   3548  ND2 ASN A 499      25.940  -8.079 -27.059  1.00 81.83           N  
ATOM   3549  OD1 ASN A 499      25.463  -5.964 -27.311  1.00 81.83           O  
ATOM   3550  N   LYS A 500      20.219  -6.365 -28.025  1.00 79.71           N  
ATOM   3551  CA  LYS A 500      18.956  -6.306 -28.770  1.00 79.71           C  
ATOM   3552  C   LYS A 500      18.502  -4.857 -28.930  1.00 79.71           C  
ATOM   3553  CB  LYS A 500      17.893  -7.180 -28.091  1.00 79.71           C  
ATOM   3554  O   LYS A 500      17.453  -4.467 -28.426  1.00 79.71           O  
ATOM   3555  CG  LYS A 500      18.280  -8.657 -28.003  1.00 79.71           C  
ATOM   3556  CD  LYS A 500      17.162  -9.421 -27.292  1.00 79.71           C  
ATOM   3557  CE  LYS A 500      17.548 -10.889 -27.155  1.00 79.71           C  
ATOM   3558  NZ  LYS A 500      16.519 -11.615 -26.393  1.00 79.71           N  
ATOM   3559  N   LEU A 501      19.298  -4.060 -29.646  1.00 78.01           N  
ATOM   3560  CA  LEU A 501      18.922  -2.696 -30.032  1.00 78.01           C  
ATOM   3561  C   LEU A 501      17.610  -2.741 -30.827  1.00 78.01           C  
ATOM   3562  CB  LEU A 501      20.035  -2.057 -30.885  1.00 78.01           C  
ATOM   3563  O   LEU A 501      17.572  -3.261 -31.944  1.00 78.01           O  
ATOM   3564  CG  LEU A 501      21.337  -1.733 -30.131  1.00 78.01           C  
ATOM   3565  CD1 LEU A 501      22.436  -1.382 -31.133  1.00 78.01           C  
ATOM   3566  CD2 LEU A 501      21.177  -0.540 -29.195  1.00 78.01           C  
ATOM   3567  N   MET A 502      16.533  -2.213 -30.251  1.00 82.61           N  
ATOM   3568  CA  MET A 502      15.227  -2.181 -30.898  1.00 82.61           C  
ATOM   3569  C   MET A 502      14.471  -0.900 -30.587  1.00 82.61           C  
ATOM   3570  CB  MET A 502      14.400  -3.421 -30.538  1.00 82.61           C  
ATOM   3571  O   MET A 502      14.579  -0.338 -29.501  1.00 82.61           O  
ATOM   3572  CG  MET A 502      13.930  -3.480 -29.078  1.00 82.61           C  
ATOM   3573  SD  MET A 502      12.994  -4.988 -28.710  1.00 82.61           S  
ATOM   3574  CE  MET A 502      14.349  -6.169 -28.912  1.00 82.61           C  
ATOM   3575  N   THR A 503      13.667  -0.468 -31.552  1.00 87.71           N  
ATOM   3576  CA  THR A 503      12.750   0.659 -31.412  1.00 87.71           C  
ATOM   3577  C   THR A 503      11.325   0.153 -31.186  1.00 87.71           C  
ATOM   3578  CB  THR A 503      12.826   1.589 -32.632  1.00 87.71           C  
ATOM   3579  O   THR A 503      10.931  -0.920 -31.663  1.00 87.71           O  
ATOM   3580  CG2 THR A 503      14.206   2.234 -32.793  1.00 87.71           C  
ATOM   3581  OG1 THR A 503      12.531   0.880 -33.811  1.00 87.71           O  
ATOM   3582  N   PHE A 504      10.541   0.948 -30.456  1.00 89.89           N  
ATOM   3583  CA  PHE A 504       9.131   0.694 -30.147  1.00 89.89           C  
ATOM   3584  C   PHE A 504       8.238   1.677 -30.912  1.00 89.89           C  
ATOM   3585  CB  PHE A 504       8.904   0.710 -28.628  1.00 89.89           C  
ATOM   3586  O   PHE A 504       7.455   2.427 -30.331  1.00 89.89           O  
ATOM   3587  CG  PHE A 504       9.688  -0.356 -27.892  1.00 89.89           C  
ATOM   3588  CD1 PHE A 504       9.135  -1.637 -27.697  1.00 89.89           C  
ATOM   3589  CD2 PHE A 504      10.993  -0.081 -27.441  1.00 89.89           C  
ATOM   3590  CE1 PHE A 504       9.888  -2.631 -27.048  1.00 89.89           C  
ATOM   3591  CE2 PHE A 504      11.747  -1.084 -26.812  1.00 89.89           C  
ATOM   3592  CZ  PHE A 504      11.189  -2.354 -26.602  1.00 89.89           C  
ATOM   3593  N   ASP A 505       8.397   1.708 -32.234  1.00 93.52           N  
ATOM   3594  CA  ASP A 505       7.663   2.632 -33.095  1.00 93.52           C  
ATOM   3595  C   ASP A 505       6.173   2.286 -33.158  1.00 93.52           C  
ATOM   3596  CB  ASP A 505       8.262   2.636 -34.505  1.00 93.52           C  
ATOM   3597  O   ASP A 505       5.793   1.139 -33.395  1.00 93.52           O  
ATOM   3598  CG  ASP A 505       9.676   3.204 -34.503  1.00 93.52           C  
ATOM   3599  OD1 ASP A 505       9.796   4.414 -34.224  1.00 93.52           O  
ATOM   3600  OD2 ASP A 505      10.616   2.416 -34.756  1.00 93.52           O  
ATOM   3601  N   LEU A 506       5.309   3.299 -33.053  1.00 92.86           N  
ATOM   3602  CA  LEU A 506       3.858   3.131 -33.219  1.00 92.86           C  
ATOM   3603  C   LEU A 506       3.451   2.744 -34.651  1.00 92.86           C  
ATOM   3604  CB  LEU A 506       3.125   4.412 -32.783  1.00 92.86           C  
ATOM   3605  O   LEU A 506       2.297   2.404 -34.884  1.00 92.86           O  
ATOM   3606  CG  LEU A 506       3.248   4.765 -31.291  1.00 92.86           C  
ATOM   3607  CD1 LEU A 506       2.465   6.050 -31.018  1.00 92.86           C  
ATOM   3608  CD2 LEU A 506       2.694   3.666 -30.383  1.00 92.86           C  
ATOM   3609  N   SER A 507       4.374   2.784 -35.615  1.00 94.33           N  
ATOM   3610  CA  SER A 507       4.177   2.227 -36.958  1.00 94.33           C  
ATOM   3611  C   SER A 507       4.373   0.706 -37.007  1.00 94.33           C  
ATOM   3612  CB  SER A 507       5.132   2.913 -37.937  1.00 94.33           C  
ATOM   3613  O   SER A 507       3.964   0.066 -37.977  1.00 94.33           O  
ATOM   3614  OG  SER A 507       6.466   2.711 -37.517  1.00 94.33           O  
ATOM   3615  N   ASN A 508       4.971   0.104 -35.974  1.00 94.72           N  
ATOM   3616  CA  ASN A 508       5.153  -1.336 -35.875  1.00 94.72           C  
ATOM   3617  C   ASN A 508       3.873  -2.005 -35.349  1.00 94.72           C  
ATOM   3618  CB  ASN A 508       6.391  -1.637 -35.016  1.00 94.72           C  
ATOM   3619  O   ASN A 508       3.455  -1.806 -34.208  1.00 94.72           O  
ATOM   3620  CG  ASN A 508       6.742  -3.114 -34.970  1.00 94.72           C  
ATOM   3621  ND2 ASN A 508       7.931  -3.431 -34.524  1.00 94.72           N  
ATOM   3622  OD1 ASN A 508       5.962  -3.986 -35.328  1.00 94.72           O  
ATOM   3623  N   HIS A 509       3.278  -2.865 -36.175  1.00 96.07           N  
ATOM   3624  CA  HIS A 509       2.071  -3.614 -35.830  1.00 96.07           C  
ATOM   3625  C   HIS A 509       2.224  -4.487 -34.573  1.00 96.07           C  
ATOM   3626  CB  HIS A 509       1.634  -4.456 -37.036  1.00 96.07           C  
ATOM   3627  O   HIS A 509       1.251  -4.635 -33.838  1.00 96.07           O  
ATOM   3628  CG  HIS A 509       2.573  -5.593 -37.360  1.00 96.07           C  
ATOM   3629  CD2 HIS A 509       2.394  -6.910 -37.027  1.00 96.07           C  
ATOM   3630  ND1 HIS A 509       3.786  -5.503 -38.008  1.00 96.07           N  
ATOM   3631  CE1 HIS A 509       4.322  -6.733 -38.060  1.00 96.07           C  
ATOM   3632  NE2 HIS A 509       3.503  -7.624 -37.486  1.00 96.07           N  
ATOM   3633  N   LEU A 510       3.419  -5.019 -34.279  1.00 97.01           N  
ATOM   3634  CA  LEU A 510       3.663  -5.791 -33.054  1.00 97.01           C  
ATOM   3635  C   LEU A 510       3.520  -4.919 -31.803  1.00 97.01           C  
ATOM   3636  CB  LEU A 510       5.058  -6.443 -33.094  1.00 97.01           C  
ATOM   3637  O   LEU A 510       2.902  -5.348 -30.832  1.00 97.01           O  
ATOM   3638  CG  LEU A 510       5.227  -7.558 -34.141  1.00 97.01           C  
ATOM   3639  CD1 LEU A 510       6.671  -8.058 -34.117  1.00 97.01           C  
ATOM   3640  CD2 LEU A 510       4.306  -8.753 -33.876  1.00 97.01           C  
ATOM   3641  N   VAL A 511       4.016  -3.678 -31.847  1.00 97.19           N  
ATOM   3642  CA  VAL A 511       3.866  -2.708 -30.749  1.00 97.19           C  
ATOM   3643  C   VAL A 511       2.391  -2.355 -30.559  1.00 97.19           C  
ATOM   3644  CB  VAL A 511       4.711  -1.441 -30.997  1.00 97.19           C  
ATOM   3645  O   VAL A 511       1.910  -2.360 -29.430  1.00 97.19           O  
ATOM   3646  CG1 VAL A 511       4.537  -0.400 -29.883  1.00 97.19           C  
ATOM   3647  CG2 VAL A 511       6.205  -1.784 -31.083  1.00 97.19           C  
ATOM   3648  N   ILE A 512       1.641  -2.131 -31.646  1.00 97.89           N  
ATOM   3649  CA  ILE A 512       0.191  -1.867 -31.587  1.00 97.89           C  
ATOM   3650  C   ILE A 512      -0.570  -3.053 -30.975  1.00 97.89           C  
ATOM   3651  CB  ILE A 512      -0.372  -1.509 -32.982  1.00 97.89           C  
ATOM   3652  O   ILE A 512      -1.401  -2.854 -30.089  1.00 97.89           O  
ATOM   3653  CG1 ILE A 512       0.257  -0.209 -33.535  1.00 97.89           C  
ATOM   3654  CG2 ILE A 512      -1.909  -1.365 -32.917  1.00 97.89           C  
ATOM   3655  CD1 ILE A 512      -0.076   0.031 -35.016  1.00 97.89           C  
ATOM   3656  N   ILE A 513      -0.288  -4.285 -31.416  1.00 98.23           N  
ATOM   3657  CA  ILE A 513      -0.887  -5.501 -30.841  1.00 98.23           C  
ATOM   3658  C   ILE A 513      -0.583  -5.569 -29.342  1.00 98.23           C  
ATOM   3659  CB  ILE A 513      -0.383  -6.762 -31.584  1.00 98.23           C  
ATOM   3660  O   ILE A 513      -1.489  -5.787 -28.538  1.00 98.23           O  
ATOM   3661  CG1 ILE A 513      -1.000  -6.829 -33.000  1.00 98.23           C  
ATOM   3662  CG2 ILE A 513      -0.724  -8.051 -30.810  1.00 98.23           C  
ATOM   3663  CD1 ILE A 513      -0.293  -7.824 -33.930  1.00 98.23           C  
ATOM   3664  N   GLY A 514       0.673  -5.315 -28.969  1.00 98.42           N  
ATOM   3665  CA  GLY A 514       1.101  -5.225 -27.582  1.00 98.42           C  
ATOM   3666  C   GLY A 514       0.298  -4.200 -26.783  1.00 98.42           C  
ATOM   3667  O   GLY A 514      -0.211  -4.535 -25.720  1.00 98.42           O  
ATOM   3668  N   LEU A 515       0.114  -2.986 -27.311  1.00 98.02           N  
ATOM   3669  CA  LEU A 515      -0.661  -1.922 -26.661  1.00 98.02           C  
ATOM   3670  C   LEU A 515      -2.104  -2.353 -26.371  1.00 98.02           C  
ATOM   3671  CB  LEU A 515      -0.653  -0.652 -27.534  1.00 98.02           C  
ATOM   3672  O   LEU A 515      -2.595  -2.115 -25.268  1.00 98.02           O  
ATOM   3673  CG  LEU A 515       0.671   0.131 -27.527  1.00 98.02           C  
ATOM   3674  CD1 LEU A 515       0.650   1.184 -28.635  1.00 98.02           C  
ATOM   3675  CD2 LEU A 515       0.895   0.861 -26.203  1.00 98.02           C  
ATOM   3676  N   PHE A 516      -2.773  -3.018 -27.318  1.00 98.34           N  
ATOM   3677  CA  PHE A 516      -4.135  -3.522 -27.107  1.00 98.34           C  
ATOM   3678  C   PHE A 516      -4.190  -4.659 -26.084  1.00 98.34           C  
ATOM   3679  CB  PHE A 516      -4.755  -3.966 -28.438  1.00 98.34           C  
ATOM   3680  O   PHE A 516      -5.060  -4.647 -25.214  1.00 98.34           O  
ATOM   3681  CG  PHE A 516      -5.349  -2.827 -29.238  1.00 98.34           C  
ATOM   3682  CD1 PHE A 516      -6.550  -2.228 -28.813  1.00 98.34           C  
ATOM   3683  CD2 PHE A 516      -4.716  -2.365 -30.406  1.00 98.34           C  
ATOM   3684  CE1 PHE A 516      -7.111  -1.170 -29.548  1.00 98.34           C  
ATOM   3685  CE2 PHE A 516      -5.275  -1.305 -31.140  1.00 98.34           C  
ATOM   3686  CZ  PHE A 516      -6.472  -0.707 -30.712  1.00 98.34           C  
ATOM   3687  N   ILE A 517      -3.258  -5.617 -26.148  1.00 98.53           N  
ATOM   3688  CA  ILE A 517      -3.183  -6.707 -25.164  1.00 98.53           C  
ATOM   3689  C   ILE A 517      -2.918  -6.127 -23.771  1.00 98.53           C  
ATOM   3690  CB  ILE A 517      -2.120  -7.755 -25.568  1.00 98.53           C  
ATOM   3691  O   ILE A 517      -3.653  -6.427 -22.835  1.00 98.53           O  
ATOM   3692  CG1 ILE A 517      -2.558  -8.499 -26.850  1.00 98.53           C  
ATOM   3693  CG2 ILE A 517      -1.886  -8.766 -24.425  1.00 98.53           C  
ATOM   3694  CD1 ILE A 517      -1.462  -9.391 -27.449  1.00 98.53           C  
ATOM   3695  N   GLY A 518      -1.916  -5.256 -23.639  1.00 98.23           N  
ATOM   3696  CA  GLY A 518      -1.572  -4.596 -22.383  1.00 98.23           C  
ATOM   3697  C   GLY A 518      -2.717  -3.759 -21.830  1.00 98.23           C  
ATOM   3698  O   GLY A 518      -3.018  -3.854 -20.645  1.00 98.23           O  
ATOM   3699  N   GLY A 519      -3.399  -2.992 -22.683  1.00 98.00           N  
ATOM   3700  CA  GLY A 519      -4.548  -2.182 -22.285  1.00 98.00           C  
ATOM   3701  C   GLY A 519      -5.756  -3.009 -21.844  1.00 98.00           C  
ATOM   3702  O   GLY A 519      -6.486  -2.603 -20.946  1.00 98.00           O  
ATOM   3703  N   MET A 520      -5.951  -4.204 -22.401  1.00 98.05           N  
ATOM   3704  CA  MET A 520      -7.023  -5.111 -21.984  1.00 98.05           C  
ATOM   3705  C   MET A 520      -6.801  -5.683 -20.574  1.00 98.05           C  
ATOM   3706  CB  MET A 520      -7.120  -6.235 -23.024  1.00 98.05           C  
ATOM   3707  O   MET A 520      -7.771  -5.910 -19.849  1.00 98.05           O  
ATOM   3708  CG  MET A 520      -8.178  -7.297 -22.697  1.00 98.05           C  
ATOM   3709  SD  MET A 520      -8.079  -8.780 -23.735  1.00 98.05           S  
ATOM   3710  CE  MET A 520      -6.490  -9.463 -23.178  1.00 98.05           C  
ATOM   3711  N   VAL A 521      -5.549  -5.937 -20.173  1.00 98.07           N  
ATOM   3712  CA  VAL A 521      -5.240  -6.675 -18.934  1.00 98.07           C  
ATOM   3713  C   VAL A 521      -5.827  -6.015 -17.676  1.00 98.07           C  
ATOM   3714  CB  VAL A 521      -3.731  -6.966 -18.802  1.00 98.07           C  
ATOM   3715  O   VAL A 521      -6.492  -6.730 -16.924  1.00 98.07           O  
ATOM   3716  CG1 VAL A 521      -3.367  -7.543 -17.432  1.00 98.07           C  
ATOM   3717  CG2 VAL A 521      -3.280  -8.002 -19.830  1.00 98.07           C  
ATOM   3718  N   PRO A 522      -5.681  -4.695 -17.436  1.00 97.69           N  
ATOM   3719  CA  PRO A 522      -6.312  -4.031 -16.295  1.00 97.69           C  
ATOM   3720  C   PRO A 522      -7.840  -4.179 -16.241  1.00 97.69           C  
ATOM   3721  CB  PRO A 522      -5.894  -2.564 -16.412  1.00 97.69           C  
ATOM   3722  O   PRO A 522      -8.390  -4.376 -15.160  1.00 97.69           O  
ATOM   3723  CG  PRO A 522      -4.536  -2.637 -17.097  1.00 97.69           C  
ATOM   3724  CD  PRO A 522      -4.747  -3.779 -18.081  1.00 97.69           C  
ATOM   3725  N   PHE A 523      -8.532  -4.149 -17.388  1.00 97.84           N  
ATOM   3726  CA  PHE A 523      -9.984  -4.374 -17.442  1.00 97.84           C  
ATOM   3727  C   PHE A 523     -10.350  -5.810 -17.071  1.00 97.84           C  
ATOM   3728  CB  PHE A 523     -10.533  -4.069 -18.843  1.00 97.84           C  
ATOM   3729  O   PHE A 523     -11.251  -6.027 -16.262  1.00 97.84           O  
ATOM   3730  CG  PHE A 523     -10.706  -2.601 -19.153  1.00 97.84           C  
ATOM   3731  CD1 PHE A 523     -11.854  -1.926 -18.698  1.00 97.84           C  
ATOM   3732  CD2 PHE A 523      -9.758  -1.919 -19.935  1.00 97.84           C  
ATOM   3733  CE1 PHE A 523     -12.042  -0.567 -19.002  1.00 97.84           C  
ATOM   3734  CE2 PHE A 523      -9.962  -0.565 -20.262  1.00 97.84           C  
ATOM   3735  CZ  PHE A 523     -11.092   0.116 -19.779  1.00 97.84           C  
ATOM   3736  N   LEU A 524      -9.645  -6.790 -17.645  1.00 97.90           N  
ATOM   3737  CA  LEU A 524      -9.894  -8.204 -17.371  1.00 97.90           C  
ATOM   3738  C   LEU A 524      -9.630  -8.534 -15.898  1.00 97.90           C  
ATOM   3739  CB  LEU A 524      -9.021  -9.052 -18.313  1.00 97.90           C  
ATOM   3740  O   LEU A 524     -10.442  -9.190 -15.250  1.00 97.90           O  
ATOM   3741  CG  LEU A 524      -9.246 -10.569 -18.167  1.00 97.90           C  
ATOM   3742  CD1 LEU A 524     -10.688 -10.967 -18.494  1.00 97.90           C  
ATOM   3743  CD2 LEU A 524      -8.312 -11.315 -19.120  1.00 97.90           C  
ATOM   3744  N   PHE A 525      -8.519  -8.032 -15.361  1.00 97.41           N  
ATOM   3745  CA  PHE A 525      -8.167  -8.190 -13.958  1.00 97.41           C  
ATOM   3746  C   PHE A 525      -9.187  -7.525 -13.029  1.00 97.41           C  
ATOM   3747  CB  PHE A 525      -6.780  -7.592 -13.738  1.00 97.41           C  
ATOM   3748  O   PHE A 525      -9.624  -8.141 -12.055  1.00 97.41           O  
ATOM   3749  CG  PHE A 525      -6.327  -7.717 -12.304  1.00 97.41           C  
ATOM   3750  CD1 PHE A 525      -6.554  -6.657 -11.410  1.00 97.41           C  
ATOM   3751  CD2 PHE A 525      -5.673  -8.885 -11.868  1.00 97.41           C  
ATOM   3752  CE1 PHE A 525      -6.142  -6.772 -10.077  1.00 97.41           C  
ATOM   3753  CE2 PHE A 525      -5.250  -8.992 -10.534  1.00 97.41           C  
ATOM   3754  CZ  PHE A 525      -5.495  -7.940  -9.636  1.00 97.41           C  
ATOM   3755  N   GLY A 526      -9.597  -6.292 -13.341  1.00 96.57           N  
ATOM   3756  CA  GLY A 526     -10.609  -5.567 -12.578  1.00 96.57           C  
ATOM   3757  C   GLY A 526     -11.942  -6.314 -12.544  1.00 96.57           C  
ATOM   3758  O   GLY A 526     -12.496  -6.515 -11.467  1.00 96.57           O  
ATOM   3759  N   ALA A 527     -12.406  -6.816 -13.693  1.00 97.05           N  
ATOM   3760  CA  ALA A 527     -13.630  -7.610 -13.786  1.00 97.05           C  
ATOM   3761  C   ALA A 527     -13.562  -8.873 -12.914  1.00 97.05           C  
ATOM   3762  CB  ALA A 527     -13.888  -7.949 -15.260  1.00 97.05           C  
ATOM   3763  O   ALA A 527     -14.428  -9.085 -12.066  1.00 97.05           O  
ATOM   3764  N   MET A 528     -12.494  -9.669 -13.047  1.00 97.23           N  
ATOM   3765  CA  MET A 528     -12.315 -10.878 -12.235  1.00 97.23           C  
ATOM   3766  C   MET A 528     -12.280 -10.571 -10.730  1.00 97.23           C  
ATOM   3767  CB  MET A 528     -11.011 -11.583 -12.617  1.00 97.23           C  
ATOM   3768  O   MET A 528     -12.850 -11.320  -9.937  1.00 97.23           O  
ATOM   3769  CG  MET A 528     -11.007 -12.216 -14.009  1.00 97.23           C  
ATOM   3770  SD  MET A 528      -9.406 -12.968 -14.423  1.00 97.23           S  
ATOM   3771  CE  MET A 528      -9.894 -13.911 -15.888  1.00 97.23           C  
ATOM   3772  N   SER A 529     -11.632  -9.469 -10.344  1.00 96.11           N  
ATOM   3773  CA  SER A 529     -11.501  -9.039  -8.946  1.00 96.11           C  
ATOM   3774  C   SER A 529     -12.844  -8.604  -8.352  1.00 96.11           C  
ATOM   3775  CB  SER A 529     -10.494  -7.889  -8.837  1.00 96.11           C  
ATOM   3776  O   SER A 529     -13.186  -9.004  -7.241  1.00 96.11           O  
ATOM   3777  OG  SER A 529      -9.234  -8.281  -9.345  1.00 96.11           O  
ATOM   3778  N   MET A 530     -13.642  -7.835  -9.099  1.00 95.26           N  
ATOM   3779  CA  MET A 530     -14.975  -7.416  -8.654  1.00 95.26           C  
ATOM   3780  C   MET A 530     -15.935  -8.603  -8.536  1.00 95.26           C  
ATOM   3781  CB  MET A 530     -15.558  -6.381  -9.623  1.00 95.26           C  
ATOM   3782  O   MET A 530     -16.660  -8.727  -7.550  1.00 95.26           O  
ATOM   3783  CG  MET A 530     -14.827  -5.036  -9.574  1.00 95.26           C  
ATOM   3784  SD  MET A 530     -15.550  -3.777 -10.659  1.00 95.26           S  
ATOM   3785  CE  MET A 530     -17.068  -3.397  -9.735  1.00 95.26           C  
ATOM   3786  N   GLU A 531     -15.923  -9.512  -9.511  1.00 96.00           N  
ATOM   3787  CA  GLU A 531     -16.766 -10.705  -9.461  1.00 96.00           C  
ATOM   3788  C   GLU A 531     -16.377 -11.653  -8.318  1.00 96.00           C  
ATOM   3789  CB  GLU A 531     -16.666 -11.473 -10.774  1.00 96.00           C  
ATOM   3790  O   GLU A 531     -17.251 -12.284  -7.719  1.00 96.00           O  
ATOM   3791  CG  GLU A 531     -17.307 -10.802 -11.993  1.00 96.00           C  
ATOM   3792  CD  GLU A 531     -17.166 -11.692 -13.240  1.00 96.00           C  
ATOM   3793  OE1 GLU A 531     -17.653 -11.266 -14.309  1.00 96.00           O  
ATOM   3794  OE2 GLU A 531     -16.620 -12.820 -13.105  1.00 96.00           O  
ATOM   3795  N   ALA A 532     -15.084 -11.746  -7.993  1.00 96.06           N  
ATOM   3796  CA  ALA A 532     -14.595 -12.508  -6.847  1.00 96.06           C  
ATOM   3797  C   ALA A 532     -15.184 -11.991  -5.526  1.00 96.06           C  
ATOM   3798  CB  ALA A 532     -13.065 -12.450  -6.836  1.00 96.06           C  
ATOM   3799  O   ALA A 532     -15.693 -12.789  -4.735  1.00 96.06           O  
ATOM   3800  N   VAL A 533     -15.188 -10.668  -5.319  1.00 95.78           N  
ATOM   3801  CA  VAL A 533     -15.842 -10.040  -4.157  1.00 95.78           C  
ATOM   3802  C   VAL A 533     -17.338 -10.341  -4.162  1.00 95.78           C  
ATOM   3803  CB  VAL A 533     -15.624  -8.517  -4.131  1.00 95.78           C  
ATOM   3804  O   VAL A 533     -17.867 -10.790  -3.150  1.00 95.78           O  
ATOM   3805  CG1 VAL A 533     -16.392  -7.860  -2.974  1.00 95.78           C  
ATOM   3806  CG2 VAL A 533     -14.147  -8.156  -3.963  1.00 95.78           C  
ATOM   3807  N   GLY A 534     -18.018 -10.183  -5.302  1.00 94.26           N  
ATOM   3808  CA  GLY A 534     -19.455 -10.455  -5.408  1.00 94.26           C  
ATOM   3809  C   GLY A 534     -19.827 -11.895  -5.033  1.00 94.26           C  
ATOM   3810  O   GLY A 534     -20.803 -12.124  -4.316  1.00 94.26           O  
ATOM   3811  N   ARG A 535     -19.023 -12.883  -5.454  1.00 94.89           N  
ATOM   3812  CA  ARG A 535     -19.200 -14.290  -5.054  1.00 94.89           C  
ATOM   3813  C   ARG A 535     -18.944 -14.503  -3.562  1.00 94.89           C  
ATOM   3814  CB  ARG A 535     -18.287 -15.207  -5.885  1.00 94.89           C  
ATOM   3815  O   ARG A 535     -19.712 -15.219  -2.915  1.00 94.89           O  
ATOM   3816  CG  ARG A 535     -18.775 -15.371  -7.332  1.00 94.89           C  
ATOM   3817  CD  ARG A 535     -17.990 -16.464  -8.076  1.00 94.89           C  
ATOM   3818  NE  ARG A 535     -16.577 -16.108  -8.311  1.00 94.89           N  
ATOM   3819  NH1 ARG A 535     -16.863 -14.833 -10.205  1.00 94.89           N  
ATOM   3820  NH2 ARG A 535     -14.832 -15.109  -9.390  1.00 94.89           N  
ATOM   3821  CZ  ARG A 535     -16.099 -15.353  -9.287  1.00 94.89           C  
ATOM   3822  N   ALA A 536     -17.894 -13.889  -3.015  1.00 94.33           N  
ATOM   3823  CA  ALA A 536     -17.569 -13.972  -1.595  1.00 94.33           C  
ATOM   3824  C   ALA A 536     -18.691 -13.365  -0.732  1.00 94.33           C  
ATOM   3825  CB  ALA A 536     -16.207 -13.308  -1.357  1.00 94.33           C  
ATOM   3826  O   ALA A 536     -19.241 -14.066   0.122  1.00 94.33           O  
ATOM   3827  N   ALA A 537     -19.113 -12.137  -1.038  1.00 92.96           N  
ATOM   3828  CA  ALA A 537     -20.208 -11.439  -0.369  1.00 92.96           C  
ATOM   3829  C   ALA A 537     -21.520 -12.227  -0.444  1.00 92.96           C  
ATOM   3830  CB  ALA A 537     -20.360 -10.048  -0.998  1.00 92.96           C  
ATOM   3831  O   ALA A 537     -22.168 -12.454   0.576  1.00 92.96           O  
ATOM   3832  N   GLY A 538     -21.877 -12.752  -1.622  1.00 93.08           N  
ATOM   3833  CA  GLY A 538     -23.075 -13.579  -1.784  1.00 93.08           C  
ATOM   3834  C   GLY A 538     -23.097 -14.799  -0.854  1.00 93.08           C  
ATOM   3835  O   GLY A 538     -24.149 -15.156  -0.322  1.00 93.08           O  
ATOM   3836  N   SER A 539     -21.938 -15.416  -0.600  1.00 92.71           N  
ATOM   3837  CA  SER A 539     -21.837 -16.541   0.338  1.00 92.71           C  
ATOM   3838  C   SER A 539     -22.025 -16.124   1.803  1.00 92.71           C  
ATOM   3839  CB  SER A 539     -20.523 -17.299   0.125  1.00 92.71           C  
ATOM   3840  O   SER A 539     -22.660 -16.859   2.561  1.00 92.71           O  
ATOM   3841  OG  SER A 539     -19.399 -16.666   0.702  1.00 92.71           O  
ATOM   3842  N   VAL A 540     -21.541 -14.938   2.186  1.00 92.02           N  
ATOM   3843  CA  VAL A 540     -21.707 -14.374   3.535  1.00 92.02           C  
ATOM   3844  C   VAL A 540     -23.156 -13.992   3.782  1.00 92.02           C  
ATOM   3845  CB  VAL A 540     -20.802 -13.149   3.744  1.00 92.02           C  
ATOM   3846  O   VAL A 540     -23.714 -14.392   4.797  1.00 92.02           O  
ATOM   3847  CG1 VAL A 540     -21.018 -12.470   5.103  1.00 92.02           C  
ATOM   3848  CG2 VAL A 540     -19.342 -13.580   3.686  1.00 92.02           C  
ATOM   3849  N   VAL A 541     -23.801 -13.316   2.827  1.00 92.44           N  
ATOM   3850  CA  VAL A 541     -25.223 -12.943   2.909  1.00 92.44           C  
ATOM   3851  C   VAL A 541     -26.092 -14.167   3.211  1.00 92.44           C  
ATOM   3852  CB  VAL A 541     -25.671 -12.276   1.592  1.00 92.44           C  
ATOM   3853  O   VAL A 541     -26.933 -14.146   4.110  1.00 92.44           O  
ATOM   3854  CG1 VAL A 541     -27.193 -12.113   1.480  1.00 92.44           C  
ATOM   3855  CG2 VAL A 541     -25.042 -10.891   1.425  1.00 92.44           C  
ATOM   3856  N   LEU A 542     -25.878 -15.265   2.479  1.00 93.94           N  
ATOM   3857  CA  LEU A 542     -26.620 -16.508   2.691  1.00 93.94           C  
ATOM   3858  C   LEU A 542     -26.349 -17.121   4.069  1.00 93.94           C  
ATOM   3859  CB  LEU A 542     -26.278 -17.508   1.575  1.00 93.94           C  
ATOM   3860  O   LEU A 542     -27.276 -17.640   4.691  1.00 93.94           O  
ATOM   3861  CG  LEU A 542     -26.809 -17.114   0.186  1.00 93.94           C  
ATOM   3862  CD1 LEU A 542     -26.283 -18.108  -0.851  1.00 93.94           C  
ATOM   3863  CD2 LEU A 542     -28.340 -17.117   0.121  1.00 93.94           C  
ATOM   3864  N   GLU A 543     -25.112 -17.045   4.559  1.00 94.60           N  
ATOM   3865  CA  GLU A 543     -24.745 -17.567   5.875  1.00 94.60           C  
ATOM   3866  C   GLU A 543     -25.332 -16.733   7.019  1.00 94.60           C  
ATOM   3867  CB  GLU A 543     -23.217 -17.691   5.969  1.00 94.60           C  
ATOM   3868  O   GLU A 543     -25.901 -17.308   7.947  1.00 94.60           O  
ATOM   3869  CG  GLU A 543     -22.706 -18.174   7.336  1.00 94.60           C  
ATOM   3870  CD  GLU A 543     -23.295 -19.511   7.819  1.00 94.60           C  
ATOM   3871  OE1 GLU A 543     -23.239 -19.772   9.043  1.00 94.60           O  
ATOM   3872  OE2 GLU A 543     -23.798 -20.339   7.023  1.00 94.60           O  
ATOM   3873  N   VAL A 544     -25.277 -15.400   6.944  1.00 92.30           N  
ATOM   3874  CA  VAL A 544     -25.889 -14.513   7.948  1.00 92.30           C  
ATOM   3875  C   VAL A 544     -27.396 -14.774   8.018  1.00 92.30           C  
ATOM   3876  CB  VAL A 544     -25.616 -13.028   7.633  1.00 92.30           C  
ATOM   3877  O   VAL A 544     -27.934 -15.049   9.092  1.00 92.30           O  
ATOM   3878  CG1 VAL A 544     -26.275 -12.130   8.686  1.00 92.30           C  
ATOM   3879  CG2 VAL A 544     -24.126 -12.661   7.608  1.00 92.30           C  
ATOM   3880  N   ARG A 545     -28.077 -14.806   6.861  1.00 93.89           N  
ATOM   3881  CA  ARG A 545     -29.512 -15.131   6.774  1.00 93.89           C  
ATOM   3882  C   ARG A 545     -29.828 -16.509   7.354  1.00 93.89           C  
ATOM   3883  CB  ARG A 545     -29.967 -15.073   5.311  1.00 93.89           C  
ATOM   3884  O   ARG A 545     -30.837 -16.670   8.045  1.00 93.89           O  
ATOM   3885  CG  ARG A 545     -30.076 -13.647   4.747  1.00 93.89           C  
ATOM   3886  CD  ARG A 545     -30.363 -13.776   3.250  1.00 93.89           C  
ATOM   3887  NE  ARG A 545     -30.558 -12.485   2.572  1.00 93.89           N  
ATOM   3888  NH1 ARG A 545     -30.516 -13.328   0.437  1.00 93.89           N  
ATOM   3889  NH2 ARG A 545     -30.732 -11.157   0.719  1.00 93.89           N  
ATOM   3890  CZ  ARG A 545     -30.604 -12.321   1.262  1.00 93.89           C  
ATOM   3891  N   ARG A 546     -28.982 -17.512   7.090  1.00 95.47           N  
ATOM   3892  CA  ARG A 546     -29.134 -18.858   7.656  1.00 95.47           C  
ATOM   3893  C   ARG A 546     -29.041 -18.816   9.177  1.00 95.47           C  
ATOM   3894  CB  ARG A 546     -28.086 -19.810   7.062  1.00 95.47           C  
ATOM   3895  O   ARG A 546     -29.922 -19.363   9.831  1.00 95.47           O  
ATOM   3896  CG  ARG A 546     -28.335 -21.261   7.502  1.00 95.47           C  
ATOM   3897  CD  ARG A 546     -27.119 -22.158   7.253  1.00 95.47           C  
ATOM   3898  NE  ARG A 546     -25.993 -21.817   8.144  1.00 95.47           N  
ATOM   3899  NH1 ARG A 546     -26.731 -22.906  10.045  1.00 95.47           N  
ATOM   3900  NH2 ARG A 546     -24.834 -21.738  10.083  1.00 95.47           N  
ATOM   3901  CZ  ARG A 546     -25.866 -22.158   9.412  1.00 95.47           C  
ATOM   3902  N   GLN A 547     -28.028 -18.160   9.743  1.00 94.34           N  
ATOM   3903  CA  GLN A 547     -27.872 -18.070  11.196  1.00 94.34           C  
ATOM   3904  C   GLN A 547     -29.053 -17.350  11.851  1.00 94.34           C  
ATOM   3905  CB  GLN A 547     -26.547 -17.396  11.574  1.00 94.34           C  
ATOM   3906  O   GLN A 547     -29.620 -17.883  12.801  1.00 94.34           O  
ATOM   3907  CG  GLN A 547     -25.338 -18.285  11.243  1.00 94.34           C  
ATOM   3908  CD  GLN A 547     -24.054 -17.830  11.930  1.00 94.34           C  
ATOM   3909  NE2 GLN A 547     -22.911 -18.102  11.345  1.00 94.34           N  
ATOM   3910  OE1 GLN A 547     -24.062 -17.287  13.025  1.00 94.34           O  
ATOM   3911  N   PHE A 548     -29.497 -16.215  11.303  1.00 92.03           N  
ATOM   3912  CA  PHE A 548     -30.667 -15.492  11.819  1.00 92.03           C  
ATOM   3913  C   PHE A 548     -31.941 -16.341  11.814  1.00 92.03           C  
ATOM   3914  CB  PHE A 548     -30.882 -14.214  10.992  1.00 92.03           C  
ATOM   3915  O   PHE A 548     -32.769 -16.221  12.714  1.00 92.03           O  
ATOM   3916  CG  PHE A 548     -29.881 -13.091  11.198  1.00 92.03           C  
ATOM   3917  CD1 PHE A 548     -28.834 -13.191  12.137  1.00 92.03           C  
ATOM   3918  CD2 PHE A 548     -30.028 -11.901  10.458  1.00 92.03           C  
ATOM   3919  CE1 PHE A 548     -27.957 -12.117  12.326  1.00 92.03           C  
ATOM   3920  CE2 PHE A 548     -29.156 -10.819  10.669  1.00 92.03           C  
ATOM   3921  CZ  PHE A 548     -28.117 -10.925  11.606  1.00 92.03           C  
ATOM   3922  N   LYS A 549     -32.093 -17.223  10.822  1.00 92.10           N  
ATOM   3923  CA  LYS A 549     -33.248 -18.115  10.702  1.00 92.10           C  
ATOM   3924  C   LYS A 549     -33.148 -19.369  11.578  1.00 92.10           C  
ATOM   3925  CB  LYS A 549     -33.410 -18.462   9.218  1.00 92.10           C  
ATOM   3926  O   LYS A 549     -34.148 -19.792  12.151  1.00 92.10           O  
ATOM   3927  CG  LYS A 549     -34.660 -19.307   8.959  1.00 92.10           C  
ATOM   3928  CD  LYS A 549     -34.741 -19.673   7.479  1.00 92.10           C  
ATOM   3929  CE  LYS A 549     -35.947 -20.585   7.258  1.00 92.10           C  
ATOM   3930  NZ  LYS A 549     -35.986 -21.069   5.859  1.00 92.10           N  
ATOM   3931  N   GLU A 550     -31.983 -20.011  11.625  1.00 94.90           N  
ATOM   3932  CA  GLU A 550     -31.799 -21.354  12.200  1.00 94.90           C  
ATOM   3933  C   GLU A 550     -31.292 -21.350  13.643  1.00 94.90           C  
ATOM   3934  CB  GLU A 550     -30.831 -22.177  11.335  1.00 94.90           C  
ATOM   3935  O   GLU A 550     -31.356 -22.382  14.312  1.00 94.90           O  
ATOM   3936  CG  GLU A 550     -31.401 -22.509   9.950  1.00 94.90           C  
ATOM   3937  CD  GLU A 550     -30.448 -23.358   9.092  1.00 94.90           C  
ATOM   3938  OE1 GLU A 550     -30.849 -23.665   7.947  1.00 94.90           O  
ATOM   3939  OE2 GLU A 550     -29.311 -23.664   9.533  1.00 94.90           O  
ATOM   3940  N   ILE A 551     -30.782 -20.220  14.137  1.00 91.72           N  
ATOM   3941  CA  ILE A 551     -30.228 -20.092  15.485  1.00 91.72           C  
ATOM   3942  C   ILE A 551     -31.118 -19.129  16.290  1.00 91.72           C  
ATOM   3943  CB  ILE A 551     -28.742 -19.672  15.420  1.00 91.72           C  
ATOM   3944  O   ILE A 551     -30.892 -17.916  16.280  1.00 91.72           O  
ATOM   3945  CG1 ILE A 551     -27.906 -20.620  14.526  1.00 91.72           C  
ATOM   3946  CG2 ILE A 551     -28.160 -19.627  16.840  1.00 91.72           C  
ATOM   3947  CD1 ILE A 551     -26.426 -20.235  14.401  1.00 91.72           C  
ATOM   3948  N   PRO A 552     -32.131 -19.646  17.018  1.00 89.70           N  
ATOM   3949  CA  PRO A 552     -32.977 -18.822  17.872  1.00 89.70           C  
ATOM   3950  C   PRO A 552     -32.152 -18.077  18.924  1.00 89.70           C  
ATOM   3951  CB  PRO A 552     -33.985 -19.772  18.527  1.00 89.70           C  
ATOM   3952  O   PRO A 552     -31.209 -18.643  19.487  1.00 89.70           O  
ATOM   3953  CG  PRO A 552     -34.029 -20.962  17.575  1.00 89.70           C  
ATOM   3954  CD  PRO A 552     -32.608 -21.021  17.027  1.00 89.70           C  
ATOM   3955  N   GLY A 553     -32.538 -16.831  19.197  1.00 89.23           N  
ATOM   3956  CA  GLY A 553     -31.911 -15.973  20.202  1.00 89.23           C  
ATOM   3957  C   GLY A 553     -30.853 -14.999  19.673  1.00 89.23           C  
ATOM   3958  O   GLY A 553     -30.383 -14.156  20.426  1.00 89.23           O  
ATOM   3959  N   ILE A 554     -30.462 -15.068  18.393  1.00 88.86           N  
ATOM   3960  CA  ILE A 554     -29.507 -14.088  17.843  1.00 88.86           C  
ATOM   3961  C   ILE A 554     -30.139 -12.693  17.788  1.00 88.86           C  
ATOM   3962  CB  ILE A 554     -28.943 -14.532  16.475  1.00 88.86           C  
ATOM   3963  O   ILE A 554     -29.586 -11.741  18.326  1.00 88.86           O  
ATOM   3964  CG1 ILE A 554     -28.031 -15.764  16.663  1.00 88.86           C  
ATOM   3965  CG2 ILE A 554     -28.156 -13.378  15.823  1.00 88.86           C  
ATOM   3966  CD1 ILE A 554     -27.475 -16.321  15.347  1.00 88.86           C  
ATOM   3967  N   MET A 555     -31.320 -12.560  17.176  1.00 86.26           N  
ATOM   3968  CA  MET A 555     -31.924 -11.242  16.931  1.00 86.26           C  
ATOM   3969  C   MET A 555     -32.372 -10.519  18.207  1.00 86.26           C  
ATOM   3970  CB  MET A 555     -33.096 -11.368  15.948  1.00 86.26           C  
ATOM   3971  O   MET A 555     -32.364  -9.287  18.237  1.00 86.26           O  
ATOM   3972  CG  MET A 555     -32.640 -11.767  14.538  1.00 86.26           C  
ATOM   3973  SD  MET A 555     -31.366 -10.708  13.795  1.00 86.26           S  
ATOM   3974  CE  MET A 555     -32.222  -9.111  13.686  1.00 86.26           C  
ATOM   3975  N   ASP A 556     -32.723 -11.271  19.254  1.00 87.80           N  
ATOM   3976  CA  ASP A 556     -33.055 -10.730  20.579  1.00 87.80           C  
ATOM   3977  C   ASP A 556     -31.830 -10.577  21.506  1.00 87.80           C  
ATOM   3978  CB  ASP A 556     -34.194 -11.550  21.216  1.00 87.80           C  
ATOM   3979  O   ASP A 556     -31.959 -10.035  22.602  1.00 87.80           O  
ATOM   3980  CG  ASP A 556     -33.831 -13.006  21.519  1.00 87.80           C  
ATOM   3981  OD1 ASP A 556     -32.698 -13.262  21.975  1.00 87.80           O  
ATOM   3982  OD2 ASP A 556     -34.669 -13.895  21.260  1.00 87.80           O  
ATOM   3983  N   GLY A 557     -30.643 -11.014  21.067  1.00 82.84           N  
ATOM   3984  CA  GLY A 557     -29.386 -10.903  21.808  1.00 82.84           C  
ATOM   3985  C   GLY A 557     -29.167 -11.959  22.899  1.00 82.84           C  
ATOM   3986  O   GLY A 557     -28.130 -11.933  23.560  1.00 82.84           O  
ATOM   3987  N   SER A 558     -30.087 -12.909  23.097  1.00 88.23           N  
ATOM   3988  CA  SER A 558     -29.935 -13.987  24.089  1.00 88.23           C  
ATOM   3989  C   SER A 558     -28.925 -15.067  23.687  1.00 88.23           C  
ATOM   3990  CB  SER A 558     -31.287 -14.633  24.403  1.00 88.23           C  
ATOM   3991  O   SER A 558     -28.484 -15.848  24.536  1.00 88.23           O  
ATOM   3992  OG  SER A 558     -31.820 -15.289  23.274  1.00 88.23           O  
ATOM   3993  N   ARG A 559     -28.525 -15.123  22.410  1.00 87.33           N  
ATOM   3994  CA  ARG A 559     -27.550 -16.086  21.889  1.00 87.33           C  
ATOM   3995  C   ARG A 559     -26.510 -15.425  20.988  1.00 87.33           C  
ATOM   3996  CB  ARG A 559     -28.305 -17.215  21.179  1.00 87.33           C  
ATOM   3997  O   ARG A 559     -26.839 -14.669  20.083  1.00 87.33           O  
ATOM   3998  CG  ARG A 559     -27.368 -18.371  20.813  1.00 87.33           C  
ATOM   3999  CD  ARG A 559     -28.198 -19.582  20.400  1.00 87.33           C  
ATOM   4000  NE  ARG A 559     -27.341 -20.719  20.026  1.00 87.33           N  
ATOM   4001  NH1 ARG A 559     -29.047 -22.102  19.386  1.00 87.33           N  
ATOM   4002  NH2 ARG A 559     -26.929 -22.824  19.269  1.00 87.33           N  
ATOM   4003  CZ  ARG A 559     -27.774 -21.878  19.570  1.00 87.33           C  
ATOM   4004  N   LYS A 560     -25.242 -15.788  21.200  1.00 85.63           N  
ATOM   4005  CA  LYS A 560     -24.108 -15.342  20.381  1.00 85.63           C  
ATOM   4006  C   LYS A 560     -24.140 -16.013  18.993  1.00 85.63           C  
ATOM   4007  CB  LYS A 560     -22.802 -15.632  21.145  1.00 85.63           C  
ATOM   4008  O   LYS A 560     -24.319 -17.237  18.946  1.00 85.63           O  
ATOM   4009  CG  LYS A 560     -21.566 -14.951  20.538  1.00 85.63           C  
ATOM   4010  CD  LYS A 560     -20.306 -15.258  21.368  1.00 85.63           C  
ATOM   4011  CE  LYS A 560     -19.098 -14.545  20.756  1.00 85.63           C  
ATOM   4012  NZ  LYS A 560     -17.832 -14.763  21.502  1.00 85.63           N  
ATOM   4013  N   PRO A 561     -23.957 -15.264  17.890  1.00 88.98           N  
ATOM   4014  CA  PRO A 561     -23.830 -15.840  16.553  1.00 88.98           C  
ATOM   4015  C   PRO A 561     -22.493 -16.589  16.383  1.00 88.98           C  
ATOM   4016  CB  PRO A 561     -23.961 -14.644  15.607  1.00 88.98           C  
ATOM   4017  O   PRO A 561     -21.562 -16.433  17.178  1.00 88.98           O  
ATOM   4018  CG  PRO A 561     -23.312 -13.522  16.403  1.00 88.98           C  
ATOM   4019  CD  PRO A 561     -23.795 -13.813  17.821  1.00 88.98           C  
ATOM   4020  N   ASP A 562     -22.382 -17.409  15.337  1.00 90.76           N  
ATOM   4021  CA  ASP A 562     -21.142 -18.112  14.993  1.00 90.76           C  
ATOM   4022  C   ASP A 562     -20.288 -17.261  14.041  1.00 90.76           C  
ATOM   4023  CB  ASP A 562     -21.447 -19.516  14.445  1.00 90.76           C  
ATOM   4024  O   ASP A 562     -20.376 -17.380  12.814  1.00 90.76           O  
ATOM   4025  CG  ASP A 562     -20.187 -20.343  14.142  1.00 90.76           C  
ATOM   4026  OD1 ASP A 562     -19.049 -19.832  14.313  1.00 90.76           O  
ATOM   4027  OD2 ASP A 562     -20.366 -21.512  13.735  1.00 90.76           O  
ATOM   4028  N   TYR A 563     -19.442 -16.407  14.627  1.00 87.96           N  
ATOM   4029  CA  TYR A 563     -18.469 -15.583  13.898  1.00 87.96           C  
ATOM   4030  C   TYR A 563     -17.440 -16.426  13.133  1.00 87.96           C  
ATOM   4031  CB  TYR A 563     -17.709 -14.693  14.894  1.00 87.96           C  
ATOM   4032  O   TYR A 563     -17.014 -16.068  12.034  1.00 87.96           O  
ATOM   4033  CG  TYR A 563     -18.568 -13.774  15.741  1.00 87.96           C  
ATOM   4034  CD1 TYR A 563     -19.426 -12.846  15.124  1.00 87.96           C  
ATOM   4035  CD2 TYR A 563     -18.436 -13.777  17.141  1.00 87.96           C  
ATOM   4036  CE1 TYR A 563     -20.233 -11.983  15.895  1.00 87.96           C  
ATOM   4037  CE2 TYR A 563     -19.193 -12.872  17.906  1.00 87.96           C  
ATOM   4038  OH  TYR A 563     -20.888 -11.245  18.113  1.00 87.96           O  
ATOM   4039  CZ  TYR A 563     -20.124 -12.015  17.299  1.00 87.96           C  
ATOM   4040  N   SER A 564     -17.034 -17.567  13.703  1.00 88.74           N  
ATOM   4041  CA  SER A 564     -15.952 -18.391  13.154  1.00 88.74           C  
ATOM   4042  C   SER A 564     -16.311 -18.959  11.784  1.00 88.74           C  
ATOM   4043  CB  SER A 564     -15.595 -19.513  14.136  1.00 88.74           C  
ATOM   4044  O   SER A 564     -15.457 -19.072  10.899  1.00 88.74           O  
ATOM   4045  OG  SER A 564     -16.542 -20.569  14.153  1.00 88.74           O  
ATOM   4046  N   ARG A 565     -17.600 -19.258  11.580  1.00 91.09           N  
ATOM   4047  CA  ARG A 565     -18.114 -19.768  10.315  1.00 91.09           C  
ATOM   4048  C   ARG A 565     -18.000 -18.745   9.189  1.00 91.09           C  
ATOM   4049  CB  ARG A 565     -19.559 -20.238  10.536  1.00 91.09           C  
ATOM   4050  O   ARG A 565     -17.543 -19.119   8.108  1.00 91.09           O  
ATOM   4051  CG  ARG A 565     -20.161 -20.966   9.332  1.00 91.09           C  
ATOM   4052  CD  ARG A 565     -19.359 -22.224   8.995  1.00 91.09           C  
ATOM   4053  NE  ARG A 565     -19.999 -22.974   7.909  1.00 91.09           N  
ATOM   4054  NH1 ARG A 565     -18.605 -24.787   7.988  1.00 91.09           N  
ATOM   4055  NH2 ARG A 565     -20.286 -24.732   6.507  1.00 91.09           N  
ATOM   4056  CZ  ARG A 565     -19.627 -24.159   7.473  1.00 91.09           C  
ATOM   4057  N   ALA A 566     -18.358 -17.485   9.443  1.00 89.97           N  
ATOM   4058  CA  ALA A 566     -18.250 -16.406   8.461  1.00 89.97           C  
ATOM   4059  C   ALA A 566     -16.783 -16.168   8.059  1.00 89.97           C  
ATOM   4060  CB  ALA A 566     -18.912 -15.145   9.033  1.00 89.97           C  
ATOM   4061  O   ALA A 566     -16.454 -16.199   6.872  1.00 89.97           O  
ATOM   4062  N   VAL A 567     -15.886 -16.064   9.048  1.00 92.54           N  
ATOM   4063  CA  VAL A 567     -14.438 -15.891   8.832  1.00 92.54           C  
ATOM   4064  C   VAL A 567     -13.839 -17.054   8.027  1.00 92.54           C  
ATOM   4065  CB  VAL A 567     -13.712 -15.738  10.186  1.00 92.54           C  
ATOM   4066  O   VAL A 567     -13.095 -16.834   7.069  1.00 92.54           O  
ATOM   4067  CG1 VAL A 567     -12.187 -15.656  10.029  1.00 92.54           C  
ATOM   4068  CG2 VAL A 567     -14.153 -14.473  10.930  1.00 92.54           C  
ATOM   4069  N   ASP A 568     -14.153 -18.309   8.370  1.00 93.01           N  
ATOM   4070  CA  ASP A 568     -13.613 -19.479   7.660  1.00 93.01           C  
ATOM   4071  C   ASP A 568     -14.117 -19.570   6.211  1.00 93.01           C  
ATOM   4072  CB  ASP A 568     -13.937 -20.770   8.430  1.00 93.01           C  
ATOM   4073  O   ASP A 568     -13.335 -19.900   5.310  1.00 93.01           O  
ATOM   4074  CG  ASP A 568     -13.371 -22.019   7.738  1.00 93.01           C  
ATOM   4075  OD1 ASP A 568     -12.125 -22.170   7.638  1.00 93.01           O  
ATOM   4076  OD2 ASP A 568     -14.157 -22.876   7.266  1.00 93.01           O  
ATOM   4077  N   MET A 569     -15.397 -19.259   5.977  1.00 92.80           N  
ATOM   4078  CA  MET A 569     -15.994 -19.230   4.639  1.00 92.80           C  
ATOM   4079  C   MET A 569     -15.329 -18.177   3.753  1.00 92.80           C  
ATOM   4080  CB  MET A 569     -17.508 -18.978   4.727  1.00 92.80           C  
ATOM   4081  O   MET A 569     -14.859 -18.519   2.665  1.00 92.80           O  
ATOM   4082  CG  MET A 569     -18.253 -20.254   5.133  1.00 92.80           C  
ATOM   4083  SD  MET A 569     -20.052 -20.105   5.315  1.00 92.80           S  
ATOM   4084  CE  MET A 569     -20.525 -19.408   3.703  1.00 92.80           C  
ATOM   4085  N   LEU A 570     -15.214 -16.941   4.244  1.00 93.88           N  
ATOM   4086  CA  LEU A 570     -14.551 -15.850   3.531  1.00 93.88           C  
ATOM   4087  C   LEU A 570     -13.085 -16.149   3.263  1.00 93.88           C  
ATOM   4088  CB  LEU A 570     -14.662 -14.571   4.362  1.00 93.88           C  
ATOM   4089  O   LEU A 570     -12.614 -15.953   2.147  1.00 93.88           O  
ATOM   4090  CG  LEU A 570     -15.994 -13.855   4.143  1.00 93.88           C  
ATOM   4091  CD1 LEU A 570     -16.201 -12.915   5.318  1.00 93.88           C  
ATOM   4092  CD2 LEU A 570     -15.963 -13.088   2.817  1.00 93.88           C  
ATOM   4093  N   THR A 571     -12.377 -16.714   4.243  1.00 94.23           N  
ATOM   4094  CA  THR A 571     -10.977 -17.107   4.063  1.00 94.23           C  
ATOM   4095  C   THR A 571     -10.848 -18.086   2.900  1.00 94.23           C  
ATOM   4096  CB  THR A 571     -10.403 -17.750   5.330  1.00 94.23           C  
ATOM   4097  O   THR A 571     -10.030 -17.896   2.007  1.00 94.23           O  
ATOM   4098  CG2 THR A 571      -8.930 -18.117   5.153  1.00 94.23           C  
ATOM   4099  OG1 THR A 571     -10.442 -16.893   6.437  1.00 94.23           O  
ATOM   4100  N   LYS A 572     -11.670 -19.141   2.866  1.00 93.63           N  
ATOM   4101  CA  LYS A 572     -11.622 -20.138   1.786  1.00 93.63           C  
ATOM   4102  C   LYS A 572     -11.999 -19.546   0.429  1.00 93.63           C  
ATOM   4103  CB  LYS A 572     -12.547 -21.307   2.133  1.00 93.63           C  
ATOM   4104  O   LYS A 572     -11.388 -19.930  -0.569  1.00 93.63           O  
ATOM   4105  CG  LYS A 572     -11.941 -22.189   3.229  1.00 93.63           C  
ATOM   4106  CD  LYS A 572     -12.994 -23.171   3.743  1.00 93.63           C  
ATOM   4107  CE  LYS A 572     -12.367 -24.083   4.796  1.00 93.63           C  
ATOM   4108  NZ  LYS A 572     -13.409 -24.792   5.565  1.00 93.63           N  
ATOM   4109  N   ALA A 573     -12.984 -18.650   0.394  1.00 93.40           N  
ATOM   4110  CA  ALA A 573     -13.391 -17.956  -0.821  1.00 93.40           C  
ATOM   4111  C   ALA A 573     -12.251 -17.072  -1.345  1.00 93.40           C  
ATOM   4112  CB  ALA A 573     -14.678 -17.168  -0.548  1.00 93.40           C  
ATOM   4113  O   ALA A 573     -11.784 -17.300  -2.455  1.00 93.40           O  
ATOM   4114  N   ALA A 574     -11.718 -16.169  -0.521  1.00 94.39           N  
ATOM   4115  CA  ALA A 574     -10.642 -15.255  -0.892  1.00 94.39           C  
ATOM   4116  C   ALA A 574      -9.392 -15.982  -1.413  1.00 94.39           C  
ATOM   4117  CB  ALA A 574     -10.324 -14.385   0.326  1.00 94.39           C  
ATOM   4118  O   ALA A 574      -8.894 -15.648  -2.487  1.00 94.39           O  
ATOM   4119  N   ILE A 575      -8.931 -17.036  -0.718  1.00 92.07           N  
ATOM   4120  CA  ILE A 575      -7.774 -17.825  -1.173  1.00 92.07           C  
ATOM   4121  C   ILE A 575      -8.025 -18.469  -2.539  1.00 92.07           C  
ATOM   4122  CB  ILE A 575      -7.332 -18.883  -0.133  1.00 92.07           C  
ATOM   4123  O   ILE A 575      -7.129 -18.485  -3.377  1.00 92.07           O  
ATOM   4124  CG1 ILE A 575      -6.889 -18.324   1.242  1.00 92.07           C  
ATOM   4125  CG2 ILE A 575      -6.181 -19.753  -0.680  1.00 92.07           C  
ATOM   4126  CD1 ILE A 575      -5.802 -17.254   1.262  1.00 92.07           C  
ATOM   4127  N   ARG A 576      -9.222 -19.010  -2.784  1.00 93.16           N  
ATOM   4128  CA  ARG A 576      -9.539 -19.661  -4.061  1.00 93.16           C  
ATOM   4129  C   ARG A 576      -9.672 -18.647  -5.194  1.00 93.16           C  
ATOM   4130  CB  ARG A 576     -10.819 -20.484  -3.887  1.00 93.16           C  
ATOM   4131  O   ARG A 576      -9.142 -18.874  -6.278  1.00 93.16           O  
ATOM   4132  CG  ARG A 576     -11.176 -21.265  -5.161  1.00 93.16           C  
ATOM   4133  CD  ARG A 576     -12.514 -21.986  -5.003  1.00 93.16           C  
ATOM   4134  NE  ARG A 576     -12.459 -23.020  -3.950  1.00 93.16           N  
ATOM   4135  NH1 ARG A 576     -14.697 -23.036  -3.452  1.00 93.16           N  
ATOM   4136  NH2 ARG A 576     -13.308 -24.403  -2.358  1.00 93.16           N  
ATOM   4137  CZ  ARG A 576     -13.485 -23.478  -3.259  1.00 93.16           C  
ATOM   4138  N   GLU A 577     -10.392 -17.564  -4.937  1.00 94.18           N  
ATOM   4139  CA  GLU A 577     -10.761 -16.565  -5.936  1.00 94.18           C  
ATOM   4140  C   GLU A 577      -9.565 -15.708  -6.378  1.00 94.18           C  
ATOM   4141  CB  GLU A 577     -11.893 -15.698  -5.364  1.00 94.18           C  
ATOM   4142  O   GLU A 577      -9.510 -15.285  -7.530  1.00 94.18           O  
ATOM   4143  CG  GLU A 577     -13.233 -16.437  -5.161  1.00 94.18           C  
ATOM   4144  CD  GLU A 577     -13.921 -16.853  -6.464  1.00 94.18           C  
ATOM   4145  OE1 GLU A 577     -14.951 -17.563  -6.410  1.00 94.18           O  
ATOM   4146  OE2 GLU A 577     -13.455 -16.463  -7.553  1.00 94.18           O  
ATOM   4147  N   MET A 578      -8.555 -15.513  -5.520  1.00 92.12           N  
ATOM   4148  CA  MET A 578      -7.387 -14.697  -5.873  1.00 92.12           C  
ATOM   4149  C   MET A 578      -6.376 -15.386  -6.804  1.00 92.12           C  
ATOM   4150  CB  MET A 578      -6.690 -14.177  -4.607  1.00 92.12           C  
ATOM   4151  O   MET A 578      -5.541 -14.700  -7.394  1.00 92.12           O  
ATOM   4152  CG  MET A 578      -5.833 -15.226  -3.889  1.00 92.12           C  
ATOM   4153  SD  MET A 578      -4.757 -14.487  -2.641  1.00 92.12           S  
ATOM   4154  CE  MET A 578      -5.643 -14.911  -1.141  1.00 92.12           C  
ATOM   4155  N   ILE A 579      -6.399 -16.721  -6.938  1.00 90.29           N  
ATOM   4156  CA  ILE A 579      -5.342 -17.470  -7.648  1.00 90.29           C  
ATOM   4157  C   ILE A 579      -5.303 -17.096  -9.130  1.00 90.29           C  
ATOM   4158  CB  ILE A 579      -5.504 -19.000  -7.463  1.00 90.29           C  
ATOM   4159  O   ILE A 579      -4.254 -16.717  -9.644  1.00 90.29           O  
ATOM   4160  CG1 ILE A 579      -5.218 -19.384  -5.996  1.00 90.29           C  
ATOM   4161  CG2 ILE A 579      -4.561 -19.795  -8.393  1.00 90.29           C  
ATOM   4162  CD1 ILE A 579      -5.661 -20.803  -5.617  1.00 90.29           C  
ATOM   4163  N   VAL A 580      -6.440 -17.204  -9.822  1.00 91.35           N  
ATOM   4164  CA  VAL A 580      -6.500 -16.990 -11.276  1.00 91.35           C  
ATOM   4165  C   VAL A 580      -6.137 -15.548 -11.653  1.00 91.35           C  
ATOM   4166  CB  VAL A 580      -7.851 -17.438 -11.874  1.00 91.35           C  
ATOM   4167  O   VAL A 580      -5.262 -15.381 -12.505  1.00 91.35           O  
ATOM   4168  CG1 VAL A 580      -7.945 -17.138 -13.374  1.00 91.35           C  
ATOM   4169  CG2 VAL A 580      -8.047 -18.946 -11.669  1.00 91.35           C  
ATOM   4170  N   PRO A 581      -6.703 -14.504 -11.015  1.00 93.73           N  
ATOM   4171  CA  PRO A 581      -6.355 -13.130 -11.366  1.00 93.73           C  
ATOM   4172  C   PRO A 581      -4.898 -12.790 -11.023  1.00 93.73           C  
ATOM   4173  CB  PRO A 581      -7.350 -12.233 -10.626  1.00 93.73           C  
ATOM   4174  O   PRO A 581      -4.255 -12.079 -11.789  1.00 93.73           O  
ATOM   4175  CG  PRO A 581      -8.489 -13.174 -10.239  1.00 93.73           C  
ATOM   4176  CD  PRO A 581      -7.780 -14.498 -10.033  1.00 93.73           C  
ATOM   4177  N   SER A 582      -4.335 -13.340  -9.938  1.00 92.92           N  
ATOM   4178  CA  SER A 582      -2.930 -13.095  -9.555  1.00 92.92           C  
ATOM   4179  C   SER A 582      -1.917 -13.727 -10.515  1.00 92.92           C  
ATOM   4180  CB  SER A 582      -2.633 -13.618  -8.147  1.00 92.92           C  
ATOM   4181  O   SER A 582      -0.795 -13.239 -10.637  1.00 92.92           O  
ATOM   4182  OG  SER A 582      -3.474 -13.014  -7.194  1.00 92.92           O  
ATOM   4183  N   LEU A 583      -2.288 -14.801 -11.219  1.00 91.87           N  
ATOM   4184  CA  LEU A 583      -1.433 -15.415 -12.240  1.00 91.87           C  
ATOM   4185  C   LEU A 583      -1.410 -14.613 -13.547  1.00 91.87           C  
ATOM   4186  CB  LEU A 583      -1.901 -16.857 -12.498  1.00 91.87           C  
ATOM   4187  O   LEU A 583      -0.422 -14.672 -14.277  1.00 91.87           O  
ATOM   4188  CG  LEU A 583      -1.612 -17.839 -11.349  1.00 91.87           C  
ATOM   4189  CD1 LEU A 583      -2.275 -19.183 -11.660  1.00 91.87           C  
ATOM   4190  CD2 LEU A 583      -0.114 -18.079 -11.147  1.00 91.87           C  
ATOM   4191  N   LEU A 584      -2.463 -13.846 -13.840  1.00 94.68           N  
ATOM   4192  CA  LEU A 584      -2.585 -13.061 -15.068  1.00 94.68           C  
ATOM   4193  C   LEU A 584      -1.381 -12.124 -15.320  1.00 94.68           C  
ATOM   4194  CB  LEU A 584      -3.935 -12.318 -15.051  1.00 94.68           C  
ATOM   4195  O   LEU A 584      -0.774 -12.250 -16.387  1.00 94.68           O  
ATOM   4196  CG  LEU A 584      -4.275 -11.576 -16.354  1.00 94.68           C  
ATOM   4197  CD1 LEU A 584      -4.601 -12.546 -17.491  1.00 94.68           C  
ATOM   4198  CD2 LEU A 584      -5.493 -10.682 -16.126  1.00 94.68           C  
ATOM   4199  N   PRO A 585      -0.966 -11.238 -14.387  1.00 95.17           N  
ATOM   4200  CA  PRO A 585       0.171 -10.343 -14.617  1.00 95.17           C  
ATOM   4201  C   PRO A 585       1.519 -11.064 -14.732  1.00 95.17           C  
ATOM   4202  CB  PRO A 585       0.162  -9.371 -13.437  1.00 95.17           C  
ATOM   4203  O   PRO A 585       2.456 -10.498 -15.284  1.00 95.17           O  
ATOM   4204  CG  PRO A 585      -0.501 -10.157 -12.312  1.00 95.17           C  
ATOM   4205  CD  PRO A 585      -1.548 -10.958 -13.077  1.00 95.17           C  
ATOM   4206  N   VAL A 586       1.628 -12.306 -14.248  1.00 94.09           N  
ATOM   4207  CA  VAL A 586       2.844 -13.122 -14.380  1.00 94.09           C  
ATOM   4208  C   VAL A 586       2.883 -13.829 -15.735  1.00 94.09           C  
ATOM   4209  CB  VAL A 586       2.956 -14.137 -13.222  1.00 94.09           C  
ATOM   4210  O   VAL A 586       3.925 -13.879 -16.381  1.00 94.09           O  
ATOM   4211  CG1 VAL A 586       4.247 -14.961 -13.307  1.00 94.09           C  
ATOM   4212  CG2 VAL A 586       2.943 -13.437 -11.856  1.00 94.09           C  
ATOM   4213  N   LEU A 587       1.752 -14.373 -16.190  1.00 95.51           N  
ATOM   4214  CA  LEU A 587       1.696 -15.190 -17.402  1.00 95.51           C  
ATOM   4215  C   LEU A 587       1.683 -14.358 -18.686  1.00 95.51           C  
ATOM   4216  CB  LEU A 587       0.472 -16.118 -17.336  1.00 95.51           C  
ATOM   4217  O   LEU A 587       2.348 -14.734 -19.646  1.00 95.51           O  
ATOM   4218  CG  LEU A 587       0.546 -17.205 -16.246  1.00 95.51           C  
ATOM   4219  CD1 LEU A 587      -0.763 -17.997 -16.242  1.00 95.51           C  
ATOM   4220  CD2 LEU A 587       1.699 -18.186 -16.470  1.00 95.51           C  
ATOM   4221  N   ILE A 588       0.959 -13.236 -18.728  1.00 97.29           N  
ATOM   4222  CA  ILE A 588       0.846 -12.408 -19.941  1.00 97.29           C  
ATOM   4223  C   ILE A 588       2.207 -11.954 -20.496  1.00 97.29           C  
ATOM   4224  CB  ILE A 588      -0.116 -11.219 -19.721  1.00 97.29           C  
ATOM   4225  O   ILE A 588       2.443 -12.199 -21.681  1.00 97.29           O  
ATOM   4226  CG1 ILE A 588      -1.574 -11.690 -19.512  1.00 97.29           C  
ATOM   4227  CG2 ILE A 588      -0.038 -10.215 -20.889  1.00 97.29           C  
ATOM   4228  CD1 ILE A 588      -2.266 -12.306 -20.736  1.00 97.29           C  
ATOM   4229  N   PRO A 589       3.118 -11.340 -19.713  1.00 97.35           N  
ATOM   4230  CA  PRO A 589       4.414 -10.918 -20.243  1.00 97.35           C  
ATOM   4231  C   PRO A 589       5.256 -12.098 -20.743  1.00 97.35           C  
ATOM   4232  CB  PRO A 589       5.104 -10.153 -19.108  1.00 97.35           C  
ATOM   4233  O   PRO A 589       5.911 -11.976 -21.774  1.00 97.35           O  
ATOM   4234  CG  PRO A 589       4.431 -10.701 -17.856  1.00 97.35           C  
ATOM   4235  CD  PRO A 589       3.001 -10.939 -18.317  1.00 97.35           C  
ATOM   4236  N   VAL A 590       5.187 -13.259 -20.079  1.00 95.93           N  
ATOM   4237  CA  VAL A 590       5.883 -14.481 -20.519  1.00 95.93           C  
ATOM   4238  C   VAL A 590       5.328 -14.971 -21.854  1.00 95.93           C  
ATOM   4239  CB  VAL A 590       5.793 -15.592 -19.455  1.00 95.93           C  
ATOM   4240  O   VAL A 590       6.088 -15.197 -22.791  1.00 95.93           O  
ATOM   4241  CG1 VAL A 590       6.468 -16.891 -19.917  1.00 95.93           C  
ATOM   4242  CG2 VAL A 590       6.471 -15.160 -18.151  1.00 95.93           C  
ATOM   4243  N   LEU A 591       4.005 -15.106 -21.967  1.00 97.28           N  
ATOM   4244  CA  LEU A 591       3.354 -15.583 -23.186  1.00 97.28           C  
ATOM   4245  C   LEU A 591       3.615 -14.631 -24.358  1.00 97.28           C  
ATOM   4246  CB  LEU A 591       1.843 -15.745 -22.936  1.00 97.28           C  
ATOM   4247  O   LEU A 591       4.021 -15.067 -25.430  1.00 97.28           O  
ATOM   4248  CG  LEU A 591       1.459 -16.871 -21.957  1.00 97.28           C  
ATOM   4249  CD1 LEU A 591      -0.043 -16.803 -21.670  1.00 97.28           C  
ATOM   4250  CD2 LEU A 591       1.772 -18.261 -22.507  1.00 97.28           C  
ATOM   4251  N   VAL A 592       3.424 -13.326 -24.162  1.00 98.09           N  
ATOM   4252  CA  VAL A 592       3.647 -12.338 -25.224  1.00 98.09           C  
ATOM   4253  C   VAL A 592       5.123 -12.260 -25.596  1.00 98.09           C  
ATOM   4254  CB  VAL A 592       3.086 -10.964 -24.827  1.00 98.09           C  
ATOM   4255  O   VAL A 592       5.439 -12.270 -26.782  1.00 98.09           O  
ATOM   4256  CG1 VAL A 592       3.469  -9.880 -25.843  1.00 98.09           C  
ATOM   4257  CG2 VAL A 592       1.553 -11.053 -24.754  1.00 98.09           C  
ATOM   4258  N   GLY A 593       6.025 -12.243 -24.614  1.00 96.21           N  
ATOM   4259  CA  GLY A 593       7.462 -12.231 -24.862  1.00 96.21           C  
ATOM   4260  C   GLY A 593       7.918 -13.428 -25.694  1.00 96.21           C  
ATOM   4261  O   GLY A 593       8.592 -13.244 -26.703  1.00 96.21           O  
ATOM   4262  N   VAL A 594       7.489 -14.639 -25.329  1.00 94.68           N  
ATOM   4263  CA  VAL A 594       7.889 -15.879 -26.014  1.00 94.68           C  
ATOM   4264  C   VAL A 594       7.239 -16.025 -27.395  1.00 94.68           C  
ATOM   4265  CB  VAL A 594       7.588 -17.097 -25.115  1.00 94.68           C  
ATOM   4266  O   VAL A 594       7.902 -16.466 -28.331  1.00 94.68           O  
ATOM   4267  CG1 VAL A 594       7.802 -18.443 -25.822  1.00 94.68           C  
ATOM   4268  CG2 VAL A 594       8.495 -17.092 -23.874  1.00 94.68           C  
ATOM   4269  N   PHE A 595       5.956 -15.676 -27.553  1.00 96.44           N  
ATOM   4270  CA  PHE A 595       5.220 -15.940 -28.799  1.00 96.44           C  
ATOM   4271  C   PHE A 595       5.184 -14.768 -29.787  1.00 96.44           C  
ATOM   4272  CB  PHE A 595       3.794 -16.416 -28.478  1.00 96.44           C  
ATOM   4273  O   PHE A 595       5.090 -15.003 -30.990  1.00 96.44           O  
ATOM   4274  CG  PHE A 595       3.726 -17.775 -27.804  1.00 96.44           C  
ATOM   4275  CD1 PHE A 595       4.158 -18.919 -28.500  1.00 96.44           C  
ATOM   4276  CD2 PHE A 595       3.222 -17.913 -26.496  1.00 96.44           C  
ATOM   4277  CE1 PHE A 595       4.110 -20.183 -27.887  1.00 96.44           C  
ATOM   4278  CE2 PHE A 595       3.196 -19.173 -25.876  1.00 96.44           C  
ATOM   4279  CZ  PHE A 595       3.639 -20.309 -26.570  1.00 96.44           C  
ATOM   4280  N   LEU A 596       5.227 -13.522 -29.310  1.00 96.54           N  
ATOM   4281  CA  LEU A 596       5.135 -12.310 -30.141  1.00 96.54           C  
ATOM   4282  C   LEU A 596       6.416 -11.463 -30.113  1.00 96.54           C  
ATOM   4283  CB  LEU A 596       3.918 -11.472 -29.711  1.00 96.54           C  
ATOM   4284  O   LEU A 596       6.564 -10.546 -30.922  1.00 96.54           O  
ATOM   4285  CG  LEU A 596       2.553 -12.175 -29.792  1.00 96.54           C  
ATOM   4286  CD1 LEU A 596       1.451 -11.216 -29.332  1.00 96.54           C  
ATOM   4287  CD2 LEU A 596       2.218 -12.618 -31.218  1.00 96.54           C  
ATOM   4288  N   GLY A 597       7.346 -11.777 -29.211  1.00 94.74           N  
ATOM   4289  CA  GLY A 597       8.652 -11.144 -29.126  1.00 94.74           C  
ATOM   4290  C   GLY A 597       8.693  -9.861 -28.282  1.00 94.74           C  
ATOM   4291  O   GLY A 597       7.666  -9.337 -27.833  1.00 94.74           O  
ATOM   4292  N   PRO A 598       9.905  -9.316 -28.079  1.00 95.25           N  
ATOM   4293  CA  PRO A 598      10.159  -8.199 -27.166  1.00 95.25           C  
ATOM   4294  C   PRO A 598       9.486  -6.881 -27.584  1.00 95.25           C  
ATOM   4295  CB  PRO A 598      11.686  -8.079 -27.104  1.00 95.25           C  
ATOM   4296  O   PRO A 598       9.065  -6.110 -26.726  1.00 95.25           O  
ATOM   4297  CG  PRO A 598      12.162  -8.709 -28.414  1.00 95.25           C  
ATOM   4298  CD  PRO A 598      11.151  -9.820 -28.637  1.00 95.25           C  
ATOM   4299  N   GLN A 599       9.292  -6.630 -28.884  1.00 94.19           N  
ATOM   4300  CA  GLN A 599       8.587  -5.427 -29.356  1.00 94.19           C  
ATOM   4301  C   GLN A 599       7.103  -5.431 -28.967  1.00 94.19           C  
ATOM   4302  CB  GLN A 599       8.729  -5.288 -30.875  1.00 94.19           C  
ATOM   4303  O   GLN A 599       6.579  -4.416 -28.506  1.00 94.19           O  
ATOM   4304  CG  GLN A 599      10.157  -4.906 -31.281  1.00 94.19           C  
ATOM   4305  CD  GLN A 599      10.279  -4.719 -32.787  1.00 94.19           C  
ATOM   4306  NE2 GLN A 599      10.880  -3.640 -33.242  1.00 94.19           N  
ATOM   4307  OE1 GLN A 599       9.796  -5.511 -33.584  1.00 94.19           O  
ATOM   4308  N   ALA A 600       6.429  -6.579 -29.111  1.00 97.40           N  
ATOM   4309  CA  ALA A 600       5.051  -6.734 -28.653  1.00 97.40           C  
ATOM   4310  C   ALA A 600       4.967  -6.653 -27.126  1.00 97.40           C  
ATOM   4311  CB  ALA A 600       4.498  -8.064 -29.172  1.00 97.40           C  
ATOM   4312  O   ALA A 600       4.063  -6.010 -26.593  1.00 97.40           O  
ATOM   4313  N   LEU A 601       5.938  -7.239 -26.420  1.00 97.61           N  
ATOM   4314  CA  LEU A 601       6.019  -7.145 -24.967  1.00 97.61           C  
ATOM   4315  C   LEU A 601       6.172  -5.692 -24.497  1.00 97.61           C  
ATOM   4316  CB  LEU A 601       7.150  -8.054 -24.469  1.00 97.61           C  
ATOM   4317  O   LEU A 601       5.427  -5.275 -23.618  1.00 97.61           O  
ATOM   4318  CG  LEU A 601       7.312  -8.080 -22.940  1.00 97.61           C  
ATOM   4319  CD1 LEU A 601       6.014  -8.445 -22.222  1.00 97.61           C  
ATOM   4320  CD2 LEU A 601       8.351  -9.137 -22.578  1.00 97.61           C  
ATOM   4321  N   GLY A 602       7.029  -4.885 -25.128  1.00 96.27           N  
ATOM   4322  CA  GLY A 602       7.128  -3.455 -24.816  1.00 96.27           C  
ATOM   4323  C   GLY A 602       5.810  -2.700 -25.030  1.00 96.27           C  
ATOM   4324  O   GLY A 602       5.436  -1.861 -24.210  1.00 96.27           O  
ATOM   4325  N   GLY A 603       5.045  -3.059 -26.068  1.00 97.42           N  
ATOM   4326  CA  GLY A 603       3.674  -2.574 -26.243  1.00 97.42           C  
ATOM   4327  C   GLY A 603       2.750  -2.970 -25.083  1.00 97.42           C  
ATOM   4328  O   GLY A 603       1.987  -2.134 -24.602  1.00 97.42           O  
ATOM   4329  N   VAL A 604       2.844  -4.210 -24.583  1.00 98.40           N  
ATOM   4330  CA  VAL A 604       2.076  -4.675 -23.410  1.00 98.40           C  
ATOM   4331  C   VAL A 604       2.405  -3.856 -22.169  1.00 98.40           C  
ATOM   4332  CB  VAL A 604       2.285  -6.178 -23.133  1.00 98.40           C  
ATOM   4333  O   VAL A 604       1.484  -3.447 -21.458  1.00 98.40           O  
ATOM   4334  CG1 VAL A 604       1.723  -6.659 -21.788  1.00 98.40           C  
ATOM   4335  CG2 VAL A 604       1.599  -7.003 -24.217  1.00 98.40           C  
ATOM   4336  N   LEU A 605       3.689  -3.573 -21.930  1.00 97.31           N  
ATOM   4337  CA  LEU A 605       4.127  -2.763 -20.795  1.00 97.31           C  
ATOM   4338  C   LEU A 605       3.446  -1.393 -20.827  1.00 97.31           C  
ATOM   4339  CB  LEU A 605       5.663  -2.626 -20.778  1.00 97.31           C  
ATOM   4340  O   LEU A 605       2.695  -1.062 -19.909  1.00 97.31           O  
ATOM   4341  CG  LEU A 605       6.459  -3.941 -20.679  1.00 97.31           C  
ATOM   4342  CD1 LEU A 605       7.939  -3.686 -20.415  1.00 97.31           C  
ATOM   4343  CD2 LEU A 605       5.889  -4.858 -19.608  1.00 97.31           C  
ATOM   4344  N   MET A 606       3.589  -0.651 -21.927  1.00 95.53           N  
ATOM   4345  CA  MET A 606       2.993   0.682 -22.053  1.00 95.53           C  
ATOM   4346  C   MET A 606       1.462   0.665 -22.051  1.00 95.53           C  
ATOM   4347  CB  MET A 606       3.529   1.375 -23.313  1.00 95.53           C  
ATOM   4348  O   MET A 606       0.842   1.503 -21.396  1.00 95.53           O  
ATOM   4349  CG  MET A 606       4.990   1.807 -23.146  1.00 95.53           C  
ATOM   4350  SD  MET A 606       5.341   2.866 -21.708  1.00 95.53           S  
ATOM   4351  CE  MET A 606       4.258   4.284 -22.020  1.00 95.53           C  
ATOM   4352  N   GLY A 607       0.835  -0.304 -22.725  1.00 97.43           N  
ATOM   4353  CA  GLY A 607      -0.623  -0.448 -22.740  1.00 97.43           C  
ATOM   4354  C   GLY A 607      -1.191  -0.687 -21.339  1.00 97.43           C  
ATOM   4355  O   GLY A 607      -2.196  -0.073 -20.963  1.00 97.43           O  
ATOM   4356  N   SER A 608      -0.509  -1.529 -20.553  1.00 97.44           N  
ATOM   4357  CA  SER A 608      -0.890  -1.837 -19.172  1.00 97.44           C  
ATOM   4358  C   SER A 608      -0.689  -0.651 -18.230  1.00 97.44           C  
ATOM   4359  CB  SER A 608      -0.152  -3.080 -18.659  1.00 97.44           C  
ATOM   4360  O   SER A 608      -1.559  -0.399 -17.402  1.00 97.44           O  
ATOM   4361  OG  SER A 608       1.208  -2.826 -18.360  1.00 97.44           O  
ATOM   4362  N   ILE A 609       0.388   0.126 -18.399  1.00 95.60           N  
ATOM   4363  CA  ILE A 609       0.662   1.330 -17.602  1.00 95.60           C  
ATOM   4364  C   ILE A 609      -0.415   2.382 -17.846  1.00 95.60           C  
ATOM   4365  CB  ILE A 609       2.069   1.890 -17.920  1.00 95.60           C  
ATOM   4366  O   ILE A 609      -1.035   2.856 -16.895  1.00 95.60           O  
ATOM   4367  CG1 ILE A 609       3.143   0.916 -17.397  1.00 95.60           C  
ATOM   4368  CG2 ILE A 609       2.283   3.280 -17.282  1.00 95.60           C  
ATOM   4369  CD1 ILE A 609       4.551   1.194 -17.943  1.00 95.60           C  
ATOM   4370  N   VAL A 610      -0.659   2.729 -19.116  1.00 95.44           N  
ATOM   4371  CA  VAL A 610      -1.615   3.782 -19.477  1.00 95.44           C  
ATOM   4372  C   VAL A 610      -3.000   3.406 -18.971  1.00 95.44           C  
ATOM   4373  CB  VAL A 610      -1.611   4.050 -20.996  1.00 95.44           C  
ATOM   4374  O   VAL A 610      -3.582   4.135 -18.175  1.00 95.44           O  
ATOM   4375  CG1 VAL A 610      -2.726   5.014 -21.424  1.00 95.44           C  
ATOM   4376  CG2 VAL A 610      -0.278   4.679 -21.425  1.00 95.44           C  
ATOM   4377  N   THR A 611      -3.512   2.242 -19.367  1.00 97.44           N  
ATOM   4378  CA  THR A 611      -4.877   1.846 -19.001  1.00 97.44           C  
ATOM   4379  C   THR A 611      -5.008   1.561 -17.507  1.00 97.44           C  
ATOM   4380  CB  THR A 611      -5.323   0.632 -19.815  1.00 97.44           C  
ATOM   4381  O   THR A 611      -5.992   1.963 -16.886  1.00 97.44           O  
ATOM   4382  CG2 THR A 611      -6.798   0.348 -19.586  1.00 97.44           C  
ATOM   4383  OG1 THR A 611      -5.128   0.882 -21.189  1.00 97.44           O  
ATOM   4384  N   GLY A 612      -4.002   0.918 -16.910  1.00 96.99           N  
ATOM   4385  CA  GLY A 612      -3.982   0.592 -15.489  1.00 96.99           C  
ATOM   4386  C   GLY A 612      -4.057   1.834 -14.611  1.00 96.99           C  
ATOM   4387  O   GLY A 612      -4.862   1.859 -13.687  1.00 96.99           O  
ATOM   4388  N   LEU A 613      -3.314   2.895 -14.944  1.00 95.98           N  
ATOM   4389  CA  LEU A 613      -3.354   4.153 -14.196  1.00 95.98           C  
ATOM   4390  C   LEU A 613      -4.760   4.774 -14.191  1.00 95.98           C  
ATOM   4391  CB  LEU A 613      -2.303   5.109 -14.792  1.00 95.98           C  
ATOM   4392  O   LEU A 613      -5.272   5.135 -13.131  1.00 95.98           O  
ATOM   4393  CG  LEU A 613      -2.163   6.448 -14.045  1.00 95.98           C  
ATOM   4394  CD1 LEU A 613      -1.695   6.249 -12.603  1.00 95.98           C  
ATOM   4395  CD2 LEU A 613      -1.147   7.338 -14.760  1.00 95.98           C  
ATOM   4396  N   PHE A 614      -5.411   4.862 -15.356  1.00 97.07           N  
ATOM   4397  CA  PHE A 614      -6.758   5.432 -15.457  1.00 97.07           C  
ATOM   4398  C   PHE A 614      -7.798   4.605 -14.702  1.00 97.07           C  
ATOM   4399  CB  PHE A 614      -7.171   5.587 -16.928  1.00 97.07           C  
ATOM   4400  O   PHE A 614      -8.593   5.173 -13.951  1.00 97.07           O  
ATOM   4401  CG  PHE A 614      -6.523   6.769 -17.618  1.00 97.07           C  
ATOM   4402  CD1 PHE A 614      -6.980   8.070 -17.355  1.00 97.07           C  
ATOM   4403  CD2 PHE A 614      -5.478   6.583 -18.534  1.00 97.07           C  
ATOM   4404  CE1 PHE A 614      -6.370   9.177 -17.970  1.00 97.07           C  
ATOM   4405  CE2 PHE A 614      -4.836   7.684 -19.122  1.00 97.07           C  
ATOM   4406  CZ  PHE A 614      -5.285   8.984 -18.842  1.00 97.07           C  
ATOM   4407  N   ILE A 615      -7.793   3.279 -14.876  1.00 97.26           N  
ATOM   4408  CA  ILE A 615      -8.753   2.407 -14.194  1.00 97.26           C  
ATOM   4409  C   ILE A 615      -8.523   2.444 -12.684  1.00 97.26           C  
ATOM   4410  CB  ILE A 615      -8.711   0.969 -14.746  1.00 97.26           C  
ATOM   4411  O   ILE A 615      -9.481   2.639 -11.946  1.00 97.26           O  
ATOM   4412  CG1 ILE A 615      -9.152   0.958 -16.222  1.00 97.26           C  
ATOM   4413  CG2 ILE A 615      -9.642   0.050 -13.934  1.00 97.26           C  
ATOM   4414  CD1 ILE A 615      -9.167  -0.455 -16.800  1.00 97.26           C  
ATOM   4415  N   ALA A 616      -7.279   2.327 -12.217  1.00 97.32           N  
ATOM   4416  CA  ALA A 616      -6.969   2.307 -10.791  1.00 97.32           C  
ATOM   4417  C   ALA A 616      -7.411   3.598 -10.083  1.00 97.32           C  
ATOM   4418  CB  ALA A 616      -5.469   2.059 -10.625  1.00 97.32           C  
ATOM   4419  O   ALA A 616      -8.058   3.531  -9.033  1.00 97.32           O  
ATOM   4420  N   ILE A 617      -7.121   4.770 -10.671  1.00 96.83           N  
ATOM   4421  CA  ILE A 617      -7.562   6.063 -10.120  1.00 96.83           C  
ATOM   4422  C   ILE A 617      -9.087   6.155 -10.139  1.00 96.83           C  
ATOM   4423  CB  ILE A 617      -6.940   7.261 -10.876  1.00 96.83           C  
ATOM   4424  O   ILE A 617      -9.686   6.524  -9.132  1.00 96.83           O  
ATOM   4425  CG1 ILE A 617      -5.409   7.302 -10.697  1.00 96.83           C  
ATOM   4426  CG2 ILE A 617      -7.556   8.582 -10.361  1.00 96.83           C  
ATOM   4427  CD1 ILE A 617      -4.708   8.228 -11.699  1.00 96.83           C  
ATOM   4428  N   SER A 618      -9.717   5.804 -11.264  1.00 97.71           N  
ATOM   4429  CA  SER A 618     -11.173   5.880 -11.401  1.00 97.71           C  
ATOM   4430  C   SER A 618     -11.888   4.996 -10.384  1.00 97.71           C  
ATOM   4431  CB  SER A 618     -11.582   5.488 -12.823  1.00 97.71           C  
ATOM   4432  O   SER A 618     -12.860   5.428  -9.764  1.00 97.71           O  
ATOM   4433  OG  SER A 618     -12.960   5.721 -13.017  1.00 97.71           O  
ATOM   4434  N   MET A 619     -11.355   3.791 -10.175  1.00 97.32           N  
ATOM   4435  CA  MET A 619     -11.850   2.817  -9.216  1.00 97.32           C  
ATOM   4436  C   MET A 619     -11.749   3.305  -7.775  1.00 97.32           C  
ATOM   4437  CB  MET A 619     -11.158   1.468  -9.438  1.00 97.32           C  
ATOM   4438  O   MET A 619     -12.740   3.368  -7.049  1.00 97.32           O  
ATOM   4439  CG  MET A 619     -11.734   0.740 -10.653  1.00 97.32           C  
ATOM   4440  SD  MET A 619     -11.108  -0.938 -10.921  1.00 97.32           S  
ATOM   4441  CE  MET A 619     -12.292  -1.504 -12.174  1.00 97.32           C  
ATOM   4442  N   THR A 620     -10.553   3.731  -7.391  1.00 95.63           N  
ATOM   4443  CA  THR A 620     -10.247   4.146  -6.021  1.00 95.63           C  
ATOM   4444  C   THR A 620     -10.954   5.441  -5.639  1.00 95.63           C  
ATOM   4445  CB  THR A 620      -8.737   4.278  -5.860  1.00 95.63           C  
ATOM   4446  O   THR A 620     -11.591   5.509  -4.590  1.00 95.63           O  
ATOM   4447  CG2 THR A 620      -8.320   4.586  -4.429  1.00 95.63           C  
ATOM   4448  OG1 THR A 620      -8.134   3.064  -6.250  1.00 95.63           O  
ATOM   4449  N   ALA A 621     -10.887   6.465  -6.492  1.00 95.84           N  
ATOM   4450  CA  ALA A 621     -11.526   7.746  -6.212  1.00 95.84           C  
ATOM   4451  C   ALA A 621     -13.054   7.648  -6.296  1.00 95.84           C  
ATOM   4452  CB  ALA A 621     -10.975   8.803  -7.173  1.00 95.84           C  
ATOM   4453  O   ALA A 621     -13.743   8.204  -5.446  1.00 95.84           O  
ATOM   4454  N   GLY A 622     -13.589   6.924  -7.288  1.00 96.72           N  
ATOM   4455  CA  GLY A 622     -15.031   6.727  -7.440  1.00 96.72           C  
ATOM   4456  C   GLY A 622     -15.641   5.994  -6.248  1.00 96.72           C  
ATOM   4457  O   GLY A 622     -16.612   6.476  -5.670  1.00 96.72           O  
ATOM   4458  N   GLY A 623     -15.035   4.878  -5.828  1.00 96.45           N  
ATOM   4459  CA  GLY A 623     -15.519   4.148  -4.657  1.00 96.45           C  
ATOM   4460  C   GLY A 623     -15.303   4.884  -3.340  1.00 96.45           C  
ATOM   4461  O   GLY A 623     -16.229   4.933  -2.537  1.00 96.45           O  
ATOM   4462  N   GLY A 624     -14.166   5.558  -3.146  1.00 95.49           N  
ATOM   4463  CA  GLY A 624     -13.974   6.418  -1.973  1.00 95.49           C  
ATOM   4464  C   GLY A 624     -14.998   7.557  -1.893  1.00 95.49           C  
ATOM   4465  O   GLY A 624     -15.430   7.933  -0.808  1.00 95.49           O  
ATOM   4466  N   ALA A 625     -15.434   8.088  -3.038  1.00 97.68           N  
ATOM   4467  CA  ALA A 625     -16.461   9.121  -3.081  1.00 97.68           C  
ATOM   4468  C   ALA A 625     -17.871   8.580  -2.772  1.00 97.68           C  
ATOM   4469  CB  ALA A 625     -16.385   9.823  -4.440  1.00 97.68           C  
ATOM   4470  O   ALA A 625     -18.652   9.291  -2.140  1.00 97.68           O  
ATOM   4471  N   TRP A 626     -18.202   7.345  -3.176  1.00 97.47           N  
ATOM   4472  CA  TRP A 626     -19.456   6.685  -2.777  1.00 97.47           C  
ATOM   4473  C   TRP A 626     -19.533   6.452  -1.266  1.00 97.47           C  
ATOM   4474  CB  TRP A 626     -19.641   5.352  -3.515  1.00 97.47           C  
ATOM   4475  O   TRP A 626     -20.541   6.806  -0.655  1.00 97.47           O  
ATOM   4476  CG  TRP A 626     -20.284   5.421  -4.865  1.00 97.47           C  
ATOM   4477  CD1 TRP A 626     -21.462   6.019  -5.145  1.00 97.47           C  
ATOM   4478  CD2 TRP A 626     -19.867   4.779  -6.104  1.00 97.47           C  
ATOM   4479  CE2 TRP A 626     -20.841   5.043  -7.106  1.00 97.47           C  
ATOM   4480  CE3 TRP A 626     -18.805   3.934  -6.473  1.00 97.47           C  
ATOM   4481  NE1 TRP A 626     -21.796   5.809  -6.467  1.00 97.47           N  
ATOM   4482  CH2 TRP A 626     -19.596   3.756  -8.750  1.00 97.47           C  
ATOM   4483  CZ2 TRP A 626     -20.709   4.535  -8.405  1.00 97.47           C  
ATOM   4484  CZ3 TRP A 626     -18.639   3.451  -7.778  1.00 97.47           C  
ATOM   4485  N   ASP A 627     -18.459   5.940  -0.671  1.00 94.41           N  
ATOM   4486  CA  ASP A 627     -18.353   5.710   0.775  1.00 94.41           C  
ATOM   4487  C   ASP A 627     -18.547   7.001   1.569  1.00 94.41           C  
ATOM   4488  CB  ASP A 627     -16.958   5.158   1.047  1.00 94.41           C  
ATOM   4489  O   ASP A 627     -19.437   7.139   2.410  1.00 94.41           O  
ATOM   4490  CG  ASP A 627     -16.742   4.651   2.477  1.00 94.41           C  
ATOM   4491  OD1 ASP A 627     -17.611   4.833   3.361  1.00 94.41           O  
ATOM   4492  OD2 ASP A 627     -15.630   4.111   2.667  1.00 94.41           O  
ATOM   4493  N   ASN A 628     -17.786   8.034   1.217  1.00 95.16           N  
ATOM   4494  CA  ASN A 628     -17.880   9.299   1.925  1.00 95.16           C  
ATOM   4495  C   ASN A 628     -19.210  10.020   1.647  1.00 95.16           C  
ATOM   4496  CB  ASN A 628     -16.612  10.108   1.628  1.00 95.16           C  
ATOM   4497  O   ASN A 628     -19.673  10.789   2.487  1.00 95.16           O  
ATOM   4498  CG  ASN A 628     -15.403   9.495   2.329  1.00 95.16           C  
ATOM   4499  ND2 ASN A 628     -14.228   9.578   1.770  1.00 95.16           N  
ATOM   4500  OD1 ASN A 628     -15.478   8.955   3.415  1.00 95.16           O  
ATOM   4501  N   ALA A 629     -19.896   9.735   0.534  1.00 97.32           N  
ATOM   4502  CA  ALA A 629     -21.260  10.215   0.312  1.00 97.32           C  
ATOM   4503  C   ALA A 629     -22.274   9.533   1.245  1.00 97.32           C  
ATOM   4504  CB  ALA A 629     -21.633  10.035  -1.161  1.00 97.32           C  
ATOM   4505  O   ALA A 629     -23.197  10.202   1.718  1.00 97.32           O  
ATOM   4506  N   LYS A 630     -22.091   8.237   1.548  1.00 94.06           N  
ATOM   4507  CA  LYS A 630     -22.840   7.528   2.600  1.00 94.06           C  
ATOM   4508  C   LYS A 630     -22.596   8.202   3.950  1.00 94.06           C  
ATOM   4509  CB  LYS A 630     -22.478   6.023   2.594  1.00 94.06           C  
ATOM   4510  O   LYS A 630     -23.563   8.663   4.553  1.00 94.06           O  
ATOM   4511  CG  LYS A 630     -23.131   5.189   3.714  1.00 94.06           C  
ATOM   4512  CD  LYS A 630     -22.422   3.834   3.949  1.00 94.06           C  
ATOM   4513  CE  LYS A 630     -21.035   3.986   4.613  1.00 94.06           C  
ATOM   4514  NZ  LYS A 630     -20.269   2.708   4.707  1.00 94.06           N  
ATOM   4515  N   LYS A 631     -21.337   8.367   4.370  1.00 90.66           N  
ATOM   4516  CA  LYS A 631     -20.987   9.000   5.659  1.00 90.66           C  
ATOM   4517  C   LYS A 631     -21.524  10.436   5.770  1.00 90.66           C  
ATOM   4518  CB  LYS A 631     -19.463   8.941   5.887  1.00 90.66           C  
ATOM   4519  O   LYS A 631     -22.109  10.799   6.783  1.00 90.66           O  
ATOM   4520  CG  LYS A 631     -18.895   7.511   6.052  1.00 90.66           C  
ATOM   4521  CD  LYS A 631     -19.108   6.872   7.444  1.00 90.66           C  
ATOM   4522  CE  LYS A 631     -18.603   5.410   7.451  1.00 90.66           C  
ATOM   4523  NZ  LYS A 631     -18.621   4.733   8.784  1.00 90.66           N  
ATOM   4524  N   TYR A 632     -21.465  11.225   4.692  1.00 93.88           N  
ATOM   4525  CA  TYR A 632     -22.057  12.569   4.661  1.00 93.88           C  
ATOM   4526  C   TYR A 632     -23.562  12.566   4.977  1.00 93.88           C  
ATOM   4527  CB  TYR A 632     -21.818  13.204   3.284  1.00 93.88           C  
ATOM   4528  O   TYR A 632     -24.049  13.452   5.678  1.00 93.88           O  
ATOM   4529  CG  TYR A 632     -22.290  14.643   3.177  1.00 93.88           C  
ATOM   4530  CD1 TYR A 632     -23.505  14.960   2.539  1.00 93.88           C  
ATOM   4531  CD2 TYR A 632     -21.514  15.668   3.743  1.00 93.88           C  
ATOM   4532  CE1 TYR A 632     -23.913  16.305   2.431  1.00 93.88           C  
ATOM   4533  CE2 TYR A 632     -21.907  17.013   3.627  1.00 93.88           C  
ATOM   4534  OH  TYR A 632     -23.503  18.626   2.852  1.00 93.88           O  
ATOM   4535  CZ  TYR A 632     -23.110  17.332   2.966  1.00 93.88           C  
ATOM   4536  N   ILE A 633     -24.315  11.582   4.477  1.00 95.60           N  
ATOM   4537  CA  ILE A 633     -25.738  11.417   4.807  1.00 95.60           C  
ATOM   4538  C   ILE A 633     -25.904  10.930   6.250  1.00 95.60           C  
ATOM   4539  CB  ILE A 633     -26.418  10.480   3.784  1.00 95.60           C  
ATOM   4540  O   ILE A 633     -26.786  11.414   6.954  1.00 95.60           O  
ATOM   4541  CG1 ILE A 633     -26.499  11.195   2.420  1.00 95.60           C  
ATOM   4542  CG2 ILE A 633     -27.836  10.072   4.228  1.00 95.60           C  
ATOM   4543  CD1 ILE A 633     -26.728  10.256   1.236  1.00 95.60           C  
ATOM   4544  N   GLU A 634     -25.054  10.017   6.717  1.00 88.97           N  
ATOM   4545  CA  GLU A 634     -25.081   9.503   8.093  1.00 88.97           C  
ATOM   4546  C   GLU A 634     -24.840  10.589   9.151  1.00 88.97           C  
ATOM   4547  CB  GLU A 634     -24.076   8.356   8.249  1.00 88.97           C  
ATOM   4548  O   GLU A 634     -25.459  10.528  10.213  1.00 88.97           O  
ATOM   4549  CG  GLU A 634     -24.524   7.138   7.430  1.00 88.97           C  
ATOM   4550  CD  GLU A 634     -23.584   5.935   7.521  1.00 88.97           C  
ATOM   4551  OE1 GLU A 634     -24.059   4.846   7.123  1.00 88.97           O  
ATOM   4552  OE2 GLU A 634     -22.437   6.097   7.980  1.00 88.97           O  
ATOM   4553  N   ASP A 635     -24.075  11.631   8.812  1.00 87.52           N  
ATOM   4554  CA  ASP A 635     -23.864  12.843   9.621  1.00 87.52           C  
ATOM   4555  C   ASP A 635     -25.107  13.761   9.711  1.00 87.52           C  
ATOM   4556  CB  ASP A 635     -22.650  13.617   9.073  1.00 87.52           C  
ATOM   4557  O   ASP A 635     -25.056  14.857  10.272  1.00 87.52           O  
ATOM   4558  CG  ASP A 635     -21.294  12.949   9.327  1.00 87.52           C  
ATOM   4559  OD1 ASP A 635     -21.219  12.066  10.209  1.00 87.52           O  
ATOM   4560  OD2 ASP A 635     -20.324  13.407   8.677  1.00 87.52           O  
ATOM   4561  N   GLY A 636     -26.249  13.333   9.161  1.00 90.27           N  
ATOM   4562  CA  GLY A 636     -27.546  14.006   9.284  1.00 90.27           C  
ATOM   4563  C   GLY A 636     -27.994  14.770   8.038  1.00 90.27           C  
ATOM   4564  O   GLY A 636     -29.091  15.337   8.025  1.00 90.27           O  
ATOM   4565  N   ASN A 637     -27.199  14.774   6.967  1.00 95.11           N  
ATOM   4566  CA  ASN A 637     -27.597  15.396   5.706  1.00 95.11           C  
ATOM   4567  C   ASN A 637     -28.661  14.550   4.991  1.00 95.11           C  
ATOM   4568  CB  ASN A 637     -26.372  15.684   4.827  1.00 95.11           C  
ATOM   4569  O   ASN A 637     -28.711  13.331   5.124  1.00 95.11           O  
ATOM   4570  CG  ASN A 637     -25.426  16.657   5.507  1.00 95.11           C  
ATOM   4571  ND2 ASN A 637     -24.391  16.178   6.152  1.00 95.11           N  
ATOM   4572  OD1 ASN A 637     -25.649  17.857   5.494  1.00 95.11           O  
ATOM   4573  N   TYR A 638     -29.539  15.202   4.226  1.00 96.56           N  
ATOM   4574  CA  TYR A 638     -30.566  14.543   3.401  1.00 96.56           C  
ATOM   4575  C   TYR A 638     -31.467  13.527   4.134  1.00 96.56           C  
ATOM   4576  CB  TYR A 638     -29.919  13.961   2.135  1.00 96.56           C  
ATOM   4577  O   TYR A 638     -31.996  12.604   3.519  1.00 96.56           O  
ATOM   4578  CG  TYR A 638     -29.087  14.957   1.351  1.00 96.56           C  
ATOM   4579  CD1 TYR A 638     -29.694  16.111   0.818  1.00 96.56           C  
ATOM   4580  CD2 TYR A 638     -27.711  14.736   1.154  1.00 96.56           C  
ATOM   4581  CE1 TYR A 638     -28.926  17.046   0.100  1.00 96.56           C  
ATOM   4582  CE2 TYR A 638     -26.943  15.660   0.425  1.00 96.56           C  
ATOM   4583  OH  TYR A 638     -26.801  17.721  -0.781  1.00 96.56           O  
ATOM   4584  CZ  TYR A 638     -27.547  16.822  -0.092  1.00 96.56           C  
ATOM   4585  N   GLY A 639     -31.688  13.723   5.438  1.00 93.47           N  
ATOM   4586  CA  GLY A 639     -32.578  12.893   6.254  1.00 93.47           C  
ATOM   4587  C   GLY A 639     -31.872  11.902   7.178  1.00 93.47           C  
ATOM   4588  O   GLY A 639     -32.555  11.277   7.985  1.00 93.47           O  
ATOM   4589  N   GLY A 640     -30.542  11.780   7.122  1.00 91.53           N  
ATOM   4590  CA  GLY A 640     -29.800  10.966   8.084  1.00 91.53           C  
ATOM   4591  C   GLY A 640     -29.902   9.454   7.857  1.00 91.53           C  
ATOM   4592  O   GLY A 640     -30.450   8.981   6.853  1.00 91.53           O  
ATOM   4593  N   LYS A 641     -29.389   8.693   8.834  1.00 87.05           N  
ATOM   4594  CA  LYS A 641     -29.461   7.222   8.885  1.00 87.05           C  
ATOM   4595  C   LYS A 641     -30.908   6.725   8.746  1.00 87.05           C  
ATOM   4596  CB  LYS A 641     -28.823   6.697  10.192  1.00 87.05           C  
ATOM   4597  O   LYS A 641     -31.819   7.236   9.392  1.00 87.05           O  
ATOM   4598  CG  LYS A 641     -27.292   6.863  10.212  1.00 87.05           C  
ATOM   4599  CD  LYS A 641     -26.604   6.271  11.458  1.00 87.05           C  
ATOM   4600  CE  LYS A 641     -25.078   6.470  11.347  1.00 87.05           C  
ATOM   4601  NZ  LYS A 641     -24.296   5.814  12.432  1.00 87.05           N  
ATOM   4602  N   GLY A 642     -31.118   5.715   7.902  1.00 84.33           N  
ATOM   4603  CA  GLY A 642     -32.418   5.079   7.653  1.00 84.33           C  
ATOM   4604  C   GLY A 642     -33.318   5.788   6.630  1.00 84.33           C  
ATOM   4605  O   GLY A 642     -34.335   5.219   6.224  1.00 84.33           O  
ATOM   4606  N   SER A 643     -32.950   6.992   6.177  1.00 92.05           N  
ATOM   4607  CA  SER A 643     -33.650   7.693   5.093  1.00 92.05           C  
ATOM   4608  C   SER A 643     -33.520   6.962   3.748  1.00 92.05           C  
ATOM   4609  CB  SER A 643     -33.144   9.136   4.972  1.00 92.05           C  
ATOM   4610  O   SER A 643     -32.629   6.135   3.546  1.00 92.05           O  
ATOM   4611  OG  SER A 643     -31.806   9.167   4.518  1.00 92.05           O  
ATOM   4612  N   ASP A 644     -34.381   7.285   2.781  1.00 93.20           N  
ATOM   4613  CA  ASP A 644     -34.276   6.694   1.439  1.00 93.20           C  
ATOM   4614  C   ASP A 644     -32.999   7.141   0.708  1.00 93.20           C  
ATOM   4615  CB  ASP A 644     -35.539   7.007   0.628  1.00 93.20           C  
ATOM   4616  O   ASP A 644     -32.404   6.356  -0.032  1.00 93.20           O  
ATOM   4617  CG  ASP A 644     -36.789   6.307   1.181  1.00 93.20           C  
ATOM   4618  OD1 ASP A 644     -36.656   5.231   1.831  1.00 93.20           O  
ATOM   4619  OD2 ASP A 644     -37.883   6.868   0.957  1.00 93.20           O  
ATOM   4620  N   ALA A 645     -32.511   8.356   0.989  1.00 96.20           N  
ATOM   4621  CA  ALA A 645     -31.207   8.811   0.517  1.00 96.20           C  
ATOM   4622  C   ALA A 645     -30.066   7.972   1.116  1.00 96.20           C  
ATOM   4623  CB  ALA A 645     -31.046  10.299   0.851  1.00 96.20           C  
ATOM   4624  O   ALA A 645     -29.139   7.600   0.398  1.00 96.20           O  
ATOM   4625  N   HIS A 646     -30.146   7.620   2.405  1.00 93.22           N  
ATOM   4626  CA  HIS A 646     -29.162   6.747   3.052  1.00 93.22           C  
ATOM   4627  C   HIS A 646     -29.139   5.355   2.420  1.00 93.22           C  
ATOM   4628  CB  HIS A 646     -29.429   6.690   4.561  1.00 93.22           C  
ATOM   4629  O   HIS A 646     -28.073   4.889   2.036  1.00 93.22           O  
ATOM   4630  CG  HIS A 646     -28.475   5.808   5.322  1.00 93.22           C  
ATOM   4631  CD2 HIS A 646     -27.114   5.868   5.280  1.00 93.22           C  
ATOM   4632  ND1 HIS A 646     -28.859   4.807   6.216  1.00 93.22           N  
ATOM   4633  CE1 HIS A 646     -27.715   4.274   6.678  1.00 93.22           C  
ATOM   4634  NE2 HIS A 646     -26.655   4.893   6.136  1.00 93.22           N  
ATOM   4635  N   LYS A 647     -30.300   4.732   2.183  1.00 90.60           N  
ATOM   4636  CA  LYS A 647     -30.379   3.426   1.495  1.00 90.60           C  
ATOM   4637  C   LYS A 647     -29.782   3.466   0.085  1.00 90.60           C  
ATOM   4638  CB  LYS A 647     -31.838   2.971   1.404  1.00 90.60           C  
ATOM   4639  O   LYS A 647     -29.093   2.530  -0.325  1.00 90.60           O  
ATOM   4640  CG  LYS A 647     -32.473   2.692   2.772  1.00 90.60           C  
ATOM   4641  CD  LYS A 647     -33.969   2.447   2.567  1.00 90.60           C  
ATOM   4642  CE  LYS A 647     -34.717   2.500   3.896  1.00 90.60           C  
ATOM   4643  NZ  LYS A 647     -36.143   2.820   3.650  1.00 90.60           N  
ATOM   4644  N   ALA A 648     -30.029   4.546  -0.659  1.00 94.93           N  
ATOM   4645  CA  ALA A 648     -29.426   4.752  -1.973  1.00 94.93           C  
ATOM   4646  C   ALA A 648     -27.900   4.900  -1.893  1.00 94.93           C  
ATOM   4647  CB  ALA A 648     -30.100   5.950  -2.647  1.00 94.93           C  
ATOM   4648  O   ALA A 648     -27.193   4.330  -2.723  1.00 94.93           O  
ATOM   4649  N   ALA A 649     -27.391   5.599  -0.878  1.00 95.29           N  
ATOM   4650  CA  ALA A 649     -25.959   5.754  -0.658  1.00 95.29           C  
ATOM   4651  C   ALA A 649     -25.273   4.452  -0.220  1.00 95.29           C  
ATOM   4652  CB  ALA A 649     -25.742   6.887   0.339  1.00 95.29           C  
ATOM   4653  O   ALA A 649     -24.201   4.157  -0.733  1.00 95.29           O  
ATOM   4654  N   VAL A 650     -25.916   3.631   0.621  1.00 92.43           N  
ATOM   4655  CA  VAL A 650     -25.436   2.277   0.969  1.00 92.43           C  
ATOM   4656  C   VAL A 650     -25.316   1.404  -0.286  1.00 92.43           C  
ATOM   4657  CB  VAL A 650     -26.366   1.615   2.012  1.00 92.43           C  
ATOM   4658  O   VAL A 650     -24.351   0.669  -0.456  1.00 92.43           O  
ATOM   4659  CG1 VAL A 650     -26.016   0.145   2.277  1.00 92.43           C  
ATOM   4660  CG2 VAL A 650     -26.298   2.340   3.363  1.00 92.43           C  
ATOM   4661  N   THR A 651     -26.252   1.521  -1.234  1.00 93.47           N  
ATOM   4662  CA  THR A 651     -26.112   0.821  -2.526  1.00 93.47           C  
ATOM   4663  C   THR A 651     -24.918   1.327  -3.337  1.00 93.47           C  
ATOM   4664  CB  THR A 651     -27.380   0.944  -3.362  1.00 93.47           C  
ATOM   4665  O   THR A 651     -24.219   0.529  -3.951  1.00 93.47           O  
ATOM   4666  CG2 THR A 651     -27.341   0.133  -4.655  1.00 93.47           C  
ATOM   4667  OG1 THR A 651     -28.466   0.461  -2.608  1.00 93.47           O  
ATOM   4668  N   GLY A 652     -24.666   2.637  -3.344  1.00 95.65           N  
ATOM   4669  CA  GLY A 652     -23.472   3.207  -3.971  1.00 95.65           C  
ATOM   4670  C   GLY A 652     -22.177   2.677  -3.369  1.00 95.65           C  
ATOM   4671  O   GLY A 652     -21.280   2.269  -4.100  1.00 95.65           O  
ATOM   4672  N   ASP A 653     -22.103   2.647  -2.041  1.00 94.27           N  
ATOM   4673  CA  ASP A 653     -20.933   2.176  -1.305  1.00 94.27           C  
ATOM   4674  C   ASP A 653     -20.668   0.684  -1.528  1.00 94.27           C  
ATOM   4675  CB  ASP A 653     -21.131   2.510   0.167  1.00 94.27           C  
ATOM   4676  O   ASP A 653     -19.586   0.328  -1.973  1.00 94.27           O  
ATOM   4677  CG  ASP A 653     -19.873   2.258   0.988  1.00 94.27           C  
ATOM   4678  OD1 ASP A 653     -18.756   2.510   0.470  1.00 94.27           O  
ATOM   4679  OD2 ASP A 653     -20.083   1.988   2.184  1.00 94.27           O  
ATOM   4680  N   THR A 654     -21.692  -0.170  -1.423  1.00 91.49           N  
ATOM   4681  CA  THR A 654     -21.557  -1.616  -1.707  1.00 91.49           C  
ATOM   4682  C   THR A 654     -21.118  -1.926  -3.149  1.00 91.49           C  
ATOM   4683  CB  THR A 654     -22.861  -2.375  -1.420  1.00 91.49           C  
ATOM   4684  O   THR A 654     -20.479  -2.948  -3.405  1.00 91.49           O  
ATOM   4685  CG2 THR A 654     -23.223  -2.415   0.063  1.00 91.49           C  
ATOM   4686  OG1 THR A 654     -23.952  -1.777  -2.083  1.00 91.49           O  
ATOM   4687  N   VAL A 655     -21.427  -1.050  -4.116  1.00 92.88           N  
ATOM   4688  CA  VAL A 655     -20.856  -1.105  -5.477  1.00 92.88           C  
ATOM   4689  C   VAL A 655     -19.409  -0.591  -5.491  1.00 92.88           C  
ATOM   4690  CB  VAL A 655     -21.735  -0.308  -6.466  1.00 92.88           C  
ATOM   4691  O   VAL A 655     -18.560  -1.139  -6.198  1.00 92.88           O  
ATOM   4692  CG1 VAL A 655     -21.095  -0.149  -7.855  1.00 92.88           C  
ATOM   4693  CG2 VAL A 655     -23.087  -1.004  -6.682  1.00 92.88           C  
ATOM   4694  N   GLY A 656     -19.133   0.462  -4.725  1.00 94.89           N  
ATOM   4695  CA  GLY A 656     -17.840   1.120  -4.581  1.00 94.89           C  
ATOM   4696  C   GLY A 656     -16.786   0.328  -3.811  1.00 94.89           C  
ATOM   4697  O   GLY A 656     -15.606   0.523  -4.068  1.00 94.89           O  
ATOM   4698  N   ASP A 657     -17.164  -0.591  -2.936  1.00 93.09           N  
ATOM   4699  CA  ASP A 657     -16.263  -1.395  -2.108  1.00 93.09           C  
ATOM   4700  C   ASP A 657     -15.307  -2.293  -2.901  1.00 93.09           C  
ATOM   4701  CB  ASP A 657     -17.113  -2.219  -1.134  1.00 93.09           C  
ATOM   4702  O   ASP A 657     -14.084  -2.104  -2.818  1.00 93.09           O  
ATOM   4703  CG  ASP A 657     -17.574  -1.398   0.062  1.00 93.09           C  
ATOM   4704  OD1 ASP A 657     -16.806  -0.487   0.462  1.00 93.09           O  
ATOM   4705  OD2 ASP A 657     -18.698  -1.706   0.494  1.00 93.09           O  
ATOM   4706  N   PRO A 658     -15.791  -3.223  -3.754  1.00 94.20           N  
ATOM   4707  CA  PRO A 658     -14.898  -3.983  -4.625  1.00 94.20           C  
ATOM   4708  C   PRO A 658     -14.104  -3.071  -5.569  1.00 94.20           C  
ATOM   4709  CB  PRO A 658     -15.813  -4.920  -5.415  1.00 94.20           C  
ATOM   4710  O   PRO A 658     -13.015  -3.440  -6.009  1.00 94.20           O  
ATOM   4711  CG  PRO A 658     -17.175  -4.233  -5.401  1.00 94.20           C  
ATOM   4712  CD  PRO A 658     -17.185  -3.559  -4.035  1.00 94.20           C  
ATOM   4713  N   TYR A 659     -14.639  -1.884  -5.868  1.00 92.74           N  
ATOM   4714  CA  TYR A 659     -14.027  -0.868  -6.716  1.00 92.74           C  
ATOM   4715  C   TYR A 659     -12.798  -0.244  -6.021  1.00 92.74           C  
ATOM   4716  CB  TYR A 659     -15.123   0.158  -7.094  1.00 92.74           C  
ATOM   4717  O   TYR A 659     -11.686  -0.352  -6.541  1.00 92.74           O  
ATOM   4718  CG  TYR A 659     -15.105   0.721  -8.501  1.00 92.74           C  
ATOM   4719  CD1 TYR A 659     -15.135   2.114  -8.694  1.00 92.74           C  
ATOM   4720  CD2 TYR A 659     -15.166  -0.135  -9.616  1.00 92.74           C  
ATOM   4721  CE1 TYR A 659     -15.114   2.655  -9.996  1.00 92.74           C  
ATOM   4722  CE2 TYR A 659     -15.152   0.398 -10.921  1.00 92.74           C  
ATOM   4723  OH  TYR A 659     -14.854   2.303 -12.353  1.00 92.74           O  
ATOM   4724  CZ  TYR A 659     -15.051   1.793 -11.109  1.00 92.74           C  
ATOM   4725  N   LYS A 660     -12.963   0.338  -4.824  1.00 93.61           N  
ATOM   4726  CA  LYS A 660     -11.951   1.145  -4.119  1.00 93.61           C  
ATOM   4727  C   LYS A 660     -10.958   0.354  -3.276  1.00 93.61           C  
ATOM   4728  CB  LYS A 660     -12.622   2.250  -3.268  1.00 93.61           C  
ATOM   4729  O   LYS A 660      -9.849   0.842  -3.083  1.00 93.61           O  
ATOM   4730  CG  LYS A 660     -13.301   1.702  -1.994  1.00 93.61           C  
ATOM   4731  CD  LYS A 660     -14.370   2.530  -1.252  1.00 93.61           C  
ATOM   4732  CE  LYS A 660     -14.713   1.733   0.021  1.00 93.61           C  
ATOM   4733  NZ  LYS A 660     -15.952   2.105   0.751  1.00 93.61           N  
ATOM   4734  N   ASP A 661     -11.323  -0.843  -2.816  1.00 90.28           N  
ATOM   4735  CA  ASP A 661     -10.522  -1.594  -1.835  1.00 90.28           C  
ATOM   4736  C   ASP A 661      -9.962  -2.910  -2.377  1.00 90.28           C  
ATOM   4737  CB  ASP A 661     -11.362  -1.833  -0.574  1.00 90.28           C  
ATOM   4738  O   ASP A 661      -9.002  -3.446  -1.827  1.00 90.28           O  
ATOM   4739  CG  ASP A 661     -11.713  -0.537   0.154  1.00 90.28           C  
ATOM   4740  OD1 ASP A 661     -10.913   0.416   0.047  1.00 90.28           O  
ATOM   4741  OD2 ASP A 661     -12.785  -0.467   0.783  1.00 90.28           O  
ATOM   4742  N   THR A 662     -10.511  -3.418  -3.485  1.00 93.87           N  
ATOM   4743  CA  THR A 662     -10.027  -4.656  -4.113  1.00 93.87           C  
ATOM   4744  C   THR A 662      -9.442  -4.395  -5.494  1.00 93.87           C  
ATOM   4745  CB  THR A 662     -11.114  -5.738  -4.146  1.00 93.87           C  
ATOM   4746  O   THR A 662      -8.226  -4.437  -5.666  1.00 93.87           O  
ATOM   4747  CG2 THR A 662     -10.552  -7.092  -4.576  1.00 93.87           C  
ATOM   4748  OG1 THR A 662     -11.656  -5.916  -2.867  1.00 93.87           O  
ATOM   4749  N   ALA A 663     -10.285  -4.112  -6.489  1.00 95.15           N  
ATOM   4750  CA  ALA A 663      -9.879  -4.058  -7.889  1.00 95.15           C  
ATOM   4751  C   ALA A 663      -8.954  -2.868  -8.181  1.00 95.15           C  
ATOM   4752  CB  ALA A 663     -11.142  -4.036  -8.760  1.00 95.15           C  
ATOM   4753  O   ALA A 663      -7.863  -3.067  -8.714  1.00 95.15           O  
ATOM   4754  N   GLY A 664      -9.355  -1.651  -7.794  1.00 94.95           N  
ATOM   4755  CA  GLY A 664      -8.596  -0.425  -8.051  1.00 94.95           C  
ATOM   4756  C   GLY A 664      -7.172  -0.481  -7.495  1.00 94.95           C  
ATOM   4757  O   GLY A 664      -6.220  -0.391  -8.275  1.00 94.95           O  
ATOM   4758  N   PRO A 665      -6.992  -0.703  -6.180  1.00 92.76           N  
ATOM   4759  CA  PRO A 665      -5.668  -0.832  -5.588  1.00 92.76           C  
ATOM   4760  C   PRO A 665      -4.876  -2.030  -6.111  1.00 92.76           C  
ATOM   4761  CB  PRO A 665      -5.891  -0.944  -4.080  1.00 92.76           C  
ATOM   4762  O   PRO A 665      -3.671  -1.910  -6.268  1.00 92.76           O  
ATOM   4763  CG  PRO A 665      -7.221  -0.235  -3.873  1.00 92.76           C  
ATOM   4764  CD  PRO A 665      -8.000  -0.606  -5.134  1.00 92.76           C  
ATOM   4765  N   ALA A 666      -5.493  -3.177  -6.420  1.00 94.83           N  
ATOM   4766  CA  ALA A 666      -4.750  -4.346  -6.906  1.00 94.83           C  
ATOM   4767  C   ALA A 666      -4.214  -4.191  -8.346  1.00 94.83           C  
ATOM   4768  CB  ALA A 666      -5.607  -5.599  -6.717  1.00 94.83           C  
ATOM   4769  O   ALA A 666      -3.293  -4.910  -8.741  1.00 94.83           O  
ATOM   4770  N   ILE A 667      -4.705  -3.212  -9.116  1.00 95.85           N  
ATOM   4771  CA  ILE A 667      -4.101  -2.842 -10.407  1.00 95.85           C  
ATOM   4772  C   ILE A 667      -2.689  -2.264 -10.220  1.00 95.85           C  
ATOM   4773  CB  ILE A 667      -5.024  -1.882 -11.187  1.00 95.85           C  
ATOM   4774  O   ILE A 667      -1.849  -2.415 -11.107  1.00 95.85           O  
ATOM   4775  CG1 ILE A 667      -6.285  -2.636 -11.658  1.00 95.85           C  
ATOM   4776  CG2 ILE A 667      -4.326  -1.263 -12.414  1.00 95.85           C  
ATOM   4777  CD1 ILE A 667      -7.431  -1.701 -12.053  1.00 95.85           C  
ATOM   4778  N   ASN A 668      -2.397  -1.661  -9.062  1.00 92.39           N  
ATOM   4779  CA  ASN A 668      -1.070  -1.148  -8.730  1.00 92.39           C  
ATOM   4780  C   ASN A 668       0.016  -2.248  -8.845  1.00 92.39           C  
ATOM   4781  CB  ASN A 668      -1.142  -0.439  -7.356  1.00 92.39           C  
ATOM   4782  O   ASN A 668       0.881  -2.147  -9.721  1.00 92.39           O  
ATOM   4783  CG  ASN A 668       0.195   0.022  -6.844  1.00 92.39           C  
ATOM   4784  ND2 ASN A 668       0.336   0.313  -5.577  1.00 92.39           N  
ATOM   4785  OD1 ASN A 668       1.155   0.062  -7.573  1.00 92.39           O  
ATOM   4786  N   PRO A 669      -0.009  -3.339  -8.054  1.00 93.61           N  
ATOM   4787  CA  PRO A 669       0.954  -4.421  -8.229  1.00 93.61           C  
ATOM   4788  C   PRO A 669       0.864  -5.114  -9.587  1.00 93.61           C  
ATOM   4789  CB  PRO A 669       0.720  -5.382  -7.075  1.00 93.61           C  
ATOM   4790  O   PRO A 669       1.889  -5.557 -10.097  1.00 93.61           O  
ATOM   4791  CG  PRO A 669      -0.691  -5.080  -6.579  1.00 93.61           C  
ATOM   4792  CD  PRO A 669      -0.861  -3.603  -6.903  1.00 93.61           C  
ATOM   4793  N   LEU A 670      -0.312  -5.169 -10.221  1.00 95.91           N  
ATOM   4794  CA  LEU A 670      -0.450  -5.751 -11.557  1.00 95.91           C  
ATOM   4795  C   LEU A 670       0.456  -5.062 -12.588  1.00 95.91           C  
ATOM   4796  CB  LEU A 670      -1.929  -5.715 -11.964  1.00 95.91           C  
ATOM   4797  O   LEU A 670       1.209  -5.752 -13.278  1.00 95.91           O  
ATOM   4798  CG  LEU A 670      -2.179  -6.117 -13.432  1.00 95.91           C  
ATOM   4799  CD1 LEU A 670      -3.313  -7.125 -13.501  1.00 95.91           C  
ATOM   4800  CD2 LEU A 670      -2.558  -4.911 -14.296  1.00 95.91           C  
ATOM   4801  N   ILE A 671       0.419  -3.727 -12.685  1.00 95.31           N  
ATOM   4802  CA  ILE A 671       1.231  -3.010 -13.681  1.00 95.31           C  
ATOM   4803  C   ILE A 671       2.731  -3.183 -13.409  1.00 95.31           C  
ATOM   4804  CB  ILE A 671       0.836  -1.519 -13.819  1.00 95.31           C  
ATOM   4805  O   ILE A 671       3.510  -3.343 -14.348  1.00 95.31           O  
ATOM   4806  CG1 ILE A 671       0.984  -0.707 -12.513  1.00 95.31           C  
ATOM   4807  CG2 ILE A 671      -0.597  -1.410 -14.369  1.00 95.31           C  
ATOM   4808  CD1 ILE A 671       0.867   0.810 -12.689  1.00 95.31           C  
ATOM   4809  N   LYS A 672       3.145  -3.229 -12.138  1.00 94.00           N  
ATOM   4810  CA  LYS A 672       4.554  -3.412 -11.757  1.00 94.00           C  
ATOM   4811  C   LYS A 672       5.035  -4.833 -12.037  1.00 94.00           C  
ATOM   4812  CB  LYS A 672       4.760  -3.041 -10.283  1.00 94.00           C  
ATOM   4813  O   LYS A 672       6.090  -4.992 -12.640  1.00 94.00           O  
ATOM   4814  CG  LYS A 672       4.589  -1.526 -10.039  1.00 94.00           C  
ATOM   4815  CD  LYS A 672       4.594  -1.139  -8.551  1.00 94.00           C  
ATOM   4816  CE  LYS A 672       3.400  -1.814  -7.873  1.00 94.00           C  
ATOM   4817  NZ  LYS A 672       3.242  -1.498  -6.444  1.00 94.00           N  
ATOM   4818  N   ILE A 673       4.248  -5.859 -11.702  1.00 95.48           N  
ATOM   4819  CA  ILE A 673       4.592  -7.263 -11.986  1.00 95.48           C  
ATOM   4820  C   ILE A 673       4.788  -7.486 -13.477  1.00 95.48           C  
ATOM   4821  CB  ILE A 673       3.515  -8.227 -11.449  1.00 95.48           C  
ATOM   4822  O   ILE A 673       5.766  -8.121 -13.857  1.00 95.48           O  
ATOM   4823  CG1 ILE A 673       3.623  -8.267  -9.923  1.00 95.48           C  
ATOM   4824  CG2 ILE A 673       3.683  -9.668 -11.985  1.00 95.48           C  
ATOM   4825  CD1 ILE A 673       2.444  -8.953  -9.251  1.00 95.48           C  
ATOM   4826  N   ILE A 674       3.899  -6.951 -14.318  1.00 97.04           N  
ATOM   4827  CA  ILE A 674       4.016  -7.101 -15.773  1.00 97.04           C  
ATOM   4828  C   ILE A 674       5.376  -6.573 -16.261  1.00 97.04           C  
ATOM   4829  CB  ILE A 674       2.812  -6.420 -16.465  1.00 97.04           C  
ATOM   4830  O   ILE A 674       6.061  -7.250 -17.029  1.00 97.04           O  
ATOM   4831  CG1 ILE A 674       1.527  -7.236 -16.216  1.00 97.04           C  
ATOM   4832  CG2 ILE A 674       3.035  -6.265 -17.974  1.00 97.04           C  
ATOM   4833  CD1 ILE A 674       0.244  -6.493 -16.607  1.00 97.04           C  
ATOM   4834  N   ASN A 675       5.803  -5.413 -15.754  1.00 95.15           N  
ATOM   4835  CA  ASN A 675       7.099  -4.815 -16.079  1.00 95.15           C  
ATOM   4836  C   ASN A 675       8.284  -5.604 -15.492  1.00 95.15           C  
ATOM   4837  CB  ASN A 675       7.102  -3.349 -15.620  1.00 95.15           C  
ATOM   4838  O   ASN A 675       9.250  -5.885 -16.197  1.00 95.15           O
[truncated: 6,642 more chars]
