# Supplementary material for: The inorganic pyrophosphatases of microorganisms: a structural and functional review
Source: PeerJ. 2024 Jun 24;12:e17496. doi: 10.7717/peerj.17496 (PMC11210485; doi:10.7717/peerj.17496)
Supplement: Supplemental Information 1 [file peerj-12-17496-s001.zip › Supplementary Files/m_PPases/AF-Q898Q9-F1-model_v4_M_Ctetani.pdb]

HEADER                                            01-JUN-22                     
TITLE     ALPHAFOLD MONOMER V2.0 PREDICTION FOR PUTATIVE K(+)-STIMULATED        
TITLE    2 PYROPHOSPHATE-ENERGIZED SODIUM PUMP (Q898Q9)                         
COMPND    MOL_ID: 1;                                                            
COMPND   2 MOLECULE: PUTATIVE K(+)-STIMULATED PYROPHOSPHATE-ENERGIZED SODIUM    
COMPND   3 PUMP;                                                                
COMPND   4 CHAIN: A                                                             
SOURCE    MOL_ID: 1;                                                            
SOURCE   2 ORGANISM_SCIENTIFIC: CLOSTRIDIUM TETANI (STRAIN MASSACHUSETTS / E88);
SOURCE   3 ORGANISM_TAXID: 212717                                               
REMARK   1                                                                      
REMARK   1 REFERENCE 1                                                          
REMARK   1  AUTH   JOHN JUMPER, RICHARD EVANS, ALEXANDER PRITZEL, TIM GREEN,    
REMARK   1  AUTH 2 MICHAEL FIGURNOV, OLAF RONNEBERGER, KATHRYN TUNYASUVUNAKOOL, 
REMARK   1  AUTH 3 RUSS BATES, AUGUSTIN ZIDEK, ANNA POTAPENKO, ALEX BRIDGLAND,  
REMARK   1  AUTH 4 CLEMENS MEYER, SIMON A A KOHL, ANDREW J BALLARD,             
REMARK   1  AUTH 5 ANDREW COWIE, BERNARDINO ROMERA-PAREDES, STANISLAV NIKOLOV,  
REMARK   1  AUTH 6 RISHUB JAIN, JONAS ADLER, TREVOR BACK, STIG PETERSEN,        
REMARK   1  AUTH 7 DAVID REIMAN, ELLEN CLANCY, MICHAL ZIELINSKI,                
REMARK   1  AUTH 8 MARTIN STEINEGGER, MICHALINA PACHOLSKA, TAMAS BERGHAMMER,    
REMARK   1  AUTH 9 DAVID SILVER, ORIOL VINYALS, ANDREW W SENIOR,                
REMARK   1  AUTH10 KORAY KAVUKCUOGLU, PUSHMEET KOHLI, DEMIS HASSABIS            
REMARK   1  TITL   HIGHLY ACCURATE PROTEIN STRUCTURE PREDICTION WITH ALPHAFOLD  
REMARK   1  REF    NATURE                        V. 596   583 2021              
REMARK   1  REFN                   ISSN 0028-0836                               
REMARK   1  PMID   34265844                                                     
REMARK   1  DOI    10.1038/s41586-021-03819-2                                   
REMARK   1                                                                      
REMARK   1 DISCLAIMERS                                                          
REMARK   1 ALPHAFOLD DATA, COPYRIGHT (2021) DEEPMIND TECHNOLOGIES LIMITED. THE  
REMARK   1 INFORMATION PROVIDED IS THEORETICAL MODELLING ONLY AND CAUTION SHOULD
REMARK   1 BE EXERCISED IN ITS USE. IT IS PROVIDED "AS-IS" WITHOUT ANY WARRANTY 
REMARK   1 OF ANY KIND, WHETHER EXPRESSED OR IMPLIED. NO WARRANTY IS GIVEN THAT 
REMARK   1 USE OF THE INFORMATION SHALL NOT INFRINGE THE RIGHTS OF ANY THIRD    
REMARK   1 PARTY. THE INFORMATION IS NOT INTENDED TO BE A SUBSTITUTE FOR        
REMARK   1 PROFESSIONAL MEDICAL ADVICE, DIAGNOSIS, OR TREATMENT, AND DOES NOT   
REMARK   1 CONSTITUTE MEDICAL OR OTHER PROFESSIONAL ADVICE. IT IS AVAILABLE FOR 
REMARK   1 ACADEMIC AND COMMERCIAL PURPOSES, UNDER CC-BY 4.0 LICENCE.           
DBREF  XXXX A    1   673  UNP    Q898Q9   HPPA_CLOTE       1    673             
SEQRES   1 A  673  MET GLU SER PHE ILE VAL TYR SER VAL LEU ALA GLY VAL          
SEQRES   2 A  673  ILE ALA LEU ILE PHE ALA PHE MET LEU SER SER PHE ILE          
SEQRES   3 A  673  SER LYS GLU SER ALA GLY ASN GLU ARG MET GLN GLU ILE          
SEQRES   4 A  673  ALA GLY HIS ILE HIS ASP GLY ALA MET ALA PHE LEU LYS          
SEQRES   5 A  673  THR GLU TYR LYS TYR LEU THR GLY PHE ILE VAL ILE VAL          
SEQRES   6 A  673  THR VAL ILE LEU ALA ILE PHE VAL GLY TRP GLN THR ALA          
SEQRES   7 A  673  ALA CYS PHE ILE LEU GLY ALA ILE PHE SER ILE PHE ALA          
SEQRES   8 A  673  GLY TYR PHE GLY MET ASN VAL ALA THR LYS ALA ASN VAL          
SEQRES   9 A  673  ARG THR ALA GLU ALA ALA ARG HIS SER GLN GLY LYS ALA          
SEQRES  10 A  673  LEU ASN ILE ALA PHE SER GLY GLY ALA VAL MET GLY MET          
SEQRES  11 A  673  SER VAL VAL GLY LEU GLY VAL VAL GLY ILE GLY ILE MET          
SEQRES  12 A  673  TYR TYR ILE PHE GLY GLY ASN MET GLU PHE VAL THR GLY          
SEQRES  13 A  673  PHE GLY LEU GLY ALA SER SER ILE ALA LEU PHE ALA ARG          
SEQRES  14 A  673  VAL GLY GLY GLY ILE TYR THR LYS ALA ALA ASP VAL GLY          
SEQRES  15 A  673  ALA ASP LEU VAL GLY LYS VAL GLU ALA GLY ILE PRO GLU          
SEQRES  16 A  673  ASP ASP PRO ARG ASN PRO ALA VAL ILE ALA ASP ASN VAL          
SEQRES  17 A  673  GLY ASP ASN VAL GLY ASP VAL ALA GLY MET GLY ALA ASP          
SEQRES  18 A  673  LEU PHE GLU SER TYR VAL GLY SER ILE ILE SER ALA LEU          
SEQRES  19 A  673  THR LEU GLY THR VAL VAL TYR ALA ASN LYS GLU GLY VAL          
SEQRES  20 A  673  MET PHE PRO LEU ILE LEU SER SER ILE GLY ILE VAL ALA          
SEQRES  21 A  673  SER ILE ILE GLY ILE LEU PHE SER ARG LYS SER LYS ALA          
SEQRES  22 A  673  LYS ASP PRO GLN LYS ALA LEU ASN THR GLY THR TYR ILE          
SEQRES  23 A  673  GLY GLY ILE ILE VAL ILE VAL SER ALA ALA ILE LEU SER          
SEQRES  24 A  673  ASN THR ILE PHE GLY ASN LEU LYS ALA PHE PHE ALA VAL          
SEQRES  25 A  673  ALA SER GLY LEU VAL VAL GLY MET ILE ILE GLY LYS ILE          
SEQRES  26 A  673  THR GLU MET TYR THR SER ASP ALA TYR SER SER VAL GLN          
SEQRES  27 A  673  LYS ILE ALA ASN GLN SER GLU THR GLY PRO ALA THR THR          
SEQRES  28 A  673  ILE ILE SER GLY LEU ALA VAL GLY MET TYR SER THR LEU          
SEQRES  29 A  673  TRP PRO ILE VAL LEU ILE SER ILE GLY VAL LEU VAL SER          
SEQRES  30 A  673  PHE PHE VAL MET GLY GLY GLY SER ASN ALA MET VAL GLY          
SEQRES  31 A  673  LEU TYR GLY ILE SER LEU ALA ALA VAL GLY MET LEU SER          
SEQRES  32 A  673  THR THR GLY LEU THR VAL ALA VAL ASP ALA TYR GLY PRO          
SEQRES  33 A  673  ILE ALA ASP ASN ALA GLY GLY ILE ALA GLU MET SER GLU          
SEQRES  34 A  673  LEU PRO HIS GLU VAL ARG GLU ILE THR ASP LYS LEU ASP          
SEQRES  35 A  673  SER VAL GLY ASN THR THR ALA ALA ILE GLY LYS GLY PHE          
SEQRES  36 A  673  ALA ILE GLY SER ALA ALA LEU THR ALA LEU SER LEU PHE          
SEQRES  37 A  673  ALA SER TYR ALA GLN ALA THR GLU LEU GLU SER ILE ASP          
SEQRES  38 A  673  ILE LEU ASN THR VAL THR LEU VAL GLY LEU PHE ILE GLY          
SEQRES  39 A  673  ALA MET LEU PRO PHE LEU PHE GLY ALA LEU THR MET GLU          
SEQRES  40 A  673  SER VAL GLY LYS ALA ALA ASN GLU MET ILE GLU GLU VAL          
SEQRES  41 A  673  ARG ARG GLN PHE LYS THR ILE PRO GLY ILE MET GLU GLY          
SEQRES  42 A  673  LYS ALA THR PRO ASP TYR LYS LYS CYS VAL ASP ILE SER          
SEQRES  43 A  673  THR ALA ALA ALA ILE ARG GLU MET ILE LEU PRO GLY VAL          
SEQRES  44 A  673  LEU ALA ILE VAL VAL PRO VAL ALA MET GLY LEU LEU LEU          
SEQRES  45 A  673  GLY LYS GLU ALA LEU GLY GLY LEU LEU ALA GLY ALA LEU          
SEQRES  46 A  673  VAL SER GLY VAL LEU VAL GLY ILE LEU MET SER ASN ALA          
SEQRES  47 A  673  GLY GLY ALA TRP ASP ASN ALA LYS LYS TYR ILE GLU GLY          
SEQRES  48 A  673  GLY ALA HIS GLY GLY LYS GLY SER GLU ALA HIS LYS ALA          
SEQRES  49 A  673  ALA VAL VAL GLY ASP THR VAL GLY ASP PRO PHE LYS ASP          
SEQRES  50 A  673  THR SER GLY PRO SER MET ASN ILE LEU ILE LYS LEU MET          
SEQRES  51 A  673  THR ILE VAL SER LEU VAL PHE ALA PRO VAL VAL LEU GLN          
SEQRES  52 A  673  TYR GLY GLY ILE LEU LEU ASN LEU ILE LYS                      
CRYST1    1.000    1.000    1.000  90.00  90.00  90.00 P 1           1          
ORIGX1      1.000000  0.000000  0.000000        0.00000                         
ORIGX2      0.000000  1.000000  0.000000        0.00000                         
ORIGX3      0.000000  0.000000  1.000000        0.00000                         
SCALE1      1.000000  0.000000  0.000000        0.00000                         
SCALE2      0.000000  1.000000  0.000000        0.00000                         
SCALE3      0.000000  0.000000  1.000000        0.00000                         
MODEL        1                                                                  
ATOM      1  N   MET A   1     -11.682  12.090  32.075  1.00 51.46           N  
ATOM      2  CA  MET A   1     -11.684  11.002  31.071  1.00 51.46           C  
ATOM      3  C   MET A   1     -11.742  11.549  29.649  1.00 51.46           C  
ATOM      4  CB  MET A   1     -12.742   9.924  31.352  1.00 51.46           C  
ATOM      5  O   MET A   1     -10.917  11.133  28.866  1.00 51.46           O  
ATOM      6  CG  MET A   1     -12.067   8.634  31.837  1.00 51.46           C  
ATOM      7  SD  MET A   1     -13.237   7.315  32.237  1.00 51.46           S  
ATOM      8  CE  MET A   1     -13.659   7.715  33.955  1.00 51.46           C  
ATOM      9  N   GLU A   2     -12.577  12.532  29.301  1.00 63.26           N  
ATOM     10  CA  GLU A   2     -12.557  13.143  27.946  1.00 63.26           C  
ATOM     11  C   GLU A   2     -11.212  13.789  27.547  1.00 63.26           C  
ATOM     12  CB  GLU A   2     -13.680  14.182  27.857  1.00 63.26           C  
ATOM     13  O   GLU A   2     -10.889  13.894  26.366  1.00 63.26           O  
ATOM     14  CG  GLU A   2     -15.054  13.500  27.920  1.00 63.26           C  
ATOM     15  CD  GLU A   2     -16.221  14.490  27.880  1.00 63.26           C  
ATOM     16  OE1 GLU A   2     -17.357  13.984  27.774  1.00 63.26           O  
ATOM     17  OE2 GLU A   2     -15.962  15.702  28.037  1.00 63.26           O  
ATOM     18  N   SER A   3     -10.373  14.139  28.526  1.00 78.50           N  
ATOM     19  CA  SER A   3      -9.061  14.757  28.315  1.00 78.50           C  
ATOM     20  C   SER A   3      -8.109  13.945  27.423  1.00 78.50           C  
ATOM     21  CB  SER A   3      -8.386  15.006  29.671  1.00 78.50           C  
ATOM     22  O   SER A   3      -7.355  14.554  26.672  1.00 78.50           O  
ATOM     23  OG  SER A   3      -9.313  15.542  30.605  1.00 78.50           O  
ATOM     24  N   PHE A   4      -8.133  12.601  27.442  1.00 82.56           N  
ATOM     25  CA  PHE A   4      -7.198  11.813  26.615  1.00 82.56           C  
ATOM     26  C   PHE A   4      -7.500  11.919  25.116  1.00 82.56           C  
ATOM     27  CB  PHE A   4      -7.118  10.343  27.060  1.00 82.56           C  
ATOM     28  O   PHE A   4      -6.576  11.892  24.304  1.00 82.56           O  
ATOM     29  CG  PHE A   4      -8.341   9.496  26.754  1.00 82.56           C  
ATOM     30  CD1 PHE A   4      -9.245   9.181  27.779  1.00 82.56           C  
ATOM     31  CD2 PHE A   4      -8.576   9.001  25.456  1.00 82.56           C  
ATOM     32  CE1 PHE A   4     -10.425   8.467  27.502  1.00 82.56           C  
ATOM     33  CE2 PHE A   4      -9.753   8.281  25.182  1.00 82.56           C  
ATOM     34  CZ  PHE A   4     -10.686   8.027  26.197  1.00 82.56           C  
ATOM     35  N   ILE A   5      -8.774  12.077  24.744  1.00 86.82           N  
ATOM     36  CA  ILE A   5      -9.182  12.267  23.346  1.00 86.82           C  
ATOM     37  C   ILE A   5      -8.649  13.612  22.869  1.00 86.82           C  
ATOM     38  CB  ILE A   5     -10.717  12.209  23.190  1.00 86.82           C  
ATOM     39  O   ILE A   5      -8.024  13.687  21.816  1.00 86.82           O  
ATOM     40  CG1 ILE A   5     -11.290  10.883  23.728  1.00 86.82           C  
ATOM     41  CG2 ILE A   5     -11.108  12.396  21.712  1.00 86.82           C  
ATOM     42  CD1 ILE A   5     -12.794  10.955  23.989  1.00 86.82           C  
ATOM     43  N   VAL A   6      -8.811  14.652  23.695  1.00 89.47           N  
ATOM     44  CA  VAL A   6      -8.266  15.988  23.426  1.00 89.47           C  
ATOM     45  C   VAL A   6      -6.747  15.925  23.262  1.00 89.47           C  
ATOM     46  CB  VAL A   6      -8.670  16.989  24.526  1.00 89.47           C  
ATOM     47  O   VAL A   6      -6.228  16.459  22.289  1.00 89.47           O  
ATOM     48  CG1 VAL A   6      -8.104  18.386  24.251  1.00 89.47           C  
ATOM     49  CG2 VAL A   6     -10.195  17.110  24.635  1.00 89.47           C  
ATOM     50  N   TYR A   7      -6.027  15.220  24.141  1.00 90.92           N  
ATOM     51  CA  TYR A   7      -4.577  15.039  23.995  1.00 90.92           C  
ATOM     52  C   TYR A   7      -4.192  14.288  22.719  1.00 90.92           C  
ATOM     53  CB  TYR A   7      -3.995  14.323  25.223  1.00 90.92           C  
ATOM     54  O   TYR A   7      -3.197  14.642  22.092  1.00 90.92           O  
ATOM     55  CG  TYR A   7      -4.156  15.059  26.540  1.00 90.92           C  
ATOM     56  CD1 TYR A   7      -3.949  16.452  26.613  1.00 90.92           C  
ATOM     57  CD2 TYR A   7      -4.487  14.343  27.707  1.00 90.92           C  
ATOM     58  CE1 TYR A   7      -4.123  17.133  27.831  1.00 90.92           C  
ATOM     59  CE2 TYR A   7      -4.675  15.020  28.926  1.00 90.92           C  
ATOM     60  OH  TYR A   7      -4.685  17.067  30.163  1.00 90.92           O  
ATOM     61  CZ  TYR A   7      -4.500  16.416  28.986  1.00 90.92           C  
ATOM     62  N   SER A   8      -4.993  13.306  22.304  1.00 92.06           N  
ATOM     63  CA  SER A   8      -4.734  12.546  21.078  1.00 92.06           C  
ATOM     64  C   SER A   8      -4.938  13.401  19.831  1.00 92.06           C  
ATOM     65  CB  SER A   8      -5.590  11.276  21.021  1.00 92.06           C  
ATOM     66  O   SER A   8      -4.077  13.449  18.956  1.00 92.06           O  
ATOM     67  OG  SER A   8      -5.439  10.511  22.204  1.00 92.06           O  
ATOM     68  N   VAL A   9      -6.029  14.169  19.792  1.00 94.83           N  
ATOM     69  CA  VAL A   9      -6.283  15.148  18.728  1.00 94.83           C  
ATOM     70  C   VAL A   9      -5.176  16.202  18.695  1.00 94.83           C  
ATOM     71  CB  VAL A   9      -7.672  15.790  18.907  1.00 94.83           C  
ATOM     72  O   VAL A   9      -4.672  16.515  17.621  1.00 94.83           O  
ATOM     73  CG1 VAL A   9      -7.917  16.935  17.917  1.00 94.83           C  
ATOM     74  CG2 VAL A   9      -8.784  14.754  18.686  1.00 94.83           C  
ATOM     75  N   LEU A  10      -4.732  16.709  19.850  1.00 95.79           N  
ATOM     76  CA  LEU A  10      -3.622  17.663  19.922  1.00 95.79           C  
ATOM     77  C   LEU A  10      -2.308  17.062  19.409  1.00 95.79           C  
ATOM     78  CB  LEU A  10      -3.452  18.175  21.363  1.00 95.79           C  
ATOM     79  O   LEU A  10      -1.595  17.738  18.673  1.00 95.79           O  
ATOM     80  CG  LEU A  10      -4.553  19.143  21.831  1.00 95.79           C  
ATOM     81  CD1 LEU A  10      -4.438  19.344  23.344  1.00 95.79           C  
ATOM     82  CD2 LEU A  10      -4.445  20.516  21.167  1.00 95.79           C  
ATOM     83  N   ALA A  11      -1.996  15.805  19.736  1.00 96.38           N  
ATOM     84  CA  ALA A  11      -0.828  15.115  19.190  1.00 96.38           C  
ATOM     85  C   ALA A  11      -0.907  15.005  17.659  1.00 96.38           C  
ATOM     86  CB  ALA A  11      -0.696  13.741  19.856  1.00 96.38           C  
ATOM     87  O   ALA A  11       0.065  15.307  16.966  1.00 96.38           O  
ATOM     88  N   GLY A  12      -2.081  14.666  17.120  1.00 97.33           N  
ATOM     89  CA  GLY A  12      -2.318  14.661  15.679  1.00 97.33           C  
ATOM     90  C   GLY A  12      -2.185  16.049  15.033  1.00 97.33           C  
ATOM     91  O   GLY A  12      -1.568  16.184  13.981  1.00 97.33           O  
ATOM     92  N   VAL A  13      -2.650  17.117  15.686  1.00 97.93           N  
ATOM     93  CA  VAL A  13      -2.430  18.498  15.214  1.00 97.93           C  
ATOM     94  C   VAL A  13      -0.943  18.868  15.242  1.00 97.93           C  
ATOM     95  CB  VAL A  13      -3.278  19.498  16.024  1.00 97.93           C  
ATOM     96  O   VAL A  13      -0.451  19.479  14.295  1.00 97.93           O  
ATOM     97  CG1 VAL A  13      -2.934  20.959  15.706  1.00 97.93           C  
ATOM     98  CG2 VAL A  13      -4.770  19.314  15.721  1.00 97.93           C  
ATOM     99  N   ILE A  14      -0.198  18.461  16.275  1.00 98.19           N  
ATOM    100  CA  ILE A  14       1.258  18.662  16.356  1.00 98.19           C  
ATOM    101  C   ILE A  14       1.968  17.964  15.188  1.00 98.19           C  
ATOM    102  CB  ILE A  14       1.800  18.196  17.729  1.00 98.19           C  
ATOM    103  O   ILE A  14       2.867  18.559  14.593  1.00 98.19           O  
ATOM    104  CG1 ILE A  14       1.342  19.166  18.842  1.00 98.19           C  
ATOM    105  CG2 ILE A  14       3.339  18.097  17.734  1.00 98.19           C  
ATOM    106  CD1 ILE A  14       1.504  18.598  20.259  1.00 98.19           C  
ATOM    107  N   ALA A  15       1.547  16.750  14.816  1.00 98.23           N  
ATOM    108  CA  ALA A  15       2.061  16.060  13.633  1.00 98.23           C  
ATOM    109  C   ALA A  15       1.871  16.888  12.352  1.00 98.23           C  
ATOM    110  CB  ALA A  15       1.374  14.696  13.499  1.00 98.23           C  
ATOM    111  O   ALA A  15       2.821  17.063  11.590  1.00 98.23           O  
ATOM    112  N   LEU A  16       0.680  17.458  12.147  1.00 98.25           N  
ATOM    113  CA  LEU A  16       0.377  18.284  10.973  1.00 98.25           C  
ATOM    114  C   LEU A  16       1.143  19.611  10.967  1.00 98.25           C  
ATOM    115  CB  LEU A  16      -1.140  18.534  10.893  1.00 98.25           C  
ATOM    116  O   LEU A  16       1.635  20.031   9.921  1.00 98.25           O  
ATOM    117  CG  LEU A  16      -1.985  17.260  10.736  1.00 98.25           C  
ATOM    118  CD1 LEU A  16      -3.472  17.609  10.748  1.00 98.25           C  
ATOM    119  CD2 LEU A  16      -1.659  16.504   9.452  1.00 98.25           C  
ATOM    120  N   ILE A  17       1.306  20.251  12.128  1.00 98.33           N  
ATOM    121  CA  ILE A  17       2.149  21.448  12.264  1.00 98.33           C  
ATOM    122  C   ILE A  17       3.597  21.105  11.908  1.00 98.33           C  
ATOM    123  CB  ILE A  17       2.037  22.042  13.687  1.00 98.33           C  
ATOM    124  O   ILE A  17       4.239  21.841  11.160  1.00 98.33           O  
ATOM    125  CG1 ILE A  17       0.627  22.636  13.904  1.00 98.33           C  
ATOM    126  CG2 ILE A  17       3.105  23.132  13.921  1.00 98.33           C  
ATOM    127  CD1 ILE A  17       0.325  22.993  15.365  1.00 98.33           C  
ATOM    128  N   PHE A  18       4.113  19.977  12.396  1.00 98.24           N  
ATOM    129  CA  PHE A  18       5.467  19.537  12.079  1.00 98.24           C  
ATOM    130  C   PHE A  18       5.632  19.221  10.583  1.00 98.24           C  
ATOM    131  CB  PHE A  18       5.833  18.353  12.978  1.00 98.24           C  
ATOM    132  O   PHE A  18       6.614  19.656   9.979  1.00 98.24           O  
ATOM    133  CG  PHE A  18       7.275  17.917  12.833  1.00 98.24           C  
ATOM    134  CD1 PHE A  18       7.578  16.652  12.306  1.00 98.24           C  
ATOM    135  CD2 PHE A  18       8.318  18.774  13.228  1.00 98.24           C  
ATOM    136  CE1 PHE A  18       8.913  16.234  12.180  1.00 98.24           C  
ATOM    137  CE2 PHE A  18       9.656  18.364  13.094  1.00 98.24           C  
ATOM    138  CZ  PHE A  18       9.955  17.091  12.572  1.00 98.24           C  
ATOM    139  N   ALA A  19       4.645  18.573   9.954  1.00 98.12           N  
ATOM    140  CA  ALA A  19       4.605  18.364   8.505  1.00 98.12           C  
ATOM    141  C   ALA A  19       4.631  19.700   7.736  1.00 98.12           C  
ATOM    142  CB  ALA A  19       3.351  17.546   8.164  1.00 98.12           C  
ATOM    143  O   ALA A  19       5.415  19.877   6.803  1.00 98.12           O  
ATOM    144  N   PHE A  20       3.852  20.693   8.174  1.00 97.94           N  
ATOM    145  CA  PHE A  20       3.861  22.035   7.588  1.00 97.94           C  
ATOM    146  C   PHE A  20       5.213  22.750   7.760  1.00 97.94           C  
ATOM    147  CB  PHE A  20       2.721  22.857   8.199  1.00 97.94           C  
ATOM    148  O   PHE A  20       5.692  23.412   6.834  1.00 97.94           O  
ATOM    149  CG  PHE A  20       2.654  24.265   7.647  1.00 97.94           C  
ATOM    150  CD1 PHE A  20       3.227  25.335   8.361  1.00 97.94           C  
ATOM    151  CD2 PHE A  20       2.063  24.495   6.392  1.00 97.94           C  
ATOM    152  CE1 PHE A  20       3.205  26.632   7.819  1.00 97.94           C  
ATOM    153  CE2 PHE A  20       2.040  25.792   5.852  1.00 97.94           C  
ATOM    154  CZ  PHE A  20       2.612  26.860   6.564  1.00 97.94           C  
ATOM    155  N   MET A  21       5.871  22.596   8.914  1.00 98.06           N  
ATOM    156  CA  MET A  21       7.217  23.133   9.151  1.00 98.06           C  
ATOM    157  C   MET A  21       8.256  22.504   8.213  1.00 98.06           C  
ATOM    158  CB  MET A  21       7.647  22.903  10.606  1.00 98.06           C  
ATOM    159  O   MET A  21       9.102  23.223   7.680  1.00 98.06           O  
ATOM    160  CG  MET A  21       6.895  23.774  11.615  1.00 98.06           C  
ATOM    161  SD  MET A  21       7.272  23.377  13.347  1.00 98.06           S  
ATOM    162  CE  MET A  21       9.015  23.860  13.440  1.00 98.06           C  
ATOM    163  N   LEU A  22       8.189  21.188   7.989  1.00 97.46           N  
ATOM    164  CA  LEU A  22       9.050  20.476   7.038  1.00 97.46           C  
ATOM    165  C   LEU A  22       8.784  20.920   5.594  1.00 97.46           C  
ATOM    166  CB  LEU A  22       8.826  18.963   7.180  1.00 97.46           C  
ATOM    167  O   LEU A  22       9.725  21.245   4.875  1.00 97.46           O  
ATOM    168  CG  LEU A  22       9.351  18.322   8.472  1.00 97.46           C  
ATOM    169  CD1 LEU A  22       8.916  16.861   8.509  1.00 97.46           C  
ATOM    170  CD2 LEU A  22      10.875  18.367   8.558  1.00 97.46           C  
ATOM    171  N   SER A  23       7.516  21.029   5.199  1.00 97.56           N  
ATOM    172  CA  SER A  23       7.107  21.548   3.888  1.00 97.56           C  
ATOM    173  C   SER A  23       7.621  22.973   3.645  1.00 97.56           C  
ATOM    174  CB  SER A  23       5.579  21.512   3.811  1.00 97.56           C  
ATOM    175  O   SER A  23       8.174  23.285   2.587  1.00 97.56           O  
ATOM    176  OG  SER A  23       5.134  22.042   2.581  1.00 97.56           O  
ATOM    177  N   SER A  24       7.526  23.832   4.664  1.00 97.25           N  
ATOM    178  CA  SER A  24       8.058  25.198   4.631  1.00 97.25           C  
ATOM    179  C   SER A  24       9.586  25.229   4.562  1.00 97.25           C  
ATOM    180  CB  SER A  24       7.620  25.963   5.880  1.00 97.25           C  
ATOM    181  O   SER A  24      10.147  26.104   3.907  1.00 97.25           O  
ATOM    182  OG  SER A  24       6.221  26.128   5.917  1.00 97.25           O  
ATOM    183  N   PHE A  25      10.269  24.301   5.239  1.00 96.86           N  
ATOM    184  CA  PHE A  25      11.722  24.138   5.149  1.00 96.86           C  
ATOM    185  C   PHE A  25      12.143  23.755   3.726  1.00 96.86           C  
ATOM    186  CB  PHE A  25      12.196  23.117   6.200  1.00 96.86           C  
ATOM    187  O   PHE A  25      12.991  24.433   3.157  1.00 96.86           O  
ATOM    188  CG  PHE A  25      13.581  22.553   5.946  1.00 96.86           C  
ATOM    189  CD1 PHE A  25      13.729  21.266   5.390  1.00 96.86           C  
ATOM    190  CD2 PHE A  25      14.720  23.338   6.199  1.00 96.86           C  
ATOM    191  CE1 PHE A  25      15.008  20.774   5.075  1.00 96.86           C  
ATOM    192  CE2 PHE A  25      15.998  22.847   5.881  1.00 96.86           C  
ATOM    193  CZ  PHE A  25      16.141  21.569   5.314  1.00 96.86           C  
ATOM    194  N   ILE A  26      11.496  22.751   3.129  1.00 96.57           N  
ATOM    195  CA  ILE A  26      11.771  22.313   1.754  1.00 96.57           C  
ATOM    196  C   ILE A  26      11.507  23.459   0.781  1.00 96.57           C  
ATOM    197  CB  ILE A  26      10.927  21.066   1.411  1.00 96.57           C  
ATOM    198  O   ILE A  26      12.371  23.800  -0.010  1.00 96.57           O  
ATOM    199  CG1 ILE A  26      11.374  19.873   2.283  1.00 96.57           C  
ATOM    200  CG2 ILE A  26      11.029  20.688  -0.079  1.00 96.57           C  
ATOM    201  CD1 ILE A  26      10.316  18.775   2.354  1.00 96.57           C  
ATOM    202  N   SER A  27      10.359  24.130   0.882  1.00 95.00           N  
ATOM    203  CA  SER A  27       9.980  25.201  -0.052  1.00 95.00           C  
ATOM    204  C   SER A  27      10.978  26.367  -0.101  1.00 95.00           C  
ATOM    205  CB  SER A  27       8.596  25.742   0.307  1.00 95.00           C  
ATOM    206  O   SER A  27      11.062  27.038  -1.129  1.00 95.00           O  
ATOM    207  OG  SER A  27       7.621  24.718   0.222  1.00 95.00           O  
ATOM    208  N   LYS A  28      11.738  26.596   0.981  1.00 95.68           N  
ATOM    209  CA  LYS A  28      12.784  27.629   1.073  1.00 95.68           C  
ATOM    210  C   LYS A  28      14.116  27.226   0.434  1.00 95.68           C  
ATOM    211  CB  LYS A  28      13.018  27.985   2.547  1.00 95.68           C  
ATOM    212  O   LYS A  28      14.945  28.102   0.207  1.00 95.68           O  
ATOM    213  CG  LYS A  28      11.858  28.788   3.144  1.00 95.68           C  
ATOM    214  CD  LYS A  28      12.063  28.947   4.652  1.00 95.68           C  
ATOM    215  CE  LYS A  28      10.863  29.684   5.248  1.00 95.68           C  
ATOM    216  NZ  LYS A  28      11.037  29.908   6.702  1.00 95.68           N  
ATOM    217  N   GLU A  29      14.344  25.942   0.180  1.00 95.80           N  
ATOM    218  CA  GLU A  29      15.548  25.474  -0.510  1.00 95.80           C  
ATOM    219  C   GLU A  29      15.481  25.792  -2.011  1.00 95.80           C  
ATOM    220  CB  GLU A  29      15.777  23.975  -0.251  1.00 95.80           C  
ATOM    221  O   GLU A  29      14.396  25.857  -2.602  1.00 95.80           O  
ATOM    222  CG  GLU A  29      16.167  23.671   1.207  1.00 95.80           C  
ATOM    223  CD  GLU A  29      17.578  24.157   1.587  1.00 95.80           C  
ATOM    224  OE1 GLU A  29      17.878  24.239   2.799  1.00 95.80           O  
ATOM    225  OE2 GLU A  29      18.417  24.415   0.686  1.00 95.80           O  
ATOM    226  N   SER A  30      16.658  25.996  -2.612  1.00 95.26           N  
ATOM    227  CA  SER A  30      16.812  26.325  -4.034  1.00 95.26           C  
ATOM    228  C   SER A  30      16.263  25.207  -4.917  1.00 95.26           C  
ATOM    229  CB  SER A  30      18.290  26.553  -4.374  1.00 95.26           C  
ATOM    230  O   SER A  30      16.589  24.040  -4.714  1.00 95.26           O  
ATOM    231  OG  SER A  30      18.432  26.860  -5.747  1.00 95.26           O  
ATOM    232  N   ALA A  31      15.468  25.573  -5.923  1.00 94.56           N  
ATOM    233  CA  ALA A  31      14.973  24.651  -6.944  1.00 94.56           C  
ATOM    234  C   ALA A  31      15.978  24.435  -8.096  1.00 94.56           C  
ATOM    235  CB  ALA A  31      13.600  25.142  -7.421  1.00 94.56           C  
ATOM    236  O   ALA A  31      15.614  23.888  -9.129  1.00 94.56           O  
ATOM    237  N   GLY A  32      17.228  24.874  -7.929  1.00 94.43           N  
ATOM    238  CA  GLY A  32      18.279  24.712  -8.927  1.00 94.43           C  
ATOM    239  C   GLY A  32      18.156  25.662 -10.115  1.00 94.43           C  
ATOM    240  O   GLY A  32      17.549  26.733 -10.025  1.00 94.43           O  
ATOM    241  N   ASN A  33      18.804  25.293 -11.217  1.00 95.86           N  
ATOM    242  CA  ASN A  33      18.849  26.098 -12.439  1.00 95.86           C  
ATOM    243  C   ASN A  33      17.518  26.044 -13.225  1.00 95.86           C  
ATOM    244  CB  ASN A  33      20.099  25.681 -13.247  1.00 95.86           C  
ATOM    245  O   ASN A  33      16.597  25.314 -12.866  1.00 95.86           O  
ATOM    246  CG  ASN A  33      20.023  24.274 -13.819  1.00 95.86           C  
ATOM    247  ND2 ASN A  33      21.128  23.587 -13.979  1.00 95.86           N  
ATOM    248  OD1 ASN A  33      18.969  23.784 -14.158  1.00 95.86           O  
ATOM    249  N   GLU A  34      17.412  26.826 -14.302  1.00 95.33           N  
ATOM    250  CA  GLU A  34      16.194  26.891 -15.127  1.00 95.33           C  
ATOM    251  C   GLU A  34      15.806  25.528 -15.715  1.00 95.33           C  
ATOM    252  CB  GLU A  34      16.390  27.909 -16.263  1.00 95.33           C  
ATOM    253  O   GLU A  34      14.631  25.170 -15.696  1.00 95.33           O  
ATOM    254  CG  GLU A  34      16.507  29.349 -15.736  1.00 95.33           C  
ATOM    255  CD  GLU A  34      16.710  30.401 -16.841  1.00 95.33           C  
ATOM    256  OE1 GLU A  34      16.719  31.600 -16.477  1.00 95.33           O  
ATOM    257  OE2 GLU A  34      16.902  30.018 -18.015  1.00 95.33           O  
ATOM    258  N   ARG A  35      16.790  24.733 -16.156  1.00 94.22           N  
ATOM    259  CA  ARG A  35      16.558  23.406 -16.739  1.00 94.22           C  
ATOM    260  C   ARG A  35      15.972  22.422 -15.723  1.00 94.22           C  
ATOM    261  CB  ARG A  35      17.875  22.890 -17.348  1.00 94.22           C  
ATOM    262  O   ARG A  35      14.997  21.738 -16.013  1.00 94.22           O  
ATOM    263  CG  ARG A  35      17.742  21.529 -18.041  1.00 94.22           C  
ATOM    264  CD  ARG A  35      16.674  21.565 -19.134  1.00 94.22           C  
ATOM    265  NE  ARG A  35      16.600  20.291 -19.852  1.00 94.22           N  
ATOM    266  NH1 ARG A  35      14.717  20.821 -21.074  1.00 94.22           N  
ATOM    267  NH2 ARG A  35      15.712  18.817 -21.305  1.00 94.22           N  
ATOM    268  CZ  ARG A  35      15.673  19.990 -20.740  1.00 94.22           C  
ATOM    269  N   MET A  36      16.518  22.406 -14.511  1.00 96.31           N  
ATOM    270  CA  MET A  36      16.011  21.598 -13.403  1.00 96.31           C  
ATOM    271  C   MET A  36      14.576  21.990 -13.039  1.00 96.31           C  
ATOM    272  CB  MET A  36      16.913  21.792 -12.180  1.00 96.31           C  
ATOM    273  O   MET A  36      13.742  21.121 -12.796  1.00 96.31           O  
ATOM    274  CG  MET A  36      18.304  21.182 -12.351  1.00 96.31           C  
ATOM    275  SD  MET A  36      19.444  21.643 -11.023  1.00 96.31           S  
ATOM    276  CE  MET A  36      18.714  20.660  -9.692  1.00 96.31           C  
ATOM    277  N   GLN A  37      14.275  23.293 -13.020  1.00 96.57           N  
ATOM    278  CA  GLN A  37      12.932  23.801 -12.730  1.00 96.57           C  
ATOM    279  C   GLN A  37      11.921  23.449 -13.827  1.00 96.57           C  
ATOM    280  CB  GLN A  37      12.976  25.321 -12.528  1.00 96.57           C  
ATOM    281  O   GLN A  37      10.779  23.134 -13.506  1.00 96.57           O  
ATOM    282  CG  GLN A  37      13.691  25.706 -11.228  1.00 96.57           C  
ATOM    283  CD  GLN A  37      13.767  27.216 -11.048  1.00 96.57           C  
ATOM    284  NE2 GLN A  37      14.919  27.763 -10.729  1.00 96.57           N  
ATOM    285  OE1 GLN A  37      12.787  27.938 -11.144  1.00 96.57           O  
ATOM    286  N   GLU A  38      12.333  23.475 -15.096  1.00 94.33           N  
ATOM    287  CA  GLU A  38      11.513  23.055 -16.238  1.00 94.33           C  
ATOM    288  C   GLU A  38      11.111  21.576 -16.117  1.00 94.33           C  
ATOM    289  CB  GLU A  38      12.310  23.326 -17.526  1.00 94.33           C  
ATOM    290  O   GLU A  38       9.922  21.255 -16.105  1.00 94.33           O  
ATOM    291  CG  GLU A  38      11.544  23.013 -18.820  1.00 94.33           C  
ATOM    292  CD  GLU A  38      12.443  23.026 -20.072  1.00 94.33           C  
ATOM    293  OE1 GLU A  38      11.912  22.805 -21.181  1.00 94.33           O  
ATOM    294  OE2 GLU A  38      13.686  23.169 -19.948  1.00 94.33           O  
ATOM    295  N   ILE A  39      12.091  20.684 -15.937  1.00 93.72           N  
ATOM    296  CA  ILE A  39      11.866  19.236 -15.794  1.00 93.72           C  
ATOM    297  C   ILE A  39      11.003  18.939 -14.565  1.00 93.72           C  
ATOM    298  CB  ILE A  39      13.225  18.508 -15.717  1.00 93.72           C  
ATOM    299  O   ILE A  39      10.003  18.225 -14.650  1.00 93.72           O  
ATOM    300  CG1 ILE A  39      13.960  18.602 -17.072  1.00 93.72           C  
ATOM    301  CG2 ILE A  39      13.060  17.026 -15.335  1.00 93.72           C  
ATOM    302  CD1 ILE A  39      15.470  18.434 -16.921  1.00 93.72           C  
ATOM    303  N   ALA A  40      11.341  19.539 -13.423  1.00 95.31           N  
ATOM    304  CA  ALA A  40      10.564  19.388 -12.199  1.00 95.31           C  
ATOM    305  C   ALA A  40       9.133  19.922 -12.341  1.00 95.31           C  
ATOM    306  CB  ALA A  40      11.300  20.122 -11.086  1.00 95.31           C  
ATOM    307  O   ALA A  40       8.217  19.385 -11.720  1.00 95.31           O  
ATOM    308  N   GLY A  41       8.934  20.958 -13.160  1.00 94.82           N  
ATOM    309  CA  GLY A  41       7.621  21.473 -13.527  1.00 94.82           C  
ATOM    310  C   GLY A  41       6.786  20.418 -14.245  1.00 94.82           C  
ATOM    311  O   GLY A  41       5.658  20.165 -13.835  1.00 94.82           O  
ATOM    312  N   HIS A  42       7.355  19.731 -15.239  1.00 94.30           N  
ATOM    313  CA  HIS A  42       6.667  18.642 -15.940  1.00 94.30           C  
ATOM    314  C   HIS A  42       6.289  17.479 -15.014  1.00 94.30           C  
ATOM    315  CB  HIS A  42       7.530  18.145 -17.105  1.00 94.30           C  
ATOM    316  O   HIS A  42       5.158  16.995 -15.081  1.00 94.30           O  
ATOM    317  CG  HIS A  42       7.711  19.163 -18.195  1.00 94.30           C  
ATOM    318  CD2 HIS A  42       8.877  19.485 -18.836  1.00 94.30           C  
ATOM    319  ND1 HIS A  42       6.709  19.913 -18.765  1.00 94.30           N  
ATOM    320  CE1 HIS A  42       7.257  20.672 -19.726  1.00 94.30           C  
ATOM    321  NE2 HIS A  42       8.571  20.435 -19.816  1.00 94.30           N  
ATOM    322  N   ILE A  43       7.193  17.077 -14.114  1.00 95.84           N  
ATOM    323  CA  ILE A  43       6.921  16.027 -13.120  1.00 95.84           C  
ATOM    324  C   ILE A  43       5.813  16.477 -12.156  1.00 95.84           C  
ATOM    325  CB  ILE A  43       8.213  15.639 -12.362  1.00 95.84           C  
ATOM    326  O   ILE A  43       4.852  15.750 -11.906  1.00 95.84           O  
ATOM    327  CG1 ILE A  43       9.277  15.066 -13.328  1.00 95.84           C  
ATOM    328  CG2 ILE A  43       7.904  14.611 -11.255  1.00 95.84           C  
ATOM    329  CD1 ILE A  43      10.677  14.943 -12.711  1.00 95.84           C  
ATOM    330  N   HIS A  44       5.904  17.696 -11.620  1.00 96.43           N  
ATOM    331  CA  HIS A  44       4.905  18.222 -10.692  1.00 96.43           C  
ATOM    332  C   HIS A  44       3.523  18.337 -11.345  1.00 96.43           C  
ATOM    333  CB  HIS A  44       5.369  19.578 -10.149  1.00 96.43           C  
ATOM    334  O   HIS A  44       2.534  17.877 -10.770  1.00 96.43           O  
ATOM    335  CG  HIS A  44       4.407  20.162  -9.144  1.00 96.43           C  
ATOM    336  CD2 HIS A  44       3.514  21.180  -9.351  1.00 96.43           C  
ATOM    337  ND1 HIS A  44       4.233  19.727  -7.851  1.00 96.43           N  
ATOM    338  CE1 HIS A  44       3.262  20.460  -7.292  1.00 96.43           C  
ATOM    339  NE2 HIS A  44       2.811  21.386  -8.151  1.00 96.43           N  
ATOM    340  N   ASP A  45       3.452  18.908 -12.546  1.00 95.63           N  
ATOM    341  CA  ASP A  45       2.203  19.084 -13.282  1.00 95.63           C  
ATOM    342  C   ASP A  45       1.569  17.739 -13.637  1.00 95.63           C  
ATOM    343  CB  ASP A  45       2.449  19.904 -14.560  1.00 95.63           C  
ATOM    344  O   ASP A  45       0.360  17.572 -13.459  1.00 95.63           O  
ATOM    345  CG  ASP A  45       2.654  21.406 -14.318  1.00 95.63           C  
ATOM    346  OD1 ASP A  45       2.371  21.884 -13.193  1.00 95.63           O  
ATOM    347  OD2 ASP A  45       2.986  22.093 -15.311  1.00 95.63           O  
ATOM    348  N   GLY A  46       2.372  16.764 -14.080  1.00 95.19           N  
ATOM    349  CA  GLY A  46       1.896  15.418 -14.388  1.00 95.19           C  
ATOM    350  C   GLY A  46       1.326  14.710 -13.162  1.00 95.19           C  
ATOM    351  O   GLY A  46       0.205  14.199 -13.202  1.00 95.19           O  
ATOM    352  N   ALA A  47       2.032  14.775 -12.032  1.00 95.58           N  
ATOM    353  CA  ALA A  47       1.560  14.179 -10.789  1.00 95.58           C  
ATOM    354  C   ALA A  47       0.268  14.864 -10.304  1.00 95.58           C  
ATOM    355  CB  ALA A  47       2.716  14.219  -9.780  1.00 95.58           C  
ATOM    356  O   ALA A  47      -0.736  14.204 -10.026  1.00 95.58           O  
ATOM    357  N   MET A  48       0.225  16.201 -10.267  1.00 95.56           N  
ATOM    358  CA  MET A  48      -0.987  16.927  -9.863  1.00 95.56           C  
ATOM    359  C   MET A  48      -2.170  16.670 -10.813  1.00 95.56           C  
ATOM    360  CB  MET A  48      -0.706  18.436  -9.760  1.00 95.56           C  
ATOM    361  O   MET A  48      -3.320  16.618 -10.362  1.00 95.56           O  
ATOM    362  CG  MET A  48       0.242  18.839  -8.621  1.00 95.56           C  
ATOM    363  SD  MET A  48      -0.214  18.272  -6.954  1.00 95.56           S  
ATOM    364  CE  MET A  48       1.076  17.019  -6.757  1.00 95.56           C  
ATOM    365  N   ALA A  49      -1.917  16.483 -12.112  1.00 93.75           N  
ATOM    366  CA  ALA A  49      -2.938  16.117 -13.090  1.00 93.75           C  
ATOM    367  C   ALA A  49      -3.511  14.714 -12.838  1.00 93.75           C  
ATOM    368  CB  ALA A  49      -2.355  16.240 -14.502  1.00 93.75           C  
ATOM    369  O   ALA A  49      -4.737  14.549 -12.911  1.00 93.75           O  
ATOM    370  N   PHE A  50      -2.665  13.741 -12.477  1.00 94.69           N  
ATOM    371  CA  PHE A  50      -3.104  12.406 -12.071  1.00 94.69           C  
ATOM    372  C   PHE A  50      -4.048  12.481 -10.864  1.00 94.69           C  
ATOM    373  CB  PHE A  50      -1.903  11.491 -11.795  1.00 94.69           C  
ATOM    374  O   PHE A  50      -5.205  12.078 -10.989  1.00 94.69           O  
ATOM    375  CG  PHE A  50      -2.320  10.135 -11.258  1.00 94.69           C  
ATOM    376  CD1 PHE A  50      -2.402   9.915  -9.869  1.00 94.69           C  
ATOM    377  CD2 PHE A  50      -2.678   9.106 -12.148  1.00 94.69           C  
ATOM    378  CE1 PHE A  50      -2.856   8.681  -9.374  1.00 94.69           C  
ATOM    379  CE2 PHE A  50      -3.121   7.866 -11.652  1.00 94.69           C  
ATOM    380  CZ  PHE A  50      -3.213   7.656 -10.265  1.00 94.69           C  
ATOM    381  N   LEU A  51      -3.629  13.099  -9.748  1.00 93.26           N  
ATOM    382  CA  LEU A  51      -4.488  13.205  -8.553  1.00 93.26           C  
ATOM    383  C   LEU A  51      -5.793  13.933  -8.847  1.00 93.26           C  
ATOM    384  CB  LEU A  51      -3.807  13.968  -7.410  1.00 93.26           C  
ATOM    385  O   LEU A  51      -6.858  13.521  -8.398  1.00 93.26           O  
ATOM    386  CG  LEU A  51      -2.726  13.200  -6.654  1.00 93.26           C  
ATOM    387  CD1 LEU A  51      -2.320  14.057  -5.445  1.00 93.26           C  
ATOM    388  CD2 LEU A  51      -3.107  11.814  -6.157  1.00 93.26           C  
ATOM    389  N   LYS A  52      -5.747  15.026  -9.615  1.00 94.27           N  
ATOM    390  CA  LYS A  52      -6.962  15.761  -9.982  1.00 94.27           C  
ATOM    391  C   LYS A  52      -7.942  14.872 -10.749  1.00 94.27           C  
ATOM    392  CB  LYS A  52      -6.561  16.989 -10.799  1.00 94.27           C  
ATOM    393  O   LYS A  52      -9.154  14.970 -10.539  1.00 94.27           O  
ATOM    394  CG  LYS A  52      -7.774  17.856 -11.151  1.00 94.27           C  
ATOM    395  CD  LYS A  52      -7.314  19.056 -11.974  1.00 94.27           C  
ATOM    396  CE  LYS A  52      -8.512  19.935 -12.335  1.00 94.27           C  
ATOM    397  NZ  LYS A  52      -8.070  21.079 -13.168  1.00 94.27           N  
ATOM    398  N   THR A  53      -7.428  14.040 -11.650  1.00 94.19           N  
ATOM    399  CA  THR A  53      -8.241  13.112 -12.438  1.00 94.19           C  
ATOM    400  C   THR A  53      -8.785  12.002 -11.552  1.00 94.19           C  
ATOM    401  CB  THR A  53      -7.452  12.542 -13.622  1.00 94.19           C  
ATOM    402  O   THR A  53      -9.994  11.791 -11.539  1.00 94.19           O  
ATOM    403  CG2 THR A  53      -8.353  11.718 -14.542  1.00 94.19           C  
ATOM    404  OG1 THR A  53      -6.970  13.621 -14.392  1.00 94.19           O  
ATOM    405  N   GLU A  54      -7.936  11.361 -10.757  1.00 94.11           N  
ATOM    406  CA  GLU A  54      -8.328  10.327  -9.803  1.00 94.11           C  
ATOM    407  C   GLU A  54      -9.424  10.831  -8.858  1.00 94.11           C  
ATOM    408  CB  GLU A  54      -7.076   9.879  -9.042  1.00 94.11           C  
ATOM    409  O   GLU A  54     -10.522  10.274  -8.814  1.00 94.11           O  
ATOM    410  CG  GLU A  54      -7.417   8.755  -8.067  1.00 94.11           C  
ATOM    411  CD  GLU A  54      -6.190   8.297  -7.285  1.00 94.11           C  
ATOM    412  OE1 GLU A  54      -6.030   7.066  -7.188  1.00 94.11           O  
ATOM    413  OE2 GLU A  54      -5.480   9.179  -6.752  1.00 94.11           O  
ATOM    414  N   TYR A  55      -9.199  11.961  -8.189  1.00 93.43           N  
ATOM    415  CA  TYR A  55     -10.131  12.520  -7.210  1.00 93.43           C  
ATOM    416  C   TYR A  55     -11.480  12.902  -7.821  1.00 93.43           C  
ATOM    417  CB  TYR A  55      -9.478  13.723  -6.518  1.00 93.43           C  
ATOM    418  O   TYR A  55     -12.511  12.825  -7.146  1.00 93.43           O  
ATOM    419  CG  TYR A  55      -8.233  13.436  -5.690  1.00 93.43           C  
ATOM    420  CD1 TYR A  55      -7.817  12.119  -5.394  1.00 93.43           C  
ATOM    421  CD2 TYR A  55      -7.471  14.522  -5.213  1.00 93.43           C  
ATOM    422  CE1 TYR A  55      -6.686  11.889  -4.598  1.00 93.43           C  
ATOM    423  CE2 TYR A  55      -6.333  14.295  -4.413  1.00 93.43           C  
ATOM    424  OH  TYR A  55      -4.928  12.739  -3.228  1.00 93.43           O  
ATOM    425  CZ  TYR A  55      -5.957  12.974  -4.082  1.00 93.43           C  
ATOM    426  N   LYS A  56     -11.519  13.258  -9.111  1.00 94.32           N  
ATOM    427  CA  LYS A  56     -12.777  13.476  -9.837  1.00 94.32           C  
ATOM    428  C   LYS A  56     -13.609  12.191  -9.910  1.00 94.32           C  
ATOM    429  CB  LYS A  56     -12.464  14.042 -11.228  1.00 94.32           C  
ATOM    430  O   LYS A  56     -14.809  12.244  -9.642  1.00 94.32           O  
ATOM    431  CG  LYS A  56     -13.721  14.277 -12.074  1.00 94.32           C  
ATOM    432  CD  LYS A  56     -13.324  14.687 -13.494  1.00 94.32           C  
ATOM    433  CE  LYS A  56     -14.578  14.761 -14.369  1.00 94.32           C  
ATOM    434  NZ  LYS A  56     -14.223  14.982 -15.792  1.00 94.32           N  
ATOM    435  N   TYR A  57     -12.999  11.055 -10.252  1.00 92.45           N  
ATOM    436  CA  TYR A  57     -13.698   9.765 -10.293  1.00 92.45           C  
ATOM    437  C   TYR A  57     -14.036   9.262  -8.886  1.00 92.45           C  
ATOM    438  CB  TYR A  57     -12.878   8.738 -11.082  1.00 92.45           C  
ATOM    439  O   TYR A  57     -15.166   8.826  -8.647  1.00 92.45           O  
ATOM    440  CG  TYR A  57     -12.931   8.963 -12.581  1.00 92.45           C  
ATOM    441  CD1 TYR A  57     -13.981   8.414 -13.342  1.00 92.45           C  
ATOM    442  CD2 TYR A  57     -11.929   9.713 -13.219  1.00 92.45           C  
ATOM    443  CE1 TYR A  57     -14.018   8.608 -14.737  1.00 92.45           C  
ATOM    444  CE2 TYR A  57     -11.959   9.915 -14.611  1.00 92.45           C  
ATOM    445  OH  TYR A  57     -13.010   9.499 -16.723  1.00 92.45           O  
ATOM    446  CZ  TYR A  57     -12.999   9.345 -15.374  1.00 92.45           C  
ATOM    447  N   LEU A  58     -13.115   9.424  -7.931  1.00 92.92           N  
ATOM    448  CA  LEU A  58     -13.351   9.070  -6.531  1.00 92.92           C  
ATOM    449  C   LEU A  58     -14.503   9.854  -5.918  1.00 92.92           C  
ATOM    450  CB  LEU A  58     -12.084   9.271  -5.686  1.00 92.92           C  
ATOM    451  O   LEU A  58     -15.272   9.283  -5.159  1.00 92.92           O  
ATOM    452  CG  LEU A  58     -10.917   8.348  -6.061  1.00 92.92           C  
ATOM    453  CD1 LEU A  58      -9.764   8.525  -5.077  1.00 92.92           C  
ATOM    454  CD2 LEU A  58     -11.341   6.890  -6.034  1.00 92.92           C  
ATOM    455  N   THR A  59     -14.693  11.123  -6.281  1.00 95.28           N  
ATOM    456  CA  THR A  59     -15.839  11.910  -5.801  1.00 95.28           C  
ATOM    457  C   THR A  59     -17.167  11.243  -6.170  1.00 95.28           C  
ATOM    458  CB  THR A  59     -15.795  13.341  -6.352  1.00 95.28           C  
ATOM    459  O   THR A  59     -18.049  11.126  -5.322  1.00 95.28           O  
ATOM    460  CG2 THR A  59     -16.967  14.192  -5.861  1.00 95.28           C  
ATOM    461  OG1 THR A  59     -14.627  13.997  -5.916  1.00 95.28           O  
ATOM    462  N   GLY A  60     -17.306  10.750  -7.407  1.00 94.21           N  
ATOM    463  CA  GLY A  60     -18.503  10.018  -7.833  1.00 94.21           C  
ATOM    464  C   GLY A  60     -18.711   8.732  -7.030  1.00 94.21           C  
ATOM    465  O   GLY A  60     -19.810   8.476  -6.539  1.00 94.21           O  
ATOM    466  N   PHE A  61     -17.640   7.966  -6.826  1.00 93.83           N  
ATOM    467  CA  PHE A  61     -17.658   6.760  -6.001  1.00 93.83           C  
ATOM    468  C   PHE A  61     -18.041   7.052  -4.534  1.00 93.83           C  
ATOM    469  CB  PHE A  61     -16.289   6.080  -6.132  1.00 93.83           C  
ATOM    470  O   PHE A  61     -18.937   6.402  -3.994  1.00 93.83           O  
ATOM    471  CG  PHE A  61     -16.075   4.990  -5.114  1.00 93.83           C  
ATOM    472  CD1 PHE A  61     -15.518   5.329  -3.870  1.00 93.83           C  
ATOM    473  CD2 PHE A  61     -16.507   3.675  -5.366  1.00 93.83           C  
ATOM    474  CE1 PHE A  61     -15.430   4.368  -2.861  1.00 93.83           C  
ATOM    475  CE2 PHE A  61     -16.372   2.697  -4.366  1.00 93.83           C  
ATOM    476  CZ  PHE A  61     -15.834   3.051  -3.113  1.00 93.83           C  
ATOM    477  N   ILE A  62     -17.431   8.066  -3.909  1.00 96.50           N  
ATOM    478  CA  ILE A  62     -17.715   8.490  -2.530  1.00 96.50           C  
ATOM    479  C   ILE A  62     -19.194   8.843  -2.391  1.00 96.50           C  
ATOM    480  CB  ILE A  62     -16.823   9.691  -2.122  1.00 96.50           C  
ATOM    481  O   ILE A  62     -19.828   8.412  -1.431  1.00 96.50           O  
ATOM    482  CG1 ILE A  62     -15.342   9.277  -1.971  1.00 96.50           C  
ATOM    483  CG2 ILE A  62     -17.285  10.352  -0.802  1.00 96.50           C  
ATOM    484  CD1 ILE A  62     -14.394  10.487  -1.988  1.00 96.50           C  
ATOM    485  N   VAL A  63     -19.768   9.585  -3.343  1.00 97.64           N  
ATOM    486  CA  VAL A  63     -21.194   9.946  -3.320  1.00 97.64           C  
ATOM    487  C   VAL A  63     -22.078   8.699  -3.356  1.00 97.64           C  
ATOM    488  CB  VAL A  63     -21.530  10.912  -4.473  1.00 97.64           C  
ATOM    489  O   VAL A  63     -22.988   8.580  -2.538  1.00 97.64           O  
ATOM    490  CG1 VAL A  63     -23.040  11.117  -4.658  1.00 97.64           C  
ATOM    491  CG2 VAL A  63     -20.923  12.296  -4.204  1.00 97.64           C  
ATOM    492  N   ILE A  64     -21.795   7.746  -4.250  1.00 96.00           N  
ATOM    493  CA  ILE A  64     -22.579   6.508  -4.374  1.00 96.00           C  
ATOM    494  C   ILE A  64     -22.528   5.702  -3.070  1.00 96.00           C  
ATOM    495  CB  ILE A  64     -22.094   5.684  -5.590  1.00 96.00           C  
ATOM    496  O   ILE A  64     -23.574   5.347  -2.525  1.00 96.00           O  
ATOM    497  CG1 ILE A  64     -22.426   6.428  -6.905  1.00 96.00           C  
ATOM    498  CG2 ILE A  64     -22.736   4.282  -5.605  1.00 96.00           C  
ATOM    499  CD1 ILE A  64     -21.676   5.879  -8.125  1.00 96.00           C  
ATOM    500  N   VAL A  65     -21.330   5.454  -2.534  1.00 96.16           N  
ATOM    501  CA  VAL A  65     -21.165   4.676  -1.295  1.00 96.16           C  
ATOM    502  C   VAL A  65     -21.774   5.401  -0.098  1.00 96.16           C  
ATOM    503  CB  VAL A  65     -19.687   4.327  -1.050  1.00 96.16           C  
ATOM    504  O   VAL A  65     -22.433   4.768   0.719  1.00 96.16           O  
ATOM    505  CG1 VAL A  65     -19.482   3.583   0.277  1.00 96.16           C  
ATOM    506  CG2 VAL A  65     -19.177   3.415  -2.170  1.00 96.16           C  
ATOM    507  N   THR A  66     -21.649   6.726  -0.023  1.00 98.27           N  
ATOM    508  CA  THR A  66     -22.291   7.541   1.020  1.00 98.27           C  
ATOM    509  C   THR A  66     -23.805   7.354   1.021  1.00 98.27           C  
ATOM    510  CB  THR A  66     -21.984   9.028   0.815  1.00 98.27           C  
ATOM    511  O   THR A  66     -24.390   7.168   2.084  1.00 98.27           O  
ATOM    512  CG2 THR A  66     -22.677   9.945   1.816  1.00 98.27           C  
ATOM    513  OG1 THR A  66     -20.604   9.251   0.953  1.00 98.27           O  
ATOM    514  N   VAL A  67     -24.449   7.383  -0.151  1.00 98.00           N  
ATOM    515  CA  VAL A  67     -25.902   7.179  -0.263  1.00 98.00           C  
ATOM    516  C   VAL A  67     -26.288   5.771   0.187  1.00 98.00           C  
ATOM    517  CB  VAL A  67     -26.383   7.473  -1.698  1.00 98.00           C  
ATOM    518  O   VAL A  67     -27.238   5.617   0.952  1.00 98.00           O  
ATOM    519  CG1 VAL A  67     -27.847   7.072  -1.924  1.00 98.00           C  
ATOM    520  CG2 VAL A  67     -26.276   8.974  -2.000  1.00 98.00           C  
ATOM    521  N   ILE A  68     -25.527   4.751  -0.219  1.00 96.47           N  
ATOM    522  CA  ILE A  68     -25.751   3.363   0.213  1.00 96.47           C  
ATOM    523  C   ILE A  68     -25.625   3.252   1.738  1.00 96.47           C  
ATOM    524  CB  ILE A  68     -24.784   2.411  -0.529  1.00 96.47           C  
ATOM    525  O   ILE A  68     -26.523   2.727   2.393  1.00 96.47           O  
ATOM    526  CG1 ILE A  68     -25.129   2.377  -2.037  1.00 96.47           C  
ATOM    527  CG2 ILE A  68     -24.824   0.981   0.044  1.00 96.47           C  
ATOM    528  CD1 ILE A  68     -24.070   1.681  -2.901  1.00 96.47           C  
ATOM    529  N   LEU A  69     -24.555   3.792   2.323  1.00 97.66           N  
ATOM    530  CA  LEU A  69     -24.352   3.777   3.771  1.00 97.66           C  
ATOM    531  C   LEU A  69     -25.464   4.529   4.503  1.00 97.66           C  
ATOM    532  CB  LEU A  69     -22.980   4.379   4.114  1.00 97.66           C  
ATOM    533  O   LEU A  69     -25.979   4.019   5.490  1.00 97.66           O  
ATOM    534  CG  LEU A  69     -21.776   3.513   3.704  1.00 97.66           C  
ATOM    535  CD1 LEU A  69     -20.495   4.296   3.983  1.00 97.66           C  
ATOM    536  CD2 LEU A  69     -21.718   2.193   4.472  1.00 97.66           C  
ATOM    537  N   ALA A  70     -25.883   5.697   4.015  1.00 97.42           N  
ATOM    538  CA  ALA A  70     -26.933   6.488   4.653  1.00 97.42           C  
ATOM    539  C   ALA A  70     -28.294   5.772   4.670  1.00 97.42           C  
ATOM    540  CB  ALA A  70     -27.024   7.842   3.943  1.00 97.42           C  
ATOM    541  O   ALA A  70     -29.043   5.934   5.631  1.00 97.42           O  
ATOM    542  N   ILE A  71     -28.604   4.988   3.629  1.00 97.02           N  
ATOM    543  CA  ILE A  71     -29.865   4.242   3.511  1.00 97.02           C  
ATOM    544  C   ILE A  71     -29.833   2.950   4.332  1.00 97.02           C  
ATOM    545  CB  ILE A  71     -30.183   3.960   2.022  1.00 97.02           C  
ATOM    546  O   ILE A  71     -30.795   2.656   5.037  1.00 97.02           O  
ATOM    547  CG1 ILE A  71     -30.496   5.285   1.287  1.00 97.02           C  
ATOM    548  CG2 ILE A  71     -31.367   2.984   1.864  1.00 97.02           C  
ATOM    549  CD1 ILE A  71     -30.561   5.145  -0.240  1.00 97.02           C  
ATOM    550  N   PHE A  72     -28.760   2.164   4.215  1.00 95.63           N  
ATOM    551  CA  PHE A  72     -28.731   0.796   4.740  1.00 95.63           C  
ATOM    552  C   PHE A  72     -28.057   0.664   6.108  1.00 95.63           C  
ATOM    553  CB  PHE A  72     -28.079  -0.132   3.705  1.00 95.63           C  
ATOM    554  O   PHE A  72     -28.383  -0.264   6.838  1.00 95.63           O  
ATOM    555  CG  PHE A  72     -28.893  -0.301   2.435  1.00 95.63           C  
ATOM    556  CD1 PHE A  72     -30.043  -1.111   2.444  1.00 95.63           C  
ATOM    557  CD2 PHE A  72     -28.511   0.342   1.243  1.00 95.63           C  
ATOM    558  CE1 PHE A  72     -30.804  -1.272   1.272  1.00 95.63           C  
ATOM    559  CE2 PHE A  72     -29.270   0.187   0.072  1.00 95.63           C  
ATOM    560  CZ  PHE A  72     -30.419  -0.623   0.086  1.00 95.63           C  
ATOM    561  N   VAL A  73     -27.133   1.561   6.464  1.00 96.10           N  
ATOM    562  CA  VAL A  73     -26.359   1.479   7.717  1.00 96.10           C  
ATOM    563  C   VAL A  73     -26.740   2.614   8.668  1.00 96.10           C  
ATOM    564  CB  VAL A  73     -24.840   1.464   7.431  1.00 96.10           C  
ATOM    565  O   VAL A  73     -27.125   2.383   9.808  1.00 96.10           O  
ATOM    566  CG1 VAL A  73     -24.036   1.271   8.720  1.00 96.10           C  
ATOM    567  CG2 VAL A  73     -24.443   0.341   6.461  1.00 96.10           C  
ATOM    568  N   GLY A  74     -26.657   3.855   8.198  1.00 96.39           N  
ATOM    569  CA  GLY A  74     -26.974   5.049   8.968  1.00 96.39           C  
ATOM    570  C   GLY A  74     -26.196   6.269   8.488  1.00 96.39           C  
ATOM    571  O   GLY A  74     -25.057   6.181   8.017  1.00 96.39           O  
ATOM    572  N   TRP A  75     -26.804   7.446   8.632  1.00 96.74           N  
ATOM    573  CA  TRP A  75     -26.198   8.708   8.204  1.00 96.74           C  
ATOM    574  C   TRP A  75     -24.939   9.063   9.014  1.00 96.74           C  
ATOM    575  CB  TRP A  75     -27.244   9.825   8.285  1.00 96.74           C  
ATOM    576  O   TRP A  75     -24.047   9.724   8.488  1.00 96.74           O  
ATOM    577  CG  TRP A  75     -27.606  10.246   9.677  1.00 96.74           C  
ATOM    578  CD1 TRP A  75     -28.623   9.755  10.420  1.00 96.74           C  
ATOM    579  CD2 TRP A  75     -26.915  11.209  10.531  1.00 96.74           C  
ATOM    580  CE2 TRP A  75     -27.577  11.248  11.793  1.00 96.74           C  
ATOM    581  CE3 TRP A  75     -25.779  12.032  10.372  1.00 96.74           C  
ATOM    582  NE1 TRP A  75     -28.611  10.346  11.669  1.00 96.74           N  
ATOM    583  CH2 TRP A  75     -26.008  12.878  12.653  1.00 96.74           C  
ATOM    584  CZ2 TRP A  75     -27.140  12.067  12.845  1.00 96.74           C  
ATOM    585  CZ3 TRP A  75     -25.329  12.857  11.421  1.00 96.74           C  
ATOM    586  N   GLN A  76     -24.836   8.604  10.268  1.00 97.79           N  
ATOM    587  CA  GLN A  76     -23.665   8.800  11.128  1.00 97.79           C  
ATOM    588  C   GLN A  76     -22.437   8.095  10.544  1.00 97.79           C  
ATOM    589  CB  GLN A  76     -23.929   8.269  12.549  1.00 97.79           C  
ATOM    590  O   GLN A  76     -21.392   8.716  10.353  1.00 97.79           O  
ATOM    591  CG  GLN A  76     -25.109   8.920  13.287  1.00 97.79           C  
ATOM    592  CD  GLN A  76     -26.425   8.161  13.116  1.00 97.79           C  
ATOM    593  NE2 GLN A  76     -27.215   8.027  14.159  1.00 97.79           N  
ATOM    594  OE1 GLN A  76     -26.777   7.669  12.055  1.00 97.79           O  
ATOM    595  N   THR A  77     -22.584   6.818  10.183  1.00 97.68           N  
ATOM    596  CA  THR A  77     -21.532   6.030   9.528  1.00 97.68           C  
ATOM    597  C   THR A  77     -21.169   6.617   8.167  1.00 97.68           C  
ATOM    598  CB  THR A  77     -21.977   4.570   9.365  1.00 97.68           C  
ATOM    599  O   THR A  77     -19.989   6.707   7.832  1.00 97.68           O  
ATOM    600  CG2 THR A  77     -20.836   3.667   8.912  1.00 97.68           C  
ATOM    601  OG1 THR A  77     -22.421   4.089  10.611  1.00 97.68           O  
ATOM    602  N   ALA A  78     -22.163   7.090   7.407  1.00 97.90           N  
ATOM    603  CA  ALA A  78     -21.931   7.782   6.141  1.00 97.90           C  
ATOM    604  C   ALA A  78     -21.116   9.080   6.327  1.00 97.90           C  
ATOM    605  CB  ALA A  78     -23.286   8.038   5.473  1.00 97.90           C  
ATOM    606  O   ALA A  78     -20.198   9.345   5.555  1.00 97.90           O  
ATOM    607  N   ALA A  79     -21.379   9.863   7.379  1.00 97.91           N  
ATOM    608  CA  ALA A  79     -20.599  11.060   7.697  1.00 97.91           C  
ATOM    609  C   ALA A  79     -19.142  10.724   8.069  1.00 97.91           C  
ATOM    610  CB  ALA A  79     -21.310  11.833   8.814  1.00 97.91           C  
ATOM    611  O   ALA A  79     -18.215  11.369   7.572  1.00 97.91           O  
ATOM    612  N   CYS A  80     -18.927   9.680   8.878  1.00 98.27           N  
ATOM    613  CA  CYS A  80     -17.587   9.168   9.180  1.00 98.27           C  
ATOM    614  C   CYS A  80     -16.854   8.710   7.913  1.00 98.27           C  
ATOM    615  CB  CYS A  80     -17.698   8.003  10.169  1.00 98.27           C  
ATOM    616  O   CYS A  80     -15.678   9.028   7.744  1.00 98.27           O  
ATOM    617  SG  CYS A  80     -18.201   8.580  11.806  1.00 98.27           S  
ATOM    618  N   PHE A  81     -17.547   8.010   7.009  1.00 98.38           N  
ATOM    619  CA  PHE A  81     -17.012   7.566   5.720  1.00 98.38           C  
ATOM    620  C   PHE A  81     -16.519   8.723   4.857  1.00 98.38           C  
ATOM    621  CB  PHE A  81     -18.067   6.716   4.997  1.00 98.38           C  
ATOM    622  O   PHE A  81     -15.378   8.689   4.395  1.00 98.38           O  
ATOM    623  CG  PHE A  81     -17.735   6.436   3.547  1.00 98.38           C  
ATOM    624  CD1 PHE A  81     -18.235   7.266   2.526  1.00 98.38           C  
ATOM    625  CD2 PHE A  81     -16.898   5.358   3.221  1.00 98.38           C  
ATOM    626  CE1 PHE A  81     -17.876   7.024   1.189  1.00 98.38           C  
ATOM    627  CE2 PHE A  81     -16.537   5.119   1.884  1.00 98.38           C  
ATOM    628  CZ  PHE A  81     -17.017   5.961   0.867  1.00 98.38           C  
ATOM    629  N   ILE A  82     -17.328   9.774   4.699  1.00 98.23           N  
ATOM    630  CA  ILE A  82     -16.922  10.971   3.953  1.00 98.23           C  
ATOM    631  C   ILE A  82     -15.648  11.561   4.560  1.00 98.23           C  
ATOM    632  CB  ILE A  82     -18.052  12.022   3.943  1.00 98.23           C  
ATOM    633  O   ILE A  82     -14.706  11.867   3.830  1.00 98.23           O  
ATOM    634  CG1 ILE A  82     -19.289  11.527   3.167  1.00 98.23           C  
ATOM    635  CG2 ILE A  82     -17.564  13.352   3.335  1.00 98.23           C  
ATOM    636  CD1 ILE A  82     -20.501  12.438   3.409  1.00 98.23           C  
ATOM    637  N   LEU A  83     -15.589  11.704   5.888  1.00 97.96           N  
ATOM    638  CA  LEU A  83     -14.419  12.297   6.532  1.00 97.96           C  
ATOM    639  C   LEU A  83     -13.166  11.426   6.369  1.00 97.96           C  
ATOM    640  CB  LEU A  83     -14.721  12.583   8.009  1.00 97.96           C  
ATOM    641  O   LEU A  83     -12.095  11.961   6.088  1.00 97.96           O  
ATOM    642  CG  LEU A  83     -13.620  13.447   8.656  1.00 97.96           C  
ATOM    643  CD1 LEU A  83     -13.602  14.869   8.090  1.00 97.96           C  
ATOM    644  CD2 LEU A  83     -13.861  13.564  10.150  1.00 97.96           C  
ATOM    645  N   GLY A  84     -13.300  10.103   6.496  1.00 98.34           N  
ATOM    646  CA  GLY A  84     -12.210   9.153   6.265  1.00 98.34           C  
ATOM    647  C   GLY A  84     -11.665   9.230   4.844  1.00 98.34           C  
ATOM    648  O   GLY A  84     -10.451   9.288   4.649  1.00 98.34           O  
ATOM    649  N   ALA A  85     -12.561   9.324   3.859  1.00 98.15           N  
ATOM    650  CA  ALA A  85     -12.186   9.496   2.464  1.00 98.15           C  
ATOM    651  C   ALA A  85     -11.469  10.837   2.224  1.00 98.15           C  
ATOM    652  CB  ALA A  85     -13.443   9.348   1.598  1.00 98.15           C  
ATOM    653  O   ALA A  85     -10.386  10.863   1.644  1.00 98.15           O  
ATOM    654  N   ILE A  86     -12.017  11.949   2.728  1.00 97.88           N  
ATOM    655  CA  ILE A  86     -11.401  13.280   2.597  1.00 97.88           C  
ATOM    656  C   ILE A  86     -10.011  13.310   3.244  1.00 97.88           C  
ATOM    657  CB  ILE A  86     -12.326  14.368   3.194  1.00 97.88           C  
ATOM    658  O   ILE A  86      -9.080  13.881   2.682  1.00 97.88           O  
ATOM    659  CG1 ILE A  86     -13.581  14.540   2.309  1.00 97.88           C  
ATOM    660  CG2 ILE A  86     -11.607  15.728   3.319  1.00 97.88           C  
ATOM    661  CD1 ILE A  86     -14.658  15.436   2.935  1.00 97.88           C  
ATOM    662  N   PHE A  87      -9.845  12.695   4.415  1.00 98.21           N  
ATOM    663  CA  PHE A  87      -8.564  12.699   5.120  1.00 98.21           C  
ATOM    664  C   PHE A  87      -7.523  11.817   4.428  1.00 98.21           C  
ATOM    665  CB  PHE A  87      -8.777  12.305   6.585  1.00 98.21           C  
ATOM    666  O   PHE A  87      -6.362  12.212   4.366  1.00 98.21           O  
ATOM    667  CG  PHE A  87      -9.239  13.426   7.505  1.00 98.21           C  
ATOM    668  CD1 PHE A  87      -9.920  14.567   7.031  1.00 98.21           C  
ATOM    669  CD2 PHE A  87      -8.946  13.332   8.875  1.00 98.21           C  
ATOM    670  CE1 PHE A  87     -10.277  15.602   7.911  1.00 98.21           C  
ATOM    671  CE2 PHE A  87      -9.298  14.367   9.757  1.00 98.21           C  
ATOM    672  CZ  PHE A  87      -9.968  15.503   9.277  1.00 98.21           C  
ATOM    673  N   SER A  88      -7.927  10.689   3.842  1.00 97.34           N  
ATOM    674  CA  SER A  88      -7.037   9.889   2.993  1.00 97.34           C  
ATOM    675  C   SER A  88      -6.582  10.677   1.753  1.00 97.34           C  
ATOM    676  CB  SER A  88      -7.742   8.592   2.600  1.00 97.34           C  
ATOM    677  O   SER A  88      -5.383  10.780   1.491  1.00 97.34           O  
ATOM    678  OG  SER A  88      -6.851   7.774   1.878  1.00 97.34           O  
ATOM    679  N   ILE A  89      -7.517  11.358   1.073  1.00 97.06           N  
ATOM    680  CA  ILE A  89      -7.230  12.265  -0.055  1.00 97.06           C  
ATOM    681  C   ILE A  89      -6.241  13.367   0.356  1.00 97.06           C  
ATOM    682  CB  ILE A  89      -8.561  12.858  -0.590  1.00 97.06           C  
ATOM    683  O   ILE A  89      -5.288  13.663  -0.367  1.00 97.06           O  
ATOM    684  CG1 ILE A  89      -9.343  11.780  -1.373  1.00 97.06           C  
ATOM    685  CG2 ILE A  89      -8.357  14.103  -1.472  1.00 97.06           C  
ATOM    686  CD1 ILE A  89     -10.761  12.196  -1.787  1.00 97.06           C  
ATOM    687  N   PHE A  90      -6.443  13.991   1.519  1.00 97.07           N  
ATOM    688  CA  PHE A  90      -5.549  15.035   2.018  1.00 97.07           C  
ATOM    689  C   PHE A  90      -4.167  14.505   2.388  1.00 97.07           C  
ATOM    690  CB  PHE A  90      -6.188  15.761   3.208  1.00 97.07           C  
ATOM    691  O   PHE A  90      -3.185  15.189   2.107  1.00 97.07           O  
ATOM    692  CG  PHE A  90      -7.347  16.696   2.907  1.00 97.07           C  
ATOM    693  CD1 PHE A  90      -7.675  17.097   1.593  1.00 97.07           C  
ATOM    694  CD2 PHE A  90      -8.091  17.208   3.987  1.00 97.07           C  
ATOM    695  CE1 PHE A  90      -8.728  17.997   1.367  1.00 97.07           C  
ATOM    696  CE2 PHE A  90      -9.144  18.112   3.760  1.00 97.07           C  
ATOM    697  CZ  PHE A  90      -9.462  18.507   2.449  1.00 97.07           C  
ATOM    698  N   ALA A  91      -4.067  13.305   2.966  1.00 96.39           N  
ATOM    699  CA  ALA A  91      -2.780  12.683   3.253  1.00 96.39           C  
ATOM    700  C   ALA A  91      -1.975  12.504   1.958  1.00 96.39           C  
ATOM    701  CB  ALA A  91      -3.000  11.361   4.002  1.00 96.39           C  
ATOM    702  O   ALA A  91      -0.868  13.037   1.860  1.00 96.39           O  
ATOM    703  N   GLY A  92      -2.574  11.866   0.943  1.00 94.59           N  
ATOM    704  CA  GLY A  92      -1.958  11.687  -0.376  1.00 94.59           C  
ATOM    705  C   GLY A  92      -1.579  13.015  -1.033  1.00 94.59           C  
ATOM    706  O   GLY A  92      -0.441  13.204  -1.457  1.00 94.59           O  
ATOM    707  N   TYR A  93      -2.491  13.991  -1.034  1.00 96.22           N  
ATOM    708  CA  TYR A  93      -2.249  15.302  -1.641  1.00 96.22           C  
ATOM    709  C   TYR A  93      -1.114  16.084  -0.959  1.00 96.22           C  
ATOM    710  CB  TYR A  93      -3.550  16.112  -1.624  1.00 96.22           C  
ATOM    711  O   TYR A  93      -0.259  16.654  -1.641  1.00 96.22           O  
ATOM    712  CG  TYR A  93      -3.413  17.482  -2.259  1.00 96.22           C  
ATOM    713  CD1 TYR A  93      -3.265  18.624  -1.449  1.00 96.22           C  
ATOM    714  CD2 TYR A  93      -3.398  17.605  -3.661  1.00 96.22           C  
ATOM    715  CE1 TYR A  93      -3.106  19.894  -2.038  1.00 96.22           C  
ATOM    716  CE2 TYR A  93      -3.242  18.871  -4.255  1.00 96.22           C  
ATOM    717  OH  TYR A  93      -2.965  21.240  -4.020  1.00 96.22           O  
ATOM    718  CZ  TYR A  93      -3.099  20.016  -3.446  1.00 96.22           C  
ATOM    719  N   PHE A  94      -1.082  16.129   0.379  1.00 96.40           N  
ATOM    720  CA  PHE A  94      -0.039  16.849   1.114  1.00 96.40           C  
ATOM    721  C   PHE A  94       1.338  16.225   0.911  1.00 96.40           C  
ATOM    722  CB  PHE A  94      -0.371  16.926   2.612  1.00 96.40           C  
ATOM    723  O   PHE A  94       2.292  16.967   0.662  1.00 96.40           O  
ATOM    724  CG  PHE A  94      -1.587  17.749   3.010  1.00 96.40           C  
ATOM    725  CD1 PHE A  94      -2.067  18.806   2.207  1.00 96.40           C  
ATOM    726  CD2 PHE A  94      -2.239  17.455   4.222  1.00 96.40           C  
ATOM    727  CE1 PHE A  94      -3.199  19.540   2.602  1.00 96.40           C  
ATOM    728  CE2 PHE A  94      -3.362  18.199   4.625  1.00 96.40           C  
ATOM    729  CZ  PHE A  94      -3.847  19.236   3.811  1.00 96.40           C  
ATOM    730  N   GLY A  95       1.439  14.895   0.971  1.00 94.47           N  
ATOM    731  CA  GLY A  95       2.690  14.198   0.697  1.00 94.47           C  
ATOM    732  C   GLY A  95       3.172  14.438  -0.724  1.00 94.47           C  
ATOM    733  O   GLY A  95       4.290  14.905  -0.917  1.00 94.47           O  
ATOM    734  N   MET A  96       2.312  14.222  -1.718  1.00 93.96           N  
ATOM    735  CA  MET A  96       2.711  14.277  -3.124  1.00 93.96           C  
ATOM    736  C   MET A  96       3.092  15.687  -3.599  1.00 93.96           C  
ATOM    737  CB  MET A  96       1.572  13.706  -3.962  1.00 93.96           C  
ATOM    738  O   MET A  96       4.070  15.874  -4.325  1.00 93.96           O  
ATOM    739  CG  MET A  96       2.143  13.092  -5.227  1.00 93.96           C  
ATOM    740  SD  MET A  96       0.865  12.347  -6.236  1.00 93.96           S  
ATOM    741  CE  MET A  96       0.443  13.840  -7.107  1.00 93.96           C  
ATOM    742  N   ASN A  97       2.368  16.714  -3.143  1.00 96.31           N  
ATOM    743  CA  ASN A  97       2.696  18.112  -3.438  1.00 96.31           C  
ATOM    744  C   ASN A  97       4.061  18.528  -2.862  1.00 96.31           C  
ATOM    745  CB  ASN A  97       1.565  18.978  -2.869  1.00 96.31           C  
ATOM    746  O   ASN A  97       4.721  19.409  -3.413  1.00 96.31           O  
ATOM    747  CG  ASN A  97       1.780  20.477  -3.003  1.00 96.31           C  
ATOM    748  ND2 ASN A  97       1.457  21.222  -1.971  1.00 96.31           N  
ATOM    749  OD1 ASN A  97       2.218  21.039  -3.991  1.00 96.31           O  
ATOM    750  N   VAL A  98       4.486  17.935  -1.743  1.00 96.96           N  
ATOM    751  CA  VAL A  98       5.796  18.230  -1.149  1.00 96.96           C  
ATOM    752  C   VAL A  98       6.891  17.333  -1.712  1.00 96.96           C  
ATOM    753  CB  VAL A  98       5.744  18.196   0.384  1.00 96.96           C  
ATOM    754  O   VAL A  98       7.977  17.848  -1.960  1.00 96.96           O  
ATOM    755  CG1 VAL A  98       7.132  18.461   0.976  1.00 96.96           C  
ATOM    756  CG2 VAL A  98       4.809  19.311   0.877  1.00 96.96           C  
ATOM    757  N   ALA A  99       6.615  16.053  -1.968  1.00 96.52           N  
ATOM    758  CA  ALA A  99       7.547  15.118  -2.593  1.00 96.52           C  
ATOM    759  C   ALA A  99       8.028  15.649  -3.948  1.00 96.52           C  
ATOM    760  CB  ALA A  99       6.872  13.750  -2.707  1.00 96.52           C  
ATOM    761  O   ALA A  99       9.206  15.949  -4.095  1.00 96.52           O  
ATOM    762  N   THR A 100       7.105  15.979  -4.854  1.00 96.43           N  
ATOM    763  CA  THR A 100       7.436  16.571  -6.167  1.00 96.43           C  
ATOM    764  C   THR A 100       8.292  17.842  -6.072  1.00 96.43           C  
ATOM    765  CB  THR A 100       6.162  16.886  -6.961  1.00 96.43           C  
ATOM    766  O   THR A 100       9.203  18.058  -6.868  1.00 96.43           O  
ATOM    767  CG2 THR A 100       5.423  15.626  -7.402  1.00 96.43           C  
ATOM    768  OG1 THR A 100       5.253  17.631  -6.174  1.00 96.43           O  
ATOM    769  N   LYS A 101       8.070  18.683  -5.052  1.00 96.67           N  
ATOM    770  CA  LYS A 101       8.911  19.865  -4.783  1.00 96.67           C  
ATOM    771  C   LYS A 101      10.271  19.508  -4.194  1.00 96.67           C  
ATOM    772  CB  LYS A 101       8.181  20.814  -3.829  1.00 96.67           C  
ATOM    773  O   LYS A 101      11.226  20.262  -4.401  1.00 96.67           O  
ATOM    774  CG  LYS A 101       7.040  21.523  -4.553  1.00 96.67           C  
ATOM    775  CD  LYS A 101       6.227  22.362  -3.570  1.00 96.67           C  
ATOM    776  CE  LYS A 101       5.011  22.867  -4.341  1.00 96.67           C  
ATOM    777  NZ  LYS A 101       3.956  23.351  -3.435  1.00 96.67           N  
ATOM    778  N   ALA A 102      10.345  18.437  -3.414  1.00 97.65           N  
ATOM    779  CA  ALA A 102      11.564  17.944  -2.801  1.00 97.65           C  
ATOM    780  C   ALA A 102      12.495  17.300  -3.835  1.00 97.65           C  
ATOM    781  CB  ALA A 102      11.209  16.979  -1.662  1.00 97.65           C  
ATOM    782  O   ALA A 102      13.700  17.452  -3.677  1.00 97.65           O  
ATOM    783  N   ASN A 103      11.976  16.687  -4.904  1.00 97.27           N  
ATOM    784  CA  ASN A 103      12.763  16.022  -5.956  1.00 97.27           C  
ATOM    785  C   ASN A 103      13.866  16.942  -6.511  1.00 97.27           C  
ATOM    786  CB  ASN A 103      11.802  15.539  -7.069  1.00 97.27           C  
ATOM    787  O   ASN A 103      15.061  16.696  -6.338  1.00 97.27           O  
ATOM    788  CG  ASN A 103      10.769  14.530  -6.578  1.00 97.27           C  
ATOM    789  ND2 ASN A 103       9.785  14.172  -7.364  1.00 97.27           N  
ATOM    790  OD1 ASN A 103      10.799  14.093  -5.447  1.00 97.27           O  
ATOM    791  N   VAL A 104      13.472  18.096  -7.058  1.00 97.72           N  
ATOM    792  CA  VAL A 104      14.411  19.067  -7.653  1.00 97.72           C  
ATOM    793  C   VAL A 104      15.358  19.699  -6.631  1.00 97.72           C  
ATOM    794  CB  VAL A 104      13.614  20.138  -8.411  1.00 97.72           C  
ATOM    795  O   VAL A 104      16.515  19.996  -6.921  1.00 97.72           O  
ATOM    796  CG1 VAL A 104      12.856  21.132  -7.521  1.00 97.72           C  
ATOM    797  CG2 VAL A 104      14.503  20.908  -9.381  1.00 97.72           C  
ATOM    798  N   ARG A 105      14.884  19.886  -5.398  1.00 97.98           N  
ATOM    799  CA  ARG A 105      15.670  20.491  -4.313  1.00 97.98           C  
ATOM    800  C   ARG A 105      16.695  19.520  -3.748  1.00 97.98           C  
ATOM    801  CB  ARG A 105      14.724  20.971  -3.217  1.00 97.98           C  
ATOM    802  O   ARG A 105      17.768  19.942  -3.327  1.00 97.98           O  
ATOM    803  CG  ARG A 105      13.892  22.154  -3.704  1.00 97.98           C  
ATOM    804  CD  ARG A 105      12.852  22.491  -2.651  1.00 97.98           C  
ATOM    805  NE  ARG A 105      12.234  23.793  -2.925  1.00 97.98           N  
ATOM    806  NH1 ARG A 105      10.801  23.100  -4.578  1.00 97.98           N  
ATOM    807  NH2 ARG A 105      10.857  25.253  -3.956  1.00 97.98           N  
ATOM    808  CZ  ARG A 105      11.300  24.037  -3.817  1.00 97.98           C  
ATOM    809  N   THR A 106      16.375  18.231  -3.751  1.00 97.35           N  
ATOM    810  CA  THR A 106      17.310  17.151  -3.440  1.00 97.35           C  
ATOM    811  C   THR A 106      18.401  17.093  -4.505  1.00 97.35           C  
ATOM    812  CB  THR A 106      16.569  15.813  -3.330  1.00 97.35           C  
ATOM    813  O   THR A 106      19.574  17.074  -4.135  1.00 97.35           O  
ATOM    814  CG2 THR A 106      17.500  14.638  -3.043  1.00 97.35           C  
ATOM    815  OG1 THR A 106      15.643  15.893  -2.269  1.00 97.35           O  
ATOM    816  N   ALA A 107      18.042  17.177  -5.792  1.00 97.29           N  
ATOM    817  CA  ALA A 107      19.007  17.228  -6.894  1.00 97.29           C  
ATOM    818  C   ALA A 107      19.946  18.446  -6.781  1.00 97.29           C  
ATOM    819  CB  ALA A 107      18.234  17.222  -8.220  1.00 97.29           C  
ATOM    820  O   ALA A 107      21.167  18.312  -6.844  1.00 97.29           O  
ATOM    821  N   GLU A 108      19.406  19.637  -6.503  1.00 97.75           N  
ATOM    822  CA  GLU A 108      20.225  20.842  -6.297  1.00 97.75           C  
ATOM    823  C   GLU A 108      21.111  20.719  -5.050  1.00 97.75           C  
ATOM    824  CB  GLU A 108      19.310  22.074  -6.217  1.00 97.75           C  
ATOM    825  O   GLU A 108      22.280  21.101  -5.061  1.00 97.75           O  
ATOM    826  CG  GLU A 108      20.043  23.397  -5.933  1.00 97.75           C  
ATOM    827  CD  GLU A 108      21.069  23.843  -6.994  1.00 97.75           C  
ATOM    828  OE1 GLU A 108      21.748  24.860  -6.742  1.00 97.75           O  
ATOM    829  OE2 GLU A 108      21.138  23.269  -8.104  1.00 97.75           O  
ATOM    830  N   ALA A 109      20.599  20.144  -3.960  1.00 96.64           N  
ATOM    831  CA  ALA A 109      21.393  19.923  -2.758  1.00 96.64           C  
ATOM    832  C   ALA A 109      22.509  18.886  -2.948  1.00 96.64           C  
ATOM    833  CB  ALA A 109      20.458  19.538  -1.619  1.00 96.64           C  
ATOM    834  O   ALA A 109      23.552  19.013  -2.295  1.00 96.64           O  
ATOM    835  N   ALA A 110      22.326  17.908  -3.838  1.00 95.82           N  
ATOM    836  CA  ALA A 110      23.341  16.915  -4.175  1.00 95.82           C  
ATOM    837  C   ALA A 110      24.574  17.558  -4.831  1.00 95.82           C  
ATOM    838  CB  ALA A 110      22.703  15.819  -5.037  1.00 95.82           C  
ATOM    839  O   ALA A 110      25.688  17.126  -4.553  1.00 95.82           O  
ATOM    840  N   ARG A 111      24.416  18.686  -5.544  1.00 95.72           N  
ATOM    841  CA  ARG A 111      25.540  19.498  -6.062  1.00 95.72           C  
ATOM    842  C   ARG A 111      26.440  20.084  -4.976  1.00 95.72           C  
ATOM    843  CB  ARG A 111      25.015  20.654  -6.923  1.00 95.72           C  
ATOM    844  O   ARG A 111      27.549  20.526  -5.263  1.00 95.72           O  
ATOM    845  CG  ARG A 111      24.170  20.197  -8.119  1.00 95.72           C  
ATOM    846  CD  ARG A 111      23.572  21.400  -8.836  1.00 95.72           C  
ATOM    847  NE  ARG A 111      24.595  22.199  -9.534  1.00 95.72           N  
ATOM    848  NH1 ARG A 111      23.350  24.124  -9.637  1.00 95.72           N  
ATOM    849  NH2 ARG A 111      25.422  24.086 -10.485  1.00 95.72           N  
ATOM    850  CZ  ARG A 111      24.447  23.462  -9.880  1.00 95.72           C  
ATOM    851  N   HIS A 112      25.959  20.143  -3.736  1.00 93.39           N  
ATOM    852  CA  HIS A 112      26.699  20.711  -2.613  1.00 93.39           C  
ATOM    853  C   HIS A 112      27.157  19.653  -1.613  1.00 93.39           C  
ATOM    854  CB  HIS A 112      25.830  21.766  -1.924  1.00 93.39           C  
ATOM    855  O   HIS A 112      28.290  19.707  -1.141  1.00 93.39           O  
ATOM    856  CG  HIS A 112      25.452  22.914  -2.819  1.00 93.39           C  
ATOM    857  CD2 HIS A 112      24.186  23.369  -3.065  1.00 93.39           C  
ATOM    858  ND1 HIS A 112      26.317  23.706  -3.541  1.00 93.39           N  
ATOM    859  CE1 HIS A 112      25.586  24.634  -4.182  1.00 93.39           C  
ATOM    860  NE2 HIS A 112      24.289  24.493  -3.882  1.00 93.39           N  
ATOM    861  N   SER A 113      26.272  18.729  -1.221  1.00 92.61           N  
ATOM    862  CA  SER A 113      26.638  17.623  -0.331  1.00 92.61           C  
ATOM    863  C   SER A 113      25.566  16.532  -0.264  1.00 92.61           C  
ATOM    864  CB  SER A 113      26.897  18.132   1.099  1.00 92.61           C  
ATOM    865  O   SER A 113      24.372  16.823  -0.164  1.00 92.61           O  
ATOM    866  OG  SER A 113      25.704  18.618   1.678  1.00 92.61           O  
ATOM    867  N   GLN A 114      26.012  15.280  -0.129  1.00 90.93           N  
ATOM    868  CA  GLN A 114      25.155  14.117   0.144  1.00 90.93           C  
ATOM    869  C   GLN A 114      24.287  14.309   1.404  1.00 90.93           C  
ATOM    870  CB  GLN A 114      26.069  12.884   0.301  1.00 90.93           C  
ATOM    871  O   GLN A 114      23.113  13.954   1.418  1.00 90.93           O  
ATOM    872  CG  GLN A 114      25.328  11.535   0.353  1.00 90.93           C  
ATOM    873  CD  GLN A 114      26.216  10.426   0.918  1.00 90.93           C  
ATOM    874  NE2 GLN A 114      26.069  10.120   2.189  1.00 90.93           N  
ATOM    875  OE1 GLN A 114      27.096   9.859   0.286  1.00 90.93           O  
ATOM    876  N   GLY A 115      24.842  14.896   2.472  1.00 91.10           N  
ATOM    877  CA  GLY A 115      24.109  15.104   3.727  1.00 91.10           C  
ATOM    878  C   GLY A 115      22.948  16.095   3.596  1.00 91.10           C  
ATOM    879  O   GLY A 115      21.894  15.891   4.199  1.00 91.10           O  
ATOM    880  N   LYS A 116      23.111  17.152   2.785  1.00 92.85           N  
ATOM    881  CA  LYS A 116      22.031  18.110   2.514  1.00 92.85           C  
ATOM    882  C   LYS A 116      20.943  17.480   1.641  1.00 92.85           C  
ATOM    883  CB  LYS A 116      22.600  19.404   1.905  1.00 92.85           C  
ATOM    884  O   LYS A 116      19.772  17.639   1.972  1.00 92.85           O  
ATOM    885  CG  LYS A 116      21.548  20.521   1.904  1.00 92.85           C  
ATOM    886  CD  LYS A 116      22.048  21.814   1.242  1.00 92.85           C  
ATOM    887  CE  LYS A 116      20.879  22.805   1.294  1.00 92.85           C  
ATOM    888  NZ  LYS A 116      21.092  24.055   0.531  1.00 92.85           N  
ATOM    889  N   ALA A 117      21.329  16.734   0.603  1.00 94.52           N  
ATOM    890  CA  ALA A 117      20.396  16.001  -0.254  1.00 94.52           C  
ATOM    891  C   ALA A 117      19.550  15.002   0.552  1.00 94.52           C  
ATOM    892  CB  ALA A 117      21.200  15.326  -1.368  1.00 94.52           C  
ATOM    893  O   ALA A 117      18.324  15.091   0.535  1.00 94.52           O  
ATOM    894  N   LEU A 118      20.190  14.159   1.373  1.00 93.87           N  
ATOM    895  CA  LEU A 118      19.502  13.229   2.275  1.00 93.87           C  
ATOM    896  C   LEU A 118      18.501  13.943   3.194  1.00 93.87           C  
ATOM    897  CB  LEU A 118      20.558  12.480   3.109  1.00 93.87           C  
ATOM    898  O   LEU A 118      17.373  13.488   3.359  1.00 93.87           O  
ATOM    899  CG  LEU A 118      19.976  11.515   4.163  1.00 93.87           C  
ATOM    900  CD1 LEU A 118      19.139  10.401   3.541  1.00 93.87           C  
ATOM    901  CD2 LEU A 118      21.124  10.905   4.967  1.00 93.87           C  
ATOM    902  N   ASN A 119      18.895  15.069   3.798  1.00 94.40           N  
ATOM    903  CA  ASN A 119      18.021  15.812   4.706  1.00 94.40           C  
ATOM    904  C   ASN A 119      16.776  16.362   3.992  1.00 94.40           C  
ATOM    905  CB  ASN A 119      18.842  16.926   5.373  1.00 94.40           C  
ATOM    906  O   ASN A 119      15.697  16.333   4.581  1.00 94.40           O  
ATOM    907  CG  ASN A 119      18.068  17.776   6.373  1.00 94.40           C  
ATOM    908  ND2 ASN A 119      18.512  18.994   6.576  1.00 94.40           N  
ATOM    909  OD1 ASN A 119      17.082  17.403   6.997  1.00 94.40           O  
ATOM    910  N   ILE A 120      16.894  16.855   2.755  1.00 95.80           N  
ATOM    911  CA  ILE A 120      15.742  17.351   1.983  1.00 95.80           C  
ATOM    912  C   ILE A 120      14.838  16.190   1.569  1.00 95.80           C  
ATOM    913  CB  ILE A 120      16.189  18.195   0.771  1.00 95.80           C  
ATOM    914  O   ILE A 120      13.644  16.244   1.863  1.00 95.80           O  
ATOM    915  CG1 ILE A 120      16.897  19.472   1.277  1.00 95.80           C  
ATOM    916  CG2 ILE A 120      14.991  18.574  -0.123  1.00 95.80           C  
ATOM    917  CD1 ILE A 120      17.443  20.340   0.143  1.00 95.80           C  
ATOM    918  N   ALA A 121      15.401  15.133   0.981  1.00 95.27           N  
ATOM    919  CA  ALA A 121      14.638  13.976   0.527  1.00 95.27           C  
ATOM    920  C   ALA A 121      13.871  13.314   1.680  1.00 95.27           C  
ATOM    921  CB  ALA A 121      15.603  13.005  -0.154  1.00 95.27           C  
ATOM    922  O   ALA A 121      12.653  13.154   1.623  1.00 95.27           O  
ATOM    923  N   PHE A 122      14.559  13.045   2.794  1.00 95.24           N  
ATOM    924  CA  PHE A 122      13.934  12.455   3.975  1.00 95.24           C  
ATOM    925  C   PHE A 122      12.922  13.402   4.632  1.00 95.24           C  
ATOM    926  CB  PHE A 122      15.024  12.032   4.962  1.00 95.24           C  
ATOM    927  O   PHE A 122      11.901  12.956   5.146  1.00 95.24           O  
ATOM    928  CG  PHE A 122      14.467  11.395   6.216  1.00 95.24           C  
ATOM    929  CD1 PHE A 122      14.554  12.067   7.447  1.00 95.24           C  
ATOM    930  CD2 PHE A 122      13.816  10.152   6.143  1.00 95.24           C  
ATOM    931  CE1 PHE A 122      14.008  11.491   8.606  1.00 95.24           C  
ATOM    932  CE2 PHE A 122      13.269   9.578   7.302  1.00 95.24           C  
ATOM    933  CZ  PHE A 122      13.369  10.240   8.537  1.00 95.24           C  
ATOM    934  N   SER A 123      13.154  14.721   4.594  1.00 96.69           N  
ATOM    935  CA  SER A 123      12.144  15.689   5.046  1.00 96.69           C  
ATOM    936  C   SER A 123      10.884  15.639   4.181  1.00 96.69           C  
ATOM    937  CB  SER A 123      12.669  17.128   5.051  1.00 96.69           C  
ATOM    938  O   SER A 123       9.796  15.831   4.716  1.00 96.69           O  
ATOM    939  OG  SER A 123      13.727  17.290   5.977  1.00 96.69           O  
ATOM    940  N   GLY A 124      11.020  15.393   2.874  1.00 96.43           N  
ATOM    941  CA  GLY A 124       9.894  15.230   1.956  1.00 96.43           C  
ATOM    942  C   GLY A 124       9.060  14.000   2.303  1.00 96.43           C  
ATOM    943  O   GLY A 124       7.857  14.130   2.529  1.00 96.43           O  
ATOM    944  N   GLY A 125       9.707  12.845   2.491  1.00 95.32           N  
ATOM    945  CA  GLY A 125       9.034  11.630   2.961  1.00 95.32           C  
ATOM    946  C   GLY A 125       8.394  11.812   4.343  1.00 95.32           C  
ATOM    947  O   GLY A 125       7.260  11.396   4.583  1.00 95.32           O  
ATOM    948  N   ALA A 126       9.067  12.521   5.253  1.00 97.01           N  
ATOM    949  CA  ALA A 126       8.539  12.831   6.579  1.00 97.01           C  
ATOM    950  C   ALA A 126       7.276  13.702   6.552  1.00 97.01           C  
ATOM    951  CB  ALA A 126       9.650  13.464   7.420  1.00 97.01           C  
ATOM    952  O   ALA A 126       6.442  13.564   7.445  1.00 97.01           O  
ATOM    953  N   VAL A 127       7.081  14.563   5.545  1.00 98.08           N  
ATOM    954  CA  VAL A 127       5.789  15.247   5.380  1.00 98.08           C  
ATOM    955  C   VAL A 127       4.681  14.231   5.145  1.00 98.08           C  
ATOM    956  CB  VAL A 127       5.813  16.314   4.272  1.00 98.08           C  
ATOM    957  O   VAL A 127       3.672  14.301   5.842  1.00 98.08           O  
ATOM    958  CG1 VAL A 127       4.415  16.881   3.991  1.00 98.08           C  
ATOM    959  CG2 VAL A 127       6.695  17.476   4.736  1.00 98.08           C  
ATOM    960  N   MET A 128       4.889  13.258   4.251  1.00 96.89           N  
ATOM    961  CA  MET A 128       3.897  12.210   4.006  1.00 96.89           C  
ATOM    962  C   MET A 128       3.597  11.425   5.286  1.00 96.89           C  
ATOM    963  CB  MET A 128       4.346  11.281   2.858  1.00 96.89           C  
ATOM    964  O   MET A 128       2.445  11.357   5.715  1.00 96.89           O  
ATOM    965  CG  MET A 128       3.245  10.280   2.474  1.00 96.89           C  
ATOM    966  SD  MET A 128       1.683  11.102   2.062  1.00 96.89           S  
ATOM    967  CE  MET A 128       0.519   9.750   1.832  1.00 96.89           C  
ATOM    968  N   GLY A 129       4.629  10.917   5.966  1.00 97.05           N  
ATOM    969  CA  GLY A 129       4.448  10.123   7.184  1.00 97.05           C  
ATOM    970  C   GLY A 129       3.721  10.865   8.303  1.00 97.05           C  
ATOM    971  O   GLY A 129       2.832  10.305   8.947  1.00 97.05           O  
ATOM    972  N   MET A 130       4.034  12.145   8.508  1.00 98.31           N  
ATOM    973  CA  MET A 130       3.398  12.958   9.546  1.00 98.31           C  
ATOM    974  C   MET A 130       1.981  13.405   9.164  1.00 98.31           C  
ATOM    975  CB  MET A 130       4.299  14.143   9.894  1.00 98.31           C  
ATOM    976  O   MET A 130       1.122  13.499  10.042  1.00 98.31           O  
ATOM    977  CG  MET A 130       5.651  13.692  10.470  1.00 98.31           C  
ATOM    978  SD  MET A 130       5.671  12.649  11.959  1.00 98.31           S  
ATOM    979  CE  MET A 130       4.533  13.534  13.032  1.00 98.31           C  
ATOM    980  N   SER A 131       1.705  13.624   7.875  1.00 98.26           N  
ATOM    981  CA  SER A 131       0.344  13.837   7.369  1.00 98.26           C  
ATOM    982  C   SER A 131      -0.531  12.605   7.586  1.00 98.26           C  
ATOM    983  CB  SER A 131       0.373  14.212   5.883  1.00 98.26           C  
ATOM    984  O   SER A 131      -1.655  12.750   8.064  1.00 98.26           O  
ATOM    985  OG  SER A 131       0.851  15.538   5.742  1.00 98.26           O  
ATOM    986  N   VAL A 132       0.003  11.410   7.322  1.00 98.02           N  
ATOM    987  CA  VAL A 132      -0.681  10.128   7.526  1.00 98.02           C  
ATOM    988  C   VAL A 132      -1.108   9.947   8.986  1.00 98.02           C  
ATOM    989  CB  VAL A 132       0.216   8.973   7.026  1.00 98.02           C  
ATOM    990  O   VAL A 132      -2.301   9.848   9.282  1.00 98.02           O  
ATOM    991  CG1 VAL A 132      -0.246   7.617   7.556  1.00 98.02           C  
ATOM    992  CG2 VAL A 132       0.221   8.934   5.496  1.00 98.02           C  
ATOM    993  N   VAL A 133      -0.159   9.960   9.927  1.00 98.06           N  
ATOM    994  CA  VAL A 133      -0.491   9.733  11.346  1.00 98.06           C  
ATOM    995  C   VAL A 133      -1.283  10.897  11.945  1.00 98.06           C  
ATOM    996  CB  VAL A 133       0.751   9.415  12.196  1.00 98.06           C  
ATOM    997  O   VAL A 133      -2.179  10.682  12.760  1.00 98.06           O  
ATOM    998  CG1 VAL A 133       1.434   8.134  11.703  1.00 98.06           C  
ATOM    999  CG2 VAL A 133       1.783  10.550  12.220  1.00 98.06           C  
ATOM   1000  N   GLY A 134      -0.998  12.132  11.516  1.00 98.10           N  
ATOM   1001  CA  GLY A 134      -1.676  13.333  11.992  1.00 98.10           C  
ATOM   1002  C   GLY A 134      -3.155  13.342  11.625  1.00 98.10           C  
ATOM   1003  O   GLY A 134      -4.004  13.444  12.510  1.00 98.10           O  
ATOM   1004  N   LEU A 135      -3.475  13.170  10.337  1.00 98.31           N  
ATOM   1005  CA  LEU A 135      -4.863  13.090   9.874  1.00 98.31           C  
ATOM   1006  C   LEU A 135      -5.568  11.861  10.457  1.00 98.31           C  
ATOM   1007  CB  LEU A 135      -4.910  13.089   8.333  1.00 98.31           C  
ATOM   1008  O   LEU A 135      -6.725  11.970  10.855  1.00 98.31           O  
ATOM   1009  CG  LEU A 135      -4.546  14.441   7.691  1.00 98.31           C  
ATOM   1010  CD1 LEU A 135      -4.319  14.296   6.193  1.00 98.31           C  
ATOM   1011  CD2 LEU A 135      -5.632  15.499   7.905  1.00 98.31           C  
ATOM   1012  N   GLY A 136      -4.876  10.724  10.582  1.00 97.99           N  
ATOM   1013  CA  GLY A 136      -5.455   9.494  11.124  1.00 97.99           C  
ATOM   1014  C   GLY A 136      -5.947   9.666  12.563  1.00 97.99           C  
ATOM   1015  O   GLY A 136      -7.124   9.437  12.848  1.00 97.99           O  
ATOM   1016  N   VAL A 137      -5.080  10.143  13.466  1.00 97.47           N  
ATOM   1017  CA  VAL A 137      -5.449  10.348  14.880  1.00 97.47           C  
ATOM   1018  C   VAL A 137      -6.462  11.482  15.046  1.00 97.47           C  
ATOM   1019  CB  VAL A 137      -4.217  10.596  15.777  1.00 97.47           C  
ATOM   1020  O   VAL A 137      -7.407  11.334  15.821  1.00 97.47           O  
ATOM   1021  CG1 VAL A 137      -4.613  10.806  17.245  1.00 97.47           C  
ATOM   1022  CG2 VAL A 137      -3.262   9.400  15.764  1.00 97.47           C  
ATOM   1023  N   VAL A 138      -6.309  12.599  14.321  1.00 97.91           N  
ATOM   1024  CA  VAL A 138      -7.282  13.707  14.372  1.00 97.91           C  
ATOM   1025  C   VAL A 138      -8.659  13.229  13.917  1.00 97.91           C  
ATOM   1026  CB  VAL A 138      -6.822  14.918  13.531  1.00 97.91           C  
ATOM   1027  O   VAL A 138      -9.646  13.496  14.598  1.00 97.91           O  
ATOM   1028  CG1 VAL A 138      -7.907  15.987  13.369  1.00 97.91           C  
ATOM   1029  CG2 VAL A 138      -5.643  15.624  14.203  1.00 97.91           C  
ATOM   1030  N   GLY A 139      -8.734  12.498  12.804  1.00 97.20           N  
ATOM   1031  CA  GLY A 139      -9.991  12.007  12.245  1.00 97.20           C  
ATOM   1032  C   GLY A 139     -10.713  11.059  13.195  1.00 97.20           C  
ATOM   1033  O   GLY A 139     -11.872  11.300  13.535  1.00 97.20           O  
ATOM   1034  N   ILE A 140     -10.007  10.046  13.708  1.00 96.94           N  
ATOM   1035  CA  ILE A 140     -10.562   9.114  14.700  1.00 96.94           C  
ATOM   1036  C   ILE A 140     -10.991   9.866  15.963  1.00 96.94           C  
ATOM   1037  CB  ILE A 140      -9.551   7.992  15.022  1.00 96.94           C  
ATOM   1038  O   ILE A 140     -12.100   9.659  16.447  1.00 96.94           O  
ATOM   1039  CG1 ILE A 140      -9.339   7.110  13.771  1.00 96.94           C  
ATOM   1040  CG2 ILE A 140     -10.028   7.126  16.207  1.00 96.94           C  
ATOM   1041  CD1 ILE A 140      -8.211   6.090  13.936  1.00 96.94           C  
ATOM   1042  N   GLY A 141     -10.151  10.766  16.482  1.00 94.98           N  
ATOM   1043  CA  GLY A 141     -10.439  11.519  17.701  1.00 94.98           C  
ATOM   1044  C   GLY A 141     -11.673  12.418  17.582  1.00 94.98           C  
ATOM   1045  O   GLY A 141     -12.515  12.419  18.480  1.00 94.98           O  
ATOM   1046  N   ILE A 142     -11.820  13.140  16.465  1.00 94.61           N  
ATOM   1047  CA  ILE A 142     -12.984  14.001  16.206  1.00 94.61           C  
ATOM   1048  C   ILE A 142     -14.253  13.159  16.050  1.00 94.61           C  
ATOM   1049  CB  ILE A 142     -12.745  14.911  14.976  1.00 94.61           C  
ATOM   1050  O   ILE A 142     -15.259  13.471  16.685  1.00 94.61           O  
ATOM   1051  CG1 ILE A 142     -11.647  15.957  15.282  1.00 94.61           C  
ATOM   1052  CG2 ILE A 142     -14.032  15.658  14.567  1.00 94.61           C  
ATOM   1053  CD1 ILE A 142     -11.232  16.786  14.059  1.00 94.61           C  
ATOM   1054  N   MET A 143     -14.225  12.092  15.244  1.00 95.28           N  
ATOM   1055  CA  MET A 143     -15.404  11.238  15.041  1.00 95.28           C  
ATOM   1056  C   MET A 143     -15.820  10.537  16.330  1.00 95.28           C  
ATOM   1057  CB  MET A 143     -15.156  10.215  13.925  1.00 95.28           C  
ATOM   1058  O   MET A 143     -16.999  10.547  16.681  1.00 95.28           O  
ATOM   1059  CG  MET A 143     -14.981  10.847  12.541  1.00 95.28           C  
ATOM   1060  SD  MET A 143     -16.406  11.753  11.867  1.00 95.28           S  
ATOM   1061  CE  MET A 143     -16.136  13.415  12.527  1.00 95.28           C  
ATOM   1062  N   TYR A 144     -14.856  10.008  17.084  1.00 93.84           N  
ATOM   1063  CA  TYR A 144     -15.115   9.406  18.385  1.00 93.84           C  
ATOM   1064  C   TYR A 144     -15.768  10.410  19.347  1.00 93.84           C  
ATOM   1065  CB  TYR A 144     -13.799   8.848  18.944  1.00 93.84           C  
ATOM   1066  O   TYR A 144     -16.722  10.062  20.039  1.00 93.84           O  
ATOM   1067  CG  TYR A 144     -13.972   8.081  20.236  1.00 93.84           C  
ATOM   1068  CD1 TYR A 144     -14.088   8.779  21.449  1.00 93.84           C  
ATOM   1069  CD2 TYR A 144     -14.084   6.678  20.218  1.00 93.84           C  
ATOM   1070  CE1 TYR A 144     -14.344   8.082  22.642  1.00 93.84           C  
ATOM   1071  CE2 TYR A 144     -14.322   5.972  21.413  1.00 93.84           C  
ATOM   1072  OH  TYR A 144     -14.729   6.027  23.785  1.00 93.84           O  
ATOM   1073  CZ  TYR A 144     -14.460   6.678  22.625  1.00 93.84           C  
ATOM   1074  N   TYR A 145     -15.300  11.661  19.378  1.00 92.87           N  
ATOM   1075  CA  TYR A 145     -15.878  12.703  20.229  1.00 92.87           C  
ATOM   1076  C   TYR A 145     -17.303  13.093  19.801  1.00 92.87           C  
ATOM   1077  CB  TYR A 145     -14.941  13.917  20.245  1.00 92.87           C  
ATOM   1078  O   TYR A 145     -18.209  13.093  20.631  1.00 92.87           O  
ATOM   1079  CG  TYR A 145     -15.430  15.046  21.129  1.00 92.87           C  
ATOM   1080  CD1 TYR A 145     -16.109  16.141  20.561  1.00 92.87           C  
ATOM   1081  CD2 TYR A 145     -15.235  14.983  22.523  1.00 92.87           C  
ATOM   1082  CE1 TYR A 145     -16.591  17.177  21.383  1.00 92.87           C  
ATOM   1083  CE2 TYR A 145     -15.714  16.018  23.349  1.00 92.87           C  
ATOM   1084  OH  TYR A 145     -16.848  18.116  23.577  1.00 92.87           O  
ATOM   1085  CZ  TYR A 145     -16.392  17.116  22.780  1.00 92.87           C  
ATOM   1086  N   ILE A 146     -17.518  13.381  18.511  1.00 93.92           N  
ATOM   1087  CA  ILE A 146     -18.820  13.822  17.975  1.00 93.92           C  
ATOM   1088  C   ILE A 146     -19.902  12.759  18.180  1.00 93.92           C  
ATOM   1089  CB  ILE A 146     -18.674  14.217  16.483  1.00 93.92           C  
ATOM   1090  O   ILE A 146     -21.033  13.087  18.534  1.00 93.92           O  
ATOM   1091  CG1 ILE A 146     -17.900  15.554  16.402  1.00 93.92           C  
ATOM   1092  CG2 ILE A 146     -20.037  14.336  15.769  1.00 93.92           C  
ATOM   1093  CD1 ILE A 146     -17.643  16.075  14.983  1.00 93.92           C  
ATOM   1094  N   PHE A 147     -19.557  11.487  17.992  1.00 93.60           N  
ATOM   1095  CA  PHE A 147     -20.500  10.374  18.076  1.00 93.60           C  
ATOM   1096  C   PHE A 147     -20.510   9.673  19.443  1.00 93.60           C  
ATOM   1097  CB  PHE A 147     -20.257   9.442  16.887  1.00 93.60           C  
ATOM   1098  O   PHE A 147     -20.953   8.529  19.556  1.00 93.60           O  
ATOM   1099  CG  PHE A 147     -20.623  10.070  15.552  1.00 93.60           C  
ATOM   1100  CD1 PHE A 147     -21.961  10.412  15.270  1.00 93.60           C  
ATOM   1101  CD2 PHE A 147     -19.625  10.343  14.598  1.00 93.60           C  
ATOM   1102  CE1 PHE A 147     -22.295  11.027  14.049  1.00 93.60           C  
ATOM   1103  CE2 PHE A 147     -19.961  10.957  13.379  1.00 93.60           C  
ATOM   1104  CZ  PHE A 147     -21.295  11.291  13.100  1.00 93.60           C  
ATOM   1105  N   GLY A 148     -20.025  10.340  20.497  1.00 90.27           N  
ATOM   1106  CA  GLY A 148     -20.133   9.856  21.878  1.00 90.27           C  
ATOM   1107  C   GLY A 148     -19.386   8.548  22.159  1.00 90.27           C  
ATOM   1108  O   GLY A 148     -19.711   7.842  23.112  1.00 90.27           O  
ATOM   1109  N   GLY A 149     -18.388   8.215  21.341  1.00 88.17           N  
ATOM   1110  CA  GLY A 149     -17.611   6.984  21.432  1.00 88.17           C  
ATOM   1111  C   GLY A 149     -18.286   5.743  20.849  1.00 88.17           C  
ATOM   1112  O   GLY A 149     -17.810   4.640  21.111  1.00 88.17           O  
ATOM   1113  N   ASN A 150     -19.367   5.887  20.071  1.00 92.50           N  
ATOM   1114  CA  ASN A 150     -19.949   4.744  19.372  1.00 92.50           C  
ATOM   1115  C   ASN A 150     -19.041   4.298  18.213  1.00 92.50           C  
ATOM   1116  CB  ASN A 150     -21.392   5.033  18.919  1.00 92.50           C  
ATOM   1117  O   ASN A 150     -18.987   4.933  17.156  1.00 92.50           O  
ATOM   1118  CG  ASN A 150     -22.045   3.763  18.381  1.00 92.50           C  
ATOM   1119  ND2 ASN A 150     -23.338   3.737  18.190  1.00 92.50           N  
ATOM   1120  OD1 ASN A 150     -21.393   2.763  18.143  1.00 92.50           O  
ATOM   1121  N   MET A 151     -18.344   3.180  18.418  1.00 93.57           N  
ATOM   1122  CA  MET A 151     -17.412   2.629  17.440  1.00 93.57           C  
ATOM   1123  C   MET A 151     -18.091   2.127  16.168  1.00 93.57           C  
ATOM   1124  CB  MET A 151     -16.562   1.525  18.084  1.00 93.57           C  
ATOM   1125  O   MET A 151     -17.471   2.210  15.112  1.00 93.57           O  
ATOM   1126  CG  MET A 151     -15.556   2.105  19.088  1.00 93.57           C  
ATOM   1127  SD  MET A 151     -14.468   3.423  18.460  1.00 93.57           S  
ATOM   1128  CE  MET A 151     -13.845   2.658  16.935  1.00 93.57           C  
ATOM   1129  N   GLU A 152     -19.358   1.710  16.227  1.00 93.54           N  
ATOM   1130  CA  GLU A 152     -20.123   1.301  15.044  1.00 93.54           C  
ATOM   1131  C   GLU A 152     -20.127   2.412  13.985  1.00 93.54           C  
ATOM   1132  CB  GLU A 152     -21.550   0.951  15.481  1.00 93.54           C  
ATOM   1133  O   GLU A 152     -19.838   2.162  12.819  1.00 93.54           O  
ATOM   1134  CG  GLU A 152     -22.371   0.285  14.370  1.00 93.54           C  
ATOM   1135  CD  GLU A 152     -23.816  -0.006  14.807  1.00 93.54           C  
ATOM   1136  OE1 GLU A 152     -24.618  -0.349  13.912  1.00 93.54           O  
ATOM   1137  OE2 GLU A 152     -24.123   0.161  16.012  1.00 93.54           O  
ATOM   1138  N   PHE A 153     -20.314   3.669  14.397  1.00 96.57           N  
ATOM   1139  CA  PHE A 153     -20.277   4.808  13.476  1.00 96.57           C  
ATOM   1140  C   PHE A 153     -18.851   5.141  13.024  1.00 96.57           C  
ATOM   1141  CB  PHE A 153     -20.960   6.020  14.129  1.00 96.57           C  
ATOM   1142  O   PHE A 153     -18.624   5.450  11.854  1.00 96.57           O  
ATOM   1143  CG  PHE A 153     -22.373   5.787  14.648  1.00 96.57           C  
ATOM   1144  CD1 PHE A 153     -23.227   4.828  14.066  1.00 96.57           C  
ATOM   1145  CD2 PHE A 153     -22.847   6.548  15.732  1.00 96.57           C  
ATOM   1146  CE1 PHE A 153     -24.516   4.621  14.581  1.00 96.57           C  
ATOM   1147  CE2 PHE A 153     -24.140   6.351  16.246  1.00 96.57           C  
ATOM   1148  CZ  PHE A 153     -24.975   5.380  15.670  1.00 96.57           C  
ATOM   1149  N   VAL A 154     -17.870   5.065  13.931  1.00 96.97           N  
ATOM   1150  CA  VAL A 154     -16.463   5.402  13.640  1.00 96.97           C  
ATOM   1151  C   VAL A 154     -15.832   4.420  12.646  1.00 96.97           C  
ATOM   1152  CB  VAL A 154     -15.635   5.500  14.938  1.00 96.97           C  
ATOM   1153  O   VAL A 154     -14.966   4.830  11.877  1.00 96.97           O  
ATOM   1154  CG1 VAL A 154     -14.157   5.836  14.686  1.00 96.97           C  
ATOM   1155  CG2 VAL A 154     -16.177   6.600  15.862  1.00 96.97           C  
ATOM   1156  N   THR A 155     -16.289   3.164  12.571  1.00 97.06           N  
ATOM   1157  CA  THR A 155     -15.819   2.211  11.542  1.00 97.06           C  
ATOM   1158  C   THR A 155     -16.017   2.726  10.114  1.00 97.06           C  
ATOM   1159  CB  THR A 155     -16.482   0.832  11.646  1.00 97.06           C  
ATOM   1160  O   THR A 155     -15.188   2.448   9.245  1.00 97.06           O  
ATOM   1161  CG2 THR A 155     -16.141   0.074  12.927  1.00 97.06           C  
ATOM   1162  OG1 THR A 155     -17.872   0.913  11.458  1.00 97.06           O  
ATOM   1163  N   GLY A 156     -17.028   3.577   9.885  1.00 97.73           N  
ATOM   1164  CA  GLY A 156     -17.223   4.272   8.613  1.00 97.73           C  
ATOM   1165  C   GLY A 156     -15.989   5.067   8.176  1.00 97.73           C  
ATOM   1166  O   GLY A 156     -15.638   5.041   7.001  1.00 97.73           O  
ATOM   1167  N   PHE A 157     -15.261   5.690   9.112  1.00 98.32           N  
ATOM   1168  CA  PHE A 157     -14.018   6.417   8.823  1.00 98.32           C  
ATOM   1169  C   PHE A 157     -12.934   5.487   8.264  1.00 98.32           C  
ATOM   1170  CB  PHE A 157     -13.547   7.144  10.095  1.00 98.32           C  
ATOM   1171  O   PHE A 157     -12.272   5.832   7.286  1.00 98.32           O  
ATOM   1172  CG  PHE A 157     -12.292   7.977   9.925  1.00 98.32           C  
ATOM   1173  CD1 PHE A 157     -11.032   7.395  10.143  1.00 98.32           C  
ATOM   1174  CD2 PHE A 157     -12.375   9.333   9.562  1.00 98.32           C  
ATOM   1175  CE1 PHE A 157      -9.862   8.152   9.970  1.00 98.32           C  
ATOM   1176  CE2 PHE A 157     -11.201  10.090   9.383  1.00 98.32           C  
ATOM   1177  CZ  PHE A 157      -9.943   9.494   9.573  1.00 98.32           C  
ATOM   1178  N   GLY A 158     -12.802   4.281   8.826  1.00 97.75           N  
ATOM   1179  CA  GLY A 158     -11.896   3.251   8.316  1.00 97.75           C  
ATOM   1180  C   GLY A 158     -12.268   2.793   6.907  1.00 97.75           C  
ATOM   1181  O   GLY A 158     -11.397   2.695   6.045  1.00 97.75           O  
ATOM   1182  N   LEU A 159     -13.560   2.594   6.632  1.00 98.05           N  
ATOM   1183  CA  LEU A 159     -14.036   2.249   5.288  1.00 98.05           C  
ATOM   1184  C   LEU A 159     -13.741   3.361   4.270  1.00 98.05           C  
ATOM   1185  CB  LEU A 159     -15.537   1.927   5.361  1.00 98.05           C  
ATOM   1186  O   LEU A 159     -13.313   3.074   3.151  1.00 98.05           O  
ATOM   1187  CG  LEU A 159     -16.208   1.682   3.999  1.00 98.05           C  
ATOM   1188  CD1 LEU A 159     -15.615   0.474   3.284  1.00 98.05           C  
ATOM   1189  CD2 LEU A 159     -17.705   1.449   4.185  1.00 98.05           C  
ATOM   1190  N   GLY A 160     -13.933   4.624   4.660  1.00 97.89           N  
ATOM   1191  CA  GLY A 160     -13.594   5.782   3.832  1.00 97.89           C  
ATOM   1192  C   GLY A 160     -12.106   5.824   3.502  1.00 97.89           C  
ATOM   1193  O   GLY A 160     -11.738   5.923   2.334  1.00 97.89           O  
ATOM   1194  N   ALA A 161     -11.256   5.657   4.520  1.00 98.11           N  
ATOM   1195  CA  ALA A 161      -9.808   5.573   4.358  1.00 98.11           C  
ATOM   1196  C   ALA A 161      -9.394   4.440   3.400  1.00 98.11           C  
ATOM   1197  CB  ALA A 161      -9.182   5.390   5.747  1.00 98.11           C  
ATOM   1198  O   ALA A 161      -8.615   4.673   2.478  1.00 98.11           O  
ATOM   1199  N   SER A 162      -9.973   3.249   3.581  1.00 96.79           N  
ATOM   1200  CA  SER A 162      -9.668   2.036   2.799  1.00 96.79           C  
ATOM   1201  C   SER A 162     -10.093   2.130   1.356  1.00 96.79           C  
ATOM   1202  CB  SER A 162     -10.354   0.807   3.413  1.00 96.79           C  
ATOM   1203  O   SER A 162      -9.385   1.666   0.466  1.00 96.79           O  
ATOM   1204  OG  SER A 162     -10.138   0.664   4.797  1.00 96.79           O  
ATOM   1205  N   SER A 163     -11.243   2.750   1.113  1.00 95.42           N  
ATOM   1206  CA  SER A 163     -11.747   2.889  -0.243  1.00 95.42           C  
ATOM   1207  C   SER A 163     -10.811   3.761  -1.075  1.00 95.42           C  
ATOM   1208  CB  SER A 163     -13.151   3.477  -0.242  1.00 95.42           C  
ATOM   1209  O   SER A 163     -10.456   3.379  -2.181  1.00 95.42           O  
ATOM   1210  OG  SER A 163     -14.044   2.692   0.526  1.00 95.42           O  
ATOM   1211  N   ILE A 164     -10.358   4.893  -0.529  1.00 95.60           N  
ATOM   1212  CA  ILE A 164      -9.409   5.777  -1.220  1.00 95.60           C  
ATOM   1213  C   ILE A 164      -8.040   5.119  -1.359  1.00 95.60           C  
ATOM   1214  CB  ILE A 164      -9.312   7.134  -0.498  1.00 95.60           C  
ATOM   1215  O   ILE A 164      -7.453   5.190  -2.434  1.00 95.60           O  
ATOM   1216  CG1 ILE A 164     -10.689   7.816  -0.362  1.00 95.60           C  
ATOM   1217  CG2 ILE A 164      -8.311   8.084  -1.177  1.00 95.60           C  
ATOM   1218  CD1 ILE A 164     -11.466   8.062  -1.659  1.00 95.60           C  
ATOM   1219  N   ALA A 165      -7.563   4.432  -0.317  1.00 95.99           N  
ATOM   1220  CA  ALA A 165      -6.293   3.715  -0.364  1.00 95.99           C  
ATOM   1221  C   ALA A 165      -6.245   2.687  -1.501  1.00 95.99           C  
ATOM   1222  CB  ALA A 165      -6.050   3.068   1.003  1.00 95.99           C  
ATOM   1223  O   ALA A 165      -5.235   2.600  -2.197  1.00 95.99           O  
ATOM   1224  N   LEU A 166      -7.342   1.955  -1.739  1.00 95.00           N  
ATOM   1225  CA  LEU A 166      -7.410   0.972  -2.819  1.00 95.00           C  
ATOM   1226  C   LEU A 166      -7.163   1.613  -4.182  1.00 95.00           C  
ATOM   1227  CB  LEU A 166      -8.774   0.268  -2.795  1.00 95.00           C  
ATOM   1228  O   LEU A 166      -6.322   1.134  -4.938  1.00 95.00           O  
ATOM   1229  CG  LEU A 166      -8.856  -0.863  -3.837  1.00 95.00           C  
ATOM   1230  CD1 LEU A 166      -8.047  -2.085  -3.399  1.00 95.00           C  
ATOM   1231  CD2 LEU A 166     -10.299  -1.295  -4.022  1.00 95.00           C  
ATOM   1232  N   PHE A 167      -7.883   2.689  -4.492  1.00 93.98           N  
ATOM   1233  CA  PHE A 167      -7.738   3.363  -5.777  1.00 93.98           C  
ATOM   1234  C   PHE A 167      -6.371   4.042  -5.905  1.00 93.98           C  
ATOM   1235  CB  PHE A 167      -8.889   4.343  -5.969  1.00 93.98           C  
ATOM   1236  O   PHE A 167      -5.708   3.837  -6.915  1.00 93.98           O  
ATOM   1237  CG  PHE A 167     -10.260   3.692  -6.106  1.00 93.98           C  
ATOM   1238  CD1 PHE A 167     -10.608   2.986  -7.272  1.00 93.98           C  
ATOM   1239  CD2 PHE A 167     -11.214   3.825  -5.085  1.00 93.98           C  
ATOM   1240  CE1 PHE A 167     -11.887   2.423  -7.415  1.00 93.98           C  
ATOM   1241  CE2 PHE A 167     -12.486   3.239  -5.207  1.00 93.98           C  
ATOM   1242  CZ  PHE A 167     -12.826   2.540  -6.377  1.00 93.98           C  
ATOM   1243  N   ALA A 168      -5.894   4.708  -4.849  1.00 94.77           N  
ATOM   1244  CA  ALA A 168      -4.583   5.353  -4.845  1.00 94.77           C  
ATOM   1245  C   ALA A 168      -3.442   4.354  -5.082  1.00 94.77           C  
ATOM   1246  CB  ALA A 168      -4.417   6.106  -3.519  1.00 94.77           C  
ATOM   1247  O   ALA A 168      -2.519   4.634  -5.843  1.00 94.77           O  
ATOM   1248  N   ARG A 169      -3.494   3.163  -4.468  1.00 93.95           N  
ATOM   1249  CA  ARG A 169      -2.432   2.158  -4.626  1.00 93.95           C  
ATOM   1250  C   ARG A 169      -2.552   1.360  -5.920  1.00 93.95           C  
ATOM   1251  CB  ARG A 169      -2.385   1.242  -3.399  1.00 93.95           C  
ATOM   1252  O   ARG A 169      -1.539   1.165  -6.581  1.00 93.95           O  
ATOM   1253  CG  ARG A 169      -1.131   0.349  -3.325  1.00 93.95           C  
ATOM   1254  CD  ARG A 169       0.159   1.169  -3.132  1.00 93.95           C  
ATOM   1255  NE  ARG A 169       1.367   0.322  -3.114  1.00 93.95           N  
ATOM   1256  NH1 ARG A 169       3.001   1.916  -3.599  1.00 93.95           N  
ATOM   1257  NH2 ARG A 169       3.587  -0.160  -3.443  1.00 93.95           N  
ATOM   1258  CZ  ARG A 169       2.617   0.697  -3.371  1.00 93.95           C  
ATOM   1259  N   VAL A 170      -3.752   0.909  -6.293  1.00 94.94           N  
ATOM   1260  CA  VAL A 170      -3.965   0.149  -7.540  1.00 94.94           C  
ATOM   1261  C   VAL A 170      -3.755   1.059  -8.746  1.00 94.94           C  
ATOM   1262  CB  VAL A 170      -5.373  -0.481  -7.593  1.00 94.94           C  
ATOM   1263  O   VAL A 170      -2.998   0.725  -9.650  1.00 94.94           O  
ATOM   1264  CG1 VAL A 170      -5.652  -1.174  -8.935  1.00 94.94           C  
ATOM   1265  CG2 VAL A 170      -5.577  -1.539  -6.504  1.00 94.94           C  
ATOM   1266  N   GLY A 171      -4.398   2.224  -8.745  1.00 94.80           N  
ATOM   1267  CA  GLY A 171      -4.272   3.234  -9.784  1.00 94.80           C  
ATOM   1268  C   GLY A 171      -2.861   3.784  -9.895  1.00 94.80           C  
ATOM   1269  O   GLY A 171      -2.309   3.816 -10.992  1.00 94.80           O  
ATOM   1270  N   GLY A 172      -2.265   4.155  -8.760  1.00 94.79           N  
ATOM   1271  CA  GLY A 172      -0.873   4.585  -8.706  1.00 94.79           C  
ATOM   1272  C   GLY A 172       0.069   3.510  -9.245  1.00 94.79           C  
ATOM   1273  O   GLY A 172       0.832   3.790 -10.156  1.00 94.79           O  
ATOM   1274  N   GLY A 173      -0.054   2.260  -8.786  1.00 94.61           N  
ATOM   1275  CA  GLY A 173       0.777   1.150  -9.261  1.00 94.61           C  
ATOM   1276  C   GLY A 173       0.648   0.885 -10.765  1.00 94.61           C  
ATOM   1277  O   GLY A 173       1.666   0.763 -11.447  1.00 94.61           O  
ATOM   1278  N   ILE A 174      -0.583   0.863 -11.302  1.00 95.54           N  
ATOM   1279  CA  ILE A 174      -0.813   0.697 -12.748  1.00 95.54           C  
ATOM   1280  C   ILE A 174      -0.148   1.829 -13.526  1.00 95.54           C  
ATOM   1281  CB  ILE A 174      -2.317   0.590 -13.101  1.00 95.54           C  
ATOM   1282  O   ILE A 174       0.510   1.563 -14.528  1.00 95.54           O  
ATOM   1283  CG1 ILE A 174      -2.937  -0.706 -12.532  1.00 95.54           C  
ATOM   1284  CG2 ILE A 174      -2.530   0.598 -14.633  1.00 95.54           C  
ATOM   1285  CD1 ILE A 174      -4.471  -0.661 -12.465  1.00 95.54           C  
ATOM   1286  N   TYR A 175      -0.299   3.074 -13.068  1.00 95.55           N  
ATOM   1287  CA  TYR A 175       0.332   4.228 -13.697  1.00 95.55           C  
ATOM   1288  C   TYR A 175       1.859   4.080 -13.703  1.00 95.55           C  
ATOM   1289  CB  TYR A 175      -0.121   5.513 -12.981  1.00 95.55           C  
ATOM   1290  O   TYR A 175       2.466   4.149 -14.774  1.00 95.55           O  
ATOM   1291  CG  TYR A 175       0.485   6.770 -13.563  1.00 95.55           C  
ATOM   1292  CD1 TYR A 175       1.836   7.048 -13.330  1.00 95.55           C  
ATOM   1293  CD2 TYR A 175      -0.271   7.644 -14.359  1.00 95.55           C  
ATOM   1294  CE1 TYR A 175       2.451   8.138 -13.945  1.00 95.55           C  
ATOM   1295  CE2 TYR A 175       0.348   8.752 -14.975  1.00 95.55           C  
ATOM   1296  OH  TYR A 175       2.361   9.994 -15.428  1.00 95.55           O  
ATOM   1297  CZ  TYR A 175       1.723   8.983 -14.792  1.00 95.55           C  
ATOM   1298  N   THR A 176       2.461   3.873 -12.524  1.00 93.80           N  
ATOM   1299  CA  THR A 176       3.918   3.842 -12.342  1.00 93.80           C  
ATOM   1300  C   THR A 176       4.520   2.758 -13.211  1.00 93.80           C  
ATOM   1301  CB  THR A 176       4.305   3.586 -10.875  1.00 93.80           C  
ATOM   1302  O   THR A 176       5.378   3.033 -14.035  1.00 93.80           O  
ATOM   1303  CG2 THR A 176       5.795   3.774 -10.601  1.00 93.80           C  
ATOM   1304  OG1 THR A 176       3.602   4.457 -10.026  1.00 93.80           O  
ATOM   1305  N   LYS A 177       4.008   1.528 -13.112  1.00 91.74           N  
ATOM   1306  CA  LYS A 177       4.615   0.395 -13.811  1.00 91.74           C  
ATOM   1307  C   LYS A 177       4.306   0.364 -15.305  1.00 91.74           C  
ATOM   1308  CB  LYS A 177       4.262  -0.914 -13.098  1.00 91.74           C  
ATOM   1309  O   LYS A 177       5.085  -0.193 -16.066  1.00 91.74           O  
ATOM   1310  CG  LYS A 177       4.776  -0.959 -11.646  1.00 91.74           C  
ATOM   1311  CD  LYS A 177       6.310  -0.828 -11.497  1.00 91.74           C  
ATOM   1312  CE  LYS A 177       6.759   0.460 -10.811  1.00 91.74           C  
ATOM   1313  NZ  LYS A 177       8.228   0.490 -10.612  1.00 91.74           N  
ATOM   1314  N   ALA A 178       3.212   0.977 -15.759  1.00 92.85           N  
ATOM   1315  CA  ALA A 178       2.998   1.176 -17.192  1.00 92.85           C  
ATOM   1316  C   ALA A 178       4.014   2.154 -17.795  1.00 92.85           C  
ATOM   1317  CB  ALA A 178       1.575   1.681 -17.417  1.00 92.85           C  
ATOM   1318  O   ALA A 178       4.466   1.942 -18.922  1.00 92.85           O  
ATOM   1319  N   ALA A 179       4.356   3.212 -17.054  1.00 93.12           N  
ATOM   1320  CA  ALA A 179       5.363   4.177 -17.467  1.00 93.12           C  
ATOM   1321  C   ALA A 179       6.772   3.568 -17.436  1.00 93.12           C  
ATOM   1322  CB  ALA A 179       5.236   5.431 -16.601  1.00 93.12           C  
ATOM   1323  O   ALA A 179       7.445   3.609 -18.462  1.00 93.12           O  
ATOM   1324  N   ASP A 180       7.136   2.923 -16.329  1.00 90.14           N  
ATOM   1325  CA  ASP A 180       8.411   2.232 -16.100  1.00 90.14           C  
ATOM   1326  C   ASP A 180       8.680   1.160 -17.172  1.00 90.14           C  
ATOM   1327  CB  ASP A 180       8.326   1.629 -14.689  1.00 90.14           C  
ATOM   1328  O   ASP A 180       9.592   1.288 -17.986  1.00 90.14           O  
ATOM   1329  CG  ASP A 180       9.599   0.980 -14.156  1.00 90.14           C  
ATOM   1330  OD1 ASP A 180      10.612   0.949 -14.881  1.00 90.14           O  
ATOM   1331  OD2 ASP A 180       9.467   0.431 -13.030  1.00 90.14           O  
ATOM   1332  N   VAL A 181       7.783   0.173 -17.327  1.00 88.34           N  
ATOM   1333  CA  VAL A 181       7.938  -0.896 -18.335  1.00 88.34           C  
ATOM   1334  C   VAL A 181       8.023  -0.328 -19.757  1.00 88.34           C  
ATOM   1335  CB  VAL A 181       6.787  -1.918 -18.224  1.00 88.34           C  
ATOM   1336  O   VAL A 181       8.767  -0.844 -20.596  1.00 88.34           O  
ATOM   1337  CG1 VAL A 181       6.794  -2.961 -19.352  1.00 88.34           C  
ATOM   1338  CG2 VAL A 181       6.859  -2.699 -16.905  1.00 88.34           C  
ATOM   1339  N   GLY A 182       7.268   0.735 -20.053  1.00 88.52           N  
ATOM   1340  CA  GLY A 182       7.331   1.415 -21.344  1.00 88.52           C  
ATOM   1341  C   GLY A 182       8.656   2.142 -21.580  1.00 88.52           C  
ATOM   1342  O   GLY A 182       9.215   2.052 -22.679  1.00 88.52           O  
ATOM   1343  N   ALA A 183       9.170   2.821 -20.555  1.00 88.39           N  
ATOM   1344  CA  ALA A 183      10.454   3.505 -20.578  1.00 88.39           C  
ATOM   1345  C   ALA A 183      11.616   2.509 -20.707  1.00 88.39           C  
ATOM   1346  CB  ALA A 183      10.578   4.364 -19.311  1.00 88.39           C  
ATOM   1347  O   ALA A 183      12.493   2.714 -21.551  1.00 88.39           O  
ATOM   1348  N   ASP A 184      11.584   1.407 -19.959  1.00 85.62           N  
ATOM   1349  CA  ASP A 184      12.657   0.417 -19.887  1.00 85.62           C  
ATOM   1350  C   ASP A 184      12.732  -0.473 -21.130  1.00 85.62           C  
ATOM   1351  CB  ASP A 184      12.515  -0.410 -18.586  1.00 85.62           C  
ATOM   1352  O   ASP A 184      13.810  -0.644 -21.710  1.00 85.62           O  
ATOM   1353  CG  ASP A 184      13.285   0.218 -17.412  1.00 85.62           C  
ATOM   1354  OD1 ASP A 184      13.661   1.402 -17.547  1.00 85.62           O  
ATOM   1355  OD2 ASP A 184      13.865  -0.532 -16.586  1.00 85.62           O  
ATOM   1356  N   LEU A 185      11.606  -1.008 -21.615  1.00 84.75           N  
ATOM   1357  CA  LEU A 185      11.631  -1.876 -22.797  1.00 84.75           C  
ATOM   1358  C   LEU A 185      12.038  -1.110 -24.058  1.00 84.75           C  
ATOM   1359  CB  LEU A 185      10.275  -2.574 -22.990  1.00 84.75           C  
ATOM   1360  O   LEU A 185      12.889  -1.575 -24.820  1.00 84.75           O  
ATOM   1361  CG  LEU A 185       9.978  -3.676 -21.957  1.00 84.75           C  
ATOM   1362  CD1 LEU A 185       8.590  -4.252 -22.230  1.00 84.75           C  
ATOM   1363  CD2 LEU A 185      10.978  -4.835 -22.033  1.00 84.75           C  
ATOM   1364  N   VAL A 186      11.469   0.075 -24.292  1.00 86.99           N  
ATOM   1365  CA  VAL A 186      11.771   0.816 -25.523  1.00 86.99           C  
ATOM   1366  C   VAL A 186      13.076   1.604 -25.397  1.00 86.99           C  
ATOM   1367  CB  VAL A 186      10.599   1.701 -25.975  1.00 86.99           C  
ATOM   1368  O   VAL A 186      13.868   1.633 -26.339  1.00 86.99           O  
ATOM   1369  CG1 VAL A 186      10.843   2.165 -27.417  1.00 86.99           C  
ATOM   1370  CG2 VAL A 186       9.275   0.931 -25.996  1.00 86.99           C  
ATOM   1371  N   GLY A 187      13.338   2.208 -24.237  1.00 84.73           N  
ATOM   1372  CA  GLY A 187      14.561   2.964 -23.975  1.00 84.73           C  
ATOM   1373  C   GLY A 187      15.785   2.063 -23.809  1.00 84.73           C  
ATOM   1374  O   GLY A 187      16.701   2.109 -24.634  1.00 84.73           O  
ATOM   1375  N   LYS A 188      15.805   1.214 -22.774  1.00 81.03           N  
ATOM   1376  CA  LYS A 188      16.990   0.416 -22.414  1.00 81.03           C  
ATOM   1377  C   LYS A 188      17.195  -0.784 -23.345  1.00 81.03           C  
ATOM   1378  CB  LYS A 188      16.938  -0.028 -20.933  1.00 81.03           C  
ATOM   1379  O   LYS A 188      18.322  -1.020 -23.779  1.00 81.03           O  
ATOM   1380  CG  LYS A 188      16.877   1.133 -19.920  1.00 81.03           C  
ATOM   1381  CD  LYS A 188      16.730   0.621 -18.474  1.00 81.03           C  
ATOM   1382  CE  LYS A 188      16.619   1.792 -17.477  1.00 81.03           C  
ATOM   1383  NZ  LYS A 188      15.998   1.406 -16.185  1.00 81.03           N  
ATOM   1384  N   VAL A 189      16.141  -1.543 -23.670  1.00 78.21           N  
ATOM   1385  CA  VAL A 189      16.282  -2.800 -24.444  1.00 78.21           C  
ATOM   1386  C   VAL A 189      16.313  -2.568 -25.957  1.00 78.21           C  
ATOM   1387  CB  VAL A 189      15.219  -3.853 -24.063  1.00 78.21           C  
ATOM   1388  O   VAL A 189      17.186  -3.113 -26.632  1.00 78.21           O  
ATOM   1389  CG1 VAL A 189      15.429  -5.181 -24.805  1.00 78.21           C  
ATOM   1390  CG2 VAL A 189      15.246  -4.154 -22.562  1.00 78.21           C  
ATOM   1391  N   GLU A 190      15.378  -1.790 -26.509  1.00 86.11           N  
ATOM   1392  CA  GLU A 190      15.288  -1.578 -27.964  1.00 86.11           C  
ATOM   1393  C   GLU A 190      16.256  -0.508 -28.473  1.00 86.11           C  
ATOM   1394  CB  GLU A 190      13.855  -1.213 -28.387  1.00 86.11           C  
ATOM   1395  O   GLU A 190      16.951  -0.732 -29.466  1.00 86.11           O  
ATOM   1396  CG  GLU A 190      12.895  -2.395 -28.254  1.00 86.11           C  
ATOM   1397  CD  GLU A 190      11.430  -2.037 -28.542  1.00 86.11           C  
ATOM   1398  OE1 GLU A 190      10.563  -2.781 -28.043  1.00 86.11           O  
ATOM   1399  OE2 GLU A 190      11.099  -1.124 -29.339  1.00 86.11           O  
ATOM   1400  N   ALA A 191      16.290   0.657 -27.821  1.00 86.09           N  
ATOM   1401  CA  ALA A 191      17.100   1.788 -28.265  1.00 86.09           C  
ATOM   1402  C   ALA A 191      18.516   1.801 -27.665  1.00 86.09           C  
ATOM   1403  CB  ALA A 191      16.327   3.078 -27.973  1.00 86.09           C  
ATOM   1404  O   ALA A 191      19.416   2.399 -28.259  1.00 86.09           O  
ATOM   1405  N   GLY A 192      18.728   1.150 -26.517  1.00 82.71           N  
ATOM   1406  CA  GLY A 192      20.019   1.123 -25.826  1.00 82.71           C  
ATOM   1407  C   GLY A 192      20.448   2.486 -25.276  1.00 82.71           C  
ATOM   1408  O   GLY A 192      21.649   2.748 -25.180  1.00 82.71           O  
ATOM   1409  N   ILE A 193      19.492   3.370 -24.971  1.00 86.85           N  
ATOM   1410  CA  ILE A 193      19.773   4.671 -24.347  1.00 86.85           C  
ATOM   1411  C   ILE A 193      19.862   4.533 -22.814  1.00 86.85           C  
ATOM   1412  CB  ILE A 193      18.789   5.773 -24.805  1.00 86.85           C  
ATOM   1413  O   ILE A 193      19.285   3.591 -22.263  1.00 86.85           O  
ATOM   1414  CG1 ILE A 193      17.322   5.455 -24.456  1.00 86.85           C  
ATOM   1415  CG2 ILE A 193      18.964   6.016 -26.318  1.00 86.85           C  
ATOM   1416  CD1 ILE A 193      16.339   6.585 -24.787  1.00 86.85           C  
ATOM   1417  N   PRO A 194      20.604   5.425 -22.126  1.00 82.51           N  
ATOM   1418  CA  PRO A 194      20.679   5.446 -20.667  1.00 82.51           C  
ATOM   1419  C   PRO A 194      19.312   5.548 -19.976  1.00 82.51           C  
ATOM   1420  CB  PRO A 194      21.566   6.642 -20.303  1.00 82.51           C  
ATOM   1421  O   PRO A 194      18.321   5.990 -20.559  1.00 82.51           O  
ATOM   1422  CG  PRO A 194      22.437   6.827 -21.541  1.00 82.51           C  
ATOM   1423  CD  PRO A 194      21.494   6.439 -22.676  1.00 82.51           C  
ATOM   1424  N   GLU A 195      19.292   5.144 -18.710  1.00 80.44           N  
ATOM   1425  CA  GLU A 195      18.187   5.409 -17.788  1.00 80.44           C  
ATOM   1426  C   GLU A 195      17.999   6.915 -17.596  1.00 80.44           C  
ATOM   1427  CB  GLU A 195      18.519   4.725 -16.464  1.00 80.44           C  
ATOM   1428  O   GLU A 195      18.974   7.661 -17.640  1.00 80.44           O  
ATOM   1429  CG  GLU A 195      17.394   4.760 -15.423  1.00 80.44           C  
ATOM   1430  CD  GLU A 195      17.643   3.671 -14.372  1.00 80.44           C  
ATOM   1431  OE1 GLU A 195      16.681   2.933 -14.072  1.00 80.44           O  
ATOM   1432  OE2 GLU A 195      18.830   3.389 -14.078  1.00 80.44           O  
ATOM   1433  N   ASP A 196      16.751   7.348 -17.425  1.00 84.52           N  
ATOM   1434  CA  ASP A 196      16.369   8.758 -17.297  1.00 84.52           C  
ATOM   1435  C   ASP A 196      16.830   9.692 -18.433  1.00 84.52           C  
ATOM   1436  CB  ASP A 196      16.746   9.310 -15.919  1.00 84.52           C  
ATOM   1437  O   ASP A 196      16.881  10.915 -18.275  1.00 84.52           O  
ATOM   1438  CG  ASP A 196      16.107   8.551 -14.768  1.00 84.52           C  
ATOM   1439  OD1 ASP A 196      14.889   8.299 -14.873  1.00 84.52           O  
ATOM   1440  OD2 ASP A 196      16.846   8.353 -13.769  1.00 84.52           O  
ATOM   1441  N   ASP A 197      17.165   9.148 -19.605  1.00 87.25           N  
ATOM   1442  CA  ASP A 197      17.648   9.962 -20.714  1.00 87.25           C  
ATOM   1443  C   ASP A 197      16.536  10.903 -21.229  1.00 87.25           C  
ATOM   1444  CB  ASP A 197      18.208   9.052 -21.812  1.00 87.25           C  
ATOM   1445  O   ASP A 197      15.424  10.444 -21.519  1.00 87.25           O  
ATOM   1446  CG  ASP A 197      18.920   9.818 -22.925  1.00 87.25           C  
ATOM   1447  OD1 ASP A 197      18.272  10.601 -23.650  1.00 87.25           O  
ATOM   1448  OD2 ASP A 197      20.108   9.550 -23.200  1.00 87.25           O  
ATOM   1449  N   PRO A 198      16.816  12.208 -21.429  1.00 88.10           N  
ATOM   1450  CA  PRO A 198      15.821  13.187 -21.877  1.00 88.10           C  
ATOM   1451  C   PRO A 198      15.271  12.908 -23.283  1.00 88.10           C  
ATOM   1452  CB  PRO A 198      16.543  14.538 -21.818  1.00 88.10           C  
ATOM   1453  O   PRO A 198      14.302  13.534 -23.709  1.00 88.10           O  
ATOM   1454  CG  PRO A 198      18.015  14.171 -22.001  1.00 88.10           C  
ATOM   1455  CD  PRO A 198      18.115  12.844 -21.258  1.00 88.10           C  
ATOM   1456  N   ARG A 199      15.875  11.992 -24.045  1.00 90.76           N  
ATOM   1457  CA  ARG A 199      15.332  11.529 -25.323  1.00 90.76           C  
ATOM   1458  C   ARG A 199      14.158  10.581 -25.117  1.00 90.76           C  
ATOM   1459  CB  ARG A 199      16.435  10.864 -26.155  1.00 90.76           C  
ATOM   1460  O   ARG A 199      13.326  10.499 -26.012  1.00 90.76           O  
ATOM   1461  CG  ARG A 199      17.592  11.837 -26.445  1.00 90.76           C  
ATOM   1462  CD  ARG A 199      18.748  11.122 -27.141  1.00 90.76           C  
ATOM   1463  NE  ARG A 199      19.460  10.236 -26.206  1.00 90.76           N  
ATOM   1464  NH1 ARG A 199      20.801   9.196 -27.738  1.00 90.76           N  
ATOM   1465  NH2 ARG A 199      20.994   8.690 -25.572  1.00 90.76           N  
ATOM   1466  CZ  ARG A 199      20.411   9.379 -26.504  1.00 90.76           C  
ATOM   1467  N   ASN A 200      14.067   9.880 -23.984  1.00 92.46           N  
ATOM   1468  CA  ASN A 200      12.992   8.934 -23.705  1.00 92.46           C  
ATOM   1469  C   ASN A 200      11.674   9.674 -23.388  1.00 92.46           C  
ATOM   1470  CB  ASN A 200      13.412   7.992 -22.563  1.00 92.46           C  
ATOM   1471  O   ASN A 200      11.568  10.313 -22.346  1.00 92.46           O  
ATOM   1472  CG  ASN A 200      12.477   6.800 -22.423  1.00 92.46           C  
ATOM   1473  ND2 ASN A 200      12.938   5.758 -21.775  1.00 92.46           N  
ATOM   1474  OD1 ASN A 200      11.359   6.787 -22.924  1.00 92.46           O  
ATOM   1475  N   PRO A 201      10.625   9.571 -24.223  1.00 91.54           N  
ATOM   1476  CA  PRO A 201       9.345  10.232 -23.981  1.00 91.54           C  
ATOM   1477  C   PRO A 201       8.638   9.803 -22.693  1.00 91.54           C  
ATOM   1478  CB  PRO A 201       8.468   9.874 -25.186  1.00 91.54           C  
ATOM   1479  O   PRO A 201       7.807  10.555 -22.182  1.00 91.54           O  
ATOM   1480  CG  PRO A 201       9.446   9.441 -26.274  1.00 91.54           C  
ATOM   1481  CD  PRO A 201      10.592   8.847 -25.472  1.00 91.54           C  
ATOM   1482  N   ALA A 202       8.907   8.596 -22.192  1.00 94.32           N  
ATOM   1483  CA  ALA A 202       8.241   8.059 -21.010  1.00 94.32           C  
ATOM   1484  C   ALA A 202       8.914   8.466 -19.690  1.00 94.32           C  
ATOM   1485  CB  ALA A 202       8.111   6.542 -21.163  1.00 94.32           C  
ATOM   1486  O   ALA A 202       8.275   8.323 -18.656  1.00 94.32           O  
ATOM   1487  N   VAL A 203      10.124   9.043 -19.705  1.00 93.55           N  
ATOM   1488  CA  VAL A 203      10.893   9.348 -18.477  1.00 93.55           C  
ATOM   1489  C   VAL A 203      10.125  10.223 -17.485  1.00 93.55           C  
ATOM   1490  CB  VAL A 203      12.248   9.992 -18.828  1.00 93.55           C  
ATOM   1491  O   VAL A 203      10.029   9.916 -16.305  1.00 93.55           O  
ATOM   1492  CG1 VAL A 203      12.147  11.391 -19.458  1.00 93.55           C  
ATOM   1493  CG2 VAL A 203      13.120  10.118 -17.584  1.00 93.55           C  
ATOM   1494  N   ILE A 204       9.469  11.283 -17.965  1.00 94.64           N  
ATOM   1495  CA  ILE A 204       8.659  12.142 -17.096  1.00 94.64           C  
ATOM   1496  C   ILE A 204       7.453  11.377 -16.551  1.00 94.64           C  
ATOM   1497  CB  ILE A 204       8.208  13.401 -17.859  1.00 94.64           C  
ATOM   1498  O   ILE A 204       7.070  11.590 -15.405  1.00 94.64           O  
ATOM   1499  CG1 ILE A 204       9.393  14.288 -18.302  1.00 94.64           C  
ATOM   1500  CG2 ILE A 204       7.188  14.239 -17.065  1.00 94.64           C  
ATOM   1501  CD1 ILE A 204      10.263  14.858 -17.177  1.00 94.64           C  
ATOM   1502  N   ALA A 205       6.835  10.508 -17.356  1.00 95.20           N  
ATOM   1503  CA  ALA A 205       5.726   9.692 -16.881  1.00 95.20           C  
ATOM   1504  C   ALA A 205       6.198   8.704 -15.809  1.00 95.20           C  
ATOM   1505  CB  ALA A 205       5.034   8.999 -18.062  1.00 95.20           C  
ATOM   1506  O   ALA A 205       5.474   8.513 -14.843  1.00 95.20           O  
ATOM   1507  N   ASP A 206       7.401   8.156 -15.939  1.00 94.58           N  
ATOM   1508  CA  ASP A 206       8.015   7.264 -14.960  1.00 94.58           C  
ATOM   1509  C   ASP A 206       8.290   7.989 -13.635  1.00 94.58           C  
ATOM   1510  CB  ASP A 206       9.280   6.682 -15.597  1.00 94.58           C  
ATOM   1511  O   ASP A 206       7.713   7.646 -12.606  1.00 94.58           O  
ATOM   1512  CG  ASP A 206       9.869   5.537 -14.790  1.00 94.58           C  
ATOM   1513  OD1 ASP A 206       9.083   4.919 -14.038  1.00 94.58           O  
ATOM   1514  OD2 ASP A 206      11.057   5.264 -15.044  1.00 94.58           O  
ATOM   1515  N   ASN A 207       8.967   9.143 -13.687  1.00 94.87           N  
ATOM   1516  CA  ASN A 207       9.197   9.966 -12.498  1.00 94.87           C  
ATOM   1517  C   ASN A 207       7.889  10.438 -11.836  1.00 94.87           C  
ATOM   1518  CB  ASN A 207      10.049  11.185 -12.877  1.00 94.87           C  
ATOM   1519  O   ASN A 207       7.768  10.474 -10.609  1.00 94.87           O  
ATOM   1520  CG  ASN A 207      11.454  10.865 -13.348  1.00 94.87           C  
ATOM   1521  ND2 ASN A 207      12.225  10.094 -12.617  1.00 94.87           N  
ATOM   1522  OD1 ASN A 207      11.890  11.410 -14.345  1.00 94.87           O  
ATOM   1523  N   VAL A 208       6.867  10.804 -12.624  1.00 96.47           N  
ATOM   1524  CA  VAL A 208       5.518  11.064 -12.088  1.00 96.47           C  
ATOM   1525  C   VAL A 208       4.999   9.821 -11.365  1.00 96.47           C  
ATOM   1526  CB  VAL A 208       4.537  11.483 -13.200  1.00 96.47           C  
ATOM   1527  O   VAL A 208       4.444   9.937 -10.272  1.00 96.47           O  
ATOM   1528  CG1 VAL A 208       3.085  11.514 -12.706  1.00 96.47           C  
ATOM   1529  CG2 VAL A 208       4.840  12.891 -13.714  1.00 96.47           C  
ATOM   1530  N   GLY A 209       5.218   8.652 -11.959  1.00 94.43           N  
ATOM   1531  CA  GLY A 209       4.891   7.337 -11.442  1.00 94.43           C  
ATOM   1532  C   GLY A 209       5.352   7.127 -10.013  1.00 94.43           C  
ATOM   1533  O   GLY A 209       4.524   6.810  -9.157  1.00 94.43           O  
ATOM   1534  N   ASP A 210       6.625   7.352  -9.721  1.00 93.35           N  
ATOM   1535  CA  ASP A 210       7.167   7.102  -8.377  1.00 93.35           C  
ATOM   1536  C   ASP A 210       6.457   7.957  -7.318  1.00 93.35           C  
ATOM   1537  CB  ASP A 210       8.666   7.405  -8.341  1.00 93.35           C  
ATOM   1538  O   ASP A 210       6.205   7.532  -6.189  1.00 93.35           O  
ATOM   1539  CG  ASP A 210       9.408   6.799  -9.520  1.00 93.35           C  
ATOM   1540  OD1 ASP A 210       9.083   5.631  -9.816  1.00 93.35           O  
ATOM   1541  OD2 ASP A 210      10.162   7.599 -10.120  1.00 93.35           O  
ATOM   1542  N   ASN A 211       6.039   9.169  -7.692  1.00 95.07           N  
ATOM   1543  CA  ASN A 211       5.283  10.039  -6.797  1.00 95.07           C  
ATOM   1544  C   ASN A 211       3.831   9.557  -6.611  1.00 95.07           C  
ATOM   1545  CB  ASN A 211       5.346  11.494  -7.289  1.00 95.07           C  
ATOM   1546  O   ASN A 211       3.317   9.590  -5.489  1.00 95.07           O  
ATOM   1547  CG  ASN A 211       6.747  12.080  -7.266  1.00 95.07           C  
ATOM   1548  ND2 ASN A 211       7.444  12.025  -8.373  1.00 95.07           N  
ATOM   1549  OD1 ASN A 211       7.185  12.663  -6.282  1.00 95.07           O  
ATOM   1550  N   VAL A 212       3.143   9.122  -7.673  1.00 94.84           N  
ATOM   1551  CA  VAL A 212       1.729   8.706  -7.562  1.00 94.84           C  
ATOM   1552  C   VAL A 212       1.587   7.342  -6.886  1.00 94.84           C  
ATOM   1553  CB  VAL A 212       0.954   8.748  -8.896  1.00 94.84           C  
ATOM   1554  O   VAL A 212       0.743   7.175  -6.006  1.00 94.84           O  
ATOM   1555  CG1 VAL A 212       1.098  10.103  -9.602  1.00 94.84           C  
ATOM   1556  CG2 VAL A 212       1.308   7.656  -9.901  1.00 94.84           C  
ATOM   1557  N   GLY A 213       2.429   6.377  -7.252  1.00 91.95           N  
ATOM   1558  CA  GLY A 213       2.387   5.015  -6.733  1.00 91.95           C  
ATOM   1559  C   GLY A 213       3.030   4.912  -5.358  1.00 91.95           C  
ATOM   1560  O   GLY A 213       2.373   4.512  -4.388  1.00 91.95           O  
ATOM   1561  N   ASP A 214       4.297   5.309  -5.256  1.00 90.86           N  
ATOM   1562  CA  ASP A 214       5.143   4.996  -4.102  1.00 90.86           C  
ATOM   1563  C   ASP A 214       5.188   6.087  -3.037  1.00 90.86           C  
ATOM   1564  CB  ASP A 214       6.529   4.563  -4.584  1.00 90.86           C  
ATOM   1565  O   ASP A 214       5.547   5.809  -1.898  1.00 90.86           O  
ATOM   1566  CG  ASP A 214       6.445   3.256  -5.372  1.00 90.86           C  
ATOM   1567  OD1 ASP A 214       5.587   2.402  -4.997  1.00 90.86           O  
ATOM   1568  OD2 ASP A 214       7.220   3.119  -6.333  1.00 90.86           O  
ATOM   1569  N   VAL A 215       4.709   7.298  -3.330  1.00 93.29           N  
ATOM   1570  CA  VAL A 215       4.451   8.302  -2.284  1.00 93.29           C  
ATOM   1571  C   VAL A 215       2.970   8.344  -1.921  1.00 93.29           C  
ATOM   1572  CB  VAL A 215       5.023   9.686  -2.637  1.00 93.29           C  
ATOM   1573  O   VAL A 215       2.604   8.062  -0.775  1.00 93.29           O  
ATOM   1574  CG1 VAL A 215       4.831  10.661  -1.468  1.00 93.29           C  
ATOM   1575  CG2 VAL A 215       6.516   9.612  -2.977  1.00 93.29           C  
ATOM   1576  N   ALA A 216       2.097   8.700  -2.868  1.00 95.10           N  
ATOM   1577  CA  ALA A 216       0.675   8.874  -2.573  1.00 95.10           C  
ATOM   1578  C   ALA A 216      -0.030   7.534  -2.310  1.00 95.10           C  
ATOM   1579  CB  ALA A 216       0.011   9.691  -3.686  1.00 95.10           C  
ATOM   1580  O   ALA A 216      -0.678   7.388  -1.271  1.00 95.10           O  
ATOM   1581  N   GLY A 217       0.139   6.546  -3.195  1.00 93.80           N  
ATOM   1582  CA  GLY A 217      -0.458   5.218  -3.046  1.00 93.80           C  
ATOM   1583  C   GLY A 217       0.032   4.477  -1.800  1.00 93.80           C  
ATOM   1584  O   GLY A 217      -0.783   3.999  -1.008  1.00 93.80           O  
ATOM   1585  N   MET A 218       1.349   4.422  -1.576  1.00 91.39           N  
ATOM   1586  CA  MET A 218       1.923   3.789  -0.378  1.00 91.39           C  
ATOM   1587  C   MET A 218       1.469   4.478   0.910  1.00 91.39           C  
ATOM   1588  CB  MET A 218       3.453   3.820  -0.444  1.00 91.39           C  
ATOM   1589  O   MET A 218       1.073   3.825   1.879  1.00 91.39           O  
ATOM   1590  CG  MET A 218       4.081   3.103   0.758  1.00 91.39           C  
ATOM   1591  SD  MET A 218       5.185   1.750   0.317  1.00 91.39           S  
ATOM   1592  CE  MET A 218       5.666   1.221   1.982  1.00 91.39           C  
ATOM   1593  N   GLY A 219       1.497   5.808   0.948  1.00 94.62           N  
ATOM   1594  CA  GLY A 219       1.079   6.505   2.149  1.00 94.62           C  
ATOM   1595  C   GLY A 219      -0.436   6.431   2.389  1.00 94.62           C  
ATOM   1596  O   GLY A 219      -0.849   6.474   3.546  1.00 94.62           O  
ATOM   1597  N   ALA A 220      -1.263   6.226   1.356  1.00 95.30           N  
ATOM   1598  CA  ALA A 220      -2.681   5.906   1.524  1.00 95.30           C  
ATOM   1599  C   ALA A 220      -2.903   4.486   2.095  1.00 95.30           C  
ATOM   1600  CB  ALA A 220      -3.407   6.131   0.194  1.00 95.30           C  
ATOM   1601  O   ALA A 220      -3.720   4.332   3.004  1.00 95.30           O  
ATOM   1602  N   ASP A 221      -2.141   3.476   1.647  1.00 94.68           N  
ATOM   1603  CA  ASP A 221      -2.149   2.108   2.218  1.00 94.68           C  
ATOM   1604  C   ASP A 221      -1.797   2.125   3.717  1.00 94.68           C  
ATOM   1605  CB  ASP A 221      -1.152   1.214   1.440  1.00 94.68           C  
ATOM   1606  O   ASP A 221      -2.500   1.566   4.568  1.00 94.68           O  
ATOM   1607  CG  ASP A 221      -1.087  -0.260   1.902  1.00 94.68           C  
ATOM   1608  OD1 ASP A 221      -1.959  -0.711   2.684  1.00 94.68           O  
ATOM   1609  OD2 ASP A 221      -0.155  -0.980   1.476  1.00 94.68           O  
ATOM   1610  N   LEU A 222      -0.730   2.841   4.079  1.00 95.14           N  
ATOM   1611  CA  LEU A 222      -0.295   2.939   5.472  1.00 95.14           C  
ATOM   1612  C   LEU A 222      -1.198   3.847   6.318  1.00 95.14           C  
ATOM   1613  CB  LEU A 222       1.187   3.347   5.519  1.00 95.14           C  
ATOM   1614  O   LEU A 222      -1.360   3.579   7.510  1.00 95.14           O  
ATOM   1615  CG  LEU A 222       2.134   2.226   5.037  1.00 95.14           C  
ATOM   1616  CD1 LEU A 222       3.580   2.715   4.997  1.00 95.14           C  
ATOM   1617  CD2 LEU A 222       2.106   1.004   5.964  1.00 95.14           C  
ATOM   1618  N   PHE A 223      -1.831   4.868   5.728  1.00 97.50           N  
ATOM   1619  CA  PHE A 223      -2.886   5.644   6.388  1.00 97.50           C  
ATOM   1620  C   PHE A 223      -4.050   4.767   6.789  1.00 97.50           C  
ATOM   1621  CB  PHE A 223      -3.377   6.783   5.481  1.00 97.50           C  
ATOM   1622  O   PHE A 223      -4.471   4.788   7.946  1.00 97.50           O  
ATOM   1623  CG  PHE A 223      -4.559   7.559   6.029  1.00 97.50           C  
ATOM   1624  CD1 PHE A 223      -5.871   7.276   5.602  1.00 97.50           C  
ATOM   1625  CD2 PHE A 223      -4.344   8.581   6.966  1.00 97.50           C  
ATOM   1626  CE1 PHE A 223      -6.954   8.016   6.116  1.00 97.50           C  
ATOM   1627  CE2 PHE A 223      -5.424   9.322   7.469  1.00 97.50           C  
ATOM   1628  CZ  PHE A 223      -6.733   9.034   7.055  1.00 97.50           C  
ATOM   1629  N   GLU A 224      -4.543   3.970   5.853  1.00 96.59           N  
ATOM   1630  CA  GLU A 224      -5.619   3.059   6.158  1.00 96.59           C  
ATOM   1631  C   GLU A 224      -5.204   1.999   7.174  1.00 96.59           C  
ATOM   1632  CB  GLU A 224      -6.117   2.423   4.881  1.00 96.59           C  
ATOM   1633  O   GLU A 224      -5.916   1.817   8.154  1.00 96.59           O  
ATOM   1634  CG  GLU A 224      -7.255   1.487   5.275  1.00 96.59           C  
ATOM   1635  CD  GLU A 224      -6.935  -0.001   5.145  1.00 96.59           C  
ATOM   1636  OE1 GLU A 224      -7.308  -0.766   6.060  1.00 96.59           O  
ATOM   1637  OE2 GLU A 224      -6.291  -0.374   4.145  1.00 96.59           O  
ATOM   1638  N   SER A 225      -4.043   1.364   7.012  1.00 96.71           N  
ATOM   1639  CA  SER A 225      -3.557   0.360   7.968  1.00 96.71           C  
ATOM   1640  C   SER A 225      -3.490   0.939   9.387  1.00 96.71           C  
ATOM   1641  CB  SER A 225      -2.173  -0.146   7.549  1.00 96.71           C  
ATOM   1642  O   SER A 225      -3.999   0.352  10.345  1.00 96.71           O  
ATOM   1643  OG  SER A 225      -2.204  -0.696   6.246  1.00 96.71           O  
ATOM   1644  N   TYR A 226      -2.928   2.143   9.519  1.00 97.87           N  
ATOM   1645  CA  TYR A 226      -2.849   2.866  10.784  1.00 97.87           C  
ATOM   1646  C   TYR A 226      -4.239   3.116  11.380  1.00 97.87           C  
ATOM   1647  CB  TYR A 226      -2.083   4.171  10.546  1.00 97.87           C  
ATOM   1648  O   TYR A 226      -4.498   2.758  12.529  1.00 97.87           O  
ATOM   1649  CG  TYR A 226      -1.808   4.956  11.805  1.00 97.87           C  
ATOM   1650  CD1 TYR A 226      -2.539   6.121  12.095  1.00 97.87           C  
ATOM   1651  CD2 TYR A 226      -0.802   4.521  12.683  1.00 97.87           C  
ATOM   1652  CE1 TYR A 226      -2.247   6.852  13.260  1.00 97.87           C  
ATOM   1653  CE2 TYR A 226      -0.512   5.240  13.853  1.00 97.87           C  
ATOM   1654  OH  TYR A 226      -0.907   7.140  15.239  1.00 97.87           O  
ATOM   1655  CZ  TYR A 226      -1.230   6.416  14.138  1.00 97.87           C  
ATOM   1656  N   VAL A 227      -5.162   3.651  10.583  1.00 97.97           N  
ATOM   1657  CA  VAL A 227      -6.537   3.940  11.001  1.00 97.97           C  
ATOM   1658  C   VAL A 227      -7.310   2.668  11.363  1.00 97.97           C  
ATOM   1659  CB  VAL A 227      -7.237   4.743   9.889  1.00 97.97           C  
ATOM   1660  O   VAL A 227      -7.941   2.615  12.418  1.00 97.97           O  
ATOM   1661  CG1 VAL A 227      -8.759   4.797  10.035  1.00 97.97           C  
ATOM   1662  CG2 VAL A 227      -6.698   6.181   9.879  1.00 97.97           C  
ATOM   1663  N   GLY A 228      -7.245   1.637  10.523  1.00 97.51           N  
ATOM   1664  CA  GLY A 228      -7.930   0.359  10.691  1.00 97.51           C  
ATOM   1665  C   GLY A 228      -7.473  -0.381  11.943  1.00 97.51           C  
ATOM   1666  O   GLY A 228      -8.311  -0.884  12.693  1.00 97.51           O  
ATOM   1667  N   SER A 229      -6.167  -0.373  12.233  1.00 97.52           N  
ATOM   1668  CA  SER A 229      -5.629  -0.987  13.454  1.00 97.52           C  
ATOM   1669  C   SER A 229      -6.142  -0.294  14.719  1.00 97.52           C  
ATOM   1670  CB  SER A 229      -4.097  -1.013  13.423  1.00 97.52           C  
ATOM   1671  O   SER A 229      -6.580  -0.964  15.657  1.00 97.52           O  
ATOM   1672  OG  SER A 229      -3.534   0.273  13.608  1.00 97.52           O  
ATOM   1673  N   ILE A 230      -6.181   1.046  14.726  1.00 97.88           N  
ATOM   1674  CA  ILE A 230      -6.713   1.824  15.847  1.00 97.88           C  
ATOM   1675  C   ILE A 230      -8.212   1.565  15.982  1.00 97.88           C  
ATOM   1676  CB  ILE A 230      -6.387   3.327  15.699  1.00 97.88           C  
ATOM   1677  O   ILE A 230      -8.654   1.204  17.065  1.00 97.88           O  
ATOM   1678  CG1 ILE A 230      -4.862   3.561  15.762  1.00 97.88           C  
ATOM   1679  CG2 ILE A 230      -7.084   4.146  16.809  1.00 97.88           C  
ATOM   1680  CD1 ILE A 230      -4.440   4.970  15.328  1.00 97.88           C  
ATOM   1681  N   ILE A 231      -8.996   1.684  14.905  1.00 97.46           N  
ATOM   1682  CA  ILE A 231     -10.447   1.434  14.930  1.00 97.46           C  
ATOM   1683  C   ILE A 231     -10.756   0.038  15.467  1.00 97.46           C  
ATOM   1684  CB  ILE A 231     -11.058   1.642  13.526  1.00 97.46           C  
ATOM   1685  O   ILE A 231     -11.631  -0.101  16.322  1.00 97.46           O  
ATOM   1686  CG1 ILE A 231     -11.124   3.158  13.245  1.00 97.46           C  
ATOM   1687  CG2 ILE A 231     -12.461   1.010  13.384  1.00 97.46           C  
ATOM   1688  CD1 ILE A 231     -11.604   3.505  11.835  1.00 97.46           C  
ATOM   1689  N   SER A 232     -10.032  -0.984  15.013  1.00 97.07           N  
ATOM   1690  CA  SER A 232     -10.195  -2.348  15.509  1.00 97.07           C  
ATOM   1691  C   SER A 232      -9.896  -2.447  17.008  1.00 97.07           C  
ATOM   1692  CB  SER A 232      -9.279  -3.273  14.719  1.00 97.07           C  
ATOM   1693  O   SER A 232     -10.704  -3.000  17.761  1.00 97.07           O  
ATOM   1694  OG  SER A 232      -9.382  -4.577  15.233  1.00 97.07           O  
ATOM   1695  N   ALA A 233      -8.796  -1.838  17.464  1.00 97.26           N  
ATOM   1696  CA  ALA A 233      -8.434  -1.814  18.877  1.00 97.26           C  
ATOM   1697  C   ALA A 233      -9.465  -1.078  19.738  1.00 97.26           C  
ATOM   1698  CB  ALA A 233      -7.028  -1.224  19.028  1.00 97.26           C  
ATOM   1699  O   ALA A 233      -9.840  -1.579  20.793  1.00 97.26           O  
ATOM   1700  N   LEU A 234      -9.987   0.066  19.288  1.00 96.37           N  
ATOM   1701  CA  LEU A 234     -11.054   0.769  20.002  1.00 96.37           C  
ATOM   1702  C   LEU A 234     -12.340  -0.062  20.032  1.00 96.37           C  
ATOM   1703  CB  LEU A 234     -11.321   2.146  19.370  1.00 96.37           C  
ATOM   1704  O   LEU A 234     -12.953  -0.190  21.087  1.00 96.37           O  
ATOM   1705  CG  LEU A 234     -10.145   3.126  19.286  1.00 96.37           C  
ATOM   1706  CD1 LEU A 234     -10.606   4.471  18.727  1.00 96.37           C  
ATOM   1707  CD2 LEU A 234      -9.428   3.361  20.603  1.00 96.37           C  
ATOM   1708  N   THR A 235     -12.718  -0.676  18.909  1.00 95.26           N  
ATOM   1709  CA  THR A 235     -13.927  -1.506  18.801  1.00 95.26           C  
ATOM   1710  C   THR A 235     -13.875  -2.667  19.791  1.00 95.26           C  
ATOM   1711  CB  THR A 235     -14.124  -2.022  17.366  1.00 95.26           C  
ATOM   1712  O   THR A 235     -14.755  -2.798  20.636  1.00 95.26           O  
ATOM   1713  CG2 THR A 235     -15.424  -2.806  17.199  1.00 95.26           C  
ATOM   1714  OG1 THR A 235     -14.184  -0.933  16.476  1.00 95.26           O  
ATOM   1715  N   LEU A 236     -12.803  -3.461  19.776  1.00 95.12           N  
ATOM   1716  CA  LEU A 236     -12.643  -4.578  20.713  1.00 95.12           C  
ATOM   1717  C   LEU A 236     -12.429  -4.088  22.155  1.00 95.12           C  
ATOM   1718  CB  LEU A 236     -11.480  -5.460  20.229  1.00 95.12           C  
ATOM   1719  O   LEU A 236     -12.974  -4.659  23.097  1.00 95.12           O  
ATOM   1720  CG  LEU A 236     -11.749  -6.166  18.885  1.00 95.12           C  
ATOM   1721  CD1 LEU A 236     -10.464  -6.809  18.379  1.00 95.12           C  
ATOM   1722  CD2 LEU A 236     -12.816  -7.254  19.005  1.00 95.12           C  
ATOM   1723  N   GLY A 237     -11.693  -2.991  22.335  1.00 95.21           N  
ATOM   1724  CA  GLY A 237     -11.412  -2.391  23.636  1.00 95.21           C  
ATOM   1725  C   GLY A 237     -12.664  -1.898  24.364  1.00 95.21           C  
ATOM   1726  O   GLY A 237     -12.746  -2.068  25.579  1.00 95.21           O  
ATOM   1727  N   THR A 238     -13.650  -1.344  23.642  1.00 93.39           N  
ATOM   1728  CA  THR A 238     -14.948  -0.939  24.224  1.00 93.39           C  
ATOM   1729  C   THR A 238     -15.758  -2.115  24.763  1.00 93.39           C  
ATOM   1730  CB  THR A 238     -15.857  -0.173  23.245  1.00 93.39           C  
ATOM   1731  O   THR A 238     -16.468  -1.955  25.751  1.00 93.39           O  
ATOM   1732  CG2 THR A 238     -15.354   1.222  22.895  1.00 93.39           C  
ATOM   1733  OG1 THR A 238     -16.128  -0.860  22.046  1.00 93.39           O  
ATOM   1734  N   VAL A 239     -15.631  -3.293  24.147  1.00 91.66           N  
ATOM   1735  CA  VAL A 239     -16.339  -4.510  24.570  1.00 91.66           C  
ATOM   1736  C   VAL A 239     -15.639  -5.165  25.760  1.00 91.66           C  
ATOM   1737  CB  VAL A 239     -16.469  -5.486  23.382  1.00 91.66           C  
ATOM   1738  O   VAL A 239     -16.292  -5.652  26.679  1.00 91.66           O  
ATOM   1739  CG1 VAL A 239     -17.159  -6.796  23.777  1.00 91.66           C  
ATOM   1740  CG2 VAL A 239     -17.284  -4.852  22.246  1.00 91.66           C  
ATOM   1741  N   VAL A 240     -14.303  -5.170  25.766  1.00 92.08           N  
ATOM   1742  CA  VAL A 240     -13.509  -5.852  26.799  1.00 92.08           C  
ATOM   1743  C   VAL A 240     -13.414  -5.051  28.105  1.00 92.08           C  
ATOM   1744  CB  VAL A 240     -12.116  -6.207  26.242  1.00 92.08           C  
ATOM   1745  O   VAL A 240     -13.400  -5.648  29.182  1.00 92.08           O  
ATOM   1746  CG1 VAL A 240     -11.222  -6.836  27.312  1.00 92.08           C  
ATOM   1747  CG2 VAL A 240     -12.220  -7.239  25.109  1.00 92.08           C  
ATOM   1748  N   TYR A 241     -13.338  -3.716  28.038  1.00 91.18           N  
ATOM   1749  CA  TYR A 241     -13.085  -2.859  29.202  1.00 91.18           C  
ATOM   1750  C   TYR A 241     -14.200  -1.835  29.431  1.00 91.18           C  
ATOM   1751  CB  TYR A 241     -11.732  -2.156  29.048  1.00 91.18           C  
ATOM   1752  O   TYR A 241     -14.352  -0.874  28.675  1.00 91.18           O  
ATOM   1753  CG  TYR A 241     -10.536  -3.080  29.135  1.00 91.18           C  
ATOM   1754  CD1 TYR A 241     -10.040  -3.471  30.394  1.00 91.18           C  
ATOM   1755  CD2 TYR A 241      -9.930  -3.559  27.959  1.00 91.18           C  
ATOM   1756  CE1 TYR A 241      -8.941  -4.348  30.481  1.00 91.18           C  
ATOM   1757  CE2 TYR A 241      -8.829  -4.429  28.043  1.00 91.18           C  
ATOM   1758  OH  TYR A 241      -7.268  -5.667  29.372  1.00 91.18           O  
ATOM   1759  CZ  TYR A 241      -8.333  -4.827  29.300  1.00 91.18           C  
ATOM   1760  N   ALA A 242     -14.927  -1.993  30.541  1.00 82.40           N  
ATOM   1761  CA  ALA A 242     -16.076  -1.156  30.879  1.00 82.40           C  
ATOM   1762  C   ALA A 242     -15.724   0.322  31.154  1.00 82.40           C  
ATOM   1763  CB  ALA A 242     -16.793  -1.788  32.079  1.00 82.40           C  
ATOM   1764  O   ALA A 242     -16.492   1.203  30.766  1.00 82.40           O  
ATOM   1765  N   ASN A 243     -14.571   0.634  31.770  1.00 83.31           N  
ATOM   1766  CA  ASN A 243     -14.205   2.025  32.094  1.00 83.31           C  
ATOM   1767  C   ASN A 243     -13.354   2.692  31.001  1.00 83.31           C  
ATOM   1768  CB  ASN A 243     -13.580   2.193  33.487  1.00 83.31           C  
ATOM   1769  O   ASN A 243     -12.594   3.623  31.277  1.00 83.31           O  
ATOM   1770  CG  ASN A 243     -14.178   1.335  34.571  1.00 83.31           C  
ATOM   1771  ND2 ASN A 243     -13.388   0.458  35.142  1.00 83.31           N  
ATOM   1772  OD1 ASN A 243     -15.339   1.468  34.921  1.00 83.31           O  
ATOM   1773  N   LYS A 244     -13.498   2.252  29.743  1.00 84.70           N  
ATOM   1774  CA  LYS A 244     -12.806   2.808  28.567  1.00 84.70           C  
ATOM   1775  C   LYS A 244     -11.277   2.670  28.608  1.00 84.70           C  
ATOM   1776  CB  LYS A 244     -13.247   4.268  28.299  1.00 84.70           C  
ATOM   1777  O   LYS A 244     -10.605   3.280  27.774  1.00 84.70           O  
ATOM   1778  CG  LYS A 244     -14.767   4.456  28.181  1.00 84.70           C  
ATOM   1779  CD  LYS A 244     -15.132   5.924  27.908  1.00 84.70           C  
ATOM   1780  CE  LYS A 244     -16.650   6.024  27.699  1.00 84.70           C  
ATOM   1781  NZ  LYS A 244     -17.115   7.405  27.401  1.00 84.70           N  
ATOM   1782  N   GLU A 245     -10.704   1.854  29.499  1.00 89.50           N  
ATOM   1783  CA  GLU A 245      -9.254   1.606  29.538  1.00 89.50           C  
ATOM   1784  C   GLU A 245      -8.749   1.065  28.190  1.00 89.50           C  
ATOM   1785  CB  GLU A 245      -8.883   0.612  30.655  1.00 89.50           C  
ATOM   1786  O   GLU A 245      -7.719   1.512  27.679  1.00 89.50           O  
ATOM   1787  CG  GLU A 245      -9.229   1.066  32.086  1.00 89.50           C  
ATOM   1788  CD  GLU A 245     -10.583   0.535  32.591  1.00 89.50           C  
ATOM   1789  OE1 GLU A 245     -10.763   0.425  33.827  1.00 89.50           O  
ATOM   1790  OE2 GLU A 245     -11.474   0.269  31.748  1.00 89.50           O  
ATOM   1791  N   GLY A 246      -9.535   0.174  27.573  1.00 91.57           N  
ATOM   1792  CA  GLY A 246      -9.265  -0.400  26.253  1.00 91.57           C  
ATOM   1793  C   GLY A 246      -9.305   0.602  25.092  1.00 91.57           C  
ATOM   1794  O   GLY A 246      -8.717   0.361  24.048  1.00 91.57           O  
ATOM   1795  N   VAL A 247      -9.956   1.752  25.270  1.00 93.18           N  
ATOM   1796  CA  VAL A 247      -9.998   2.838  24.273  1.00 93.18           C  
ATOM   1797  C   VAL A 247      -8.855   3.822  24.514  1.00 93.18           C  
ATOM   1798  CB  VAL A 247     -11.350   3.566  24.357  1.00 93.18           C  
ATOM   1799  O   VAL A 247      -8.181   4.271  23.589  1.00 93.18           O  
ATOM   1800  CG1 VAL A 247     -11.491   4.746  23.391  1.00 93.18           C  
ATOM   1801  CG2 VAL A 247     -12.510   2.608  24.082  1.00 93.18           C  
ATOM   1802  N   MET A 248      -8.623   4.156  25.783  1.00 93.16           N  
ATOM   1803  CA  MET A 248      -7.618   5.129  26.193  1.00 93.16           C  
ATOM   1804  C   MET A 248      -6.199   4.678  25.824  1.00 93.16           C  
ATOM   1805  CB  MET A 248      -7.778   5.347  27.702  1.00 93.16           C  
ATOM   1806  O   MET A 248      -5.401   5.485  25.347  1.00 93.16           O  
ATOM   1807  CG  MET A 248      -6.797   6.384  28.248  1.00 93.16           C  
ATOM   1808  SD  MET A 248      -7.113   6.899  29.959  1.00 93.16           S  
ATOM   1809  CE  MET A 248      -6.727   5.366  30.846  1.00 93.16           C  
ATOM   1810  N   PHE A 249      -5.885   3.394  26.014  1.00 95.56           N  
ATOM   1811  CA  PHE A 249      -4.553   2.847  25.754  1.00 95.56           C  
ATOM   1812  C   PHE A 249      -4.081   3.011  24.292  1.00 95.56           C  
ATOM   1813  CB  PHE A 249      -4.488   1.399  26.259  1.00 95.56           C  
ATOM   1814  O   PHE A 249      -3.054   3.665  24.093  1.00 95.56           O  
ATOM   1815  CG  PHE A 249      -3.130   0.755  26.072  1.00 95.56           C  
ATOM   1816  CD1 PHE A 249      -2.844   0.028  24.903  1.00 95.56           C  
ATOM   1817  CD2 PHE A 249      -2.147   0.873  27.071  1.00 95.56           C  
ATOM   1818  CE1 PHE A 249      -1.583  -0.567  24.731  1.00 95.56           C  
ATOM   1819  CE2 PHE A 249      -0.880   0.297  26.886  1.00 95.56           C  
ATOM   1820  CZ  PHE A 249      -0.596  -0.427  25.719  1.00 95.56           C  
ATOM   1821  N   PRO A 250      -4.784   2.501  23.258  1.00 96.57           N  
ATOM   1822  CA  PRO A 250      -4.338   2.632  21.866  1.00 96.57           C  
ATOM   1823  C   PRO A 250      -4.276   4.089  21.378  1.00 96.57           C  
ATOM   1824  CB  PRO A 250      -5.311   1.784  21.037  1.00 96.57           C  
ATOM   1825  O   PRO A 250      -3.384   4.423  20.599  1.00 96.57           O  
ATOM   1826  CG  PRO A 250      -6.563   1.738  21.905  1.00 96.57           C  
ATOM   1827  CD  PRO A 250      -5.996   1.696  23.314  1.00 96.57           C  
ATOM   1828  N   LEU A 251      -5.149   4.984  21.858  1.00 95.68           N  
ATOM   1829  CA  LEU A 251      -5.112   6.409  21.492  1.00 95.68           C  
ATOM   1830  C   LEU A 251      -3.899   7.140  22.084  1.00 95.68           C  
ATOM   1831  CB  LEU A 251      -6.417   7.088  21.937  1.00 95.68           C  
ATOM   1832  O   LEU A 251      -3.199   7.869  21.372  1.00 95.68           O  
ATOM   1833  CG  LEU A 251      -7.631   6.742  21.066  1.00 95.68           C  
ATOM   1834  CD1 LEU A 251      -8.887   7.326  21.702  1.00 95.68           C  
ATOM   1835  CD2 LEU A 251      -7.519   7.279  19.638  1.00 95.68           C  
ATOM   1836  N   ILE A 252      -3.595   6.911  23.366  1.00 95.75           N  
ATOM   1837  CA  ILE A 252      -2.395   7.485  23.989  1.00 95.75           C  
ATOM   1838  C   ILE A 252      -1.136   6.883  23.359  1.00 95.75           C  
ATOM   1839  CB  ILE A 252      -2.414   7.324  25.525  1.00 95.75           C  
ATOM   1840  O   ILE A 252      -0.201   7.621  23.055  1.00 95.75           O  
ATOM   1841  CG1 ILE A 252      -3.579   8.135  26.137  1.00 95.75           C  
ATOM   1842  CG2 ILE A 252      -1.071   7.801  26.115  1.00 95.75           C  
ATOM   1843  CD1 ILE A 252      -3.753   7.917  27.645  1.00 95.75           C  
ATOM   1844  N   LEU A 253      -1.113   5.573  23.097  1.00 96.65           N  
ATOM   1845  CA  LEU A 253       0.011   4.919  22.425  1.00 96.65           C  
ATOM   1846  C   LEU A 253       0.255   5.503  21.026  1.00 96.65           C  
ATOM   1847  CB  LEU A 253      -0.258   3.409  22.366  1.00 96.65           C  
ATOM   1848  O   LEU A 253       1.396   5.797  20.684  1.00 96.65           O  
ATOM   1849  CG  LEU A 253       0.890   2.595  21.743  1.00 96.65           C  
ATOM   1850  CD1 LEU A 253       2.174   2.682  22.574  1.00 96.65           C  
ATOM   1851  CD2 LEU A 253       0.466   1.133  21.668  1.00 96.65           C  
ATOM   1852  N   SER A 254      -0.807   5.746  20.256  1.00 97.04           N  
ATOM   1853  CA  SER A 254      -0.734   6.398  18.940  1.00 97.04           C  
ATOM   1854  C   SER A 254      -0.176   7.822  19.036  1.00 97.04           C  
ATOM   1855  CB  SER A 254      -2.131   6.425  18.311  1.00 97.04           C  
ATOM   1856  O   SER A 254       0.681   8.218  18.248  1.00 97.04           O  
ATOM   1857  OG  SER A 254      -2.580   5.103  18.103  1.00 97.04           O  
ATOM   1858  N   SER A 255      -0.587   8.570  20.064  1.00 96.69           N  
ATOM   1859  CA  SER A 255      -0.081   9.920  20.355  1.00 96.69           C  
ATOM   1860  C   SER A 255       1.406   9.921  20.710  1.00 96.69           C  
ATOM   1861  CB  SER A 255      -0.853  10.521  21.530  1.00 96.69           C  
ATOM   1862  O   SER A 255       2.167  10.777  20.263  1.00 96.69           O  
ATOM   1863  OG  SER A 255      -2.236  10.491  21.273  1.00 96.69           O  
ATOM   1864  N   ILE A 256       1.843   8.935  21.493  1.00 96.30           N  
ATOM   1865  CA  ILE A 256       3.256   8.727  21.809  1.00 96.30           C  
ATOM   1866  C   ILE A 256       4.027   8.317  20.554  1.00 96.30           C  
ATOM   1867  CB  ILE A 256       3.392   7.690  22.937  1.00 96.30           C  
ATOM   1868  O   ILE A 256       5.123   8.823  20.339  1.00 96.30           O  
ATOM   1869  CG1 ILE A 256       2.850   8.287  24.258  1.00 96.30           C  
ATOM   1870  CG2 ILE A 256       4.853   7.247  23.094  1.00 96.30           C  
ATOM   1871  CD1 ILE A 256       2.754   7.287  25.415  1.00 96.30           C  
ATOM   1872  N   GLY A 257       3.455   7.461  19.705  1.00 97.02           N  
ATOM   1873  CA  GLY A 257       4.028   7.065  18.419  1.00 97.02           C  
ATOM   1874  C   GLY A 257       4.304   8.257  17.501  1.00 97.02           C  
ATOM   1875  O   GLY A 257       5.370   8.338  16.889  1.00 97.02           O  
ATOM   1876  N   ILE A 258       3.409   9.251  17.488  1.00 97.73           N  
ATOM   1877  CA  ILE A 258       3.624  10.536  16.806  1.00 97.73           C  
ATOM   1878  C   ILE A 258       4.848  11.263  17.374  1.00 97.73           C  
ATOM   1879  CB  ILE A 258       2.348  11.406  16.893  1.00 97.73           C  
ATOM   1880  O   ILE A 258       5.733  11.668  16.620  1.00 97.73           O  
ATOM   1881  CG1 ILE A 258       1.265  10.822  15.963  1.00 97.73           C  
ATOM   1882  CG2 ILE A 258       2.654  12.875  16.553  1.00 97.73           C  
ATOM   1883  CD1 ILE A 258      -0.112  11.480  16.100  1.00 97.73           C  
ATOM   1884  N   VAL A 259       4.932  11.415  18.698  1.00 96.91           N  
ATOM   1885  CA  VAL A 259       6.064  12.099  19.350  1.00 96.91           C  
ATOM   1886  C   VAL A 259       7.377  11.349  19.106  1.00 96.91           C  
ATOM   1887  CB  VAL A 259       5.796  12.284  20.856  1.00 96.91           C  
ATOM   1888  O   VAL A 259       8.383  11.967  18.756  1.00 96.91           O  
ATOM   1889  CG1 VAL A 259       6.999  12.898  21.585  1.00 96.91           C  
ATOM   1890  CG2 VAL A 259       4.598  13.216  21.085  1.00 96.91           C  
ATOM   1891  N   ALA A 260       7.364  10.022  19.227  1.00 96.94           N  
ATOM   1892  CA  ALA A 260       8.492   9.149  18.924  1.00 96.94           C  
ATOM   1893  C   ALA A 260       8.941   9.307  17.466  1.00 96.94           C  
ATOM   1894  CB  ALA A 260       8.077   7.704  19.222  1.00 96.94           C  
ATOM   1895  O   ALA A 260      10.141   9.394  17.201  1.00 96.94           O  
ATOM   1896  N   SER A 261       7.984   9.430  16.539  1.00 97.08           N  
ATOM   1897  CA  SER A 261       8.264   9.653  15.122  1.00 97.08           C  
ATOM   1898  C   SER A 261       8.930  11.005  14.878  1.00 97.08           C  
ATOM   1899  CB  SER A 261       7.010   9.494  14.253  1.00 97.08           C  
ATOM   1900  O   SER A 261       9.965  11.062  14.221  1.00 97.08           O  
ATOM   1901  OG  SER A 261       6.483   8.185  14.372  1.00 97.08           O  
ATOM   1902  N   ILE A 262       8.420  12.085  15.481  1.00 97.12           N  
ATOM   1903  CA  ILE A 262       9.030  13.424  15.398  1.00 97.12           C  
ATOM   1904  C   ILE A 262      10.468  13.397  15.924  1.00 97.12           C  
ATOM   1905  CB  ILE A 262       8.178  14.464  16.164  1.00 97.12           C  
ATOM   1906  O   ILE A 262      11.375  13.920  15.274  1.00 97.12           O  
ATOM   1907  CG1 ILE A 262       6.820  14.654  15.456  1.00 97.12           C  
ATOM   1908  CG2 ILE A 262       8.904  15.821  16.279  1.00 97.12           C  
ATOM   1909  CD1 ILE A 262       5.795  15.471  16.251  1.00 97.12           C  
ATOM   1910  N   ILE A 263      10.694  12.775  17.085  1.00 96.35           N  
ATOM   1911  CA  ILE A 263      12.031  12.654  17.672  1.00 96.35           C  
ATOM   1912  C   ILE A 263      12.948  11.877  16.721  1.00 96.35           C  
ATOM   1913  CB  ILE A 263      11.959  12.038  19.089  1.00 96.35           C  
ATOM   1914  O   ILE A 263      14.004  12.395  16.356  1.00 96.35           O  
ATOM   1915  CG1 ILE A 263      11.268  13.028  20.057  1.00 96.35           C  
ATOM   1916  CG2 ILE A 263      13.370  11.711  19.610  1.00 96.35           C  
ATOM   1917  CD1 ILE A 263      10.907  12.420  21.419  1.00 96.35           C  
ATOM   1918  N   GLY A 264      12.539  10.690  16.263  1.00 95.14           N  
ATOM   1919  CA  GLY A 264      13.322   9.883  15.324  1.00 95.14           C  
ATOM   1920  C   GLY A 264      13.671  10.644  14.041  1.00 95.14           C  
ATOM   1921  O   GLY A 264      14.835  10.659  13.642  1.00 95.14           O  
ATOM   1922  N   ILE A 265      12.710  11.376  13.464  1.00 95.62           N  
ATOM   1923  CA  ILE A 265      12.913  12.200  12.264  1.00 95.62           C  
ATOM   1924  C   ILE A 265      13.965  13.283  12.526  1.00 95.62           C  
ATOM   1925  CB  ILE A 265      11.568  12.809  11.782  1.00 95.62           C  
ATOM   1926  O   ILE A 265      14.873  13.482  11.719  1.00 95.62           O  
ATOM   1927  CG1 ILE A 265      10.652  11.717  11.185  1.00 95.62           C  
ATOM   1928  CG2 ILE A 265      11.778  13.919  10.730  1.00 95.62           C  
ATOM   1929  CD1 ILE A 265       9.170  12.112  11.114  1.00 95.62           C  
ATOM   1930  N   LEU A 266      13.888  13.984  13.662  1.00 94.56           N  
ATOM   1931  CA  LEU A 266      14.860  15.021  14.019  1.00 94.56           C  
ATOM   1932  C   LEU A 266      16.280  14.462  14.192  1.00 94.56           C  
ATOM   1933  CB  LEU A 266      14.404  15.738  15.302  1.00 94.56           C  
ATOM   1934  O   LEU A 266      17.240  15.136  13.808  1.00 94.56           O  
ATOM   1935  CG  LEU A 266      13.176  16.650  15.132  1.00 94.56           C  
ATOM   1936  CD1 LEU A 266      12.739  17.160  16.506  1.00 94.56           C  
ATOM   1937  CD2 LEU A 266      13.480  17.862  14.245  1.00 94.56           C  
ATOM   1938  N   PHE A 267      16.422  13.252  14.741  1.00 91.42           N  
ATOM   1939  CA  PHE A 267      17.713  12.570  14.861  1.00 91.42           C  
ATOM   1940  C   PHE A 267      18.267  12.143  13.497  1.00 91.42           C  
ATOM   1941  CB  PHE A 267      17.610  11.382  15.829  1.00 91.42           C  
ATOM   1942  O   PHE A 267      19.429  12.439  13.213  1.00 91.42           O  
ATOM   1943  CG  PHE A 267      17.848  11.762  17.280  1.00 91.42           C  
ATOM   1944  CD1 PHE A 267      19.159  11.815  17.787  1.00 91.42           C  
ATOM   1945  CD2 PHE A 267      16.771  12.052  18.135  1.00 91.42           C  
ATOM   1946  CE1 PHE A 267      19.385  12.158  19.133  1.00 91.42           C  
ATOM   1947  CE2 PHE A 267      16.994  12.411  19.475  1.00 91.42           C  
ATOM   1948  CZ  PHE A 267      18.303  12.462  19.976  1.00 91.42           C  
ATOM   1949  N   SER A 268      17.451  11.533  12.630  1.00 90.20           N  
ATOM   1950  CA  SER A 268      17.870  11.156  11.271  1.00 90.20           C  
ATOM   1951  C   SER A 268      18.302  12.369  10.450  1.00 90.20           C  
ATOM   1952  CB  SER A 268      16.749  10.408  10.549  1.00 90.20           C  
ATOM   1953  O   SER A 268      19.373  12.348   9.847  1.00 90.20           O  
ATOM   1954  OG  SER A 268      16.617   9.137  11.136  1.00 90.20           O  
ATOM   1955  N   ARG A 269      17.550  13.475  10.514  1.00 88.06           N  
ATOM   1956  CA  ARG A 269      17.870  14.727   9.801  1.00 88.06           C  
ATOM   1957  C   ARG A 269      19.159  15.402  10.268  1.00 88.06           C  
ATOM   1958  CB  ARG A 269      16.712  15.713   9.969  1.00 88.06           C  
ATOM   1959  O   ARG A 269      19.838  16.047   9.476  1.00 88.06           O  
ATOM   1960  CG  ARG A 269      15.487  15.319   9.134  1.00 88.06           C  
ATOM   1961  CD  ARG A 269      14.362  16.333   9.333  1.00 88.06           C  
ATOM   1962  NE  ARG A 269      14.752  17.634   8.768  1.00 88.06           N  
ATOM   1963  NH1 ARG A 269      13.523  19.019  10.114  1.00 88.06           N  
ATOM   1964  NH2 ARG A 269      14.653  19.858   8.370  1.00 88.06           N  
ATOM   1965  CZ  ARG A 269      14.310  18.829   9.090  1.00 88.06           C  
ATOM   1966  N   LYS A 270      19.483  15.305  11.560  1.00 84.70           N  
ATOM   1967  CA  LYS A 270      20.702  15.895  12.149  1.00 84.70           C  
ATOM   1968  C   LYS A 270      21.881  14.922  12.184  1.00 84.70           C  
ATOM   1969  CB  LYS A 270      20.394  16.452  13.545  1.00 84.70           C  
ATOM   1970  O   LYS A 270      22.938  15.268  12.720  1.00 84.70           O  
ATOM   1971  CG  LYS A 270      19.478  17.680  13.486  1.00 84.70           C  
ATOM   1972  CD  LYS A 270      19.240  18.206  14.904  1.00 84.70           C  
ATOM   1973  CE  LYS A 270      18.331  19.436  14.864  1.00 84.70           C  
ATOM   1974  NZ  LYS A 270      18.086  19.966  16.228  1.00 84.70           N  
ATOM   1975  N   SER A 271      21.706  13.713  11.656  1.00 81.51           N  
ATOM   1976  CA  SER A 271      22.745  12.696  11.654  1.00 81.51           C  
ATOM   1977  C   SER A 271      23.963  13.175  10.868  1.00 81.51           C  
ATOM   1978  CB  SER A 271      22.216  11.395  11.063  1.00 81.51           C  
ATOM   1979  O   SER A 271      23.858  13.642   9.738  1.00 81.51           O  
ATOM   1980  OG  SER A 271      23.220  10.400  11.164  1.00 81.51           O  
ATOM   1981  N   LYS A 272      25.144  13.026  11.472  1.00 76.30           N  
ATOM   1982  CA  LYS A 272      26.440  13.244  10.810  1.00 76.30           C  
ATOM   1983  C   LYS A 272      27.010  11.949  10.222  1.00 76.30           C  
ATOM   1984  CB  LYS A 272      27.428  13.924  11.768  1.00 76.30           C  
ATOM   1985  O   LYS A 272      28.197  11.892   9.900  1.00 76.30           O  
ATOM   1986  CG  LYS A 272      26.959  15.311  12.228  1.00 76.30           C  
ATOM   1987  CD  LYS A 272      28.062  15.979  13.057  1.00 76.30           C  
ATOM   1988  CE  LYS A 272      27.610  17.367  13.519  1.00 76.30           C  
ATOM   1989  NZ  LYS A 272      28.683  18.062  14.274  1.00 76.30           N  
ATOM   1990  N   ALA A 273      26.210  10.882  10.159  1.00 74.73           N  
ATOM   1991  CA  ALA A 273      26.649   9.624   9.578  1.00 74.73           C  
ATOM   1992  C   ALA A 273      26.979   9.829   8.093  1.00 74.73           C  
ATOM   1993  CB  ALA A 273      25.580   8.546   9.792  1.00 74.73           C  
ATOM   1994  O   ALA A 273      26.195  10.407   7.347  1.00 74.73           O  
ATOM   1995  N   LYS A 274      28.149   9.341   7.666  1.00 77.18           N  
ATOM   1996  CA  LYS A 274      28.538   9.332   6.245  1.00 77.18           C  
ATOM   1997  C   LYS A 274      27.673   8.381   5.413  1.00 77.18           C  
ATOM   1998  CB  LYS A 274      30.012   8.932   6.103  1.00 77.18           C  
ATOM   1999  O   LYS A 274      27.555   8.554   4.203  1.00 77.18           O  
ATOM   2000  CG  LYS A 274      30.986   9.960   6.697  1.00 77.18           C  
ATOM   2001  CD  LYS A 274      32.427   9.560   6.347  1.00 77.18           C  
ATOM   2002  CE  LYS A 274      33.434  10.602   6.845  1.00 77.18           C  
ATOM   2003  NZ  LYS A 274      34.808  10.286   6.375  1.00 77.18           N  
ATOM   2004  N   ASP A 275      27.121   7.373   6.078  1.00 84.41           N  
ATOM   2005  CA  ASP A 275      26.219   6.382   5.514  1.00 84.41           C  
ATOM   2006  C   ASP A 275      24.754   6.820   5.728  1.00 84.41           C  
ATOM   2007  CB  ASP A 275      26.533   5.030   6.161  1.00 84.41           C  
ATOM   2008  O   ASP A 275      24.317   6.903   6.887  1.00 84.41           O  
ATOM   2009  CG  ASP A 275      25.590   3.923   5.696  1.00 84.41           C  
ATOM   2010  OD1 ASP A 275      24.824   4.168   4.742  1.00 84.41           O  
ATOM   2011  OD2 ASP A 275      25.593   2.889   6.390  1.00 84.41           O  
ATOM   2012  N   PRO A 276      24.004   7.108   4.646  1.00 83.64           N  
ATOM   2013  CA  PRO A 276      22.584   7.436   4.716  1.00 83.64           C  
ATOM   2014  C   PRO A 276      21.748   6.336   5.380  1.00 83.64           C  
ATOM   2015  CB  PRO A 276      22.142   7.656   3.264  1.00 83.64           C  
ATOM   2016  O   PRO A 276      20.901   6.647   6.218  1.00 83.64           O  
ATOM   2017  CG  PRO A 276      23.425   7.999   2.522  1.00 83.64           C  
ATOM   2018  CD  PRO A 276      24.455   7.155   3.260  1.00 83.64           C  
ATOM   2019  N   GLN A 277      22.042   5.059   5.111  1.00 84.52           N  
ATOM   2020  CA  GLN A 277      21.283   3.927   5.653  1.00 84.52           C  
ATOM   2021  C   GLN A 277      21.370   3.894   7.179  1.00 84.52           C  
ATOM   2022  CB  GLN A 277      21.822   2.624   5.025  1.00 84.52           C  
ATOM   2023  O   GLN A 277      20.372   3.745   7.888  1.00 84.52           O  
ATOM   2024  CG  GLN A 277      21.067   1.336   5.405  1.00 84.52           C  
ATOM   2025  CD  GLN A 277      19.591   1.332   5.014  1.00 84.52           C  
ATOM   2026  NE2 GLN A 277      18.808   0.362   5.424  1.00 84.52           N  
ATOM   2027  OE1 GLN A 277      19.093   2.214   4.359  1.00 84.52           O  
ATOM   2028  N   LYS A 278      22.571   4.122   7.725  1.00 85.91           N  
ATOM   2029  CA  LYS A 278      22.769   4.239   9.174  1.00 85.91           C  
ATOM   2030  C   LYS A 278      22.007   5.424   9.773  1.00 85.91           C  
ATOM   2031  CB  LYS A 278      24.271   4.306   9.467  1.00 85.91           C  
ATOM   2032  O   LYS A 278      21.505   5.306  10.892  1.00 85.91           O  
ATOM   2033  CG  LYS A 278      24.549   4.201  10.972  1.00 85.91           C  
ATOM   2034  CD  LYS A 278      26.053   4.110  11.235  1.00 85.91           C  
ATOM   2035  CE  LYS A 278      26.294   3.931  12.736  1.00 85.91           C  
ATOM   2036  NZ  LYS A 278      27.730   3.704  13.025  1.00 85.91           N  
ATOM   2037  N   ALA A 279      21.918   6.555   9.070  1.00 87.10           N  
ATOM   2038  CA  ALA A 279      21.171   7.723   9.539  1.00 87.10           C  
ATOM   2039  C   ALA A 279      19.662   7.445   9.642  1.00 87.10           C  
ATOM   2040  CB  ALA A 279      21.452   8.913   8.613  1.00 87.10           C  
ATOM   2041  O   ALA A 279      19.049   7.798  10.654  1.00 87.10           O  
ATOM   2042  N   LEU A 280      19.083   6.779   8.640  1.00 88.28           N  
ATOM   2043  CA  LEU A 280      17.667   6.403   8.623  1.00 88.28           C  
ATOM   2044  C   LEU A 280      17.363   5.349   9.699  1.00 88.28           C  
ATOM   2045  CB  LEU A 280      17.282   5.937   7.205  1.00 88.28           C  
ATOM   2046  O   LEU A 280      16.524   5.579  10.569  1.00 88.28           O  
ATOM   2047  CG  LEU A 280      17.444   7.014   6.109  1.00 88.28           C  
ATOM   2048  CD1 LEU A 280      17.037   6.456   4.751  1.00 88.28           C  
ATOM   2049  CD2 LEU A 280      16.609   8.264   6.386  1.00 88.28           C  
ATOM   2050  N   ASN A 281      18.149   4.270   9.751  1.00 87.22           N  
ATOM   2051  CA  ASN A 281      17.982   3.201  10.742  1.00 87.22           C  
ATOM   2052  C   ASN A 281      18.100   3.696  12.187  1.00 87.22           C  
ATOM   2053  CB  ASN A 281      19.023   2.104  10.464  1.00 87.22           C  
ATOM   2054  O   ASN A 281      17.363   3.246  13.061  1.00 87.22           O  
ATOM   2055  CG  ASN A 281      18.681   1.302   9.224  1.00 87.22           C  
ATOM   2056  ND2 ASN A 281      19.631   0.640   8.614  1.00 87.22           N  
ATOM   2057  OD1 ASN A 281      17.548   1.230   8.799  1.00 87.22           O  
ATOM   2058  N   THR A 282      19.003   4.646  12.455  1.00 87.86           N  
ATOM   2059  CA  THR A 282      19.153   5.215  13.803  1.00 87.86           C  
ATOM   2060  C   THR A 282      17.868   5.907  14.262  1.00 87.86           C  
ATOM   2061  CB  THR A 282      20.336   6.191  13.873  1.00 87.86           C  
ATOM   2062  O   THR A 282      17.459   5.717  15.406  1.00 87.86           O  
ATOM   2063  CG2 THR A 282      20.550   6.769  15.272  1.00 87.86           C  
ATOM   2064  OG1 THR A 282      21.537   5.533  13.535  1.00 87.86           O  
ATOM   2065  N   GLY A 283      17.204   6.671  13.387  1.00 89.10           N  
ATOM   2066  CA  GLY A 283      15.926   7.309  13.715  1.00 89.10           C  
ATOM   2067  C   GLY A 283      14.821   6.293  13.968  1.00 89.10           C  
ATOM   2068  O   GLY A 283      14.111   6.408  14.968  1.00 89.10           O  
ATOM   2069  N   THR A 284      14.733   5.260  13.127  1.00 89.60           N  
ATOM   2070  CA  THR A 284      13.774   4.157  13.281  1.00 89.60           C  
ATOM   2071  C   THR A 284      13.961   3.425  14.612  1.00 89.60           C  
ATOM   2072  CB  THR A 284      13.890   3.178  12.103  1.00 89.60           C  
ATOM   2073  O   THR A 284      12.993   3.231  15.346  1.00 89.60           O  
ATOM   2074  CG2 THR A 284      12.792   2.118  12.107  1.00 89.60           C  
ATOM   2075  OG1 THR A 284      13.756   3.900  10.905  1.00 89.60           O  
ATOM   2076  N   TYR A 285      15.200   3.086  14.987  1.00 90.56           N  
ATOM   2077  CA  TYR A 285      15.478   2.419  16.262  1.00 90.56           C  
ATOM   2078  C   TYR A 285      15.182   3.303  17.472  1.00 90.56           C  
ATOM   2079  CB  TYR A 285      16.934   1.936  16.314  1.00 90.56           C  
ATOM   2080  O   TYR A 285      14.608   2.820  18.446  1.00 90.56           O  
ATOM   2081  CG  TYR A 285      17.297   0.839  15.330  1.00 90.56           C  
ATOM   2082  CD1 TYR A 285      16.424  -0.246  15.110  1.00 90.56           C  
ATOM   2083  CD2 TYR A 285      18.535   0.887  14.657  1.00 90.56           C  
ATOM   2084  CE1 TYR A 285      16.772  -1.261  14.202  1.00 90.56           C  
ATOM   2085  CE2 TYR A 285      18.888  -0.130  13.750  1.00 90.56           C  
ATOM   2086  OH  TYR A 285      18.328  -2.187  12.642  1.00 90.56           O  
ATOM   2087  CZ  TYR A 285      18.000  -1.203  13.517  1.00 90.56           C  
ATOM   2088  N   ILE A 286      15.526   4.595  17.421  1.00 93.07           N  
ATOM   2089  CA  ILE A 286      15.185   5.538  18.496  1.00 93.07           C  
ATOM   2090  C   ILE A 286      13.663   5.612  18.664  1.00 93.07           C  
ATOM   2091  CB  ILE A 286      15.814   6.925  18.230  1.00 93.07           C  
ATOM   2092  O   ILE A 286      13.172   5.487  19.786  1.00 93.07           O  
ATOM   2093  CG1 ILE A 286      17.346   6.851  18.423  1.00 93.07           C  
ATOM   2094  CG2 ILE A 286      15.226   8.002  19.165  1.00 93.07           C  
ATOM   2095  CD1 ILE A 286      18.091   8.087  17.901  1.00 93.07           C  
ATOM   2096  N   GLY A 287      12.919   5.757  17.562  1.00 93.04           N  
ATOM   2097  CA  GLY A 287      11.456   5.767  17.581  1.00 93.04           C  
ATOM   2098  C   GLY A 287      10.873   4.488  18.187  1.00 93.04           C  
ATOM   2099  O   GLY A 287      10.054   4.560  19.102  1.00 93.04           O  
ATOM   2100  N   GLY A 288      11.358   3.322  17.751  1.00 92.83           N  
ATOM   2101  CA  GLY A 288      10.930   2.025  18.278  1.00 92.83           C  
ATOM   2102  C   GLY A 288      11.215   1.852  19.773  1.00 92.83           C  
ATOM   2103  O   GLY A 288      10.341   1.416  20.520  1.00 92.83           O  
ATOM   2104  N   ILE A 289      12.401   2.253  20.247  1.00 95.11           N  
ATOM   2105  CA  ILE A 289      12.759   2.187  21.674  1.00 95.11           C  
ATOM   2106  C   ILE A 289      11.837   3.077  22.512  1.00 95.11           C  
ATOM   2107  CB  ILE A 289      14.248   2.552  21.886  1.00 95.11           C  
ATOM   2108  O   ILE A 289      11.365   2.639  23.563  1.00 95.11           O  
ATOM   2109  CG1 ILE A 289      15.152   1.429  21.328  1.00 95.11           C  
ATOM   2110  CG2 ILE A 289      14.573   2.779  23.378  1.00 95.11           C  
ATOM   2111  CD1 ILE A 289      16.622   1.841  21.174  1.00 95.11           C  
ATOM   2112  N   ILE A 290      11.555   4.302  22.053  1.00 96.03           N  
ATOM   2113  CA  ILE A 290      10.637   5.215  22.749  1.00 96.03           C  
ATOM   2114  C   ILE A 290       9.262   4.560  22.887  1.00 96.03           C  
ATOM   2115  CB  ILE A 290      10.562   6.585  22.034  1.00 96.03           C  
ATOM   2116  O   ILE A 290       8.729   4.514  23.994  1.00 96.03           O  
ATOM   2117  CG1 ILE A 290      11.906   7.335  22.174  1.00 96.03           C  
ATOM   2118  CG2 ILE A 290       9.428   7.456  22.614  1.00 96.03           C  
ATOM   2119  CD1 ILE A 290      12.042   8.529  21.221  1.00 96.03           C  
ATOM   2120  N   VAL A 291       8.721   3.988  21.807  1.00 95.82           N  
ATOM   2121  CA  VAL A 291       7.428   3.293  21.855  1.00 95.82           C  
ATOM   2122  C   VAL A 291       7.454   2.119  22.833  1.00 95.82           C  
ATOM   2123  CB  VAL A 291       6.982   2.826  20.460  1.00 95.82           C  
ATOM   2124  O   VAL A 291       6.538   2.009  23.642  1.00 95.82           O  
ATOM   2125  CG1 VAL A 291       5.729   1.949  20.562  1.00 95.82           C  
ATOM   2126  CG2 VAL A 291       6.648   4.028  19.565  1.00 95.82           C  
ATOM   2127  N   ILE A 292       8.481   1.261  22.810  1.00 95.44           N  
ATOM   2128  CA  ILE A 292       8.591   0.105  23.721  1.00 95.44           C  
ATOM   2129  C   ILE A 292       8.561   0.559  25.182  1.00 95.44           C  
ATOM   2130  CB  ILE A 292       9.872  -0.710  23.408  1.00 95.44           C  
ATOM   2131  O   ILE A 292       7.772   0.047  25.980  1.00 95.44           O  
ATOM   2132  CG1 ILE A 292       9.662  -1.487  22.094  1.00 95.44           C  
ATOM   2133  CG2 ILE A 292      10.270  -1.705  24.518  1.00 95.44           C  
ATOM   2134  CD1 ILE A 292      10.897  -2.247  21.590  1.00 95.44           C  
ATOM   2135  N   VAL A 293       9.403   1.532  25.540  1.00 96.57           N  
ATOM   2136  CA  VAL A 293       9.498   2.037  26.918  1.00 96.57           C  
ATOM   2137  C   VAL A 293       8.182   2.681  27.340  1.00 96.57           C  
ATOM   2138  CB  VAL A 293      10.671   3.026  27.050  1.00 96.57           C  
ATOM   2139  O   VAL A 293       7.660   2.398  28.420  1.00 96.57           O  
ATOM   2140  CG1 VAL A 293      10.703   3.709  28.425  1.00 96.57           C  
ATOM   2141  CG2 VAL A 293      12.011   2.299  26.867  1.00 96.57           C  
ATOM   2142  N   SER A 294       7.604   3.510  26.476  1.00 96.22           N  
ATOM   2143  CA  SER A 294       6.326   4.153  26.746  1.00 96.22           C  
ATOM   2144  C   SER A 294       5.169   3.162  26.851  1.00 96.22           C  
ATOM   2145  CB  SER A 294       6.025   5.151  25.647  1.00 96.22           C  
ATOM   2146  O   SER A 294       4.316   3.341  27.714  1.00 96.22           O  
ATOM   2147  OG  SER A 294       6.892   6.267  25.722  1.00 96.22           O  
ATOM   2148  N   ALA A 295       5.146   2.101  26.043  1.00 96.64           N  
ATOM   2149  CA  ALA A 295       4.135   1.053  26.117  1.00 96.64           C  
ATOM   2150  C   ALA A 295       4.207   0.291  27.449  1.00 96.64           C  
ATOM   2151  CB  ALA A 295       4.302   0.114  24.917  1.00 96.64           C  
ATOM   2152  O   ALA A 295       3.163  -0.024  28.019  1.00 96.64           O  
ATOM   2153  N   ALA A 296       5.410   0.043  27.983  1.00 96.82           N  
ATOM   2154  CA  ALA A 296       5.592  -0.584  29.295  1.00 96.82           C  
ATOM   2155  C   ALA A 296       5.006   0.279  30.419  1.00 96.82           C  
ATOM   2156  CB  ALA A 296       7.082  -0.868  29.520  1.00 96.82           C  
ATOM   2157  O   ALA A 296       4.219  -0.206  31.236  1.00 96.82           O  
ATOM   2158  N   ILE A 297       5.344   1.573  30.417  1.00 97.14           N  
ATOM   2159  CA  ILE A 297       4.829   2.545  31.388  1.00 97.14           C  
ATOM   2160  C   ILE A 297       3.304   2.634  31.271  1.00 97.14           C  
ATOM   2161  CB  ILE A 297       5.512   3.920  31.192  1.00 97.14           C  
ATOM   2162  O   ILE A 297       2.600   2.452  32.260  1.00 97.14           O  
ATOM   2163  CG1 ILE A 297       7.030   3.818  31.476  1.00 97.14           C  
ATOM   2164  CG2 ILE A 297       4.876   4.983  32.110  1.00 97.14           C  
ATOM   2165  CD1 ILE A 297       7.831   5.045  31.023  1.00 97.14           C  
ATOM   2166  N   LEU A 298       2.789   2.836  30.056  1.00 96.02           N  
ATOM   2167  CA  LEU A 298       1.363   3.006  29.794  1.00 96.02           C  
ATOM   2168  C   LEU A 298       0.555   1.758  30.176  1.00 96.02           C  
ATOM   2169  CB  LEU A 298       1.191   3.368  28.307  1.00 96.02           C  
ATOM   2170  O   LEU A 298      -0.505   1.879  30.785  1.00 96.02           O  
ATOM   2171  CG  LEU A 298      -0.213   3.873  27.947  1.00 96.02           C  
ATOM   2172  CD1 LEU A 298      -0.464   5.265  28.529  1.00 96.02           C  
ATOM   2173  CD2 LEU A 298      -0.375   3.946  26.430  1.00 96.02           C  
ATOM   2174  N   SER A 299       1.068   0.561  29.873  1.00 96.82           N  
ATOM   2175  CA  SER A 299       0.419  -0.709  30.221  1.00 96.82           C  
ATOM   2176  C   SER A 299       0.278  -0.837  31.733  1.00 96.82           C  
ATOM   2177  CB  SER A 299       1.228  -1.883  29.660  1.00 96.82           C  
ATOM   2178  O   SER A 299      -0.809  -1.128  32.232  1.00 96.82           O  
ATOM   2179  OG  SER A 299       0.605  -3.133  29.908  1.00 96.82           O  
ATOM   2180  N   ASN A 300       1.357  -0.559  32.469  1.00 95.75           N  
ATOM   2181  CA  ASN A 300       1.345  -0.638  33.922  1.00 95.75           C  
ATOM   2182  C   ASN A 300       0.451   0.439  34.557  1.00 95.75           C  
ATOM   2183  CB  ASN A 300       2.792  -0.559  34.420  1.00 95.75           C  
ATOM   2184  O   ASN A 300      -0.257   0.152  35.515  1.00 95.75           O  
ATOM   2185  CG  ASN A 300       2.870  -0.922  35.888  1.00 95.75           C  
ATOM   2186  ND2 ASN A 300       3.334  -0.031  36.731  1.00 95.75           N  
ATOM   2187  OD1 ASN A 300       2.513  -2.014  36.292  1.00 95.75           O  
ATOM   2188  N   THR A 301       0.437   1.663  34.020  1.00 94.45           N  
ATOM   2189  CA  THR A 301      -0.391   2.759  34.547  1.00 94.45           C  
ATOM   2190  C   THR A 301      -1.884   2.556  34.286  1.00 94.45           C  
ATOM   2191  CB  THR A 301       0.065   4.106  33.965  1.00 94.45           C  
ATOM   2192  O   THR A 301      -2.687   2.881  35.155  1.00 94.45           O  
ATOM   2193  CG2 THR A 301      -0.694   5.305  34.534  1.00 94.45           C  
ATOM   2194  OG1 THR A 301       1.418   4.336  34.280  1.00 94.45           O  
ATOM   2195  N   ILE A 302      -2.268   2.037  33.115  1.00 93.64           N  
ATOM   2196  CA  ILE A 302      -3.682   1.892  32.728  1.00 93.64           C  
ATOM   2197  C   ILE A 302      -4.271   0.567  33.217  1.00 93.64           C  
ATOM   2198  CB  ILE A 302      -3.853   2.088  31.200  1.00 93.64           C  
ATOM   2199  O   ILE A 302      -5.366   0.556  33.769  1.00 93.64           O  
ATOM   2200  CG1 ILE A 302      -3.435   3.532  30.829  1.00 93.64           C  
ATOM   2201  CG2 ILE A 302      -5.301   1.785  30.768  1.00 93.64           C  
ATOM   2202  CD1 ILE A 302      -3.696   3.948  29.374  1.00 93.64           C  
ATOM   2203  N   PHE A 303      -3.560  -0.547  33.028  1.00 93.66           N  
ATOM   2204  CA  PHE A 303      -4.077  -1.887  33.332  1.00 93.66           C  
ATOM   2205  C   PHE A 303      -3.509  -2.490  34.625  1.00 93.66           C  
ATOM   2206  CB  PHE A 303      -3.835  -2.812  32.128  1.00 93.66           C  
ATOM   2207  O   PHE A 303      -3.913  -3.588  35.013  1.00 93.66           O  
ATOM   2208  CG  PHE A 303      -4.505  -2.365  30.842  1.00 93.66           C  
ATOM   2209  CD1 PHE A 303      -5.909  -2.385  30.735  1.00 93.66           C  
ATOM   2210  CD2 PHE A 303      -3.731  -1.943  29.745  1.00 93.66           C  
ATOM   2211  CE1 PHE A 303      -6.534  -1.980  29.542  1.00 93.66           C  
ATOM   2212  CE2 PHE A 303      -4.358  -1.552  28.548  1.00 93.66           C  
ATOM   2213  CZ  PHE A 303      -5.760  -1.559  28.450  1.00 93.66           C  
ATOM   2214  N   GLY A 304      -2.544  -1.834  35.279  1.00 92.81           N  
ATOM   2215  CA  GLY A 304      -1.881  -2.361  36.480  1.00 92.81           C  
ATOM   2216  C   GLY A 304      -0.977  -3.571  36.216  1.00 92.81           C  
ATOM   2217  O   GLY A 304      -0.601  -4.276  37.149  1.00 92.81           O  
ATOM   2218  N   ASN A 305      -0.678  -3.876  34.950  1.00 93.98           N  
ATOM   2219  CA  ASN A 305       0.137  -5.019  34.550  1.00 93.98           C  
ATOM   2220  C   ASN A 305       0.819  -4.771  33.194  1.00 93.98           C  
ATOM   2221  CB  ASN A 305      -0.746  -6.284  34.543  1.00 93.98           C  
ATOM   2222  O   ASN A 305       0.508  -3.814  32.488  1.00 93.98           O  
ATOM   2223  CG  ASN A 305      -1.841  -6.238  33.494  1.00 93.98           C  
ATOM   2224  ND2 ASN A 305      -3.089  -6.141  33.876  1.00 93.98           N  
ATOM   2225  OD1 ASN A 305      -1.576  -6.309  32.308  1.00 93.98           O  
ATOM   2226  N   LEU A 306       1.739  -5.655  32.805  1.00 96.19           N  
ATOM   2227  CA  LEU A 306       2.511  -5.541  31.560  1.00 96.19           C  
ATOM   2228  C   LEU A 306       1.929  -6.345  30.382  1.00 96.19           C  
ATOM   2229  CB  LEU A 306       3.987  -5.885  31.846  1.00 96.19           C  
ATOM   2230  O   LEU A 306       2.610  -6.529  29.377  1.00 96.19           O  
ATOM   2231  CG  LEU A 306       4.693  -4.937  32.834  1.00 96.19           C  
ATOM   2232  CD1 LEU A 306       6.131  -5.412  33.040  1.00 96.19           C  
ATOM   2233  CD2 LEU A 306       4.731  -3.492  32.331  1.00 96.19           C  
ATOM   2234  N   LYS A 307       0.687  -6.842  30.468  1.00 96.29           N  
ATOM   2235  CA  LYS A 307       0.113  -7.696  29.412  1.00 96.29           C  
ATOM   2236  C   LYS A 307      -0.048  -6.946  28.089  1.00 96.29           C  
ATOM   2237  CB  LYS A 307      -1.237  -8.279  29.841  1.00 96.29           C  
ATOM   2238  O   LYS A 307       0.403  -7.431  27.053  1.00 96.29           O  
ATOM   2239  CG  LYS A 307      -1.154  -9.229  31.043  1.00 96.29           C  
ATOM   2240  CD  LYS A 307      -2.574  -9.691  31.387  1.00 96.29           C  
ATOM   2241  CE  LYS A 307      -2.565 -10.761  32.478  1.00 96.29           C  
ATOM   2242  NZ  LYS A 307      -3.933 -11.298  32.672  1.00 96.29           N  
ATOM   2243  N   ALA A 308      -0.619  -5.739  28.137  1.00 95.79           N  
ATOM   2244  CA  ALA A 308      -0.797  -4.902  26.950  1.00 95.79           C  
ATOM   2245  C   ALA A 308       0.555  -4.479  26.353  1.00 95.79           C  
ATOM   2246  CB  ALA A 308      -1.674  -3.698  27.314  1.00 95.79           C  
ATOM   2247  O   ALA A 308       0.705  -4.440  25.134  1.00 95.79           O  
ATOM   2248  N   PHE A 309       1.566  -4.248  27.199  1.00 97.51           N  
ATOM   2249  CA  PHE A 309       2.940  -4.015  26.757  1.00 97.51           C  
ATOM   2250  C   PHE A 309       3.489  -5.173  25.919  1.00 97.51           C  
ATOM   2251  CB  PHE A 309       3.846  -3.737  27.961  1.00 97.51           C  
ATOM   2252  O   PHE A 309       3.988  -4.929  24.826  1.00 97.51           O  
ATOM   2253  CG  PHE A 309       5.320  -3.958  27.677  1.00 97.51           C  
ATOM   2254  CD1 PHE A 309       5.976  -5.115  28.143  1.00 97.51           C  
ATOM   2255  CD2 PHE A 309       6.014  -3.046  26.868  1.00 97.51           C  
ATOM   2256  CE1 PHE A 309       7.329  -5.333  27.828  1.00 97.51           C  
ATOM   2257  CE2 PHE A 309       7.367  -3.257  26.565  1.00 97.51           C  
ATOM   2258  CZ  PHE A 309       8.029  -4.398  27.045  1.00 97.51           C  
ATOM   2259  N   PHE A 310       3.380  -6.420  26.386  1.00 97.58           N  
ATOM   2260  CA  PHE A 310       3.879  -7.569  25.625  1.00 97.58           C  
ATOM   2261  C   PHE A 310       3.131  -7.760  24.300  1.00 97.58           C  
ATOM   2262  CB  PHE A 310       3.786  -8.833  26.478  1.00 97.58           C  
ATOM   2263  O   PHE A 310       3.763  -8.115  23.307  1.00 97.58           O  
ATOM   2264  CG  PHE A 310       4.804  -8.925  27.599  1.00 97.58           C  
ATOM   2265  CD1 PHE A 310       6.179  -8.978  27.299  1.00 97.58           C  
ATOM   2266  CD2 PHE A 310       4.384  -8.988  28.941  1.00 97.58           C  
ATOM   2267  CE1 PHE A 310       7.126  -9.066  28.335  1.00 97.58           C  
ATOM   2268  CE2 PHE A 310       5.330  -9.068  29.977  1.00 97.58           C  
ATOM   2269  CZ  PHE A 310       6.702  -9.103  29.675  1.00 97.58           C  
ATOM   2270  N   ALA A 311       1.826  -7.470  24.249  1.00 97.46           N  
ATOM   2271  CA  ALA A 311       1.067  -7.483  22.998  1.00 97.46           C  
ATOM   2272  C   ALA A 311       1.596  -6.433  22.002  1.00 97.46           C  
ATOM   2273  CB  ALA A 311      -0.421  -7.295  23.314  1.00 97.46           C  
ATOM   2274  O   ALA A 311       1.962  -6.779  20.879  1.00 97.46           O  
ATOM   2275  N   VAL A 312       1.747  -5.177  22.432  1.00 97.58           N  
ATOM   2276  CA  VAL A 312       2.308  -4.085  21.612  1.00 97.58           C  
ATOM   2277  C   VAL A 312       3.735  -4.391  21.157  1.00 97.58           C  
ATOM   2278  CB  VAL A 312       2.274  -2.772  22.417  1.00 97.58           C  
ATOM   2279  O   VAL A 312       4.056  -4.264  19.975  1.00 97.58           O  
ATOM   2280  CG1 VAL A 312       3.090  -1.631  21.797  1.00 97.58           C  
ATOM   2281  CG2 VAL A 312       0.831  -2.286  22.563  1.00 97.58           C  
ATOM   2282  N   ALA A 313       4.590  -4.826  22.085  1.00 96.69           N  
ATOM   2283  CA  ALA A 313       5.979  -5.161  21.804  1.00 96.69           C  
ATOM   2284  C   ALA A 313       6.084  -6.328  20.815  1.00 96.69           C  
ATOM   2285  CB  ALA A 313       6.691  -5.472  23.127  1.00 96.69           C  
ATOM   2286  O   ALA A 313       6.936  -6.286  19.931  1.00 96.69           O  
ATOM   2287  N   SER A 314       5.203  -7.332  20.913  1.00 96.80           N  
ATOM   2288  CA  SER A 314       5.178  -8.453  19.967  1.00 96.80           C  
ATOM   2289  C   SER A 314       4.919  -7.981  18.536  1.00 96.80           C  
ATOM   2290  CB  SER A 314       4.177  -9.535  20.397  1.00 96.80           C  
ATOM   2291  O   SER A 314       5.663  -8.361  17.637  1.00 96.80           O  
ATOM   2292  OG  SER A 314       2.826  -9.183  20.179  1.00 96.80           O  
ATOM   2293  N   GLY A 315       3.950  -7.084  18.330  1.00 96.53           N  
ATOM   2294  CA  GLY A 315       3.652  -6.524  17.014  1.00 96.53           C  
ATOM   2295  C   GLY A 315       4.793  -5.682  16.450  1.00 96.53           C  
ATOM   2296  O   GLY A 315       5.208  -5.890  15.311  1.00 96.53           O  
ATOM   2297  N   LEU A 316       5.361  -4.785  17.262  1.00 94.97           N  
ATOM   2298  CA  LEU A 316       6.493  -3.952  16.848  1.00 94.97           C  
ATOM   2299  C   LEU A 316       7.713  -4.803  16.459  1.00 94.97           C  
ATOM   2300  CB  LEU A 316       6.818  -2.966  17.982  1.00 94.97           C  
ATOM   2301  O   LEU A 316       8.305  -4.593  15.402  1.00 94.97           O  
ATOM   2302  CG  LEU A 316       7.902  -1.938  17.604  1.00 94.97           C  
ATOM   2303  CD1 LEU A 316       7.425  -0.893  16.600  1.00 94.97           C  
ATOM   2304  CD2 LEU A 316       8.366  -1.221  18.863  1.00 94.97           C  
ATOM   2305  N   VAL A 317       8.075  -5.788  17.289  1.00 94.90           N  
ATOM   2306  CA  VAL A 317       9.212  -6.686  17.032  1.00 94.90           C  
ATOM   2307  C   VAL A 317       8.972  -7.537  15.788  1.00 94.90           C  
ATOM   2308  CB  VAL A 317       9.518  -7.555  18.267  1.00 94.90           C  
ATOM   2309  O   VAL A 317       9.857  -7.614  14.939  1.00 94.90           O  
ATOM   2310  CG1 VAL A 317      10.549  -8.654  17.979  1.00 94.90           C  
ATOM   2311  CG2 VAL A 317      10.091  -6.690  19.400  1.00 94.90           C  
ATOM   2312  N   VAL A 318       7.783  -8.128  15.638  1.00 95.81           N  
ATOM   2313  CA  VAL A 318       7.428  -8.906  14.441  1.00 95.81           C  
ATOM   2314  C   VAL A 318       7.535  -8.044  13.183  1.00 95.81           C  
ATOM   2315  CB  VAL A 318       6.035  -9.547  14.601  1.00 95.81           C  
ATOM   2316  O   VAL A 318       8.151  -8.481  12.216  1.00 95.81           O  
ATOM   2317  CG1 VAL A 318       5.457 -10.094  13.292  1.00 95.81           C  
ATOM   2318  CG2 VAL A 318       6.124 -10.729  15.577  1.00 95.81           C  
ATOM   2319  N   GLY A 319       7.038  -6.804  13.204  1.00 93.97           N  
ATOM   2320  CA  GLY A 319       7.148  -5.882  12.066  1.00 93.97           C  
ATOM   2321  C   GLY A 319       8.588  -5.557  11.688  1.00 93.97           C  
ATOM   2322  O   GLY A 319       8.947  -5.643  10.515  1.00 93.97           O  
ATOM   2323  N   MET A 320       9.436  -5.258  12.677  1.00 91.50           N  
ATOM   2324  CA  MET A 320      10.861  -4.995  12.441  1.00 91.50           C  
ATOM   2325  C   MET A 320      11.582  -6.210  11.842  1.00 91.50           C  
ATOM   2326  CB  MET A 320      11.546  -4.568  13.749  1.00 91.50           C  
ATOM   2327  O   MET A 320      12.383  -6.059  10.920  1.00 91.50           O  
ATOM   2328  CG  MET A 320      11.148  -3.151  14.177  1.00 91.50           C  
ATOM   2329  SD  MET A 320      12.026  -2.505  15.634  1.00 91.50           S  
ATOM   2330  CE  MET A 320      11.373  -3.580  16.938  1.00 91.50           C  
ATOM   2331  N   ILE A 321      11.289  -7.418  12.335  1.00 94.63           N  
ATOM   2332  CA  ILE A 321      11.910  -8.645  11.825  1.00 94.63           C  
ATOM   2333  C   ILE A 321      11.413  -8.959  10.406  1.00 94.63           C  
ATOM   2334  CB  ILE A 321      11.707  -9.827  12.800  1.00 94.63           C  
ATOM   2335  O   ILE A 321      12.232  -9.299   9.557  1.00 94.63           O  
ATOM   2336  CG1 ILE A 321      12.380  -9.559  14.166  1.00 94.63           C  
ATOM   2337  CG2 ILE A 321      12.322 -11.110  12.214  1.00 94.63           C  
ATOM   2338  CD1 ILE A 321      12.000 -10.582  15.245  1.00 94.63           C  
ATOM   2339  N   ILE A 322      10.115  -8.810  10.112  1.00 95.38           N  
ATOM   2340  CA  ILE A 322       9.571  -9.028   8.758  1.00 95.38           C  
ATOM   2341  C   ILE A 322      10.201  -8.058   7.754  1.00 95.38           C  
ATOM   2342  CB  ILE A 322       8.029  -8.917   8.750  1.00 95.38           C  
ATOM   2343  O   ILE A 322      10.606  -8.485   6.671  1.00 95.38           O  
ATOM   2344  CG1 ILE A 322       7.416 -10.117   9.501  1.00 95.38           C  
ATOM   2345  CG2 ILE A 322       7.473  -8.892   7.313  1.00 95.38           C  
ATOM   2346  CD1 ILE A 322       5.911  -9.974   9.750  1.00 95.38           C  
ATOM   2347  N   GLY A 323      10.348  -6.782   8.122  1.00 91.98           N  
ATOM   2348  CA  GLY A 323      11.058  -5.806   7.295  1.00 91.98           C  
ATOM   2349  C   GLY A 323      12.496  -6.248   6.998  1.00 91.98           C  
ATOM   2350  O   GLY A 323      12.918  -6.251   5.843  1.00 91.98           O  
ATOM   2351  N   LYS A 324      13.227  -6.728   8.015  1.00 90.59           N  
ATOM   2352  CA  LYS A 324      14.606  -7.214   7.839  1.00 90.59           C  
ATOM   2353  C   LYS A 324      14.699  -8.499   7.011  1.00 90.59           C  
ATOM   2354  CB  LYS A 324      15.275  -7.388   9.217  1.00 90.59           C  
ATOM   2355  O   LYS A 324      15.627  -8.656   6.228  1.00 90.59           O  
ATOM   2356  CG  LYS A 324      16.800  -7.600   9.141  1.00 90.59           C  
ATOM   2357  CD  LYS A 324      17.524  -6.332   8.664  1.00 90.59           C  
ATOM   2358  CE  LYS A 324      18.993  -6.590   8.322  1.00 90.59           C  
ATOM   2359  NZ  LYS A 324      19.569  -5.416   7.622  1.00 90.59           N  
ATOM   2360  N   ILE A 325      13.750  -9.417   7.165  1.00 94.32           N  
ATOM   2361  CA  ILE A 325      13.680 -10.635   6.350  1.00 94.32           C  
ATOM   2362  C   ILE A 325      13.405 -10.287   4.891  1.00 94.32           C  
ATOM   2363  CB  ILE A 325      12.611 -11.587   6.917  1.00 94.32           C  
ATOM   2364  O   ILE A 325      14.004 -10.887   4.006  1.00 94.32           O  
ATOM   2365  CG1 ILE A 325      13.170 -12.219   8.206  1.00 94.32           C  
ATOM   2366  CG2 ILE A 325      12.230 -12.690   5.915  1.00 94.32           C  
ATOM   2367  CD1 ILE A 325      12.091 -12.933   9.007  1.00 94.32           C  
ATOM   2368  N   THR A 326      12.536  -9.310   4.642  1.00 93.25           N  
ATOM   2369  CA  THR A 326      12.244  -8.840   3.284  1.00 93.25           C  
ATOM   2370  C   THR A 326      13.522  -8.348   2.609  1.00 93.25           C  
ATOM   2371  CB  THR A 326      11.150  -7.767   3.304  1.00 93.25           C  
ATOM   2372  O   THR A 326      13.859  -8.838   1.536  1.00 93.25           O  
ATOM   2373  CG2 THR A 326      10.786  -7.313   1.897  1.00 93.25           C  
ATOM   2374  OG1 THR A 326      10.005  -8.318   3.927  1.00 93.25           O  
ATOM   2375  N   GLU A 327      14.322  -7.530   3.303  1.00 89.82           N  
ATOM   2376  CA  GLU A 327      15.654  -7.114   2.837  1.00 89.82           C  
ATOM   2377  C   GLU A 327      16.568  -8.309   2.499  1.00 89.82           C  
ATOM   2378  CB  GLU A 327      16.297  -6.233   3.922  1.00 89.82           C  
ATOM   2379  O   GLU A 327      17.252  -8.284   1.483  1.00 89.82           O  
ATOM   2380  CG  GLU A 327      17.639  -5.590   3.531  1.00 89.82           C  
ATOM   2381  CD  GLU A 327      18.364  -5.010   4.759  1.00 89.82           C  
ATOM   2382  OE1 GLU A 327      19.614  -5.017   4.832  1.00 89.82           O  
ATOM   2383  OE2 GLU A 327      17.729  -4.696   5.791  1.00 89.82           O  
ATOM   2384  N   MET A 328      16.562  -9.389   3.291  1.00 92.13           N  
ATOM   2385  CA  MET A 328      17.378 -10.585   3.008  1.00 92.13           C  
ATOM   2386  C   MET A 328      16.974 -11.324   1.722  1.00 92.13           C  
ATOM   2387  CB  MET A 328      17.303 -11.587   4.166  1.00 92.13           C  
ATOM   2388  O   MET A 328      17.785 -12.053   1.142  1.00 92.13           O  
ATOM   2389  CG  MET A 328      17.924 -11.079   5.468  1.00 92.13           C  
ATOM   2390  SD  MET A 328      17.673 -12.187   6.887  1.00 92.13           S  
ATOM   2391  CE  MET A 328      18.554 -13.662   6.305  1.00 92.13           C  
ATOM   2392  N   TYR A 329      15.717 -11.197   1.297  1.00 94.14           N  
ATOM   2393  CA  TYR A 329      15.229 -11.804   0.060  1.00 94.14           C  
ATOM   2394  C   TYR A 329      15.366 -10.880  -1.149  1.00 94.14           C  
ATOM   2395  CB  TYR A 329      13.789 -12.295   0.245  1.00 94.14           C  
ATOM   2396  O   TYR A 329      15.476 -11.391  -2.262  1.00 94.14           O  
ATOM   2397  CG  TYR A 329      13.699 -13.567   1.068  1.00 94.14           C  
ATOM   2398  CD1 TYR A 329      14.151 -14.785   0.524  1.00 94.14           C  
ATOM   2399  CD2 TYR A 329      13.162 -13.543   2.367  1.00 94.14           C  
ATOM   2400  CE1 TYR A 329      14.073 -15.974   1.272  1.00 94.14           C  
ATOM   2401  CE2 TYR A 329      13.090 -14.728   3.124  1.00 94.14           C  
ATOM   2402  OH  TYR A 329      13.448 -17.086   3.310  1.00 94.14           O  
ATOM   2403  CZ  TYR A 329      13.549 -15.942   2.582  1.00 94.14           C  
ATOM   2404  N   THR A 330      15.393  -9.562  -0.940  1.00 90.93           N  
ATOM   2405  CA  THR A 330      15.368  -8.574  -2.024  1.00 90.93           C  
ATOM   2406  C   THR A 330      16.669  -7.805  -2.217  1.00 90.93           C  
ATOM   2407  CB  THR A 330      14.227  -7.568  -1.834  1.00 90.93           C  
ATOM   2408  O   THR A 330      16.821  -7.224  -3.274  1.00 90.93           O  
ATOM   2409  CG2 THR A 330      12.856  -8.242  -1.750  1.00 90.93           C  
ATOM   2410  OG1 THR A 330      14.442  -6.823  -0.657  1.00 90.93           O  
ATOM   2411  N   SER A 331      17.611  -7.769  -1.271  1.00 87.46           N  
ATOM   2412  CA  SER A 331      18.883  -7.046  -1.451  1.00 87.46           C  
ATOM   2413  C   SER A 331      19.951  -7.898  -2.147  1.00 87.46           C  
ATOM   2414  CB  SER A 331      19.382  -6.459  -0.125  1.00 87.46           C  
ATOM   2415  O   SER A 331      20.138  -9.082  -1.851  1.00 87.46           O  
ATOM   2416  OG  SER A 331      20.739  -6.045  -0.177  1.00 87.46           O  
ATOM   2417  N   ASP A 332      20.701  -7.246  -3.033  1.00 83.80           N  
ATOM   2418  CA  ASP A 332      21.890  -7.729  -3.747  1.00 83.80           C  
ATOM   2419  C   ASP A 332      23.044  -8.200  -2.840  1.00 83.80           C  
ATOM   2420  CB  ASP A 332      22.360  -6.591  -4.666  1.00 83.80           C  
ATOM   2421  O   ASP A 332      23.884  -9.010  -3.245  1.00 83.80           O  
ATOM   2422  CG  ASP A 332      22.869  -5.342  -3.926  1.00 83.80           C  
ATOM   2423  OD1 ASP A 332      22.456  -5.127  -2.757  1.00 83.80           O  
ATOM   2424  OD2 ASP A 332      23.693  -4.629  -4.532  1.00 83.80           O  
ATOM   2425  N   ALA A 333      23.056  -7.767  -1.579  1.00 84.89           N  
ATOM   2426  CA  ALA A 333      24.001  -8.225  -0.568  1.00 84.89           C  
ATOM   2427  C   ALA A 333      23.801  -9.700  -0.170  1.00 84.89           C  
ATOM   2428  CB  ALA A 333      23.873  -7.303   0.649  1.00 84.89           C  
ATOM   2429  O   ALA A 333      24.704 -10.303   0.418  1.00 84.89           O  
ATOM   2430  N   TYR A 334      22.638 -10.290  -0.469  1.00 90.98           N  
ATOM   2431  CA  TYR A 334      22.278 -11.639  -0.039  1.00 90.98           C  
ATOM   2432  C   TYR A 334      22.193 -12.634  -1.199  1.00 90.98           C  
ATOM   2433  CB  TYR A 334      20.985 -11.610   0.785  1.00 90.98           C  
ATOM   2434  O   TYR A 334      21.952 -12.305  -2.362  1.00 90.98           O  
ATOM   2435  CG  TYR A 334      21.073 -10.773   2.047  1.00 90.98           C  
ATOM   2436  CD1 TYR A 334      21.540 -11.323   3.260  1.00 90.98           C  
ATOM   2437  CD2 TYR A 334      20.680  -9.426   1.996  1.00 90.98           C  
ATOM   2438  CE1 TYR A 334      21.597 -10.522   4.421  1.00 90.98           C  
ATOM   2439  CE2 TYR A 334      20.729  -8.624   3.148  1.00 90.98           C  
ATOM   2440  OH  TYR A 334      21.209  -8.373   5.465  1.00 90.98           O  
ATOM   2441  CZ  TYR A 334      21.184  -9.171   4.364  1.00 90.98           C  
ATOM   2442  N   SER A 335      22.346 -13.913  -0.850  1.00 93.14           N  
ATOM   2443  CA  SER A 335      22.386 -15.023  -1.805  1.00 93.14           C  
ATOM   2444  C   SER A 335      21.100 -15.193  -2.615  1.00 93.14           C  
ATOM   2445  CB  SER A 335      22.696 -16.326  -1.067  1.00 93.14           C  
ATOM   2446  O   SER A 335      21.157 -15.732  -3.717  1.00 93.14           O  
ATOM   2447  OG  SER A 335      21.736 -16.569  -0.051  1.00 93.14           O  
ATOM   2448  N   SER A 336      19.953 -14.737  -2.104  1.00 94.78           N  
ATOM   2449  CA  SER A 336      18.663 -14.796  -2.802  1.00 94.78           C  
ATOM   2450  C   SER A 336      18.716 -14.061  -4.143  1.00 94.78           C  
ATOM   2451  CB  SER A 336      17.562 -14.185  -1.927  1.00 94.78           C  
ATOM   2452  O   SER A 336      18.369 -14.638  -5.173  1.00 94.78           O  
ATOM   2453  OG  SER A 336      17.520 -14.822  -0.661  1.00 94.78           O  
ATOM   2454  N   VAL A 337      19.225 -12.826  -4.139  1.00 93.73           N  
ATOM   2455  CA  VAL A 337      19.346 -11.980  -5.334  1.00 93.73           C  
ATOM   2456  C   VAL A 337      20.527 -12.407  -6.196  1.00 93.73           C  
ATOM   2457  CB  VAL A 337      19.476 -10.508  -4.923  1.00 93.73           C  
ATOM   2458  O   VAL A 337      20.376 -12.569  -7.404  1.00 93.73           O  
ATOM   2459  CG1 VAL A 337      19.707  -9.592  -6.123  1.00 93.73           C  
ATOM   2460  CG2 VAL A 337      18.188 -10.057  -4.238  1.00 93.73           C  
ATOM   2461  N   GLN A 338      21.679 -12.697  -5.584  1.00 95.49           N  
ATOM   2462  CA  GLN A 338      22.865 -13.169  -6.313  1.00 95.49           C  
ATOM   2463  C   GLN A 338      22.589 -14.472  -7.073  1.00 95.49           C  
ATOM   2464  CB  GLN A 338      24.019 -13.389  -5.331  1.00 95.49           C  
ATOM   2465  O   GLN A 338      23.074 -14.667  -8.185  1.00 95.49           O  
ATOM   2466  CG  GLN A 338      24.504 -12.070  -4.721  1.00 95.49           C  
ATOM   2467  CD  GLN A 338      25.499 -12.266  -3.587  1.00 95.49           C  
ATOM   2468  NE2 GLN A 338      25.764 -11.215  -2.846  1.00 95.49           N  
ATOM   2469  OE1 GLN A 338      26.012 -13.347  -3.320  1.00 95.49           O  
ATOM   2470  N   LYS A 339      21.753 -15.357  -6.515  1.00 96.54           N  
ATOM   2471  CA  LYS A 339      21.291 -16.559  -7.211  1.00 96.54           C  
ATOM   2472  C   LYS A 339      20.494 -16.208  -8.465  1.00 96.54           C  
ATOM   2473  CB  LYS A 339      20.476 -17.427  -6.245  1.00 96.54           C  
ATOM   2474  O   LYS A 339      20.722 -16.837  -9.491  1.00 96.54           O  
ATOM   2475  CG  LYS A 339      19.959 -18.705  -6.915  1.00 96.54           C  
ATOM   2476  CD  LYS A 339      19.092 -19.498  -5.940  1.00 96.54           C  
ATOM   2477  CE  LYS A 339      18.498 -20.693  -6.685  1.00 96.54           C  
ATOM   2478  NZ  LYS A 339      17.530 -21.421  -5.835  1.00 96.54           N  
ATOM   2479  N   ILE A 340      19.574 -15.243  -8.400  1.00 97.08           N  
ATOM   2480  CA  ILE A 340      18.792 -14.809  -9.569  1.00 97.08           C  
ATOM   2481  C   ILE A 340      19.723 -14.203 -10.621  1.00 97.08           C  
ATOM   2482  CB  ILE A 340      17.676 -13.820  -9.163  1.00 97.08           C  
ATOM   2483  O   ILE A 340      19.647 -14.603 -11.779  1.00 97.08           O  
ATOM   2484  CG1 ILE A 340      16.663 -14.499  -8.215  1.00 97.08           C  
ATOM   2485  CG2 ILE A 340      16.933 -13.280 -10.401  1.00 97.08           C  
ATOM   2486  CD1 ILE A 340      15.725 -13.494  -7.542  1.00 97.08           C  
ATOM   2487  N   ALA A 341      20.646 -13.329 -10.214  1.00 96.40           N  
ATOM   2488  CA  ALA A 341      21.627 -12.729 -11.114  1.00 96.40           C  
ATOM   2489  C   ALA A 341      22.489 -13.786 -11.826  1.00 96.40           C  
ATOM   2490  CB  ALA A 341      22.483 -11.755 -10.306  1.00 96.40           C  
ATOM   2491  O   ALA A 341      22.655 -13.737 -13.041  1.00 96.40           O  
ATOM   2492  N   ASN A 342      22.942 -14.810 -11.097  1.00 97.33           N  
ATOM   2493  CA  ASN A 342      23.661 -15.939 -11.680  1.00 97.33           C  
ATOM   2494  C   ASN A 342      22.788 -16.763 -12.640  1.00 97.33           C  
ATOM   2495  CB  ASN A 342      24.197 -16.800 -10.528  1.00 97.33           C  
ATOM   2496  O   ASN A 342      23.279 -17.273 -13.640  1.00 97.33           O  
ATOM   2497  CG  ASN A 342      25.077 -17.934 -11.015  1.00 97.33           C  
ATOM   2498  ND2 ASN A 342      24.523 -19.050 -11.423  1.00 97.33           N  
ATOM   2499  OD1 ASN A 342      26.285 -17.849 -11.027  1.00 97.33           O  
ATOM   2500  N   GLN A 343      21.497 -16.947 -12.348  1.00 97.46           N  
ATOM   2501  CA  GLN A 343      20.591 -17.642 -13.270  1.00 97.46           C  
ATOM   2502  C   GLN A 343      20.382 -16.849 -14.565  1.00 97.46           C  
ATOM   2503  CB  GLN A 343      19.254 -17.976 -12.587  1.00 97.46           C  
ATOM   2504  O   GLN A 343      20.243 -17.467 -15.620  1.00 97.46           O  
ATOM   2505  CG  GLN A 343      19.399 -19.058 -11.506  1.00 97.46           C  
ATOM   2506  CD  GLN A 343      19.866 -20.402 -12.040  1.00 97.46           C  
ATOM   2507  NE2 GLN A 343      20.906 -20.974 -11.472  1.00 97.46           N  
ATOM   2508  OE1 GLN A 343      19.301 -20.984 -12.947  1.00 97.46           O  
ATOM   2509  N   SER A 344      20.470 -15.518 -14.522  1.00 96.64           N  
ATOM   2510  CA  SER A 344      20.369 -14.670 -15.714  1.00 96.64           C  
ATOM   2511  C   SER A 344      21.449 -14.924 -16.763  1.00 96.64           C  
ATOM   2512  CB  SER A 344      20.336 -13.187 -15.333  1.00 96.64           C  
ATOM   2513  O   SER A 344      21.188 -14.693 -17.939  1.00 96.64           O  
ATOM   2514  OG  SER A 344      19.270 -12.915 -14.437  1.00 96.64           O  
ATOM   2515  N   GLU A 345      22.604 -15.500 -16.409  1.00 96.57           N  
ATOM   2516  CA  GLU A 345      23.608 -15.937 -17.397  1.00 96.57           C  
ATOM   2517  C   GLU A 345      23.067 -16.980 -18.387  1.00 96.57           C  
ATOM   2518  CB  GLU A 345      24.822 -16.555 -16.690  1.00 96.57           C  
ATOM   2519  O   GLU A 345      23.563 -17.104 -19.504  1.00 96.57           O  
ATOM   2520  CG  GLU A 345      25.594 -15.562 -15.814  1.00 96.57           C  
ATOM   2521  CD  GLU A 345      26.903 -16.160 -15.272  1.00 96.57           C  
ATOM   2522  OE1 GLU A 345      27.796 -15.353 -14.917  1.00 96.57           O  
ATOM   2523  OE2 GLU A 345      27.016 -17.404 -15.181  1.00 96.57           O  
ATOM   2524  N   THR A 346      22.041 -17.735 -17.986  1.00 95.52           N  
ATOM   2525  CA  THR A 346      21.424 -18.777 -18.821  1.00 95.52           C  
ATOM   2526  C   THR A 346      20.206 -18.287 -19.610  1.00 95.52           C  
ATOM   2527  CB  THR A 346      21.103 -20.034 -18.004  1.00 95.52           C  
ATOM   2528  O   THR A 346      19.725 -19.003 -20.489  1.00 95.52           O  
ATOM   2529  CG2 THR A 346      22.332 -20.643 -17.333  1.00 95.52           C  
ATOM   2530  OG1 THR A 346      20.209 -19.772 -16.960  1.00 95.52           O  
ATOM   2531  N   GLY A 347      19.733 -17.065 -19.345  1.00 94.67           N  
ATOM   2532  CA  GLY A 347      18.668 -16.397 -20.091  1.00 94.67           C  
ATOM   2533  C   GLY A 347      17.390 -16.100 -19.286  1.00 94.67           C  
ATOM   2534  O   GLY A 347      17.281 -16.446 -18.113  1.00 94.67           O  
ATOM   2535  N   PRO A 348      16.376 -15.473 -19.919  1.00 94.67           N  
ATOM   2536  CA  PRO A 348      15.201 -14.944 -19.215  1.00 94.67           C  
ATOM   2537  C   PRO A 348      14.355 -15.996 -18.483  1.00 94.67           C  
ATOM   2538  CB  PRO A 348      14.364 -14.251 -20.296  1.00 94.67           C  
ATOM   2539  O   PRO A 348      13.806 -15.736 -17.414  1.00 94.67           O  
ATOM   2540  CG  PRO A 348      15.367 -13.898 -21.391  1.00 94.67           C  
ATOM   2541  CD  PRO A 348      16.391 -15.025 -21.306  1.00 94.67           C  
ATOM   2542  N   ALA A 349      14.231 -17.203 -19.045  1.00 97.41           N  
ATOM   2543  CA  ALA A 349      13.362 -18.240 -18.486  1.00 97.41           C  
ATOM   2544  C   ALA A 349      13.824 -18.694 -17.092  1.00 97.41           C  
ATOM   2545  CB  ALA A 349      13.307 -19.415 -19.470  1.00 97.41           C  
ATOM   2546  O   ALA A 349      13.017 -18.830 -16.175  1.00 97.41           O  
ATOM   2547  N   THR A 350      15.125 -18.904 -16.913  1.00 97.37           N  
ATOM   2548  CA  THR A 350      15.726 -19.307 -15.635  1.00 97.37           C  
ATOM   2549  C   THR A 350      15.773 -18.152 -14.639  1.00 97.37           C  
ATOM   2550  CB  THR A 350      17.136 -19.848 -15.863  1.00 97.37           C  
ATOM   2551  O   THR A 350      15.546 -18.392 -13.451  1.00 97.37           O  
ATOM   2552  CG2 THR A 350      17.129 -21.217 -16.542  1.00 97.37           C  
ATOM   2553  OG1 THR A 350      17.761 -18.960 -16.736  1.00 97.37           O  
ATOM   2554  N   THR A 351      15.950 -16.904 -15.095  1.00 97.65           N  
ATOM   2555  CA  THR A 351      15.753 -15.699 -14.269  1.00 97.65           C  
ATOM   2556  C   THR A 351      14.352 -15.679 -13.658  1.00 97.65           C  
ATOM   2557  CB  THR A 351      15.950 -14.414 -15.090  1.00 97.65           C  
ATOM   2558  O   THR A 351      14.206 -15.560 -12.438  1.00 97.65           O  
ATOM   2559  CG2 THR A 351      15.870 -13.145 -14.250  1.00 97.65           C  
ATOM   2560  OG1 THR A 351      17.210 -14.425 -15.691  1.00 97.65           O  
ATOM   2561  N   ILE A 352      13.311 -15.863 -14.479  1.00 97.62           N  
ATOM   2562  CA  ILE A 352      11.911 -15.879 -14.027  1.00 97.62           C  
ATOM   2563  C   ILE A 352      11.660 -17.063 -13.081  1.00 97.62           C  
ATOM   2564  CB  ILE A 352      10.949 -15.869 -15.237  1.00 97.62           C  
ATOM   2565  O   ILE A 352      11.132 -16.889 -11.985  1.00 97.62           O  
ATOM   2566  CG1 ILE A 352      11.055 -14.526 -15.998  1.00 97.62           C  
ATOM   2567  CG2 ILE A 352       9.493 -16.094 -14.782  1.00 97.62           C  
ATOM   2568  CD1 ILE A 352      10.398 -14.553 -17.385  1.00 97.62           C  
ATOM   2569  N   ILE A 353      12.093 -18.274 -13.436  1.00 97.93           N  
ATOM   2570  CA  ILE A 353      11.927 -19.447 -12.560  1.00 97.93           C  
ATOM   2571  C   ILE A 353      12.591 -19.214 -11.192  1.00 97.93           C  
ATOM   2572  CB  ILE A 353      12.467 -20.713 -13.260  1.00 97.93           C  
ATOM   2573  O   ILE A 353      12.008 -19.537 -10.154  1.00 97.93           O  
ATOM   2574  CG1 ILE A 353      11.542 -21.105 -14.436  1.00 97.93           C  
ATOM   2575  CG2 ILE A 353      12.585 -21.899 -12.281  1.00 97.93           C  
ATOM   2576  CD1 ILE A 353      12.182 -22.099 -15.415  1.00 97.93           C  
ATOM   2577  N   SER A 354      13.792 -18.628 -11.171  1.00 97.92           N  
ATOM   2578  CA  SER A 354      14.522 -18.371  -9.930  1.00 97.92           C  
ATOM   2579  C   SER A 354      13.838 -17.326  -9.052  1.00 97.92           C  
ATOM   2580  CB  SER A 354      15.961 -17.958 -10.234  1.00 97.92           C  
ATOM   2581  O   SER A 354      13.722 -17.549  -7.847  1.00 97.92           O  
ATOM   2582  OG  SER A 354      16.722 -17.951  -9.034  1.00 97.92           O  
ATOM   2583  N   GLY A 355      13.361 -16.215  -9.621  1.00 97.55           N  
ATOM   2584  CA  GLY A 355      12.670 -15.187  -8.836  1.00 97.55           C  
ATOM   2585  C   GLY A 355      11.321 -15.656  -8.293  1.00 97.55           C  
ATOM   2586  O   GLY A 355      11.033 -15.424  -7.120  1.00 97.55           O  
ATOM   2587  N   LEU A 356      10.554 -16.437  -9.067  1.00 97.81           N  
ATOM   2588  CA  LEU A 356       9.330 -17.080  -8.569  1.00 97.81           C  
ATOM   2589  C   LEU A 356       9.622 -18.009  -7.386  1.00 97.81           C  
ATOM   2590  CB  LEU A 356       8.652 -17.878  -9.698  1.00 97.81           C  
ATOM   2591  O   LEU A 356       8.925 -17.963  -6.371  1.00 97.81           O  
ATOM   2592  CG  LEU A 356       7.922 -17.026 -10.750  1.00 97.81           C  
ATOM   2593  CD1 LEU A 356       7.436 -17.932 -11.881  1.00 97.81           C  
ATOM   2594  CD2 LEU A 356       6.709 -16.298 -10.165  1.00 97.81           C  
ATOM   2595  N   ALA A 357      10.676 -18.824  -7.486  1.00 98.17           N  
ATOM   2596  CA  ALA A 357      11.086 -19.699  -6.395  1.00 98.17           C  
ATOM   2597  C   ALA A 357      11.492 -18.900  -5.145  1.00 98.17           C  
ATOM   2598  CB  ALA A 357      12.215 -20.613  -6.887  1.00 98.17           C  
ATOM   2599  O   ALA A 357      11.066 -19.244  -4.043  1.00 98.17           O  
ATOM   2600  N   VAL A 358      12.278 -17.827  -5.296  1.00 97.62           N  
ATOM   2601  CA  VAL A 358      12.664 -16.937  -4.184  1.00 97.62           C  
ATOM   2602  C   VAL A 358      11.431 -16.309  -3.530  1.00 97.62           C  
ATOM   2603  CB  VAL A 358      13.673 -15.867  -4.654  1.00 97.62           C  
ATOM   2604  O   VAL A 358      11.312 -16.366  -2.306  1.00 97.62           O  
ATOM   2605  CG1 VAL A 358      13.891 -14.754  -3.622  1.00 97.62           C  
ATOM   2606  CG2 VAL A 358      15.042 -16.521  -4.903  1.00 97.62           C  
ATOM   2607  N   GLY A 359      10.477 -15.806  -4.318  1.00 96.84           N  
ATOM   2608  CA  GLY A 359       9.207 -15.282  -3.812  1.00 96.84           C  
ATOM   2609  C   GLY A 359       8.435 -16.310  -2.987  1.00 96.84           C  
ATOM   2610  O   GLY A 359       8.040 -16.019  -1.859  1.00 96.84           O  
ATOM   2611  N   MET A 360       8.300 -17.543  -3.486  1.00 97.97           N  
ATOM   2612  CA  MET A 360       7.649 -18.636  -2.751  1.00 97.97           C  
ATOM   2613  C   MET A 360       8.372 -18.960  -1.435  1.00 97.97           C  
ATOM   2614  CB  MET A 360       7.556 -19.889  -3.636  1.00 97.97           C  
ATOM   2615  O   MET A 360       7.730 -19.042  -0.385  1.00 97.97           O  
ATOM   2616  CG  MET A 360       6.522 -19.725  -4.749  1.00 97.97           C  
ATOM   2617  SD  MET A 360       6.398 -21.141  -5.869  1.00 97.97           S  
ATOM   2618  CE  MET A 360       5.114 -20.500  -6.976  1.00 97.97           C  
ATOM   2619  N   TYR A 361       9.705 -19.076  -1.457  1.00 97.75           N  
ATOM   2620  CA  TYR A 361      10.502 -19.320  -0.248  1.00 97.75           C  
ATOM   2621  C   TYR A 361      10.384 -18.188   0.776  1.00 97.75           C  
ATOM   2622  CB  TYR A 361      11.983 -19.528  -0.607  1.00 97.75           C  
ATOM   2623  O   TYR A 361      10.416 -18.447   1.980  1.00 97.75           O  
ATOM   2624  CG  TYR A 361      12.315 -20.906  -1.144  1.00 97.75           C  
ATOM   2625  CD1 TYR A 361      12.054 -22.043  -0.355  1.00 97.75           C  
ATOM   2626  CD2 TYR A 361      12.902 -21.056  -2.415  1.00 97.75           C  
ATOM   2627  CE1 TYR A 361      12.346 -23.328  -0.848  1.00 97.75           C  
ATOM   2628  CE2 TYR A 361      13.176 -22.340  -2.923  1.00 97.75           C  
ATOM   2629  OH  TYR A 361      13.147 -24.724  -2.619  1.00 97.75           O  
ATOM   2630  CZ  TYR A 361      12.893 -23.479  -2.138  1.00 97.75           C  
ATOM   2631  N   SER A 362      10.214 -16.949   0.315  1.00 96.54           N  
ATOM   2632  CA  SER A 362      10.148 -15.773   1.184  1.00 96.54           C  
ATOM   2633  C   SER A 362       8.897 -15.714   2.067  1.00 96.54           C  
ATOM   2634  CB  SER A 362      10.307 -14.502   0.354  1.00 96.54           C  
ATOM   2635  O   SER A 362       8.869 -14.957   3.033  1.00 96.54           O  
ATOM   2636  OG  SER A 362       9.091 -14.146  -0.272  1.00 96.54           O  
ATOM   2637  N   THR A 363       7.885 -16.546   1.797  1.00 97.12           N  
ATOM   2638  CA  THR A 363       6.657 -16.619   2.605  1.00 97.12           C  
ATOM   2639  C   THR A 363       6.848 -17.332   3.947  1.00 97.12           C  
ATOM   2640  CB  THR A 363       5.519 -17.285   1.821  1.00 97.12           C  
ATOM   2641  O   THR A 363       6.138 -17.035   4.906  1.00 97.12           O  
ATOM   2642  CG2 THR A 363       5.240 -16.607   0.477  1.00 97.12           C  
ATOM   2643  OG1 THR A 363       5.819 -18.640   1.576  1.00 97.12           O  
ATOM   2644  N   LEU A 364       7.836 -18.228   4.053  1.00 97.86           N  
ATOM   2645  CA  LEU A 364       8.026 -19.110   5.208  1.00 97.86           C  
ATOM   2646  C   LEU A 364       8.161 -18.340   6.530  1.00 97.86           C  
ATOM   2647  CB  LEU A 364       9.261 -19.991   4.935  1.00 97.86           C  
ATOM   2648  O   LEU A 364       7.367 -18.525   7.453  1.00 97.86           O  
ATOM   2649  CG  LEU A 364       9.664 -20.915   6.101  1.00 97.86           C  
ATOM   2650  CD1 LEU A 364       8.578 -21.945   6.419  1.00 97.86           C  
ATOM   2651  CD2 LEU A 364      10.952 -21.656   5.745  1.00 97.86           C  
ATOM   2652  N   TRP A 365       9.179 -17.486   6.637  1.00 97.05           N  
ATOM   2653  CA  TRP A 365       9.505 -16.833   7.904  1.00 97.05           C  
ATOM   2654  C   TRP A 365       8.513 -15.740   8.310  1.00 97.05           C  
ATOM   2655  CB  TRP A 365      10.943 -16.319   7.901  1.00 97.05           C  
ATOM   2656  O   TRP A 365       8.130 -15.732   9.482  1.00 97.05           O  
ATOM   2657  CG  TRP A 365      11.986 -17.376   7.810  1.00 97.05           C  
ATOM   2658  CD1 TRP A 365      12.851 -17.562   6.789  1.00 97.05           C  
ATOM   2659  CD2 TRP A 365      12.295 -18.400   8.800  1.00 97.05           C  
ATOM   2660  CE2 TRP A 365      13.379 -19.184   8.307  1.00 97.05           C  
ATOM   2661  CE3 TRP A 365      11.768 -18.738  10.065  1.00 97.05           C  
ATOM   2662  NE1 TRP A 365      13.676 -18.630   7.079  1.00 97.05           N  
ATOM   2663  CH2 TRP A 365      13.367 -20.570  10.290  1.00 97.05           C  
ATOM   2664  CZ2 TRP A 365      13.915 -20.255   9.034  1.00 97.05           C  
ATOM   2665  CZ3 TRP A 365      12.297 -19.813  10.803  1.00 97.05           C  
ATOM   2666  N   PRO A 366       8.036 -14.855   7.409  1.00 96.79           N  
ATOM   2667  CA  PRO A 366       7.009 -13.885   7.769  1.00 96.79           C  
ATOM   2668  C   PRO A 366       5.732 -14.540   8.306  1.00 96.79           C  
ATOM   2669  CB  PRO A 366       6.743 -13.068   6.503  1.00 96.79           C  
ATOM   2670  O   PRO A 366       5.212 -14.085   9.319  1.00 96.79           O  
ATOM   2671  CG  PRO A 366       8.060 -13.165   5.738  1.00 96.79           C  
ATOM   2672  CD  PRO A 366       8.502 -14.592   6.052  1.00 96.79           C  
ATOM   2673  N   ILE A 367       5.264 -15.646   7.715  1.00 97.40           N  
ATOM   2674  CA  ILE A 367       4.069 -16.358   8.201  1.00 97.40           C  
ATOM   2675  C   ILE A 367       4.300 -16.975   9.582  1.00 97.40           C  
ATOM   2676  CB  ILE A 367       3.631 -17.421   7.174  1.00 97.40           C  
ATOM   2677  O   ILE A 367       3.440 -16.860  10.461  1.00 97.40           O  
ATOM   2678  CG1 ILE A 367       3.141 -16.766   5.865  1.00 97.40           C  
ATOM   2679  CG2 ILE A 367       2.553 -18.371   7.733  1.00 97.40           C  
ATOM   2680  CD1 ILE A 367       1.851 -15.941   5.953  1.00 97.40           C  
ATOM   2681  N   VAL A 368       5.467 -17.584   9.811  1.00 97.98           N  
ATOM   2682  CA  VAL A 368       5.841 -18.101  11.137  1.00 97.98           C  
ATOM   2683  C   VAL A 368       5.862 -16.970  12.170  1.00 97.98           C  
ATOM   2684  CB  VAL A 368       7.191 -18.843  11.068  1.00 97.98           C  
ATOM   2685  O   VAL A 368       5.313 -17.123  13.258  1.00 97.98           O  
ATOM   2686  CG1 VAL A 368       7.754 -19.186  12.453  1.00 97.98           C  
ATOM   2687  CG2 VAL A 368       7.037 -20.165  10.304  1.00 97.98           C  
ATOM   2688  N   LEU A 369       6.430 -15.811  11.832  1.00 97.37           N  
ATOM   2689  CA  LEU A 369       6.515 -14.660  12.734  1.00 97.37           C  
ATOM   2690  C   LEU A 369       5.162 -14.008  13.010  1.00 97.37           C  
ATOM   2691  CB  LEU A 369       7.476 -13.626  12.144  1.00 97.37           C  
ATOM   2692  O   LEU A 369       4.886 -13.680  14.162  1.00 97.37           O  
ATOM   2693  CG  LEU A 369       8.941 -14.067  12.201  1.00 97.37           C  
ATOM   2694  CD1 LEU A 369       9.738 -13.129  11.314  1.00 97.37           C  
ATOM   2695  CD2 LEU A 369       9.516 -13.997  13.618  1.00 97.37           C  
ATOM   2696  N   ILE A 370       4.305 -13.858  11.996  1.00 96.44           N  
ATOM   2697  CA  ILE A 370       2.924 -13.391  12.175  1.00 96.44           C  
ATOM   2698  C   ILE A 370       2.189 -14.350  13.112  1.00 96.44           C  
ATOM   2699  CB  ILE A 370       2.206 -13.240  10.812  1.00 96.44           C  
ATOM   2700  O   ILE A 370       1.577 -13.904  14.078  1.00 96.44           O  
ATOM   2701  CG1 ILE A 370       2.799 -12.049  10.025  1.00 96.44           C  
ATOM   2702  CG2 ILE A 370       0.691 -13.024  10.997  1.00 96.44           C  
ATOM   2703  CD1 ILE A 370       2.453 -12.055   8.530  1.00 96.44           C  
ATOM   2704  N   SER A 371       2.322 -15.663  12.900  1.00 96.95           N  
ATOM   2705  CA  SER A 371       1.706 -16.680  13.760  1.00 96.95           C  
ATOM   2706  C   SER A 371       2.197 -16.579  15.208  1.00 96.95           C  
ATOM   2707  CB  SER A 371       1.983 -18.087  13.221  1.00 96.95           C  
ATOM   2708  O   SER A 371       1.390 -16.595  16.136  1.00 96.95           O  
ATOM   2709  OG  SER A 371       1.529 -18.216  11.890  1.00 96.95           O  
ATOM   2710  N   ILE A 372       3.506 -16.404  15.422  1.00 97.22           N  
ATOM   2711  CA  ILE A 372       4.081 -16.178  16.757  1.00 97.22           C  
ATOM   2712  C   ILE A 372       3.529 -14.887  17.374  1.00 97.22           C  
ATOM   2713  CB  ILE A 372       5.627 -16.173  16.696  1.00 97.22           C  
ATOM   2714  O   ILE A 372       3.106 -14.907  18.526  1.00 97.22           O  
ATOM   2715  CG1 ILE A 372       6.155 -17.595  16.394  1.00 97.22           C  
ATOM   2716  CG2 ILE A 372       6.246 -15.667  18.015  1.00 97.22           C  
ATOM   2717  CD1 ILE A 372       7.627 -17.624  15.960  1.00 97.22           C  
ATOM   2718  N   GLY A 373       3.490 -13.782  16.625  1.00 96.72           N  
ATOM   2719  CA  GLY A 373       2.950 -12.503  17.094  1.00 96.72           C  
ATOM   2720  C   GLY A 373       1.484 -12.604  17.513  1.00 96.72           C  
ATOM   2721  O   GLY A 373       1.107 -12.112  18.577  1.00 96.72           O  
ATOM   2722  N   VAL A 374       0.672 -13.314  16.728  1.00 95.91           N  
ATOM   2723  CA  VAL A 374      -0.735 -13.597  17.037  1.00 95.91           C  
ATOM   2724  C   VAL A 374      -0.858 -14.421  18.316  1.00 95.91           C  
ATOM   2725  CB  VAL A 374      -1.417 -14.290  15.842  1.00 95.91           C  
ATOM   2726  O   VAL A 374      -1.576 -14.018  19.225  1.00 95.91           O  
ATOM   2727  CG1 VAL A 374      -2.809 -14.832  16.187  1.00 95.91           C  
ATOM   2728  CG2 VAL A 374      -1.582 -13.285  14.697  1.00 95.91           C  
ATOM   2729  N   LEU A 375      -0.124 -15.530  18.442  1.00 97.16           N  
ATOM   2730  CA  LEU A 375      -0.187 -16.382  19.634  1.00 97.16           C  
ATOM   2731  C   LEU A 375       0.288 -15.638  20.890  1.00 97.16           C  
ATOM   2732  CB  LEU A 375       0.645 -17.656  19.406  1.00 97.16           C  
ATOM   2733  O   LEU A 375      -0.385 -15.675  21.919  1.00 97.16           O  
ATOM   2734  CG  LEU A 375       0.079 -18.614  18.340  1.00 97.16           C  
ATOM   2735  CD1 LEU A 375       1.118 -19.693  18.030  1.00 97.16           C  
ATOM   2736  CD2 LEU A 375      -1.198 -19.323  18.786  1.00 97.16           C  
ATOM   2737  N   VAL A 376       1.421 -14.936  20.814  1.00 97.52           N  
ATOM   2738  CA  VAL A 376       1.980 -14.184  21.947  1.00 97.52           C  
ATOM   2739  C   VAL A 376       1.007 -13.099  22.398  1.00 97.52           C  
ATOM   2740  CB  VAL A 376       3.362 -13.596  21.598  1.00 97.52           C  
ATOM   2741  O   VAL A 376       0.663 -13.044  23.578  1.00 97.52           O  
ATOM   2742  CG1 VAL A 376       3.874 -12.613  22.661  1.00 97.52           C  
ATOM   2743  CG2 VAL A 376       4.408 -14.716  21.486  1.00 97.52           C  
ATOM   2744  N   SER A 377       0.522 -12.263  21.480  1.00 97.39           N  
ATOM   2745  CA  SER A 377      -0.411 -11.184  21.821  1.00 97.39           C  
ATOM   2746  C   SER A 377      -1.743 -11.709  22.367  1.00 97.39           C  
ATOM   2747  CB  SER A 377      -0.629 -10.270  20.617  1.00 97.39           C  
ATOM   2748  O   SER A 377      -2.237 -11.189  23.372  1.00 97.39           O  
ATOM   2749  OG  SER A 377      -1.159 -10.970  19.513  1.00 97.39           O  
ATOM   2750  N   PHE A 378      -2.277 -12.785  21.782  1.00 96.75           N  
ATOM   2751  CA  PHE A 378      -3.512 -13.430  22.219  1.00 96.75           C  
ATOM   2752  C   PHE A 378      -3.387 -14.024  23.628  1.00 96.75           C  
ATOM   2753  CB  PHE A 378      -3.904 -14.499  21.188  1.00 96.75           C  
ATOM   2754  O   PHE A 378      -4.173 -13.700  24.523  1.00 96.75           O  
ATOM   2755  CG  PHE A 378      -5.201 -15.216  21.493  1.00 96.75           C  
ATOM   2756  CD1 PHE A 378      -5.196 -16.416  22.231  1.00 96.75           C  
ATOM   2757  CD2 PHE A 378      -6.418 -14.686  21.026  1.00 96.75           C  
ATOM   2758  CE1 PHE A 378      -6.408 -17.068  22.518  1.00 96.75           C  
ATOM   2759  CE2 PHE A 378      -7.631 -15.328  21.331  1.00 96.75           C  
ATOM   2760  CZ  PHE A 378      -7.625 -16.517  22.080  1.00 96.75           C  
ATOM   2761  N   PHE A 379      -2.386 -14.875  23.869  1.00 97.48           N  
ATOM   2762  CA  PHE A 379      -2.260 -15.579  25.146  1.00 97.48           C  
ATOM   2763  C   PHE A 379      -1.789 -14.675  26.282  1.00 97.48           C  
ATOM   2764  CB  PHE A 379      -1.359 -16.811  25.006  1.00 97.48           C  
ATOM   2765  O   PHE A 379      -2.312 -14.799  27.391  1.00 97.48           O  
ATOM   2766  CG  PHE A 379      -2.042 -17.972  24.311  1.00 97.48           C  
ATOM   2767  CD1 PHE A 379      -3.119 -18.626  24.941  1.00 97.48           C  
ATOM   2768  CD2 PHE A 379      -1.614 -18.407  23.045  1.00 97.48           C  
ATOM   2769  CE1 PHE A 379      -3.778 -19.688  24.299  1.00 97.48           C  
ATOM   2770  CE2 PHE A 379      -2.279 -19.462  22.402  1.00 97.48           C  
ATOM   2771  CZ  PHE A 379      -3.362 -20.101  23.023  1.00 97.48           C  
ATOM   2772  N   VAL A 380      -0.869 -13.734  26.035  1.00 96.82           N  
ATOM   2773  CA  VAL A 380      -0.376 -12.837  27.094  1.00 96.82           C  
ATOM   2774  C   VAL A 380      -1.484 -11.923  27.618  1.00 96.82           C  
ATOM   2775  CB  VAL A 380       0.853 -12.030  26.637  1.00 96.82           C  
ATOM   2776  O   VAL A 380      -1.552 -11.664  28.823  1.00 96.82           O  
ATOM   2777  CG1 VAL A 380       1.268 -11.025  27.716  1.00 96.82           C  
ATOM   2778  CG2 VAL A 380       2.057 -12.954  26.401  1.00 96.82           C  
ATOM   2779  N   MET A 381      -2.413 -11.501  26.758  1.00 94.79           N  
ATOM   2780  CA  MET A 381      -3.583 -10.740  27.201  1.00 94.79           C  
ATOM   2781  C   MET A 381      -4.581 -11.572  28.017  1.00 94.79           C  
ATOM   2782  CB  MET A 381      -4.233 -10.045  25.998  1.00 94.79           C  
ATOM   2783  O   MET A 381      -5.325 -11.012  28.819  1.00 94.79           O  
ATOM   2784  CG  MET A 381      -3.442  -8.788  25.625  1.00 94.79           C  
ATOM   2785  SD  MET A 381      -3.353  -7.503  26.909  1.00 94.79           S  
ATOM   2786  CE  MET A 381      -5.086  -6.979  26.950  1.00 94.79           C  
ATOM   2787  N   GLY A 382      -4.537 -12.902  27.924  1.00 94.34           N  
ATOM   2788  CA  GLY A 382      -5.465 -13.803  28.613  1.00 94.34           C  
ATOM   2789  C   GLY A 382      -6.474 -14.477  27.684  1.00 94.34           C  
ATOM   2790  O   GLY A 382      -7.499 -14.967  28.157  1.00 94.34           O  
ATOM   2791  N   GLY A 383      -6.177 -14.543  26.382  1.00 92.50           N  
ATOM   2792  CA  GLY A 383      -7.007 -15.192  25.365  1.00 92.50           C  
ATOM   2793  C   GLY A 383      -7.363 -16.650  25.663  1.00 92.50           C  
ATOM   2794  O   GLY A 383      -8.424 -17.114  25.264  1.00 92.50           O  
ATOM   2795  N   GLY A 384      -6.526 -17.358  26.430  1.00 91.45           N  
ATOM   2796  CA  GLY A 384      -6.814 -18.729  26.868  1.00 91.45           C  
ATOM   2797  C   GLY A 384      -7.992 -18.849  27.843  1.00 91.45           C  
ATOM   2798  O   GLY A 384      -8.555 -19.928  27.976  1.00 91.45           O  
ATOM   2799  N   SER A 385      -8.372 -17.761  28.522  1.00 91.94           N  
ATOM   2800  CA  SER A 385      -9.540 -17.724  29.415  1.00 91.94           C  
ATOM   2801  C   SER A 385     -10.707 -16.950  28.810  1.00 91.94           C  
ATOM   2802  CB  SER A 385      -9.176 -17.093  30.762  1.00 91.94           C  
ATOM   2803  O   SER A 385     -11.858 -17.295  29.052  1.00 91.94           O  
ATOM   2804  OG  SER A 385      -8.052 -17.734  31.335  1.00 91.94           O  
ATOM   2805  N   ASN A 386     -10.423 -15.899  28.039  1.00 91.30           N  
ATOM   2806  CA  ASN A 386     -11.437 -15.111  27.354  1.00 91.30           C  
ATOM   2807  C   ASN A 386     -10.934 -14.732  25.959  1.00 91.30           C  
ATOM   2808  CB  ASN A 386     -11.789 -13.890  28.224  1.00 91.30           C  
ATOM   2809  O   ASN A 386     -10.050 -13.882  25.825  1.00 91.30           O  
ATOM   2810  CG  ASN A 386     -12.897 -13.044  27.621  1.00 91.30           C  
ATOM   2811  ND2 ASN A 386     -13.638 -12.321  28.425  1.00 91.30           N  
ATOM   2812  OD1 ASN A 386     -13.105 -12.999  26.423  1.00 91.30           O  
ATOM   2813  N   ALA A 387     -11.537 -15.334  24.933  1.00 90.55           N  
ATOM   2814  CA  ALA A 387     -11.164 -15.115  23.542  1.00 90.55           C  
ATOM   2815  C   ALA A 387     -11.190 -13.626  23.161  1.00 90.55           C  
ATOM   2816  CB  ALA A 387     -12.097 -15.943  22.651  1.00 90.55           C  
ATOM   2817  O   ALA A 387     -10.247 -13.154  22.535  1.00 90.55           O  
ATOM   2818  N   MET A 388     -12.182 -12.854  23.620  1.00 90.07           N  
ATOM   2819  CA  MET A 388     -12.307 -11.423  23.309  1.00 90.07           C  
ATOM   2820  C   MET A 388     -11.136 -10.593  23.829  1.00 90.07           C  
ATOM   2821  CB  MET A 388     -13.621 -10.871  23.889  1.00 90.07           C  
ATOM   2822  O   MET A 388     -10.641  -9.705  23.134  1.00 90.07           O  
ATOM   2823  CG  MET A 388     -14.847 -11.436  23.169  1.00 90.07           C  
ATOM   2824  SD  MET A 388     -14.814 -11.184  21.376  1.00 90.07           S  
ATOM   2825  CE  MET A 388     -14.700  -9.374  21.317  1.00 90.07           C  
ATOM   2826  N   VAL A 389     -10.642 -10.913  25.027  1.00 93.42           N  
ATOM   2827  CA  VAL A 389      -9.451 -10.263  25.595  1.00 93.42           C  
ATOM   2828  C   VAL A 389      -8.213 -10.593  24.753  1.00 93.42           C  
ATOM   2829  CB  VAL A 389      -9.238 -10.695  27.058  1.00 93.42           C  
ATOM   2830  O   VAL A 389      -7.372  -9.725  24.513  1.00 93.42           O  
ATOM   2831  CG1 VAL A 389      -8.025  -9.994  27.669  1.00 93.42           C  
ATOM   2832  CG2 VAL A 389     -10.424 -10.370  27.972  1.00 93.42           C  
ATOM   2833  N   GLY A 390      -8.111 -11.833  24.266  1.00 94.16           N  
ATOM   2834  CA  GLY A 390      -7.040 -12.255  23.365  1.00 94.16           C  
ATOM   2835  C   GLY A 390      -7.100 -11.572  21.996  1.00 94.16           C  
ATOM   2836  O   GLY A 390      -6.078 -11.100  21.504  1.00 94.16           O  
ATOM   2837  N   LEU A 391      -8.292 -11.450  21.405  1.00 94.14           N  
ATOM   2838  CA  LEU A 391      -8.511 -10.740  20.140  1.00 94.14           C  
ATOM   2839  C   LEU A 391      -8.163  -9.250  20.260  1.00 94.14           C  
ATOM   2840  CB  LEU A 391      -9.973 -10.921  19.696  1.00 94.14           C  
ATOM   2841  O   LEU A 391      -7.514  -8.689  19.376  1.00 94.14           O  
ATOM   2842  CG  LEU A 391     -10.376 -12.354  19.288  1.00 94.14           C  
ATOM   2843  CD1 LEU A 391     -11.853 -12.406  18.901  1.00 94.14           C  
ATOM   2844  CD2 LEU A 391      -9.529 -12.915  18.148  1.00 94.14           C  
ATOM   2845  N   TYR A 392      -8.506  -8.619  21.387  1.00 96.49           N  
ATOM   2846  CA  TYR A 392      -8.033  -7.269  21.693  1.00 96.49           C  
ATOM   2847  C   TYR A 392      -6.495  -7.216  21.766  1.00 96.49           C  
ATOM   2848  CB  TYR A 392      -8.697  -6.768  22.979  1.00 96.49           C  
ATOM   2849  O   TYR A 392      -5.888  -6.294  21.227  1.00 96.49           O  
ATOM   2850  CG  TYR A 392      -8.204  -5.405  23.425  1.00 96.49           C  
ATOM   2851  CD1 TYR A 392      -7.485  -5.287  24.627  1.00 96.49           C  
ATOM   2852  CD2 TYR A 392      -8.431  -4.264  22.630  1.00 96.49           C  
ATOM   2853  CE1 TYR A 392      -6.978  -4.038  25.031  1.00 96.49           C  
ATOM   2854  CE2 TYR A 392      -7.932  -3.012  23.035  1.00 96.49           C  
ATOM   2855  OH  TYR A 392      -6.672  -1.709  24.612  1.00 96.49           O  
ATOM   2856  CZ  TYR A 392      -7.198  -2.900  24.230  1.00 96.49           C  
ATOM   2857  N   GLY A 393      -5.834  -8.239  22.315  1.00 96.95           N  
ATOM   2858  CA  GLY A 393      -4.374  -8.375  22.254  1.00 96.95           C  
ATOM   2859  C   GLY A 393      -3.804  -8.354  20.835  1.00 96.95           C  
ATOM   2860  O   GLY A 393      -2.844  -7.628  20.581  1.00 96.95           O  
ATOM   2861  N   ILE A 394      -4.428  -9.065  19.893  1.00 96.37           N  
ATOM   2862  CA  ILE A 394      -4.026  -9.051  18.476  1.00 96.37           C  
ATOM   2863  C   ILE A 394      -4.166  -7.641  17.886  1.00 96.37           C  
ATOM   2864  CB  ILE A 394      -4.841 -10.085  17.666  1.00 96.37           C  
ATOM   2865  O   ILE A 394      -3.260  -7.162  17.204  1.00 96.37           O  
ATOM   2866  CG1 ILE A 394      -4.598 -11.517  18.199  1.00 96.37           C  
ATOM   2867  CG2 ILE A 394      -4.492 -10.007  16.168  1.00 96.37           C  
ATOM   2868  CD1 ILE A 394      -5.563 -12.554  17.612  1.00 96.37           C  
ATOM   2869  N   SER A 395      -5.254  -6.929  18.201  1.00 97.45           N  
ATOM   2870  CA  SER A 395      -5.420  -5.537  17.760  1.00 97.45           C  
ATOM   2871  C   SER A 395      -4.354  -4.599  18.343  1.00 97.45           C  
ATOM   2872  CB  SER A 395      -6.834  -5.042  18.069  1.00 97.45           C  
ATOM   2873  O   SER A 395      -3.845  -3.727  17.642  1.00 97.45           O  
ATOM   2874  OG  SER A 395      -7.018  -4.748  19.439  1.00 97.45           O  
ATOM   2875  N   LEU A 396      -3.924  -4.825  19.590  1.00 97.91           N  
ATOM   2876  CA  LEU A 396      -2.815  -4.085  20.192  1.00 97.91           C  
ATOM   2877  C   LEU A 396      -1.469  -4.413  19.546  1.00 97.91           C  
ATOM   2878  CB  LEU A 396      -2.745  -4.355  21.702  1.00 97.91           C  
ATOM   2879  O   LEU A 396      -0.616  -3.532  19.466  1.00 97.91           O  
ATOM   2880  CG  LEU A 396      -3.888  -3.758  22.535  1.00 97.91           C  
ATOM   2881  CD1 LEU A 396      -3.559  -3.996  24.011  1.00 97.91           C  
ATOM   2882  CD2 LEU A 396      -4.046  -2.257  22.280  1.00 97.91           C  
ATOM   2883  N   ALA A 397      -1.272  -5.639  19.059  1.00 97.91           N  
ATOM   2884  CA  ALA A 397      -0.102  -5.976  18.256  1.00 97.91           C  
ATOM   2885  C   ALA A 397      -0.118  -5.224  16.914  1.00 97.91           C  
ATOM   2886  CB  ALA A 397      -0.020  -7.496  18.081  1.00 97.91           C  
ATOM   2887  O   ALA A 397       0.909  -4.670  16.526  1.00 97.91           O  
ATOM   2888  N   ALA A 398      -1.272  -5.114  16.246  1.00 97.66           N  
ATOM   2889  CA  ALA A 398      -1.405  -4.309  15.027  1.00 97.66           C  
ATOM   2890  C   ALA A 398      -1.073  -2.824  15.285  1.00 97.66           C  
ATOM   2891  CB  ALA A 398      -2.815  -4.492  14.446  1.00 97.66           C  
ATOM   2892  O   ALA A 398      -0.214  -2.259  14.608  1.00 97.66           O  
ATOM   2893  N   VAL A 399      -1.662  -2.221  16.328  1.00 97.77           N  
ATOM   2894  CA  VAL A 399      -1.353  -0.838  16.748  1.00 97.77           C  
ATOM   2895  C   VAL A 399       0.117  -0.693  17.141  1.00 97.77           C  
ATOM   2896  CB  VAL A 399      -2.257  -0.396  17.919  1.00 97.77           C  
ATOM   2897  O   VAL A 399       0.746   0.314  16.833  1.00 97.77           O  
ATOM   2898  CG1 VAL A 399      -1.892   0.994  18.467  1.00 97.77           C  
ATOM   2899  CG2 VAL A 399      -3.723  -0.314  17.483  1.00 97.77           C  
ATOM   2900  N   GLY A 400       0.693  -1.693  17.808  1.00 96.70           N  
ATOM   2901  CA  GLY A 400       2.103  -1.703  18.182  1.00 96.70           C  
ATOM   2902  C   GLY A 400       3.031  -1.712  16.975  1.00 96.70           C  
ATOM   2903  O   GLY A 400       3.973  -0.923  16.941  1.00 96.70           O  
ATOM   2904  N   MET A 401       2.732  -2.524  15.960  1.00 95.68           N  
ATOM   2905  CA  MET A 401       3.465  -2.528  14.695  1.00 95.68           C  
ATOM   2906  C   MET A 401       3.382  -1.157  14.012  1.00 95.68           C  
ATOM   2907  CB  MET A 401       2.940  -3.662  13.801  1.00 95.68           C  
ATOM   2908  O   MET A 401       4.407  -0.585  13.668  1.00 95.68           O  
ATOM   2909  CG  MET A 401       3.853  -3.865  12.591  1.00 95.68           C  
ATOM   2910  SD  MET A 401       3.332  -5.174  11.459  1.00 95.68           S  
ATOM   2911  CE  MET A 401       3.861  -6.710  12.247  1.00 95.68           C  
ATOM   2912  N   LEU A 402       2.179  -0.589  13.912  1.00 96.80           N  
ATOM   2913  CA  LEU A 402       1.891   0.686  13.240  1.00 96.80           C  
ATOM   2914  C   LEU A 402       2.157   1.936  14.104  1.00 96.80           C  
ATOM   2915  CB  LEU A 402       0.445   0.601  12.731  1.00 96.80           C  
ATOM   2916  O   LEU A 402       1.958   3.070  13.675  1.00 96.80           O  
ATOM   2917  CG  LEU A 402       0.291  -0.355  11.534  1.00 96.80           C  
ATOM   2918  CD1 LEU A 402      -1.158  -0.795  11.426  1.00 96.80           C  
ATOM   2919  CD2 LEU A 402       0.689   0.321  10.219  1.00 96.80           C  
ATOM   2920  N   SER A 403       2.652   1.776  15.328  1.00 95.36           N  
ATOM   2921  CA  SER A 403       2.938   2.899  16.231  1.00 95.36           C  
ATOM   2922  C   SER A 403       4.023   3.841  15.692  1.00 95.36           C  
ATOM   2923  CB  SER A 403       3.370   2.357  17.588  1.00 95.36           C  
ATOM   2924  O   SER A 403       3.996   5.041  15.965  1.00 95.36           O  
ATOM   2925  OG  SER A 403       4.558   1.613  17.427  1.00 95.36           O  
ATOM   2926  N   THR A 404       4.957   3.316  14.893  1.00 92.28           N  
ATOM   2927  CA  THR A 404       6.039   4.067  14.242  1.00 92.28           C  
ATOM   2928  C   THR A 404       5.742   4.385  12.776  1.00 92.28           C  
ATOM   2929  CB  THR A 404       7.393   3.351  14.388  1.00 92.28           C  
ATOM   2930  O   THR A 404       6.664   4.736  12.044  1.00 92.28           O  
ATOM   2931  CG2 THR A 404       7.807   3.193  15.852  1.00 92.28           C  
ATOM   2932  OG1 THR A 404       7.337   2.064  13.820  1.00 92.28           O  
ATOM   2933  N   THR A 405       4.481   4.300  12.327  1.00 95.09           N  
ATOM   2934  CA  THR A 405       4.097   4.550  10.924  1.00 95.09           C  
ATOM   2935  C   THR A 405       4.620   5.884  10.397  1.00 95.09           C  
ATOM   2936  CB  THR A 405       2.571   4.486  10.758  1.00 95.09           C  
ATOM   2937  O   THR A 405       5.089   5.941   9.267  1.00 95.09           O  
ATOM   2938  CG2 THR A 405       2.056   4.875   9.375  1.00 95.09           C  
ATOM   2939  OG1 THR A 405       2.183   3.152  10.921  1.00 95.09           O  
ATOM   2940  N   GLY A 406       4.628   6.942  11.216  1.00 95.82           N  
ATOM   2941  CA  GLY A 406       5.158   8.247  10.805  1.00 95.82           C  
ATOM   2942  C   GLY A 406       6.633   8.199  10.384  1.00 95.82           C  
ATOM   2943  O   GLY A 406       7.015   8.882   9.440  1.00 95.82           O  
ATOM   2944  N   LEU A 407       7.446   7.362  11.039  1.00 93.76           N  
ATOM   2945  CA  LEU A 407       8.838   7.097  10.657  1.00 93.76           C  
ATOM   2946  C   LEU A 407       8.944   6.128   9.486  1.00 93.76           C  
ATOM   2947  CB  LEU A 407       9.609   6.517  11.855  1.00 93.76           C  
ATOM   2948  O   LEU A 407       9.723   6.382   8.574  1.00 93.76           O  
ATOM   2949  CG  LEU A 407      10.199   7.600  12.755  1.00 93.76           C  
ATOM   2950  CD1 LEU A 407      10.561   6.996  14.113  1.00 93.76           C  
ATOM   2951  CD2 LEU A 407      11.463   8.199  12.144  1.00 93.76           C  
ATOM   2952  N   THR A 408       8.179   5.035   9.504  1.00 91.88           N  
ATOM   2953  CA  THR A 408       8.243   4.019   8.447  1.00 91.88           C  
ATOM   2954  C   THR A 408       7.888   4.620   7.090  1.00 91.88           C  
ATOM   2955  CB  THR A 408       7.324   2.830   8.751  1.00 91.88           C  
ATOM   2956  O   THR A 408       8.659   4.476   6.149  1.00 91.88           O  
ATOM   2957  CG2 THR A 408       7.542   1.703   7.747  1.00 91.88           C  
ATOM   2958  OG1 THR A 408       7.586   2.294  10.033  1.00 91.88           O  
ATOM   2959  N   VAL A 409       6.789   5.379   7.011  1.00 94.29           N  
ATOM   2960  CA  VAL A 409       6.387   6.098   5.790  1.00 94.29           C  
ATOM   2961  C   VAL A 409       7.442   7.132   5.392  1.00 94.29           C  
ATOM   2962  CB  VAL A 409       5.039   6.815   5.997  1.00 94.29           C  
ATOM   2963  O   VAL A 409       7.693   7.320   4.212  1.00 94.29           O  
ATOM   2964  CG1 VAL A 409       4.608   7.631   4.770  1.00 94.29           C  
ATOM   2965  CG2 VAL A 409       3.874   5.871   6.304  1.00 94.29           C  
ATOM   2966  N   ALA A 410       8.081   7.806   6.355  1.00 94.68           N  
ATOM   2967  CA  ALA A 410       9.106   8.802   6.047  1.00 94.68           C  
ATOM   2968  C   ALA A 410      10.352   8.199   5.391  1.00 94.68           C  
ATOM   2969  CB  ALA A 410       9.495   9.541   7.332  1.00 94.68           C  
ATOM   2970  O   ALA A 410      10.932   8.796   4.487  1.00 94.68           O  
ATOM   2971  N   VAL A 411      10.769   7.037   5.893  1.00 91.45           N  
ATOM   2972  CA  VAL A 411      11.914   6.273   5.393  1.00 91.45           C  
ATOM   2973  C   VAL A 411      11.601   5.650   4.033  1.00 91.45           C  
ATOM   2974  CB  VAL A 411      12.293   5.215   6.448  1.00 91.45           C  
ATOM   2975  O   VAL A 411      12.473   5.600   3.175  1.00 91.45           O  
ATOM   2976  CG1 VAL A 411      13.263   4.162   5.931  1.00 91.45           C  
ATOM   2977  CG2 VAL A 411      12.946   5.873   7.670  1.00 91.45           C  
ATOM   2978  N   ASP A 412      10.361   5.229   3.827  1.00 91.03           N  
ATOM   2979  CA  ASP A 412       9.905   4.629   2.582  1.00 91.03           C  
ATOM   2980  C   ASP A 412       9.709   5.667   1.457  1.00 91.03           C  
ATOM   2981  CB  ASP A 412       8.640   3.860   2.934  1.00 91.03           C  
ATOM   2982  O   ASP A 412      10.382   5.601   0.432  1.00 91.03           O  
ATOM   2983  CG  ASP A 412       8.076   3.213   1.697  1.00 91.03           C  
ATOM   2984  OD1 ASP A 412       8.531   2.089   1.392  1.00 91.03           O  
ATOM   2985  OD2 ASP A 412       7.159   3.851   1.152  1.00 91.03           O  
ATOM   2986  N   ALA A 413       8.928   6.726   1.703  1.00 93.07           N  
ATOM   2987  CA  ALA A 413       8.676   7.800   0.735  1.00 93.07           C  
ATOM   2988  C   ALA A 413       9.924   8.647   0.405  1.00 93.07           C  
ATOM   2989  CB  ALA A 413       7.539   8.675   1.275  1.00 93.07           C  
ATOM   2990  O   ALA A 413       9.895   9.477  -0.501  1.00 93.07           O  
ATOM   2991  N   TYR A 414      11.022   8.466   1.142  1.00 92.57           N  
ATOM   2992  CA  TYR A 414      12.327   9.023   0.791  1.00 92.57           C  
ATOM   2993  C   TYR A 414      12.883   8.421  -0.510  1.00 92.57           C  
ATOM   2994  CB  TYR A 414      13.289   8.804   1.969  1.00 92.57           C  
ATOM   2995  O   TYR A 414      13.512   9.160  -1.266  1.00 92.57           O  
ATOM   2996  CG  TYR A 414      14.753   8.723   1.589  1.00 92.57           C  
ATOM   2997  CD1 TYR A 414      15.344   7.465   1.367  1.00 92.57           C  
ATOM   2998  CD2 TYR A 414      15.496   9.897   1.378  1.00 92.57           C  
ATOM   2999  CE1 TYR A 414      16.672   7.385   0.922  1.00 92.57           C  
ATOM   3000  CE2 TYR A 414      16.837   9.822   0.956  1.00 92.57           C  
ATOM   3001  OH  TYR A 414      18.698   8.458   0.317  1.00 92.57           O  
ATOM   3002  CZ  TYR A 414      17.416   8.560   0.724  1.00 92.57           C  
ATOM   3003  N   GLY A 415      12.644   7.129  -0.770  1.00 90.76           N  
ATOM   3004  CA  GLY A 415      13.158   6.424  -1.949  1.00 90.76           C  
ATOM   3005  C   GLY A 415      12.741   7.094  -3.261  1.00 90.76           C  
ATOM   3006  O   GLY A 415      13.616   7.623  -3.942  1.00 90.76           O  
ATOM   3007  N   PRO A 416      11.430   7.223  -3.543  1.00 93.04           N  
ATOM   3008  CA  PRO A 416      10.920   7.900  -4.742  1.00 93.04           C  
ATOM   3009  C   PRO A 416      11.448   9.328  -4.937  1.00 93.04           C  
ATOM   3010  CB  PRO A 416       9.402   7.927  -4.539  1.00 93.04           C  
ATOM   3011  O   PRO A 416      11.672   9.785  -6.054  1.00 93.04           O  
ATOM   3012  CG  PRO A 416       9.135   6.656  -3.741  1.00 93.04           C  
ATOM   3013  CD  PRO A 416      10.334   6.606  -2.804  1.00 93.04           C  
ATOM   3014  N   ILE A 417      11.671  10.060  -3.838  1.00 96.03           N  
ATOM   3015  CA  ILE A 417      12.187  11.434  -3.892  1.00 96.03           C  
ATOM   3016  C   ILE A 417      13.669  11.459  -4.279  1.00 96.03           C  
ATOM   3017  CB  ILE A 417      11.944  12.158  -2.549  1.00 96.03           C  
ATOM   3018  O   ILE A 417      14.106  12.365  -4.993  1.00 96.03           O  
ATOM   3019  CG1 ILE A 417      10.428  12.292  -2.281  1.00 96.03           C  
ATOM   3020  CG2 ILE A 417      12.613  13.549  -2.532  1.00 96.03           C  
ATOM   3021  CD1 ILE A 417      10.098  12.778  -0.867  1.00 96.03           C  
ATOM   3022  N   ALA A 418      14.453  10.505  -3.772  1.00 93.72           N  
ATOM   3023  CA  ALA A 418      15.862  10.357  -4.120  1.00 93.72           C  
ATOM   3024  C   ALA A 418      16.033   9.886  -5.570  1.00 93.72           C  
ATOM   3025  CB  ALA A 418      16.518   9.392  -3.126  1.00 93.72           C  
ATOM   3026  O   ALA A 418      16.892  10.421  -6.270  1.00 93.72           O  
ATOM   3027  N   ASP A 419      15.178   8.971  -6.015  1.00 92.32           N  
ATOM   3028  CA  ASP A 419      15.142   8.458  -7.382  1.00 92.32           C  
ATOM   3029  C   ASP A 419      14.839   9.572  -8.398  1.00 92.32           C  
ATOM   3030  CB  ASP A 419      14.093   7.341  -7.421  1.00 92.32           C  
ATOM   3031  O   ASP A 419      15.670   9.935  -9.230  1.00 92.32           O  
ATOM   3032  CG  ASP A 419      14.082   6.596  -8.750  1.00 92.32           C  
ATOM   3033  OD1 ASP A 419      14.999   6.860  -9.557  1.00 92.32           O  
ATOM   3034  OD2 ASP A 419      13.159   5.777  -8.891  1.00 92.32           O  
ATOM   3035  N   ASN A 420      13.732  10.295  -8.198  1.00 95.71           N  
ATOM   3036  CA  ASN A 420      13.391  11.455  -9.024  1.00 95.71           C  
ATOM   3037  C   ASN A 420      14.473  12.548  -9.007  1.00 95.71           C  
ATOM   3038  CB  ASN A 420      12.088  12.057  -8.497  1.00 95.71           C  
ATOM   3039  O   ASN A 420      14.621  13.301  -9.971  1.00 95.71           O  
ATOM   3040  CG  ASN A 420      10.840  11.484  -9.117  1.00 95.71           C  
ATOM   3041  ND2 ASN A 420      10.644  10.193  -9.093  1.00 95.71           N  
ATOM   3042  OD1 ASN A 420      10.007  12.260  -9.567  1.00 95.71           O  
ATOM   3043  N   ALA A 421      15.215  12.692  -7.904  1.00 96.80           N  
ATOM   3044  CA  ALA A 421      16.345  13.614  -7.859  1.00 96.80           C  
ATOM   3045  C   ALA A 421      17.484  13.163  -8.789  1.00 96.80           C  
ATOM   3046  CB  ALA A 421      16.819  13.775  -6.414  1.00 96.80           C  
ATOM   3047  O   ALA A 421      18.115  14.018  -9.413  1.00 96.80           O  
ATOM   3048  N   GLY A 422      17.718  11.853  -8.900  1.00 93.50           N  
ATOM   3049  CA  GLY A 422      18.613  11.257  -9.887  1.00 93.50           C  
ATOM   3050  C   GLY A 422      18.138  11.507 -11.313  1.00 93.50           C  
ATOM   3051  O   GLY A 422      18.920  12.017 -12.121  1.00 93.50           O  
ATOM   3052  N   GLY A 423      16.861  11.249 -11.610  1.00 93.10           N  
ATOM   3053  CA  GLY A 423      16.302  11.490 -12.944  1.00 93.10           C  
ATOM   3054  C   GLY A 423      16.393  12.957 -13.373  1.00 93.10           C  
ATOM   3055  O   GLY A 423      16.836  13.275 -14.476  1.00 93.10           O  
ATOM   3056  N   ILE A 424      16.097  13.893 -12.463  1.00 96.39           N  
ATOM   3057  CA  ILE A 424      16.285  15.332 -12.714  1.00 96.39           C  
ATOM   3058  C   ILE A 424      17.761  15.672 -12.950  1.00 96.39           C  
ATOM   3059  CB  ILE A 424      15.698  16.169 -11.555  1.00 96.39           C  
ATOM   3060  O   ILE A 424      18.051  16.524 -13.794  1.00 96.39           O  
ATOM   3061  CG1 ILE A 424      14.157  16.062 -11.556  1.00 96.39           C  
ATOM   3062  CG2 ILE A 424      16.106  17.657 -11.646  1.00 96.39           C  
ATOM   3063  CD1 ILE A 424      13.505  16.577 -10.268  1.00 96.39           C  
ATOM   3064  N   ALA A 425      18.687  15.060 -12.206  1.00 95.31           N  
ATOM   3065  CA  ALA A 425      20.115  15.308 -12.369  1.00 95.31           C  
ATOM   3066  C   ALA A 425      20.624  14.859 -13.748  1.00 95.31           C  
ATOM   3067  CB  ALA A 425      20.890  14.645 -11.221  1.00 95.31           C  
ATOM   3068  O   ALA A 425      21.371  15.612 -14.375  1.00 95.31           O  
ATOM   3069  N   GLU A 426      20.165  13.701 -14.228  1.00 91.94           N  
ATOM   3070  CA  GLU A 426      20.500  13.160 -15.550  1.00 91.94           C  
ATOM   3071  C   GLU A 426      19.905  14.024 -16.674  1.00 91.94           C  
ATOM   3072  CB  GLU A 426      20.010  11.702 -15.637  1.00 91.94           C  
ATOM   3073  O   GLU A 426      20.636  14.562 -17.505  1.00 91.94           O  
ATOM   3074  CG  GLU A 426      20.557  10.951 -16.864  1.00 91.94           C  
ATOM   3075  CD  GLU A 426      22.086  10.755 -16.844  1.00 91.94           C  
ATOM   3076  OE1 GLU A 426      22.669  10.539 -17.932  1.00 91.94           O  
ATOM   3077  OE2 GLU A 426      22.691  10.850 -15.747  1.00 91.94           O  
ATOM   3078  N   MET A 427      18.592  14.281 -16.644  1.00 92.80           N  
ATOM   3079  CA  MET A 427      17.899  15.087 -17.663  1.00 92.80           C  
ATOM   3080  C   MET A 427      18.362  16.554 -17.726  1.00 92.80           C  
ATOM   3081  CB  MET A 427      16.395  15.082 -17.373  1.00 92.80           C  
ATOM   3082  O   MET A 427      18.156  17.240 -18.736  1.00 92.80           O  
ATOM   3083  CG  MET A 427      15.683  13.765 -17.655  1.00 92.80           C  
ATOM   3084  SD  MET A 427      13.893  13.947 -17.432  1.00 92.80           S  
ATOM   3085  CE  MET A 427      13.776  13.591 -15.659  1.00 92.80           C  
ATOM   3086  N   SER A 428      18.942  17.061 -16.634  1.00 93.96           N  
ATOM   3087  CA  SER A 428      19.515  18.410 -16.555  1.00 93.96           C  
ATOM   3088  C   SER A 428      21.009  18.455 -16.883  1.00 93.96           C  
ATOM   3089  CB  SER A 428      19.279  19.041 -15.180  1.00 93.96           C  
ATOM   3090  O   SER A 428      21.607  19.523 -16.734  1.00 93.96           O  
ATOM   3091  OG  SER A 428      17.916  19.035 -14.824  1.00 93.96           O  
ATOM   3092  N   GLU A 429      21.607  17.328 -17.285  1.00 91.68           N  
ATOM   3093  CA  GLU A 429      23.029  17.193 -17.625  1.00 91.68           C  
ATOM   3094  C   GLU A 429      23.951  17.735 -16.514  1.00 91.68           C  
ATOM   3095  CB  GLU A 429      23.321  17.797 -19.012  1.00 91.68           C  
ATOM   3096  O   GLU A 429      24.935  18.445 -16.756  1.00 91.68           O  
ATOM   3097  CG  GLU A 429      22.497  17.169 -20.151  1.00 91.68           C  
ATOM   3098  CD  GLU A 429      22.791  17.801 -21.526  1.00 91.68           C  
ATOM   3099  OE1 GLU A 429      22.162  17.362 -22.515  1.00 91.68           O  
ATOM   3100  OE2 GLU A 429      23.624  18.738 -21.606  1.00 91.68           O  
ATOM   3101  N   LEU A 430      23.604  17.453 -15.251  1.00 94.05           N  
ATOM   3102  CA  LEU A 430      24.425  17.861 -14.114  1.00 94.05           C  
ATOM   3103  C   LEU A 430      25.752  17.079 -14.082  1.00 94.05           C  
ATOM   3104  CB  LEU A 430      23.638  17.720 -12.796  1.00 94.05           C  
ATOM   3105  O   LEU A 430      25.862  16.001 -14.666  1.00 94.05           O  
ATOM   3106  CG  LEU A 430      22.398  18.622 -12.675  1.00 94.05           C  
ATOM   3107  CD1 LEU A 430      21.826  18.513 -11.260  1.00 94.05           C  
ATOM   3108  CD2 LEU A 430      22.689  20.107 -12.928  1.00 94.05           C  
ATOM   3109  N   PRO A 431      26.787  17.588 -13.381  1.00 93.45           N  
ATOM   3110  CA  PRO A 431      28.048  16.865 -13.239  1.00 93.45           C  
ATOM   3111  C   PRO A 431      27.848  15.448 -12.690  1.00 93.45           C  
ATOM   3112  CB  PRO A 431      28.907  17.709 -12.292  1.00 93.45           C  
ATOM   3113  O   PRO A 431      27.035  15.244 -11.789  1.00 93.45           O  
ATOM   3114  CG  PRO A 431      28.354  19.121 -12.482  1.00 93.45           C  
ATOM   3115  CD  PRO A 431      26.865  18.884 -12.725  1.00 93.45           C  
ATOM   3116  N   HIS A 432      28.651  14.496 -13.168  1.00 90.55           N  
ATOM   3117  CA  HIS A 432      28.535  13.075 -12.814  1.00 90.55           C  
ATOM   3118  C   HIS A 432      28.565  12.811 -11.297  1.00 90.55           C  
ATOM   3119  CB  HIS A 432      29.664  12.314 -13.523  1.00 90.55           C  
ATOM   3120  O   HIS A 432      27.828  11.971 -10.798  1.00 90.55           O  
ATOM   3121  CG  HIS A 432      29.448  10.825 -13.549  1.00 90.55           C  
ATOM   3122  CD2 HIS A 432      30.225   9.862 -12.957  1.00 90.55           C  
ATOM   3123  ND1 HIS A 432      28.421  10.177 -14.200  1.00 90.55           N  
ATOM   3124  CE1 HIS A 432      28.578   8.858 -14.009  1.00 90.55           C  
ATOM   3125  NE2 HIS A 432      29.682   8.617 -13.289  1.00 90.55           N  
ATOM   3126  N   GLU A 433      29.332  13.604 -10.542  1.00 93.03           N  
ATOM   3127  CA  GLU A 433      29.401  13.558  -9.071  1.00 93.03           C  
ATOM   3128  C   GLU A 433      28.025  13.744  -8.394  1.00 93.03           C  
ATOM   3129  CB  GLU A 433      30.323  14.695  -8.594  1.00 93.03           C  
ATOM   3130  O   GLU A 433      27.781  13.228  -7.304  1.00 93.03           O  
ATOM   3131  CG  GLU A 433      31.771  14.612  -9.118  1.00 93.03           C  
ATOM   3132  CD  GLU A 433      32.607  15.871  -8.814  1.00 93.03           C  
ATOM   3133  OE1 GLU A 433      33.778  15.909  -9.256  1.00 93.03           O  
ATOM   3134  OE2 GLU A 433      32.087  16.812  -8.166  1.00 93.03           O  
ATOM   3135  N   VAL A 434      27.112  14.490  -9.028  1.00 93.96           N  
ATOM   3136  CA  VAL A 434      25.742  14.705  -8.540  1.00 93.96           C  
ATOM   3137  C   VAL A 434      24.921  13.435  -8.713  1.00 93.96           C  
ATOM   3138  CB  VAL A 434      25.046  15.863  -9.279  1.00 93.96           C  
ATOM   3139  O   VAL A 434      24.252  13.030  -7.763  1.00 93.96           O  
ATOM   3140  CG1 VAL A 434      23.699  16.211  -8.634  1.00 93.96           C  
ATOM   3141  CG2 VAL A 434      25.902  17.134  -9.265  1.00 93.96           C  
ATOM   3142  N   ARG A 435      25.022  12.800  -9.891  1.00 90.46           N  
ATOM   3143  CA  ARG A 435      24.359  11.528 -10.194  1.00 90.46           C  
ATOM   3144  C   ARG A 435      24.879  10.412  -9.284  1.00 90.46           C  
ATOM   3145  CB  ARG A 435      24.478  11.198 -11.697  1.00 90.46           C  
ATOM   3146  O   ARG A 435      24.078   9.699  -8.700  1.00 90.46           O  
ATOM   3147  CG  ARG A 435      23.686   9.945 -12.123  1.00 90.46           C  
ATOM   3148  CD  ARG A 435      22.152  10.104 -12.122  1.00 90.46           C  
ATOM   3149  NE  ARG A 435      21.484   8.799 -11.966  1.00 90.46           N  
ATOM   3150  NH1 ARG A 435      19.342   9.206 -12.751  1.00 90.46           N  
ATOM   3151  NH2 ARG A 435      19.844   7.241 -11.923  1.00 90.46           N  
ATOM   3152  CZ  ARG A 435      20.239   8.433 -12.230  1.00 90.46           C  
ATOM   3153  N   GLU A 436      26.187  10.349  -9.019  1.00 89.23           N  
ATOM   3154  CA  GLU A 436      26.765   9.401  -8.048  1.00 89.23           C  
ATOM   3155  C   GLU A 436      26.183   9.573  -6.631  1.00 89.23           C  
ATOM   3156  CB  GLU A 436      28.286   9.599  -7.944  1.00 89.23           C  
ATOM   3157  O   GLU A 436      25.930   8.596  -5.918  1.00 89.23           O  
ATOM   3158  CG  GLU A 436      29.102   9.109  -9.150  1.00 89.23           C  
ATOM   3159  CD  GLU A 436      30.621   9.275  -8.931  1.00 89.23           C  
ATOM   3160  OE1 GLU A 436      31.400   8.797  -9.785  1.00 89.23           O  
ATOM   3161  OE2 GLU A 436      31.025   9.863  -7.896  1.00 89.23           O  
ATOM   3162  N   ILE A 437      25.967  10.821  -6.195  1.00 92.49           N  
ATOM   3163  CA  ILE A 437      25.342  11.107  -4.899  1.00 92.49           C  
ATOM   3164  C   ILE A 437      23.879  10.659  -4.897  1.00 92.49           C  
ATOM   3165  CB  ILE A 437      25.503  12.599  -4.521  1.00 92.49           C  
ATOM   3166  O   ILE A 437      23.459  10.034  -3.921  1.00 92.49           O  
ATOM   3167  CG1 ILE A 437      26.966  12.862  -4.100  1.00 92.49           C  
ATOM   3168  CG2 ILE A 437      24.546  13.015  -3.381  1.00 92.49           C  
ATOM   3169  CD1 ILE A 437      27.320  14.349  -3.972  1.00 92.49           C  
ATOM   3170  N   THR A 438      23.105  10.982  -5.935  1.00 92.34           N  
ATOM   3171  CA  THR A 438      21.688  10.605  -6.013  1.00 92.34           C  
ATOM   3172  C   THR A 438      21.506   9.100  -6.162  1.00 92.34           C  
ATOM   3173  CB  THR A 438      20.936  11.347  -7.124  1.00 92.34           C  
ATOM   3174  O   THR A 438      20.698   8.551  -5.430  1.00 92.34           O  
ATOM   3175  CG2 THR A 438      20.822  12.843  -6.815  1.00 92.34           C  
ATOM   3176  OG1 THR A 438      21.612  11.236  -8.346  1.00 92.34           O  
ATOM   3177  N   ASP A 439      22.321   8.412  -6.964  1.00 86.14           N  
ATOM   3178  CA  ASP A 439      22.285   6.949  -7.129  1.00 86.14           C  
ATOM   3179  C   ASP A 439      22.571   6.229  -5.812  1.00 86.14           C  
ATOM   3180  CB  ASP A 439      23.353   6.505  -8.144  1.00 86.14           C  
ATOM   3181  O   ASP A 439      21.920   5.253  -5.440  1.00 86.14           O  
ATOM   3182  CG  ASP A 439      23.005   6.827  -9.594  1.00 86.14           C  
ATOM   3183  OD1 ASP A 439      21.817   7.080  -9.884  1.00 86.14           O  
ATOM   3184  OD2 ASP A 439      23.932   6.816 -10.428  1.00 86.14           O  
ATOM   3185  N   LYS A 440      23.533   6.740  -5.038  1.00 86.68           N  
ATOM   3186  CA  LYS A 440      23.801   6.203  -3.704  1.00 86.68           C  
ATOM   3187  C   LYS A 440      22.624   6.419  -2.752  1.00 86.68           C  
ATOM   3188  CB  LYS A 440      25.086   6.841  -3.192  1.00 86.68           C  
ATOM   3189  O   LYS A 440      22.376   5.579  -1.887  1.00 86.68           O  
ATOM   3190  CG  LYS A 440      25.484   6.254  -1.839  1.00 86.68           C  
ATOM   3191  CD  LYS A 440      26.811   6.874  -1.441  1.00 86.68           C  
ATOM   3192  CE  LYS A 440      27.190   6.417  -0.041  1.00 86.68           C  
ATOM   3193  NZ  LYS A 440      28.316   7.250   0.418  1.00 86.68           N  
ATOM   3194  N   LEU A 441      21.936   7.556  -2.854  1.00 90.52           N  
ATOM   3195  CA  LEU A 441      20.747   7.849  -2.055  1.00 90.52           C  
ATOM   3196  C   LEU A 441      19.554   6.981  -2.477  1.00 90.52           C  
ATOM   3197  CB  LEU A 441      20.425   9.355  -2.139  1.00 90.52           C  
ATOM   3198  O   LEU A 441      18.865   6.473  -1.590  1.00 90.52           O  
ATOM   3199  CG  LEU A 441      21.388  10.276  -1.371  1.00 90.52           C  
ATOM   3200  CD1 LEU A 441      20.962  11.732  -1.567  1.00 90.52           C  
ATOM   3201  CD2 LEU A 441      21.457  10.040   0.139  1.00 90.52           C  
ATOM   3202  N   ASP A 442      19.362   6.766  -3.775  1.00 87.60           N  
ATOM   3203  CA  ASP A 442      18.357   5.873  -4.349  1.00 87.60           C  
ATOM   3204  C   ASP A 442      18.606   4.409  -3.948  1.00 87.60           C  
ATOM   3205  CB  ASP A 442      18.329   6.039  -5.879  1.00 87.60           C  
ATOM   3206  O   ASP A 442      17.717   3.746  -3.429  1.00 87.60           O  
ATOM   3207  CG  ASP A 442      17.482   4.924  -6.495  1.00 87.60           C  
ATOM   3208  OD1 ASP A 442      16.393   4.677  -5.937  1.00 87.60           O  
ATOM   3209  OD2 ASP A 442      18.037   4.126  -7.277  1.00 87.60           O  
ATOM   3210  N   SER A 443      19.835   3.899  -4.038  1.00 80.39           N  
ATOM   3211  CA  SER A 443      20.169   2.535  -3.587  1.00 80.39           C  
ATOM   3212  C   SER A 443      19.791   2.283  -2.113  1.00 80.39           C  
ATOM   3213  CB  SER A 443      21.666   2.311  -3.801  1.00 80.39           C  
ATOM   3214  O   SER A 443      19.214   1.246  -1.756  1.00 80.39           O  
ATOM   3215  OG  SER A 443      22.073   1.060  -3.279  1.00 80.39           O  
ATOM   3216  N   VAL A 444      20.046   3.270  -1.248  1.00 84.89           N  
ATOM   3217  CA  VAL A 444      19.570   3.264   0.144  1.00 84.89           C  
ATOM   3218  C   VAL A 444      18.040   3.286   0.183  1.00 84.89           C  
ATOM   3219  CB  VAL A 444      20.188   4.449   0.911  1.00 84.89           C  
ATOM   3220  O   VAL A 444      17.448   2.497   0.917  1.00 84.89           O  
ATOM   3221  CG1 VAL A 444      19.589   4.684   2.303  1.00 84.89           C  
ATOM   3222  CG2 VAL A 444      21.699   4.211   1.082  1.00 84.89           C  
ATOM   3223  N   GLY A 445      17.419   4.136  -0.639  1.00 83.97           N  
ATOM   3224  CA  GLY A 445      15.975   4.245  -0.850  1.00 83.97           C  
ATOM   3225  C   GLY A 445      15.310   2.909  -1.175  1.00 83.97           C  
ATOM   3226  O   GLY A 445      14.373   2.517  -0.485  1.00 83.97           O  
ATOM   3227  N   ASN A 446      15.853   2.160  -2.131  1.00 80.85           N  
ATOM   3228  CA  ASN A 446      15.391   0.831  -2.533  1.00 80.85           C  
ATOM   3229  C   ASN A 446      15.455  -0.180  -1.381  1.00 80.85           C  
ATOM   3230  CB  ASN A 446      16.253   0.377  -3.725  1.00 80.85           C  
ATOM   3231  O   ASN A 446      14.508  -0.932  -1.137  1.00 80.85           O  
ATOM   3232  CG  ASN A 446      15.882   1.146  -4.977  1.00 80.85           C  
ATOM   3233  ND2 ASN A 446      16.803   1.823  -5.618  1.00 80.85           N  
ATOM   3234  OD1 ASN A 446      14.746   1.110  -5.392  1.00 80.85           O  
ATOM   3235  N   THR A 447      16.547  -0.159  -0.611  1.00 79.68           N  
ATOM   3236  CA  THR A 447      16.688  -1.006   0.584  1.00 79.68           C  
ATOM   3237  C   THR A 447      15.627  -0.653   1.627  1.00 79.68           C  
ATOM   3238  CB  THR A 447      18.083  -0.852   1.205  1.00 79.68           C  
ATOM   3239  O   THR A 447      14.974  -1.532   2.194  1.00 79.68           O  
ATOM   3240  CG2 THR A 447      18.300  -1.804   2.383  1.00 79.68           C  
ATOM   3241  OG1 THR A 447      19.087  -1.161   0.268  1.00 79.68           O  
ATOM   3242  N   THR A 448      15.426   0.640   1.884  1.00 83.87           N  
ATOM   3243  CA  THR A 448      14.424   1.113   2.840  1.00 83.87           C  
ATOM   3244  C   THR A 448      12.993   0.872   2.379  1.00 83.87           C  
ATOM   3245  CB  THR A 448      14.620   2.592   3.170  1.00 83.87           C  
ATOM   3246  O   THR A 448      12.158   0.520   3.211  1.00 83.87           O  
ATOM   3247  CG2 THR A 448      15.840   2.766   4.072  1.00 83.87           C  
ATOM   3248  OG1 THR A 448      14.839   3.422   2.065  1.00 83.87           O  
ATOM   3249  N   ALA A 449      12.730   0.969   1.078  1.00 83.87           N  
ATOM   3250  CA  ALA A 449      11.440   0.678   0.475  1.00 83.87           C  
ATOM   3251  C   ALA A 449      11.108  -0.812   0.587  1.00 83.87           C  
ATOM   3252  CB  ALA A 449      11.456   1.151  -0.982  1.00 83.87           C  
ATOM   3253  O   ALA A 449       9.994  -1.179   0.947  1.00 83.87           O  
ATOM   3254  N   ALA A 450      12.083  -1.705   0.389  1.00 83.22           N  
ATOM   3255  CA  ALA A 450      11.882  -3.134   0.624  1.00 83.22           C  
ATOM   3256  C   ALA A 450      11.512  -3.434   2.090  1.00 83.22           C  
ATOM   3257  CB  ALA A 450      13.142  -3.887   0.194  1.00 83.22           C  
ATOM   3258  O   ALA A 450      10.569  -4.182   2.358  1.00 83.22           O  
ATOM   3259  N   ILE A 451      12.200  -2.804   3.051  1.00 87.27           N  
ATOM   3260  CA  ILE A 451      11.854  -2.906   4.479  1.00 87.27           C  
ATOM   3261  C   ILE A 451      10.438  -2.359   4.730  1.00 87.27           C  
ATOM   3262  CB  ILE A 451      12.910  -2.179   5.348  1.00 87.27           C  
ATOM   3263  O   ILE A 451       9.657  -2.993   5.445  1.00 87.27           O  
ATOM   3264  CG1 ILE A 451      14.291  -2.865   5.234  1.00 87.27           C  
ATOM   3265  CG2 ILE A 451      12.489  -2.118   6.831  1.00 87.27           C  
ATOM   3266  CD1 ILE A 451      15.437  -2.028   5.819  1.00 87.27           C  
ATOM   3267  N   GLY A 452      10.101  -1.213   4.130  1.00 88.13           N  
ATOM   3268  CA  GLY A 452       8.789  -0.568   4.202  1.00 88.13           C  
ATOM   3269  C   GLY A 452       7.665  -1.448   3.658  1.00 88.13           C  
ATOM   3270  O   GLY A 452       6.647  -1.622   4.326  1.00 88.13           O  
ATOM   3271  N   LYS A 453       7.873  -2.092   2.507  1.00 88.07           N  
ATOM   3272  CA  LYS A 453       6.943  -3.052   1.892  1.00 88.07           C  
ATOM   3273  C   LYS A 453       6.753  -4.292   2.759  1.00 88.07           C  
ATOM   3274  CB  LYS A 453       7.450  -3.435   0.490  1.00 88.07           C  
ATOM   3275  O   LYS A 453       5.618  -4.687   3.021  1.00 88.07           O  
ATOM   3276  CG  LYS A 453       7.272  -2.292  -0.524  1.00 88.07           C  
ATOM   3277  CD  LYS A 453       7.919  -2.623  -1.878  1.00 88.07           C  
ATOM   3278  CE  LYS A 453       7.760  -1.426  -2.827  1.00 88.07           C  
ATOM   3279  NZ  LYS A 453       8.328  -1.677  -4.172  1.00 88.07           N  
ATOM   3280  N   GLY A 454       7.841  -4.867   3.277  1.00 90.07           N  
ATOM   3281  CA  GLY A 454       7.774  -5.982   4.225  1.00 90.07           C  
ATOM   3282  C   GLY A 454       6.952  -5.632   5.468  1.00 90.07           C  
ATOM   3283  O   GLY A 454       6.063  -6.383   5.878  1.00 90.07           O  
ATOM   3284  N   PHE A 455       7.200  -4.449   6.034  1.00 91.94           N  
ATOM   3285  CA  PHE A 455       6.417  -3.908   7.141  1.00 91.94           C  
ATOM   3286  C   PHE A 455       4.942  -3.709   6.764  1.00 91.94           C  
ATOM   3287  CB  PHE A 455       7.065  -2.600   7.606  1.00 91.94           C  
ATOM   3288  O   PHE A 455       4.067  -4.115   7.528  1.00 91.94           O  
ATOM   3289  CG  PHE A 455       6.282  -1.879   8.680  1.00 91.94           C  
ATOM   3290  CD1 PHE A 455       5.204  -1.046   8.322  1.00 91.94           C  
ATOM   3291  CD2 PHE A 455       6.643  -2.024  10.031  1.00 91.94           C  
ATOM   3292  CE1 PHE A 455       4.503  -0.339   9.308  1.00 91.94           C  
ATOM   3293  CE2 PHE A 455       5.947  -1.306  11.018  1.00 91.94           C  
ATOM   3294  CZ  PHE A 455       4.886  -0.458  10.650  1.00 91.94           C  
ATOM   3295  N   ALA A 456       4.650  -3.133   5.593  1.00 93.19           N  
ATOM   3296  CA  ALA A 456       3.288  -2.899   5.120  1.00 93.19           C  
ATOM   3297  C   ALA A 456       2.500  -4.213   5.038  1.00 93.19           C  
ATOM   3298  CB  ALA A 456       3.331  -2.168   3.772  1.00 93.19           C  
ATOM   3299  O   ALA A 456       1.405  -4.296   5.592  1.00 93.19           O  
ATOM   3300  N   ILE A 457       3.095  -5.272   4.479  1.00 93.22           N  
ATOM   3301  CA  ILE A 457       2.471  -6.600   4.380  1.00 93.22           C  
ATOM   3302  C   ILE A 457       2.233  -7.217   5.765  1.00 93.22           C  
ATOM   3303  CB  ILE A 457       3.334  -7.528   3.499  1.00 93.22           C  
ATOM   3304  O   ILE A 457       1.137  -7.701   6.057  1.00 93.22           O  
ATOM   3305  CG1 ILE A 457       3.490  -6.994   2.056  1.00 93.22           C  
ATOM   3306  CG2 ILE A 457       2.706  -8.928   3.441  1.00 93.22           C  
ATOM   3307  CD1 ILE A 457       4.688  -7.606   1.323  1.00 93.22           C  
ATOM   3308  N   GLY A 458       3.230  -7.164   6.656  1.00 94.44           N  
ATOM   3309  CA  GLY A 458       3.082  -7.644   8.034  1.00 94.44           C  
ATOM   3310  C   GLY A 458       1.983  -6.898   8.800  1.00 94.44           C  
ATOM   3311  O   GLY A 458       1.178  -7.513   9.505  1.00 94.44           O  
ATOM   3312  N   SER A 459       1.906  -5.578   8.617  1.00 95.21           N  
ATOM   3313  CA  SER A 459       0.903  -4.730   9.264  1.00 95.21           C  
ATOM   3314  C   SER A 459      -0.488  -4.955   8.691  1.00 95.21           C  
ATOM   3315  CB  SER A 459       1.312  -3.257   9.191  1.00 95.21           C  
ATOM   3316  O   SER A 459      -1.462  -4.972   9.446  1.00 95.21           O  
ATOM   3317  OG  SER A 459       1.101  -2.700   7.910  1.00 95.21           O  
ATOM   3318  N   ALA A 460      -0.584  -5.218   7.386  1.00 96.11           N  
ATOM   3319  CA  ALA A 460      -1.826  -5.566   6.725  1.00 96.11           C  
ATOM   3320  C   ALA A 460      -2.385  -6.884   7.257  1.00 96.11           C  
ATOM   3321  CB  ALA A 460      -1.595  -5.605   5.213  1.00 96.11           C  
ATOM   3322  O   ALA A 460      -3.572  -6.950   7.561  1.00 96.11           O  
ATOM   3323  N   ALA A 461      -1.533  -7.892   7.464  1.00 96.92           N  
ATOM   3324  CA  ALA A 461      -1.939  -9.168   8.042  1.00 96.92           C  
ATOM   3325  C   ALA A 461      -2.522  -9.007   9.459  1.00 96.92           C  
ATOM   3326  CB  ALA A 461      -0.732 -10.110   8.036  1.00 96.92           C  
ATOM   3327  O   ALA A 461      -3.625  -9.483   9.729  1.00 96.92           O  
ATOM   3328  N   LEU A 462      -1.814  -8.306  10.358  1.00 96.22           N  
ATOM   3329  CA  LEU A 462      -2.292  -8.088  11.731  1.00 96.22           C  
ATOM   3330  C   LEU A 462      -3.545  -7.205  11.779  1.00 96.22           C  
ATOM   3331  CB  LEU A 462      -1.182  -7.479  12.606  1.00 96.22           C  
ATOM   3332  O   LEU A 462      -4.454  -7.487  12.556  1.00 96.22           O  
ATOM   3333  CG  LEU A 462       0.001  -8.405  12.933  1.00 96.22           C  
ATOM   3334  CD1 LEU A 462       0.956  -7.665  13.873  1.00 96.22           C  
ATOM   3335  CD2 LEU A 462      -0.431  -9.695  13.639  1.00 96.22           C  
ATOM   3336  N   THR A 463      -3.612  -6.171  10.940  1.00 97.38           N  
ATOM   3337  CA  THR A 463      -4.760  -5.254  10.876  1.00 97.38           C  
ATOM   3338  C   THR A 463      -5.993  -5.935  10.293  1.00 97.38           C  
ATOM   3339  CB  THR A 463      -4.424  -4.005  10.051  1.00 97.38           C  
ATOM   3340  O   THR A 463      -7.087  -5.794  10.830  1.00 97.38           O  
ATOM   3341  CG2 THR A 463      -5.570  -2.997  10.019  1.00 97.38           C  
ATOM   3342  OG1 THR A 463      -3.306  -3.367  10.619  1.00 97.38           O  
ATOM   3343  N   ALA A 464      -5.843  -6.721   9.227  1.00 97.65           N  
ATOM   3344  CA  ALA A 464      -6.950  -7.485   8.664  1.00 97.65           C  
ATOM   3345  C   ALA A 464      -7.446  -8.545   9.657  1.00 97.65           C  
ATOM   3346  CB  ALA A 464      -6.504  -8.092   7.335  1.00 97.65           C  
ATOM   3347  O   ALA A 464      -8.649  -8.678   9.852  1.00 97.65           O  
ATOM   3348  N   LEU A 465      -6.544  -9.235  10.365  1.00 95.68           N  
ATOM   3349  CA  LEU A 465      -6.935 -10.172  11.420  1.00 95.68           C  
ATOM   3350  C   LEU A 465      -7.671  -9.473  12.574  1.00 95.68           C  
ATOM   3351  CB  LEU A 465      -5.683 -10.905  11.919  1.00 95.68           C  
ATOM   3352  O   LEU A 465      -8.662  -9.998  13.084  1.00 95.68           O  
ATOM   3353  CG  LEU A 465      -5.976 -11.976  12.984  1.00 95.68           C  
ATOM   3354  CD1 LEU A 465      -6.872 -13.103  12.468  1.00 95.68           C  
ATOM   3355  CD2 LEU A 465      -4.654 -12.589  13.434  1.00 95.68           C  
ATOM   3356  N   SER A 466      -7.222  -8.284  12.980  1.00 95.91           N  
ATOM   3357  CA  SER A 466      -7.880  -7.530  14.045  1.00 95.91           C  
ATOM   3358  C   SER A 466      -9.255  -7.013  13.606  1.00 95.91           C  
ATOM   3359  CB  SER A 466      -6.956  -6.421  14.560  1.00 95.91           C  
ATOM   3360  O   SER A 466     -10.229  -7.129  14.349  1.00 95.91           O  
ATOM   3361  OG  SER A 466      -6.876  -5.306  13.700  1.00 95.91           O  
ATOM   3362  N   LEU A 467      -9.377  -6.495  12.382  1.00 97.32           N  
ATOM   3363  CA  LEU A 467     -10.662  -6.103  11.800  1.00 97.32           C  
ATOM   3364  C   LEU A 467     -11.600  -7.306  11.648  1.00 97.32           C  
ATOM   3365  CB  LEU A 467     -10.417  -5.434  10.437  1.00 97.32           C  
ATOM   3366  O   LEU A 467     -12.804  -7.173  11.856  1.00 97.32           O  
ATOM   3367  CG  LEU A 467      -9.830  -4.017  10.498  1.00 97.32           C  
ATOM   3368  CD1 LEU A 467      -9.426  -3.595   9.085  1.00 97.32           C  
ATOM   3369  CD2 LEU A 467     -10.866  -3.023  11.029  1.00 97.32           C  
ATOM   3370  N   PHE A 468     -11.061  -8.488  11.345  1.00 95.52           N  
ATOM   3371  CA  PHE A 468     -11.843  -9.713  11.227  1.00 95.52           C  
ATOM   3372  C   PHE A 468     -12.399 -10.137  12.588  1.00 95.52           C  
ATOM   3373  CB  PHE A 468     -10.979 -10.805  10.584  1.00 95.52           C  
ATOM   3374  O   PHE A 468     -13.574 -10.483  12.701  1.00 95.52           O  
ATOM   3375  CG  PHE A 468     -11.640 -12.159  10.426  1.00 95.52           C  
ATOM   3376  CD1 PHE A 468     -10.848 -13.320  10.475  1.00 95.52           C  
ATOM   3377  CD2 PHE A 468     -13.025 -12.269  10.186  1.00 95.52           C  
ATOM   3378  CE1 PHE A 468     -11.430 -14.580  10.261  1.00 95.52           C  
ATOM   3379  CE2 PHE A 468     -13.609 -13.529   9.993  1.00 95.52           C  
ATOM   3380  CZ  PHE A 468     -12.805 -14.679  10.002  1.00 95.52           C  
ATOM   3381  N   ALA A 469     -11.602  -9.999  13.647  1.00 93.78           N  
ATOM   3382  CA  ALA A 469     -12.071 -10.160  15.017  1.00 93.78           C  
ATOM   3383  C   ALA A 469     -13.166  -9.143  15.387  1.00 93.78           C  
ATOM   3384  CB  ALA A 469     -10.859 -10.044  15.938  1.00 93.78           C  
ATOM   3385  O   ALA A 469     -14.169  -9.508  15.999  1.00 93.78           O  
ATOM   3386  N   SER A 470     -13.016  -7.878  14.980  1.00 95.52           N  
ATOM   3387  CA  SER A 470     -14.063  -6.864  15.144  1.00 95.52           C  
ATOM   3388  C   SER A 470     -15.350  -7.234  14.396  1.00 95.52           C  
ATOM   3389  CB  SER A 470     -13.561  -5.491  14.683  1.00 95.52           C  
ATOM   3390  O   SER A 470     -16.434  -7.047  14.940  1.00 95.52           O  
ATOM   3391  OG  SER A 470     -12.446  -5.070  15.454  1.00 95.52           O  
ATOM   3392  N   TYR A 471     -15.252  -7.799  13.189  1.00 96.20           N  
ATOM   3393  CA  TYR A 471     -16.404  -8.291  12.427  1.00 96.20           C  
ATOM   3394  C   TYR A 471     -17.106  -9.462  13.125  1.00 96.20           C  
ATOM   3395  CB  TYR A 471     -15.956  -8.687  11.012  1.00 96.20           C  
ATOM   3396  O   TYR A 471     -18.332  -9.451  13.251  1.00 96.20           O  
ATOM   3397  CG  TYR A 471     -16.960  -9.567  10.295  1.00 96.20           C  
ATOM   3398  CD1 TYR A 471     -16.802 -10.968  10.290  1.00 96.20           C  
ATOM   3399  CD2 TYR A 471     -18.100  -8.986   9.715  1.00 96.20           C  
ATOM   3400  CE1 TYR A 471     -17.783 -11.788   9.700  1.00 96.20           C  
ATOM   3401  CE2 TYR A 471     -19.069  -9.799   9.103  1.00 96.20           C  
ATOM   3402  OH  TYR A 471     -19.893 -11.980   8.570  1.00 96.20           O  
ATOM   3403  CZ  TYR A 471     -18.921 -11.201   9.110  1.00 96.20           C  
ATOM   3404  N   ALA A 472     -16.350 -10.453  13.609  1.00 94.06           N  
ATOM   3405  CA  ALA A 472     -16.913 -11.589  14.337  1.00 94.06           C  
ATOM   3406  C   ALA A 472     -17.690 -11.114  15.574  1.00 94.06           C  
ATOM   3407  CB  ALA A 472     -15.781 -12.553  14.708  1.00 94.06           C  
ATOM   3408  O   ALA A 472     -18.822 -11.536  15.798  1.00 94.06           O  
ATOM   3409  N   GLN A 473     -17.133 -10.142  16.301  1.00 92.00           N  
ATOM   3410  CA  GLN A 473     -17.815  -9.503  17.421  1.00 92.00           C  
ATOM   3411  C   GLN A 473     -19.082  -8.748  16.991  1.00 92.00           C  
ATOM   3412  CB  GLN A 473     -16.821  -8.574  18.132  1.00 92.00           C  
ATOM   3413  O   GLN A 473     -20.122  -8.896  17.624  1.00 92.00           O  
ATOM   3414  CG  GLN A 473     -17.446  -7.806  19.307  1.00 92.00           C  
ATOM   3415  CD  GLN A 473     -18.105  -8.719  20.339  1.00 92.00           C  
ATOM   3416  NE2 GLN A 473     -19.248  -8.363  20.873  1.00 92.00           N  
ATOM   3417  OE1 GLN A 473     -17.598  -9.761  20.700  1.00 92.00           O  
ATOM   3418  N   ALA A 474     -19.013  -7.945  15.926  1.00 93.47           N  
ATOM   3419  CA  ALA A 474     -20.146  -7.151  15.444  1.00 93.47           C  
ATOM   3420  C   ALA A 474     -21.296  -8.008  14.888  1.00 93.47           C  
ATOM   3421  CB  ALA A 474     -19.629  -6.177  14.380  1.00 93.47           C  
ATOM   3422  O   ALA A 474     -22.438  -7.565  14.866  1.00 93.47           O  
ATOM   3423  N   THR A 475     -21.000  -9.230  14.440  1.00 94.19           N  
ATOM   3424  CA  THR A 475     -21.987 -10.191  13.925  1.00 94.19           C  
ATOM   3425  C   THR A 475     -22.388 -11.265  14.935  1.00 94.19           C  
ATOM   3426  CB  THR A 475     -21.516 -10.834  12.615  1.00 94.19           C  
ATOM   3427  O   THR A 475     -23.124 -12.192  14.578  1.00 94.19           O  
ATOM   3428  CG2 THR A 475     -21.451  -9.828  11.474  1.00 94.19           C  
ATOM   3429  OG1 THR A 475     -20.243 -11.419  12.751  1.00 94.19           O  
ATOM   3430  N   GLU A 476     -21.923 -11.160  16.183  1.00 90.28           N  
ATOM   3431  CA  GLU A 476     -22.177 -12.134  17.254  1.00 90.28           C  
ATOM   3432  C   GLU A 476     -21.788 -13.570  16.847  1.00 90.28           C  
ATOM   3433  CB  GLU A 476     -23.630 -12.032  17.751  1.00 90.28           C  
ATOM   3434  O   GLU A 476     -22.478 -14.543  17.156  1.00 90.28           O  
ATOM   3435  CG  GLU A 476     -24.045 -10.619  18.196  1.00 90.28           C  
ATOM   3436  CD  GLU A 476     -25.532 -10.536  18.584  1.00 90.28           C  
ATOM   3437  OE1 GLU A 476     -25.969  -9.417  18.931  1.00 90.28           O  
ATOM   3438  OE2 GLU A 476     -26.234 -11.573  18.515  1.00 90.28           O  
ATOM   3439  N   LEU A 477     -20.712 -13.715  16.069  1.00 90.18           N  
ATOM   3440  CA  LEU A 477     -20.156 -15.015  15.712  1.00 90.18           C  
ATOM   3441  C   LEU A 477     -19.213 -15.484  16.818  1.00 90.18           C  
ATOM   3442  CB  LEU A 477     -19.441 -14.941  14.352  1.00 90.18           C  
ATOM   3443  O   LEU A 477     -18.101 -14.980  16.956  1.00 90.18           O  
ATOM   3444  CG  LEU A 477     -20.383 -14.898  13.139  1.00 90.18           C  
ATOM   3445  CD1 LEU A 477     -19.567 -14.678  11.864  1.00 90.18           C  
ATOM   3446  CD2 LEU A 477     -21.163 -16.207  12.976  1.00 90.18           C  
ATOM   3447  N   GLU A 478     -19.644 -16.489  17.579  1.00 84.84           N  
ATOM   3448  CA  GLU A 478     -18.805 -17.125  18.603  1.00 84.84           C  
ATOM   3449  C   GLU A 478     -17.735 -18.041  17.996  1.00 84.84           C  
ATOM   3450  CB  GLU A 478     -19.678 -17.958  19.550  1.00 84.84           C  
ATOM   3451  O   GLU A 478     -16.648 -18.204  18.548  1.00 84.84           O  
ATOM   3452  CG  GLU A 478     -20.700 -17.120  20.332  1.00 84.84           C  
ATOM   3453  CD  GLU A 478     -21.460 -17.947  21.383  1.00 84.84           C  
ATOM   3454  OE1 GLU A 478     -22.168 -17.321  22.203  1.00 84.84           O  
ATOM   3455  OE2 GLU A 478     -21.324 -19.193  21.382  1.00 84.84           O  
ATOM   3456  N   SER A 479     -18.040 -18.653  16.850  1.00 88.19           N  
ATOM   3457  CA  SER A 479     -17.123 -19.527  16.126  1.00 88.19           C  
ATOM   3458  C   SER A 479     -17.401 -19.492  14.627  1.00 88.19           C  
ATOM   3459  CB  SER A 479     -17.198 -20.959  16.674  1.00 88.19           C  
ATOM   3460  O   SER A 479     -18.491 -19.130  14.185  1.00 88.19           O  
ATOM   3461  OG  SER A 479     -18.456 -21.549  16.431  1.00 88.19           O  
ATOM   3462  N   ILE A 480     -16.390 -19.864  13.844  1.00 88.24           N  
ATOM   3463  CA  ILE A 480     -16.505 -20.072  12.402  1.00 88.24           C  
ATOM   3464  C   ILE A 480     -16.181 -21.538  12.154  1.00 88.24           C  
ATOM   3465  CB  ILE A 480     -15.598 -19.089  11.630  1.00 88.24           C  
ATOM   3466  O   ILE A 480     -15.017 -21.940  12.168  1.00 88.24           O  
ATOM   3467  CG1 ILE A 480     -16.105 -17.648  11.865  1.00 88.24           C  
ATOM   3468  CG2 ILE A 480     -15.584 -19.416  10.125  1.00 88.24           C  
ATOM   3469  CD1 ILE A 480     -15.221 -16.569  11.246  1.00 88.24           C  
ATOM   3470  N   ASP A 481     -17.225 -22.344  11.979  1.00 92.54           N  
ATOM   3471  CA  ASP A 481     -17.067 -23.766  11.703  1.00 92.54           C  
ATOM   3472  C   ASP A 481     -16.743 -23.984  10.223  1.00 92.54           C  
ATOM   3473  CB  ASP A 481     -18.309 -24.551  12.146  1.00 92.54           C  
ATOM   3474  O   ASP A 481     -17.592 -23.799   9.352  1.00 92.54           O  
ATOM   3475  CG  ASP A 481     -18.119 -26.059  11.940  1.00 92.54           C  
ATOM   3476  OD1 ASP A 481     -16.968 -26.475  11.660  1.00 92.54           O  
ATOM   3477  OD2 ASP A 481     -19.126 -26.789  12.025  1.00 92.54           O  
ATOM   3478  N   ILE A 482     -15.507 -24.388   9.933  1.00 92.12           N  
ATOM   3479  CA  ILE A 482     -15.046 -24.691   8.571  1.00 92.12           C  
ATOM   3480  C   ILE A 482     -15.657 -26.010   8.056  1.00 92.12           C  
ATOM   3481  CB  ILE A 482     -13.496 -24.684   8.521  1.00 92.12           C  
ATOM   3482  O   ILE A 482     -15.684 -26.244   6.849  1.00 92.12           O  
ATOM   3483  CG1 ILE A 482     -12.932 -23.325   9.012  1.00 92.12           C  
ATOM   3484  CG2 ILE A 482     -12.984 -24.982   7.097  1.00 92.12           C  
ATOM   3485  CD1 ILE A 482     -11.406 -23.291   9.172  1.00 92.12           C  
ATOM   3486  N   LEU A 483     -16.182 -26.868   8.941  1.00 94.38           N  
ATOM   3487  CA  LEU A 483     -16.907 -28.080   8.548  1.00 94.38           C  
ATOM   3488  C   LEU A 483     -18.302 -27.761   7.996  1.00 94.38           C  
ATOM   3489  CB  LEU A 483     -17.013 -29.048   9.740  1.00 94.38           C  
ATOM   3490  O   LEU A 483     -18.865 -28.561   7.245  1.00 94.38           O  
ATOM   3491  CG  LEU A 483     -15.672 -29.450  10.376  1.00 94.38           C  
ATOM   3492  CD1 LEU A 483     -15.923 -30.331  11.600  1.00 94.38           C  
ATOM   3493  CD2 LEU A 483     -14.796 -30.237   9.395  1.00 94.38           C  
ATOM   3494  N   ASN A 484     -18.849 -26.585   8.314  1.00 93.77           N  
ATOM   3495  CA  ASN A 484     -20.074 -26.097   7.701  1.00 93.77           C  
ATOM   3496  C   ASN A 484     -19.829 -25.809   6.210  1.00 93.77           C  
ATOM   3497  CB  ASN A 484     -20.576 -24.880   8.490  1.00 93.77           C  
ATOM   3498  O   ASN A 484     -18.952 -25.031   5.831  1.00 93.77           O  
ATOM   3499  CG  ASN A 484     -21.864 -24.280   7.962  1.00 93.77           C  
ATOM   3500  ND2 ASN A 484     -22.767 -23.921   8.836  1.00 93.77           N  
ATOM   3501  OD1 ASN A 484     -22.060 -24.107   6.768  1.00 93.77           O  
ATOM   3502  N   THR A 485     -20.640 -26.422   5.346  1.00 94.02           N  
ATOM   3503  CA  THR A 485     -20.493 -26.324   3.887  1.00 94.02           C  
ATOM   3504  C   THR A 485     -20.612 -24.890   3.373  1.00 94.02           C  
ATOM   3505  CB  THR A 485     -21.547 -27.197   3.192  1.00 94.02           C  
ATOM   3506  O   THR A 485     -19.904 -24.518   2.442  1.00 94.02           O  
ATOM   3507  CG2 THR A 485     -21.275 -27.387   1.701  1.00 94.02           C  
ATOM   3508  OG1 THR A 485     -21.580 -28.479   3.778  1.00 94.02           O  
ATOM   3509  N   VAL A 486     -21.465 -24.065   3.982  1.00 94.28           N  
ATOM   3510  CA  VAL A 486     -21.634 -22.655   3.606  1.00 94.28           C  
ATOM   3511  C   VAL A 486     -20.367 -21.862   3.935  1.00 94.28           C  
ATOM   3512  CB  VAL A 486     -22.860 -22.054   4.318  1.00 94.28           C  
ATOM   3513  O   VAL A 486     -19.867 -21.118   3.089  1.00 94.28           O  
ATOM   3514  CG1 VAL A 486     -23.031 -20.583   3.961  1.00 94.28           C  
ATOM   3515  CG2 VAL A 486     -24.152 -22.796   3.951  1.00 94.28           C  
ATOM   3516  N   THR A 487     -19.808 -22.063   5.130  1.00 96.35           N  
ATOM   3517  CA  THR A 487     -18.527 -21.464   5.534  1.00 96.35           C  
ATOM   3518  C   THR A 487     -17.398 -21.902   4.609  1.00 96.35           C  
ATOM   3519  CB  THR A 487     -18.159 -21.877   6.961  1.00 96.35           C  
ATOM   3520  O   THR A 487     -16.600 -21.073   4.175  1.00 96.35           O  
ATOM   3521  CG2 THR A 487     -16.924 -21.142   7.471  1.00 96.35           C  
ATOM   3522  OG1 THR A 487     -19.209 -21.576   7.842  1.00 96.35           O  
ATOM   3523  N   LEU A 488     -17.345 -23.191   4.260  1.00 97.11           N  
ATOM   3524  CA  LEU A 488     -16.331 -23.749   3.369  1.00 97.11           C  
ATOM   3525  C   LEU A 488     -16.406 -23.153   1.953  1.00 97.11           C  
ATOM   3526  CB  LEU A 488     -16.494 -25.278   3.354  1.00 97.11           C  
ATOM   3527  O   LEU A 488     -15.373 -22.851   1.359  1.00 97.11           O  
ATOM   3528  CG  LEU A 488     -15.406 -26.020   2.560  1.00 97.11           C  
ATOM   3529  CD1 LEU A 488     -14.012 -25.810   3.154  1.00 97.11           C  
ATOM   3530  CD2 LEU A 488     -15.709 -27.517   2.552  1.00 97.11           C  
ATOM   3531  N   VAL A 489     -17.613 -22.933   1.419  1.00 96.99           N  
ATOM   3532  CA  VAL A 489     -17.810 -22.220   0.143  1.00 96.99           C  
ATOM   3533  C   VAL A 489     -17.269 -20.796   0.236  1.00 96.99           C  
ATOM   3534  CB  VAL A 489     -19.298 -22.216  -0.264  1.00 96.99           C  
ATOM   3535  O   VAL A 489     -16.523 -20.365  -0.647  1.00 96.99           O  
ATOM   3536  CG1 VAL A 489     -19.607 -21.242  -1.410  1.00 96.99           C  
ATOM   3537  CG2 VAL A 489     -19.725 -23.612  -0.733  1.00 96.99           C  
ATOM   3538  N   GLY A 490     -17.591 -20.093   1.326  1.00 97.90           N  
ATOM   3539  CA  GLY A 490     -17.016 -18.787   1.632  1.00 97.90           C  
ATOM   3540  C   GLY A 490     -15.490 -18.826   1.606  1.00 97.90           C  
ATOM   3541  O   GLY A 490     -14.874 -18.043   0.890  1.00 97.90           O  
ATOM   3542  N   LEU A 491     -14.887 -19.792   2.303  1.00 98.04           N  
ATOM   3543  CA  LEU A 491     -13.438 -19.989   2.388  1.00 98.04           C  
ATOM   3544  C   LEU A 491     -12.776 -20.165   1.018  1.00 98.04           C  
ATOM   3545  CB  LEU A 491     -13.159 -21.185   3.320  1.00 98.04           C  
ATOM   3546  O   LEU A 491     -11.784 -19.494   0.738  1.00 98.04           O  
ATOM   3547  CG  LEU A 491     -11.670 -21.395   3.646  1.00 98.04           C  
ATOM   3548  CD1 LEU A 491     -11.173 -20.366   4.657  1.00 98.04           C  
ATOM   3549  CD2 LEU A 491     -11.449 -22.778   4.252  1.00 98.04           C  
ATOM   3550  N   PHE A 492     -13.324 -21.021   0.152  1.00 97.86           N  
ATOM   3551  CA  PHE A 492     -12.786 -21.228  -1.197  1.00 97.86           C  
ATOM   3552  C   PHE A 492     -12.867 -19.968  -2.059  1.00 97.86           C  
ATOM   3553  CB  PHE A 492     -13.520 -22.381  -1.892  1.00 97.86           C  
ATOM   3554  O   PHE A 492     -11.898 -19.626  -2.738  1.00 97.86           O  
ATOM   3555  CG  PHE A 492     -12.924 -23.741  -1.602  1.00 97.86           C  
ATOM   3556  CD1 PHE A 492     -11.654 -24.064  -2.115  1.00 97.86           C  
ATOM   3557  CD2 PHE A 492     -13.633 -24.687  -0.842  1.00 97.86           C  
ATOM   3558  CE1 PHE A 492     -11.091 -25.327  -1.861  1.00 97.86           C  
ATOM   3559  CE2 PHE A 492     -13.071 -25.950  -0.589  1.00 97.86           C  
ATOM   3560  CZ  PHE A 492     -11.800 -26.270  -1.096  1.00 97.86           C  
ATOM   3561  N   ILE A 493     -14.000 -19.261  -2.019  1.00 98.24           N  
ATOM   3562  CA  ILE A 493     -14.167 -18.006  -2.760  1.00 98.24           C  
ATOM   3563  C   ILE A 493     -13.182 -16.964  -2.230  1.00 98.24           C  
ATOM   3564  CB  ILE A 493     -15.635 -17.533  -2.701  1.00 98.24           C  
ATOM   3565  O   ILE A 493     -12.463 -16.355  -3.015  1.00 98.24           O  
ATOM   3566  CG1 ILE A 493     -16.507 -18.517  -3.518  1.00 98.24           C  
ATOM   3567  CG2 ILE A 493     -15.782 -16.100  -3.254  1.00 98.24           C  
ATOM   3568  CD1 ILE A 493     -18.013 -18.341  -3.316  1.00 98.24           C  
ATOM   3569  N   GLY A 494     -13.082 -16.825  -0.907  1.00 98.35           N  
ATOM   3570  CA  GLY A 494     -12.116 -15.959  -0.243  1.00 98.35           C  
ATOM   3571  C   GLY A 494     -10.681 -16.226  -0.680  1.00 98.35           C  
ATOM   3572  O   GLY A 494      -9.986 -15.304  -1.091  1.00 98.35           O  
ATOM   3573  N   ALA A 495     -10.251 -17.489  -0.652  1.00 98.48           N  
ATOM   3574  CA  ALA A 495      -8.899 -17.884  -1.045  1.00 98.48           C  
ATOM   3575  C   ALA A 495      -8.599 -17.620  -2.531  1.00 98.48           C  
ATOM   3576  CB  ALA A 495      -8.712 -19.363  -0.688  1.00 98.48           C  
ATOM   3577  O   ALA A 495      -7.458 -17.341  -2.889  1.00 98.48           O  
ATOM   3578  N   MET A 496      -9.612 -17.667  -3.397  1.00 98.22           N  
ATOM   3579  CA  MET A 496      -9.470 -17.366  -4.823  1.00 98.22           C  
ATOM   3580  C   MET A 496      -9.310 -15.862  -5.101  1.00 98.22           C  
ATOM   3581  CB  MET A 496     -10.667 -17.998  -5.553  1.00 98.22           C  
ATOM   3582  O   MET A 496      -8.583 -15.496  -6.026  1.00 98.22           O  
ATOM   3583  CG  MET A 496     -10.750 -17.686  -7.052  1.00 98.22           C  
ATOM   3584  SD  MET A 496     -11.477 -16.084  -7.511  1.00 98.22           S  
ATOM   3585  CE  MET A 496     -13.155 -16.228  -6.843  1.00 98.22           C  
ATOM   3586  N   LEU A 497      -9.934 -14.984  -4.304  1.00 98.30           N  
ATOM   3587  CA  LEU A 497      -9.972 -13.540  -4.580  1.00 98.30           C  
ATOM   3588  C   LEU A 497      -8.588 -12.892  -4.732  1.00 98.30           C  
ATOM   3589  CB  LEU A 497     -10.810 -12.793  -3.525  1.00 98.30           C  
ATOM   3590  O   LEU A 497      -8.428 -12.149  -5.695  1.00 98.30           O  
ATOM   3591  CG  LEU A 497     -12.316 -13.043  -3.644  1.00 98.30           C  
ATOM   3592  CD1 LEU A 497     -13.020 -12.582  -2.368  1.00 98.30           C  
ATOM   3593  CD2 LEU A 497     -12.940 -12.324  -4.839  1.00 98.30           C  
ATOM   3594  N   PRO A 498      -7.575 -13.170  -3.888  1.00 98.11           N  
ATOM   3595  CA  PRO A 498      -6.223 -12.653  -4.102  1.00 98.11           C  
ATOM   3596  C   PRO A 498      -5.615 -13.031  -5.457  1.00 98.11           C  
ATOM   3597  CB  PRO A 498      -5.394 -13.219  -2.948  1.00 98.11           C  
ATOM   3598  O   PRO A 498      -4.974 -12.200  -6.094  1.00 98.11           O  
ATOM   3599  CG  PRO A 498      -6.422 -13.344  -1.828  1.00 98.11           C  
ATOM   3600  CD  PRO A 498      -7.664 -13.796  -2.577  1.00 98.11           C  
ATOM   3601  N   PHE A 499      -5.850 -14.256  -5.939  1.00 98.00           N  
ATOM   3602  CA  PHE A 499      -5.359 -14.695  -7.249  1.00 98.00           C  
ATOM   3603  C   PHE A 499      -6.079 -13.982  -8.390  1.00 98.00           C  
ATOM   3604  CB  PHE A 499      -5.525 -16.210  -7.405  1.00 98.00           C  
ATOM   3605  O   PHE A 499      -5.431 -13.508  -9.320  1.00 98.00           O  
ATOM   3606  CG  PHE A 499      -4.543 -17.021  -6.594  1.00 98.00           C  
ATOM   3607  CD1 PHE A 499      -3.302 -17.370  -7.157  1.00 98.00           C  
ATOM   3608  CD2 PHE A 499      -4.865 -17.435  -5.289  1.00 98.00           C  
ATOM   3609  CE1 PHE A 499      -2.383 -18.133  -6.418  1.00 98.00           C  
ATOM   3610  CE2 PHE A 499      -3.948 -18.206  -4.555  1.00 98.00           C  
ATOM   3611  CZ  PHE A 499      -2.706 -18.551  -5.115  1.00 98.00           C  
ATOM   3612  N   LEU A 500      -7.408 -13.880  -8.314  1.00 97.90           N  
ATOM   3613  CA  LEU A 500      -8.194 -13.159  -9.312  1.00 97.90           C  
ATOM   3614  C   LEU A 500      -7.824 -11.674  -9.336  1.00 97.90           C  
ATOM   3615  CB  LEU A 500      -9.686 -13.372  -9.020  1.00 97.90           C  
ATOM   3616  O   LEU A 500      -7.604 -11.114 -10.403  1.00 97.90           O  
ATOM   3617  CG  LEU A 500     -10.637 -12.579  -9.936  1.00 97.90           C  
ATOM   3618  CD1 LEU A 500     -10.468 -12.951 -11.410  1.00 97.90           C  
ATOM   3619  CD2 LEU A 500     -12.083 -12.866  -9.533  1.00 97.90           C  
ATOM   3620  N   PHE A 501      -7.720 -11.047  -8.167  1.00 96.90           N  
ATOM   3621  CA  PHE A 501      -7.356  -9.642  -8.049  1.00 96.90           C  
ATOM   3622  C   PHE A 501      -5.944  -9.391  -8.582  1.00 96.90           C  
ATOM   3623  CB  PHE A 501      -7.506  -9.207  -6.591  1.00 96.90           C  
ATOM   3624  O   PHE A 501      -5.761  -8.470  -9.369  1.00 96.90           O  
ATOM   3625  CG  PHE A 501      -7.516  -7.705  -6.404  1.00 96.90           C  
ATOM   3626  CD1 PHE A 501      -6.334  -6.949  -6.516  1.00 96.90           C  
ATOM   3627  CD2 PHE A 501      -8.733  -7.052  -6.137  1.00 96.90           C  
ATOM   3628  CE1 PHE A 501      -6.375  -5.556  -6.363  1.00 96.90           C  
ATOM   3629  CE2 PHE A 501      -8.764  -5.659  -5.961  1.00 96.90           C  
ATOM   3630  CZ  PHE A 501      -7.585  -4.910  -6.079  1.00 96.90           C  
ATOM   3631  N   GLY A 502      -4.975 -10.240  -8.222  1.00 96.06           N  
ATOM   3632  CA  GLY A 502      -3.613 -10.164  -8.749  1.00 96.06           C  
ATOM   3633  C   GLY A 502      -3.559 -10.334 -10.269  1.00 96.06           C  
ATOM   3634  O   GLY A 502      -2.861  -9.584 -10.943  1.00 96.06           O  
ATOM   3635  N   ALA A 503      -4.339 -11.262 -10.831  1.00 96.37           N  
ATOM   3636  CA  ALA A 503      -4.434 -11.437 -12.279  1.00 96.37           C  
ATOM   3637  C   ALA A 503      -5.006 -10.189 -12.971  1.00 96.37           C  
ATOM   3638  CB  ALA A 503      -5.272 -12.685 -12.579  1.00 96.37           C  
ATOM   3639  O   ALA A 503      -4.440  -9.735 -13.963  1.00 96.37           O  
ATOM   3640  N   LEU A 504      -6.076  -9.604 -12.419  1.00 96.53           N  
ATOM   3641  CA  LEU A 504      -6.674  -8.376 -12.945  1.00 96.53           C  
ATOM   3642  C   LEU A 504      -5.675  -7.215 -12.923  1.00 96.53           C  
ATOM   3643  CB  LEU A 504      -7.938  -8.013 -12.144  1.00 96.53           C  
ATOM   3644  O   LEU A 504      -5.493  -6.562 -13.945  1.00 96.53           O  
ATOM   3645  CG  LEU A 504      -9.141  -8.948 -12.357  1.00 96.53           C  
ATOM   3646  CD1 LEU A 504     -10.235  -8.595 -11.344  1.00 96.53           C  
ATOM   3647  CD2 LEU A 504      -9.723  -8.821 -13.764  1.00 96.53           C  
ATOM   3648  N   THR A 505      -4.985  -6.980 -11.802  1.00 95.28           N  
ATOM   3649  CA  THR A 505      -4.018  -5.876 -11.704  1.00 95.28           C  
ATOM   3650  C   THR A 505      -2.810  -6.070 -12.612  1.00 95.28           C  
ATOM   3651  CB  THR A 505      -3.540  -5.646 -10.266  1.00 95.28           C  
ATOM   3652  O   THR A 505      -2.339  -5.107 -13.211  1.00 95.28           O  
ATOM   3653  CG2 THR A 505      -4.667  -5.104  -9.391  1.00 95.28           C  
ATOM   3654  OG1 THR A 505      -3.073  -6.822  -9.646  1.00 95.28           O  
ATOM   3655  N   MET A 506      -2.326  -7.304 -12.770  1.00 94.04           N  
ATOM   3656  CA  MET A 506      -1.253  -7.606 -13.717  1.00 94.04           C  
ATOM   3657  C   MET A 506      -1.675  -7.377 -15.169  1.00 94.04           C  
ATOM   3658  CB  MET A 506      -0.831  -9.065 -13.580  1.00 94.04           C  
ATOM   3659  O   MET A 506      -0.927  -6.779 -15.942  1.00 94.04           O  
ATOM   3660  CG  MET A 506       0.031  -9.338 -12.349  1.00 94.04           C  
ATOM   3661  SD  MET A 506       0.601 -11.052 -12.290  1.00 94.04           S  
ATOM   3662  CE  MET A 506       1.689 -11.049 -13.751  1.00 94.04           C  
ATOM   3663  N   GLU A 507      -2.865  -7.843 -15.551  1.00 94.64           N  
ATOM   3664  CA  GLU A 507      -3.390  -7.649 -16.903  1.00 94.64           C  
ATOM   3665  C   GLU A 507      -3.585  -6.158 -17.206  1.00 94.64           C  
ATOM   3666  CB  GLU A 507      -4.704  -8.432 -17.052  1.00 94.64           C  
ATOM   3667  O   GLU A 507      -3.262  -5.698 -18.301  1.00 94.64           O  
ATOM   3668  CG  GLU A 507      -5.127  -8.536 -18.524  1.00 94.64           C  
ATOM   3669  CD  GLU A 507      -6.517  -9.158 -18.728  1.00 94.64           C  
ATOM   3670  OE1 GLU A 507      -7.098  -8.892 -19.809  1.00 94.64           O  
ATOM   3671  OE2 GLU A 507      -7.055  -9.804 -17.807  1.00 94.64           O  
ATOM   3672  N   SER A 508      -4.048  -5.391 -16.219  1.00 94.84           N  
ATOM   3673  CA  SER A 508      -4.184  -3.939 -16.298  1.00 94.84           C  
ATOM   3674  C   SER A 508      -2.851  -3.224 -16.529  1.00 94.84           C  
ATOM   3675  CB  SER A 508      -4.833  -3.439 -15.014  1.00 94.84           C  
ATOM   3676  O   SER A 508      -2.778  -2.376 -17.419  1.00 94.84           O  
ATOM   3677  OG  SER A 508      -6.195  -3.832 -14.999  1.00 94.84           O  
ATOM   3678  N   VAL A 509      -1.785  -3.597 -15.806  1.00 94.39           N  
ATOM   3679  CA  VAL A 509      -0.430  -3.076 -16.074  1.00 94.39           C  
ATOM   3680  C   VAL A 509       0.011  -3.449 -17.487  1.00 94.39           C  
ATOM   3681  CB  VAL A 509       0.612  -3.574 -15.052  1.00 94.39           C  
ATOM   3682  O   VAL A 509       0.465  -2.582 -18.222  1.00 94.39           O  
ATOM   3683  CG1 VAL A 509       2.033  -3.117 -15.427  1.00 94.39           C  
ATOM   3684  CG2 VAL A 509       0.327  -3.030 -13.650  1.00 94.39           C  
ATOM   3685  N   GLY A 510      -0.175  -4.703 -17.911  1.00 93.19           N  
ATOM   3686  CA  GLY A 510       0.213  -5.150 -19.252  1.00 93.19           C  
ATOM   3687  C   GLY A 510      -0.494  -4.383 -20.375  1.00 93.19           C  
ATOM   3688  O   GLY A 510       0.136  -3.994 -21.357  1.00 93.19           O  
ATOM   3689  N   LYS A 511      -1.797  -4.112 -20.230  1.00 94.01           N  
ATOM   3690  CA  LYS A 511      -2.565  -3.287 -21.179  1.00 94.01           C  
ATOM   3691  C   LYS A 511      -2.039  -1.854 -21.236  1.00 94.01           C  
ATOM   3692  CB  LYS A 511      -4.049  -3.285 -20.793  1.00 94.01           C  
ATOM   3693  O   LYS A 511      -1.792  -1.350 -22.327  1.00 94.01           O  
ATOM   3694  CG  LYS A 511      -4.732  -4.613 -21.135  1.00 94.01           C  
ATOM   3695  CD  LYS A 511      -6.126  -4.656 -20.505  1.00 94.01           C  
ATOM   3696  CE  LYS A 511      -6.753  -6.017 -20.799  1.00 94.01           C  
ATOM   3697  NZ  LYS A 511      -7.873  -6.307 -19.880  1.00 94.01           N  
ATOM   3698  N   ALA A 512      -1.842  -1.228 -20.078  1.00 94.52           N  
ATOM   3699  CA  ALA A 512      -1.353   0.144 -19.986  1.00 94.52           C  
ATOM   3700  C   ALA A 512       0.091   0.284 -20.509  1.00 94.52           C  
ATOM   3701  CB  ALA A 512      -1.502   0.579 -18.525  1.00 94.52           C  
ATOM   3702  O   ALA A 512       0.391   1.216 -21.253  1.00 94.52           O  
ATOM   3703  N   ALA A 513       0.962  -0.681 -20.202  1.00 92.93           N  
ATOM   3704  CA  ALA A 513       2.333  -0.732 -20.699  1.00 92.93           C  
ATOM   3705  C   ALA A 513       2.378  -0.869 -22.228  1.00 92.93           C  
ATOM   3706  CB  ALA A 513       3.065  -1.894 -20.018  1.00 92.93           C  
ATOM   3707  O   ALA A 513       3.168  -0.191 -22.874  1.00 92.93           O  
ATOM   3708  N   ASN A 514       1.503  -1.681 -22.835  1.00 94.68           N  
ATOM   3709  CA  ASN A 514       1.429  -1.787 -24.297  1.00 94.68           C  
ATOM   3710  C   ASN A 514       1.086  -0.442 -24.959  1.00 94.68           C  
ATOM   3711  CB  ASN A 514       0.411  -2.867 -24.693  1.00 94.68           C  
ATOM   3712  O   ASN A 514       1.733  -0.072 -25.939  1.00 94.68           O  
ATOM   3713  CG  ASN A 514       0.925  -4.280 -24.490  1.00 94.68           C  
ATOM   3714  ND2 ASN A 514       0.063  -5.198 -24.123  1.00 94.68           N  
ATOM   3715  OD1 ASN A 514       2.081  -4.604 -24.698  1.00 94.68           O  
ATOM   3716  N   GLU A 515       0.124   0.310 -24.409  1.00 94.93           N  
ATOM   3717  CA  GLU A 515      -0.208   1.657 -24.901  1.00 94.93           C  
ATOM   3718  C   GLU A 515       0.998   2.612 -24.781  1.00 94.93           C  
ATOM   3719  CB  GLU A 515      -1.436   2.237 -24.158  1.00 94.93           C  
ATOM   3720  O   GLU A 515       1.291   3.360 -25.717  1.00 94.93           O  
ATOM   3721  CG  GLU A 515      -2.772   1.505 -24.425  1.00 94.93           C  
ATOM   3722  CD  GLU A 515      -4.003   2.156 -23.742  1.00 94.93           C  
ATOM   3723  OE1 GLU A 515      -5.038   1.466 -23.527  1.00 94.93           O  
ATOM   3724  OE2 GLU A 515      -3.986   3.374 -23.462  1.00 94.93           O  
ATOM   3725  N   MET A 516       1.740   2.550 -23.667  1.00 94.76           N  
ATOM   3726  CA  MET A 516       2.951   3.354 -23.461  1.00 94.76           C  
ATOM   3727  C   MET A 516       4.068   2.991 -24.451  1.00 94.76           C  
ATOM   3728  CB  MET A 516       3.436   3.203 -22.009  1.00 94.76           C  
ATOM   3729  O   MET A 516       4.645   3.869 -25.092  1.00 94.76           O  
ATOM   3730  CG  MET A 516       4.641   4.108 -21.720  1.00 94.76           C  
ATOM   3731  SD  MET A 516       4.348   5.885 -21.932  1.00 94.76           S  
ATOM   3732  CE  MET A 516       3.273   6.147 -20.509  1.00 94.76           C  
ATOM   3733  N   ILE A 517       4.351   1.699 -24.628  1.00 94.19           N  
ATOM   3734  CA  ILE A 517       5.374   1.186 -25.552  1.00 94.19           C  
ATOM   3735  C   ILE A 517       5.093   1.650 -26.985  1.00 94.19           C  
ATOM   3736  CB  ILE A 517       5.403  -0.359 -25.469  1.00 94.19           C  
ATOM   3737  O   ILE A 517       5.998   2.097 -27.696  1.00 94.19           O  
ATOM   3738  CG1 ILE A 517       6.022  -0.824 -24.134  1.00 94.19           C  
ATOM   3739  CG2 ILE A 517       6.158  -1.005 -26.645  1.00 94.19           C  
ATOM   3740  CD1 ILE A 517       5.735  -2.295 -23.815  1.00 94.19           C  
ATOM   3741  N   GLU A 518       3.841   1.536 -27.435  1.00 95.79           N  
ATOM   3742  CA  GLU A 518       3.441   1.986 -28.768  1.00 95.79           C  
ATOM   3743  C   GLU A 518       3.637   3.491 -28.943  1.00 95.79           C  
ATOM   3744  CB  GLU A 518       1.985   1.603 -29.055  1.00 95.79           C  
ATOM   3745  O   GLU A 518       4.138   3.920 -29.988  1.00 95.79           O  
ATOM   3746  CG  GLU A 518       1.843   0.102 -29.344  1.00 95.79           C  
ATOM   3747  CD  GLU A 518       0.425  -0.305 -29.778  1.00 95.79           C  
ATOM   3748  OE1 GLU A 518       0.275  -1.493 -30.147  1.00 95.79           O  
ATOM   3749  OE2 GLU A 518      -0.472   0.567 -29.847  1.00 95.79           O  
ATOM   3750  N   GLU A 519       3.315   4.287 -27.923  1.00 96.16           N  
ATOM   3751  CA  GLU A 519       3.507   5.734 -27.957  1.00 96.16           C  
ATOM   3752  C   GLU A 519       4.989   6.124 -27.994  1.00 96.16           C  
ATOM   3753  CB  GLU A 519       2.770   6.387 -26.780  1.00 96.16           C  
ATOM   3754  O   GLU A 519       5.378   6.934 -28.839  1.00 96.16           O  
ATOM   3755  CG  GLU A 519       2.970   7.910 -26.734  1.00 96.16           C  
ATOM   3756  CD  GLU A 519       2.483   8.664 -27.979  1.00 96.16           C  
ATOM   3757  OE1 GLU A 519       2.908   9.827 -28.153  1.00 96.16           O  
ATOM   3758  OE2 GLU A 519       1.695   8.161 -28.814  1.00 96.16           O  
ATOM   3759  N   VAL A 520       5.839   5.518 -27.158  1.00 94.33           N  
ATOM   3760  CA  VAL A 520       7.287   5.784 -27.174  1.00 94.33           C  
ATOM   3761  C   VAL A 520       7.876   5.444 -28.546  1.00 94.33           C  
ATOM   3762  CB  VAL A 520       8.016   5.019 -26.052  1.00 94.33           C  
ATOM   3763  O   VAL A 520       8.541   6.274 -29.173  1.00 94.33           O  
ATOM   3764  CG1 VAL A 520       9.529   5.229 -26.171  1.00 94.33           C  
ATOM   3765  CG2 VAL A 520       7.594   5.521 -24.669  1.00 94.33           C  
ATOM   3766  N   ARG A 521       7.550   4.261 -29.088  1.00 95.09           N  
ATOM   3767  CA  ARG A 521       7.973   3.853 -30.439  1.00 95.09           C  
ATOM   3768  C   ARG A 521       7.453   4.806 -31.514  1.00 95.09           C  
ATOM   3769  CB  ARG A 521       7.471   2.436 -30.734  1.00 95.09           C  
ATOM   3770  O   ARG A 521       8.159   5.069 -32.491  1.00 95.09           O  
ATOM   3771  CG  ARG A 521       8.226   1.332 -29.977  1.00 95.09           C  
ATOM   3772  CD  ARG A 521       7.496   0.018 -30.251  1.00 95.09           C  
ATOM   3773  NE  ARG A 521       8.136  -1.162 -29.643  1.00 95.09           N  
ATOM   3774  NH1 ARG A 521       6.255  -2.490 -29.708  1.00 95.09           N  
ATOM   3775  NH2 ARG A 521       8.096  -3.291 -28.811  1.00 95.09           N  
ATOM   3776  CZ  ARG A 521       7.508  -2.299 -29.392  1.00 95.09           C  
ATOM   3777  N   ARG A 522       6.221   5.306 -31.380  1.00 96.26           N  
ATOM   3778  CA  ARG A 522       5.641   6.283 -32.309  1.00 96.26           C  
ATOM   3779  C   ARG A 522       6.440   7.579 -32.273  1.00 96.26           C  
ATOM   3780  CB  ARG A 522       4.163   6.529 -31.965  1.00 96.26           C  
ATOM   3781  O   ARG A 522       6.803   8.070 -33.341  1.00 96.26           O  
ATOM   3782  CG  ARG A 522       3.456   7.411 -33.006  1.00 96.26           C  
ATOM   3783  CD  ARG A 522       2.140   7.981 -32.458  1.00 96.26           C  
ATOM   3784  NE  ARG A 522       2.353   9.003 -31.415  1.00 96.26           N  
ATOM   3785  NH1 ARG A 522       3.083  10.751 -32.726  1.00 96.26           N  
ATOM   3786  NH2 ARG A 522       2.842  11.042 -30.541  1.00 96.26           N  
ATOM   3787  CZ  ARG A 522       2.751  10.254 -31.566  1.00 96.26           C  
ATOM   3788  N   GLN A 523       6.734   8.124 -31.095  1.00 96.00           N  
ATOM   3789  CA  GLN A 523       7.491   9.370 -30.969  1.00 96.00           C  
ATOM   3790  C   GLN A 523       8.906   9.235 -31.542  1.00 96.00           C  
ATOM   3791  CB  GLN A 523       7.513   9.845 -29.514  1.00 96.00           C  
ATOM   3792  O   GLN A 523       9.278  10.049 -32.385  1.00 96.00           O  
ATOM   3793  CG  GLN A 523       6.125  10.332 -29.061  1.00 96.00           C  
ATOM   3794  CD  GLN A 523       6.177  11.181 -27.797  1.00 96.00           C  
ATOM   3795  NE2 GLN A 523       5.155  11.138 -26.974  1.00 96.00           N  
ATOM   3796  OE1 GLN A 523       7.108  11.942 -27.583  1.00 96.00           O  
ATOM   3797  N   PHE A 524       9.625   8.152 -31.226  1.00 93.77           N  
ATOM   3798  CA  PHE A 524      10.941   7.862 -31.814  1.00 93.77           C  
ATOM   3799  C   PHE A 524      10.934   7.789 -33.344  1.00 93.77           C  
ATOM   3800  CB  PHE A 524      11.477   6.542 -31.234  1.00 93.77           C  
ATOM   3801  O   PHE A 524      11.890   8.216 -33.987  1.00 93.77           O  
ATOM   3802  CG  PHE A 524      11.987   6.574 -29.803  1.00 93.77           C  
ATOM   3803  CD1 PHE A 524      12.285   7.790 -29.157  1.00 93.77           C  
ATOM   3804  CD2 PHE A 524      12.276   5.361 -29.144  1.00 93.77           C  
ATOM   3805  CE1 PHE A 524      12.881   7.784 -27.892  1.00 93.77           C  
ATOM   3806  CE2 PHE A 524      12.855   5.367 -27.862  1.00 93.77           C  
ATOM   3807  CZ  PHE A 524      13.152   6.581 -27.230  1.00 93.77           C  
ATOM   3808  N   LYS A 525       9.860   7.271 -33.949  1.00 93.11           N  
ATOM   3809  CA  LYS A 525       9.741   7.166 -35.413  1.00 93.11           C  
ATOM   3810  C   LYS A 525       9.249   8.447 -36.087  1.00 93.11           C  
ATOM   3811  CB  LYS A 525       8.809   5.999 -35.761  1.00 93.11           C  
ATOM   3812  O   LYS A 525       9.549   8.655 -37.259  1.00 93.11           O  
ATOM   3813  CG  LYS A 525       9.454   4.642 -35.455  1.00 93.11           C  
ATOM   3814  CD  LYS A 525       8.430   3.517 -35.637  1.00 93.11           C  
ATOM   3815  CE  LYS A 525       9.068   2.195 -35.208  1.00 93.11           C  
ATOM   3816  NZ  LYS A 525       8.101   1.072 -35.265  1.00 93.11           N  
ATOM   3817  N   THR A 526       8.429   9.249 -35.406  1.00 93.88           N  
ATOM   3818  CA  THR A 526       7.645  10.323 -36.048  1.00 93.88           C  
ATOM   3819  C   THR A 526       8.088  11.734 -35.701  1.00 93.88           C  
ATOM   3820  CB  THR A 526       6.134  10.196 -35.795  1.00 93.88           C  
ATOM   3821  O   THR A 526       7.777  12.638 -36.471  1.00 93.88           O  
ATOM   3822  CG2 THR A 526       5.561   8.886 -36.337  1.00 93.88           C  
ATOM   3823  OG1 THR A 526       5.805  10.264 -34.427  1.00 93.88           O  
ATOM   3824  N   ILE A 527       8.806  11.944 -34.595  1.00 91.89           N  
ATOM   3825  CA  ILE A 527       9.318  13.260 -34.200  1.00 91.89           C  
ATOM   3826  C   ILE A 527      10.809  13.321 -34.574  1.00 91.89           C  
ATOM   3827  CB  ILE A 527       9.057  13.537 -32.706  1.00 91.89           C  
ATOM   3828  O   ILE A 527      11.637  12.699 -33.905  1.00 91.89           O  
ATOM   3829  CG1 ILE A 527       7.554  13.390 -32.360  1.00 91.89           C  
ATOM   3830  CG2 ILE A 527       9.562  14.954 -32.362  1.00 91.89           C  
ATOM   3831  CD1 ILE A 527       7.211  13.561 -30.874  1.00 91.89           C  
ATOM   3832  N   PRO A 528      11.183  14.041 -35.652  1.00 89.13           N  
ATOM   3833  CA  PRO A 528      12.570  14.101 -36.099  1.00 89.13           C  
ATOM   3834  C   PRO A 528      13.453  14.793 -35.061  1.00 89.13           C  
ATOM   3835  CB  PRO A 528      12.559  14.875 -37.424  1.00 89.13           C  
ATOM   3836  O   PRO A 528      13.076  15.836 -34.530  1.00 89.13           O  
ATOM   3837  CG  PRO A 528      11.106  14.800 -37.887  1.00 89.13           C  
ATOM   3838  CD  PRO A 528      10.343  14.795 -36.569  1.00 89.13           C  
ATOM   3839  N   GLY A 529      14.651  14.262 -34.818  1.00 88.99           N  
ATOM   3840  CA  GLY A 529      15.622  14.881 -33.920  1.00 88.99           C  
ATOM   3841  C   GLY A 529      15.606  14.355 -32.485  1.00 88.99           C  
ATOM   3842  O   GLY A 529      16.533  14.689 -31.754  1.00 88.99           O  
ATOM   3843  N   ILE A 530      14.608  13.564 -32.058  1.00 88.47           N  
ATOM   3844  CA  ILE A 530      14.568  13.035 -30.679  1.00 88.47           C  
ATOM   3845  C   ILE A 530      15.786  12.151 -30.409  1.00 88.47           C  
ATOM   3846  CB  ILE A 530      13.252  12.275 -30.371  1.00 88.47           C  
ATOM   3847  O   ILE A 530      16.517  12.387 -29.453  1.00 88.47           O  
ATOM   3848  CG1 ILE A 530      12.094  13.287 -30.248  1.00 88.47           C  
ATOM   3849  CG2 ILE A 530      13.387  11.443 -29.077  1.00 88.47           C  
ATOM   3850  CD1 ILE A 530      10.767  12.676 -29.778  1.00 88.47           C  
ATOM   3851  N   MET A 531      16.047  11.163 -31.269  1.00 87.34           N  
ATOM   3852  CA  MET A 531      17.153  10.219 -31.061  1.00 87.34           C  
ATOM   3853  C   MET A 531      18.522  10.907 -31.124  1.00 87.34           C  
ATOM   3854  CB  MET A 531      17.064   9.078 -32.086  1.00 87.34           C  
ATOM   3855  O   MET A 531      19.467  10.480 -30.457  1.00 87.34           O  
ATOM   3856  CG  MET A 531      15.829   8.191 -31.876  1.00 87.34           C  
ATOM   3857  SD  MET A 531      15.633   7.494 -30.211  1.00 87.34           S  
ATOM   3858  CE  MET A 531      17.098   6.435 -30.073  1.00 87.34           C  
ATOM   3859  N   GLU A 532      18.613  12.004 -31.879  1.00 88.50           N  
ATOM   3860  CA  GLU A 532      19.783  12.873 -31.968  1.00 88.50           C  
ATOM   3861  C   GLU A 532      19.897  13.899 -30.823  1.00 88.50           C  
ATOM   3862  CB  GLU A 532      19.793  13.604 -33.326  1.00 88.50           C  
ATOM   3863  O   GLU A 532      20.861  14.664 -30.818  1.00 88.50           O  
ATOM   3864  CG  GLU A 532      19.812  12.689 -34.563  1.00 88.50           C  
ATOM   3865  CD  GLU A 532      18.443  12.135 -35.003  1.00 88.50           C  
ATOM   3866  OE1 GLU A 532      18.437  11.399 -36.011  1.00 88.50           O  
ATOM   3867  OE2 GLU A 532      17.408  12.490 -34.392  1.00 88.50           O  
ATOM   3868  N   GLY A 533      18.933  13.967 -29.894  1.00 83.87           N  
ATOM   3869  CA  GLY A 533      18.909  14.943 -28.791  1.00 83.87           C  
ATOM   3870  C   GLY A 533      18.618  16.388 -29.223  1.00 83.87           C  
ATOM   3871  O   GLY A 533      18.927  17.333 -28.505  1.00 83.87           O  
ATOM   3872  N   LYS A 534      18.060  16.587 -30.422  1.00 87.11           N  
ATOM   3873  CA  LYS A 534      17.773  17.904 -31.022  1.00 87.11           C  
ATOM   3874  C   LYS A 534      16.317  18.344 -30.885  1.00 87.11           C  
ATOM   3875  CB  LYS A 534      18.168  17.891 -32.503  1.00 87.11           C  
ATOM   3876  O   LYS A 534      16.006  19.489 -31.207  1.00 87.11           O  
ATOM   3877  CG  LYS A 534      19.676  17.712 -32.692  1.00 87.11           C  
ATOM   3878  CD  LYS A 534      20.007  17.683 -34.182  1.00 87.11           C  
ATOM   3879  CE  LYS A 534      21.506  17.441 -34.337  1.00 87.11           C  
ATOM   3880  NZ  LYS A 534      21.864  17.242 -35.759  1.00 87.11           N  
ATOM   3881  N   ALA A 535      15.432  17.444 -30.469  1.00 88.12           N  
ATOM   3882  CA  ALA A 535      14.015  17.714 -30.276  1.00 88.12           C  
ATOM   3883  C   ALA A 535      13.558  17.213 -28.904  1.00 88.12           C  
ATOM   3884  CB  ALA A 535      13.214  17.068 -31.412  1.00 88.12           C  
ATOM   3885  O   ALA A 535      14.020  16.174 -28.437  1.00 88.12           O  
ATOM   3886  N   THR A 536      12.631  17.944 -28.290  1.00 86.23           N  
ATOM   3887  CA  THR A 536      12.018  17.566 -27.014  1.00 86.23           C  
ATOM   3888  C   THR A 536      10.880  16.568 -27.259  1.00 86.23           C  
ATOM   3889  CB  THR A 536      11.478  18.798 -26.273  1.00 86.23           C  
ATOM   3890  O   THR A 536      10.007  16.862 -28.084  1.00 86.23           O  
ATOM   3891  CG2 THR A 536      11.124  18.495 -24.819  1.00 86.23           C  
ATOM   3892  OG1 THR A 536      12.455  19.816 -26.242  1.00 86.23           O  
ATOM   3893  N   PRO A 537      10.849  15.418 -26.563  1.00 91.06           N  
ATOM   3894  CA  PRO A 537       9.707  14.507 -26.590  1.00 91.06           C  
ATOM   3895  C   PRO A 537       8.398  15.148 -26.111  1.00 91.06           C  
ATOM   3896  CB  PRO A 537      10.097  13.337 -25.688  1.00 91.06           C  
ATOM   3897  O   PRO A 537       8.395  16.095 -25.323  1.00 91.06           O  
ATOM   3898  CG  PRO A 537      11.621  13.350 -25.690  1.00 91.06           C  
ATOM   3899  CD  PRO A 537      11.937  14.839 -25.781  1.00 91.06           C  
ATOM   3900  N   ASP A 538       7.262  14.594 -26.537  1.00 93.26           N  
ATOM   3901  CA  ASP A 538       5.950  14.948 -25.987  1.00 93.26           C  
ATOM   3902  C   ASP A 538       5.691  14.139 -24.707  1.00 93.26           C  
ATOM   3903  CB  ASP A 538       4.849  14.799 -27.051  1.00 93.26           C  
ATOM   3904  O   ASP A 538       4.992  13.122 -24.710  1.00 93.26           O  
ATOM   3905  CG  ASP A 538       3.465  15.280 -26.581  1.00 93.26           C  
ATOM   3906  OD1 ASP A 538       3.292  15.620 -25.383  1.00 93.26           O  
ATOM   3907  OD2 ASP A 538       2.558  15.315 -27.446  1.00 93.26           O  
ATOM   3908  N   TYR A 539       6.280  14.605 -23.602  1.00 91.34           N  
ATOM   3909  CA  TYR A 539       6.126  14.006 -22.272  1.00 91.34           C  
ATOM   3910  C   TYR A 539       4.674  13.984 -21.794  1.00 91.34           C  
ATOM   3911  CB  TYR A 539       6.931  14.834 -21.265  1.00 91.34           C  
ATOM   3912  O   TYR A 539       4.231  13.048 -21.125  1.00 91.34           O  
ATOM   3913  CG  TYR A 539       8.408  14.949 -21.564  1.00 91.34           C  
ATOM   3914  CD1 TYR A 539       9.188  13.787 -21.726  1.00 91.34           C  
ATOM   3915  CD2 TYR A 539       9.008  16.221 -21.638  1.00 91.34           C  
ATOM   3916  CE1 TYR A 539      10.569  13.895 -21.963  1.00 91.34           C  
ATOM   3917  CE2 TYR A 539      10.390  16.332 -21.865  1.00 91.34           C  
ATOM   3918  OH  TYR A 539      12.505  15.278 -22.207  1.00 91.34           O  
ATOM   3919  CZ  TYR A 539      11.170  15.167 -22.021  1.00 91.34           C  
ATOM   3920  N   LYS A 540       3.912  15.029 -22.139  1.00 93.12           N  
ATOM   3921  CA  LYS A 540       2.526  15.186 -21.695  1.00 93.12           C  
ATOM   3922  C   LYS A 540       1.658  14.060 -22.238  1.00 93.12           C  
ATOM   3923  CB  LYS A 540       2.011  16.557 -22.137  1.00 93.12           C  
ATOM   3924  O   LYS A 540       0.812  13.539 -21.515  1.00 93.12           O  
ATOM   3925  CG  LYS A 540       0.580  16.765 -21.636  1.00 93.12           C  
ATOM   3926  CD  LYS A 540       0.066  18.137 -22.046  1.00 93.12           C  
ATOM   3927  CE  LYS A 540      -1.384  18.216 -21.583  1.00 93.12           C  
ATOM   3928  NZ  LYS A 540      -1.974  19.512 -21.971  1.00 93.12           N  
ATOM   3929  N   LYS A 541       1.885  13.658 -23.490  1.00 94.42           N  
ATOM   3930  CA  LYS A 541       1.139  12.560 -24.099  1.00 94.42           C  
ATOM   3931  C   LYS A 541       1.322  11.241 -23.343  1.00 94.42           C  
ATOM   3932  CB  LYS A 541       1.547  12.457 -25.574  1.00 94.42           C  
ATOM   3933  O   LYS A 541       0.329  10.548 -23.131  1.00 94.42           O  
ATOM   3934  CG  LYS A 541       0.729  11.442 -26.374  1.00 94.42           C  
ATOM   3935  CD  LYS A 541      -0.768  11.752 -26.342  1.00 94.42           C  
ATOM   3936  CE  LYS A 541      -1.487  10.759 -27.246  1.00 94.42           C  
ATOM   3937  NZ  LYS A 541      -2.950  10.942 -27.141  1.00 94.42           N  
ATOM   3938  N   CYS A 542       2.538  10.931 -22.895  1.00 94.88           N  
ATOM   3939  CA  CYS A 542       2.826   9.744 -22.083  1.00 94.88           C  
ATOM   3940  C   CYS A 542       2.107   9.801 -20.725  1.00 94.88           C  
ATOM   3941  CB  CYS A 542       4.346   9.621 -21.916  1.00 94.88           C  
ATOM   3942  O   CYS A 542       1.413   8.856 -20.353  1.00 94.88           O  
ATOM   3943  SG  CYS A 542       5.122   9.370 -23.535  1.00 94.88           S  
ATOM   3944  N   VAL A 543       2.182  10.940 -20.025  1.00 94.23           N  
ATOM   3945  CA  VAL A 543       1.470  11.157 -18.749  1.00 94.23           C  
ATOM   3946  C   VAL A 543      -0.046  10.983 -18.908  1.00 94.23           C  
ATOM   3947  CB  VAL A 543       1.794  12.559 -18.194  1.00 94.23           C  
ATOM   3948  O   VAL A 543      -0.691  10.329 -18.084  1.00 94.23           O  
ATOM   3949  CG1 VAL A 543       0.946  12.930 -16.971  1.00 94.23           C  
ATOM   3950  CG2 VAL A 543       3.270  12.677 -17.787  1.00 94.23           C  
ATOM   3951  N   ASP A 544      -0.628  11.534 -19.977  1.00 94.80           N  
ATOM   3952  CA  ASP A 544      -2.064  11.429 -20.259  1.00 94.80           C  
ATOM   3953  C   ASP A 544      -2.487   9.970 -20.529  1.00 94.80           C  
ATOM   3954  CB  ASP A 544      -2.443  12.329 -21.458  1.00 94.80           C  
ATOM   3955  O   ASP A 544      -3.554   9.553 -20.069  1.00 94.80           O  
ATOM   3956  CG  ASP A 544      -2.522  13.841 -21.170  1.00 94.80           C  
ATOM   3957  OD1 ASP A 544      -2.673  14.241 -19.995  1.00 94.80           O  
ATOM   3958  OD2 ASP A 544      -2.556  14.621 -22.157  1.00 94.80           O  
ATOM   3959  N   ILE A 545      -1.658   9.187 -21.236  1.00 93.91           N  
ATOM   3960  CA  ILE A 545      -1.900   7.758 -21.508  1.00 93.91           C  
ATOM   3961  C   ILE A 545      -1.894   6.957 -20.207  1.00 93.91           C  
ATOM   3962  CB  ILE A 545      -0.883   7.202 -22.534  1.00 93.91           C  
ATOM   3963  O   ILE A 545      -2.900   6.316 -19.897  1.00 93.91           O  
ATOM   3964  CG1 ILE A 545      -1.213   7.769 -23.933  1.00 93.91           C  
ATOM   3965  CG2 ILE A 545      -0.876   5.660 -22.597  1.00 93.91           C  
ATOM   3966  CD1 ILE A 545      -0.078   7.556 -24.933  1.00 93.91           C  
ATOM   3967  N   SER A 546      -0.819   7.041 -19.414  1.00 93.64           N  
ATOM   3968  CA  SER A 546      -0.734   6.307 -18.144  1.00 93.64           C  
ATOM   3969  C   SER A 546      -1.850   6.710 -17.185  1.00 93.64           C  
ATOM   3970  CB  SER A 546       0.618   6.512 -17.457  1.00 93.64           C  
ATOM   3971  O   SER A 546      -2.452   5.846 -16.551  1.00 93.64           O  
ATOM   3972  OG  SER A 546       1.601   5.771 -18.131  1.00 93.64           O  
ATOM   3973  N   THR A 547      -2.198   8.003 -17.124  1.00 94.65           N  
ATOM   3974  CA  THR A 547      -3.319   8.483 -16.302  1.00 94.65           C  
ATOM   3975  C   THR A 547      -4.625   7.845 -16.759  1.00 94.65           C  
ATOM   3976  CB  THR A 547      -3.454  10.015 -16.326  1.00 94.65           C  
ATOM   3977  O   THR A 547      -5.317   7.216 -15.962  1.00 94.65           O  
ATOM   3978  CG2 THR A 547      -4.577  10.511 -15.409  1.00 94.65           C  
ATOM   3979  OG1 THR A 547      -2.289  10.638 -15.861  1.00 94.65           O  
ATOM   3980  N   ALA A 548      -4.982   7.975 -18.037  1.00 94.67           N  
ATOM   3981  CA  ALA A 548      -6.253   7.468 -18.543  1.00 94.67           C  
ATOM   3982  C   ALA A 548      -6.375   5.943 -18.393  1.00 94.67           C  
ATOM   3983  CB  ALA A 548      -6.399   7.903 -20.004  1.00 94.67           C  
ATOM   3984  O   ALA A 548      -7.438   5.454 -17.996  1.00 94.67           O  
ATOM   3985  N   ALA A 549      -5.295   5.209 -18.672  1.00 93.87           N  
ATOM   3986  CA  ALA A 549      -5.245   3.763 -18.520  1.00 93.87           C  
ATOM   3987  C   ALA A 549      -5.401   3.355 -17.049  1.00 93.87           C  
ATOM   3988  CB  ALA A 549      -3.945   3.247 -19.145  1.00 93.87           C  
ATOM   3989  O   ALA A 549      -6.302   2.580 -16.734  1.00 93.87           O  
ATOM   3990  N   ALA A 550      -4.627   3.943 -16.133  1.00 94.08           N  
ATOM   3991  CA  ALA A 550      -4.712   3.648 -14.703  1.00 94.08           C  
ATOM   3992  C   ALA A 550      -6.121   3.867 -14.134  1.00 94.08           C  
ATOM   3993  CB  ALA A 550      -3.688   4.515 -13.974  1.00 94.08           C  
ATOM   3994  O   ALA A 550      -6.653   2.994 -13.446  1.00 94.08           O  
ATOM   3995  N   ILE A 551      -6.764   4.994 -14.469  1.00 92.86           N  
ATOM   3996  CA  ILE A 551      -8.135   5.280 -14.026  1.00 92.86           C  
ATOM   3997  C   ILE A 551      -9.133   4.250 -14.561  1.00 92.86           C  
ATOM   3998  CB  ILE A 551      -8.569   6.706 -14.420  1.00 92.86           C  
ATOM   3999  O   ILE A 551      -9.988   3.781 -13.811  1.00 92.86           O  
ATOM   4000  CG1 ILE A 551      -7.721   7.856 -13.826  1.00 92.86           C  
ATOM   4001  CG2 ILE A 551     -10.038   6.948 -14.037  1.00 92.86           C  
ATOM   4002  CD1 ILE A 551      -7.511   7.899 -12.316  1.00 92.86           C  
ATOM   4003  N   ARG A 552      -9.058   3.906 -15.851  1.00 93.37           N  
ATOM   4004  CA  ARG A 552      -9.987   2.957 -16.480  1.00 93.37           C  
ATOM   4005  C   ARG A 552      -9.843   1.561 -15.881  1.00 93.37           C  
ATOM   4006  CB  ARG A 552      -9.719   2.948 -17.992  1.00 93.37           C  
ATOM   4007  O   ARG A 552     -10.841   0.915 -15.567  1.00 93.37           O  
ATOM   4008  CG  ARG A 552     -10.646   1.992 -18.761  1.00 93.37           C  
ATOM   4009  CD  ARG A 552     -10.338   2.011 -20.264  1.00 93.37           C  
ATOM   4010  NE  ARG A 552      -9.018   1.415 -20.567  1.00 93.37           N  
ATOM   4011  NH1 ARG A 552      -8.336   2.781 -22.315  1.00 93.37           N  
ATOM   4012  NH2 ARG A 552      -7.035   1.132 -21.625  1.00 93.37           N  
ATOM   4013  CZ  ARG A 552      -8.149   1.784 -21.497  1.00 93.37           C  
ATOM   4014  N   GLU A 553      -8.605   1.114 -15.738  1.00 93.57           N  
ATOM   4015  CA  GLU A 553      -8.275  -0.250 -15.357  1.00 93.57           C  
ATOM   4016  C   GLU A 553      -8.495  -0.526 -13.858  1.00 93.57           C  
ATOM   4017  CB  GLU A 553      -6.829  -0.516 -15.776  1.00 93.57           C  
ATOM   4018  O   GLU A 553      -8.850  -1.644 -13.489  1.00 93.57           O  
ATOM   4019  CG  GLU A 553      -6.567  -0.583 -17.295  1.00 93.57           C  
ATOM   4020  CD  GLU A 553      -7.397  -1.635 -18.040  1.00 93.57           C  
ATOM   4021  OE1 GLU A 553      -7.974  -1.261 -19.096  1.00 93.57           O  
ATOM   4022  OE2 GLU A 553      -7.448  -2.797 -17.565  1.00 93.57           O  
ATOM   4023  N   MET A 554      -8.393   0.482 -12.981  1.00 90.58           N  
ATOM   4024  CA  MET A 554      -8.595   0.279 -11.538  1.00 90.58           C  
ATOM   4025  C   MET A 554     -10.066   0.107 -11.110  1.00 90.58           C  
ATOM   4026  CB  MET A 554      -7.905   1.389 -10.735  1.00 90.58           C  
ATOM   4027  O   MET A 554     -10.332  -0.344  -9.994  1.00 90.58           O  
ATOM   4028  CG  MET A 554      -8.631   2.737 -10.779  1.00 90.58           C  
ATOM   4029  SD  MET A 554      -7.976   3.883  -9.545  1.00 90.58           S  
ATOM   4030  CE  MET A 554      -6.980   4.975 -10.559  1.00 90.58           C  
ATOM   4031  N   ILE A 555     -11.041   0.447 -11.967  1.00 90.44           N  
ATOM   4032  CA  ILE A 555     -12.476   0.406 -11.620  1.00 90.44           C  
ATOM   4033  C   ILE A 555     -12.926  -1.019 -11.290  1.00 90.44           C  
ATOM   4034  CB  ILE A 555     -13.347   1.008 -12.752  1.00 90.44           C  
ATOM   4035  O   ILE A 555     -13.607  -1.230 -10.288  1.00 90.44           O  
ATOM   4036  CG1 ILE A 555     -13.068   2.519 -12.886  1.00 90.44           C  
ATOM   4037  CG2 ILE A 555     -14.855   0.780 -12.499  1.00 90.44           C  
ATOM   4038  CD1 ILE A 555     -13.668   3.166 -14.142  1.00 90.44           C  
ATOM   4039  N   LEU A 556     -12.561  -1.998 -12.121  1.00 92.91           N  
ATOM   4040  CA  LEU A 556     -13.017  -3.378 -11.955  1.00 92.91           C  
ATOM   4041  C   LEU A 556     -12.464  -4.023 -10.666  1.00 92.91           C  
ATOM   4042  CB  LEU A 556     -12.749  -4.173 -13.247  1.00 92.91           C  
ATOM   4043  O   LEU A 556     -13.285  -4.497  -9.873  1.00 92.91           O  
ATOM   4044  CG  LEU A 556     -13.017  -5.684 -13.124  1.00 92.91           C  
ATOM   4045  CD1 LEU A 556     -14.499  -5.975 -12.876  1.00 92.91           C  
ATOM   4046  CD2 LEU A 556     -12.598  -6.386 -14.413  1.00 92.91           C  
ATOM   4047  N   PRO A 557     -11.141  -4.001 -10.391  1.00 91.64           N  
ATOM   4048  CA  PRO A 557     -10.608  -4.434  -9.098  1.00 91.64           C  
ATOM   4049  C   PRO A 557     -11.255  -3.681  -7.926  1.00 91.64           C  
ATOM   4050  CB  PRO A 557      -9.094  -4.183  -9.168  1.00 91.64           C  
ATOM   4051  O   PRO A 557     -11.652  -4.295  -6.934  1.00 91.64           O  
ATOM   4052  CG  PRO A 557      -8.779  -4.180 -10.659  1.00 91.64           C  
ATOM   4053  CD  PRO A 557     -10.048  -3.614 -11.279  1.00 91.64           C  
ATOM   4054  N   GLY A 558     -11.445  -2.364  -8.081  1.00 89.98           N  
ATOM   4055  CA  GLY A 558     -12.090  -1.488  -7.105  1.00 89.98           C  
ATOM   4056  C   GLY A 558     -13.480  -1.949  -6.674  1.00 89.98           C  
ATOM   4057  O   GLY A 558     -13.761  -2.154  -5.492  1.00 89.98           O  
ATOM   4058  N   VAL A 559     -14.358  -2.144  -7.656  1.00 91.95           N  
ATOM   4059  CA  VAL A 559     -15.741  -2.583  -7.442  1.00 91.95           C  
ATOM   4060  C   VAL A 559     -15.781  -3.996  -6.863  1.00 91.95           C  
ATOM   4061  CB  VAL A 559     -16.527  -2.487  -8.763  1.00 91.95           C  
ATOM   4062  O   VAL A 559     -16.565  -4.259  -5.950  1.00 91.95           O  
ATOM   4063  CG1 VAL A 559     -17.927  -3.105  -8.671  1.00 91.95           C  
ATOM   4064  CG2 VAL A 559     -16.719  -1.018  -9.169  1.00 91.95           C  
ATOM   4065  N   LEU A 560     -14.922  -4.895  -7.350  1.00 94.65           N  
ATOM   4066  CA  LEU A 560     -14.859  -6.282  -6.892  1.00 94.65           C  
ATOM   4067  C   LEU A 560     -14.567  -6.368  -5.387  1.00 94.65           C  
ATOM   4068  CB  LEU A 560     -13.833  -7.017  -7.771  1.00 94.65           C  
ATOM   4069  O   LEU A 560     -15.283  -7.073  -4.675  1.00 94.65           O  
ATOM   4070  CG  LEU A 560     -13.690  -8.527  -7.502  1.00 94.65           C  
ATOM   4071  CD1 LEU A 560     -13.095  -9.203  -8.737  1.00 94.65           C  
ATOM   4072  CD2 LEU A 560     -12.763  -8.836  -6.323  1.00 94.65           C  
ATOM   4073  N   ALA A 561     -13.586  -5.610  -4.888  1.00 94.55           N  
ATOM   4074  CA  ALA A 561     -13.186  -5.642  -3.478  1.00 94.55           C  
ATOM   4075  C   ALA A 561     -14.294  -5.200  -2.497  1.00 94.55           C  
ATOM   4076  CB  ALA A 561     -11.935  -4.775  -3.324  1.00 94.55           C  
ATOM   4077  O   ALA A 561     -14.252  -5.555  -1.321  1.00 94.55           O  
ATOM   4078  N   ILE A 562     -15.297  -4.452  -2.968  1.00 94.55           N  
ATOM   4079  CA  ILE A 562     -16.413  -3.957  -2.146  1.00 94.55           C  
ATOM   4080  C   ILE A 562     -17.666  -4.808  -2.343  1.00 94.55           C  
ATOM   4081  CB  ILE A 562     -16.686  -2.475  -2.474  1.00 94.55           C  
ATOM   4082  O   ILE A 562     -18.328  -5.183  -1.377  1.00 94.55           O  
ATOM   4083  CG1 ILE A 562     -15.440  -1.630  -2.127  1.00 94.55           C  
ATOM   4084  CG2 ILE A 562     -17.925  -1.955  -1.711  1.00 94.55           C  
ATOM   4085  CD1 ILE A 562     -15.497  -0.236  -2.737  1.00 94.55           C  
ATOM   4086  N   VAL A 563     -18.010  -5.121  -3.593  1.00 96.12           N  
ATOM   4087  CA  VAL A 563     -19.256  -5.826  -3.916  1.00 96.12           C  
ATOM   4088  C   VAL A 563     -19.216  -7.269  -3.431  1.00 96.12           C  
ATOM   4089  CB  VAL A 563     -19.551  -5.750  -5.426  1.00 96.12           C  
ATOM   4090  O   VAL A 563     -20.220  -7.757  -2.921  1.00 96.12           O  
ATOM   4091  CG1 VAL A 563     -20.728  -6.639  -5.851  1.00 96.12           C  
ATOM   4092  CG2 VAL A 563     -19.906  -4.310  -5.817  1.00 96.12           C  
ATOM   4093  N   VAL A 564     -18.076  -7.953  -3.551  1.00 97.86           N  
ATOM   4094  CA  VAL A 564     -17.955  -9.371  -3.186  1.00 97.86           C  
ATOM   4095  C   VAL A 564     -18.278  -9.652  -1.708  1.00 97.86           C  
ATOM   4096  CB  VAL A 564     -16.583  -9.925  -3.607  1.00 97.86           C  
ATOM   4097  O   VAL A 564     -19.136 -10.506  -1.471  1.00 97.86           O  
ATOM   4098  CG1 VAL A 564     -16.355 -11.325  -3.043  1.00 97.86           C  
ATOM   4099  CG2 VAL A 564     -16.485 -10.020  -5.135  1.00 97.86           C  
ATOM   4100  N   PRO A 565     -17.680  -8.974  -0.705  1.00 97.93           N  
ATOM   4101  CA  PRO A 565     -18.026  -9.222   0.698  1.00 97.93           C  
ATOM   4102  C   PRO A 565     -19.492  -8.884   1.015  1.00 97.93           C  
ATOM   4103  CB  PRO A 565     -17.040  -8.387   1.525  1.00 97.93           C  
ATOM   4104  O   PRO A 565     -20.160  -9.652   1.708  1.00 97.93           O  
ATOM   4105  CG  PRO A 565     -16.584  -7.299   0.559  1.00 97.93           C  
ATOM   4106  CD  PRO A 565     -16.587  -8.012  -0.788  1.00 97.93           C  
ATOM   4107  N   VAL A 566     -20.037  -7.796   0.453  1.00 97.24           N  
ATOM   4108  CA  VAL A 566     -21.454  -7.428   0.640  1.00 97.24           C  
ATOM   4109  C   VAL A 566     -22.379  -8.488   0.036  1.00 97.24           C  
ATOM   4110  CB  VAL A 566     -21.753  -6.035   0.049  1.00 97.24           C  
ATOM   4111  O   VAL A 566     -23.308  -8.950   0.697  1.00 97.24           O  
ATOM   4112  CG1 VAL A 566     -23.239  -5.665   0.157  1.00 97.24           C  
ATOM   4113  CG2 VAL A 566     -20.958  -4.950   0.784  1.00 97.24           C  
ATOM   4114  N   ALA A 567     -22.110  -8.924  -1.196  1.00 97.47           N  
ATOM   4115  CA  ALA A 567     -22.886  -9.959  -1.869  1.00 97.47           C  
ATOM   4116  C   ALA A 567     -22.815 -11.296  -1.119  1.00 97.47           C  
ATOM   4117  CB  ALA A 567     -22.385 -10.097  -3.312  1.00 97.47           C  
ATOM   4118  O   ALA A 567     -23.843 -11.940  -0.932  1.00 97.47           O  
ATOM   4119  N   MET A 568     -21.634 -11.693  -0.638  1.00 97.91           N  
ATOM   4120  CA  MET A 568     -21.462 -12.908   0.161  1.00 97.91           C  
ATOM   4121  C   MET A 568     -22.298 -12.858   1.446  1.00 97.91           C  
ATOM   4122  CB  MET A 568     -19.968 -13.097   0.464  1.00 97.91           C  
ATOM   4123  O   MET A 568     -23.062 -13.786   1.721  1.00 97.91           O  
ATOM   4124  CG  MET A 568     -19.680 -14.363   1.278  1.00 97.91           C  
ATOM   4125  SD  MET A 568     -20.231 -15.905   0.514  1.00 97.91           S  
ATOM   4126  CE  MET A 568     -19.115 -16.051  -0.902  1.00 97.91           C  
ATOM   4127  N   GLY A 569     -22.217 -11.752   2.192  1.00 97.38           N  
ATOM   4128  CA  GLY A 569     -23.001 -11.554   3.411  1.00 97.38           C  
ATOM   4129  C   GLY A 569     -24.512 -11.571   3.162  1.00 97.38           C  
ATOM   4130  O   GLY A 569     -25.247 -12.237   3.887  1.00 97.38           O  
ATOM   4131  N   LEU A 570     -24.990 -10.907   2.107  1.00 97.30           N  
ATOM   4132  CA  LEU A 570     -26.418 -10.871   1.773  1.00 97.30           C  
ATOM   4133  C   LEU A 570     -26.943 -12.220   1.265  1.00 97.30           C  
ATOM   4134  CB  LEU A 570     -26.676  -9.762   0.741  1.00 97.30           C  
ATOM   4135  O   LEU A 570     -28.001 -12.678   1.691  1.00 97.30           O  
ATOM   4136  CG  LEU A 570     -26.516  -8.333   1.291  1.00 97.30           C  
ATOM   4137  CD1 LEU A 570     -26.731  -7.336   0.152  1.00 97.30           C  
ATOM   4138  CD2 LEU A 570     -27.522  -8.019   2.400  1.00 97.30           C  
ATOM   4139  N   LEU A 571     -26.210 -12.886   0.374  1.00 97.16           N  
ATOM   4140  CA  LEU A 571     -26.680 -14.115  -0.267  1.00 97.16           C  
ATOM   4141  C   LEU A 571     -26.555 -15.332   0.652  1.00 97.16           C  
ATOM   4142  CB  LEU A 571     -25.918 -14.335  -1.585  1.00 97.16           C  
ATOM   4143  O   LEU A 571     -27.504 -16.108   0.762  1.00 97.16           O  
ATOM   4144  CG  LEU A 571     -26.166 -13.255  -2.657  1.00 97.16           C  
ATOM   4145  CD1 LEU A 571     -25.252 -13.515  -3.855  1.00 97.16           C  
ATOM   4146  CD2 LEU A 571     -27.617 -13.247  -3.142  1.00 97.16           C  
ATOM   4147  N   LEU A 572     -25.404 -15.493   1.312  1.00 96.44           N  
ATOM   4148  CA  LEU A 572     -25.053 -16.699   2.069  1.00 96.44           C  
ATOM   4149  C   LEU A 572     -24.907 -16.461   3.580  1.00 96.44           C  
ATOM   4150  CB  LEU A 572     -23.792 -17.334   1.453  1.00 96.44           C  
ATOM   4151  O   LEU A 572     -24.806 -17.420   4.339  1.00 96.44           O  
ATOM   4152  CG  LEU A 572     -23.931 -17.830   0.001  1.00 96.44           C  
ATOM   4153  CD1 LEU A 572     -22.633 -18.492  -0.464  1.00 96.44           C  
ATOM   4154  CD2 LEU A 572     -25.040 -18.874  -0.153  1.00 96.44           C  
ATOM   4155  N   GLY A 573     -24.974 -15.213   4.044  1.00 96.02           N  
ATOM   4156  CA  GLY A 573     -25.023 -14.889   5.469  1.00 96.02           C  
ATOM   4157  C   GLY A 573     -23.655 -14.698   6.125  1.00 96.02           C  
ATOM   4158  O   GLY A 573     -22.595 -14.808   5.502  1.00 96.02           O  
ATOM   4159  N   LYS A 574     -23.693 -14.398   7.428  1.00 96.06           N  
ATOM   4160  CA  LYS A 574     -22.520 -14.005   8.226  1.00 96.06           C  
ATOM   4161  C   LYS A 574     -21.428 -15.077   8.334  1.00 96.06           C  
ATOM   4162  CB  LYS A 574     -22.971 -13.498   9.610  1.00 96.06           C  
ATOM   4163  O   LYS A 574     -20.248 -14.733   8.323  1.00 96.06           O  
ATOM   4164  CG  LYS A 574     -23.761 -14.516  10.459  1.00 96.06           C  
ATOM   4165  CD  LYS A 574     -24.065 -13.920  11.841  1.00 96.06           C  
ATOM   4166  CE  LYS A 574     -24.734 -14.901  12.813  1.00 96.06           C  
ATOM   4167  NZ  LYS A 574     -24.924 -14.269  14.150  1.00 96.06           N  
ATOM   4168  N   GLU A 575     -21.795 -16.359   8.396  1.00 95.31           N  
ATOM   4169  CA  GLU A 575     -20.832 -17.473   8.468  1.00 95.31           C  
ATOM   4170  C   GLU A 575     -20.057 -17.635   7.153  1.00 95.31           C  
ATOM   4171  CB  GLU A 575     -21.555 -18.787   8.802  1.00 95.31           C  
ATOM   4172  O   GLU A 575     -18.831 -17.743   7.162  1.00 95.31           O  
ATOM   4173  CG  GLU A 575     -22.123 -18.816  10.227  1.00 95.31           C  
ATOM   4174  CD  GLU A 575     -22.808 -20.150  10.579  1.00 95.31           C  
ATOM   4175  OE1 GLU A 575     -23.144 -20.308  11.772  1.00 95.31           O  
ATOM   4176  OE2 GLU A 575     -23.055 -20.975   9.666  1.00 95.31           O  
ATOM   4177  N   ALA A 576     -20.755 -17.555   6.013  1.00 96.96           N  
ATOM   4178  CA  ALA A 576     -20.147 -17.595   4.682  1.00 96.96           C  
ATOM   4179  C   ALA A 576     -19.160 -16.441   4.484  1.00 96.96           C  
ATOM   4180  CB  ALA A 576     -21.256 -17.492   3.632  1.00 96.96           C  
ATOM   4181  O   ALA A 576     -18.044 -16.632   4.000  1.00 96.96           O  
ATOM   4182  N   LEU A 577     -19.566 -15.238   4.900  1.00 97.84           N  
ATOM   4183  CA  LEU A 577     -18.713 -14.059   4.866  1.00 97.84           C  
ATOM   4184  C   LEU A 577     -17.491 -14.225   5.780  1.00 97.84           C  
ATOM   4185  CB  LEU A 577     -19.573 -12.835   5.214  1.00 97.84           C  
ATOM   4186  O   LEU A 577     -16.383 -13.900   5.369  1.00 97.84           O  
ATOM   4187  CG  LEU A 577     -18.814 -11.496   5.192  1.00 97.84           C  
ATOM   4188  CD1 LEU A 577     -18.131 -11.280   3.840  1.00 97.84           C  
ATOM   4189  CD2 LEU A 577     -19.809 -10.359   5.424  1.00 97.84           C  
ATOM   4190  N   GLY A 578     -17.658 -14.817   6.966  1.00 97.39           N  
ATOM   4191  CA  GLY A 578     -16.538 -15.176   7.839  1.00 97.39           C  
ATOM   4192  C   GLY A 578     -15.544 -16.133   7.170  1.00 97.39           C  
ATOM   4193  O   GLY A 578     -14.336 -15.902   7.227  1.00 97.39           O  
ATOM   4194  N   GLY A 579     -16.044 -17.154   6.467  1.00 97.70           N  
ATOM   4195  CA  GLY A 579     -15.223 -18.035   5.633  1.00 97.70           C  
ATOM   4196  C   GLY A 579     -14.469 -17.268   4.542  1.00 97.70           C  
ATOM   4197  O   GLY A 579     -13.259 -17.435   4.399  1.00 97.70           O  
ATOM   4198  N   LEU A 580     -15.153 -16.371   3.823  1.00 98.36           N  
ATOM   4199  CA  LEU A 580     -14.554 -15.534   2.778  1.00 98.36           C  
ATOM   4200  C   LEU A 580     -13.405 -14.680   3.306  1.00 98.36           C  
ATOM   4201  CB  LEU A 580     -15.663 -14.709   2.100  1.00 98.36           C  
ATOM   4202  O   LEU A 580     -12.329 -14.670   2.709  1.00 98.36           O  
ATOM   4203  CG  LEU A 580     -15.177 -13.835   0.926  1.00 98.36           C  
ATOM   4204  CD1 LEU A 580     -16.327 -13.596  -0.046  1.00 98.36           C  
ATOM   4205  CD2 LEU A 580     -14.664 -12.450   1.345  1.00 98.36           C  
ATOM   4206  N   LEU A 581     -13.604 -14.002   4.435  1.00 98.17           N  
ATOM   4207  CA  LEU A 581     -12.566 -13.179   5.054  1.00 98.17           C  
ATOM   4208  C   LEU A 581     -11.362 -14.019   5.485  1.00 98.17           C  
ATOM   4209  CB  LEU A 581     -13.160 -12.424   6.251  1.00 98.17           C  
ATOM   4210  O   LEU A 581     -10.226 -13.641   5.203  1.00 98.17           O  
ATOM   4211  CG  LEU A 581     -14.235 -11.390   5.879  1.00 98.17           C  
ATOM   4212  CD1 LEU A 581     -14.767 -10.761   7.165  1.00 98.17           C  
ATOM   4213  CD2 LEU A 581     -13.694 -10.308   4.946  1.00 98.17           C  
ATOM   4214  N   ALA A 582     -11.595 -15.184   6.097  1.00 97.30           N  
ATOM   4215  CA  ALA A 582     -10.523 -16.092   6.495  1.00 97.30           C  
ATOM   4216  C   ALA A 582      -9.707 -16.588   5.287  1.00 97.30           C  
ATOM   4217  CB  ALA A 582     -11.138 -17.258   7.279  1.00 97.30           C  
ATOM   4218  O   ALA A 582      -8.475 -16.559   5.313  1.00 97.30           O  
ATOM   4219  N   GLY A 583     -10.381 -17.000   4.210  1.00 97.99           N  
ATOM   4220  CA  GLY A 583      -9.730 -17.488   2.993  1.00 97.99           C  
ATOM   4221  C   GLY A 583      -8.922 -16.394   2.303  1.00 97.99           C  
ATOM   4222  O   GLY A 583      -7.764 -16.608   1.936  1.00 97.99           O  
ATOM   4223  N   ALA A 584      -9.508 -15.200   2.189  1.00 98.32           N  
ATOM   4224  CA  ALA A 584      -8.851 -14.048   1.593  1.00 98.32           C  
ATOM   4225  C   ALA A 584      -7.645 -13.577   2.405  1.00 98.32           C  
ATOM   4226  CB  ALA A 584      -9.867 -12.922   1.450  1.00 98.32           C  
ATOM   4227  O   ALA A 584      -6.623 -13.242   1.817  1.00 98.32           O  
ATOM   4228  N   LEU A 585      -7.731 -13.591   3.738  1.00 97.76           N  
ATOM   4229  CA  LEU A 585      -6.622 -13.234   4.616  1.00 97.76           C  
ATOM   4230  C   LEU A 585      -5.438 -14.188   4.429  1.00 97.76           C  
ATOM   4231  CB  LEU A 585      -7.133 -13.225   6.068  1.00 97.76           C  
ATOM   4232  O   LEU A 585      -4.328 -13.744   4.142  1.00 97.76           O  
ATOM   4233  CG  LEU A 585      -6.049 -12.946   7.124  1.00 97.76           C  
ATOM   4234  CD1 LEU A 585      -5.400 -11.580   6.918  1.00 97.76           C  
ATOM   4235  CD2 LEU A 585      -6.670 -12.982   8.519  1.00 97.76           C  
ATOM   4236  N   VAL A 586      -5.669 -15.499   4.559  1.00 96.81           N  
ATOM   4237  CA  VAL A 586      -4.591 -16.501   4.497  1.00 96.81           C  
ATOM   4238  C   VAL A 586      -3.936 -16.515   3.118  1.00 96.81           C  
ATOM   4239  CB  VAL A 586      -5.114 -17.898   4.881  1.00 96.81           C  
ATOM   4240  O   VAL A 586      -2.710 -16.473   3.019  1.00 96.81           O  
ATOM   4241  CG1 VAL A 586      -4.056 -18.993   4.681  1.00 96.81           C  
ATOM   4242  CG2 VAL A 586      -5.527 -17.930   6.359  1.00 96.81           C  
ATOM   4243  N   SER A 587      -4.735 -16.531   2.050  1.00 97.98           N  
ATOM   4244  CA  SER A 587      -4.191 -16.522   0.692  1.00 97.98           C  
ATOM   4245  C   SER A 587      -3.585 -15.167   0.322  1.00 97.98           C  
ATOM   4246  CB  SER A 587      -5.276 -16.924  -0.302  1.00 97.98           C  
ATOM   4247  O   SER A 587      -2.534 -15.111  -0.308  1.00 97.98           O  
ATOM   4248  OG  SER A 587      -4.682 -17.106  -1.565  1.00 97.98           O  
ATOM   4249  N   GLY A 588      -4.210 -14.062   0.730  1.00 98.02           N  
ATOM   4250  CA  GLY A 588      -3.795 -12.709   0.365  1.00 98.02           C  
ATOM   4251  C   GLY A 588      -2.453 -12.317   0.962  1.00 98.02           C  
ATOM   4252  O   GLY A 588      -1.624 -11.753   0.256  1.00 98.02           O  
ATOM   4253  N   VAL A 589      -2.186 -12.691   2.217  1.00 97.77           N  
ATOM   4254  CA  VAL A 589      -0.869 -12.465   2.833  1.00 97.77           C  
ATOM   4255  C   VAL A 589       0.215 -13.264   2.102  1.00 97.77           C  
ATOM   4256  CB  VAL A 589      -0.904 -12.791   4.338  1.00 97.77           C  
ATOM   4257  O   VAL A 589       1.270 -12.718   1.791  1.00 97.77           O  
ATOM   4258  CG1 VAL A 589       0.473 -12.646   4.998  1.00 97.77           C  
ATOM   4259  CG2 VAL A 589      -1.846 -11.832   5.079  1.00 97.77           C  
ATOM   4260  N   LEU A 590      -0.042 -14.533   1.765  1.00 98.03           N  
ATOM   4261  CA  LEU A 590       0.914 -15.372   1.031  1.00 98.03           C  
ATOM   4262  C   LEU A 590       1.211 -14.825  -0.371  1.00 98.03           C  
ATOM   4263  CB  LEU A 590       0.363 -16.806   0.936  1.00 98.03           C  
ATOM   4264  O   LEU A 590       2.378 -14.693  -0.741  1.00 98.03           O  
ATOM   4265  CG  LEU A 590       0.407 -17.592   2.256  1.00 98.03           C  
ATOM   4266  CD1 LEU A 590      -0.386 -18.890   2.108  1.00 98.03           C  
ATOM   4267  CD2 LEU A 590       1.843 -17.956   2.636  1.00 98.03           C  
ATOM   4268  N   VAL A 591       0.167 -14.483  -1.132  1.00 97.90           N  
ATOM   4269  CA  VAL A 591       0.291 -13.902  -2.478  1.00 97.90           C  
ATOM   4270  C   VAL A 591       0.986 -12.541  -2.415  1.00 97.90           C  
ATOM   4271  CB  VAL A 591      -1.090 -13.811  -3.164  1.00 97.90           C  
ATOM   4272  O   VAL A 591       1.890 -12.288  -3.206  1.00 97.90           O  
ATOM   4273  CG1 VAL A 591      -1.039 -13.059  -4.500  1.00 97.90           C  
ATOM   4274  CG2 VAL A 591      -1.637 -15.214  -3.471  1.00 97.90           C  
ATOM   4275  N   GLY A 592       0.643 -11.698  -1.438  1.00 96.89           N  
ATOM   4276  CA  GLY A 592       1.264 -10.389  -1.236  1.00 96.89           C  
ATOM   4277  C   GLY A 592       2.769 -10.480  -0.972  1.00 96.89           C  
ATOM   4278  O   GLY A 592       3.542  -9.769  -1.618  1.00 96.89           O  
ATOM   4279  N   ILE A 593       3.199 -11.394  -0.090  1.00 96.81           N  
ATOM   4280  CA  ILE A 593       4.626 -11.646   0.185  1.00 96.81           C  
ATOM   4281  C   ILE A 593       5.329 -12.174  -1.067  1.00 96.81           C  
ATOM   4282  CB  ILE A 593       4.816 -12.632   1.364  1.00 96.81           C  
ATOM   4283  O   ILE A 593       6.381 -11.659  -1.445  1.00 96.81           O  
ATOM   4284  CG1 ILE A 593       4.293 -12.064   2.697  1.00 96.81           C  
ATOM   4285  CG2 ILE A 593       6.314 -12.954   1.530  1.00 96.81           C  
ATOM   4286  CD1 ILE A 593       4.084 -13.136   3.774  1.00 96.81           C  
ATOM   4287  N   LEU A 594       4.745 -13.185  -1.717  1.00 97.25           N  
ATOM   4288  CA  LEU A 594       5.310 -13.794  -2.918  1.00 97.25           C  
ATOM   4289  C   LEU A 594       5.547 -12.756  -4.010  1.00 97.25           C  
ATOM   4290  CB  LEU A 594       4.377 -14.924  -3.386  1.00 97.25           C  
ATOM   4291  O   LEU A 594       6.648 -12.697  -4.555  1.00 97.25           O  
ATOM   4292  CG  LEU A 594       4.749 -15.524  -4.760  1.00 97.25           C  
ATOM   4293  CD1 LEU A 594       4.463 -17.021  -4.756  1.00 97.25           C  
ATOM   4294  CD2 LEU A 594       3.936 -14.932  -5.918  1.00 97.25           C  
ATOM   4295  N   MET A 595       4.532 -11.948  -4.321  1.00 96.41           N  
ATOM   4296  CA  MET A 595       4.613 -10.992  -5.420  1.00 96.41           C  
ATOM   4297  C   MET A 595       5.597  -9.872  -5.092  1.00 96.41           C  
ATOM   4298  CB  MET A 595       3.227 -10.443  -5.775  1.00 96.41           C  
ATOM   4299  O   MET A 595       6.490  -9.592  -5.889  1.00 96.41           O  
ATOM   4300  CG  MET A 595       2.310 -11.512  -6.377  1.00 96.41           C  
ATOM   4301  SD  MET A 595       0.686 -10.882  -6.879  1.00 96.41           S  
ATOM   4302  CE  MET A 595       0.973 -10.713  -8.662  1.00 96.41           C  
ATOM   4303  N   SER A 596       5.501  -9.303  -3.888  1.00 93.99           N  
ATOM   4304  CA  SER A 596       6.360  -8.189  -3.477  1.00 93.99           C  
ATOM   4305  C   SER A 596       7.838  -8.574  -3.454  1.00 93.99           C  
ATOM   4306  CB  SER A 596       5.930  -7.627  -2.123  1.00 93.99           C  
ATOM   4307  O   SER A 596       8.682  -7.836  -3.963  1.00 93.99           O  
ATOM   4308  OG  SER A 596       4.554  -7.294  -2.148  1.00 93.99           O  
ATOM   4309  N   ASN A 597       8.152  -9.758  -2.925  1.00 95.08           N  
ATOM   4310  CA  ASN A 597       9.535 -10.198  -2.773  1.00 95.08           C  
ATOM   4311  C   ASN A 597      10.119 -10.770  -4.065  1.00 95.08           C  
ATOM   4312  CB  ASN A 597       9.623 -11.208  -1.626  1.00 95.08           C  
ATOM   4313  O   ASN A 597      11.294 -10.536  -4.326  1.00 95.08           O  
ATOM   4314  CG  ASN A 597       9.308 -10.602  -0.272  1.00 95.08           C  
ATOM   4315  ND2 ASN A 597       9.269 -11.406   0.757  1.00 95.08           N  
ATOM   4316  OD1 ASN A 597       9.099  -9.416  -0.101  1.00 95.08           O  
ATOM   4317  N   ALA A 598       9.339 -11.489  -4.884  1.00 96.09           N  
ATOM   4318  CA  ALA A 598       9.817 -11.930  -6.198  1.00 96.09           C  
ATOM   4319  C   ALA A 598      10.141 -10.726  -7.087  1.00 96.09           C  
ATOM   4320  CB  ALA A 598       8.775 -12.828  -6.874  1.00 96.09           C  
ATOM   4321  O   ALA A 598      11.238 -10.651  -7.635  1.00 96.09           O  
ATOM   4322  N   GLY A 599       9.219  -9.759  -7.153  1.00 94.05           N  
ATOM   4323  CA  GLY A 599       9.414  -8.523  -7.900  1.00 94.05           C  
ATOM   4324  C   GLY A 599      10.634  -7.737  -7.427  1.00 94.05           C  
ATOM   4325  O   GLY A 599      11.518  -7.441  -8.226  1.00 94.05           O  
ATOM   4326  N   GLY A 600      10.754  -7.499  -6.117  1.00 91.16           N  
ATOM   4327  CA  GLY A 600      11.925  -6.821  -5.558  1.00 91.16           C  
ATOM   4328  C   GLY A 600      13.239  -7.579  -5.780  1.00 91.16           C  
ATOM   4329  O   GLY A 600      14.286  -6.959  -5.942  1.00 91.16           O  
ATOM   4330  N   ALA A 601      13.216  -8.912  -5.805  1.00 94.50           N  
ATOM   4331  CA  ALA A 601      14.417  -9.709  -6.030  1.00 94.50           C  
ATOM   4332  C   ALA A 601      14.874  -9.706  -7.501  1.00 94.50           C  
ATOM   4333  CB  ALA A 601      14.172 -11.124  -5.496  1.00 94.50           C  
ATOM   4334  O   ALA A 601      16.080  -9.734  -7.748  1.00 94.50           O  
ATOM   4335  N   TRP A 602      13.951  -9.658  -8.470  1.00 95.08           N  
ATOM   4336  CA  TRP A 602      14.300  -9.500  -9.888  1.00 95.08           C  
ATOM   4337  C   TRP A 602      14.925  -8.136 -10.180  1.00 95.08           C  
ATOM   4338  CB  TRP A 602      13.070  -9.701 -10.775  1.00 95.08           C  
ATOM   4339  O   TRP A 602      15.978  -8.084 -10.815  1.00 95.08           O  
ATOM   4340  CG  TRP A 602      12.639 -11.115 -11.003  1.00 95.08           C  
ATOM   4341  CD1 TRP A 602      13.420 -12.114 -11.468  1.00 95.08           C  
ATOM   4342  CD2 TRP A 602      11.304 -11.681 -10.882  1.00 95.08           C  
ATOM   4343  CE2 TRP A 602      11.338 -13.037 -11.303  1.00 95.08           C  
ATOM   4344  CE3 TRP A 602      10.055 -11.172 -10.497  1.00 95.08           C  
ATOM   4345  NE1 TRP A 602      12.659 -13.252 -11.647  1.00 95.08           N  
ATOM   4346  CH2 TRP A 602       8.952 -13.290 -10.903  1.00 95.08           C  
ATOM   4347  CZ2 TRP A 602      10.181 -13.830 -11.312  1.00 95.08           C  
ATOM   4348  CZ3 TRP A 602       8.888 -11.952 -10.496  1.00 95.08           C  
ATOM   4349  N   ASP A 603      14.336  -7.069  -9.647  1.00 89.66           N  
ATOM   4350  CA  ASP A 603      14.854  -5.704  -9.779  1.00 89.66           C  
ATOM   4351  C   ASP A 603      16.285  -5.582  -9.248  1.00 89.66           C  
ATOM   4352  CB  ASP A 603      13.934  -4.788  -8.974  1.00 89.66           C  
ATOM   4353  O   ASP A 603      17.229  -5.220  -9.950  1.00 89.66           O  
ATOM   4354  CG  ASP A 603      14.290  -3.301  -9.078  1.00 89.66           C  
ATOM   4355  OD1 ASP A 603      15.215  -2.914  -9.823  1.00 89.66           O  
ATOM   4356  OD2 ASP A 603      13.623  -2.554  -8.329  1.00 89.66           O  
ATOM   4357  N   ASN A 604      16.502  -6.008  -8.006  1.00 90.08           N  
ATOM   4358  CA  ASN A 604      17.828  -5.915  -7.411  1.00 90.08           C  
ATOM   4359  C   ASN A 604      18.837  -6.871  -8.071  1.00 90.08           C  
ATOM   4360  CB  ASN A 604      17.701  -6.100  -5.902  1.00 90.08           C  
ATOM   4361  O   ASN A 604      20.038  -6.611  -8.027  1.00 90.08           O  
ATOM   4362  CG  ASN A 604      17.051  -4.882  -5.263  1.00 90.08           C  
ATOM   4363  ND2 ASN A 604      15.849  -4.974  -4.758  1.00 90.08           N  
ATOM   4364  OD1 ASN A 604      17.599  -3.797  -5.247  1.00 90.08           O  
ATOM   4365  N   ALA A 605      18.387  -7.940  -8.740  1.00 93.38           N  
ATOM   4366  CA  ALA A 605      19.268  -8.771  -9.560  1.00 93.38           C  
ATOM   4367  C   ALA A 605      19.715  -8.035 -10.833  1.00 93.38           C  
ATOM   4368  CB  ALA A 605      18.584 -10.105  -9.878  1.00 93.38           C  
ATOM   4369  O   ALA A 605      20.885  -8.155 -11.205  1.00 93.38           O  
ATOM   4370  N   LYS A 606      18.829  -7.245 -11.463  1.00 89.59           N  
ATOM   4371  CA  LYS A 606      19.183  -6.315 -12.551  1.00 89.59           C  
ATOM   4372  C   LYS A 606      20.258  -5.346 -12.062  1.00 89.59           C  
ATOM   4373  CB  LYS A 606      17.916  -5.593 -13.076  1.00 89.59           C  
ATOM   4374  O   LYS A 606      21.359  -5.353 -12.610  1.00 89.59           O  
ATOM   4375  CG  LYS A 606      18.163  -4.595 -14.222  1.00 89.59           C  
ATOM   4376  CD  LYS A 606      16.925  -3.718 -14.528  1.00 89.59           C  
ATOM   4377  CE  LYS A 606      16.674  -2.576 -13.518  1.00 89.59           C  
ATOM   4378  NZ  LYS A 606      15.432  -1.796 -13.818  1.00 89.59           N  
ATOM   4379  N   LYS A 607      20.000  -4.621 -10.968  1.00 85.23           N  
ATOM   4380  CA  LYS A 607      20.939  -3.637 -10.391  1.00 85.23           C  
ATOM   4381  C   LYS A 607      22.294  -4.252 -10.005  1.00 85.23           C  
ATOM   4382  CB  LYS A 607      20.275  -2.922  -9.196  1.00 85.23           C  
ATOM   4383  O   LYS A 607      23.343  -3.668 -10.273  1.00 85.23           O  
ATOM   4384  CG  LYS A 607      19.085  -2.051  -9.645  1.00 85.23           C  
ATOM   4385  CD  LYS A 607      18.406  -1.264  -8.507  1.00 85.23           C  
ATOM   4386  CE  LYS A 607      17.304  -0.389  -9.135  1.00 85.23           C  
ATOM   4387  NZ  LYS A 607      16.523   0.432  -8.172  1.00 85.23           N  
ATOM   4388  N   TYR A 608      22.307  -5.468  -9.455  1.00 89.38           N  
ATOM   4389  CA  TYR A 608      23.550  -6.181  -9.130  1.00 89.38           C  
ATOM   4390  C   TYR A 608      24.418  -6.467 -10.369  1.00 89.38           C  
ATOM   4391  CB  TYR A 608      23.206  -7.487  -8.407  1.00 89.38           C  
ATOM   4392  O   TYR A 608      25.637  -6.286 -10.338  1.00 89.38           O  
ATOM   4393  CG  TYR A 608      24.424  -8.269  -7.953  1.00 89.38           C  
ATOM   4394  CD1 TYR A 608      24.736  -9.506  -8.547  1.00 89.38           C  
ATOM   4395  CD2 TYR A 608      25.260  -7.741  -6.952  1.00 89.38           C  
ATOM   4396  CE1 TYR A 608      25.866 -10.233  -8.126  1.00 89.38           C  
ATOM   4397  CE2 TYR A 608      26.393  -8.458  -6.528  1.00 89.38           C  
ATOM   4398  OH  TYR A 608      27.788 -10.398  -6.696  1.00 89.38           O  
ATOM   4399  CZ  TYR A 608      26.696  -9.706  -7.114  1.00 89.38           C  
ATOM   4400  N   ILE A 609      23.798  -6.880 -11.479  1.00 92.90           N  
ATOM   4401  CA  ILE A 609      24.492  -7.090 -12.760  1.00 92.90           C  
ATOM   4402  C   ILE A 609      24.980  -5.753 -13.320  1.00 92.90           C  
ATOM   4403  CB  ILE A 609      23.573  -7.837 -13.751  1.00 92.90           C  
ATOM   4404  O   ILE A 609      26.111  -5.653 -13.787  1.00 92.90           O  
ATOM   4405  CG1 ILE A 609      23.313  -9.265 -13.224  1.00 92.90           C  
ATOM   4406  CG2 ILE A 609      24.186  -7.900 -15.164  1.00 92.90           C  
ATOM   4407  CD1 ILE A 609      22.174  -9.983 -13.946  1.00 92.90           C  
ATOM   4408  N   GLU A 610      24.174  -4.698 -13.219  1.00 84.95           N  
ATOM   4409  CA  GLU A 610      24.552  -3.349 -13.649  1.00 84.95           C  
ATOM   4410  C   GLU A 610      25.769  -2.791 -12.898  1.00 84.95           C  
ATOM   4411  CB  GLU A 610      23.358  -2.412 -13.482  1.00 84.95           C  
ATOM   4412  O   GLU A 610      26.565  -2.065 -13.494  1.00 84.95           O  
ATOM   4413  CG  GLU A 610      22.249  -2.756 -14.482  1.00 84.95           C  
ATOM   4414  CD  GLU A 610      21.055  -1.811 -14.407  1.00 84.95           C  
ATOM   4415  OE1 GLU A 610      20.270  -1.850 -15.383  1.00 84.95           O  
ATOM   4416  OE2 GLU A 610      20.982  -1.042 -13.430  1.00 84.95           O  
ATOM   4417  N   GLY A 611      25.967  -3.202 -11.641  1.00 84.05           N  
ATOM   4418  CA  GLY A 611      27.162  -2.921 -10.839  1.00 84.05           C  
ATOM   4419  C   GLY A 611      28.447  -3.624 -11.309  1.00 84.05           C  
ATOM   4420  O   GLY A 611      29.502  -3.431 -10.706  1.00 84.05           O  
ATOM   4421  N   GLY A 612      28.387  -4.432 -12.374  1.00 88.43           N  
ATOM   4422  CA  GLY A 612      29.542  -5.077 -13.011  1.00 88.43           C  
ATOM   4423  C   GLY A 612      29.626  -6.594 -12.819  1.00 88.43           C  
ATOM   4424  O   GLY A 612      30.531  -7.225 -13.368  1.00 88.43           O  
ATOM   4425  N   ALA A 613      28.699  -7.204 -12.076  1.00 90.82           N  
ATOM   4426  CA  ALA A 613      28.610  -8.659 -11.977  1.00 90.82           C  
ATOM   4427  C   ALA A 613      28.108  -9.278 -13.296  1.00 90.82           C  
ATOM   4428  CB  ALA A 613      27.730  -9.030 -10.779  1.00 90.82           C  
ATOM   4429  O   ALA A 613      27.428  -8.623 -14.082  1.00 90.82           O  
ATOM   4430  N   HIS A 614      28.442 -10.547 -13.554  1.00 94.60           N  
ATOM   4431  CA  HIS A 614      27.917 -11.335 -14.686  1.00 94.60           C  
ATOM   4432  C   HIS A 614      28.023 -10.665 -16.075  1.00 94.60           C  
ATOM   4433  CB  HIS A 614      26.498 -11.820 -14.355  1.00 94.60           C  
ATOM   4434  O   HIS A 614      27.207 -10.904 -16.962  1.00 94.60           O  
ATOM   4435  CG  HIS A 614      26.430 -12.566 -13.048  1.00 94.60           C  
ATOM   4436  CD2 HIS A 614      25.912 -12.123 -11.862  1.00 94.60           C  
ATOM   4437  ND1 HIS A 614      26.936 -13.821 -12.824  1.00 94.60           N  
ATOM   4438  CE1 HIS A 614      26.719 -14.140 -11.541  1.00 94.60           C  
ATOM   4439  NE2 HIS A 614      26.100 -13.130 -10.906  1.00 94.60           N  
ATOM   4440  N   GLY A 615      29.043  -9.826 -16.283  1.00 91.98           N  
ATOM   4441  CA  GLY A 615      29.300  -9.150 -17.558  1.00 91.98           C  
ATOM   4442  C   GLY A 615      28.811  -7.702 -17.646  1.00 91.98           C  
ATOM   4443  O   GLY A 615      29.118  -7.047 -18.639  1.00 91.98           O  
ATOM   4444  N   GLY A 616      28.127  -7.170 -16.629  1.00 90.43           N  
ATOM   4445  CA  GLY A 616      27.783  -5.747 -16.577  1.00 90.43           C  
ATOM   4446  C   GLY A 616      26.620  -5.330 -17.484  1.00 90.43           C  
ATOM   4447  O   GLY A 616      25.965  -6.160 -18.124  1.00 90.43           O  
ATOM   4448  N   LYS A 617      26.386  -4.012 -17.560  1.00 84.84           N  
ATOM   4449  CA  LYS A 617      25.395  -3.386 -18.454  1.00 84.84           C  
ATOM   4450  C   LYS A 617      25.608  -3.809 -19.916  1.00 84.84           C  
ATOM   4451  CB  LYS A 617      25.435  -1.844 -18.323  1.00 84.84           C  
ATOM   4452  O   LYS A 617      26.731  -3.809 -20.414  1.00 84.84           O  
ATOM   4453  CG  LYS A 617      24.862  -1.357 -16.981  1.00 84.84           C  
ATOM   4454  CD  LYS A 617      24.682   0.169 -16.852  1.00 84.84           C  
ATOM   4455  CE  LYS A 617      24.024   0.483 -15.491  1.00 84.84           C  
ATOM   4456  NZ  LYS A 617      23.529   1.879 -15.336  1.00 84.84           N  
ATOM   4457  N   GLY A 618      24.523  -4.157 -20.608  1.00 82.72           N  
ATOM   4458  CA  GLY A 618      24.520  -4.566 -22.018  1.00 82.72           C  
ATOM   4459  C   GLY A 618      24.886  -6.033 -22.282  1.00 82.72           C  
ATOM   4460  O   GLY A 618      24.748  -6.493 -23.418  1.00 82.72           O  
ATOM   4461  N   SER A 619      25.316  -6.782 -21.260  1.00 91.28           N  
ATOM   4462  CA  SER A 619      25.547  -8.227 -21.360  1.00 91.28           C  
ATOM   4463  C   SER A 619      24.246  -9.008 -21.593  1.00 91.28           C  
ATOM   4464  CB  SER A 619      26.260  -8.746 -20.106  1.00 91.28           C  
ATOM   4465  O   SER A 619      23.145  -8.527 -21.324  1.00 91.28           O  
ATOM   4466  OG  SER A 619      25.419  -8.656 -18.975  1.00 91.28           O  
ATOM   4467  N   GLU A 620      24.357 -10.257 -22.052  1.00 91.61           N  
ATOM   4468  CA  GLU A 620      23.185 -11.134 -22.190  1.00 91.61           C  
ATOM   4469  C   GLU A 620      22.518 -11.423 -20.834  1.00 91.61           C  
ATOM   4470  CB  GLU A 620      23.585 -12.437 -22.902  1.00 91.61           C  
ATOM   4471  O   GLU A 620      21.291 -11.492 -20.756  1.00 91.61           O  
ATOM   4472  CG  GLU A 620      24.019 -12.211 -24.362  1.00 91.61           C  
ATOM   4473  CD  GLU A 620      22.925 -11.524 -25.200  1.00 91.61           C  
ATOM   4474  OE1 GLU A 620      23.177 -10.420 -25.749  1.00 91.61           O  
ATOM   4475  OE2 GLU A 620      21.807 -12.070 -25.273  1.00 91.61           O  
ATOM   4476  N   ALA A 621      23.302 -11.490 -19.752  1.00 94.61           N  
ATOM   4477  CA  ALA A 621      22.771 -11.611 -18.397  1.00 94.61           C  
ATOM   4478  C   ALA A 621      21.978 -10.362 -17.980  1.00 94.61           C  
ATOM   4479  CB  ALA A 621      23.928 -11.885 -17.431  1.00 94.61           C  
ATOM   4480  O   ALA A 621      20.909 -10.485 -17.382  1.00 94.61           O  
ATOM   4481  N   HIS A 622      22.458  -9.163 -18.331  1.00 91.68           N  
ATOM   4482  CA  HIS A 622      21.740  -7.911 -18.074  1.00 91.68           C  
ATOM   4483  C   HIS A 622      20.404  -7.873 -18.814  1.00 91.68           C  
ATOM   4484  CB  HIS A 622      22.627  -6.713 -18.435  1.00 91.68           C  
ATOM   4485  O   HIS A 622      19.378  -7.640 -18.184  1.00 91.68           O  
ATOM   4486  CG  HIS A 622      21.955  -5.375 -18.264  1.00 91.68           C  
ATOM   4487  CD2 HIS A 622      21.347  -4.919 -17.132  1.00 91.68           C  
ATOM   4488  ND1 HIS A 622      21.884  -4.386 -19.247  1.00 91.68           N  
ATOM   4489  CE1 HIS A 622      21.207  -3.367 -18.689  1.00 91.68           C  
ATOM   4490  NE2 HIS A 622      20.884  -3.655 -17.419  1.00 91.68           N  
ATOM   4491  N   LYS A 623      20.376  -8.215 -20.108  1.00 88.01           N  
ATOM   4492  CA  LYS A 623      19.122  -8.294 -20.881  1.00 88.01           C  
ATOM   4493  C   LYS A 623      18.128  -9.285 -20.272  1.00 88.01           C  
ATOM   4494  CB  LYS A 623      19.416  -8.694 -22.329  1.00 88.01           C  
ATOM   4495  O   LYS A 623      16.943  -8.980 -20.174  1.00 88.01           O  
ATOM   4496  CG  LYS A 623      20.206  -7.630 -23.099  1.00 88.01           C  
ATOM   4497  CD  LYS A 623      20.528  -8.184 -24.486  1.00 88.01           C  
ATOM   4498  CE  LYS A 623      21.501  -7.271 -25.225  1.00 88.01           C  
ATOM   4499  NZ  LYS A 623      22.048  -7.992 -26.396  1.00 88.01           N  
ATOM   4500  N   ALA A 624      18.596 -10.456 -19.836  1.00 93.14           N  
ATOM   4501  CA  ALA A 624      17.751 -11.437 -19.157  1.00 93.14           C  
ATOM   4502  C   ALA A 624      17.198 -10.915 -17.820  1.00 93.14           C  
ATOM   4503  CB  ALA A 624      18.556 -12.726 -18.970  1.00 93.14           C  
ATOM   4504  O   ALA A 624      16.030 -11.147 -17.507  1.00 93.14           O  
ATOM   4505  N   ALA A 625      18.007 -10.177 -17.058  1.00 93.39           N  
ATOM   4506  CA  ALA A 625      17.581  -9.565 -15.806  1.00 93.39           C  
ATOM   4507  C   ALA A 625      16.574  -8.423 -16.008  1.00 93.39           C  
ATOM   4508  CB  ALA A 625      18.818  -9.120 -15.036  1.00 93.39           C  
ATOM   4509  O   ALA A 625      15.620  -8.351 -15.244  1.00 93.39           O  
ATOM   4510  N   VAL A 626      16.712  -7.613 -17.065  1.00 89.68           N  
ATOM   4511  CA  VAL A 626      15.708  -6.597 -17.446  1.00 89.68           C  
ATOM   4512  C   VAL A 626      14.357  -7.253 -17.763  1.00 89.68           C  
ATOM   4513  CB  VAL A 626      16.196  -5.750 -18.641  1.00 89.68           C  
ATOM   4514  O   VAL A 626      13.312  -6.769 -17.337  1.00 89.68           O  
ATOM   4515  CG1 VAL A 626      15.119  -4.770 -19.120  1.00 89.68           C  
ATOM   4516  CG2 VAL A 626      17.432  -4.909 -18.291  1.00 89.68           C  
ATOM   4517  N   VAL A 627      14.347  -8.405 -18.445  1.00 90.29           N  
ATOM   4518  CA  VAL A 627      13.100  -9.168 -18.653  1.00 90.29           C  
ATOM   4519  C   VAL A 627      12.524  -9.678 -17.325  1.00 90.29           C  
ATOM   4520  CB  VAL A 627      13.296 -10.325 -19.649  1.00 90.29           C  
ATOM   4521  O   VAL A 627      11.314  -9.650 -17.129  1.00 90.29           O  
ATOM   4522  CG1 VAL A 627      12.016 -11.157 -19.819  1.00 90.29           C  
ATOM   4523  CG2 VAL A 627      13.674  -9.804 -21.042  1.00 90.29           C  
ATOM   4524  N   GLY A 628      13.368 -10.139 -16.398  1.00 93.74           N  
ATOM   4525  CA  GLY A 628      12.923 -10.537 -15.059  1.00 93.74           C  
ATOM   4526  C   GLY A 628      12.298  -9.384 -14.271  1.00 93.74           C  
ATOM   4527  O   GLY A 628      11.248  -9.563 -13.660  1.00 93.74           O  
ATOM   4528  N   ASP A 629      12.919  -8.207 -14.309  1.00 91.17           N  
ATOM   4529  CA  ASP A 629      12.445  -7.005 -13.623  1.00 91.17           C  
ATOM   4530  C   ASP A 629      11.127  -6.483 -14.203  1.00 91.17           C  
ATOM   4531  CB  ASP A 629      13.545  -5.955 -13.688  1.00 91.17           C  
ATOM   4532  O   ASP A 629      10.169  -6.330 -13.461  1.00 91.17           O  
ATOM   4533  CG  ASP A 629      13.159  -4.680 -12.947  1.00 91.17           C  
ATOM   4534  OD1 ASP A 629      12.609  -4.774 -11.823  1.00 91.17           O  
ATOM   4535  OD2 ASP A 629      13.589  -3.639 -13.470  1.00 91.17           O  
ATOM   4536  N   THR A 630      11.001  -6.398 -15.529  1.00 89.07           N  
ATOM   4537  CA  THR A 630       9.736  -5.991 -16.181  1.00 89.07           C  
ATOM   4538  C   THR A 630       8.566  -6.949 -15.906  1.00 89.07           C  
ATOM   4539  CB  THR A 630       9.916  -5.820 -17.696  1.00 89.07           C  
ATOM   4540  O   THR A 630       7.403  -6.544 -15.908  1.00 89.07           O  
ATOM   4541  CG2 THR A 630      10.801  -4.624 -18.038  1.00 89.07           C  
ATOM   4542  OG1 THR A 630      10.534  -6.951 -18.270  1.00 89.07           O  
ATOM   4543  N   VAL A 631       8.841  -8.230 -15.618  1.00 91.26           N  
ATOM   4544  CA  VAL A 631       7.847  -9.174 -15.064  1.00 91.26           C  
ATOM   4545  C   VAL A 631       7.591  -8.910 -13.571  1.00 91.26           C  
ATOM   4546  CB  VAL A 631       8.305 -10.630 -15.303  1.00 91.26           C  
ATOM   4547  O   VAL A 631       6.465  -9.063 -13.091  1.00 91.26           O  
ATOM   4548  CG1 VAL A 631       7.434 -11.671 -14.582  1.00 91.26           C  
ATOM   4549  CG2 VAL A 631       8.263 -10.979 -16.798  1.00 91.26           C  
ATOM   4550  N   GLY A 632       8.630  -8.527 -12.833  1.00 93.29           N  
ATOM   4551  CA  GLY A 632       8.634  -8.220 -11.405  1.00 93.29           C  
ATOM   4552  C   GLY A 632       7.995  -6.891 -10.998  1.00 93.29           C  
ATOM   4553  O   GLY A 632       7.505  -6.772  -9.876  1.00 93.29           O  
ATOM   4554  N   ASP A 633       7.929  -5.922 -11.894  1.00 90.86           N  
ATOM   4555  CA  ASP A 633       7.350  -4.598 -11.683  1.00 90.86           C  
ATOM   4556  C   ASP A 633       5.860  -4.625 -11.313  1.00 90.86           C  
ATOM   4557  CB  ASP A 633       7.614  -3.769 -12.947  1.00 90.86           C  
ATOM   4558  O   ASP A 633       5.495  -4.180 -10.213  1.00 90.86           O  
ATOM   4559  CG  ASP A 633       9.050  -3.257 -13.010  1.00 90.86           C  
ATOM   4560  OD1 ASP A 633       9.624  -3.044 -11.914  1.00 90.86           O  
ATOM   4561  OD2 ASP A 633       9.520  -3.154 -14.158  1.00 90.86           O  
ATOM   4562  N   PRO A 634       4.965  -5.230 -12.126  1.00 92.31           N  
ATOM   4563  CA  PRO A 634       3.565  -5.381 -11.735  1.00 92.31           C  
ATOM   4564  C   PRO A 634       3.401  -6.231 -10.469  1.00 92.31           C  
ATOM   4565  CB  PRO A 634       2.878  -6.044 -12.932  1.00 92.31           C  
ATOM   4566  O   PRO A 634       2.372  -6.138  -9.798  1.00 92.31           O  
ATOM   4567  CG  PRO A 634       4.005  -6.776 -13.654  1.00 92.31           C  
ATOM   4568  CD  PRO A 634       5.193  -5.847 -13.430  1.00 92.31           C  
ATOM   4569  N   PHE A 635       4.389  -7.061 -10.133  1.00 93.52           N  
ATOM   4570  CA  PHE A 635       4.430  -7.873  -8.922  1.00 93.52           C  
ATOM   4571  C   PHE A 635       4.726  -7.021  -7.675  1.00 93.52           C  
ATOM   4572  CB  PHE A 635       5.470  -8.990  -9.124  1.00 93.52           C  
ATOM   4573  O   PHE A 635       3.941  -7.064  -6.723  1.00 93.52           O  
ATOM   4574  CG  PHE A 635       4.941 -10.346  -9.518  1.00 93.52           C  
ATOM   4575  CD1 PHE A 635       5.396 -11.491  -8.843  1.00 93.52           C  
ATOM   4576  CD2 PHE A 635       4.109 -10.488 -10.640  1.00 93.52           C  
ATOM   4577  CE1 PHE A 635       4.968 -12.771  -9.228  1.00 93.52           C  
ATOM   4578  CE2 PHE A 635       3.715 -11.774 -11.042  1.00 93.52           C  
ATOM   4579  CZ  PHE A 635       4.115 -12.911 -10.331  1.00 93.52           C  
ATOM   4580  N   LYS A 636       5.817  -6.240  -7.675  1.00 90.74           N  
ATOM   4581  CA  LYS A 636       6.321  -5.515  -6.492  1.00 90.74           C  
ATOM   4582  C   LYS A 636       5.635  -4.188  -6.201  1.00 90.74           C  
ATOM   4583  CB  LYS A 636       7.858  -5.350  -6.535  1.00 90.74           C  
ATOM   4584  O   LYS A 636       5.580  -3.812  -5.030  1.00 90.74           O  
ATOM   4585  CG  LYS A 636       8.331  -4.338  -7.591  1.00 90.74           C  
ATOM   4586  CD  LYS A 636       9.823  -4.316  -7.977  1.00 90.74           C  
ATOM   4587  CE  LYS A 636      10.015  -3.102  -8.909  1.00 90.74           C  
ATOM   4588  NZ  LYS A 636      11.259  -3.076  -9.724  1.00 90.74           N  
ATOM   4589  N   ASP A 637       5.105  -3.507  -7.217  1.00 88.70           N  
ATOM   4590  CA  ASP A 637       4.600  -2.132  -7.059  1.00 88.70           C  
ATOM   4591  C   ASP A 637       3.093  -2.008  -7.262  1.00 88.70           C  
ATOM   4592  CB  ASP A 637       5.374  -1.197  -7.992  1.00 88.70           C  
ATOM   4593  O   ASP A 637       2.469  -1.110  -6.704  1.00 88.70           O  
ATOM   4594  CG  ASP A 637       6.851  -1.137  -7.606  1.00 88.70           C  
ATOM   4595  OD1 ASP A 637       7.126  -1.204  -6.386  1.00 88.70           O  
ATOM   4596  OD2 ASP A 637       7.710  -1.193  -8.506  1.00 88.70           O  
ATOM   4597  N   THR A 638       2.478  -2.952  -7.979  1.00 93.29           N  
ATOM   4598  CA  THR A 638       1.023  -2.959  -8.189  1.00 93.29           C  
ATOM   4599  C   THR A 638       0.350  -4.085  -7.414  1.00 93.29           C  
ATOM   4600  CB  THR A 638       0.669  -3.011  -9.680  1.00 93.29           C  
ATOM   4601  O   THR A 638      -0.324  -3.851  -6.412  1.00 93.29           O  
ATOM   4602  CG2 THR A 638      -0.813  -2.726  -9.914  1.00 93.29           C  
ATOM   4603  OG1 THR A 638       1.379  -2.037 -10.392  1.00 93.29           O  
ATOM   4604  N   SER A 639       0.525  -5.328  -7.856  1.00 95.07           N  
ATOM   4605  CA  SER A 639      -0.322  -6.456  -7.458  1.00 95.07           C  
ATOM   4606  C   SER A 639      -0.044  -6.917  -6.030  1.00 95.07           C  
ATOM   4607  CB  SER A 639      -0.142  -7.621  -8.430  1.00 95.07           C  
ATOM   4608  O   SER A 639      -0.980  -7.037  -5.242  1.00 95.07           O  
ATOM   4609  OG  SER A 639      -0.292  -7.188  -9.770  1.00 95.07           O  
ATOM   4610  N   GLY A 640       1.228  -7.112  -5.666  1.00 94.74           N  
ATOM   4611  CA  GLY A 640       1.633  -7.509  -4.315  1.00 94.74           C  
ATOM   4612  C   GLY A 640       1.152  -6.524  -3.247  1.00 94.74           C  
ATOM   4613  O   GLY A 640       0.399  -6.930  -2.360  1.00 94.74           O  
ATOM   4614  N   PRO A 641       1.478  -5.224  -3.358  1.00 93.35           N  
ATOM   4615  CA  PRO A 641       0.972  -4.203  -2.444  1.00 93.35           C  
ATOM   4616  C   PRO A 641      -0.556  -4.086  -2.435  1.00 93.35           C  
ATOM   4617  CB  PRO A 641       1.623  -2.900  -2.901  1.00 93.35           C  
ATOM   4618  O   PRO A 641      -1.147  -3.879  -1.379  1.00 93.35           O  
ATOM   4619  CG  PRO A 641       2.910  -3.362  -3.579  1.00 93.35           C  
ATOM   4620  CD  PRO A 641       2.501  -4.672  -4.233  1.00 93.35           C  
ATOM   4621  N   SER A 642      -1.227  -4.276  -3.575  1.00 94.58           N  
ATOM   4622  CA  SER A 642      -2.694  -4.236  -3.618  1.00 94.58           C  
ATOM   4623  C   SER A 642      -3.351  -5.360  -2.812  1.00 94.58           C  
ATOM   4624  CB  SER A 642      -3.215  -4.285  -5.049  1.00 94.58           C  
ATOM   4625  O   SER A 642      -4.467  -5.175  -2.323  1.00 94.58           O  
ATOM   4626  OG  SER A 642      -2.767  -3.169  -5.783  1.00 94.58           O  
ATOM   4627  N   MET A 643      -2.665  -6.492  -2.594  1.00 96.65           N  
ATOM   4628  CA  MET A 643      -3.161  -7.549  -1.703  1.00 96.65           C  
ATOM   4629  C   MET A 643      -3.344  -7.044  -0.272  1.00 96.65           C  
ATOM   4630  CB  MET A 643      -2.222  -8.764  -1.659  1.00 96.65           C  
ATOM   4631  O   MET A 643      -4.314  -7.425   0.382  1.00 96.65           O  
ATOM   4632  CG  MET A 643      -2.041  -9.473  -2.999  1.00 96.65           C  
ATOM   4633  SD  MET A 643      -3.582 -10.054  -3.754  1.00 96.65           S  
ATOM   4634  CE  MET A 643      -3.749  -8.839  -5.083  1.00 96.65           C  
ATOM   4635  N   ASN A 644      -2.456  -6.157   0.195  1.00 95.44           N  
ATOM   4636  CA  ASN A 644      -2.527  -5.574   1.534  1.00 95.44           C  
ATOM   4637  C   ASN A 644      -3.838  -4.825   1.740  1.00 95.44           C  
ATOM   4638  CB  ASN A 644      -1.370  -4.582   1.748  1.00 95.44           C  
ATOM   4639  O   ASN A 644      -4.433  -4.914   2.812  1.00 95.44           O  
ATOM   4640  CG  ASN A 644       0.004  -5.201   1.687  1.00 95.44           C  
ATOM   4641  ND2 ASN A 644       1.013  -4.374   1.559  1.00 95.44           N  
ATOM   4642  OD1 ASN A 644       0.179  -6.404   1.800  1.00 95.44           O  
ATOM   4643  N   ILE A 645      -4.273  -4.075   0.732  1.00 94.86           N  
ATOM   4644  CA  ILE A 645      -5.498  -3.284   0.810  1.00 94.86           C  
ATOM   4645  C   ILE A 645      -6.709  -4.167   0.562  1.00 94.86           C  
ATOM   4646  CB  ILE A 645      -5.468  -2.088  -0.153  1.00 94.86           C  
ATOM   4647  O   ILE A 645      -7.692  -4.040   1.277  1.00 94.86           O  
ATOM   4648  CG1 ILE A 645      -4.170  -1.283   0.063  1.00 94.86           C  
ATOM   4649  CG2 ILE A 645      -6.721  -1.229   0.104  1.00 94.86           C  
ATOM   4650  CD1 ILE A 645      -4.081  -0.055  -0.828  1.00 94.86           C  
ATOM   4651  N   LEU A 646      -6.640  -5.106  -0.385  1.00 97.44           N  
ATOM   4652  CA  LEU A 646      -7.733  -6.034  -0.675  1.00 97.44           C  
ATOM   4653  C   LEU A 646      -8.224  -6.744   0.596  1.00 97.44           C  
ATOM   4654  CB  LEU A 646      -7.247  -7.038  -1.734  1.00 97.44           C  
ATOM   4655  O   LEU A 646      -9.416  -6.702   0.907  1.00 97.44           O  
ATOM   4656  CG  LEU A 646      -8.258  -8.150  -2.063  1.00 97.44           C  
ATOM   4657  CD1 LEU A 646      -9.548  -7.592  -2.664  1.00 97.44           C  
ATOM   4658  CD2 LEU A 646      -7.621  -9.153  -3.016  1.00 97.44           C  
ATOM   4659  N   ILE A 647      -7.311  -7.362   1.354  1.00 97.62           N  
ATOM   4660  CA  ILE A 647      -7.672  -8.108   2.570  1.00 97.62           C  
ATOM   4661  C   ILE A 647      -8.239  -7.192   3.660  1.00 97.62           C  
ATOM   4662  CB  ILE A 647      -6.491  -8.958   3.097  1.00 97.62           C  
ATOM   4663  O   ILE A 647      -9.200  -7.563   4.336  1.00 97.62           O  
ATOM   4664  CG1 ILE A 647      -5.288  -8.099   3.557  1.00 97.62           C  
ATOM   4665  CG2 ILE A 647      -6.105 -10.004   2.038  1.00 97.62           C  
ATOM   4666  CD1 ILE A 647      -4.078  -8.887   4.065  1.00 97.62           C  
ATOM   4667  N   LYS A 648      -7.694  -5.980   3.816  1.00 97.15           N  
ATOM   4668  CA  LYS A 648      -8.163  -5.017   4.819  1.00 97.15           C  
ATOM   4669  C   LYS A 648      -9.517  -4.426   4.433  1.00 97.15           C  
ATOM   4670  CB  LYS A 648      -7.131  -3.902   5.009  1.00 97.15           C  
ATOM   4671  O   LYS A 648     -10.443  -4.448   5.244  1.00 97.15           O  
ATOM   4672  CG  LYS A 648      -5.830  -4.348   5.703  1.00 97.15           C  
ATOM   4673  CD  LYS A 648      -4.916  -3.145   5.997  1.00 97.15           C  
ATOM   4674  CE  LYS A 648      -4.471  -2.332   4.770  1.00 97.15           C  
ATOM   4675  NZ  LYS A 648      -3.091  -2.580   4.310  1.00 97.15           N  
ATOM   4676  N   LEU A 649      -9.666  -3.997   3.180  1.00 97.14           N  
ATOM   4677  CA  LEU A 649     -10.884  -3.401   2.646  1.00 97.14           C  
ATOM   4678  C   LEU A 649     -12.063  -4.373   2.716  1.00 97.14           C  
ATOM   4679  CB  LEU A 649     -10.672  -2.900   1.214  1.00 97.14           C  
ATOM   4680  O   LEU A 649     -13.126  -4.001   3.205  1.00 97.14           O  
ATOM   4681  CG  LEU A 649     -11.954  -2.273   0.626  1.00 97.14           C  
ATOM   4682  CD1 LEU A 649     -12.432  -1.011   1.346  1.00 97.14           C  
ATOM   4683  CD2 LEU A 649     -11.679  -1.873  -0.806  1.00 97.14           C  
ATOM   4684  N   MET A 650     -11.890  -5.627   2.287  1.00 98.10           N  
ATOM   4685  CA  MET A 650     -12.976  -6.609   2.392  1.00 98.10           C  
ATOM   4686  C   MET A 650     -13.426  -6.796   3.842  1.00 98.10           C  
ATOM   4687  CB  MET A 650     -12.550  -7.960   1.813  1.00 98.10           C  
ATOM   4688  O   MET A 650     -14.621  -6.926   4.118  1.00 98.10           O  
ATOM   4689  CG  MET A 650     -12.501  -7.918   0.285  1.00 98.10           C  
ATOM   4690  SD  MET A 650     -12.211  -9.522  -0.498  1.00 98.10           S  
ATOM   4691  CE  MET A 650     -10.620  -9.929   0.244  1.00 98.10           C  
ATOM   4692  N   THR A 651     -12.479  -6.753   4.777  1.00 97.94           N  
ATOM   4693  CA  THR A 651     -12.756  -6.924   6.201  1.00 97.94           C  
ATOM   4694  C   THR A 651     -13.470  -5.713   6.801  1.00 97.94           C  
ATOM   4695  CB  THR A 651     -11.467  -7.238   6.962  1.00 97.94           C  
ATOM   4696  O   THR A 651     -14.475  -5.884   7.490  1.00 97.94           O  
ATOM   4697  CG2 THR A 651     -11.802  -7.742   8.352  1.00 97.94           C  
ATOM   4698  OG1 THR A 651     -10.766  -8.305   6.366  1.00 97.94           O  
ATOM   4699  N   ILE A 652     -13.028  -4.484   6.516  1.00 97.81           N  
ATOM   4700  CA  ILE A 652     -13.702  -3.274   7.016  1.00 97.81           C  
ATOM   4701  C   ILE A 652     -15.069  -3.058   6.355  1.00 97.81           C  
ATOM   4702  CB  ILE A 652     -12.803  -2.028   6.887  1.00 97.81           C  
ATOM   4703  O   ILE A 652     -15.996  -2.624   7.032  1.00 97.81           O  
ATOM   4704  CG1 ILE A 652     -13.334  -0.764   7.587  1.00 97.81           C  
ATOM   4705  CG2 ILE A 652     -12.594  -1.666   5.422  1.00 97.81           C  
ATOM   4706  CD1 ILE A 652     -13.496  -0.900   9.100  1.00 97.81           C  
ATOM   4707  N   VAL A 653     -15.236  -3.407   5.072  1.00 97.84           N  
ATOM   4708  CA  VAL A 653     -16.551  -3.420   4.409  1.00 97.84           C  
ATOM   4709  C   VAL A 653     -17.476  -4.377   5.154  1.00 97.84           C  
ATOM   4710  CB  VAL A 653     -16.434  -3.821   2.922  1.00 97.84           C  
ATOM   4711  O   VAL A 653     -18.582  -3.999   5.527  1.00 97.84           O  
ATOM   4712  CG1 VAL A 653     -17.799  -4.093   2.278  1.00 97.84           C  
ATOM   4713  CG2 VAL A 653     -15.781  -2.717   2.084  1.00 97.84           C  
ATOM   4714  N   SER A 654     -17.004  -5.590   5.445  1.00 98.18           N  
ATOM   4715  CA  SER A 654     -17.783  -6.584   6.189  1.00 98.18           C  
ATOM   4716  C   SER A 654     -18.153  -6.104   7.592  1.00 98.18           C  
ATOM   4717  CB  SER A 654     -17.004  -7.890   6.296  1.00 98.18           C  
ATOM   4718  O   SER A 654     -19.283  -6.308   8.024  1.00 98.18           O  
ATOM   4719  OG  SER A 654     -16.704  -8.361   5.000  1.00 98.18           O  
ATOM   4720  N   LEU A 655     -17.231  -5.432   8.288  1.00 97.70           N  
ATOM   4721  CA  LEU A 655     -17.478  -4.842   9.603  1.00 97.70           C  
ATOM   4722  C   LEU A 655     -18.536  -3.731   9.546  1.00 97.70           C  
ATOM   4723  CB  LEU A 655     -16.140  -4.345  10.182  1.00 97.70           C  
ATOM   4724  O   LEU A 655     -19.477  -3.751  10.331  1.00 97.70           O  
ATOM   4725  CG  LEU A 655     -16.252  -3.604  11.529  1.00 97.70           C  
ATOM   4726  CD1 LEU A 655     -16.929  -4.446  12.606  1.00 97.70           C  
ATOM   4727  CD2 LEU A 655     -14.853  -3.248  12.035  1.00 97.70           C  
ATOM   4728  N   VAL A 656     -18.420  -2.788   8.608  1.00 97.92           N  
ATOM   4729  CA  VAL A 656     -19.376  -1.674   8.470  1.00 97.92           C  
ATOM   4730  C   VAL A 656     -20.769  -2.166   8.076  1.00 97.92           C  
ATOM   4731  CB  VAL A 656     -18.855  -0.640   7.454  1.00 97.92           C  
ATOM   4732  O   VAL A 656     -21.770  -1.654   8.571  1.00 97.92           O  
ATOM   4733  CG1 VAL A 656     -19.922   0.392   7.065  1.00 97.92           C  
ATOM   4734  CG2 VAL A 656     -17.679   0.136   8.054  1.00 97.92           C  
ATOM   4735  N   PHE A 657     -20.849  -3.166   7.198  1.00 97.56           N  
ATOM   4736  CA  PHE A 657     -22.117  -3.751   6.763  1.00 97.56           C  
ATOM   4737  C   PHE A 657     -22.614  -4.878   7.681  1.00 97.56           C  
ATOM   4738  CB  PHE A 657     -22.020  -4.169   5.286  1.00 97.56           C  
ATOM   4739  O   PHE A 657     -23.646  -5.477   7.380  1.00 97.56           O  
ATOM   4740  CG  PHE A 657     -22.117  -3.003   4.317  1.00 97.56           C  
ATOM   4741  CD1 PHE A 657     -23.371  -2.628   3.800  1.00 97.56           C  
ATOM   4742  CD2 PHE A 657     -20.970  -2.284   3.931  1.00 97.56           C  
ATOM   4743  CE1 PHE A 657     -23.475  -1.553   2.899  1.00 97.56           C  
ATOM   4744  CE2 PHE A 657     -21.069  -1.215   3.025  1.00 97.56           C  
ATOM   4745  CZ  PHE A 657     -22.322  -0.850   2.507  1.00 97.56           C  
ATOM   4746  N   ALA A 658     -21.954  -5.155   8.812  1.00 96.98           N  
ATOM   4747  CA  ALA A 658     -22.377  -6.195   9.751  1.00 96.98           C  
ATOM   4748  C   ALA A 658     -23.856  -6.067  10.181  1.00 96.98           C  
ATOM   4749  CB  ALA A 658     -21.415  -6.241  10.947  1.00 96.98           C  
ATOM   4750  O   ALA A 658     -24.560  -7.077  10.100  1.00 96.98           O  
ATOM   4751  N   PRO A 659     -24.392  -4.871  10.521  1.00 95.41           N  
ATOM   4752  CA  PRO A 659     -25.815  -4.717  10.844  1.00 95.41           C  
ATOM   4753  C   PRO A 659     -26.743  -5.100   9.681  1.00 95.41           C  
ATOM   4754  CB  PRO A 659     -25.993  -3.242  11.231  1.00 95.41           C  
ATOM   4755  O   PRO A 659     -27.773  -5.743   9.878  1.00 95.41           O  
ATOM   4756  CG  PRO A 659     -24.598  -2.805  11.672  1.00 95.41           C  
ATOM   4757  CD  PRO A 659     -23.698  -3.605  10.740  1.00 95.41           C  
ATOM   4758  N   VAL A 660     -26.349  -4.772   8.447  1.00 96.40           N  
ATOM   4759  CA  VAL A 660     -27.102  -5.108   7.227  1.00 96.40           C  
ATOM   4760  C   VAL A 660     -27.089  -6.616   6.989  1.00 96.40           C  
ATOM   4761  CB  VAL A 660     -26.522  -4.371   6.003  1.00 96.40           C  
ATOM   4762  O   VAL A 660     -28.121  -7.202   6.670  1.00 96.40           O  
ATOM   4763  CG1 VAL A 660     -27.303  -4.651   4.714  1.00 96.40           C  
ATOM   4764  CG2 VAL A 660     -26.543  -2.858   6.220  1.00 96.40           C  
ATOM   4765  N   VAL A 661     -25.936  -7.263   7.173  1.00 95.92           N  
ATOM   4766  CA  VAL A 661     -25.799  -8.720   7.047  1.00 95.92           C  
ATOM   4767  C   VAL A 661     -26.598  -9.443   8.133  1.00 95.92           C  
ATOM   4768  CB  VAL A 661     -24.315  -9.134   7.070  1.00 95.92           C  
ATOM   4769  O   VAL A 661     -27.215 -10.463   7.845  1.00 95.92           O  
ATOM   4770  CG1 VAL A 661     -24.134 -10.658   7.051  1.00 95.92           C  
ATOM   4771  CG2 VAL A 661     -23.580  -8.576   5.842  1.00 95.92           C  
ATOM   4772  N   LEU A 662     -26.649  -8.919   9.360  1.00 95.21           N  
ATOM   4773  CA  LEU A 662     -27.493  -9.474  10.422  1.00 95.21           C  
ATOM   4774  C   LEU A 662     -28.986  -9.368  10.092  1.00 95.21           C  
ATOM   4775  CB  LEU A 662     -27.197  -8.749  11.747  1.00 95.21           C  
ATOM   4776  O   LEU A 662     -29.740 -10.297  10.369  1.00 95.21           O  
ATOM   4777  CG  LEU A 662     -25.877  -9.153  12.423  1.00 95.21           C  
ATOM   4778  CD1 LEU A 662     -25.633  -8.223  13.609  1.00 95.21           C  
ATOM   4779  CD2 LEU A 662     -25.931 -10.593  12.940  1.00 95.21           C  
ATOM   4780  N   GLN A 663     -29.406  -8.255   9.490  1.00 93.85           N  
ATOM   4781  CA  GLN A 663     -30.813  -8.006   9.189  1.00 93.85           C  
ATOM   4782  C   GLN A 663     -31.308  -8.729   7.926  1.00 93.85           C  
ATOM   4783  CB  GLN A 663     -31.014  -6.488   9.095  1.00 93.85           C  
ATOM   4784  O   GLN A 663     -32.439  -9.212   7.904  1.00 93.85           O  
ATOM   4785  CG  GLN A 663     -32.500  -6.131   8.970  1.00 93.85           C  
ATOM   4786  CD  GLN A 663     -32.768  -4.632   8.999  1.00 93.85           C  
ATOM   4787  NE2 GLN A 663     -34.012  -4.235   9.143  1.00 93.85           N  
ATOM   4788  OE1 GLN A 663     -31.903  -3.783   8.872  1.00 93.85           O  
ATOM   4789  N   TYR A 664     -30.489  -8.790   6.872  1.00 94.36           N  
ATOM   4790  CA  TYR A 664     -30.902  -9.249   5.538  1.00 94.36           C  
ATOM   4791  C   TYR A 664     -30.097 -10.440   5.006  1.00 94.36           C  
ATOM   4792  CB  TYR A 664     -30.818  -8.077   4.549  1.00 94.36           C  
ATOM   4793  O   TYR A 664     -30.359 -10.900   3.898  1.00 94.36           O  
ATOM   4794  CG  TYR A 664     -31.622  -6.852   4.936  1.00 94.36           C  
ATOM   4795  CD1 TYR A 664     -33.025  -6.858   4.818  1.00 94.36           C  
ATOM   4796  CD2 TYR A 664     -30.962  -5.708   5.419  1.00 94.36           C  
ATOM   4797  CE1 TYR A 664     -33.765  -5.712   5.171  1.00 94.36           C  
ATOM   4798  CE2 TYR A 664     -31.694  -4.563   5.775  1.00 94.36           C  
ATOM   4799  OH  TYR A 664     -33.808  -3.465   6.015  1.00 94.36           O  
ATOM   4800  CZ  TYR A 664     -33.099  -4.563   5.648  1.00 94.36           C  
ATOM   4801  N   GLY A 665     -29.094 -10.920   5.741  1.00 93.11           N  
ATOM   4802  CA  GLY A 665     -28.182 -11.957   5.270  1.00 93.11           C  
ATOM   4803  C   GLY A 665     -28.817 -13.338   5.123  1.00 93.11           C  
ATOM   4804  O   GLY A 665     -29.760 -13.708   5.822  1.00 93.11           O  
ATOM   4805  N   GLY A 666     -28.246 -14.133   4.218  1.00 91.91           N  
ATOM   4806  CA  GLY A 666     -28.665 -15.511   3.973  1.00 91.91           C  
ATOM   4807  C   GLY A 666     -29.905 -15.638   3.091  1.00 91.91           C  
ATOM   4808  O   GLY A 666     -30.613 -16.634   3.209  1.00 91.91           O  
ATOM   4809  N   ILE A 667     -30.173 -14.673   2.202  1.00 94.09           N  
ATOM   4810  CA  ILE A 667     -31.335 -14.685   1.291  1.00 94.09           C  
ATOM   4811  C   ILE A 667     -31.446 -16.026   0.560  1.00 94.09           C  
ATOM   4812  CB  ILE A 667     -31.240 -13.527   0.264  1.00 94.09           C  
ATOM   4813  O   ILE A 667     -32.514 -16.628   0.522  1.00 94.09           O  
ATOM   4814  CG1 ILE A 667     -31.273 -12.161   0.982  1.00 94.09           C  
ATOM   4815  CG2 ILE A 667     -32.377 -13.602  -0.777  1.00 94.09           C  
ATOM   4816  CD1 ILE A 667     -30.943 -10.961   0.086  1.00 94.09           C  
ATOM   4817  N   LEU A 668     -30.336 -16.520   0.012  1.00 91.66           N  
ATOM   4818  CA  LEU A 668     -30.324 -17.745  -0.780  1.00 91.66           C  
ATOM   4819  C   LEU A 668     -30.483 -18.991   0.104  1.00 91.66           C  
ATOM   4820  CB  LEU A 668     -29.048 -17.729  -1.637  1.00 91.66           C  
ATOM   4821  O   LEU A 668     -31.171 -19.930  -0.280  1.00 91.66           O  
ATOM   4822  CG  LEU A 668     -29.115 -18.654  -2.866  1.00 91.66           C  
ATOM   4823  CD1 LEU A 668     -28.459 -17.975  -4.069  1.00 91.66           C  
ATOM   4824  CD2 LEU A 668     -28.380 -19.966  -2.611  1.00 91.66           C  
ATOM   4825  N   LEU A 669     -29.929 -18.978   1.320  1.00 88.88           N  
ATOM   4826  CA  LEU A 669     -30.125 -20.060   2.291  1.00 88.88           C  
ATOM   4827  C   LEU A 669     -31.564 -20.121   2.809  1.00 88.88           C  
ATOM   4828  CB  LEU A 669     -29.165 -19.889   3.476  1.00 88.88           C  
ATOM   4829  O   LEU A 669     -32.095 -21.211   2.992  1.00 88.88           O  
ATOM   4830  CG  LEU A 669     -27.679 -19.982   3.115  1.00 88.88           C  
ATOM   4831  CD1 LEU A 669     -26.876 -19.787   4.393  1.00 88.88           C  
ATOM   4832  CD2 LEU A 669     -27.295 -21.332   2.507  1.00 88.88           C  
ATOM   4833  N   ASN A 670     -32.198 -18.968   3.014  1.00 87.77           N  
ATOM   4834  CA  ASN A 670     -33.593 -18.870   3.436  1.00 87.77           C  
ATOM   4835  C   ASN A 670     -34.573 -19.293   2.332  1.00 87.77           C  
ATOM   4836  CB  ASN A 670     -33.872 -17.428   3.892  1.00 87.77           C  
ATOM   4837  O   ASN A 670     -35.702 -19.634   2.647  1.00 87.77           O  
ATOM   4838  CG  ASN A 670     -33.134 -17.036   5.162  1.00 87.77           C  
ATOM   4839  ND2 ASN A 670     -32.898 -15.758   5.354  1.00 87.77           N
[truncated: 2,430 more chars]
