# Supplementary material for: The inorganic pyrophosphatases of microorganisms: a structural and functional review
Source: PeerJ. 2024 Jun 24;12:e17496. doi: 10.7717/peerj.17496 (PMC11210485; doi:10.7717/peerj.17496)
Supplement: Supplemental Information 1 [file peerj-12-17496-s001.zip › Supplementary Files/m_PPases/AF-Q8KY01-F1-model_v4_M_Rpalustris.pdb]

HEADER                                            01-JUN-22                     
TITLE     ALPHAFOLD MONOMER V2.0 PREDICTION FOR K(+)-INSENSITIVE PYROPHOSPHATE- 
TITLE    2 ENERGIZED PROTON PUMP (Q8KY01)                                       
COMPND    MOL_ID: 1;                                                            
COMPND   2 MOLECULE: K(+)-INSENSITIVE PYROPHOSPHATE-ENERGIZED PROTON PUMP;      
COMPND   3 CHAIN: A                                                             
SOURCE    MOL_ID: 1;                                                            
SOURCE   2 ORGANISM_SCIENTIFIC: RHODOPSEUDOMONAS PALUSTRIS;                     
SOURCE   3 ORGANISM_TAXID: 1076                                                 
REMARK   1                                                                      
REMARK   1 REFERENCE 1                                                          
REMARK   1  AUTH   JOHN JUMPER, RICHARD EVANS, ALEXANDER PRITZEL, TIM GREEN,    
REMARK   1  AUTH 2 MICHAEL FIGURNOV, OLAF RONNEBERGER, KATHRYN TUNYASUVUNAKOOL, 
REMARK   1  AUTH 3 RUSS BATES, AUGUSTIN ZIDEK, ANNA POTAPENKO, ALEX BRIDGLAND,  
REMARK   1  AUTH 4 CLEMENS MEYER, SIMON A A KOHL, ANDREW J BALLARD,             
REMARK   1  AUTH 5 ANDREW COWIE, BERNARDINO ROMERA-PAREDES, STANISLAV NIKOLOV,  
REMARK   1  AUTH 6 RISHUB JAIN, JONAS ADLER, TREVOR BACK, STIG PETERSEN,        
REMARK   1  AUTH 7 DAVID REIMAN, ELLEN CLANCY, MICHAL ZIELINSKI,                
REMARK   1  AUTH 8 MARTIN STEINEGGER, MICHALINA PACHOLSKA, TAMAS BERGHAMMER,    
REMARK   1  AUTH 9 DAVID SILVER, ORIOL VINYALS, ANDREW W SENIOR,                
REMARK   1  AUTH10 KORAY KAVUKCUOGLU, PUSHMEET KOHLI, DEMIS HASSABIS            
REMARK   1  TITL   HIGHLY ACCURATE PROTEIN STRUCTURE PREDICTION WITH ALPHAFOLD  
REMARK   1  REF    NATURE                        V. 596   583 2021              
REMARK   1  REFN                   ISSN 0028-0836                               
REMARK   1  PMID   34265844                                                     
REMARK   1  DOI    10.1038/s41586-021-03819-2                                   
REMARK   1                                                                      
REMARK   1 DISCLAIMERS                                                          
REMARK   1 ALPHAFOLD DATA, COPYRIGHT (2021) DEEPMIND TECHNOLOGIES LIMITED. THE  
REMARK   1 INFORMATION PROVIDED IS THEORETICAL MODELLING ONLY AND CAUTION SHOULD
REMARK   1 BE EXERCISED IN ITS USE. IT IS PROVIDED "AS-IS" WITHOUT ANY WARRANTY 
REMARK   1 OF ANY KIND, WHETHER EXPRESSED OR IMPLIED. NO WARRANTY IS GIVEN THAT 
REMARK   1 USE OF THE INFORMATION SHALL NOT INFRINGE THE RIGHTS OF ANY THIRD    
REMARK   1 PARTY. THE INFORMATION IS NOT INTENDED TO BE A SUBSTITUTE FOR        
REMARK   1 PROFESSIONAL MEDICAL ADVICE, DIAGNOSIS, OR TREATMENT, AND DOES NOT   
REMARK   1 CONSTITUTE MEDICAL OR OTHER PROFESSIONAL ADVICE. IT IS AVAILABLE FOR 
REMARK   1 ACADEMIC AND COMMERCIAL PURPOSES, UNDER CC-BY 4.0 LICENCE.           
DBREF  XXXX A    1   725  UNP    Q8KY01   HPPA_RHOPL       1    725             
SEQRES   1 A  725  MET THR THR SER LEU ALA LEU TYR LEU ALA LEU GLY CYS          
SEQRES   2 A  725  GLY LEU ALA ALA VAL LEU TYR GLY PHE ILE GLN ARG GLY          
SEQRES   3 A  725  TRP ILE LEU ALA GLN ASP ALA GLY ASN ALA ARG MET GLN          
SEQRES   4 A  725  GLU ILE ALA GLY ALA ILE GLN GLN GLY ALA ALA ALA TYR          
SEQRES   5 A  725  LEU ALA ARG GLN TYR LYS THR ILE ALA ILE VAL GLY ALA          
SEQRES   6 A  725  VAL LEU ALA ILE LEU ILE PHE PHE PHE LEU GLY GLY LEU          
SEQRES   7 A  725  THR ALA ALA GLY PHE VAL LEU GLY ALA VAL LEU SER GLY          
SEQRES   8 A  725  ALA CYS GLY PHE ILE GLY MET ASN VAL SER VAL ARG ALA          
SEQRES   9 A  725  ASN VAL ARG THR ALA GLN ALA ALA THR LYS GLY ILE GLY          
SEQRES  10 A  725  PRO ALA LEU ASP VAL ALA PHE LYS GLY GLY ALA ILE THR          
SEQRES  11 A  725  GLY MET LEU VAL VAL GLY LEU GLY LEU LEU GLY VAL SER          
SEQRES  12 A  725  LEU PHE PHE TRP PHE LEU SER GLY GLY ILE HIS ALA ASP          
SEQRES  13 A  725  PRO ALA THR LEU LYS PRO LEU LEU GLY LEU ALA PHE GLY          
SEQRES  14 A  725  SER SER LEU ILE SER ILE PHE ALA ARG LEU GLY GLY GLY          
SEQRES  15 A  725  ILE PHE THR LYS GLY ALA ASP VAL GLY ALA ASP LEU VAL          
SEQRES  16 A  725  GLY LYS VAL GLU ALA SER ILE PRO GLU ASP ASP PRO ARG          
SEQRES  17 A  725  ASN PRO ALA VAL ILE ALA ASP ASN VAL GLY ASP ASN VAL          
SEQRES  18 A  725  GLY ASP CYS ALA GLY MET ALA ALA ASP LEU PHE GLU THR          
SEQRES  19 A  725  TYR ALA VAL THR LEU ILE ALA ALA MET ALA LEU GLY ALA          
SEQRES  20 A  725  LEU LEU LEU PRO ASN ALA ALA LEU ALA ALA ALA VAL TYR          
SEQRES  21 A  725  PRO LEU VAL LEU GLY GLY VAL SER ILE ILE ALA SER ILE          
SEQRES  22 A  725  ILE GLY CYS ALA PHE VAL LYS ALA SER PRO GLY MET LYS          
SEQRES  23 A  725  ASN VAL MET PRO ALA LEU TYR LYS GLY LEU ILE VAL ALA          
SEQRES  24 A  725  GLY ALA ILE SER LEU VAL PHE PHE PHE PHE VAL THR ARG          
SEQRES  25 A  725  MET VAL MET PRO ASP ASP ALA LEU GLY ALA GLY THR GLN          
SEQRES  26 A  725  MET ARG LEU PHE GLY ALA CYS VAL VAL GLY LEU VAL LEU          
SEQRES  27 A  725  THR ALA ALA MET VAL TRP VAL THR GLU TYR TYR THR GLY          
SEQRES  28 A  725  THR GLN PHE LYS PRO VAL GLN HIS VAL ALA GLN ALA SER          
SEQRES  29 A  725  THR THR GLY HIS GLY THR ASN ILE ILE ALA GLY LEU GLY          
SEQRES  30 A  725  VAL SER MET LYS SER THR ALA TRP PRO VAL ILE PHE VAL          
SEQRES  31 A  725  CYS LEU ALA ILE TYR GLY ALA TYR ALA LEU ALA GLY LEU          
SEQRES  32 A  725  TYR GLY ILE ALA ILE ALA ALA THR SER MET LEU SER MET          
SEQRES  33 A  725  ALA GLY ILE VAL VAL ALA ARG ASP ALA TYR GLY PRO ILE          
SEQRES  34 A  725  THR ASP ASN ALA GLY GLY ILE ALA GLU MET SER GLY LEU          
SEQRES  35 A  725  PRO ASP SER VAL ARG ASP ILE THR ASP PRO LEU ASP ALA          
SEQRES  36 A  725  VAL GLY ASN THR THR LYS ALA VAL THR LYS GLY TYR ALA          
SEQRES  37 A  725  ILE GLY SER ALA GLY LEU ALA ALA LEU VAL LEU PHE ALA          
SEQRES  38 A  725  ASP TYR THR HIS ALA LEU GLU ALA ARG GLY MET SER LEU          
SEQRES  39 A  725  SER PHE ASP LEU SER ASP HIS ARG VAL ILE VAL GLY LEU          
SEQRES  40 A  725  PHE ILE GLY GLY LEU ILE PRO TYR LEU PHE ALA SER MET          
SEQRES  41 A  725  ALA MET GLU ALA VAL GLY ARG ALA ALA GLY SER VAL VAL          
SEQRES  42 A  725  VAL GLU VAL ARG ARG GLN PHE ARG ASP ILE LYS GLY ILE          
SEQRES  43 A  725  MET GLU GLY THR ALA LYS PRO GLU TYR GLY THR ALA VAL          
SEQRES  44 A  725  ASP MET LEU THR THR ALA ALA ILE LYS GLU MET ILE VAL          
SEQRES  45 A  725  PRO SER LEU LEU PRO VAL VAL ALA PRO ILE LEU VAL GLY          
SEQRES  46 A  725  MET LEU LEU GLY PRO ALA ALA LEU GLY GLY LEU LEU MET          
SEQRES  47 A  725  GLY THR ILE VAL THR GLY ILE PHE VAL GLY ILE SER MET          
SEQRES  48 A  725  CYS THR GLY GLY GLY ALA TRP ASP ASN ALA LYS LYS LEU          
SEQRES  49 A  725  ILE GLU GLU GLY PHE THR ASP ALA ASN GLY VAL LEU HIS          
SEQRES  50 A  725  LYS LYS GLY SER GLU ALA HIS LYS ALA ALA VAL THR GLY          
SEQRES  51 A  725  ASP THR VAL GLY ASP PRO TYR LYS ASP THR ALA GLY PRO          
SEQRES  52 A  725  ALA VAL ASN PRO LEU ILE LYS ILE ILE ASN ILE VAL ALA          
SEQRES  53 A  725  LEU LEU ILE VAL PRO LEU LEU PRO LEU ALA SER ASN PRO          
SEQRES  54 A  725  VAL LYS ALA SER HIS ALA GLU PRO ALA PRO MET VAL GLN          
SEQRES  55 A  725  PRO ALA GLU THR ALA PRO ALA MET PRO ALA ALA PRO MET          
SEQRES  56 A  725  ALA GLU PRO SER ALA PRO ALA ALA SER GLN                      
CRYST1    1.000    1.000    1.000  90.00  90.00  90.00 P 1           1          
ORIGX1      1.000000  0.000000  0.000000        0.00000                         
ORIGX2      0.000000  1.000000  0.000000        0.00000                         
ORIGX3      0.000000  0.000000  1.000000        0.00000                         
SCALE1      1.000000  0.000000  0.000000        0.00000                         
SCALE2      0.000000  1.000000  0.000000        0.00000                         
SCALE3      0.000000  0.000000  1.000000        0.00000                         
MODEL        1                                                                  
ATOM      1  N   MET A   1     -24.519 -23.854   7.342  1.00 56.98           N  
ATOM      2  CA  MET A   1     -23.301 -23.870   8.186  1.00 56.98           C  
ATOM      3  C   MET A   1     -23.605 -23.023   9.415  1.00 56.98           C  
ATOM      4  CB  MET A   1     -22.117 -23.335   7.354  1.00 56.98           C  
ATOM      5  O   MET A   1     -24.305 -22.036   9.252  1.00 56.98           O  
ATOM      6  CG  MET A   1     -20.846 -23.065   8.153  1.00 56.98           C  
ATOM      7  SD  MET A   1     -19.371 -22.628   7.180  1.00 56.98           S  
ATOM      8  CE  MET A   1     -18.634 -24.204   6.661  1.00 56.98           C  
ATOM      9  N   THR A   2     -23.175 -23.390  10.627  1.00 76.36           N  
ATOM     10  CA  THR A   2     -23.331 -22.470  11.771  1.00 76.36           C  
ATOM     11  C   THR A   2     -22.381 -21.289  11.595  1.00 76.36           C  
ATOM     12  CB  THR A   2     -23.076 -23.145  13.129  1.00 76.36           C  
ATOM     13  O   THR A   2     -21.281 -21.455  11.066  1.00 76.36           O  
ATOM     14  CG2 THR A   2     -24.067 -24.275  13.406  1.00 76.36           C  
ATOM     15  OG1 THR A   2     -21.784 -23.704  13.171  1.00 76.36           O  
ATOM     16  N   THR A   3     -22.766 -20.096  12.040  1.00 75.58           N  
ATOM     17  CA  THR A   3     -21.929 -18.898  11.873  1.00 75.58           C  
ATOM     18  C   THR A   3     -20.565 -19.035  12.562  1.00 75.58           C  
ATOM     19  CB  THR A   3     -22.676 -17.657  12.374  1.00 75.58           C  
ATOM     20  O   THR A   3     -19.562 -18.533  12.062  1.00 75.58           O  
ATOM     21  CG2 THR A   3     -22.064 -16.391  11.799  1.00 75.58           C  
ATOM     22  OG1 THR A   3     -24.019 -17.708  11.950  1.00 75.58           O  
ATOM     23  N   SER A   4     -20.485 -19.823  13.638  1.00 78.39           N  
ATOM     24  CA  SER A   4     -19.219 -20.180  14.289  1.00 78.39           C  
ATOM     25  C   SER A   4     -18.295 -20.999  13.378  1.00 78.39           C  
ATOM     26  CB  SER A   4     -19.493 -20.959  15.580  1.00 78.39           C  
ATOM     27  O   SER A   4     -17.098 -20.731  13.325  1.00 78.39           O  
ATOM     28  OG  SER A   4     -20.541 -20.355  16.318  1.00 78.39           O  
ATOM     29  N   LEU A   5     -18.828 -21.954  12.602  1.00 85.13           N  
ATOM     30  CA  LEU A   5     -18.029 -22.717  11.634  1.00 85.13           C  
ATOM     31  C   LEU A   5     -17.533 -21.821  10.488  1.00 85.13           C  
ATOM     32  CB  LEU A   5     -18.850 -23.921  11.130  1.00 85.13           C  
ATOM     33  O   LEU A   5     -16.414 -22.000  10.014  1.00 85.13           O  
ATOM     34  CG  LEU A   5     -18.044 -24.938  10.289  1.00 85.13           C  
ATOM     35  CD1 LEU A   5     -17.120 -25.761  11.184  1.00 85.13           C  
ATOM     36  CD2 LEU A   5     -18.934 -25.974   9.590  1.00 85.13           C  
ATOM     37  N   ALA A   6     -18.328 -20.826  10.088  1.00 87.72           N  
ATOM     38  CA  ALA A   6     -17.924 -19.836   9.094  1.00 87.72           C  
ATOM     39  C   ALA A   6     -16.762 -18.957   9.604  1.00 87.72           C  
ATOM     40  CB  ALA A   6     -19.169 -19.031   8.706  1.00 87.72           C  
ATOM     41  O   ALA A   6     -15.789 -18.733   8.886  1.00 87.72           O  
ATOM     42  N   LEU A   7     -16.795 -18.549  10.876  1.00 88.57           N  
ATOM     43  CA  LEU A   7     -15.679 -17.844  11.511  1.00 88.57           C  
ATOM     44  C   LEU A   7     -14.410 -18.714  11.580  1.00 88.57           C  
ATOM     45  CB  LEU A   7     -16.137 -17.368  12.898  1.00 88.57           C  
ATOM     46  O   LEU A   7     -13.320 -18.236  11.270  1.00 88.57           O  
ATOM     47  CG  LEU A   7     -15.085 -16.561  13.680  1.00 88.57           C  
ATOM     48  CD1 LEU A   7     -14.669 -15.279  12.957  1.00 88.57           C  
ATOM     49  CD2 LEU A   7     -15.686 -16.186  15.034  1.00 88.57           C  
ATOM     50  N   TYR A   8     -14.536 -20.003  11.915  1.00 91.96           N  
ATOM     51  CA  TYR A   8     -13.396 -20.927  11.897  1.00 91.96           C  
ATOM     52  C   TYR A   8     -12.828 -21.149  10.494  1.00 91.96           C  
ATOM     53  CB  TYR A   8     -13.771 -22.272  12.533  1.00 91.96           C  
ATOM     54  O   TYR A   8     -11.614 -21.281  10.350  1.00 91.96           O  
ATOM     55  CG  TYR A   8     -14.117 -22.211  14.008  1.00 91.96           C  
ATOM     56  CD1 TYR A   8     -13.313 -21.472  14.900  1.00 91.96           C  
ATOM     57  CD2 TYR A   8     -15.231 -22.920  14.499  1.00 91.96           C  
ATOM     58  CE1 TYR A   8     -13.646 -21.396  16.263  1.00 91.96           C  
ATOM     59  CE2 TYR A   8     -15.566 -22.852  15.864  1.00 91.96           C  
ATOM     60  OH  TYR A   8     -15.101 -22.027  18.061  1.00 91.96           O  
ATOM     61  CZ  TYR A   8     -14.778 -22.086  16.745  1.00 91.96           C  
ATOM     62  N   LEU A   9     -13.672 -21.138   9.458  1.00 93.00           N  
ATOM     63  CA  LEU A   9     -13.216 -21.165   8.070  1.00 93.00           C  
ATOM     64  C   LEU A   9     -12.362 -19.930   7.748  1.00 93.00           C  
ATOM     65  CB  LEU A   9     -14.436 -21.300   7.140  1.00 93.00           C  
ATOM     66  O   LEU A   9     -11.262 -20.081   7.222  1.00 93.00           O  
ATOM     67  CG  LEU A   9     -14.092 -21.312   5.641  1.00 93.00           C  
ATOM     68  CD1 LEU A   9     -13.261 -22.537   5.257  1.00 93.00           C  
ATOM     69  CD2 LEU A   9     -15.385 -21.330   4.826  1.00 93.00           C  
ATOM     70  N   ALA A  10     -12.817 -18.728   8.120  1.00 93.27           N  
ATOM     71  CA  ALA A  10     -12.052 -17.494   7.920  1.00 93.27           C  
ATOM     72  C   ALA A  10     -10.694 -17.535   8.648  1.00 93.27           C  
ATOM     73  CB  ALA A  10     -12.908 -16.302   8.368  1.00 93.27           C  
ATOM     74  O   ALA A  10      -9.657 -17.230   8.054  1.00 93.27           O  
ATOM     75  N   LEU A  11     -10.675 -17.996   9.905  1.00 94.65           N  
ATOM     76  CA  LEU A  11      -9.440 -18.199  10.671  1.00 94.65           C  
ATOM     77  C   LEU A  11      -8.508 -19.220  10.004  1.00 94.65           C  
ATOM     78  CB  LEU A  11      -9.792 -18.645  12.102  1.00 94.65           C  
ATOM     79  O   LEU A  11      -7.309 -18.971   9.882  1.00 94.65           O  
ATOM     80  CG  LEU A  11     -10.436 -17.550  12.971  1.00 94.65           C  
ATOM     81  CD1 LEU A  11     -10.908 -18.150  14.295  1.00 94.65           C  
ATOM     82  CD2 LEU A  11      -9.444 -16.432  13.283  1.00 94.65           C  
ATOM     83  N   GLY A  12      -9.050 -20.340   9.523  1.00 96.74           N  
ATOM     84  CA  GLY A  12      -8.295 -21.358   8.794  1.00 96.74           C  
ATOM     85  C   GLY A  12      -7.648 -20.810   7.520  1.00 96.74           C  
ATOM     86  O   GLY A  12      -6.469 -21.059   7.272  1.00 96.74           O  
ATOM     87  N   CYS A  13      -8.376 -20.000   6.748  1.00 97.01           N  
ATOM     88  CA  CYS A  13      -7.837 -19.327   5.567  1.00 97.01           C  
ATOM     89  C   CYS A  13      -6.735 -18.318   5.922  1.00 97.01           C  
ATOM     90  CB  CYS A  13      -8.981 -18.631   4.830  1.00 97.01           C  
ATOM     91  O   CYS A  13      -5.696 -18.289   5.263  1.00 97.01           O  
ATOM     92  SG  CYS A  13     -10.118 -19.849   4.105  1.00 97.01           S  
ATOM     93  N   GLY A  14      -6.917 -17.533   6.988  1.00 95.72           N  
ATOM     94  CA  GLY A  14      -5.889 -16.616   7.481  1.00 95.72           C  
ATOM     95  C   GLY A  14      -4.602 -17.342   7.893  1.00 95.72           C  
ATOM     96  O   GLY A  14      -3.505 -16.939   7.502  1.00 95.72           O  
ATOM     97  N   LEU A  15      -4.726 -18.470   8.604  1.00 96.86           N  
ATOM     98  CA  LEU A  15      -3.591 -19.332   8.957  1.00 96.86           C  
ATOM     99  C   LEU A  15      -2.915 -19.932   7.718  1.00 96.86           C  
ATOM    100  CB  LEU A  15      -4.055 -20.459   9.898  1.00 96.86           C  
ATOM    101  O   LEU A  15      -1.686 -19.996   7.671  1.00 96.86           O  
ATOM    102  CG  LEU A  15      -4.408 -20.020  11.329  1.00 96.86           C  
ATOM    103  CD1 LEU A  15      -4.979 -21.209  12.099  1.00 96.86           C  
ATOM    104  CD2 LEU A  15      -3.192 -19.490  12.093  1.00 96.86           C  
ATOM    105  N   ALA A  16      -3.686 -20.328   6.702  1.00 97.28           N  
ATOM    106  CA  ALA A  16      -3.142 -20.833   5.444  1.00 97.28           C  
ATOM    107  C   ALA A  16      -2.282 -19.781   4.721  1.00 97.28           C  
ATOM    108  CB  ALA A  16      -4.292 -21.333   4.560  1.00 97.28           C  
ATOM    109  O   ALA A  16      -1.229 -20.125   4.185  1.00 97.28           O  
ATOM    110  N   ALA A  17      -2.671 -18.502   4.761  1.00 96.10           N  
ATOM    111  CA  ALA A  17      -1.883 -17.400   4.203  1.00 96.10           C  
ATOM    112  C   ALA A  17      -0.525 -17.247   4.907  1.00 96.10           C  
ATOM    113  CB  ALA A  17      -2.680 -16.100   4.347  1.00 96.10           C  
ATOM    114  O   ALA A  17       0.521 -17.140   4.264  1.00 96.10           O  
ATOM    115  N   VAL A  18      -0.537 -17.279   6.243  1.00 94.22           N  
ATOM    116  CA  VAL A  18       0.675 -17.176   7.066  1.00 94.22           C  
ATOM    117  C   VAL A  18       1.588 -18.381   6.831  1.00 94.22           C  
ATOM    118  CB  VAL A  18       0.294 -17.021   8.551  1.00 94.22           C  
ATOM    119  O   VAL A  18       2.791 -18.216   6.624  1.00 94.22           O  
ATOM    120  CG1 VAL A  18       1.518 -17.068   9.466  1.00 94.22           C  
ATOM    121  CG2 VAL A  18      -0.418 -15.685   8.796  1.00 94.22           C  
ATOM    122  N   LEU A  19       1.022 -19.591   6.791  1.00 95.54           N  
ATOM    123  CA  LEU A  19       1.759 -20.818   6.497  1.00 95.54           C  
ATOM    124  C   LEU A  19       2.382 -20.782   5.096  1.00 95.54           C  
ATOM    125  CB  LEU A  19       0.815 -22.019   6.673  1.00 95.54           C  
ATOM    126  O   LEU A  19       3.556 -21.116   4.944  1.00 95.54           O  
ATOM    127  CG  LEU A  19       1.480 -23.382   6.405  1.00 95.54           C  
ATOM    128  CD1 LEU A  19       2.659 -23.653   7.344  1.00 95.54           C  
ATOM    129  CD2 LEU A  19       0.455 -24.500   6.581  1.00 95.54           C  
ATOM    130  N   TYR A  20       1.634 -20.322   4.089  1.00 95.08           N  
ATOM    131  CA  TYR A  20       2.162 -20.095   2.744  1.00 95.08           C  
ATOM    132  C   TYR A  20       3.366 -19.144   2.778  1.00 95.08           C  
ATOM    133  CB  TYR A  20       1.049 -19.557   1.835  1.00 95.08           C  
ATOM    134  O   TYR A  20       4.407 -19.458   2.200  1.00 95.08           O  
ATOM    135  CG  TYR A  20       1.523 -19.202   0.440  1.00 95.08           C  
ATOM    136  CD1 TYR A  20       2.061 -17.926   0.179  1.00 95.08           C  
ATOM    137  CD2 TYR A  20       1.431 -20.150  -0.596  1.00 95.08           C  
ATOM    138  CE1 TYR A  20       2.491 -17.587  -1.116  1.00 95.08           C  
ATOM    139  CE2 TYR A  20       1.867 -19.819  -1.893  1.00 95.08           C  
ATOM    140  OH  TYR A  20       2.849 -18.244  -3.400  1.00 95.08           O  
ATOM    141  CZ  TYR A  20       2.396 -18.538  -2.154  1.00 95.08           C  
ATOM    142  N   GLY A  21       3.262 -18.028   3.509  1.00 92.09           N  
ATOM    143  CA  GLY A  21       4.361 -17.080   3.694  1.00 92.09           C  
ATOM    144  C   GLY A  21       5.616 -17.727   4.291  1.00 92.09           C  
ATOM    145  O   GLY A  21       6.719 -17.519   3.784  1.00 92.09           O  
ATOM    146  N   PHE A  22       5.465 -18.571   5.318  1.00 91.99           N  
ATOM    147  CA  PHE A  22       6.586 -19.304   5.920  1.00 91.99           C  
ATOM    148  C   PHE A  22       7.224 -20.324   4.968  1.00 91.99           C  
ATOM    149  CB  PHE A  22       6.135 -19.995   7.216  1.00 91.99           C  
ATOM    150  O   PHE A  22       8.453 -20.386   4.881  1.00 91.99           O  
ATOM    151  CG  PHE A  22       6.065 -19.072   8.415  1.00 91.99           C  
ATOM    152  CD1 PHE A  22       7.250 -18.508   8.927  1.00 91.99           C  
ATOM    153  CD2 PHE A  22       4.838 -18.805   9.046  1.00 91.99           C  
ATOM    154  CE1 PHE A  22       7.203 -17.661  10.049  1.00 91.99           C  
ATOM    155  CE2 PHE A  22       4.794 -17.965  10.173  1.00 91.99           C  
ATOM    156  CZ  PHE A  22       5.973 -17.385  10.668  1.00 91.99           C  
ATOM    157  N   ILE A  23       6.415 -21.094   4.235  1.00 94.00           N  
ATOM    158  CA  ILE A  23       6.904 -22.092   3.273  1.00 94.00           C  
ATOM    159  C   ILE A  23       7.672 -21.405   2.139  1.00 94.00           C  
ATOM    160  CB  ILE A  23       5.730 -22.950   2.743  1.00 94.00           C  
ATOM    161  O   ILE A  23       8.808 -21.780   1.840  1.00 94.00           O  
ATOM    162  CG1 ILE A  23       5.159 -23.834   3.877  1.00 94.00           C  
ATOM    163  CG2 ILE A  23       6.178 -23.837   1.563  1.00 94.00           C  
ATOM    164  CD1 ILE A  23       3.816 -24.492   3.531  1.00 94.00           C  
ATOM    165  N   GLN A  24       7.090 -20.363   1.539  1.00 93.61           N  
ATOM    166  CA  GLN A  24       7.731 -19.634   0.445  1.00 93.61           C  
ATOM    167  C   GLN A  24       8.980 -18.890   0.910  1.00 93.61           C  
ATOM    168  CB  GLN A  24       6.748 -18.653  -0.199  1.00 93.61           C  
ATOM    169  O   GLN A  24       9.970 -18.858   0.183  1.00 93.61           O  
ATOM    170  CG  GLN A  24       5.595 -19.314  -0.953  1.00 93.61           C  
ATOM    171  CD  GLN A  24       6.005 -20.183  -2.134  1.00 93.61           C  
ATOM    172  NE2 GLN A  24       5.061 -20.880  -2.722  1.00 93.61           N  
ATOM    173  OE1 GLN A  24       7.145 -20.263  -2.563  1.00 93.61           O  
ATOM    174  N   ARG A  25       9.000 -18.361   2.141  1.00 93.69           N  
ATOM    175  CA  ARG A  25      10.221 -17.794   2.726  1.00 93.69           C  
ATOM    176  C   ARG A  25      11.347 -18.828   2.753  1.00 93.69           C  
ATOM    177  CB  ARG A  25       9.917 -17.244   4.126  1.00 93.69           C  
ATOM    178  O   ARG A  25      12.469 -18.490   2.389  1.00 93.69           O  
ATOM    179  CG  ARG A  25      11.182 -16.729   4.827  1.00 93.69           C  
ATOM    180  CD  ARG A  25      10.869 -16.298   6.258  1.00 93.69           C  
ATOM    181  NE  ARG A  25      12.113 -16.015   6.996  1.00 93.69           N  
ATOM    182  NH1 ARG A  25      11.204 -15.966   9.101  1.00 93.69           N  
ATOM    183  NH2 ARG A  25      13.406 -15.700   8.843  1.00 93.69           N  
ATOM    184  CZ  ARG A  25      12.234 -15.895   8.305  1.00 93.69           C  
ATOM    185  N   GLY A  26      11.065 -20.066   3.162  1.00 93.96           N  
ATOM    186  CA  GLY A  26      12.049 -21.152   3.135  1.00 93.96           C  
ATOM    187  C   GLY A  26      12.596 -21.403   1.727  1.00 93.96           C  
ATOM    188  O   GLY A  26      13.808 -21.499   1.545  1.00 93.96           O  
ATOM    189  N   TRP A  27      11.716 -21.418   0.723  1.00 96.68           N  
ATOM    190  CA  TRP A  27      12.103 -21.592  -0.678  1.00 96.68           C  
ATOM    191  C   TRP A  27      12.942 -20.428  -1.225  1.00 96.68           C  
ATOM    192  CB  TRP A  27      10.849 -21.815  -1.527  1.00 96.68           C  
ATOM    193  O   TRP A  27      13.945 -20.674  -1.895  1.00 96.68           O  
ATOM    194  CG  TRP A  27      11.140 -22.090  -2.968  1.00 96.68           C  
ATOM    195  CD1 TRP A  27      11.395 -23.305  -3.503  1.00 96.68           C  
ATOM    196  CD2 TRP A  27      11.275 -21.133  -4.062  1.00 96.68           C  
ATOM    197  CE2 TRP A  27      11.609 -21.852  -5.249  1.00 96.68           C  
ATOM    198  CE3 TRP A  27      11.156 -19.732  -4.171  1.00 96.68           C  
ATOM    199  NE1 TRP A  27      11.665 -23.171  -4.851  1.00 96.68           N  
ATOM    200  CH2 TRP A  27      11.692 -19.819  -6.553  1.00 96.68           C  
ATOM    201  CZ2 TRP A  27      11.808 -21.216  -6.482  1.00 96.68           C  
ATOM    202  CZ3 TRP A  27      11.369 -19.083  -5.401  1.00 96.68           C  
ATOM    203  N   ILE A  28      12.580 -19.177  -0.907  1.00 95.87           N  
ATOM    204  CA  ILE A  28      13.350 -17.984  -1.288  1.00 95.87           C  
ATOM    205  C   ILE A  28      14.740 -18.044  -0.659  1.00 95.87           C  
ATOM    206  CB  ILE A  28      12.605 -16.680  -0.903  1.00 95.87           C  
ATOM    207  O   ILE A  28      15.730 -17.905  -1.366  1.00 95.87           O  
ATOM    208  CG1 ILE A  28      11.331 -16.462  -1.751  1.00 95.87           C  
ATOM    209  CG2 ILE A  28      13.513 -15.435  -0.998  1.00 95.87           C  
ATOM    210  CD1 ILE A  28      11.570 -16.119  -3.227  1.00 95.87           C  
ATOM    211  N   LEU A  29      14.845 -18.311   0.645  1.00 95.03           N  
ATOM    212  CA  LEU A  29      16.137 -18.369   1.338  1.00 95.03           C  
ATOM    213  C   LEU A  29      17.080 -19.435   0.768  1.00 95.03           C  
ATOM    214  CB  LEU A  29      15.904 -18.619   2.834  1.00 95.03           C  
ATOM    215  O   LEU A  29      18.292 -19.221   0.789  1.00 95.03           O  
ATOM    216  CG  LEU A  29      15.295 -17.428   3.585  1.00 95.03           C  
ATOM    217  CD1 LEU A  29      15.019 -17.821   5.038  1.00 95.03           C  
ATOM    218  CD2 LEU A  29      16.222 -16.221   3.608  1.00 95.03           C  
ATOM    219  N   ALA A  30      16.525 -20.527   0.237  1.00 96.67           N  
ATOM    220  CA  ALA A  30      17.273 -21.596  -0.416  1.00 96.67           C  
ATOM    221  C   ALA A  30      17.791 -21.234  -1.822  1.00 96.67           C  
ATOM    222  CB  ALA A  30      16.379 -22.841  -0.450  1.00 96.67           C  
ATOM    223  O   ALA A  30      18.635 -21.958  -2.347  1.00 96.67           O  
ATOM    224  N   GLN A  31      17.316 -20.145  -2.442  1.00 97.24           N  
ATOM    225  CA  GLN A  31      17.871 -19.683  -3.717  1.00 97.24           C  
ATOM    226  C   GLN A  31      19.257 -19.059  -3.521  1.00 97.24           C  
ATOM    227  CB  GLN A  31      16.941 -18.703  -4.452  1.00 97.24           C  
ATOM    228  O   GLN A  31      19.545 -18.458  -2.481  1.00 97.24           O  
ATOM    229  CG  GLN A  31      15.505 -19.196  -4.653  1.00 97.24           C  
ATOM    230  CD  GLN A  31      15.453 -20.583  -5.277  1.00 97.24           C  
ATOM    231  NE2 GLN A  31      14.855 -21.539  -4.603  1.00 97.24           N  
ATOM    232  OE1 GLN A  31      15.993 -20.844  -6.341  1.00 97.24           O  
ATOM    233  N   ASP A  32      20.086 -19.187  -4.555  1.00 97.18           N  
ATOM    234  CA  ASP A  32      21.450 -18.664  -4.611  1.00 97.18           C  
ATOM    235  C   ASP A  32      21.468 -17.135  -4.442  1.00 97.18           C  
ATOM    236  CB  ASP A  32      22.071 -19.118  -5.941  1.00 97.18           C  
ATOM    237  O   ASP A  32      20.778 -16.410  -5.160  1.00 97.18           O  
ATOM    238  CG  ASP A  32      23.535 -18.718  -6.125  1.00 97.18           C  
ATOM    239  OD1 ASP A  32      24.108 -18.109  -5.198  1.00 97.18           O  
ATOM    240  OD2 ASP A  32      24.041 -19.003  -7.234  1.00 97.18           O  
ATOM    241  N   ALA A  33      22.252 -16.654  -3.477  1.00 95.82           N  
ATOM    242  CA  ALA A  33      22.398 -15.234  -3.167  1.00 95.82           C  
ATOM    243  C   ALA A  33      23.436 -14.525  -4.056  1.00 95.82           C  
ATOM    244  CB  ALA A  33      22.694 -15.085  -1.670  1.00 95.82           C  
ATOM    245  O   ALA A  33      23.762 -13.368  -3.802  1.00 95.82           O  
ATOM    246  N   GLY A  34      23.961 -15.205  -5.077  1.00 96.44           N  
ATOM    247  CA  GLY A  34      24.910 -14.638  -6.022  1.00 96.44           C  
ATOM    248  C   GLY A  34      26.325 -14.548  -5.462  1.00 96.44           C  
ATOM    249  O   GLY A  34      26.665 -15.126  -4.427  1.00 96.44           O  
ATOM    250  N   ASN A  35      27.183 -13.832  -6.183  1.00 96.30           N  
ATOM    251  CA  ASN A  35      28.599 -13.720  -5.842  1.00 96.30           C  
ATOM    252  C   ASN A  35      28.849 -12.802  -4.623  1.00 96.30           C  
ATOM    253  CB  ASN A  35      29.371 -13.321  -7.115  1.00 96.30           C  
ATOM    254  O   ASN A  35      27.952 -12.123  -4.123  1.00 96.30           O  
ATOM    255  CG  ASN A  35      29.066 -11.908  -7.580  1.00 96.30           C  
ATOM    256  ND2 ASN A  35      28.805 -11.702  -8.847  1.00 96.30           N  
ATOM    257  OD1 ASN A  35      29.083 -10.972  -6.801  1.00 96.30           O  
ATOM    258  N   ALA A  36      30.097 -12.762  -4.146  1.00 95.86           N  
ATOM    259  CA  ALA A  36      30.475 -11.982  -2.965  1.00 95.86           C  
ATOM    260  C   ALA A  36      30.178 -10.478  -3.102  1.00 95.86           C  
ATOM    261  CB  ALA A  36      31.965 -12.220  -2.694  1.00 95.86           C  
ATOM    262  O   ALA A  36      29.788  -9.843  -2.124  1.00 95.86           O  
ATOM    263  N   ARG A  37      30.317  -9.914  -4.309  1.00 93.88           N  
ATOM    264  CA  ARG A  37      30.053  -8.494  -4.562  1.00 93.88           C  
ATOM    265  C   ARG A  37      28.562  -8.174  -4.454  1.00 93.88           C  
ATOM    266  CB  ARG A  37      30.645  -8.100  -5.928  1.00 93.88           C  
ATOM    267  O   ARG A  37      28.198  -7.225  -3.766  1.00 93.88           O  
ATOM    268  CG  ARG A  37      30.416  -6.629  -6.280  1.00 93.88           C  
ATOM    269  CD  ARG A  37      31.017  -5.686  -5.237  1.00 93.88           C  
ATOM    270  NE  ARG A  37      30.790  -4.291  -5.619  1.00 93.88           N  
ATOM    271  NH1 ARG A  37      31.599  -3.331  -3.684  1.00 93.88           N  
ATOM    272  NH2 ARG A  37      30.814  -2.061  -5.365  1.00 93.88           N  
ATOM    273  CZ  ARG A  37      31.074  -3.241  -4.879  1.00 93.88           C  
ATOM    274  N   MET A  38      27.711  -9.013  -5.044  1.00 95.69           N  
ATOM    275  CA  MET A  38      26.254  -8.901  -4.919  1.00 95.69           C  
ATOM    276  C   MET A  38      25.810  -8.981  -3.455  1.00 95.69           C  
ATOM    277  CB  MET A  38      25.577 -10.028  -5.709  1.00 95.69           C  
ATOM    278  O   MET A  38      24.971  -8.200  -3.012  1.00 95.69           O  
ATOM    279  CG  MET A  38      25.802  -9.947  -7.218  1.00 95.69           C  
ATOM    280  SD  MET A  38      25.254 -11.434  -8.091  1.00 95.69           S  
ATOM    281  CE  MET A  38      23.463 -11.262  -7.883  1.00 95.69           C  
ATOM    282  N   GLN A  39      26.402  -9.896  -2.683  1.00 96.10           N  
ATOM    283  CA  GLN A  39      26.102 -10.052  -1.259  1.00 96.10           C  
ATOM    284  C   GLN A  39      26.575  -8.859  -0.415  1.00 96.10           C  
ATOM    285  CB  GLN A  39      26.717 -11.354  -0.735  1.00 96.10           C  
ATOM    286  O   GLN A  39      25.883  -8.489   0.531  1.00 96.10           O  
ATOM    287  CG  GLN A  39      26.046 -12.601  -1.328  1.00 96.10           C  
ATOM    288  CD  GLN A  39      26.656 -13.882  -0.778  1.00 96.10           C  
ATOM    289  NE2 GLN A  39      26.931 -14.866  -1.603  1.00 96.10           N  
ATOM    290  OE1 GLN A  39      26.879 -14.040   0.413  1.00 96.10           O  
ATOM    291  N   GLU A  40      27.708  -8.232  -0.753  1.00 91.77           N  
ATOM    292  CA  GLU A  40      28.180  -7.005  -0.093  1.00 91.77           C  
ATOM    293  C   GLU A  40      27.163  -5.866  -0.260  1.00 91.77           C  
ATOM    294  CB  GLU A  40      29.554  -6.587  -0.660  1.00 91.77           C  
ATOM    295  O   GLU A  40      26.752  -5.249   0.725  1.00 91.77           O  
ATOM    296  CG  GLU A  40      30.193  -5.411   0.111  1.00 91.77           C  
ATOM    297  CD  GLU A  40      31.342  -4.701  -0.635  1.00 91.77           C  
ATOM    298  OE1 GLU A  40      31.709  -3.570  -0.206  1.00 91.77           O  
ATOM    299  OE2 GLU A  40      31.824  -5.222  -1.669  1.00 91.77           O  
ATOM    300  N   ILE A  41      26.721  -5.621  -1.498  1.00 92.04           N  
ATOM    301  CA  ILE A  41      25.746  -4.573  -1.831  1.00 92.04           C  
ATOM    302  C   ILE A  41      24.400  -4.863  -1.164  1.00 92.04           C  
ATOM    303  CB  ILE A  41      25.616  -4.469  -3.363  1.00 92.04           C  
ATOM    304  O   ILE A  41      23.850  -4.012  -0.466  1.00 92.04           O  
ATOM    305  CG1 ILE A  41      26.920  -3.901  -3.965  1.00 92.04           C  
ATOM    306  CG2 ILE A  41      24.436  -3.578  -3.781  1.00 92.04           C  
ATOM    307  CD1 ILE A  41      27.113  -4.325  -5.419  1.00 92.04           C  
ATOM    308  N   ALA A  42      23.905  -6.096  -1.293  1.00 93.75           N  
ATOM    309  CA  ALA A  42      22.671  -6.516  -0.643  1.00 93.75           C  
ATOM    310  C   ALA A  42      22.749  -6.373   0.885  1.00 93.75           C  
ATOM    311  CB  ALA A  42      22.381  -7.960  -1.054  1.00 93.75           C  
ATOM    312  O   ALA A  42      21.768  -5.990   1.517  1.00 93.75           O  
ATOM    313  N   GLY A  43      23.910  -6.645   1.489  1.00 92.55           N  
ATOM    314  CA  GLY A  43      24.152  -6.435   2.915  1.00 92.55           C  
ATOM    315  C   GLY A  43      24.030  -4.966   3.327  1.00 92.55           C  
ATOM    316  O   GLY A  43      23.398  -4.672   4.343  1.00 92.55           O  
ATOM    317  N   ALA A  44      24.560  -4.042   2.520  1.00 90.50           N  
ATOM    318  CA  ALA A  44      24.431  -2.604   2.759  1.00 90.50           C  
ATOM    319  C   ALA A  44      22.965  -2.140   2.684  1.00 90.50           C  
ATOM    320  CB  ALA A  44      25.323  -1.851   1.764  1.00 90.50           C  
ATOM    321  O   ALA A  44      22.498  -1.439   3.586  1.00 90.50           O  
ATOM    322  N   ILE A  45      22.219  -2.604   1.676  1.00 94.15           N  
ATOM    323  CA  ILE A  45      20.784  -2.315   1.528  1.00 94.15           C  
ATOM    324  C   ILE A  45      19.997  -2.861   2.733  1.00 94.15           C  
ATOM    325  CB  ILE A  45      20.254  -2.873   0.184  1.00 94.15           C  
ATOM    326  O   ILE A  45      19.199  -2.149   3.341  1.00 94.15           O  
ATOM    327  CG1 ILE A  45      20.960  -2.205  -1.022  1.00 94.15           C  
ATOM    328  CG2 ILE A  45      18.733  -2.657   0.073  1.00 94.15           C  
ATOM    329  CD1 ILE A  45      20.761  -2.954  -2.348  1.00 94.15           C  
ATOM    330  N   GLN A  46      20.262  -4.105   3.153  1.00 94.30           N  
ATOM    331  CA  GLN A  46      19.621  -4.713   4.331  1.00 94.30           C  
ATOM    332  C   GLN A  46      19.872  -3.912   5.605  1.00 94.30           C  
ATOM    333  CB  GLN A  46      20.127  -6.153   4.549  1.00 94.30           C  
ATOM    334  O   GLN A  46      18.948  -3.695   6.393  1.00 94.30           O  
ATOM    335  CG  GLN A  46      19.518  -7.104   3.523  1.00 94.30           C  
ATOM    336  CD  GLN A  46      20.069  -8.516   3.527  1.00 94.30           C  
ATOM    337  NE2 GLN A  46      20.001  -9.198   2.403  1.00 94.30           N  
ATOM    338  OE1 GLN A  46      20.509  -9.063   4.525  1.00 94.30           O  
ATOM    339  N   GLN A  47      21.113  -3.476   5.813  1.00 92.39           N  
ATOM    340  CA  GLN A  47      21.482  -2.698   6.984  1.00 92.39           C  
ATOM    341  C   GLN A  47      20.785  -1.333   6.990  1.00 92.39           C  
ATOM    342  CB  GLN A  47      23.007  -2.566   7.027  1.00 92.39           C  
ATOM    343  O   GLN A  47      20.236  -0.945   8.024  1.00 92.39           O  
ATOM    344  CG  GLN A  47      23.472  -1.894   8.325  1.00 92.39           C  
ATOM    345  CD  GLN A  47      24.989  -1.807   8.438  1.00 92.39           C  
ATOM    346  NE2 GLN A  47      25.502  -1.408   9.580  1.00 92.39           N  
ATOM    347  OE1 GLN A  47      25.748  -2.087   7.529  1.00 92.39           O  
ATOM    348  N   GLY A  48      20.764  -0.635   5.850  1.00 92.91           N  
ATOM    349  CA  GLY A  48      20.080   0.649   5.710  1.00 92.91           C  
ATOM    350  C   GLY A  48      18.577   0.537   5.966  1.00 92.91           C  
ATOM    351  O   GLY A  48      18.035   1.270   6.794  1.00 92.91           O  
ATOM    352  N   ALA A  49      17.919  -0.448   5.350  1.00 94.96           N  
ATOM    353  CA  ALA A  49      16.481  -0.668   5.498  1.00 94.96           C  
ATOM    354  C   ALA A  49      16.094  -1.027   6.943  1.00 94.96           C  
ATOM    355  CB  ALA A  49      16.070  -1.751   4.493  1.00 94.96           C  
ATOM    356  O   ALA A  49      15.132  -0.489   7.499  1.00 94.96           O  
ATOM    357  N   ALA A  50      16.879  -1.890   7.596  1.00 94.03           N  
ATOM    358  CA  ALA A  50      16.666  -2.244   8.997  1.00 94.03           C  
ATOM    359  C   ALA A  50      16.872  -1.046   9.941  1.00 94.03           C  
ATOM    360  CB  ALA A  50      17.599  -3.406   9.355  1.00 94.03           C  
ATOM    361  O   ALA A  50      16.081  -0.850  10.868  1.00 94.03           O  
ATOM    362  N   ALA A  51      17.908  -0.232   9.707  1.00 92.67           N  
ATOM    363  CA  ALA A  51      18.185   0.958  10.506  1.00 92.67           C  
ATOM    364  C   ALA A  51      17.068   2.004  10.380  1.00 92.67           C  
ATOM    365  CB  ALA A  51      19.542   1.533  10.082  1.00 92.67           C  
ATOM    366  O   ALA A  51      16.636   2.565  11.393  1.00 92.67           O  
ATOM    367  N   TYR A  52      16.565   2.223   9.162  1.00 94.83           N  
ATOM    368  CA  TYR A  52      15.438   3.112   8.910  1.00 94.83           C  
ATOM    369  C   TYR A  52      14.179   2.652   9.655  1.00 94.83           C  
ATOM    370  CB  TYR A  52      15.190   3.214   7.404  1.00 94.83           C  
ATOM    371  O   TYR A  52      13.633   3.418  10.454  1.00 94.83           O  
ATOM    372  CG  TYR A  52      13.979   4.067   7.094  1.00 94.83           C  
ATOM    373  CD1 TYR A  52      12.693   3.494   7.089  1.00 94.83           C  
ATOM    374  CD2 TYR A  52      14.137   5.449   6.895  1.00 94.83           C  
ATOM    375  CE1 TYR A  52      11.560   4.308   6.929  1.00 94.83           C  
ATOM    376  CE2 TYR A  52      13.008   6.268   6.726  1.00 94.83           C  
ATOM    377  OH  TYR A  52      10.636   6.491   6.651  1.00 94.83           O  
ATOM    378  CZ  TYR A  52      11.722   5.696   6.759  1.00 94.83           C  
ATOM    379  N   LEU A  53      13.749   1.392   9.472  1.00 92.93           N  
ATOM    380  CA  LEU A  53      12.541   0.883  10.137  1.00 92.93           C  
ATOM    381  C   LEU A  53      12.650   0.949  11.660  1.00 92.93           C  
ATOM    382  CB  LEU A  53      12.234  -0.570   9.731  1.00 92.93           C  
ATOM    383  O   LEU A  53      11.688   1.325  12.327  1.00 92.93           O  
ATOM    384  CG  LEU A  53      11.502  -0.786   8.395  1.00 92.93           C  
ATOM    385  CD1 LEU A  53      10.954  -2.217   8.404  1.00 92.93           C  
ATOM    386  CD2 LEU A  53      10.296   0.132   8.189  1.00 92.93           C  
ATOM    387  N   ALA A  54      13.817   0.631  12.227  1.00 93.44           N  
ATOM    388  CA  ALA A  54      14.026   0.714  13.669  1.00 93.44           C  
ATOM    389  C   ALA A  54      13.815   2.143  14.200  1.00 93.44           C  
ATOM    390  CB  ALA A  54      15.431   0.194  13.989  1.00 93.44           C  
ATOM    391  O   ALA A  54      13.174   2.335  15.238  1.00 93.44           O  
ATOM    392  N   ARG A  55      14.315   3.159  13.483  1.00 94.61           N  
ATOM    393  CA  ARG A  55      14.108   4.570  13.848  1.00 94.61           C  
ATOM    394  C   ARG A  55      12.662   5.005  13.638  1.00 94.61           C  
ATOM    395  CB  ARG A  55      15.068   5.474  13.065  1.00 94.61           C  
ATOM    396  O   ARG A  55      12.102   5.648  14.523  1.00 94.61           O  
ATOM    397  CG  ARG A  55      16.521   5.296  13.526  1.00 94.61           C  
ATOM    398  CD  ARG A  55      17.406   6.277  12.761  1.00 94.61           C  
ATOM    399  NE  ARG A  55      18.840   6.050  12.991  1.00 94.61           N  
ATOM    400  NH1 ARG A  55      19.603   7.888  11.820  1.00 94.61           N  
ATOM    401  NH2 ARG A  55      21.050   6.429  12.604  1.00 94.61           N  
ATOM    402  CZ  ARG A  55      19.810   6.787  12.478  1.00 94.61           C  
ATOM    403  N   GLN A  56      12.045   4.611  12.525  1.00 94.52           N  
ATOM    404  CA  GLN A  56      10.646   4.917  12.232  1.00 94.52           C  
ATOM    405  C   GLN A  56       9.723   4.357  13.315  1.00 94.52           C  
ATOM    406  CB  GLN A  56      10.292   4.408  10.826  1.00 94.52           C  
ATOM    407  O   GLN A  56       8.948   5.104  13.910  1.00 94.52           O  
ATOM    408  CG  GLN A  56       8.892   4.876  10.411  1.00 94.52           C  
ATOM    409  CD  GLN A  56       8.461   4.282   9.078  1.00 94.52           C  
ATOM    410  NE2 GLN A  56       8.364   5.059   8.026  1.00 94.52           N  
ATOM    411  OE1 GLN A  56       8.201   3.096   8.974  1.00 94.52           O  
ATOM    412  N   TYR A  57       9.857   3.076  13.649  1.00 93.49           N  
ATOM    413  CA  TYR A  57       9.013   2.438  14.656  1.00 93.49           C  
ATOM    414  C   TYR A  57       9.267   2.967  16.060  1.00 93.49           C  
ATOM    415  CB  TYR A  57       9.186   0.920  14.593  1.00 93.49           C  
ATOM    416  O   TYR A  57       8.321   3.064  16.833  1.00 93.49           O  
ATOM    417  CG  TYR A  57       8.577   0.237  13.381  1.00 93.49           C  
ATOM    418  CD1 TYR A  57       7.863   0.951  12.391  1.00 93.49           C  
ATOM    419  CD2 TYR A  57       8.709  -1.159  13.263  1.00 93.49           C  
ATOM    420  CE1 TYR A  57       7.298   0.285  11.294  1.00 93.49           C  
ATOM    421  CE2 TYR A  57       8.132  -1.831  12.170  1.00 93.49           C  
ATOM    422  OH  TYR A  57       6.920  -1.746  10.099  1.00 93.49           O  
ATOM    423  CZ  TYR A  57       7.436  -1.109  11.178  1.00 93.49           C  
ATOM    424  N   LYS A  58      10.492   3.392  16.390  1.00 94.28           N  
ATOM    425  CA  LYS A  58      10.752   4.087  17.656  1.00 94.28           C  
ATOM    426  C   LYS A  58       9.959   5.393  17.753  1.00 94.28           C  
ATOM    427  CB  LYS A  58      12.259   4.311  17.813  1.00 94.28           C  
ATOM    428  O   LYS A  58       9.344   5.648  18.785  1.00 94.28           O  
ATOM    429  CG  LYS A  58      12.596   4.927  19.176  1.00 94.28           C  
ATOM    430  CD  LYS A  58      14.107   5.119  19.317  1.00 94.28           C  
ATOM    431  CE  LYS A  58      14.414   5.759  20.673  1.00 94.28           C  
ATOM    432  NZ  LYS A  58      15.867   6.005  20.840  1.00 94.28           N  
ATOM    433  N   THR A  59       9.942   6.198  16.691  1.00 91.24           N  
ATOM    434  CA  THR A  59       9.170   7.450  16.650  1.00 91.24           C  
ATOM    435  C   THR A  59       7.669   7.178  16.715  1.00 91.24           C  
ATOM    436  CB  THR A  59       9.519   8.263  15.396  1.00 91.24           C  
ATOM    437  O   THR A  59       6.973   7.779  17.535  1.00 91.24           O  
ATOM    438  CG2 THR A  59       8.810   9.615  15.342  1.00 91.24           C  
ATOM    439  OG1 THR A  59      10.901   8.533  15.404  1.00 91.24           O  
ATOM    440  N   ILE A  60       7.168   6.228  15.917  1.00 93.20           N  
ATOM    441  CA  ILE A  60       5.742   5.880  15.918  1.00 93.20           C  
ATOM    442  C   ILE A  60       5.320   5.288  17.265  1.00 93.20           C  
ATOM    443  CB  ILE A  60       5.362   4.935  14.757  1.00 93.20           C  
ATOM    444  O   ILE A  60       4.238   5.606  17.741  1.00 93.20           O  
ATOM    445  CG1 ILE A  60       5.677   5.546  13.374  1.00 93.20           C  
ATOM    446  CG2 ILE A  60       3.849   4.648  14.843  1.00 93.20           C  
ATOM    447  CD1 ILE A  60       5.620   4.507  12.243  1.00 93.20           C  
ATOM    448  N   ALA A  61       6.161   4.491  17.930  1.00 94.77           N  
ATOM    449  CA  ALA A  61       5.851   3.922  19.241  1.00 94.77           C  
ATOM    450  C   ALA A  61       5.622   5.000  20.310  1.00 94.77           C  
ATOM    451  CB  ALA A  61       6.977   2.971  19.659  1.00 94.77           C  
ATOM    452  O   ALA A  61       4.756   4.829  21.164  1.00 94.77           O  
ATOM    453  N   ILE A  62       6.342   6.125  20.248  1.00 94.21           N  
ATOM    454  CA  ILE A  62       6.132   7.256  21.164  1.00 94.21           C  
ATOM    455  C   ILE A  62       4.748   7.873  20.927  1.00 94.21           C  
ATOM    456  CB  ILE A  62       7.266   8.297  21.020  1.00 94.21           C  
ATOM    457  O   ILE A  62       3.967   8.016  21.867  1.00 94.21           O  
ATOM    458  CG1 ILE A  62       8.626   7.687  21.435  1.00 94.21           C  
ATOM    459  CG2 ILE A  62       6.976   9.545  21.876  1.00 94.21           C  
ATOM    460  CD1 ILE A  62       9.835   8.504  20.961  1.00 94.21           C  
ATOM    461  N   VAL A  63       4.416   8.188  19.670  1.00 93.13           N  
ATOM    462  CA  VAL A  63       3.105   8.753  19.299  1.00 93.13           C  
ATOM    463  C   VAL A  63       1.976   7.770  19.629  1.00 93.13           C  
ATOM    464  CB  VAL A  63       3.082   9.135  17.804  1.00 93.13           C  
ATOM    465  O   VAL A  63       0.961   8.145  20.213  1.00 93.13           O  
ATOM    466  CG1 VAL A  63       1.729   9.725  17.385  1.00 93.13           C  
ATOM    467  CG2 VAL A  63       4.163  10.176  17.478  1.00 93.13           C  
ATOM    468  N   GLY A  64       2.179   6.492  19.316  1.00 95.75           N  
ATOM    469  CA  GLY A  64       1.250   5.404  19.584  1.00 95.75           C  
ATOM    470  C   GLY A  64       1.013   5.183  21.073  1.00 95.75           C  
ATOM    471  O   GLY A  64      -0.128   4.980  21.465  1.00 95.75           O  
ATOM    472  N   ALA A  65       2.038   5.289  21.923  1.00 97.36           N  
ATOM    473  CA  ALA A  65       1.873   5.187  23.372  1.00 97.36           C  
ATOM    474  C   ALA A  65       1.000   6.323  23.924  1.00 97.36           C  
ATOM    475  CB  ALA A  65       3.255   5.170  24.036  1.00 97.36           C  
ATOM    476  O   ALA A  65       0.090   6.070  24.712  1.00 97.36           O  
ATOM    477  N   VAL A  66       1.224   7.560  23.467  1.00 95.88           N  
ATOM    478  CA  VAL A  66       0.391   8.709  23.852  1.00 95.88           C  
ATOM    479  C   VAL A  66      -1.060   8.491  23.417  1.00 95.88           C  
ATOM    480  CB  VAL A  66       0.960  10.022  23.279  1.00 95.88           C  
ATOM    481  O   VAL A  66      -1.969   8.618  24.235  1.00 95.88           O  
ATOM    482  CG1 VAL A  66       0.046  11.221  23.565  1.00 95.88           C  
ATOM    483  CG2 VAL A  66       2.332  10.334  23.894  1.00 95.88           C  
ATOM    484  N   LEU A  67      -1.290   8.097  22.161  1.00 95.35           N  
ATOM    485  CA  LEU A  67      -2.637   7.825  21.653  1.00 95.35           C  
ATOM    486  C   LEU A  67      -3.306   6.647  22.372  1.00 95.35           C  
ATOM    487  CB  LEU A  67      -2.585   7.594  20.134  1.00 95.35           C  
ATOM    488  O   LEU A  67      -4.478   6.750  22.717  1.00 95.35           O  
ATOM    489  CG  LEU A  67      -2.310   8.866  19.310  1.00 95.35           C  
ATOM    490  CD1 LEU A  67      -2.134   8.484  17.843  1.00 95.35           C  
ATOM    491  CD2 LEU A  67      -3.449   9.885  19.398  1.00 95.35           C  
ATOM    492  N   ALA A  68      -2.582   5.568  22.671  1.00 97.92           N  
ATOM    493  CA  ALA A  68      -3.114   4.424  23.410  1.00 97.92           C  
ATOM    494  C   ALA A  68      -3.579   4.820  24.819  1.00 97.92           C  
ATOM    495  CB  ALA A  68      -2.045   3.327  23.475  1.00 97.92           C  
ATOM    496  O   ALA A  68      -4.652   4.398  25.249  1.00 97.92           O  
ATOM    497  N   ILE A  69      -2.813   5.669  25.514  1.00 98.08           N  
ATOM    498  CA  ILE A  69      -3.191   6.211  26.826  1.00 98.08           C  
ATOM    499  C   ILE A  69      -4.462   7.060  26.708  1.00 98.08           C  
ATOM    500  CB  ILE A  69      -2.009   7.003  27.434  1.00 98.08           C  
ATOM    501  O   ILE A  69      -5.394   6.884  27.493  1.00 98.08           O  
ATOM    502  CG1 ILE A  69      -0.865   6.040  27.827  1.00 98.08           C  
ATOM    503  CG2 ILE A  69      -2.455   7.790  28.678  1.00 98.08           C  
ATOM    504  CD1 ILE A  69       0.462   6.750  28.127  1.00 98.08           C  
ATOM    505  N   LEU A  70      -4.541   7.944  25.710  1.00 94.98           N  
ATOM    506  CA  LEU A  70      -5.734   8.762  25.481  1.00 94.98           C  
ATOM    507  C   LEU A  70      -6.960   7.885  25.182  1.00 94.98           C  
ATOM    508  CB  LEU A  70      -5.463   9.769  24.349  1.00 94.98           C  
ATOM    509  O   LEU A  70      -8.002   8.039  25.813  1.00 94.98           O  
ATOM    510  CG  LEU A  70      -4.413  10.846  24.687  1.00 94.98           C  
ATOM    511  CD1 LEU A  70      -4.089  11.658  23.434  1.00 94.98           C  
ATOM    512  CD2 LEU A  70      -4.895  11.815  25.766  1.00 94.98           C  
ATOM    513  N   ILE A  71      -6.833   6.907  24.286  1.00 95.98           N  
ATOM    514  CA  ILE A  71      -7.913   5.965  23.964  1.00 95.98           C  
ATOM    515  C   ILE A  71      -8.343   5.191  25.213  1.00 95.98           C  
ATOM    516  CB  ILE A  71      -7.465   5.011  22.838  1.00 95.98           C  
ATOM    517  O   ILE A  71      -9.539   5.016  25.431  1.00 95.98           O  
ATOM    518  CG1 ILE A  71      -7.249   5.783  21.517  1.00 95.98           C  
ATOM    519  CG2 ILE A  71      -8.485   3.884  22.583  1.00 95.98           C  
ATOM    520  CD1 ILE A  71      -6.410   4.975  20.523  1.00 95.98           C  
ATOM    521  N   PHE A  72      -7.405   4.762  26.060  1.00 97.37           N  
ATOM    522  CA  PHE A  72      -7.721   4.038  27.290  1.00 97.37           C  
ATOM    523  C   PHE A  72      -8.629   4.857  28.215  1.00 97.37           C  
ATOM    524  CB  PHE A  72      -6.418   3.632  27.994  1.00 97.37           C  
ATOM    525  O   PHE A  72      -9.658   4.349  28.660  1.00 97.37           O  
ATOM    526  CG  PHE A  72      -6.642   2.847  29.268  1.00 97.37           C  
ATOM    527  CD1 PHE A  72      -6.795   3.516  30.497  1.00 97.37           C  
ATOM    528  CD2 PHE A  72      -6.715   1.443  29.220  1.00 97.37           C  
ATOM    529  CE1 PHE A  72      -7.042   2.782  31.670  1.00 97.37           C  
ATOM    530  CE2 PHE A  72      -6.965   0.709  30.393  1.00 97.37           C  
ATOM    531  CZ  PHE A  72      -7.131   1.380  31.618  1.00 97.37           C  
ATOM    532  N   PHE A  73      -8.287   6.127  28.458  1.00 96.36           N  
ATOM    533  CA  PHE A  73      -9.055   6.996  29.352  1.00 96.36           C  
ATOM    534  C   PHE A  73     -10.378   7.484  28.749  1.00 96.36           C  
ATOM    535  CB  PHE A  73      -8.184   8.179  29.797  1.00 96.36           C  
ATOM    536  O   PHE A  73     -11.363   7.590  29.476  1.00 96.36           O  
ATOM    537  CG  PHE A  73      -7.127   7.812  30.822  1.00 96.36           C  
ATOM    538  CD1 PHE A  73      -7.522   7.383  32.104  1.00 96.36           C  
ATOM    539  CD2 PHE A  73      -5.757   7.919  30.519  1.00 96.36           C  
ATOM    540  CE1 PHE A  73      -6.557   7.041  33.067  1.00 96.36           C  
ATOM    541  CE2 PHE A  73      -4.793   7.585  31.487  1.00 96.36           C  
ATOM    542  CZ  PHE A  73      -5.191   7.137  32.757  1.00 96.36           C  
ATOM    543  N   PHE A  74     -10.425   7.765  27.443  1.00 93.26           N  
ATOM    544  CA  PHE A  74     -11.605   8.367  26.808  1.00 93.26           C  
ATOM    545  C   PHE A  74     -12.556   7.357  26.150  1.00 93.26           C  
ATOM    546  CB  PHE A  74     -11.151   9.446  25.813  1.00 93.26           C  
ATOM    547  O   PHE A  74     -13.748   7.634  26.038  1.00 93.26           O  
ATOM    548  CG  PHE A  74     -10.526  10.663  26.473  1.00 93.26           C  
ATOM    549  CD1 PHE A  74     -11.334  11.540  27.221  1.00 93.26           C  
ATOM    550  CD2 PHE A  74      -9.149  10.932  26.354  1.00 93.26           C  
ATOM    551  CE1 PHE A  74     -10.765  12.655  27.862  1.00 93.26           C  
ATOM    552  CE2 PHE A  74      -8.575  12.027  27.019  1.00 93.26           C  
ATOM    553  CZ  PHE A  74      -9.383  12.892  27.773  1.00 93.26           C  
ATOM    554  N   LEU A  75     -12.059   6.198  25.705  1.00 92.12           N  
ATOM    555  CA  LEU A  75     -12.814   5.220  24.903  1.00 92.12           C  
ATOM    556  C   LEU A  75     -12.806   3.797  25.483  1.00 92.12           C  
ATOM    557  CB  LEU A  75     -12.276   5.219  23.459  1.00 92.12           C  
ATOM    558  O   LEU A  75     -13.538   2.935  24.987  1.00 92.12           O  
ATOM    559  CG  LEU A  75     -12.298   6.585  22.751  1.00 92.12           C  
ATOM    560  CD1 LEU A  75     -11.696   6.441  21.358  1.00 92.12           C  
ATOM    561  CD2 LEU A  75     -13.717   7.133  22.583  1.00 92.12           C  
ATOM    562  N   GLY A  76     -12.015   3.550  26.528  1.00 94.91           N  
ATOM    563  CA  GLY A  76     -11.993   2.305  27.290  1.00 94.91           C  
ATOM    564  C   GLY A  76     -10.872   1.335  26.909  1.00 94.91           C  
ATOM    565  O   GLY A  76     -10.294   1.374  25.819  1.00 94.91           O  
ATOM    566  N   GLY A  77     -10.584   0.415  27.834  1.00 96.36           N  
ATOM    567  CA  GLY A  77      -9.435  -0.490  27.746  1.00 96.36           C  
ATOM    568  C   GLY A  77      -9.464  -1.458  26.563  1.00 96.36           C  
ATOM    569  O   GLY A  77      -8.422  -1.702  25.963  1.00 96.36           O  
ATOM    570  N   LEU A  78     -10.640  -1.964  26.172  1.00 96.90           N  
ATOM    571  CA  LEU A  78     -10.756  -2.863  25.014  1.00 96.90           C  
ATOM    572  C   LEU A  78     -10.444  -2.141  23.699  1.00 96.90           C  
ATOM    573  CB  LEU A  78     -12.155  -3.503  24.967  1.00 96.90           C  
ATOM    574  O   LEU A  78      -9.742  -2.689  22.855  1.00 96.90           O  
ATOM    575  CG  LEU A  78     -12.468  -4.470  26.123  1.00 96.90           C  
ATOM    576  CD1 LEU A  78     -13.894  -4.994  25.967  1.00 96.90           C  
ATOM    577  CD2 LEU A  78     -11.516  -5.667  26.151  1.00 96.90           C  
ATOM    578  N   THR A  79     -10.903  -0.898  23.538  1.00 96.69           N  
ATOM    579  CA  THR A  79     -10.589  -0.070  22.363  1.00 96.69           C  
ATOM    580  C   THR A  79      -9.089   0.229  22.297  1.00 96.69           C  
ATOM    581  CB  THR A  79     -11.381   1.248  22.399  1.00 96.69           C  
ATOM    582  O   THR A  79      -8.485   0.129  21.232  1.00 96.69           O  
ATOM    583  CG2 THR A  79     -11.331   1.981  21.059  1.00 96.69           C  
ATOM    584  OG1 THR A  79     -12.740   1.000  22.697  1.00 96.69           O  
ATOM    585  N   ALA A  80      -8.460   0.526  23.440  1.00 98.26           N  
ATOM    586  CA  ALA A  80      -7.012   0.731  23.520  1.00 98.26           C  
ATOM    587  C   ALA A  80      -6.222  -0.550  23.198  1.00 98.26           C  
ATOM    588  CB  ALA A  80      -6.672   1.272  24.911  1.00 98.26           C  
ATOM    589  O   ALA A  80      -5.232  -0.497  22.472  1.00 98.26           O  
ATOM    590  N   ALA A  81      -6.682  -1.711  23.675  1.00 98.14           N  
ATOM    591  CA  ALA A  81      -6.091  -3.003  23.331  1.00 98.14           C  
ATOM    592  C   ALA A  81      -6.211  -3.298  21.828  1.00 98.14           C  
ATOM    593  CB  ALA A  81      -6.755  -4.094  24.178  1.00 98.14           C  
ATOM    594  O   ALA A  81      -5.234  -3.713  21.207  1.00 98.14           O  
ATOM    595  N   GLY A  82      -7.375  -3.010  21.234  1.00 98.42           N  
ATOM    596  CA  GLY A  82      -7.587  -3.079  19.790  1.00 98.42           C  
ATOM    597  C   GLY A  82      -6.592  -2.205  19.033  1.00 98.42           C  
ATOM    598  O   GLY A  82      -5.921  -2.694  18.132  1.00 98.42           O  
ATOM    599  N   PHE A  83      -6.423  -0.949  19.451  1.00 98.49           N  
ATOM    600  CA  PHE A  83      -5.448  -0.020  18.872  1.00 98.49           C  
ATOM    601  C   PHE A  83      -4.020  -0.560  18.895  1.00 98.49           C  
ATOM    602  CB  PHE A  83      -5.582   1.333  19.581  1.00 98.49           C  
ATOM    603  O   PHE A  83      -3.346  -0.571  17.866  1.00 98.49           O  
ATOM    604  CG  PHE A  83      -4.516   2.335  19.203  1.00 98.49           C  
ATOM    605  CD1 PHE A  83      -3.301   2.364  19.910  1.00 98.49           C  
ATOM    606  CD2 PHE A  83      -4.737   3.230  18.143  1.00 98.49           C  
ATOM    607  CE1 PHE A  83      -2.309   3.289  19.556  1.00 98.49           C  
ATOM    608  CE2 PHE A  83      -3.752   4.172  17.801  1.00 98.49           C  
ATOM    609  CZ  PHE A  83      -2.544   4.202  18.519  1.00 98.49           C  
ATOM    610  N   VAL A  84      -3.567  -1.079  20.036  1.00 98.50           N  
ATOM    611  CA  VAL A  84      -2.229  -1.674  20.128  1.00 98.50           C  
ATOM    612  C   VAL A  84      -2.111  -2.890  19.207  1.00 98.50           C  
ATOM    613  CB  VAL A  84      -1.886  -2.023  21.585  1.00 98.50           C  
ATOM    614  O   VAL A  84      -1.130  -3.003  18.476  1.00 98.50           O  
ATOM    615  CG1 VAL A  84      -0.541  -2.754  21.697  1.00 98.50           C  
ATOM    616  CG2 VAL A  84      -1.784  -0.747  22.434  1.00 98.50           C  
ATOM    617  N   LEU A  85      -3.117  -3.768  19.180  1.00 98.48           N  
ATOM    618  CA  LEU A  85      -3.129  -4.944  18.309  1.00 98.48           C  
ATOM    619  C   LEU A  85      -3.057  -4.559  16.823  1.00 98.48           C  
ATOM    620  CB  LEU A  85      -4.386  -5.774  18.629  1.00 98.48           C  
ATOM    621  O   LEU A  85      -2.234  -5.102  16.086  1.00 98.48           O  
ATOM    622  CG  LEU A  85      -4.553  -7.034  17.762  1.00 98.48           C  
ATOM    623  CD1 LEU A  85      -3.398  -8.020  17.954  1.00 98.48           C  
ATOM    624  CD2 LEU A  85      -5.853  -7.741  18.134  1.00 98.48           C  
ATOM    625  N   GLY A  86      -3.877  -3.599  16.391  1.00 98.50           N  
ATOM    626  CA  GLY A  86      -3.905  -3.114  15.012  1.00 98.50           C  
ATOM    627  C   GLY A  86      -2.586  -2.482  14.582  1.00 98.50           C  
ATOM    628  O   GLY A  86      -2.132  -2.730  13.463  1.00 98.50           O  
ATOM    629  N   ALA A  87      -1.942  -1.729  15.478  1.00 98.37           N  
ATOM    630  CA  ALA A  87      -0.627  -1.147  15.234  1.00 98.37           C  
ATOM    631  C   ALA A  87       0.466  -2.228  15.133  1.00 98.37           C  
ATOM    632  CB  ALA A  87      -0.328  -0.131  16.344  1.00 98.37           C  
ATOM    633  O   ALA A  87       1.268  -2.231  14.200  1.00 98.37           O  
ATOM    634  N   VAL A  88       0.476  -3.195  16.054  1.00 98.04           N  
ATOM    635  CA  VAL A  88       1.461  -4.287  16.052  1.00 98.04           C  
ATOM    636  C   VAL A  88       1.352  -5.131  14.784  1.00 98.04           C  
ATOM    637  CB  VAL A  88       1.319  -5.155  17.317  1.00 98.04           C  
ATOM    638  O   VAL A  88       2.371  -5.414  14.159  1.00 98.04           O  
ATOM    639  CG1 VAL A  88       2.120  -6.463  17.242  1.00 98.04           C  
ATOM    640  CG2 VAL A  88       1.831  -4.387  18.544  1.00 98.04           C  
ATOM    641  N   LEU A  89       0.140  -5.508  14.370  1.00 98.26           N  
ATOM    642  CA  LEU A  89      -0.058  -6.329  13.174  1.00 98.26           C  
ATOM    643  C   LEU A  89       0.290  -5.574  11.887  1.00 98.26           C  
ATOM    644  CB  LEU A  89      -1.502  -6.841  13.137  1.00 98.26           C  
ATOM    645  O   LEU A  89       0.983  -6.124  11.032  1.00 98.26           O  
ATOM    646  CG  LEU A  89      -1.860  -7.863  14.228  1.00 98.26           C  
ATOM    647  CD1 LEU A  89      -3.340  -8.207  14.099  1.00 98.26           C  
ATOM    648  CD2 LEU A  89      -1.058  -9.161  14.102  1.00 98.26           C  
ATOM    649  N   SER A  90      -0.107  -4.303  11.777  1.00 97.69           N  
ATOM    650  CA  SER A  90       0.254  -3.464  10.629  1.00 97.69           C  
ATOM    651  C   SER A  90       1.770  -3.284  10.515  1.00 97.69           C  
ATOM    652  CB  SER A  90      -0.417  -2.098  10.758  1.00 97.69           C  
ATOM    653  O   SER A  90       2.328  -3.397   9.423  1.00 97.69           O  
ATOM    654  OG  SER A  90      -0.274  -1.361   9.566  1.00 97.69           O  
ATOM    655  N   GLY A  91       2.451  -3.046  11.641  1.00 96.54           N  
ATOM    656  CA  GLY A  91       3.910  -2.951  11.687  1.00 96.54           C  
ATOM    657  C   GLY A  91       4.590  -4.286  11.378  1.00 96.54           C  
ATOM    658  O   GLY A  91       5.581  -4.328  10.654  1.00 96.54           O  
ATOM    659  N   ALA A  92       4.034  -5.402  11.854  1.00 95.65           N  
ATOM    660  CA  ALA A  92       4.550  -6.734  11.552  1.00 95.65           C  
ATOM    661  C   ALA A  92       4.486  -7.049  10.047  1.00 95.65           C  
ATOM    662  CB  ALA A  92       3.794  -7.774  12.386  1.00 95.65           C  
ATOM    663  O   ALA A  92       5.459  -7.574   9.508  1.00 95.65           O  
ATOM    664  N   CYS A  93       3.400  -6.687   9.355  1.00 94.15           N  
ATOM    665  CA  CYS A  93       3.291  -6.829   7.898  1.00 94.15           C  
ATOM    666  C   CYS A  93       4.404  -6.073   7.167  1.00 94.15           C  
ATOM    667  CB  CYS A  93       1.921  -6.321   7.432  1.00 94.15           C  
ATOM    668  O   CYS A  93       5.109  -6.671   6.352  1.00 94.15           O  
ATOM    669  SG  CYS A  93       0.641  -7.494   7.931  1.00 94.15           S  
ATOM    670  N   GLY A  94       4.599  -4.791   7.498  1.00 93.41           N  
ATOM    671  CA  GLY A  94       5.658  -3.969   6.908  1.00 93.41           C  
ATOM    672  C   GLY A  94       7.051  -4.544   7.165  1.00 93.41           C  
ATOM    673  O   GLY A  94       7.830  -4.749   6.235  1.00 93.41           O  
ATOM    674  N   PHE A  95       7.343  -4.891   8.420  1.00 94.57           N  
ATOM    675  CA  PHE A  95       8.641  -5.428   8.817  1.00 94.57           C  
ATOM    676  C   PHE A  95       8.961  -6.776   8.165  1.00 94.57           C  
ATOM    677  CB  PHE A  95       8.681  -5.559  10.342  1.00 94.57           C  
ATOM    678  O   PHE A  95      10.060  -6.956   7.634  1.00 94.57           O  
ATOM    679  CG  PHE A  95       9.992  -6.109  10.866  1.00 94.57           C  
ATOM    680  CD1 PHE A  95      10.116  -7.477  11.177  1.00 94.57           C  
ATOM    681  CD2 PHE A  95      11.098  -5.254  11.019  1.00 94.57           C  
ATOM    682  CE1 PHE A  95      11.341  -7.986  11.643  1.00 94.57           C  
ATOM    683  CE2 PHE A  95      12.323  -5.762  11.487  1.00 94.57           C  
ATOM    684  CZ  PHE A  95      12.444  -7.128  11.801  1.00 94.57           C  
ATOM    685  N   ILE A  96       8.034  -7.739   8.222  1.00 93.87           N  
ATOM    686  CA  ILE A  96       8.259  -9.089   7.691  1.00 93.87           C  
ATOM    687  C   ILE A  96       8.309  -9.046   6.162  1.00 93.87           C  
ATOM    688  CB  ILE A  96       7.202 -10.095   8.204  1.00 93.87           C  
ATOM    689  O   ILE A  96       9.214  -9.651   5.586  1.00 93.87           O  
ATOM    690  CG1 ILE A  96       7.230 -10.215   9.747  1.00 93.87           C  
ATOM    691  CG2 ILE A  96       7.461 -11.489   7.594  1.00 93.87           C  
ATOM    692  CD1 ILE A  96       6.018 -10.958  10.327  1.00 93.87           C  
ATOM    693  N   GLY A  97       7.391  -8.311   5.521  1.00 91.91           N  
ATOM    694  CA  GLY A  97       7.349  -8.150   4.068  1.00 91.91           C  
ATOM    695  C   GLY A  97       8.656  -7.582   3.523  1.00 91.91           C  
ATOM    696  O   GLY A  97       9.315  -8.227   2.713  1.00 91.91           O  
ATOM    697  N   MET A  98       9.115  -6.454   4.074  1.00 94.14           N  
ATOM    698  CA  MET A  98      10.403  -5.856   3.710  1.00 94.14           C  
ATOM    699  C   MET A  98      11.570  -6.828   3.904  1.00 94.14           C  
ATOM    700  CB  MET A  98      10.626  -4.618   4.577  1.00 94.14           C  
ATOM    701  O   MET A  98      12.402  -7.002   3.021  1.00 94.14           O  
ATOM    702  CG  MET A  98      11.887  -3.862   4.158  1.00 94.14           C  
ATOM    703  SD  MET A  98      12.395  -2.569   5.308  1.00 94.14           S  
ATOM    704  CE  MET A  98      13.222  -3.586   6.556  1.00 94.14           C  
ATOM    705  N   ASN A  99      11.630  -7.506   5.051  1.00 92.95           N  
ATOM    706  CA  ASN A  99      12.694  -8.467   5.342  1.00 92.95           C  
ATOM    707  C   ASN A  99      12.781  -9.599   4.310  1.00 92.95           C  
ATOM    708  CB  ASN A  99      12.438  -9.061   6.734  1.00 92.95           C  
ATOM    709  O   ASN A  99      13.859 -10.160   4.094  1.00 92.95           O  
ATOM    710  CG  ASN A  99      13.281  -8.389   7.786  1.00 92.95           C  
ATOM    711  ND2 ASN A  99      12.745  -7.403   8.458  1.00 92.95           N  
ATOM    712  OD1 ASN A  99      14.413  -8.798   8.008  1.00 92.95           O  
ATOM    713  N   VAL A 100      11.650  -9.996   3.736  1.00 93.56           N  
ATOM    714  CA  VAL A 100      11.601 -11.000   2.677  1.00 93.56           C  
ATOM    715  C   VAL A 100      12.013 -10.383   1.346  1.00 93.56           C  
ATOM    716  CB  VAL A 100      10.210 -11.640   2.625  1.00 93.56           C  
ATOM    717  O   VAL A 100      12.878 -10.968   0.692  1.00 93.56           O  
ATOM    718  CG1 VAL A 100      10.041 -12.535   1.399  1.00 93.56           C  
ATOM    719  CG2 VAL A 100       9.994 -12.509   3.877  1.00 93.56           C  
ATOM    720  N   SER A 101      11.482  -9.205   0.998  1.00 94.21           N  
ATOM    721  CA  SER A 101      11.841  -8.474  -0.221  1.00 94.21           C  
ATOM    722  C   SER A 101      13.349  -8.282  -0.321  1.00 94.21           C  
ATOM    723  CB  SER A 101      11.137  -7.117  -0.306  1.00 94.21           C  
ATOM    724  O   SER A 101      13.955  -8.836  -1.230  1.00 94.21           O  
ATOM    725  OG  SER A 101       9.733  -7.288  -0.353  1.00 94.21           O  
ATOM    726  N   VAL A 102      14.005  -7.694   0.688  1.00 94.62           N  
ATOM    727  CA  VAL A 102      15.453  -7.416   0.606  1.00 94.62           C  
ATOM    728  C   VAL A 102      16.286  -8.689   0.369  1.00 94.62           C  
ATOM    729  CB  VAL A 102      15.993  -6.676   1.845  1.00 94.62           C  
ATOM    730  O   VAL A 102      17.327  -8.676  -0.290  1.00 94.62           O  
ATOM    731  CG1 VAL A 102      17.360  -6.104   1.470  1.00 94.62           C  
ATOM    732  CG2 VAL A 102      15.208  -5.461   2.359  1.00 94.62           C  
ATOM    733  N   ARG A 103      15.830  -9.840   0.880  1.00 95.24           N  
ATOM    734  CA  ARG A 103      16.496 -11.129   0.638  1.00 95.24           C  
ATOM    735  C   ARG A 103      16.211 -11.684  -0.755  1.00 95.24           C  
ATOM    736  CB  ARG A 103      16.091 -12.132   1.718  1.00 95.24           C  
ATOM    737  O   ARG A 103      17.068 -12.392  -1.287  1.00 95.24           O  
ATOM    738  CG  ARG A 103      16.627 -11.721   3.096  1.00 95.24           C  
ATOM    739  CD  ARG A 103      16.202 -12.786   4.104  1.00 95.24           C  
ATOM    740  NE  ARG A 103      16.721 -12.540   5.461  1.00 95.24           N  
ATOM    741  NH1 ARG A 103      14.937 -11.370   6.330  1.00 95.24           N  
ATOM    742  NH2 ARG A 103      16.698 -11.752   7.597  1.00 95.24           N  
ATOM    743  CZ  ARG A 103      16.113 -11.902   6.445  1.00 95.24           C  
ATOM    744  N   ALA A 104      15.038 -11.399  -1.314  1.00 97.87           N  
ATOM    745  CA  ALA A 104      14.638 -11.766  -2.665  1.00 97.87           C  
ATOM    746  C   ALA A 104      15.335 -10.911  -3.738  1.00 97.87           C  
ATOM    747  CB  ALA A 104      13.111 -11.680  -2.773  1.00 97.87           C  
ATOM    748  O   ALA A 104      15.615 -11.450  -4.804  1.00 97.87           O  
ATOM    749  N   ASN A 105      15.693  -9.653  -3.456  1.00 97.19           N  
ATOM    750  CA  ASN A 105      16.341  -8.733  -4.410  1.00 97.19           C  
ATOM    751  C   ASN A 105      17.608  -9.346  -5.030  1.00 97.19           C  
ATOM    752  CB  ASN A 105      16.670  -7.403  -3.694  1.00 97.19           C  
ATOM    753  O   ASN A 105      17.685  -9.597  -6.232  1.00 97.19           O  
ATOM    754  CG  ASN A 105      15.452  -6.678  -3.139  1.00 97.19           C  
ATOM    755  ND2 ASN A 105      15.619  -5.597  -2.420  1.00 97.19           N  
ATOM    756  OD1 ASN A 105      14.331  -7.116  -3.278  1.00 97.19           O  
ATOM    757  N   VAL A 106      18.577  -9.709  -4.183  1.00 97.76           N  
ATOM    758  CA  VAL A 106      19.860 -10.291  -4.623  1.00 97.76           C  
ATOM    759  C   VAL A 106      19.688 -11.646  -5.322  1.00 97.76           C  
ATOM    760  CB  VAL A 106      20.819 -10.384  -3.422  1.00 97.76           C  
ATOM    761  O   VAL A 106      20.406 -11.977  -6.262  1.00 97.76           O  
ATOM    762  CG1 VAL A 106      20.460 -11.477  -2.406  1.00 97.76           C  
ATOM    763  CG2 VAL A 106      22.264 -10.570  -3.875  1.00 97.76           C  
ATOM    764  N   ARG A 107      18.692 -12.428  -4.893  1.00 98.28           N  
ATOM    765  CA  ARG A 107      18.373 -13.742  -5.470  1.00 98.28           C  
ATOM    766  C   ARG A 107      17.683 -13.618  -6.820  1.00 98.28           C  
ATOM    767  CB  ARG A 107      17.489 -14.523  -4.500  1.00 98.28           C  
ATOM    768  O   ARG A 107      17.877 -14.471  -7.675  1.00 98.28           O  
ATOM    769  CG  ARG A 107      18.277 -14.945  -3.264  1.00 98.28           C  
ATOM    770  CD  ARG A 107      17.325 -15.487  -2.205  1.00 98.28           C  
ATOM    771  NE  ARG A 107      18.070 -16.206  -1.166  1.00 98.28           N  
ATOM    772  NH1 ARG A 107      18.880 -14.369  -0.063  1.00 98.28           N  
ATOM    773  NH2 ARG A 107      19.467 -16.444   0.585  1.00 98.28           N  
ATOM    774  CZ  ARG A 107      18.803 -15.666  -0.221  1.00 98.28           C  
ATOM    775  N   THR A 108      16.907 -12.559  -7.015  1.00 98.21           N  
ATOM    776  CA  THR A 108      16.292 -12.213  -8.298  1.00 98.21           C  
ATOM    777  C   THR A 108      17.372 -11.801  -9.290  1.00 98.21           C  
ATOM    778  CB  THR A 108      15.252 -11.103  -8.116  1.00 98.21           C  
ATOM    779  O   THR A 108      17.401 -12.342 -10.393  1.00 98.21           O  
ATOM    780  CG2 THR A 108      14.604 -10.687  -9.433  1.00 98.21           C  
ATOM    781  OG1 THR A 108      14.250 -11.580  -7.246  1.00 98.21           O  
ATOM    782  N   ALA A 109      18.326 -10.959  -8.873  1.00 97.93           N  
ATOM    783  CA  ALA A 109      19.488 -10.603  -9.691  1.00 97.93           C  
ATOM    784  C   ALA A 109      20.297 -11.849 -10.094  1.00 97.93           C  
ATOM    785  CB  ALA A 109      20.347  -9.601  -8.910  1.00 97.93           C  
ATOM    786  O   ALA A 109      20.631 -12.041 -11.262  1.00 97.93           O  
ATOM    787  N   GLN A 110      20.540 -12.766  -9.150  1.00 98.30           N  
ATOM    788  CA  GLN A 110      21.231 -14.021  -9.449  1.00 98.30           C  
ATOM    789  C   GLN A 110      20.402 -14.943 -10.354  1.00 98.30           C  
ATOM    790  CB  GLN A 110      21.621 -14.710  -8.132  1.00 98.30           C  
ATOM    791  O   GLN A 110      20.947 -15.590 -11.247  1.00 98.30           O  
ATOM    792  CG  GLN A 110      22.328 -16.067  -8.305  1.00 98.30           C  
ATOM    793  CD  GLN A 110      23.626 -16.032  -9.112  1.00 98.30           C  
ATOM    794  NE2 GLN A 110      24.259 -17.161  -9.326  1.00 98.30           N  
ATOM    795  OE1 GLN A 110      24.131 -15.006  -9.530  1.00 98.30           O  
ATOM    796  N   ALA A 111      19.085 -15.014 -10.167  1.00 97.91           N  
ATOM    797  CA  ALA A 111      18.198 -15.805 -11.014  1.00 97.91           C  
ATOM    798  C   ALA A 111      18.108 -15.253 -12.447  1.00 97.91           C  
ATOM    799  CB  ALA A 111      16.827 -15.896 -10.342  1.00 97.91           C  
ATOM    800  O   ALA A 111      17.966 -16.045 -13.379  1.00 97.91           O  
ATOM    801  N   ALA A 112      18.274 -13.941 -12.640  1.00 96.86           N  
ATOM    802  CA  ALA A 112      18.322 -13.314 -13.959  1.00 96.86           C  
ATOM    803  C   ALA A 112      19.500 -13.810 -14.810  1.00 96.86           C  
ATOM    804  CB  ALA A 112      18.305 -11.791 -13.788  1.00 96.86           C  
ATOM    805  O   ALA A 112      19.350 -13.940 -16.020  1.00 96.86           O  
ATOM    806  N   THR A 113      20.605 -14.262 -14.205  1.00 96.57           N  
ATOM    807  CA  THR A 113      21.695 -14.938 -14.946  1.00 96.57           C  
ATOM    808  C   THR A 113      21.245 -16.219 -15.667  1.00 96.57           C  
ATOM    809  CB  THR A 113      22.890 -15.286 -14.042  1.00 96.57           C  
ATOM    810  O   THR A 113      21.918 -16.690 -16.582  1.00 96.57           O  
ATOM    811  CG2 THR A 113      23.376 -14.110 -13.194  1.00 96.57           C  
ATOM    812  OG1 THR A 113      22.578 -16.352 -13.172  1.00 96.57           O  
ATOM    813  N   LYS A 114      20.095 -16.789 -15.275  1.00 94.29           N  
ATOM    814  CA  LYS A 114      19.496 -18.003 -15.854  1.00 94.29           C  
ATOM    815  C   LYS A 114      18.308 -17.705 -16.776  1.00 94.29           C  
ATOM    816  CB  LYS A 114      19.090 -18.971 -14.731  1.00 94.29           C  
ATOM    817  O   LYS A 114      17.711 -18.642 -17.307  1.00 94.29           O  
ATOM    818  CG  LYS A 114      20.259 -19.326 -13.801  1.00 94.29           C  
ATOM    819  CD  LYS A 114      19.802 -20.247 -12.667  1.00 94.29           C  
ATOM    820  CE  LYS A 114      20.990 -20.463 -11.724  1.00 94.29           C  
ATOM    821  NZ  LYS A 114      20.601 -21.188 -10.491  1.00 94.29           N  
ATOM    822  N   GLY A 115      17.943 -16.436 -16.959  1.00 93.22           N  
ATOM    823  CA  GLY A 115      16.827 -16.013 -17.802  1.00 93.22           C  
ATOM    824  C   GLY A 115      15.663 -15.367 -17.043  1.00 93.22           C  
ATOM    825  O   GLY A 115      15.553 -15.423 -15.818  1.00 93.22           O  
ATOM    826  N   ILE A 116      14.737 -14.800 -17.817  1.00 93.64           N  
ATOM    827  CA  ILE A 116      13.576 -14.046 -17.318  1.00 93.64           C  
ATOM    828  C   ILE A 116      12.590 -14.883 -16.495  1.00 93.64           C  
ATOM    829  CB  ILE A 116      12.888 -13.359 -18.518  1.00 93.64           C  
ATOM    830  O   ILE A 116      12.006 -14.389 -15.537  1.00 93.64           O  
ATOM    831  CG1 ILE A 116      11.943 -12.242 -18.038  1.00 93.64           C  
ATOM    832  CG2 ILE A 116      12.173 -14.374 -19.432  1.00 93.64           C  
ATOM    833  CD1 ILE A 116      11.422 -11.350 -19.170  1.00 93.64           C  
ATOM    834  N   GLY A 117      12.410 -16.164 -16.833  1.00 94.29           N  
ATOM    835  CA  GLY A 117      11.486 -17.047 -16.118  1.00 94.29           C  
ATOM    836  C   GLY A 117      11.898 -17.289 -14.664  1.00 94.29           C  
ATOM    837  O   GLY A 117      11.094 -17.018 -13.773  1.00 94.29           O  
ATOM    838  N   PRO A 118      13.135 -17.755 -14.404  1.00 95.23           N  
ATOM    839  CA  PRO A 118      13.662 -17.876 -13.048  1.00 95.23           C  
ATOM    840  C   PRO A 118      13.653 -16.559 -12.260  1.00 95.23           C  
ATOM    841  CB  PRO A 118      15.084 -18.421 -13.217  1.00 95.23           C  
ATOM    842  O   PRO A 118      13.264 -16.569 -11.094  1.00 95.23           O  
ATOM    843  CG  PRO A 118      14.999 -19.224 -14.514  1.00 95.23           C  
ATOM    844  CD  PRO A 118      14.033 -18.396 -15.357  1.00 95.23           C  
ATOM    845  N   ALA A 119      14.032 -15.436 -12.883  1.00 96.54           N  
ATOM    846  CA  ALA A 119      14.004 -14.124 -12.231  1.00 96.54           C  
ATOM    847  C   ALA A 119      12.588 -13.722 -11.797  1.00 96.54           C  
ATOM    848  CB  ALA A 119      14.611 -13.095 -13.184  1.00 96.54           C  
ATOM    849  O   ALA A 119      12.373 -13.389 -10.631  1.00 96.54           O  
ATOM    850  N   LEU A 120      11.608 -13.849 -12.700  1.00 96.51           N  
ATOM    851  CA  LEU A 120      10.201 -13.602 -12.395  1.00 96.51           C  
ATOM    852  C   LEU A 120       9.699 -14.495 -11.252  1.00 96.51           C  
ATOM    853  CB  LEU A 120       9.365 -13.819 -13.670  1.00 96.51           C  
ATOM    854  O   LEU A 120       8.992 -14.010 -10.375  1.00 96.51           O  
ATOM    855  CG  LEU A 120       7.846 -13.659 -13.455  1.00 96.51           C  
ATOM    856  CD1 LEU A 120       7.469 -12.234 -13.066  1.00 96.51           C  
ATOM    857  CD2 LEU A 120       7.095 -14.042 -14.727  1.00 96.51           C  
ATOM    858  N   ASP A 121      10.048 -15.785 -11.248  1.00 95.78           N  
ATOM    859  CA  ASP A 121       9.583 -16.730 -10.225  1.00 95.78           C  
ATOM    860  C   ASP A 121      10.081 -16.340  -8.825  1.00 95.78           C  
ATOM    861  CB  ASP A 121      10.009 -18.161 -10.605  1.00 95.78           C  
ATOM    862  O   ASP A 121       9.300 -16.338  -7.873  1.00 95.78           O  
ATOM    863  CG  ASP A 121       9.337 -19.246  -9.752  1.00 95.78           C  
ATOM    864  OD1 ASP A 121       8.100 -19.236  -9.575  1.00 95.78           O  
ATOM    865  OD2 ASP A 121      10.021 -20.175  -9.264  1.00 95.78           O  
ATOM    866  N   VAL A 122      11.356 -15.950  -8.694  1.00 97.60           N  
ATOM    867  CA  VAL A 122      11.920 -15.488  -7.415  1.00 97.60           C  
ATOM    868  C   VAL A 122      11.294 -14.166  -6.982  1.00 97.60           C  
ATOM    869  CB  VAL A 122      13.457 -15.385  -7.467  1.00 97.60           C  
ATOM    870  O   VAL A 122      10.828 -14.065  -5.844  1.00 97.60           O  
ATOM    871  CG1 VAL A 122      14.042 -14.886  -6.138  1.00 97.60           C  
ATOM    872  CG2 VAL A 122      14.077 -16.765  -7.726  1.00 97.60           C  
ATOM    873  N   ALA A 123      11.226 -13.183  -7.881  1.00 97.12           N  
ATOM    874  CA  ALA A 123      10.691 -11.866  -7.562  1.00 97.12           C  
ATOM    875  C   ALA A 123       9.215 -11.928  -7.161  1.00 97.12           C  
ATOM    876  CB  ALA A 123      10.895 -10.952  -8.768  1.00 97.12           C  
ATOM    877  O   ALA A 123       8.817 -11.424  -6.109  1.00 97.12           O  
ATOM    878  N   PHE A 124       8.397 -12.615  -7.962  1.00 96.93           N  
ATOM    879  CA  PHE A 124       6.965 -12.700  -7.721  1.00 96.93           C  
ATOM    880  C   PHE A 124       6.651 -13.506  -6.459  1.00 96.93           C  
ATOM    881  CB  PHE A 124       6.256 -13.275  -8.949  1.00 96.93           C  
ATOM    882  O   PHE A 124       5.795 -13.099  -5.677  1.00 96.93           O  
ATOM    883  CG  PHE A 124       4.765 -13.372  -8.731  1.00 96.93           C  
ATOM    884  CD1 PHE A 124       4.194 -14.599  -8.352  1.00 96.93           C  
ATOM    885  CD2 PHE A 124       3.968 -12.214  -8.798  1.00 96.93           C  
ATOM    886  CE1 PHE A 124       2.832 -14.665  -8.024  1.00 96.93           C  
ATOM    887  CE2 PHE A 124       2.601 -12.285  -8.482  1.00 96.93           C  
ATOM    888  CZ  PHE A 124       2.038 -13.509  -8.083  1.00 96.93           C  
ATOM    889  N   LYS A 125       7.353 -14.618  -6.197  1.00 96.52           N  
ATOM    890  CA  LYS A 125       7.174 -15.364  -4.938  1.00 96.52           C  
ATOM    891  C   LYS A 125       7.632 -14.567  -3.721  1.00 96.52           C  
ATOM    892  CB  LYS A 125       7.912 -16.700  -4.988  1.00 96.52           C  
ATOM    893  O   LYS A 125       6.992 -14.674  -2.676  1.00 96.52           O  
ATOM    894  CG  LYS A 125       7.169 -17.722  -5.853  1.00 96.52           C  
ATOM    895  CD  LYS A 125       8.074 -18.938  -6.010  1.00 96.52           C  
ATOM    896  CE  LYS A 125       7.383 -20.058  -6.769  1.00 96.52           C  
ATOM    897  NZ  LYS A 125       8.404 -21.022  -7.221  1.00 96.52           N  
ATOM    898  N   GLY A 126       8.686 -13.760  -3.858  1.00 96.30           N  
ATOM    899  CA  GLY A 126       9.096 -12.791  -2.843  1.00 96.30           C  
ATOM    900  C   GLY A 126       7.960 -11.824  -2.504  1.00 96.30           C  
ATOM    901  O   GLY A 126       7.555 -11.736  -1.345  1.00 96.30           O  
ATOM    902  N   GLY A 127       7.363 -11.197  -3.522  1.00 95.81           N  
ATOM    903  CA  GLY A 127       6.218 -10.298  -3.352  1.00 95.81           C  
ATOM    904  C   GLY A 127       4.956 -10.996  -2.830  1.00 95.81           C  
ATOM    905  O   GLY A 127       4.244 -10.464  -1.975  1.00 95.81           O  
ATOM    906  N   ALA A 128       4.693 -12.230  -3.268  1.00 96.69           N  
ATOM    907  CA  ALA A 128       3.537 -13.017  -2.842  1.00 96.69           C  
ATOM    908  C   ALA A 128       3.530 -13.315  -1.338  1.00 96.69           C  
ATOM    909  CB  ALA A 128       3.472 -14.310  -3.663  1.00 96.69           C  
ATOM    910  O   ALA A 128       2.455 -13.413  -0.748  1.00 96.69           O  
ATOM    911  N   ILE A 129       4.701 -13.427  -0.702  1.00 95.99           N  
ATOM    912  CA  ILE A 129       4.793 -13.567   0.757  1.00 95.99           C  
ATOM    913  C   ILE A 129       4.222 -12.320   1.437  1.00 95.99           C  
ATOM    914  CB  ILE A 129       6.248 -13.838   1.188  1.00 95.99           C  
ATOM    915  O   ILE A 129       3.364 -12.451   2.308  1.00 95.99           O  
ATOM    916  CG1 ILE A 129       6.712 -15.219   0.678  1.00 95.99           C  
ATOM    917  CG2 ILE A 129       6.383 -13.791   2.722  1.00 95.99           C  
ATOM    918  CD1 ILE A 129       8.235 -15.359   0.581  1.00 95.99           C  
ATOM    919  N   THR A 130       4.630 -11.126   1.003  1.00 95.00           N  
ATOM    920  CA  THR A 130       4.096  -9.853   1.512  1.00 95.00           C  
ATOM    921  C   THR A 130       2.586  -9.777   1.311  1.00 95.00           C  
ATOM    922  CB  THR A 130       4.799  -8.665   0.837  1.00 95.00           C  
ATOM    923  O   THR A 130       1.856  -9.507   2.263  1.00 95.00           O  
ATOM    924  CG2 THR A 130       4.343  -7.318   1.393  1.00 95.00           C  
ATOM    925  OG1 THR A 130       6.179  -8.778   1.092  1.00 95.00           O  
ATOM    926  N   GLY A 131       2.098 -10.113   0.113  1.00 96.01           N  
ATOM    927  CA  GLY A 131       0.665 -10.111  -0.179  1.00 96.01           C  
ATOM    928  C   GLY A 131      -0.148 -11.039   0.717  1.00 96.01           C  
ATOM    929  O   GLY A 131      -1.153 -10.609   1.279  1.00 96.01           O  
ATOM    930  N   MET A 132       0.305 -12.280   0.921  1.00 96.95           N  
ATOM    931  CA  MET A 132      -0.391 -13.230   1.795  1.00 96.95           C  
ATOM    932  C   MET A 132      -0.305 -12.849   3.275  1.00 96.95           C  
ATOM    933  CB  MET A 132       0.135 -14.659   1.592  1.00 96.95           C  
ATOM    934  O   MET A 132      -1.254 -13.097   4.015  1.00 96.95           O  
ATOM    935  CG  MET A 132      -0.165 -15.253   0.210  1.00 96.95           C  
ATOM    936  SD  MET A 132      -1.860 -15.068  -0.403  1.00 96.95           S  
ATOM    937  CE  MET A 132      -1.535 -13.904  -1.751  1.00 96.95           C  
ATOM    938  N   LEU A 133       0.788 -12.224   3.721  1.00 95.56           N  
ATOM    939  CA  LEU A 133       0.902 -11.727   5.094  1.00 95.56           C  
ATOM    940  C   LEU A 133      -0.059 -10.569   5.359  1.00 95.56           C  
ATOM    941  CB  LEU A 133       2.349 -11.304   5.381  1.00 95.56           C  
ATOM    942  O   LEU A 133      -0.707 -10.569   6.402  1.00 95.56           O  
ATOM    943  CG  LEU A 133       3.322 -12.483   5.539  1.00 95.56           C  
ATOM    944  CD1 LEU A 133       4.745 -11.934   5.588  1.00 95.56           C  
ATOM    945  CD2 LEU A 133       3.069 -13.284   6.820  1.00 95.56           C  
ATOM    946  N   VAL A 134      -0.205  -9.639   4.411  1.00 96.73           N  
ATOM    947  CA  VAL A 134      -1.136  -8.505   4.512  1.00 96.73           C  
ATOM    948  C   VAL A 134      -2.570  -8.989   4.738  1.00 96.73           C  
ATOM    949  CB  VAL A 134      -1.006  -7.606   3.264  1.00 96.73           C  
ATOM    950  O   VAL A 134      -3.189  -8.637   5.742  1.00 96.73           O  
ATOM    951  CG1 VAL A 134      -2.178  -6.640   3.087  1.00 96.73           C  
ATOM    952  CG2 VAL A 134       0.274  -6.769   3.367  1.00 96.73           C  
ATOM    953  N   VAL A 135      -3.086  -9.851   3.858  1.00 97.01           N  
ATOM    954  CA  VAL A 135      -4.461 -10.368   3.994  1.00 97.01           C  
ATOM    955  C   VAL A 135      -4.595 -11.399   5.113  1.00 97.01           C  
ATOM    956  CB  VAL A 135      -5.004 -10.937   2.674  1.00 97.01           C  
ATOM    957  O   VAL A 135      -5.623 -11.448   5.782  1.00 97.01           O  
ATOM    958  CG1 VAL A 135      -5.121  -9.827   1.629  1.00 97.01           C  
ATOM    959  CG2 VAL A 135      -4.150 -12.074   2.097  1.00 97.01           C  
ATOM    960  N   GLY A 136      -3.557 -12.201   5.355  1.00 97.50           N  
ATOM    961  CA  GLY A 136      -3.534 -13.242   6.378  1.00 97.50           C  
ATOM    962  C   GLY A 136      -3.569 -12.675   7.787  1.00 97.50           C  
ATOM    963  O   GLY A 136      -4.471 -12.993   8.559  1.00 97.50           O  
ATOM    964  N   LEU A 137      -2.615 -11.801   8.115  1.00 97.57           N  
ATOM    965  CA  LEU A 137      -2.576 -11.125   9.410  1.00 97.57           C  
ATOM    966  C   LEU A 137      -3.747 -10.154   9.562  1.00 97.57           C  
ATOM    967  CB  LEU A 137      -1.230 -10.402   9.609  1.00 97.57           C  
ATOM    968  O   LEU A 137      -4.262 -10.027  10.669  1.00 97.57           O  
ATOM    969  CG  LEU A 137       0.001 -11.326   9.671  1.00 97.57           C  
ATOM    970  CD1 LEU A 137       1.276 -10.507   9.883  1.00 97.57           C  
ATOM    971  CD2 LEU A 137      -0.092 -12.335  10.820  1.00 97.57           C  
ATOM    972  N   GLY A 138      -4.199  -9.510   8.479  1.00 97.39           N  
ATOM    973  CA  GLY A 138      -5.380  -8.644   8.507  1.00 97.39           C  
ATOM    974  C   GLY A 138      -6.632  -9.425   8.894  1.00 97.39           C  
ATOM    975  O   GLY A 138      -7.322  -9.074   9.850  1.00 97.39           O  
ATOM    976  N   LEU A 139      -6.878 -10.548   8.215  1.00 97.99           N  
ATOM    977  CA  LEU A 139      -8.028 -11.399   8.494  1.00 97.99           C  
ATOM    978  C   LEU A 139      -7.943 -12.033   9.884  1.00 97.99           C  
ATOM    979  CB  LEU A 139      -8.148 -12.471   7.399  1.00 97.99           C  
ATOM    980  O   LEU A 139      -8.936 -12.016  10.610  1.00 97.99           O  
ATOM    981  CG  LEU A 139      -9.390 -13.365   7.550  1.00 97.99           C  
ATOM    982  CD1 LEU A 139     -10.689 -12.568   7.431  1.00 97.99           C  
ATOM    983  CD2 LEU A 139      -9.376 -14.423   6.455  1.00 97.99           C  
ATOM    984  N   LEU A 140      -6.780 -12.568  10.273  1.00 97.88           N  
ATOM    985  CA  LEU A 140      -6.576 -13.151  11.602  1.00 97.88           C  
ATOM    986  C   LEU A 140      -6.739 -12.109  12.703  1.00 97.88           C  
ATOM    987  CB  LEU A 140      -5.180 -13.791  11.707  1.00 97.88           C  
ATOM    988  O   LEU A 140      -7.416 -12.383  13.686  1.00 97.88           O  
ATOM    989  CG  LEU A 140      -5.024 -15.110  10.939  1.00 97.88           C  
ATOM    990  CD1 LEU A 140      -3.559 -15.545  10.969  1.00 97.88           C  
ATOM    991  CD2 LEU A 140      -5.876 -16.228  11.538  1.00 97.88           C  
ATOM    992  N   GLY A 141      -6.165 -10.918  12.535  1.00 97.69           N  
ATOM    993  CA  GLY A 141      -6.260  -9.831  13.503  1.00 97.69           C  
ATOM    994  C   GLY A 141      -7.702  -9.431  13.773  1.00 97.69           C  
ATOM    995  O   GLY A 141      -8.140  -9.446  14.923  1.00 97.69           O  
ATOM    996  N   VAL A 142      -8.460  -9.148  12.709  1.00 97.77           N  
ATOM    997  CA  VAL A 142      -9.875  -8.776  12.828  1.00 97.77           C  
ATOM    998  C   VAL A 142     -10.704  -9.944  13.370  1.00 97.77           C  
ATOM    999  CB  VAL A 142     -10.428  -8.262  11.483  1.00 97.77           C  
ATOM   1000  O   VAL A 142     -11.468  -9.761  14.313  1.00 97.77           O  
ATOM   1001  CG1 VAL A 142     -11.904  -7.873  11.606  1.00 97.77           C  
ATOM   1002  CG2 VAL A 142      -9.686  -7.004  11.008  1.00 97.77           C  
ATOM   1003  N   SER A 143     -10.526 -11.157  12.837  1.00 96.65           N  
ATOM   1004  CA  SER A 143     -11.348 -12.322  13.204  1.00 96.65           C  
ATOM   1005  C   SER A 143     -11.091 -12.814  14.629  1.00 96.65           C  
ATOM   1006  CB  SER A 143     -11.114 -13.494  12.248  1.00 96.65           C  
ATOM   1007  O   SER A 143     -12.039 -13.148  15.334  1.00 96.65           O  
ATOM   1008  OG  SER A 143     -11.369 -13.132  10.910  1.00 96.65           O  
ATOM   1009  N   LEU A 144      -9.830 -12.860  15.076  1.00 96.67           N  
ATOM   1010  CA  LEU A 144      -9.481 -13.283  16.436  1.00 96.67           C  
ATOM   1011  C   LEU A 144      -9.918 -12.246  17.464  1.00 96.67           C  
ATOM   1012  CB  LEU A 144      -7.965 -13.516  16.572  1.00 96.67           C  
ATOM   1013  O   LEU A 144     -10.429 -12.619  18.518  1.00 96.67           O  
ATOM   1014  CG  LEU A 144      -7.434 -14.757  15.837  1.00 96.67           C  
ATOM   1015  CD1 LEU A 144      -5.906 -14.765  15.878  1.00 96.67           C  
ATOM   1016  CD2 LEU A 144      -7.935 -16.052  16.485  1.00 96.67           C  
ATOM   1017  N   PHE A 145      -9.752 -10.956  17.161  1.00 97.23           N  
ATOM   1018  CA  PHE A 145     -10.197  -9.913  18.074  1.00 97.23           C  
ATOM   1019  C   PHE A 145     -11.726  -9.856  18.139  1.00 97.23           C  
ATOM   1020  CB  PHE A 145      -9.551  -8.577  17.697  1.00 97.23           C  
ATOM   1021  O   PHE A 145     -12.287  -9.805  19.228  1.00 97.23           O  
ATOM   1022  CG  PHE A 145      -9.697  -7.492  18.747  1.00 97.23           C  
ATOM   1023  CD1 PHE A 145     -10.018  -6.182  18.355  1.00 97.23           C  
ATOM   1024  CD2 PHE A 145      -9.474  -7.766  20.112  1.00 97.23           C  
ATOM   1025  CE1 PHE A 145     -10.215  -5.181  19.318  1.00 97.23           C  
ATOM   1026  CE2 PHE A 145      -9.641  -6.758  21.075  1.00 97.23           C  
ATOM   1027  CZ  PHE A 145     -10.035  -5.469  20.680  1.00 97.23           C  
ATOM   1028  N   PHE A 146     -12.415 -10.005  17.004  1.00 95.90           N  
ATOM   1029  CA  PHE A 146     -13.863 -10.190  16.982  1.00 95.90           C  
ATOM   1030  C   PHE A 146     -14.303 -11.410  17.797  1.00 95.90           C  
ATOM   1031  CB  PHE A 146     -14.346 -10.312  15.534  1.00 95.90           C  
ATOM   1032  O   PHE A 146     -15.213 -11.292  18.615  1.00 95.90           O  
ATOM   1033  CG  PHE A 146     -15.798 -10.735  15.428  1.00 95.90           C  
ATOM   1034  CD1 PHE A 146     -16.136 -11.978  14.860  1.00 95.90           C  
ATOM   1035  CD2 PHE A 146     -16.802  -9.928  15.991  1.00 95.90           C  
ATOM   1036  CE1 PHE A 146     -17.476 -12.404  14.846  1.00 95.90           C  
ATOM   1037  CE2 PHE A 146     -18.138 -10.363  15.991  1.00 95.90           C  
ATOM   1038  CZ  PHE A 146     -18.475 -11.593  15.410  1.00 95.90           C  
ATOM   1039  N   TRP A 147     -13.657 -12.567  17.625  1.00 94.14           N  
ATOM   1040  CA  TRP A 147     -13.964 -13.777  18.391  1.00 94.14           C  
ATOM   1041  C   TRP A 147     -13.782 -13.566  19.900  1.00 94.14           C  
ATOM   1042  CB  TRP A 147     -13.083 -14.933  17.905  1.00 94.14           C  
ATOM   1043  O   TRP A 147     -14.646 -13.960  20.678  1.00 94.14           O  
ATOM   1044  CG  TRP A 147     -13.310 -16.213  18.642  1.00 94.14           C  
ATOM   1045  CD1 TRP A 147     -14.404 -17.002  18.542  1.00 94.14           C  
ATOM   1046  CD2 TRP A 147     -12.479 -16.812  19.681  1.00 94.14           C  
ATOM   1047  CE2 TRP A 147     -13.133 -17.987  20.159  1.00 94.14           C  
ATOM   1048  CE3 TRP A 147     -11.254 -16.459  20.287  1.00 94.14           C  
ATOM   1049  NE1 TRP A 147     -14.309 -18.048  19.438  1.00 94.14           N  
ATOM   1050  CH2 TRP A 147     -11.361 -18.416  21.748  1.00 94.14           C  
ATOM   1051  CZ2 TRP A 147     -12.589 -18.786  21.175  1.00 94.14           C  
ATOM   1052  CZ3 TRP A 147     -10.699 -17.254  21.309  1.00 94.14           C  
ATOM   1053  N   PHE A 148     -12.705 -12.888  20.306  1.00 94.86           N  
ATOM   1054  CA  PHE A 148     -12.446 -12.534  21.702  1.00 94.86           C  
ATOM   1055  C   PHE A 148     -13.540 -11.632  22.295  1.00 94.86           C  
ATOM   1056  CB  PHE A 148     -11.065 -11.867  21.786  1.00 94.86           C  
ATOM   1057  O   PHE A 148     -13.950 -11.840  23.433  1.00 94.86           O  
ATOM   1058  CG  PHE A 148     -10.754 -11.264  23.140  1.00 94.86           C  
ATOM   1059  CD1 PHE A 148     -10.853  -9.873  23.335  1.00 94.86           C  
ATOM   1060  CD2 PHE A 148     -10.406 -12.099  24.218  1.00 94.86           C  
ATOM   1061  CE1 PHE A 148     -10.598  -9.321  24.602  1.00 94.86           C  
ATOM   1062  CE2 PHE A 148     -10.155 -11.546  25.486  1.00 94.86           C  
ATOM   1063  CZ  PHE A 148     -10.251 -10.157  25.678  1.00 94.86           C  
ATOM   1064  N   LEU A 149     -14.038 -10.658  21.527  1.00 93.97           N  
ATOM   1065  CA  LEU A 149     -15.075  -9.722  21.977  1.00 93.97           C  
ATOM   1066  C   LEU A 149     -16.475 -10.355  22.021  1.00 93.97           C  
ATOM   1067  CB  LEU A 149     -15.073  -8.503  21.038  1.00 93.97           C  
ATOM   1068  O   LEU A 149     -17.255 -10.073  22.925  1.00 93.97           O  
ATOM   1069  CG  LEU A 149     -13.789  -7.654  21.082  1.00 93.97           C  
ATOM   1070  CD1 LEU A 149     -13.799  -6.661  19.920  1.00 93.97           C  
ATOM   1071  CD2 LEU A 149     -13.637  -6.899  22.402  1.00 93.97           C  
ATOM   1072  N   SER A 150     -16.798 -11.198  21.038  1.00 89.88           N  
ATOM   1073  CA  SER A 150     -18.146 -11.749  20.821  1.00 89.88           C  
ATOM   1074  C   SER A 150     -18.379 -13.144  21.406  1.00 89.88           C  
ATOM   1075  CB  SER A 150     -18.421 -11.842  19.318  1.00 89.88           C  
ATOM   1076  O   SER A 150     -19.514 -13.633  21.412  1.00 89.88           O  
ATOM   1077  OG  SER A 150     -17.468 -12.654  18.665  1.00 89.88           O  
ATOM   1078  N   GLY A 151     -17.306 -13.856  21.763  1.00 85.35           N  
ATOM   1079  CA  GLY A 151     -17.326 -15.309  21.959  1.00 85.35           C  
ATOM   1080  C   GLY A 151     -17.661 -16.103  20.685  1.00 85.35           C  
ATOM   1081  O   GLY A 151     -17.895 -17.308  20.755  1.00 85.35           O  
ATOM   1082  N   GLY A 152     -17.729 -15.448  19.520  1.00 77.65           N  
ATOM   1083  CA  GLY A 152     -18.152 -16.034  18.246  1.00 77.65           C  
ATOM   1084  C   GLY A 152     -19.664 -16.245  18.092  1.00 77.65           C  
ATOM   1085  O   GLY A 152     -20.068 -16.970  17.179  1.00 77.65           O  
ATOM   1086  N   ILE A 153     -20.488 -15.661  18.970  1.00 82.38           N  
ATOM   1087  CA  ILE A 153     -21.947 -15.887  19.001  1.00 82.38           C  
ATOM   1088  C   ILE A 153     -22.798 -14.609  19.094  1.00 82.38           C  
ATOM   1089  CB  ILE A 153     -22.325 -16.884  20.121  1.00 82.38           C  
ATOM   1090  O   ILE A 153     -23.975 -14.663  18.751  1.00 82.38           O  
ATOM   1091  CG1 ILE A 153     -21.751 -16.467  21.490  1.00 82.38           C  
ATOM   1092  CG2 ILE A 153     -21.856 -18.305  19.763  1.00 82.38           C  
ATOM   1093  CD1 ILE A 153     -22.435 -17.161  22.674  1.00 82.38           C  
ATOM   1094  N   HIS A 154     -22.232 -13.465  19.492  1.00 84.77           N  
ATOM   1095  CA  HIS A 154     -22.957 -12.189  19.574  1.00 84.77           C  
ATOM   1096  C   HIS A 154     -22.318 -11.134  18.670  1.00 84.77           C  
ATOM   1097  CB  HIS A 154     -23.014 -11.702  21.028  1.00 84.77           C  
ATOM   1098  O   HIS A 154     -21.108 -10.944  18.695  1.00 84.77           O  
ATOM   1099  CG  HIS A 154     -23.751 -12.645  21.943  1.00 84.77           C  
ATOM   1100  CD2 HIS A 154     -25.105 -12.732  22.124  1.00 84.77           C  
ATOM   1101  ND1 HIS A 154     -23.175 -13.598  22.746  1.00 84.77           N  
ATOM   1102  CE1 HIS A 154     -24.156 -14.261  23.378  1.00 84.77           C  
ATOM   1103  NE2 HIS A 154     -25.353 -13.767  23.035  1.00 84.77           N  
ATOM   1104  N   ALA A 155     -23.118 -10.428  17.879  1.00 87.54           N  
ATOM   1105  CA  ALA A 155     -22.645  -9.284  17.113  1.00 87.54           C  
ATOM   1106  C   ALA A 155     -23.675  -8.167  17.218  1.00 87.54           C  
ATOM   1107  CB  ALA A 155     -22.385  -9.694  15.662  1.00 87.54           C  
ATOM   1108  O   ALA A 155     -24.783  -8.282  16.703  1.00 87.54           O  
ATOM   1109  N   ASP A 156     -23.289  -7.099  17.894  1.00 86.13           N  
ATOM   1110  CA  ASP A 156     -24.033  -5.854  17.986  1.00 86.13           C  
ATOM   1111  C   ASP A 156     -23.041  -4.675  17.930  1.00 86.13           C  
ATOM   1112  CB  ASP A 156     -24.926  -5.861  19.245  1.00 86.13           C  
ATOM   1113  O   ASP A 156     -21.830  -4.861  18.101  1.00 86.13           O  
ATOM   1114  CG  ASP A 156     -24.142  -5.918  20.558  1.00 86.13           C  
ATOM   1115  OD1 ASP A 156     -23.220  -5.088  20.721  1.00 86.13           O  
ATOM   1116  OD2 ASP A 156     -24.422  -6.802  21.389  1.00 86.13           O  
ATOM   1117  N   PRO A 157     -23.508  -3.440  17.693  1.00 81.61           N  
ATOM   1118  CA  PRO A 157     -22.613  -2.289  17.605  1.00 81.61           C  
ATOM   1119  C   PRO A 157     -21.729  -2.075  18.846  1.00 81.61           C  
ATOM   1120  CB  PRO A 157     -23.542  -1.097  17.357  1.00 81.61           C  
ATOM   1121  O   PRO A 157     -20.601  -1.599  18.719  1.00 81.61           O  
ATOM   1122  CG  PRO A 157     -24.729  -1.720  16.623  1.00 81.61           C  
ATOM   1123  CD  PRO A 157     -24.863  -3.079  17.300  1.00 81.61           C  
ATOM   1124  N   ALA A 158     -22.194  -2.439  20.047  1.00 85.31           N  
ATOM   1125  CA  ALA A 158     -21.441  -2.247  21.286  1.00 85.31           C  
ATOM   1126  C   ALA A 158     -20.289  -3.256  21.424  1.00 85.31           C  
ATOM   1127  CB  ALA A 158     -22.412  -2.316  22.472  1.00 85.31           C  
ATOM   1128  O   ALA A 158     -19.177  -2.873  21.792  1.00 85.31           O  
ATOM   1129  N   THR A 159     -20.534  -4.520  21.081  1.00 90.06           N  
ATOM   1130  CA  THR A 159     -19.533  -5.600  21.064  1.00 90.06           C  
ATOM   1131  C   THR A 159     -18.497  -5.411  19.958  1.00 90.06           C  
ATOM   1132  CB  THR A 159     -20.190  -6.984  20.915  1.00 90.06           C  
ATOM   1133  O   THR A 159     -17.331  -5.749  20.155  1.00 90.06           O  
ATOM   1134  CG2 THR A 159     -20.944  -7.401  22.173  1.00 90.06           C  
ATOM   1135  OG1 THR A 159     -21.119  -7.003  19.864  1.00 90.06           O  
ATOM   1136  N   LEU A 160     -18.884  -4.822  18.820  1.00 92.33           N  
ATOM   1137  CA  LEU A 160     -17.976  -4.539  17.703  1.00 92.33           C  
ATOM   1138  C   LEU A 160     -17.173  -3.245  17.875  1.00 92.33           C  
ATOM   1139  CB  LEU A 160     -18.775  -4.504  16.392  1.00 92.33           C  
ATOM   1140  O   LEU A 160     -16.096  -3.124  17.293  1.00 92.33           O  
ATOM   1141  CG  LEU A 160     -19.423  -5.842  15.995  1.00 92.33           C  
ATOM   1142  CD1 LEU A 160     -20.113  -5.683  14.645  1.00 92.33           C  
ATOM   1143  CD2 LEU A 160     -18.408  -6.969  15.855  1.00 92.33           C  
ATOM   1144  N   LYS A 161     -17.644  -2.291  18.689  1.00 90.98           N  
ATOM   1145  CA  LYS A 161     -17.005  -0.977  18.880  1.00 90.98           C  
ATOM   1146  C   LYS A 161     -15.486  -1.032  19.126  1.00 90.98           C  
ATOM   1147  CB  LYS A 161     -17.746  -0.217  19.991  1.00 90.98           C  
ATOM   1148  O   LYS A 161     -14.782  -0.216  18.528  1.00 90.98           O  
ATOM   1149  CG  LYS A 161     -17.202   1.201  20.203  1.00 90.98           C  
ATOM   1150  CD  LYS A 161     -18.001   1.911  21.297  1.00 90.98           C  
ATOM   1151  CE  LYS A 161     -17.436   3.317  21.506  1.00 90.98           C  
ATOM   1152  NZ  LYS A 161     -18.152   4.024  22.594  1.00 90.98           N  
ATOM   1153  N   PRO A 162     -14.926  -1.958  19.933  1.00 95.59           N  
ATOM   1154  CA  PRO A 162     -13.479  -2.020  20.141  1.00 95.59           C  
ATOM   1155  C   PRO A 162     -12.663  -2.314  18.871  1.00 95.59           C  
ATOM   1156  CB  PRO A 162     -13.262  -3.089  21.214  1.00 95.59           C  
ATOM   1157  O   PRO A 162     -11.489  -1.941  18.820  1.00 95.59           O  
ATOM   1158  CG  PRO A 162     -14.587  -3.101  21.974  1.00 95.59           C  
ATOM   1159  CD  PRO A 162     -15.590  -2.878  20.850  1.00 95.59           C  
ATOM   1160  N   LEU A 163     -13.259  -2.910  17.826  1.00 97.07           N  
ATOM   1161  CA  LEU A 163     -12.608  -3.105  16.522  1.00 97.07           C  
ATOM   1162  C   LEU A 163     -12.199  -1.774  15.876  1.00 97.07           C  
ATOM   1163  CB  LEU A 163     -13.540  -3.850  15.550  1.00 97.07           C  
ATOM   1164  O   LEU A 163     -11.191  -1.726  15.178  1.00 97.07           O  
ATOM   1165  CG  LEU A 163     -13.909  -5.300  15.903  1.00 97.07           C  
ATOM   1166  CD1 LEU A 163     -14.910  -5.844  14.890  1.00 97.07           C  
ATOM   1167  CD2 LEU A 163     -12.688  -6.216  15.871  1.00 97.07           C  
ATOM   1168  N   LEU A 164     -12.910  -0.677  16.156  1.00 95.03           N  
ATOM   1169  CA  LEU A 164     -12.521   0.658  15.686  1.00 95.03           C  
ATOM   1170  C   LEU A 164     -11.164   1.095  16.250  1.00 95.03           C  
ATOM   1171  CB  LEU A 164     -13.594   1.680  16.081  1.00 95.03           C  
ATOM   1172  O   LEU A 164     -10.418   1.820  15.593  1.00 95.03           O  
ATOM   1173  CG  LEU A 164     -14.995   1.409  15.513  1.00 95.03           C  
ATOM   1174  CD1 LEU A 164     -15.925   2.510  16.015  1.00 95.03           C  
ATOM   1175  CD2 LEU A 164     -14.977   1.385  13.985  1.00 95.03           C  
ATOM   1176  N   GLY A 165     -10.815   0.608  17.445  1.00 97.64           N  
ATOM   1177  CA  GLY A 165      -9.471   0.740  17.989  1.00 97.64           C  
ATOM   1178  C   GLY A 165      -8.446   0.077  17.074  1.00 97.64           C  
ATOM   1179  O   GLY A 165      -7.486   0.732  16.682  1.00 97.64           O  
ATOM   1180  N   LEU A 166      -8.685  -1.179  16.669  1.00 98.43           N  
ATOM   1181  CA  LEU A 166      -7.822  -1.917  15.735  1.00 98.43           C  
ATOM   1182  C   LEU A 166      -7.638  -1.149  14.430  1.00 98.43           C  
ATOM   1183  CB  LEU A 166      -8.360  -3.354  15.547  1.00 98.43           C  
ATOM   1184  O   LEU A 166      -6.499  -0.876  14.058  1.00 98.43           O  
ATOM   1185  CG  LEU A 166      -7.396  -4.324  14.832  1.00 98.43           C  
ATOM   1186  CD1 LEU A 166      -7.794  -5.769  15.138  1.00 98.43           C  
ATOM   1187  CD2 LEU A 166      -7.363  -4.193  13.305  1.00 98.43           C  
ATOM   1188  N   ALA A 167      -8.737  -0.719  13.809  1.00 97.56           N  
ATOM   1189  CA  ALA A 167      -8.722   0.129  12.620  1.00 97.56           C  
ATOM   1190  C   ALA A 167      -7.822   1.367  12.798  1.00 97.56           C  
ATOM   1191  CB  ALA A 167     -10.175   0.526  12.321  1.00 97.56           C  
ATOM   1192  O   ALA A 167      -6.951   1.629  11.966  1.00 97.56           O  
ATOM   1193  N   PHE A 168      -7.970   2.100  13.905  1.00 97.76           N  
ATOM   1194  CA  PHE A 168      -7.175   3.301  14.159  1.00 97.76           C  
ATOM   1195  C   PHE A 168      -5.690   3.006  14.399  1.00 97.76           C  
ATOM   1196  CB  PHE A 168      -7.779   4.071  15.336  1.00 97.76           C  
ATOM   1197  O   PHE A 168      -4.830   3.722  13.889  1.00 97.76           O  
ATOM   1198  CG  PHE A 168      -7.110   5.402  15.640  1.00 97.76           C  
ATOM   1199  CD1 PHE A 168      -6.869   5.783  16.973  1.00 97.76           C  
ATOM   1200  CD2 PHE A 168      -6.742   6.275  14.596  1.00 97.76           C  
ATOM   1201  CE1 PHE A 168      -6.237   7.009  17.258  1.00 97.76           C  
ATOM   1202  CE2 PHE A 168      -6.100   7.491  14.881  1.00 97.76           C  
ATOM   1203  CZ  PHE A 168      -5.846   7.859  16.211  1.00 97.76           C  
ATOM   1204  N   GLY A 169      -5.375   1.929  15.120  1.00 98.20           N  
ATOM   1205  CA  GLY A 169      -3.997   1.493  15.344  1.00 98.20           C  
ATOM   1206  C   GLY A 169      -3.283   1.127  14.048  1.00 98.20           C  
ATOM   1207  O   GLY A 169      -2.149   1.546  13.815  1.00 98.20           O  
ATOM   1208  N   SER A 170      -3.973   0.399  13.168  1.00 98.20           N  
ATOM   1209  CA  SER A 170      -3.481   0.092  11.824  1.00 98.20           C  
ATOM   1210  C   SER A 170      -3.271   1.364  11.002  1.00 98.20           C  
ATOM   1211  CB  SER A 170      -4.467  -0.843  11.119  1.00 98.20           C  
ATOM   1212  O   SER A 170      -2.242   1.517  10.349  1.00 98.20           O  
ATOM   1213  OG  SER A 170      -4.731  -1.940  11.967  1.00 98.20           O  
ATOM   1214  N   SER A 171      -4.199   2.317  11.111  1.00 96.38           N  
ATOM   1215  CA  SER A 171      -4.145   3.590  10.381  1.00 96.38           C  
ATOM   1216  C   SER A 171      -2.981   4.469  10.803  1.00 96.38           C  
ATOM   1217  CB  SER A 171      -5.464   4.339  10.513  1.00 96.38           C  
ATOM   1218  O   SER A 171      -2.324   5.058   9.946  1.00 96.38           O  
ATOM   1219  OG  SER A 171      -6.576   3.564  10.141  1.00 96.38           O  
ATOM   1220  N   LEU A 172      -2.657   4.500  12.098  1.00 95.91           N  
ATOM   1221  CA  LEU A 172      -1.482   5.215  12.585  1.00 95.91           C  
ATOM   1222  C   LEU A 172      -0.198   4.678  11.944  1.00 95.91           C  
ATOM   1223  CB  LEU A 172      -1.411   5.102  14.116  1.00 95.91           C  
ATOM   1224  O   LEU A 172       0.628   5.454  11.475  1.00 95.91           O  
ATOM   1225  CG  LEU A 172      -0.209   5.869  14.702  1.00 95.91           C  
ATOM   1226  CD1 LEU A 172      -0.406   7.381  14.595  1.00 95.91           C  
ATOM   1227  CD2 LEU A 172      -0.033   5.530  16.174  1.00 95.91           C  
ATOM   1228  N   ILE A 173      -0.014   3.358  11.908  1.00 96.57           N  
ATOM   1229  CA  ILE A 173       1.182   2.778  11.287  1.00 96.57           C  
ATOM   1230  C   ILE A 173       1.185   3.063   9.789  1.00 96.57           C  
ATOM   1231  CB  ILE A 173       1.276   1.270  11.566  1.00 96.57           C  
ATOM   1232  O   ILE A 173       2.210   3.483   9.266  1.00 96.57           O  
ATOM   1233  CG1 ILE A 173       1.351   0.979  13.076  1.00 96.57           C  
ATOM   1234  CG2 ILE A 173       2.478   0.636  10.840  1.00 96.57           C  
ATOM   1235  CD1 ILE A 173       2.688   1.289  13.755  1.00 96.57           C  
ATOM   1236  N   SER A 174       0.044   2.884   9.123  1.00 95.80           N  
ATOM   1237  CA  SER A 174      -0.124   3.116   7.690  1.00 95.80           C  
ATOM   1238  C   SER A 174       0.318   4.520   7.256  1.00 95.80           C  
ATOM   1239  CB  SER A 174      -1.585   2.843   7.329  1.00 95.80           C  
ATOM   1240  O   SER A 174       1.203   4.634   6.408  1.00 95.80           O  
ATOM   1241  OG  SER A 174      -1.838   3.243   6.008  1.00 95.80           O  
ATOM   1242  N   ILE A 175      -0.202   5.593   7.873  1.00 95.88           N  
ATOM   1243  CA  ILE A 175       0.135   6.966   7.451  1.00 95.88           C  
ATOM   1244  C   ILE A 175       1.616   7.291   7.649  1.00 95.88           C  
ATOM   1245  CB  ILE A 175      -0.776   8.012   8.129  1.00 95.88           C  
ATOM   1246  O   ILE A 175       2.244   7.839   6.745  1.00 95.88           O  
ATOM   1247  CG1 ILE A 175      -0.637   9.440   7.562  1.00 95.88           C  
ATOM   1248  CG2 ILE A 175      -0.581   8.107   9.652  1.00 95.88           C  
ATOM   1249  CD1 ILE A 175      -1.085   9.564   6.105  1.00 95.88           C  
ATOM   1250  N   PHE A 176       2.196   6.910   8.790  1.00 95.66           N  
ATOM   1251  CA  PHE A 176       3.600   7.192   9.080  1.00 95.66           C  
ATOM   1252  C   PHE A 176       4.535   6.324   8.231  1.00 95.66           C  
ATOM   1253  CB  PHE A 176       3.881   6.990  10.573  1.00 95.66           C  
ATOM   1254  O   PHE A 176       5.523   6.829   7.702  1.00 95.66           O  
ATOM   1255  CG  PHE A 176       3.510   8.155  11.472  1.00 95.66           C  
ATOM   1256  CD1 PHE A 176       4.482   9.114  11.809  1.00 95.66           C  
ATOM   1257  CD2 PHE A 176       2.213   8.289  11.998  1.00 95.66           C  
ATOM   1258  CE1 PHE A 176       4.162  10.191  12.653  1.00 95.66           C  
ATOM   1259  CE2 PHE A 176       1.887   9.366  12.839  1.00 95.66           C  
ATOM   1260  CZ  PHE A 176       2.863  10.316  13.171  1.00 95.66           C  
ATOM   1261  N   ALA A 177       4.230   5.033   8.070  1.00 95.50           N  
ATOM   1262  CA  ALA A 177       5.045   4.124   7.273  1.00 95.50           C  
ATOM   1263  C   ALA A 177       5.029   4.520   5.794  1.00 95.50           C  
ATOM   1264  CB  ALA A 177       4.588   2.679   7.495  1.00 95.50           C  
ATOM   1265  O   ALA A 177       6.090   4.604   5.176  1.00 95.50           O  
ATOM   1266  N   ARG A 178       3.845   4.836   5.249  1.00 94.26           N  
ATOM   1267  CA  ARG A 178       3.691   5.260   3.856  1.00 94.26           C  
ATOM   1268  C   ARG A 178       4.352   6.607   3.594  1.00 94.26           C  
ATOM   1269  CB  ARG A 178       2.200   5.274   3.470  1.00 94.26           C  
ATOM   1270  O   ARG A 178       5.168   6.704   2.683  1.00 94.26           O  
ATOM   1271  CG  ARG A 178       1.963   5.710   2.014  1.00 94.26           C  
ATOM   1272  CD  ARG A 178       2.570   4.740   0.995  1.00 94.26           C  
ATOM   1273  NE  ARG A 178       1.701   3.573   0.803  1.00 94.26           N  
ATOM   1274  NH1 ARG A 178       3.005   2.472  -0.738  1.00 94.26           N  
ATOM   1275  NH2 ARG A 178       0.879   1.834  -0.334  1.00 94.26           N  
ATOM   1276  CZ  ARG A 178       1.882   2.625  -0.086  1.00 94.26           C  
ATOM   1277  N   LEU A 179       4.026   7.634   4.382  1.00 95.82           N  
ATOM   1278  CA  LEU A 179       4.560   8.976   4.156  1.00 95.82           C  
ATOM   1279  C   LEU A 179       6.061   9.033   4.444  1.00 95.82           C  
ATOM   1280  CB  LEU A 179       3.792   9.993   5.015  1.00 95.82           C  
ATOM   1281  O   LEU A 179       6.829   9.547   3.637  1.00 95.82           O  
ATOM   1282  CG  LEU A 179       4.301  11.430   4.821  1.00 95.82           C  
ATOM   1283  CD1 LEU A 179       4.079  11.949   3.402  1.00 95.82           C  
ATOM   1284  CD2 LEU A 179       3.604  12.372   5.784  1.00 95.82           C  
ATOM   1285  N   GLY A 180       6.487   8.485   5.581  1.00 95.97           N  
ATOM   1286  CA  GLY A 180       7.892   8.446   5.952  1.00 95.97           C  
ATOM   1287  C   GLY A 180       8.733   7.673   4.949  1.00 95.97           C  
ATOM   1288  O   GLY A 180       9.807   8.141   4.567  1.00 95.97           O  
ATOM   1289  N   GLY A 181       8.261   6.489   4.547  1.00 94.99           N  
ATOM   1290  CA  GLY A 181       8.942   5.656   3.563  1.00 94.99           C  
ATOM   1291  C   GLY A 181       9.023   6.353   2.208  1.00 94.99           C  
ATOM   1292  O   GLY A 181      10.095   6.382   1.614  1.00 94.99           O  
ATOM   1293  N   GLY A 182       7.944   7.007   1.767  1.00 95.31           N  
ATOM   1294  CA  GLY A 182       7.932   7.794   0.532  1.00 95.31           C  
ATOM   1295  C   GLY A 182       8.911   8.974   0.555  1.00 95.31           C  
ATOM   1296  O   GLY A 182       9.680   9.145  -0.388  1.00 95.31           O  
ATOM   1297  N   ILE A 183       8.960   9.752   1.648  1.00 97.23           N  
ATOM   1298  CA  ILE A 183       9.917  10.870   1.781  1.00 97.23           C  
ATOM   1299  C   ILE A 183      11.360  10.372   1.684  1.00 97.23           C  
ATOM   1300  CB  ILE A 183       9.701  11.684   3.078  1.00 97.23           C  
ATOM   1301  O   ILE A 183      12.181  11.005   1.024  1.00 97.23           O  
ATOM   1302  CG1 ILE A 183       8.334  12.404   3.070  1.00 97.23           C  
ATOM   1303  CG2 ILE A 183      10.807  12.753   3.238  1.00 97.23           C  
ATOM   1304  CD1 ILE A 183       7.877  12.831   4.471  1.00 97.23           C  
ATOM   1305  N   PHE A 184      11.667   9.244   2.328  1.00 95.89           N  
ATOM   1306  CA  PHE A 184      12.994   8.643   2.252  1.00 95.89           C  
ATOM   1307  C   PHE A 184      13.312   8.176   0.828  1.00 95.89           C  
ATOM   1308  CB  PHE A 184      13.087   7.498   3.268  1.00 95.89           C  
ATOM   1309  O   PHE A 184      14.319   8.595   0.269  1.00 95.89           O  
ATOM   1310  CG  PHE A 184      14.446   6.838   3.292  1.00 95.89           C  
ATOM   1311  CD1 PHE A 184      14.759   5.866   2.334  1.00 95.89           C  
ATOM   1312  CD2 PHE A 184      15.420   7.227   4.224  1.00 95.89           C  
ATOM   1313  CE1 PHE A 184      16.032   5.288   2.305  1.00 95.89           C  
ATOM   1314  CE2 PHE A 184      16.701   6.645   4.192  1.00 95.89           C  
ATOM   1315  CZ  PHE A 184      17.012   5.676   3.227  1.00 95.89           C  
ATOM   1316  N   THR A 185      12.433   7.354   0.248  1.00 93.98           N  
ATOM   1317  CA  THR A 185      12.641   6.711  -1.059  1.00 93.98           C  
ATOM   1318  C   THR A 185      12.821   7.755  -2.144  1.00 93.98           C  
ATOM   1319  CB  THR A 185      11.469   5.784  -1.425  1.00 93.98           C  
ATOM   1320  O   THR A 185      13.861   7.816  -2.777  1.00 93.98           O  
ATOM   1321  CG2 THR A 185      11.752   4.922  -2.652  1.00 93.98           C  
ATOM   1322  OG1 THR A 185      11.180   4.937  -0.337  1.00 93.98           O  
ATOM   1323  N   LYS A 186      11.863   8.674  -2.287  1.00 93.29           N  
ATOM   1324  CA  LYS A 186      11.915   9.673  -3.357  1.00 93.29           C  
ATOM   1325  C   LYS A 186      12.888  10.811  -3.074  1.00 93.29           C  
ATOM   1326  CB  LYS A 186      10.505  10.172  -3.671  1.00 93.29           C  
ATOM   1327  O   LYS A 186      13.346  11.471  -3.996  1.00 93.29           O  
ATOM   1328  CG  LYS A 186       9.572   9.042  -4.132  1.00 93.29           C  
ATOM   1329  CD  LYS A 186       9.996   8.362  -5.454  1.00 93.29           C  
ATOM   1330  CE  LYS A 186      10.251   6.858  -5.356  1.00 93.29           C  
ATOM   1331  NZ  LYS A 186      10.536   6.283  -6.692  1.00 93.29           N  
ATOM   1332  N   GLY A 187      13.227  11.048  -1.806  1.00 93.76           N  
ATOM   1333  CA  GLY A 187      14.345  11.922  -1.459  1.00 93.76           C  
ATOM   1334  C   GLY A 187      15.681  11.351  -1.946  1.00 93.76           C  
ATOM   1335  O   GLY A 187      16.540  12.112  -2.390  1.00 93.76           O  
ATOM   1336  N   ALA A 188      15.845  10.028  -1.870  1.00 93.38           N  
ATOM   1337  CA  ALA A 188      17.016   9.321  -2.370  1.00 93.38           C  
ATOM   1338  C   ALA A 188      17.043   9.277  -3.899  1.00 93.38           C  
ATOM   1339  CB  ALA A 188      17.047   7.915  -1.770  1.00 93.38           C  
ATOM   1340  O   ALA A 188      18.015   9.757  -4.470  1.00 93.38           O  
ATOM   1341  N   ASP A 189      15.962   8.798  -4.515  1.00 91.28           N  
ATOM   1342  CA  ASP A 189      15.766   8.670  -5.964  1.00 91.28           C  
ATOM   1343  C   ASP A 189      16.022  10.004  -6.686  1.00 91.28           C  
ATOM   1344  CB  ASP A 189      14.326   8.174  -6.163  1.00 91.28           C  
ATOM   1345  O   ASP A 189      17.014  10.166  -7.394  1.00 91.28           O  
ATOM   1346  CG  ASP A 189      13.945   7.807  -7.594  1.00 91.28           C  
ATOM   1347  OD1 ASP A 189      14.645   8.257  -8.522  1.00 91.28           O  
ATOM   1348  OD2 ASP A 189      12.851   7.198  -7.703  1.00 91.28           O  
ATOM   1349  N   VAL A 190      15.250  11.052  -6.362  1.00 90.65           N  
ATOM   1350  CA  VAL A 190      15.410  12.378  -6.985  1.00 90.65           C  
ATOM   1351  C   VAL A 190      16.814  12.944  -6.745  1.00 90.65           C  
ATOM   1352  CB  VAL A 190      14.335  13.356  -6.469  1.00 90.65           C  
ATOM   1353  O   VAL A 190      17.390  13.596  -7.617  1.00 90.65           O  
ATOM   1354  CG1 VAL A 190      14.524  14.781  -7.011  1.00 90.65           C  
ATOM   1355  CG2 VAL A 190      12.924  12.899  -6.865  1.00 90.65           C  
ATOM   1356  N   GLY A 191      17.391  12.709  -5.563  1.00 88.80           N  
ATOM   1357  CA  GLY A 191      18.756  13.132  -5.259  1.00 88.80           C  
ATOM   1358  C   GLY A 191      19.809  12.399  -6.097  1.00 88.80           C  
ATOM   1359  O   GLY A 191      20.755  13.030  -6.581  1.00 88.80           O  
ATOM   1360  N   ALA A 192      19.635  11.091  -6.283  1.00 88.23           N  
ATOM   1361  CA  ALA A 192      20.485  10.241  -7.100  1.00 88.23           C  
ATOM   1362  C   ALA A 192      20.378  10.616  -8.581  1.00 88.23           C  
ATOM   1363  CB  ALA A 192      20.107   8.770  -6.867  1.00 88.23           C  
ATOM   1364  O   ALA A 192      21.409  10.776  -9.233  1.00 88.23           O  
ATOM   1365  N   ASP A 193      19.168  10.855  -9.078  1.00 86.05           N  
ATOM   1366  CA  ASP A 193      18.884  11.171 -10.474  1.00 86.05           C  
ATOM   1367  C   ASP A 193      19.413  12.537 -10.903  1.00 86.05           C  
ATOM   1368  CB  ASP A 193      17.361  11.076 -10.698  1.00 86.05           C  
ATOM   1369  O   ASP A 193      20.036  12.667 -11.964  1.00 86.05           O  
ATOM   1370  CG  ASP A 193      16.948   9.689 -11.186  1.00 86.05           C  
ATOM   1371  OD1 ASP A 193      17.789   8.768 -11.104  1.00 86.05           O  
ATOM   1372  OD2 ASP A 193      16.002   9.609 -12.000  1.00 86.05           O  
ATOM   1373  N   LEU A 194      19.229  13.563 -10.071  1.00 84.08           N  
ATOM   1374  CA  LEU A 194      19.718  14.905 -10.380  1.00 84.08           C  
ATOM   1375  C   LEU A 194      21.247  14.935 -10.481  1.00 84.08           C  
ATOM   1376  CB  LEU A 194      19.204  15.897  -9.325  1.00 84.08           C  
ATOM   1377  O   LEU A 194      21.796  15.488 -11.435  1.00 84.08           O  
ATOM   1378  CG  LEU A 194      17.695  16.199  -9.423  1.00 84.08           C  
ATOM   1379  CD1 LEU A 194      17.286  17.068  -8.231  1.00 84.08           C  
ATOM   1380  CD2 LEU A 194      17.328  16.948 -10.707  1.00 84.08           C  
ATOM   1381  N   VAL A 195      21.954  14.308  -9.538  1.00 84.32           N  
ATOM   1382  CA  VAL A 195      23.424  14.334  -9.559  1.00 84.32           C  
ATOM   1383  C   VAL A 195      23.997  13.297 -10.526  1.00 84.32           C  
ATOM   1384  CB  VAL A 195      24.020  14.205  -8.150  1.00 84.32           C  
ATOM   1385  O   VAL A 195      24.951  13.585 -11.247  1.00 84.32           O  
ATOM   1386  CG1 VAL A 195      25.539  14.403  -8.218  1.00 84.32           C  
ATOM   1387  CG2 VAL A 195      23.465  15.295  -7.226  1.00 84.32           C  
ATOM   1388  N   GLY A 196      23.413  12.103 -10.578  1.00 81.21           N  
ATOM   1389  CA  GLY A 196      23.864  10.995 -11.414  1.00 81.21           C  
ATOM   1390  C   GLY A 196      23.538  11.202 -12.891  1.00 81.21           C  
ATOM   1391  O   GLY A 196      24.446  11.374 -13.706  1.00 81.21           O  
ATOM   1392  N   LYS A 197      22.245  11.222 -13.240  1.00 77.92           N  
ATOM   1393  CA  LYS A 197      21.779  11.250 -14.636  1.00 77.92           C  
ATOM   1394  C   LYS A 197      21.925  12.630 -15.277  1.00 77.92           C  
ATOM   1395  CB  LYS A 197      20.315  10.770 -14.733  1.00 77.92           C  
ATOM   1396  O   LYS A 197      22.330  12.713 -16.435  1.00 77.92           O  
ATOM   1397  CG  LYS A 197      20.095   9.310 -14.295  1.00 77.92           C  
ATOM   1398  CD  LYS A 197      18.600   8.949 -14.346  1.00 77.92           C  
ATOM   1399  CE  LYS A 197      18.345   7.518 -13.845  1.00 77.92           C  
ATOM   1400  NZ  LYS A 197      16.996   7.361 -13.256  1.00 77.92           N  
ATOM   1401  N   VAL A 198      21.596  13.706 -14.555  1.00 74.85           N  
ATOM   1402  CA  VAL A 198      21.557  15.065 -15.136  1.00 74.85           C  
ATOM   1403  C   VAL A 198      22.920  15.758 -15.092  1.00 74.85           C  
ATOM   1404  CB  VAL A 198      20.448  15.936 -14.506  1.00 74.85           C  
ATOM   1405  O   VAL A 198      23.352  16.303 -16.107  1.00 74.85           O  
ATOM   1406  CG1 VAL A 198      20.358  17.316 -15.173  1.00 74.85           C  
ATOM   1407  CG2 VAL A 198      19.072  15.267 -14.624  1.00 74.85           C  
ATOM   1408  N   GLU A 199      23.607  15.748 -13.947  1.00 82.01           N  
ATOM   1409  CA  GLU A 199      24.874  16.479 -13.774  1.00 82.01           C  
ATOM   1410  C   GLU A 199      26.095  15.676 -14.230  1.00 82.01           C  
ATOM   1411  CB  GLU A 199      25.051  16.917 -12.311  1.00 82.01           C  
ATOM   1412  O   GLU A 199      26.883  16.156 -15.045  1.00 82.01           O  
ATOM   1413  CG  GLU A 199      24.057  18.008 -11.908  1.00 82.01           C  
ATOM   1414  CD  GLU A 199      24.044  18.291 -10.400  1.00 82.01           C  
ATOM   1415  OE1 GLU A 199      22.974  18.705  -9.907  1.00 82.01           O  
ATOM   1416  OE2 GLU A 199      25.090  18.271  -9.707  1.00 82.01           O  
ATOM   1417  N   ALA A 200      26.267  14.462 -13.702  1.00 81.31           N  
ATOM   1418  CA  ALA A 200      27.458  13.651 -13.948  1.00 81.31           C  
ATOM   1419  C   ALA A 200      27.348  12.767 -15.202  1.00 81.31           C  
ATOM   1420  CB  ALA A 200      27.751  12.838 -12.683  1.00 81.31           C  
ATOM   1421  O   ALA A 200      28.371  12.297 -15.699  1.00 81.31           O  
ATOM   1422  N   SER A 201      26.130  12.555 -15.720  1.00 79.95           N  
ATOM   1423  CA  SER A 201      25.841  11.644 -16.840  1.00 79.95           C  
ATOM   1424  C   SER A 201      26.402  10.231 -16.626  1.00 79.95           C  
ATOM   1425  CB  SER A 201      26.295  12.253 -18.171  1.00 79.95           C  
ATOM   1426  O   SER A 201      26.901   9.597 -17.558  1.00 79.95           O  
ATOM   1427  OG  SER A 201      25.658  13.498 -18.395  1.00 79.95           O  
ATOM   1428  N   ILE A 202      26.346   9.748 -15.383  1.00 83.05           N  
ATOM   1429  CA  ILE A 202      26.705   8.373 -15.022  1.00 83.05           C  
ATOM   1430  C   ILE A 202      25.455   7.474 -15.050  1.00 83.05           C  
ATOM   1431  CB  ILE A 202      27.482   8.315 -13.685  1.00 83.05           C  
ATOM   1432  O   ILE A 202      24.335   7.994 -15.035  1.00 83.05           O  
ATOM   1433  CG1 ILE A 202      26.657   8.859 -12.502  1.00 83.05           C  
ATOM   1434  CG2 ILE A 202      28.821   9.063 -13.847  1.00 83.05           C  
ATOM   1435  CD1 ILE A 202      27.371   8.791 -11.147  1.00 83.05           C  
ATOM   1436  N   PRO A 203      25.622   6.141 -15.142  1.00 80.03           N  
ATOM   1437  CA  PRO A 203      24.515   5.194 -15.022  1.00 80.03           C  
ATOM   1438  C   PRO A 203      23.678   5.391 -13.741  1.00 80.03           C  
ATOM   1439  CB  PRO A 203      25.163   3.812 -15.109  1.00 80.03           C  
ATOM   1440  O   PRO A 203      24.138   6.005 -12.779  1.00 80.03           O  
ATOM   1441  CG  PRO A 203      26.444   4.045 -15.898  1.00 80.03           C  
ATOM   1442  CD  PRO A 203      26.863   5.429 -15.421  1.00 80.03           C  
ATOM   1443  N   GLU A 204      22.431   4.910 -13.773  1.00 76.70           N  
ATOM   1444  CA  GLU A 204      21.418   5.135 -12.724  1.00 76.70           C  
ATOM   1445  C   GLU A 204      21.862   4.511 -11.403  1.00 76.70           C  
ATOM   1446  CB  GLU A 204      20.083   4.556 -13.232  1.00 76.70           C  
ATOM   1447  O   GLU A 204      21.932   5.204 -10.392  1.00 76.70           O  
ATOM   1448  CG  GLU A 204      18.876   4.569 -12.269  1.00 76.70           C  
ATOM   1449  CD  GLU A 204      17.556   4.271 -13.025  1.00 76.70           C  
ATOM   1450  OE1 GLU A 204      16.480   4.767 -12.621  1.00 76.70           O  
ATOM   1451  OE2 GLU A 204      17.606   3.793 -14.185  1.00 76.70           O  
ATOM   1452  N   ASP A 205      22.302   3.255 -11.458  1.00 81.62           N  
ATOM   1453  CA  ASP A 205      22.713   2.469 -10.301  1.00 81.62           C  
ATOM   1454  C   ASP A 205      24.246   2.387 -10.186  1.00 81.62           C  
ATOM   1455  CB  ASP A 205      22.060   1.089 -10.373  1.00 81.62           C  
ATOM   1456  O   ASP A 205      24.822   1.371  -9.782  1.00 81.62           O  
ATOM   1457  CG  ASP A 205      20.538   1.114 -10.303  1.00 81.62           C  
ATOM   1458  OD1 ASP A 205      20.049   1.548  -9.239  1.00 81.62           O  
ATOM   1459  OD2 ASP A 205      19.923   0.536 -11.237  1.00 81.62           O  
ATOM   1460  N   ASP A 206      24.954   3.450 -10.578  1.00 84.33           N  
ATOM   1461  CA  ASP A 206      26.414   3.451 -10.567  1.00 84.33           C  
ATOM   1462  C   ASP A 206      26.963   3.452  -9.122  1.00 84.33           C  
ATOM   1463  CB  ASP A 206      26.961   4.624 -11.384  1.00 84.33           C  
ATOM   1464  O   ASP A 206      26.627   4.337  -8.325  1.00 84.33           O  
ATOM   1465  CG  ASP A 206      28.464   4.494 -11.627  1.00 84.33           C  
ATOM   1466  OD1 ASP A 206      29.256   4.564 -10.663  1.00 84.33           O  
ATOM   1467  OD2 ASP A 206      28.897   4.409 -12.796  1.00 84.33           O  
ATOM   1468  N   PRO A 207      27.886   2.533  -8.767  1.00 83.88           N  
ATOM   1469  CA  PRO A 207      28.410   2.411  -7.407  1.00 83.88           C  
ATOM   1470  C   PRO A 207      29.236   3.621  -6.951  1.00 83.88           C  
ATOM   1471  CB  PRO A 207      29.259   1.135  -7.426  1.00 83.88           C  
ATOM   1472  O   PRO A 207      29.634   3.685  -5.792  1.00 83.88           O  
ATOM   1473  CG  PRO A 207      29.732   1.050  -8.876  1.00 83.88           C  
ATOM   1474  CD  PRO A 207      28.517   1.557  -9.645  1.00 83.88           C  
ATOM   1475  N   ARG A 208      29.553   4.572  -7.832  1.00 86.93           N  
ATOM   1476  CA  ARG A 208      30.208   5.828  -7.454  1.00 86.93           C  
ATOM   1477  C   ARG A 208      29.233   6.786  -6.782  1.00 86.93           C  
ATOM   1478  CB  ARG A 208      30.849   6.468  -8.689  1.00 86.93           C  
ATOM   1479  O   ARG A 208      29.676   7.603  -5.984  1.00 86.93           O  
ATOM   1480  CG  ARG A 208      31.932   5.557  -9.293  1.00 86.93           C  
ATOM   1481  CD  ARG A 208      32.462   6.132 -10.606  1.00 86.93           C  
ATOM   1482  NE  ARG A 208      31.470   5.982 -11.681  1.00 86.93           N  
ATOM   1483  NH1 ARG A 208      32.568   7.187 -13.293  1.00 86.93           N  
ATOM   1484  NH2 ARG A 208      30.610   6.231 -13.762  1.00 86.93           N  
ATOM   1485  CZ  ARG A 208      31.551   6.469 -12.900  1.00 86.93           C  
ATOM   1486  N   ASN A 209      27.932   6.687  -7.054  1.00 89.90           N  
ATOM   1487  CA  ASN A 209      26.919   7.559  -6.473  1.00 89.90           C  
ATOM   1488  C   ASN A 209      26.437   7.013  -5.110  1.00 89.90           C  
ATOM   1489  CB  ASN A 209      25.786   7.727  -7.494  1.00 89.90           C  
ATOM   1490  O   ASN A 209      25.748   5.993  -5.063  1.00 89.90           O  
ATOM   1491  CG  ASN A 209      24.719   8.712  -7.049  1.00 89.90           C  
ATOM   1492  ND2 ASN A 209      23.775   8.994  -7.914  1.00 89.90           N  
ATOM   1493  OD1 ASN A 209      24.747   9.248  -5.946  1.00 89.90           O  
ATOM   1494  N   PRO A 210      26.743   7.676  -3.975  1.00 86.91           N  
ATOM   1495  CA  PRO A 210      26.345   7.185  -2.658  1.00 86.91           C  
ATOM   1496  C   PRO A 210      24.824   7.150  -2.445  1.00 86.91           C  
ATOM   1497  CB  PRO A 210      27.025   8.107  -1.640  1.00 86.91           C  
ATOM   1498  O   PRO A 210      24.361   6.423  -1.564  1.00 86.91           O  
ATOM   1499  CG  PRO A 210      27.220   9.404  -2.420  1.00 86.91           C  
ATOM   1500  CD  PRO A 210      27.475   8.923  -3.845  1.00 86.91           C  
ATOM   1501  N   ALA A 211      24.055   7.920  -3.223  1.00 90.95           N  
ATOM   1502  CA  ALA A 211      22.601   7.961  -3.115  1.00 90.95           C  
ATOM   1503  C   ALA A 211      21.925   6.686  -3.646  1.00 90.95           C  
ATOM   1504  CB  ALA A 211      22.091   9.222  -3.815  1.00 90.95           C  
ATOM   1505  O   ALA A 211      20.855   6.358  -3.157  1.00 90.95           O  
ATOM   1506  N   VAL A 212      22.572   5.915  -4.529  1.00 91.50           N  
ATOM   1507  CA  VAL A 212      22.005   4.682  -5.119  1.00 91.50           C  
ATOM   1508  C   VAL A 212      21.687   3.631  -4.053  1.00 91.50           C  
ATOM   1509  CB  VAL A 212      22.981   4.107  -6.164  1.00 91.50           C  
ATOM   1510  O   VAL A 212      20.610   3.045  -4.036  1.00 91.50           O  
ATOM   1511  CG1 VAL A 212      22.563   2.734  -6.695  1.00 91.50           C  
ATOM   1512  CG2 VAL A 212      23.091   5.072  -7.346  1.00 91.50           C  
ATOM   1513  N   ILE A 213      22.578   3.436  -3.073  1.00 91.58           N  
ATOM   1514  CA  ILE A 213      22.281   2.531  -1.949  1.00 91.58           C  
ATOM   1515  C   ILE A 213      21.106   3.057  -1.122  1.00 91.58           C  
ATOM   1516  CB  ILE A 213      23.530   2.302  -1.069  1.00 91.58           C  
ATOM   1517  O   ILE A 213      20.308   2.262  -0.630  1.00 91.58           O  
ATOM   1518  CG1 ILE A 213      24.624   1.510  -1.817  1.00 91.58           C  
ATOM   1519  CG2 ILE A 213      23.198   1.596   0.264  1.00 91.58           C  
ATOM   1520  CD1 ILE A 213      24.276   0.056  -2.164  1.00 91.58           C  
ATOM   1521  N   ALA A 214      20.994   4.375  -0.940  1.00 93.07           N  
ATOM   1522  CA  ALA A 214      19.862   4.952  -0.228  1.00 93.07           C  
ATOM   1523  C   ALA A 214      18.557   4.798  -1.017  1.00 93.07           C  
ATOM   1524  CB  ALA A 214      20.166   6.408   0.133  1.00 93.07           C  
ATOM   1525  O   ALA A 214      17.527   4.539  -0.407  1.00 93.07           O  
ATOM   1526  N   ASP A 215      18.612   4.875  -2.340  1.00 94.28           N  
ATOM   1527  CA  ASP A 215      17.472   4.651  -3.220  1.00 94.28           C  
ATOM   1528  C   ASP A 215      16.963   3.210  -3.116  1.00 94.28           C  
ATOM   1529  CB  ASP A 215      17.892   5.034  -4.640  1.00 94.28           C  
ATOM   1530  O   ASP A 215      15.837   2.968  -2.681  1.00 94.28           O  
ATOM   1531  CG  ASP A 215      16.707   5.062  -5.593  1.00 94.28           C  
ATOM   1532  OD1 ASP A 215      15.569   5.102  -5.076  1.00 94.28           O  
ATOM   1533  OD2 ASP A 215      16.997   5.133  -6.799  1.00 94.28           O  
ATOM   1534  N   ASN A 216      17.859   2.230  -3.269  1.00 93.62           N  
ATOM   1535  CA  ASN A 216      17.487   0.828  -3.091  1.00 93.62           C  
ATOM   1536  C   ASN A 216      16.994   0.519  -1.665  1.00 93.62           C  
ATOM   1537  CB  ASN A 216      18.682  -0.069  -3.426  1.00 93.62           C  
ATOM   1538  O   ASN A 216      16.096  -0.303  -1.472  1.00 93.62           O  
ATOM   1539  CG  ASN A 216      19.185  -0.003  -4.855  1.00 93.62           C  
ATOM   1540  ND2 ASN A 216      18.348   0.189  -5.851  1.00 93.62           N  
ATOM   1541  OD1 ASN A 216      20.365  -0.231  -5.061  1.00 93.62           O  
ATOM   1542  N   VAL A 217      17.551   1.163  -0.629  1.00 95.36           N  
ATOM   1543  CA  VAL A 217      16.996   1.089   0.738  1.00 95.36           C  
ATOM   1544  C   VAL A 217      15.561   1.622   0.764  1.00 95.36           C  
ATOM   1545  CB  VAL A 217      17.881   1.854   1.745  1.00 95.36           C  
ATOM   1546  O   VAL A 217      14.703   1.026   1.421  1.00 95.36           O  
ATOM   1547  CG1 VAL A 217      17.200   2.044   3.108  1.00 95.36           C  
ATOM   1548  CG2 VAL A 217      19.180   1.091   2.025  1.00 95.36           C  
ATOM   1549  N   GLY A 218      15.310   2.708   0.038  1.00 93.78           N  
ATOM   1550  CA  GLY A 218      14.021   3.351  -0.160  1.00 93.78           C  
ATOM   1551  C   GLY A 218      12.950   2.399  -0.655  1.00 93.78           C  
ATOM   1552  O   GLY A 218      11.962   2.195   0.050  1.00 93.78           O  
ATOM   1553  N   ASP A 219      13.180   1.719  -1.774  1.00 94.17           N  
ATOM   1554  CA  ASP A 219      12.219   0.765  -2.351  1.00 94.17           C  
ATOM   1555  C   ASP A 219      11.752  -0.296  -1.346  1.00 94.17           C  
ATOM   1556  CB  ASP A 219      12.898   0.014  -3.490  1.00 94.17           C  
ATOM   1557  O   ASP A 219      10.614  -0.773  -1.345  1.00 94.17           O  
ATOM   1558  CG  ASP A 219      13.344   0.918  -4.624  1.00 94.17           C  
ATOM   1559  OD1 ASP A 219      12.605   1.897  -4.859  1.00 94.17           O  
ATOM   1560  OD2 ASP A 219      14.415   0.560  -5.162  1.00 94.17           O  
ATOM   1561  N   ASN A 220      12.629  -0.670  -0.419  1.00 95.09           N  
ATOM   1562  CA  ASN A 220      12.286  -1.618   0.626  1.00 95.09           C  
ATOM   1563  C   ASN A 220      11.461  -0.959   1.748  1.00 95.09           C  
ATOM   1564  CB  ASN A 220      13.576  -2.297   1.101  1.00 95.09           C  
ATOM   1565  O   ASN A 220      10.470  -1.534   2.205  1.00 95.09           O  
ATOM   1566  CG  ASN A 220      14.160  -3.192   0.021  1.00 95.09           C  
ATOM   1567  ND2 ASN A 220      15.193  -2.748  -0.645  1.00 95.09           N  
ATOM   1568  OD1 ASN A 220      13.727  -4.320  -0.177  1.00 95.09           O  
ATOM   1569  N   VAL A 221      11.819   0.238   2.215  1.00 95.17           N  
ATOM   1570  CA  VAL A 221      11.126   0.875   3.352  1.00 95.17           C  
ATOM   1571  C   VAL A 221       9.823   1.577   2.953  1.00 95.17           C  
ATOM   1572  CB  VAL A 221      12.047   1.819   4.141  1.00 95.17           C  
ATOM   1573  O   VAL A 221       8.862   1.560   3.722  1.00 95.17           O  
ATOM   1574  CG1 VAL A 221      13.272   1.065   4.675  1.00 95.17           C  
ATOM   1575  CG2 VAL A 221      12.528   3.041   3.356  1.00 95.17           C  
ATOM   1576  N   GLY A 222       9.762   2.166   1.761  1.00 92.65           N  
ATOM   1577  CA  GLY A 222       8.578   2.807   1.194  1.00 92.65           C  
ATOM   1578  C   GLY A 222       7.705   1.819   0.431  1.00 92.65           C  
ATOM   1579  O   GLY A 222       6.591   1.508   0.872  1.00 92.65           O  
ATOM   1580  N   ASP A 223       8.230   1.301  -0.679  1.00 91.35           N  
ATOM   1581  CA  ASP A 223       7.461   0.517  -1.653  1.00 91.35           C  
ATOM   1582  C   ASP A 223       7.157  -0.912  -1.177  1.00 91.35           C  
ATOM   1583  CB  ASP A 223       8.145   0.539  -3.037  1.00 91.35           C  
ATOM   1584  O   ASP A 223       6.143  -1.473  -1.579  1.00 91.35           O  
ATOM   1585  CG  ASP A 223       7.974   1.855  -3.806  1.00 91.35           C  
ATOM   1586  OD1 ASP A 223       7.392   2.802  -3.222  1.00 91.35           O  
ATOM   1587  OD2 ASP A 223       8.318   1.856  -5.013  1.00 91.35           O  
ATOM   1588  N   CYS A 224       7.935  -1.487  -0.249  1.00 93.46           N  
ATOM   1589  CA  CYS A 224       7.553  -2.739   0.423  1.00 93.46           C  
ATOM   1590  C   CYS A 224       6.898  -2.500   1.791  1.00 93.46           C  
ATOM   1591  CB  CYS A 224       8.728  -3.721   0.547  1.00 93.46           C  
ATOM   1592  O   CYS A 224       5.750  -2.894   2.004  1.00 93.46           O  
ATOM   1593  SG  CYS A 224       9.477  -4.093  -1.050  1.00 93.46           S  
ATOM   1594  N   ALA A 225       7.622  -1.908   2.750  1.00 95.53           N  
ATOM   1595  CA  ALA A 225       7.169  -1.857   4.144  1.00 95.53           C  
ATOM   1596  C   ALA A 225       5.982  -0.901   4.335  1.00 95.53           C  
ATOM   1597  CB  ALA A 225       8.331  -1.487   5.078  1.00 95.53           C  
ATOM   1598  O   ALA A 225       4.959  -1.290   4.909  1.00 95.53           O  
ATOM   1599  N   GLY A 226       6.112   0.333   3.835  1.00 94.62           N  
ATOM   1600  CA  GLY A 226       5.051   1.338   3.856  1.00 94.62           C  
ATOM   1601  C   GLY A 226       3.809   0.871   3.102  1.00 94.62           C  
ATOM   1602  O   GLY A 226       2.692   1.013   3.599  1.00 94.62           O  
ATOM   1603  N   MET A 227       4.006   0.226   1.950  1.00 92.96           N  
ATOM   1604  CA  MET A 227       2.918  -0.346   1.161  1.00 92.96           C  
ATOM   1605  C   MET A 227       2.166  -1.469   1.863  1.00 92.96           C  
ATOM   1606  CB  MET A 227       3.463  -0.782  -0.202  1.00 92.96           C  
ATOM   1607  O   MET A 227       0.936  -1.437   1.930  1.00 92.96           O  
ATOM   1608  CG  MET A 227       2.371  -1.246  -1.173  1.00 92.96           C  
ATOM   1609  SD  MET A 227       1.905  -2.989  -1.004  1.00 92.96           S  
ATOM   1610  CE  MET A 227       3.450  -3.793  -1.509  1.00 92.96           C  
ATOM   1611  N   ALA A 228       2.888  -2.428   2.439  1.00 95.64           N  
ATOM   1612  CA  ALA A 228       2.273  -3.528   3.165  1.00 95.64           C  
ATOM   1613  C   ALA A 228       1.472  -3.036   4.380  1.00 95.64           C  
ATOM   1614  CB  ALA A 228       3.377  -4.506   3.570  1.00 95.64           C  
ATOM   1615  O   ALA A 228       0.383  -3.547   4.638  1.00 95.64           O  
ATOM   1616  N   ALA A 229       1.974  -2.031   5.106  1.00 96.28           N  
ATOM   1617  CA  ALA A 229       1.250  -1.420   6.220  1.00 96.28           C  
ATOM   1618  C   ALA A 229      -0.041  -0.717   5.759  1.00 96.28           C  
ATOM   1619  CB  ALA A 229       2.193  -0.450   6.936  1.00 96.28           C  
ATOM   1620  O   ALA A 229      -1.093  -0.900   6.369  1.00 96.28           O  
ATOM   1621  N   ASP A 230       0.021   0.035   4.660  1.00 94.31           N  
ATOM   1622  CA  ASP A 230      -1.136   0.735   4.094  1.00 94.31           C  
ATOM   1623  C   ASP A 230      -2.226  -0.209   3.580  1.00 94.31           C  
ATOM   1624  CB  ASP A 230      -0.622   1.708   3.023  1.00 94.31           C  
ATOM   1625  O   ASP A 230      -3.411  -0.046   3.884  1.00 94.31           O  
ATOM   1626  CG  ASP A 230      -1.706   2.442   2.228  1.00 94.31           C  
ATOM   1627  OD1 ASP A 230      -2.820   2.686   2.743  1.00 94.31           O  
ATOM   1628  OD2 ASP A 230      -1.389   2.772   1.058  1.00 94.31           O  
ATOM   1629  N   LEU A 231      -1.850  -1.266   2.864  1.00 94.60           N  
ATOM   1630  CA  LEU A 231      -2.830  -2.230   2.369  1.00 94.60           C  
ATOM   1631  C   LEU A 231      -3.354  -3.164   3.462  1.00 94.60           C  
ATOM   1632  CB  LEU A 231      -2.264  -2.969   1.150  1.00 94.60           C  
ATOM   1633  O   LEU A 231      -4.519  -3.558   3.393  1.00 94.60           O  
ATOM   1634  CG  LEU A 231      -2.092  -2.039  -0.067  1.00 94.60           C  
ATOM   1635  CD1 LEU A 231      -1.642  -2.821  -1.293  1.00 94.60           C  
ATOM   1636  CD2 LEU A 231      -3.397  -1.356  -0.481  1.00 94.60           C  
ATOM   1637  N   PHE A 232      -2.561  -3.456   4.498  1.00 96.79           N  
ATOM   1638  CA  PHE A 232      -3.061  -4.126   5.700  1.00 96.79           C  
ATOM   1639  C   PHE A 232      -4.166  -3.308   6.352  1.00 96.79           C  
ATOM   1640  CB  PHE A 232      -1.916  -4.371   6.691  1.00 96.79           C  
ATOM   1641  O   PHE A 232      -5.237  -3.839   6.644  1.00 96.79           O  
ATOM   1642  CG  PHE A 232      -2.393  -4.858   8.044  1.00 96.79           C  
ATOM   1643  CD1 PHE A 232      -2.769  -3.934   9.036  1.00 96.79           C  
ATOM   1644  CD2 PHE A 232      -2.481  -6.235   8.312  1.00 96.79           C  
ATOM   1645  CE1 PHE A 232      -3.253  -4.392  10.270  1.00 96.79           C  
ATOM   1646  CE2 PHE A 232      -2.910  -6.677   9.574  1.00 96.79           C  
ATOM   1647  CZ  PHE A 232      -3.345  -5.760  10.537  1.00 96.79           C  
ATOM   1648  N   GLU A 233      -3.924  -2.016   6.554  1.00 95.97           N  
ATOM   1649  CA  GLU A 233      -4.924  -1.149   7.146  1.00 95.97           C  
ATOM   1650  C   GLU A 233      -6.154  -1.019   6.247  1.00 95.97           C  
ATOM   1651  CB  GLU A 233      -4.281   0.182   7.514  1.00 95.97           C  
ATOM   1652  O   GLU A 233      -7.261  -1.222   6.737  1.00 95.97           O  
ATOM   1653  CG  GLU A 233      -5.351   1.192   7.951  1.00 95.97           C  
ATOM   1654  CD  GLU A 233      -5.870   2.083   6.822  1.00 95.97           C  
ATOM   1655  OE1 GLU A 233      -6.893   2.775   6.982  1.00 95.97           O  
ATOM   1656  OE2 GLU A 233      -5.222   2.085   5.757  1.00 95.97           O  
ATOM   1657  N   THR A 234      -5.988  -0.796   4.939  1.00 95.33           N  
ATOM   1658  CA  THR A 234      -7.124  -0.720   4.003  1.00 95.33           C  
ATOM   1659  C   THR A 234      -7.991  -1.978   4.089  1.00 95.33           C  
ATOM   1660  CB  THR A 234      -6.670  -0.558   2.540  1.00 95.33           C  
ATOM   1661  O   THR A 234      -9.219  -1.895   4.152  1.00 95.33           O  
ATOM   1662  CG2 THR A 234      -7.838  -0.113   1.656  1.00 95.33           C  
ATOM   1663  OG1 THR A 234      -5.690   0.441   2.373  1.00 95.33           O  
ATOM   1664  N   TYR A 235      -7.358  -3.151   4.138  1.00 96.19           N  
ATOM   1665  CA  TYR A 235      -8.042  -4.432   4.258  1.00 96.19           C  
ATOM   1666  C   TYR A 235      -8.773  -4.567   5.603  1.00 96.19           C  
ATOM   1667  CB  TYR A 235      -7.007  -5.542   4.039  1.00 96.19           C  
ATOM   1668  O   TYR A 235      -9.972  -4.844   5.629  1.00 96.19           O  
ATOM   1669  CG  TYR A 235      -7.596  -6.932   4.010  1.00 96.19           C  
ATOM   1670  CD1 TYR A 235      -7.598  -7.721   5.174  1.00 96.19           C  
ATOM   1671  CD2 TYR A 235      -8.140  -7.433   2.813  1.00 96.19           C  
ATOM   1672  CE1 TYR A 235      -8.135  -9.020   5.138  1.00 96.19           C  
ATOM   1673  CE2 TYR A 235      -8.693  -8.725   2.778  1.00 96.19           C  
ATOM   1674  OH  TYR A 235      -9.211 -10.774   3.911  1.00 96.19           O  
ATOM   1675  CZ  TYR A 235      -8.691  -9.521   3.941  1.00 96.19           C  
ATOM   1676  N   ALA A 236      -8.085  -4.321   6.722  1.00 97.03           N  
ATOM   1677  CA  ALA A 236      -8.653  -4.450   8.062  1.00 97.03           C  
ATOM   1678  C   ALA A 236      -9.801  -3.459   8.310  1.00 97.03           C  
ATOM   1679  CB  ALA A 236      -7.527  -4.274   9.089  1.00 97.03           C  
ATOM   1680  O   ALA A 236     -10.857  -3.852   8.801  1.00 97.03           O  
ATOM   1681  N   VAL A 237      -9.622  -2.192   7.932  1.00 95.83           N  
ATOM   1682  CA  VAL A 237     -10.628  -1.132   8.083  1.00 95.83           C  
ATOM   1683  C   VAL A 237     -11.872  -1.441   7.264  1.00 95.83           C  
ATOM   1684  CB  VAL A 237     -10.033   0.229   7.678  1.00 95.83           C  
ATOM   1685  O   VAL A 237     -12.977  -1.320   7.783  1.00 95.83           O  
ATOM   1686  CG1 VAL A 237     -11.081   1.343   7.586  1.00 95.83           C  
ATOM   1687  CG2 VAL A 237      -8.998   0.650   8.723  1.00 95.83           C  
ATOM   1688  N   THR A 238     -11.709  -1.898   6.020  1.00 95.81           N  
ATOM   1689  CA  THR A 238     -12.850  -2.259   5.166  1.00 95.81           C  
ATOM   1690  C   THR A 238     -13.642  -3.421   5.760  1.00 95.81           C  
ATOM   1691  CB  THR A 238     -12.395  -2.615   3.746  1.00 95.81           C  
ATOM   1692  O   THR A 238     -14.870  -3.365   5.790  1.00 95.81           O  
ATOM   1693  CG2 THR A 238     -13.570  -2.890   2.807  1.00 95.81           C  
ATOM   1694  OG1 THR A 238     -11.685  -1.536   3.188  1.00 95.81           O  
ATOM   1695  N   LEU A 239     -12.958  -4.449   6.282  1.00 96.73           N  
ATOM   1696  CA  LEU A 239     -13.622  -5.551   6.979  1.00 96.73           C  
ATOM   1697  C   LEU A 239     -14.390  -5.044   8.200  1.00 96.73           C  
ATOM   1698  CB  LEU A 239     -12.602  -6.625   7.399  1.00 96.73           C  
ATOM   1699  O   LEU A 239     -15.569  -5.345   8.334  1.00 96.73           O  
ATOM   1700  CG  LEU A 239     -12.025  -7.472   6.253  1.00 96.73           C  
ATOM   1701  CD1 LEU A 239     -11.002  -8.448   6.836  1.00 96.73           C  
ATOM   1702  CD2 LEU A 239     -13.099  -8.283   5.529  1.00 96.73           C  
ATOM   1703  N   ILE A 240     -13.753  -4.246   9.059  1.00 96.03           N  
ATOM   1704  CA  ILE A 240     -14.372  -3.732  10.287  1.00 96.03           C  
ATOM   1705  C   ILE A 240     -15.590  -2.856   9.978  1.00 96.03           C  
ATOM   1706  CB  ILE A 240     -13.320  -2.986  11.134  1.00 96.03           C  
ATOM   1707  O   ILE A 240     -16.627  -3.033  10.613  1.00 96.03           O  
ATOM   1708  CG1 ILE A 240     -12.312  -4.010  11.700  1.00 96.03           C  
ATOM   1709  CG2 ILE A 240     -13.989  -2.202  12.284  1.00 96.03           C  
ATOM   1710  CD1 ILE A 240     -11.019  -3.378  12.219  1.00 96.03           C  
ATOM   1711  N   ALA A 241     -15.489  -1.962   8.994  1.00 94.94           N  
ATOM   1712  CA  ALA A 241     -16.597  -1.110   8.570  1.00 94.94           C  
ATOM   1713  C   ALA A 241     -17.765  -1.951   8.027  1.00 94.94           C  
ATOM   1714  CB  ALA A 241     -16.059  -0.120   7.529  1.00 94.94           C  
ATOM   1715  O   ALA A 241     -18.911  -1.789   8.439  1.00 94.94           O  
ATOM   1716  N   ALA A 242     -17.481  -2.943   7.175  1.00 96.00           N  
ATOM   1717  CA  ALA A 242     -18.510  -3.853   6.673  1.00 96.00           C  
ATOM   1718  C   ALA A 242     -19.156  -4.691   7.789  1.00 96.00           C  
ATOM   1719  CB  ALA A 242     -17.894  -4.738   5.584  1.00 96.00           C  
ATOM   1720  O   ALA A 242     -20.366  -4.920   7.764  1.00 96.00           O  
ATOM   1721  N   MET A 243     -18.375  -5.129   8.781  1.00 95.57           N  
ATOM   1722  CA  MET A 243     -18.875  -5.861   9.946  1.00 95.57           C  
ATOM   1723  C   MET A 243     -19.811  -5.007  10.798  1.00 95.57           C  
ATOM   1724  CB  MET A 243     -17.709  -6.311  10.834  1.00 95.57           C  
ATOM   1725  O   MET A 243     -20.906  -5.455  11.139  1.00 95.57           O  
ATOM   1726  CG  MET A 243     -16.869  -7.418  10.215  1.00 95.57           C  
ATOM   1727  SD  MET A 243     -15.320  -7.738  11.083  1.00 95.57           S  
ATOM   1728  CE  MET A 243     -15.993  -8.462  12.598  1.00 95.57           C  
ATOM   1729  N   ALA A 244     -19.371  -3.795  11.147  1.00 93.23           N  
ATOM   1730  CA  ALA A 244     -20.118  -2.867  11.985  1.00 93.23           C  
ATOM   1731  C   ALA A 244     -21.439  -2.475  11.317  1.00 93.23           C  
ATOM   1732  CB  ALA A 244     -19.231  -1.650  12.275  1.00 93.23           C  
ATOM   1733  O   ALA A 244     -22.505  -2.640  11.917  1.00 93.23           O  
ATOM   1734  N   LEU A 245     -21.377  -2.074  10.046  1.00 93.17           N  
ATOM   1735  CA  LEU A 245     -22.554  -1.701   9.277  1.00 93.17           C  
ATOM   1736  C   LEU A 245     -23.510  -2.887   9.077  1.00 93.17           C  
ATOM   1737  CB  LEU A 245     -22.080  -1.112   7.939  1.00 93.17           C  
ATOM   1738  O   LEU A 245     -24.724  -2.735   9.193  1.00 93.17           O  
ATOM   1739  CG  LEU A 245     -23.219  -0.438   7.164  1.00 93.17           C  
ATOM   1740  CD1 LEU A 245     -23.722   0.836   7.846  1.00 93.17           C  
ATOM   1741  CD2 LEU A 245     -22.764  -0.071   5.758  1.00 93.17           C  
ATOM   1742  N   GLY A 246     -22.981  -4.086   8.814  1.00 94.50           N  
ATOM   1743  CA  GLY A 246     -23.784  -5.300   8.659  1.00 94.50           C  
ATOM   1744  C   GLY A 246     -24.545  -5.681   9.927  1.00 94.50           C  
ATOM   1745  O   GLY A 246     -25.746  -5.941   9.868  1.00 94.50           O  
ATOM   1746  N   ALA A 247     -23.867  -5.675  11.078  1.00 93.08           N  
ATOM   1747  CA  ALA A 247     -24.492  -5.967  12.367  1.00 93.08           C  
ATOM   1748  C   ALA A 247     -25.564  -4.935  12.748  1.00 93.08           C  
ATOM   1749  CB  ALA A 247     -23.399  -6.030  13.435  1.00 93.08           C  
ATOM   1750  O   ALA A 247     -26.550  -5.283  13.395  1.00 93.08           O  
ATOM   1751  N   LEU A 248     -25.383  -3.679  12.334  1.00 91.19           N  
ATOM   1752  CA  LEU A 248     -26.338  -2.606  12.577  1.00 91.19           C  
ATOM   1753  C   LEU A 248     -27.581  -2.706  11.678  1.00 91.19           C  
ATOM   1754  CB  LEU A 248     -25.598  -1.277  12.376  1.00 91.19           C  
ATOM   1755  O   LEU A 248     -28.702  -2.602  12.168  1.00 91.19           O  
ATOM   1756  CG  LEU A 248     -26.499  -0.059  12.606  1.00 91.19           C  
ATOM   1757  CD1 LEU A 248     -26.860   0.134  14.081  1.00 91.19           C  
ATOM   1758  CD2 LEU A 248     -25.789   1.187  12.119  1.00 91.19           C  
ATOM   1759  N   LEU A 249     -27.392  -2.882  10.367  1.00 91.22           N  
ATOM   1760  CA  LEU A 249     -28.482  -2.810   9.387  1.00 91.22           C  
ATOM   1761  C   LEU A 249     -29.306  -4.099   9.288  1.00 91.22           C  
ATOM   1762  CB  LEU A 249     -27.911  -2.428   8.010  1.00 91.22           C  
ATOM   1763  O   LEU A 249     -30.451  -4.054   8.842  1.00 91.22           O  
ATOM   1764  CG  LEU A 249     -27.314  -1.013   7.906  1.00 91.22           C  
ATOM   1765  CD1 LEU A 249     -26.846  -0.787   6.467  1.00 91.22           C  
ATOM   1766  CD2 LEU A 249     -28.325   0.082   8.247  1.00 91.22           C  
ATOM   1767  N   LEU A 250     -28.742  -5.248   9.674  1.00 92.53           N  
ATOM   1768  CA  LEU A 250     -29.409  -6.550   9.607  1.00 92.53           C  
ATOM   1769  C   LEU A 250     -29.540  -7.162  11.014  1.00 92.53           C  
ATOM   1770  CB  LEU A 250     -28.672  -7.493   8.629  1.00 92.53           C  
ATOM   1771  O   LEU A 250     -28.962  -8.219  11.266  1.00 92.53           O  
ATOM   1772  CG  LEU A 250     -28.747  -7.154   7.128  1.00 92.53           C  
ATOM   1773  CD1 LEU A 250     -27.931  -5.925   6.722  1.00 92.53           C  
ATOM   1774  CD2 LEU A 250     -28.171  -8.333   6.339  1.00 92.53           C  
ATOM   1775  N   PRO A 251     -30.314  -6.569  11.944  1.00 88.06           N  
ATOM   1776  CA  PRO A 251     -30.372  -7.026  13.338  1.00 88.06           C  
ATOM   1777  C   PRO A 251     -30.830  -8.488  13.479  1.00 88.06           C  
ATOM   1778  CB  PRO A 251     -31.323  -6.050  14.042  1.00 88.06           C  
ATOM   1779  O   PRO A 251     -30.311  -9.224  14.315  1.00 88.06           O  
ATOM   1780  CG  PRO A 251     -32.182  -5.484  12.910  1.00 88.06           C  
ATOM   1781  CD  PRO A 251     -31.204  -5.436  11.741  1.00 88.06           C  
ATOM   1782  N   ASN A 252     -31.727  -8.955  12.602  1.00 89.47           N  
ATOM   1783  CA  ASN A 252     -32.211 -10.344  12.595  1.00 89.47           C  
ATOM   1784  C   ASN A 252     -31.157 -11.360  12.118  1.00 89.47           C  
ATOM   1785  CB  ASN A 252     -33.470 -10.424  11.714  1.00 89.47           C  
ATOM   1786  O   ASN A 252     -31.319 -12.562  12.313  1.00 89.47           O  
ATOM   1787  CG  ASN A 252     -34.636  -9.616  12.254  1.00 89.47           C  
ATOM   1788  ND2 ASN A 252     -35.579  -9.272  11.410  1.00 89.47           N  
ATOM   1789  OD1 ASN A 252     -34.718  -9.273  13.419  1.00 89.47           O  
ATOM   1790  N   ALA A 253     -30.081 -10.889  11.488  1.00 92.89           N  
ATOM   1791  CA  ALA A 253     -28.987 -11.702  10.972  1.00 92.89           C  
ATOM   1792  C   ALA A 253     -27.620 -11.104  11.348  1.00 92.89           C  
ATOM   1793  CB  ALA A 253     -29.181 -11.882   9.459  1.00 92.89           C  
ATOM   1794  O   ALA A 253     -26.641 -11.317  10.633  1.00 92.89           O  
ATOM   1795  N   ALA A 254     -27.537 -10.369  12.464  1.00 93.22           N  
ATOM   1796  CA  ALA A 254     -26.401  -9.497  12.767  1.00 93.22           C  
ATOM   1797  C   ALA A 254     -25.067 -10.255  12.803  1.00 93.22           C  
ATOM   1798  CB  ALA A 254     -26.678  -8.796  14.100  1.00 93.22           C  
ATOM   1799  O   ALA A 254     -24.081  -9.830  12.204  1.00 93.22           O  
ATOM   1800  N   LEU A 255     -25.054 -11.440  13.424  1.00 93.44           N  
ATOM   1801  CA  LEU A 255     -23.872 -12.301  13.465  1.00 93.44           C  
ATOM   1802  C   LEU A 255     -23.466 -12.798  12.070  1.00 93.44           C  
ATOM   1803  CB  LEU A 255     -24.144 -13.468  14.432  1.00 93.44           C  
ATOM   1804  O   LEU A 255     -22.279 -12.829  11.754  1.00 93.44           O  
ATOM   1805  CG  LEU A 255     -22.912 -14.354  14.692  1.00 93.44           C  
ATOM   1806  CD1 LEU A 255     -21.833 -13.637  15.494  1.00 93.44           C  
ATOM   1807  CD2 LEU A 255     -23.328 -15.632  15.415  1.00 93.44           C  
ATOM   1808  N   ALA A 256     -24.432 -13.177  11.228  1.00 95.00           N  
ATOM   1809  CA  ALA A 256     -24.154 -13.609   9.860  1.00 95.00           C  
ATOM   1810  C   ALA A 256     -23.601 -12.450   9.019  1.00 95.00           C  
ATOM   1811  CB  ALA A 256     -25.424 -14.210   9.248  1.00 95.00           C  
ATOM   1812  O   ALA A 256     -22.588 -12.624   8.347  1.00 95.00           O  
ATOM   1813  N   ALA A 257     -24.198 -11.260   9.128  1.00 95.63           N  
ATOM   1814  CA  ALA A 257     -23.762 -10.056   8.426  1.00 95.63           C  
ATOM   1815  C   ALA A 257     -22.374  -9.567   8.883  1.00 95.63           C  
ATOM   1816  CB  ALA A 257     -24.836  -8.984   8.628  1.00 95.63           C  
ATOM   1817  O   ALA A 257     -21.589  -9.083   8.067  1.00 95.63           O  
ATOM   1818  N   ALA A 258     -22.030  -9.740  10.161  1.00 95.25           N  
ATOM   1819  CA  ALA A 258     -20.686  -9.465  10.662  1.00 95.25           C  
ATOM   1820  C   ALA A 258     -19.665 -10.508  10.173  1.00 95.25           C  
ATOM   1821  CB  ALA A 258     -20.735  -9.390  12.192  1.00 95.25           C  
ATOM   1822  O   ALA A 258     -18.561 -10.167   9.769  1.00 95.25           O  
ATOM   1823  N   VAL A 259     -20.006 -11.797  10.159  1.00 96.05           N  
ATOM   1824  CA  VAL A 259     -19.049 -12.842   9.752  1.00 96.05           C  
ATOM   1825  C   VAL A 259     -18.872 -12.921   8.233  1.00 96.05           C  
ATOM   1826  CB  VAL A 259     -19.424 -14.185  10.402  1.00 96.05           C  
ATOM   1827  O   VAL A 259     -17.787 -13.254   7.763  1.00 96.05           O  
ATOM   1828  CG1 VAL A 259     -18.627 -15.377   9.859  1.00 96.05           C  
ATOM   1829  CG2 VAL A 259     -19.137 -14.095  11.909  1.00 96.05           C  
ATOM   1830  N   TYR A 260     -19.890 -12.575   7.447  1.00 97.32           N  
ATOM   1831  CA  TYR A 260     -19.862 -12.650   5.986  1.00 97.32           C  
ATOM   1832  C   TYR A 260     -18.633 -11.990   5.321  1.00 97.32           C  
ATOM   1833  CB  TYR A 260     -21.194 -12.121   5.440  1.00 97.32           C  
ATOM   1834  O   TYR A 260     -17.939 -12.699   4.584  1.00 97.32           O  
ATOM   1835  CG  TYR A 260     -21.345 -12.182   3.934  1.00 97.32           C  
ATOM   1836  CD1 TYR A 260     -21.792 -11.048   3.232  1.00 97.32           C  
ATOM   1837  CD2 TYR A 260     -21.078 -13.378   3.239  1.00 97.32           C  
ATOM   1838  CE1 TYR A 260     -21.944 -11.090   1.836  1.00 97.32           C  
ATOM   1839  CE2 TYR A 260     -21.241 -13.426   1.842  1.00 97.32           C  
ATOM   1840  OH  TYR A 260     -21.783 -12.326  -0.208  1.00 97.32           O  
ATOM   1841  CZ  TYR A 260     -21.662 -12.280   1.142  1.00 97.32           C  
ATOM   1842  N   PRO A 261     -18.269 -10.717   5.597  1.00 97.71           N  
ATOM   1843  CA  PRO A 261     -17.075 -10.103   5.010  1.00 97.71           C  
ATOM   1844  C   PRO A 261     -15.768 -10.834   5.367  1.00 97.71           C  
ATOM   1845  CB  PRO A 261     -17.083  -8.646   5.500  1.00 97.71           C  
ATOM   1846  O   PRO A 261     -14.876 -10.938   4.523  1.00 97.71           O  
ATOM   1847  CG  PRO A 261     -17.920  -8.683   6.773  1.00 97.71           C  
ATOM   1848  CD  PRO A 261     -18.961  -9.743   6.433  1.00 97.71           C  
ATOM   1849  N   LEU A 262     -15.666 -11.414   6.570  1.00 97.39           N  
ATOM   1850  CA  LEU A 262     -14.498 -12.202   6.987  1.00 97.39           C  
ATOM   1851  C   LEU A 262     -14.345 -13.473   6.145  1.00 97.39           C  
ATOM   1852  CB  LEU A 262     -14.608 -12.582   8.479  1.00 97.39           C  
ATOM   1853  O   LEU A 262     -13.239 -13.830   5.741  1.00 97.39           O  
ATOM   1854  CG  LEU A 262     -14.746 -11.404   9.456  1.00 97.39           C  
ATOM   1855  CD1 LEU A 262     -14.875 -11.936  10.885  1.00 97.39           C  
ATOM   1856  CD2 LEU A 262     -13.525 -10.490   9.375  1.00 97.39           C  
ATOM   1857  N   VAL A 263     -15.454 -14.153   5.851  1.00 97.92           N  
ATOM   1858  CA  VAL A 263     -15.431 -15.389   5.059  1.00 97.92           C  
ATOM   1859  C   VAL A 263     -15.135 -15.097   3.592  1.00 97.92           C  
ATOM   1860  CB  VAL A 263     -16.738 -16.183   5.191  1.00 97.92           C  
ATOM   1861  O   VAL A 263     -14.367 -15.844   2.989  1.00 97.92           O  
ATOM   1862  CG1 VAL A 263     -16.606 -17.566   4.540  1.00 97.92           C  
ATOM   1863  CG2 VAL A 263     -17.102 -16.442   6.651  1.00 97.92           C  
ATOM   1864  N   LEU A 264     -15.676 -14.003   3.036  1.00 98.45           N  
ATOM   1865  CA  LEU A 264     -15.313 -13.530   1.693  1.00 98.45           C  
ATOM   1866  C   LEU A 264     -13.801 -13.286   1.601  1.00 98.45           C  
ATOM   1867  CB  LEU A 264     -16.081 -12.242   1.339  1.00 98.45           C  
ATOM   1868  O   LEU A 264     -13.142 -13.838   0.722  1.00 98.45           O  
ATOM   1869  CG  LEU A 264     -17.605 -12.375   1.172  1.00 98.45           C  
ATOM   1870  CD1 LEU A 264     -18.181 -10.988   0.878  1.00 98.45           C  
ATOM   1871  CD2 LEU A 264     -18.002 -13.302   0.024  1.00 98.45           C  
ATOM   1872  N   GLY A 265     -13.236 -12.544   2.560  1.00 97.13           N  
ATOM   1873  CA  GLY A 265     -11.790 -12.352   2.660  1.00 97.13           C  
ATOM   1874  C   GLY A 265     -11.031 -13.681   2.744  1.00 97.13           C  
ATOM   1875  O   GLY A 265     -10.082 -13.903   1.996  1.00 97.13           O  
ATOM   1876  N   GLY A 266     -11.491 -14.608   3.588  1.00 97.63           N  
ATOM   1877  CA  GLY A 266     -10.883 -15.928   3.764  1.00 97.63           C  
ATOM   1878  C   GLY A 266     -10.814 -16.756   2.481  1.00 97.63           C  
ATOM   1879  O   GLY A 266      -9.740 -17.226   2.104  1.00 97.63           O  
ATOM   1880  N   VAL A 267     -11.923 -16.919   1.759  1.00 97.81           N  
ATOM   1881  CA  VAL A 267     -11.911 -17.725   0.527  1.00 97.81           C  
ATOM   1882  C   VAL A 267     -11.082 -17.079  -0.588  1.00 97.81           C  
ATOM   1883  CB  VAL A 267     -13.324 -18.084   0.045  1.00 97.81           C  
ATOM   1884  O   VAL A 267     -10.440 -17.793  -1.363  1.00 97.81           O  
ATOM   1885  CG1 VAL A 267     -14.050 -18.935   1.094  1.00 97.81           C  
ATOM   1886  CG2 VAL A 267     -14.175 -16.868  -0.338  1.00 97.81           C  
ATOM   1887  N   SER A 268     -11.002 -15.746  -0.629  1.00 97.69           N  
ATOM   1888  CA  SER A 268     -10.153 -15.026  -1.586  1.00 97.69           C  
ATOM   1889  C   SER A 268      -8.659 -15.143  -1.300  1.00 97.69           C  
ATOM   1890  CB  SER A 268     -10.541 -13.559  -1.639  1.00 97.69           C  
ATOM   1891  O   SER A 268      -7.860 -15.069  -2.235  1.00 97.69           O  
ATOM   1892  OG  SER A 268     -11.799 -13.481  -2.258  1.00 97.69           O  
ATOM   1893  N   ILE A 269      -8.252 -15.415  -0.056  1.00 97.98           N  
ATOM   1894  CA  ILE A 269      -6.868 -15.811   0.250  1.00 97.98           C  
ATOM   1895  C   ILE A 269      -6.527 -17.105  -0.489  1.00 97.98           C  
ATOM   1896  CB  ILE A 269      -6.655 -15.981   1.769  1.00 97.98           C  
ATOM   1897  O   ILE A 269      -5.498 -17.182  -1.158  1.00 97.98           O  
ATOM   1898  CG1 ILE A 269      -6.767 -14.615   2.474  1.00 97.98           C  
ATOM   1899  CG2 ILE A 269      -5.310 -16.650   2.089  1.00 97.98           C  
ATOM   1900  CD1 ILE A 269      -6.663 -14.662   4.002  1.00 97.98           C  
ATOM   1901  N   ILE A 270      -7.401 -18.112  -0.414  1.00 97.80           N  
ATOM   1902  CA  ILE A 270      -7.181 -19.396  -1.092  1.00 97.80           C  
ATOM   1903  C   ILE A 270      -7.135 -19.192  -2.608  1.00 97.80           C  
ATOM   1904  CB  ILE A 270      -8.257 -20.426  -0.687  1.00 97.80           C  
ATOM   1905  O   ILE A 270      -6.226 -19.689  -3.273  1.00 97.80           O  
ATOM   1906  CG1 ILE A 270      -8.382 -20.593   0.845  1.00 97.80           C  
ATOM   1907  CG2 ILE A 270      -7.983 -21.784  -1.356  1.00 97.80           C  
ATOM   1908  CD1 ILE A 270      -7.077 -20.931   1.583  1.00 97.80           C  
ATOM   1909  N   ALA A 271      -8.062 -18.399  -3.147  1.00 98.27           N  
ATOM   1910  CA  ALA A 271      -8.062 -18.025  -4.556  1.00 98.27           C  
ATOM   1911  C   ALA A 271      -6.770 -17.299  -4.971  1.00 98.27           C  
ATOM   1912  CB  ALA A 271      -9.290 -17.154  -4.812  1.00 98.27           C  
ATOM   1913  O   ALA A 271      -6.225 -17.582  -6.036  1.00 98.27           O  
ATOM   1914  N   SER A 272      -6.240 -16.416  -4.118  1.00 98.18           N  
ATOM   1915  CA  SER A 272      -4.985 -15.698  -4.359  1.00 98.18           C  
ATOM   1916  C   SER A 272      -3.773 -16.630  -4.337  1.00 98.18           C  
ATOM   1917  CB  SER A 272      -4.782 -14.572  -3.344  1.00 98.18           C  
ATOM   1918  O   SER A 272      -2.934 -16.536  -5.227  1.00 98.18           O  
ATOM   1919  OG  SER A 272      -5.808 -13.605  -3.430  1.00 98.18           O  
ATOM   1920  N   ILE A 273      -3.699 -17.576  -3.392  1.00 97.49           N  
ATOM   1921  CA  ILE A 273      -2.644 -18.607  -3.351  1.00 97.49           C  
ATOM   1922  C   ILE A 273      -2.659 -19.436  -4.640  1.00 97.49           C  
ATOM   1923  CB  ILE A 273      -2.805 -19.509  -2.101  1.00 97.49           C  
ATOM   1924  O   ILE A 273      -1.606 -19.672  -5.237  1.00 97.49           O  
ATOM   1925  CG1 ILE A 273      -2.477 -18.713  -0.818  1.00 97.49           C  
ATOM   1926  CG2 ILE A 273      -1.903 -20.759  -2.190  1.00 97.49           C  
ATOM   1927  CD1 ILE A 273      -2.854 -19.435   0.483  1.00 97.49           C  
ATOM   1928  N   ILE A 274      -3.846 -19.852  -5.096  1.00 97.61           N  
ATOM   1929  CA  ILE A 274      -3.986 -20.587  -6.357  1.00 97.61           C  
ATOM   1930  C   ILE A 274      -3.562 -19.695  -7.528  1.00 97.61           C  
ATOM   1931  CB  ILE A 274      -5.412 -21.156  -6.530  1.00 97.61           C  
ATOM   1932  O   ILE A 274      -2.746 -20.125  -8.336  1.00 97.61           O  
ATOM   1933  CG1 ILE A 274      -5.720 -22.197  -5.427  1.00 97.61           C  
ATOM   1934  CG2 ILE A 274      -5.543 -21.819  -7.917  1.00 97.61           C  
ATOM   1935  CD1 ILE A 274      -7.205 -22.572  -5.332  1.00 97.61           C  
ATOM   1936  N   GLY A 275      -4.036 -18.448  -7.599  1.00 97.57           N  
ATOM   1937  CA  GLY A 275      -3.660 -17.487  -8.639  1.00 97.57           C  
ATOM   1938  C   GLY A 275      -2.150 -17.252  -8.730  1.00 97.57           C  
ATOM   1939  O   GLY A 275      -1.602 -17.238  -9.833  1.00 97.57           O  
ATOM   1940  N   CYS A 276      -1.452 -17.180  -7.592  1.00 96.63           N  
ATOM   1941  CA  CYS A 276       0.008 -17.084  -7.546  1.00 96.63           C  
ATOM   1942  C   CYS A 276       0.695 -18.248  -8.278  1.00 96.63           C  
ATOM   1943  CB  CYS A 276       0.476 -17.037  -6.081  1.00 96.63           C  
ATOM   1944  O   CYS A 276       1.686 -18.033  -8.971  1.00 96.63           O  
ATOM   1945  SG  CYS A 276       0.097 -15.431  -5.328  1.00 96.63           S  
ATOM   1946  N   ALA A 277       0.158 -19.470  -8.199  1.00 94.19           N  
ATOM   1947  CA  ALA A 277       0.731 -20.633  -8.883  1.00 94.19           C  
ATOM   1948  C   ALA A 277       0.632 -20.558 -10.424  1.00 94.19           C  
ATOM   1949  CB  ALA A 277       0.065 -21.902  -8.337  1.00 94.19           C  
ATOM   1950  O   ALA A 277       1.346 -21.289 -11.121  1.00 94.19           O  
ATOM   1951  N   PHE A 278      -0.229 -19.683 -10.960  1.00 95.48           N  
ATOM   1952  CA  PHE A 278      -0.404 -19.455 -12.399  1.00 95.48           C  
ATOM   1953  C   PHE A 278       0.461 -18.316 -12.957  1.00 95.48           C  
ATOM   1954  CB  PHE A 278      -1.890 -19.235 -12.723  1.00 95.48           C  
ATOM   1955  O   PHE A 278       0.523 -18.167 -14.182  1.00 95.48           O  
ATOM   1956  CG  PHE A 278      -2.713 -20.508 -12.718  1.00 95.48           C  
ATOM   1957  CD1 PHE A 278      -3.036 -21.158 -13.923  1.00 95.48           C  
ATOM   1958  CD2 PHE A 278      -3.161 -21.050 -11.506  1.00 95.48           C  
ATOM   1959  CE1 PHE A 278      -3.814 -22.329 -13.911  1.00 95.48           C  
ATOM   1960  CE2 PHE A 278      -3.930 -22.224 -11.484  1.00 95.48           C  
ATOM   1961  CZ  PHE A 278      -4.262 -22.863 -12.690  1.00 95.48           C  
ATOM   1962  N   VAL A 279       1.150 -17.547 -12.106  1.00 95.29           N  
ATOM   1963  CA  VAL A 279       2.100 -16.514 -12.540  1.00 95.29           C  
ATOM   1964  C   VAL A 279       3.413 -17.179 -12.936  1.00 95.29           C  
ATOM   1965  CB  VAL A 279       2.316 -15.438 -11.462  1.00 95.29           C  
ATOM   1966  O   VAL A 279       4.250 -17.500 -12.098  1.00 95.29           O  
ATOM   1967  CG1 VAL A 279       3.289 -14.363 -11.960  1.00 95.29           C  
ATOM   1968  CG2 VAL A 279       0.982 -14.757 -11.136  1.00 95.29           C  
ATOM   1969  N   LYS A 280       3.572 -17.436 -14.237  1.00 91.95           N  
ATOM   1970  CA  LYS A 280       4.774 -18.048 -14.818  1.00 91.95           C  
ATOM   1971  C   LYS A 280       5.072 -17.448 -16.184  1.00 91.95           C  
ATOM   1972  CB  LYS A 280       4.604 -19.572 -14.941  1.00 91.95           C  
ATOM   1973  O   LYS A 280       4.163 -17.311 -17.005  1.00 91.95           O  
ATOM   1974  CG  LYS A 280       4.471 -20.257 -13.573  1.00 91.95           C  
ATOM   1975  CD  LYS A 280       4.425 -21.779 -13.702  1.00 91.95           C  
ATOM   1976  CE  LYS A 280       4.287 -22.363 -12.295  1.00 91.95           C  
ATOM   1977  NZ  LYS A 280       4.169 -23.839 -12.323  1.00 91.95           N  
ATOM   1978  N   ALA A 281       6.342 -17.153 -16.446  1.00 88.58           N  
ATOM   1979  CA  ALA A 281       6.787 -16.784 -17.783  1.00 88.58           C  
ATOM   1980  C   ALA A 281       6.791 -18.022 -18.690  1.00 88.58           C  
ATOM   1981  CB  ALA A 281       8.172 -16.138 -17.730  1.00 88.58           C  
ATOM   1982  O   ALA A 281       7.271 -19.092 -18.312  1.00 88.58           O  
ATOM   1983  N   SER A 282       6.271 -17.860 -19.899  1.00 87.42           N  
ATOM   1984  CA  SER A 282       6.408 -18.838 -20.977  1.00 87.42           C  
ATOM   1985  C   SER A 282       7.763 -18.651 -21.676  1.00 87.42           C  
ATOM   1986  CB  SER A 282       5.255 -18.727 -21.982  1.00 87.42           C  
ATOM   1987  O   SER A 282       8.308 -17.542 -21.658  1.00 87.42           O  
ATOM   1988  OG  SER A 282       4.013 -18.807 -21.306  1.00 87.42           O  
ATOM   1989  N   PRO A 283       8.320 -19.698 -22.310  1.00 80.61           N  
ATOM   1990  CA  PRO A 283       9.575 -19.588 -23.049  1.00 80.61           C  
ATOM   1991  C   PRO A 283       9.535 -18.457 -24.088  1.00 80.61           C  
ATOM   1992  CB  PRO A 283       9.784 -20.958 -23.703  1.00 80.61           C  
ATOM   1993  O   PRO A 283       8.570 -18.337 -24.839  1.00 80.61           O  
ATOM   1994  CG  PRO A 283       9.016 -21.910 -22.788  1.00 80.61           C  
ATOM   1995  CD  PRO A 283       7.828 -21.068 -22.338  1.00 80.61           C  
ATOM   1996  N   GLY A 284      10.577 -17.621 -24.121  1.00 78.66           N  
ATOM   1997  CA  GLY A 284      10.696 -16.500 -25.062  1.00 78.66           C  
ATOM   1998  C   GLY A 284       9.866 -15.252 -24.728  1.00 78.66           C  
ATOM   1999  O   GLY A 284       9.920 -14.282 -25.483  1.00 78.66           O  
ATOM   2000  N   MET A 285       9.117 -15.233 -23.617  1.00 84.16           N  
ATOM   2001  CA  MET A 285       8.418 -14.021 -23.175  1.00 84.16           C  
ATOM   2002  C   MET A 285       9.415 -12.915 -22.821  1.00 84.16           C  
ATOM   2003  CB  MET A 285       7.516 -14.303 -21.962  1.00 84.16           C  
ATOM   2004  O   MET A 285      10.316 -13.142 -22.025  1.00 84.16           O  
ATOM   2005  CG  MET A 285       6.223 -15.010 -22.381  1.00 84.16           C  
ATOM   2006  SD  MET A 285       5.019 -15.329 -21.053  1.00 84.16           S  
ATOM   2007  CE  MET A 285       4.702 -13.663 -20.426  1.00 84.16           C  
ATOM   2008  N   LYS A 286       9.222 -11.717 -23.384  1.00 77.76           N  
ATOM   2009  CA  LYS A 286       9.970 -10.502 -23.011  1.00 77.76           C  
ATOM   2010  C   LYS A 286       9.182  -9.609 -22.051  1.00 77.76           C  
ATOM   2011  CB  LYS A 286      10.397  -9.724 -24.263  1.00 77.76           C  
ATOM   2012  O   LYS A 286       9.726  -9.142 -21.065  1.00 77.76           O  
ATOM   2013  CG  LYS A 286      11.415 -10.492 -25.120  1.00 77.76           C  
ATOM   2014  CD  LYS A 286      11.968  -9.574 -26.218  1.00 77.76           C  
ATOM   2015  CE  LYS A 286      13.072 -10.273 -27.016  1.00 77.76           C  
ATOM   2016  NZ  LYS A 286      13.773  -9.312 -27.904  1.00 77.76           N  
ATOM   2017  N   ASN A 287       7.885  -9.430 -22.309  1.00 84.61           N  
ATOM   2018  CA  ASN A 287       6.972  -8.728 -21.409  1.00 84.61           C  
ATOM   2019  C   ASN A 287       6.259  -9.742 -20.499  1.00 84.61           C  
ATOM   2020  CB  ASN A 287       6.002  -7.873 -22.246  1.00 84.61           C  
ATOM   2021  O   ASN A 287       5.542 -10.620 -20.988  1.00 84.61           O  
ATOM   2022  CG  ASN A 287       5.029  -7.075 -21.392  1.00 84.61           C  
ATOM   2023  ND2 ASN A 287       4.181  -6.279 -21.994  1.00 84.61           N  
ATOM   2024  OD1 ASN A 287       4.984  -7.188 -20.181  1.00 84.61           O  
ATOM   2025  N   VAL A 288       6.446  -9.620 -19.183  1.00 89.19           N  
ATOM   2026  CA  VAL A 288       5.859 -10.525 -18.179  1.00 89.19           C  
ATOM   2027  C   VAL A 288       4.474 -10.100 -17.685  1.00 89.19           C  
ATOM   2028  CB  VAL A 288       6.815 -10.775 -17.000  1.00 89.19           C  
ATOM   2029  O   VAL A 288       3.814 -10.882 -16.998  1.00 89.19           O  
ATOM   2030  CG1 VAL A 288       8.121 -11.407 -17.491  1.00 89.19           C  
ATOM   2031  CG2 VAL A 288       7.112  -9.505 -16.201  1.00 89.19           C  
ATOM   2032  N   MET A 289       3.978  -8.921 -18.076  1.00 88.54           N  
ATOM   2033  CA  MET A 289       2.669  -8.411 -17.653  1.00 88.54           C  
ATOM   2034  C   MET A 289       1.510  -9.400 -17.902  1.00 88.54           C  
ATOM   2035  CB  MET A 289       2.411  -7.037 -18.303  1.00 88.54           C  
ATOM   2036  O   MET A 289       0.707  -9.615 -16.988  1.00 88.54           O  
ATOM   2037  CG  MET A 289       1.245  -6.292 -17.652  1.00 88.54           C  
ATOM   2038  SD  MET A 289       1.552  -5.918 -15.906  1.00 88.54           S  
ATOM   2039  CE  MET A 289       0.144  -4.859 -15.522  1.00 88.54           C  
ATOM   2040  N   PRO A 290       1.436 -10.118 -19.048  1.00 91.57           N  
ATOM   2041  CA  PRO A 290       0.403 -11.135 -19.257  1.00 91.57           C  
ATOM   2042  C   PRO A 290       0.442 -12.283 -18.236  1.00 91.57           C  
ATOM   2043  CB  PRO A 290       0.624 -11.660 -20.681  1.00 91.57           C  
ATOM   2044  O   PRO A 290      -0.607 -12.824 -17.883  1.00 91.57           O  
ATOM   2045  CG  PRO A 290       1.327 -10.503 -21.386  1.00 91.57           C  
ATOM   2046  CD  PRO A 290       2.208  -9.944 -20.275  1.00 91.57           C  
ATOM   2047  N   ALA A 291       1.624 -12.657 -17.731  1.00 93.27           N  
ATOM   2048  CA  ALA A 291       1.750 -13.695 -16.707  1.00 93.27           C  
ATOM   2049  C   ALA A 291       1.190 -13.220 -15.358  1.00 93.27           C  
ATOM   2050  CB  ALA A 291       3.217 -14.129 -16.586  1.00 93.27           C  
ATOM   2051  O   ALA A 291       0.468 -13.966 -14.694  1.00 93.27           O  
ATOM   2052  N   LEU A 292       1.459 -11.966 -14.985  1.00 93.61           N  
ATOM   2053  CA  LEU A 292       0.922 -11.356 -13.767  1.00 93.61           C  
ATOM   2054  C   LEU A 292      -0.602 -11.199 -13.848  1.00 93.61           C  
ATOM   2055  CB  LEU A 292       1.620 -10.004 -13.521  1.00 93.61           C  
ATOM   2056  O   LEU A 292      -1.310 -11.479 -12.876  1.00 93.61           O  
ATOM   2057  CG  LEU A 292       3.143 -10.100 -13.306  1.00 93.61           C  
ATOM   2058  CD1 LEU A 292       3.737  -8.702 -13.223  1.00 93.61           C  
ATOM   2059  CD2 LEU A 292       3.513 -10.835 -12.011  1.00 93.61           C  
ATOM   2060  N   TYR A 293      -1.131 -10.830 -15.018  1.00 92.86           N  
ATOM   2061  CA  TYR A 293      -2.576 -10.758 -15.231  1.00 92.86           C  
ATOM   2062  C   TYR A 293      -3.267 -12.104 -15.229  1.00 92.86           C  
ATOM   2063  CB  TYR A 293      -2.907 -10.026 -16.533  1.00 92.86           C  
ATOM   2064  O   TYR A 293      -4.361 -12.219 -14.678  1.00 92.86           O  
ATOM   2065  CG  TYR A 293      -2.876  -8.525 -16.403  1.00 92.86           C  
ATOM   2066  CD1 TYR A 293      -3.457  -7.914 -15.274  1.00 92.86           C  
ATOM   2067  CD2 TYR A 293      -2.325  -7.735 -17.428  1.00 92.86           C  
ATOM   2068  CE1 TYR A 293      -3.433  -6.524 -15.145  1.00 92.86           C  
ATOM   2069  CE2 TYR A 293      -2.384  -6.332 -17.335  1.00 92.86           C  
ATOM   2070  OH  TYR A 293      -3.032  -4.389 -16.050  1.00 92.86           O  
ATOM   2071  CZ  TYR A 293      -2.941  -5.728 -16.188  1.00 92.86           C  
ATOM   2072  N   LYS A 294      -2.628 -13.138 -15.774  1.00 95.68           N  
ATOM   2073  CA  LYS A 294      -3.149 -14.497 -15.681  1.00 95.68           C  
ATOM   2074  C   LYS A 294      -3.375 -14.900 -14.222  1.00 95.68           C  
ATOM   2075  CB  LYS A 294      -2.182 -15.431 -16.406  1.00 95.68           C  
ATOM   2076  O   LYS A 294      -4.438 -15.425 -13.906  1.00 95.68           O  
ATOM   2077  CG  LYS A 294      -2.750 -16.847 -16.510  1.00 95.68           C  
ATOM   2078  CD  LYS A 294      -1.743 -17.727 -17.249  1.00 95.68           C  
ATOM   2079  CE  LYS A 294      -2.309 -19.136 -17.401  1.00 95.68           C  
ATOM   2080  NZ  LYS A 294      -1.326 -20.019 -18.071  1.00 95.68           N  
ATOM   2081  N   GLY A 295      -2.426 -14.598 -13.331  1.00 96.40           N  
ATOM   2082  CA  GLY A 295      -2.583 -14.842 -11.894  1.00 96.40           C  
ATOM   2083  C   GLY A 295      -3.750 -14.072 -11.273  1.00 96.40           C  
ATOM   2084  O   GLY A 295      -4.571 -14.667 -10.573  1.00 96.40           O  
ATOM   2085  N   LEU A 296      -3.872 -12.774 -11.579  1.00 95.92           N  
ATOM   2086  CA  LEU A 296      -4.982 -11.939 -11.102  1.00 95.92           C  
ATOM   2087  C   LEU A 296      -6.346 -12.470 -11.570  1.00 95.92           C  
ATOM   2088  CB  LEU A 296      -4.780 -10.480 -11.565  1.00 95.92           C  
ATOM   2089  O   LEU A 296      -7.266 -12.588 -10.764  1.00 95.92           O  
ATOM   2090  CG  LEU A 296      -5.936  -9.548 -11.135  1.00 95.92           C  
ATOM   2091  CD1 LEU A 296      -5.953  -9.331  -9.623  1.00 95.92           C  
ATOM   2092  CD2 LEU A 296      -5.857  -8.192 -11.829  1.00 95.92           C  
ATOM   2093  N   ILE A 297      -6.478 -12.792 -12.859  1.00 97.52           N  
ATOM   2094  CA  ILE A 297      -7.731 -13.265 -13.462  1.00 97.52           C  
ATOM   2095  C   ILE A 297      -8.143 -14.602 -12.848  1.00 97.52           C  
ATOM   2096  CB  ILE A 297      -7.587 -13.361 -14.999  1.00 97.52           C  
ATOM   2097  O   ILE A 297      -9.306 -14.774 -12.493  1.00 97.52           O  
ATOM   2098  CG1 ILE A 297      -7.483 -11.944 -15.608  1.00 97.52           C  
ATOM   2099  CG2 ILE A 297      -8.773 -14.117 -15.633  1.00 97.52           C  
ATOM   2100  CD1 ILE A 297      -6.990 -11.933 -17.061  1.00 97.52           C  
ATOM   2101  N   VAL A 298      -7.198 -15.532 -12.675  1.00 98.13           N  
ATOM   2102  CA  VAL A 298      -7.469 -16.823 -12.029  1.00 98.13           C  
ATOM   2103  C   VAL A 298      -7.939 -16.618 -10.588  1.00 98.13           C  
ATOM   2104  CB  VAL A 298      -6.235 -17.743 -12.106  1.00 98.13           C  
ATOM   2105  O   VAL A 298      -8.967 -17.175 -10.205  1.00 98.13           O  
ATOM   2106  CG1 VAL A 298      -6.386 -18.998 -11.238  1.00 98.13           C  
ATOM   2107  CG2 VAL A 298      -6.013 -18.220 -13.549  1.00 98.13           C  
ATOM   2108  N   ALA A 299      -7.253 -15.779  -9.807  1.00 98.23           N  
ATOM   2109  CA  ALA A 299      -7.667 -15.470  -8.440  1.00 98.23           C  
ATOM   2110  C   ALA A 299      -9.059 -14.811  -8.386  1.00 98.23           C  
ATOM   2111  CB  ALA A 299      -6.595 -14.585  -7.796  1.00 98.23           C  
ATOM   2112  O   ALA A 299      -9.874 -15.164  -7.534  1.00 98.23           O  
ATOM   2113  N   GLY A 300      -9.364 -13.897  -9.312  1.00 97.84           N  
ATOM   2114  CA  GLY A 300     -10.663 -13.224  -9.387  1.00 97.84           C  
ATOM   2115  C   GLY A 300     -11.795 -14.173  -9.776  1.00 97.84           C  
ATOM   2116  O   GLY A 300     -12.843 -14.181  -9.134  1.00 97.84           O  
ATOM   2117  N   ALA A 301     -11.571 -15.028 -10.775  1.00 98.29           N  
ATOM   2118  CA  ALA A 301     -12.548 -16.017 -11.221  1.00 98.29           C  
ATOM   2119  C   ALA A 301     -12.847 -17.061 -10.134  1.00 98.29           C  
ATOM   2120  CB  ALA A 301     -12.022 -16.674 -12.503  1.00 98.29           C  
ATOM   2121  O   ALA A 301     -14.009 -17.386  -9.892  1.00 98.29           O  
ATOM   2122  N   ILE A 302     -11.817 -17.553  -9.437  1.00 98.49           N  
ATOM   2123  CA  ILE A 302     -11.996 -18.489  -8.319  1.00 98.49           C  
ATOM   2124  C   ILE A 302     -12.714 -17.800  -7.152  1.00 98.49           C  
ATOM   2125  CB  ILE A 302     -10.641 -19.100  -7.899  1.00 98.49           C  
ATOM   2126  O   ILE A 302     -13.647 -18.380  -6.599  1.00 98.49           O  
ATOM   2127  CG1 ILE A 302     -10.085 -19.999  -9.027  1.00 98.49           C  
ATOM   2128  CG2 ILE A 302     -10.785 -19.925  -6.606  1.00 98.49           C  
ATOM   2129  CD1 ILE A 302      -8.643 -20.455  -8.781  1.00 98.49           C  
ATOM   2130  N   SER A 303     -12.336 -16.560  -6.814  1.00 98.45           N  
ATOM   2131  CA  SER A 303     -13.021 -15.780  -5.773  1.00 98.45           C  
ATOM   2132  C   SER A 303     -14.504 -15.619  -6.090  1.00 98.45           C  
ATOM   2133  CB  SER A 303     -12.407 -14.389  -5.590  1.00 98.45           C  
ATOM   2134  O   SER A 303     -15.332 -15.887  -5.229  1.00 98.45           O  
ATOM   2135  OG  SER A 303     -11.078 -14.494  -5.125  1.00 98.45           O  
ATOM   2136  N   LEU A 304     -14.858 -15.287  -7.337  1.00 98.31           N  
ATOM   2137  CA  LEU A 304     -16.250 -15.161  -7.768  1.00 98.31           C  
ATOM   2138  C   LEU A 304     -17.051 -16.452  -7.538  1.00 98.31           C  
ATOM   2139  CB  LEU A 304     -16.266 -14.749  -9.252  1.00 98.31           C  
ATOM   2140  O   LEU A 304     -18.163 -16.408  -7.012  1.00 98.31           O  
ATOM   2141  CG  LEU A 304     -17.675 -14.608  -9.846  1.00 98.31           C  
ATOM   2142  CD1 LEU A 304     -18.502 -13.533  -9.148  1.00 98.31           C  
ATOM   2143  CD2 LEU A 304     -17.583 -14.252 -11.329  1.00 98.31           C  
ATOM   2144  N   VAL A 305     -16.484 -17.607  -7.898  1.00 98.47           N  
ATOM   2145  CA  VAL A 305     -17.125 -18.909  -7.662  1.00 98.47           C  
ATOM   2146  C   VAL A 305     -17.287 -19.168  -6.164  1.00 98.47           C  
ATOM   2147  CB  VAL A 305     -16.334 -20.041  -8.345  1.00 98.47           C  
ATOM   2148  O   VAL A 305     -18.365 -19.561  -5.719  1.00 98.47           O  
ATOM   2149  CG1 VAL A 305     -16.880 -21.429  -7.994  1.00 98.47           C  
ATOM   2150  CG2 VAL A 305     -16.402 -19.902  -9.871  1.00 98.47           C  
ATOM   2151  N   PHE A 306     -16.250 -18.918  -5.364  1.00 98.26           N  
ATOM   2152  CA  PHE A 306     -16.320 -19.103  -3.917  1.00 98.26           C  
ATOM   2153  C   PHE A 306     -17.309 -18.155  -3.244  1.00 98.26           C  
ATOM   2154  CB  PHE A 306     -14.925 -18.973  -3.302  1.00 98.26           C  
ATOM   2155  O   PHE A 306     -18.013 -18.586  -2.334  1.00 98.26           O  
ATOM   2156  CG  PHE A 306     -13.933 -20.084  -3.606  1.00 98.26           C  
ATOM   2157  CD1 PHE A 306     -14.341 -21.336  -4.118  1.00 98.26           C  
ATOM   2158  CD2 PHE A 306     -12.575 -19.878  -3.301  1.00 98.26           C  
ATOM   2159  CE1 PHE A 306     -13.404 -22.364  -4.311  1.00 98.26           C  
ATOM   2160  CE2 PHE A 306     -11.640 -20.912  -3.477  1.00 98.26           C  
ATOM   2161  CZ  PHE A 306     -12.054 -22.155  -3.983  1.00 98.26           C  
ATOM   2162  N   PHE A 307     -17.435 -16.915  -3.715  1.00 98.58           N  
ATOM   2163  CA  PHE A 307     -18.413 -15.965  -3.196  1.00 98.58           C  
ATOM   2164  C   PHE A 307     -19.826 -16.503  -3.322  1.00 98.58           C  
ATOM   2165  CB  PHE A 307     -18.265 -14.608  -3.889  1.00 98.58           C  
ATOM   2166  O   PHE A 307     -20.540 -16.490  -2.330  1.00 98.58           O  
ATOM   2167  CG  PHE A 307     -16.967 -13.876  -3.615  1.00 98.58           C  
ATOM   2168  CD1 PHE A 307     -16.116 -14.245  -2.549  1.00 98.58           C  
ATOM   2169  CD2 PHE A 307     -16.619 -12.790  -4.437  1.00 98.58           C  
ATOM   2170  CE1 PHE A 307     -14.959 -13.506  -2.286  1.00 98.58           C  
ATOM   2171  CE2 PHE A 307     -15.455 -12.054  -4.172  1.00 98.58           C  
ATOM   2172  CZ  PHE A 307     -14.640 -12.409  -3.090  1.00 98.58           C  
ATOM   2173  N   PHE A 308     -20.202 -17.087  -4.464  1.00 98.32           N  
ATOM   2174  CA  PHE A 308     -21.528 -17.689  -4.624  1.00 98.32           C  
ATOM   2175  C   PHE A 308     -21.843 -18.714  -3.521  1.00 98.32           C  
ATOM   2176  CB  PHE A 308     -21.622 -18.341  -6.007  1.00 98.32           C  
ATOM   2177  O   PHE A 308     -22.898 -18.649  -2.883  1.00 98.32           O  
ATOM   2178  CG  PHE A 308     -22.953 -19.017  -6.246  1.00 98.32           C  
ATOM   2179  CD1 PHE A 308     -23.068 -20.414  -6.123  1.00 98.32           C  
ATOM   2180  CD2 PHE A 308     -24.085 -18.242  -6.554  1.00 98.32           C  
ATOM   2181  CE1 PHE A 308     -24.313 -21.036  -6.321  1.00 98.32           C  
ATOM   2182  CE2 PHE A 308     -25.330 -18.864  -6.755  1.00 98.32           C  
ATOM   2183  CZ  PHE A 308     -25.443 -20.262  -6.642  1.00 98.32           C  
ATOM   2184  N   PHE A 309     -20.914 -19.637  -3.255  1.00 97.29           N  
ATOM   2185  CA  PHE A 309     -21.099 -20.656  -2.220  1.00 97.29           C  
ATOM   2186  C   PHE A 309     -21.084 -20.059  -0.812  1.00 97.29           C  
ATOM   2187  CB  PHE A 309     -20.044 -21.757  -2.372  1.00 97.29           C  
ATOM   2188  O   PHE A 309     -21.951 -20.388  -0.006  1.00 97.29           O  
ATOM   2189  CG  PHE A 309     -20.198 -22.561  -3.646  1.00 97.29           C  
ATOM   2190  CD1 PHE A 309     -21.300 -23.424  -3.801  1.00 97.29           C  
ATOM   2191  CD2 PHE A 309     -19.254 -22.446  -4.682  1.00 97.29           C  
ATOM   2192  CE1 PHE A 309     -21.461 -24.160  -4.989  1.00 97.29           C  
ATOM   2193  CE2 PHE A 309     -19.416 -23.180  -5.869  1.00 97.29           C  
ATOM   2194  CZ  PHE A 309     -20.519 -24.035  -6.024  1.00 97.29           C  
ATOM   2195  N   VAL A 310     -20.160 -19.141  -0.520  1.00 96.81           N  
ATOM   2196  CA  VAL A 310     -20.082 -18.462   0.780  1.00 96.81           C  
ATOM   2197  C   VAL A 310     -21.368 -17.694   1.072  1.00 96.81           C  
ATOM   2198  CB  VAL A 310     -18.850 -17.542   0.846  1.00 96.81           C  
ATOM   2199  O   VAL A 310     -21.922 -17.843   2.162  1.00 96.81           O  
ATOM   2200  CG1 VAL A 310     -18.862 -16.623   2.074  1.00 96.81           C  
ATOM   2201  CG2 VAL A 310     -17.576 -18.387   0.939  1.00 96.81           C  
ATOM   2202  N   THR A 311     -21.899 -16.939   0.108  1.00 97.71           N  
ATOM   2203  CA  THR A 311     -23.148 -16.190   0.284  1.00 97.71           C  
ATOM   2204  C   THR A 311     -24.313 -17.122   0.605  1.00 97.71           C  
ATOM   2205  CB  THR A 311     -23.499 -15.356  -0.957  1.00 97.71           C  
ATOM   2206  O   THR A 311     -25.034 -16.876   1.569  1.00 97.71           O  
ATOM   2207  CG2 THR A 311     -24.587 -14.343  -0.636  1.00 97.71           C  
ATOM   2208  OG1 THR A 311     -22.409 -14.625  -1.451  1.00 97.71           O  
ATOM   2209  N   ARG A 312     -24.465 -18.231  -0.138  1.00 95.45           N  
ATOM   2210  CA  ARG A 312     -25.504 -19.249   0.117  1.00 95.45           C  
ATOM   2211  C   ARG A 312     -25.355 -19.932   1.481  1.00 95.45           C  
ATOM   2212  CB  ARG A 312     -25.463 -20.320  -0.991  1.00 95.45           C  
ATOM   2213  O   ARG A 312     -26.348 -20.362   2.061  1.00 95.45           O  
ATOM   2214  CG  ARG A 312     -25.986 -19.880  -2.369  1.00 95.45           C  
ATOM   2215  CD  ARG A 312     -27.476 -19.543  -2.321  1.00 95.45           C  
ATOM   2216  NE  ARG A 312     -28.084 -19.445  -3.661  1.00 95.45           N  
ATOM   2217  NH1 ARG A 312     -30.283 -19.511  -2.973  1.00 95.45           N  
ATOM   2218  NH2 ARG A 312     -29.812 -19.330  -5.141  1.00 95.45           N  
ATOM   2219  CZ  ARG A 312     -29.385 -19.437  -3.914  1.00 95.45           C  
ATOM   2220  N   MET A 313     -24.125 -20.076   1.972  1.00 92.74           N  
ATOM   2221  CA  MET A 313     -23.826 -20.800   3.208  1.00 92.74           C  
ATOM   2222  C   MET A 313     -23.951 -19.951   4.476  1.00 92.74           C  
ATOM   2223  CB  MET A 313     -22.408 -21.378   3.129  1.00 92.74           C  
ATOM   2224  O   MET A 313     -24.270 -20.516   5.526  1.00 92.74           O  
ATOM   2225  CG  MET A 313     -22.327 -22.587   2.194  1.00 92.74           C  
ATOM   2226  SD  MET A 313     -20.643 -23.206   1.929  1.00 92.74           S  
ATOM   2227  CE  MET A 313     -20.235 -23.793   3.592  1.00 92.74           C  
ATOM   2228  N   VAL A 314     -23.642 -18.652   4.392  1.00 95.27           N  
ATOM   2229  CA  VAL A 314     -23.538 -17.743   5.547  1.00 95.27           C  
ATOM   2230  C   VAL A 314     -24.782 -16.874   5.706  1.00 95.27           C  
ATOM   2231  CB  VAL A 314     -22.272 -16.862   5.444  1.00 95.27           C  
ATOM   2232  O   VAL A 314     -25.261 -16.717   6.826  1.00 95.27           O  
ATOM   2233  CG1 VAL A 314     -22.141 -15.890   6.626  1.00 95.27           C  
ATOM   2234  CG2 VAL A 314     -20.999 -17.721   5.423  1.00 95.27           C  
ATOM   2235  N   MET A 315     -25.311 -16.314   4.614  1.00 95.68           N  
ATOM   2236  CA  MET A 315     -26.390 -15.327   4.682  1.00 95.68           C  
ATOM   2237  C   MET A 315     -27.768 -15.987   4.551  1.00 95.68           C  
ATOM   2238  CB  MET A 315     -26.197 -14.238   3.614  1.00 95.68           C  
ATOM   2239  O   MET A 315     -27.983 -16.728   3.590  1.00 95.68           O  
ATOM   2240  CG  MET A 315     -24.965 -13.371   3.905  1.00 95.68           C  
ATOM   2241  SD  MET A 315     -24.965 -12.523   5.515  1.00 95.68           S  
ATOM   2242  CE  MET A 315     -26.389 -11.408   5.371  1.00 95.68           C  
ATOM   2243  N   PRO A 316     -28.725 -15.705   5.455  1.00 94.00           N  
ATOM   2244  CA  PRO A 316     -30.127 -16.067   5.251  1.00 94.00           C  
ATOM   2245  C   PRO A 316     -30.705 -15.361   4.015  1.00 94.00           C  
ATOM   2246  CB  PRO A 316     -30.862 -15.662   6.534  1.00 94.00           C  
ATOM   2247  O   PRO A 316     -30.374 -14.204   3.744  1.00 94.00           O  
ATOM   2248  CG  PRO A 316     -29.751 -15.534   7.577  1.00 94.00           C  
ATOM   2249  CD  PRO A 316     -28.553 -15.072   6.753  1.00 94.00           C  
ATOM   2250  N   ASP A 317     -31.562 -16.046   3.252  1.00 94.07           N  
ATOM   2251  CA  ASP A 317     -32.099 -15.502   1.991  1.00 94.07           C  
ATOM   2252  C   ASP A 317     -33.182 -14.431   2.180  1.00 94.07           C  
ATOM   2253  CB  ASP A 317     -32.565 -16.638   1.066  1.00 94.07           C  
ATOM   2254  O   ASP A 317     -33.543 -13.745   1.225  1.00 94.07           O  
ATOM   2255  CG  ASP A 317     -32.669 -16.180  -0.398  1.00 94.07           C  
ATOM   2256  OD1 ASP A 317     -31.760 -15.442  -0.857  1.00 94.07           O  
ATOM   2257  OD2 ASP A 317     -33.627 -16.596  -1.086  1.00 94.07           O  
ATOM   2258  N   ASP A 318     -33.650 -14.243   3.410  1.00 91.78           N  
ATOM   2259  CA  ASP A 318     -34.635 -13.252   3.834  1.00 91.78           C  
ATOM   2260  C   ASP A 318     -34.035 -12.097   4.658  1.00 91.78           C  
ATOM   2261  CB  ASP A 318     -35.764 -13.973   4.591  1.00 91.78           C  
ATOM   2262  O   ASP A 318     -34.772 -11.199   5.066  1.00 91.78           O  
ATOM   2263  CG  ASP A 318     -35.318 -14.660   5.892  1.00 91.78           C  
ATOM   2264  OD1 ASP A 318     -34.102 -14.948   6.036  1.00 91.78           O  
ATOM   2265  OD2 ASP A 318     -36.215 -14.947   6.711  1.00 91.78           O  
ATOM   2266  N   ALA A 319     -32.712 -12.058   4.871  1.00 91.32           N  
ATOM   2267  CA  ALA A 319     -32.084 -11.095   5.786  1.00 91.32           C  
ATOM   2268  C   ALA A 319     -32.264  -9.610   5.383  1.00 91.32           C  
ATOM   2269  CB  ALA A 319     -30.608 -11.476   5.960  1.00 91.32           C  
ATOM   2270  O   ALA A 319     -32.250  -8.736   6.246  1.00 91.32           O  
ATOM   2271  N   LEU A 320     -32.465  -9.328   4.091  1.00 90.14           N  
ATOM   2272  CA  LEU A 320     -32.859  -8.035   3.502  1.00 90.14           C  
ATOM   2273  C   LEU A 320     -34.160  -8.169   2.675  1.00 90.14           C  
ATOM   2274  CB  LEU A 320     -31.696  -7.473   2.655  1.00 90.14           C  
ATOM   2275  O   LEU A 320     -34.393  -7.420   1.721  1.00 90.14           O  
ATOM   2276  CG  LEU A 320     -30.463  -7.033   3.458  1.00 90.14           C  
ATOM   2277  CD1 LEU A 320     -29.310  -6.723   2.500  1.00 90.14           C  
ATOM   2278  CD2 LEU A 320     -30.755  -5.773   4.275  1.00 90.14           C  
ATOM   2279  N   GLY A 321     -34.998  -9.156   3.004  1.00 89.78           N  
ATOM   2280  CA  GLY A 321     -36.152  -9.578   2.206  1.00 89.78           C  
ATOM   2281  C   GLY A 321     -35.808 -10.642   1.156  1.00 89.78           C  
ATOM   2282  O   GLY A 321     -34.686 -11.136   1.094  1.00 89.78           O  
ATOM   2283  N   ALA A 322     -36.781 -11.024   0.327  1.00 88.38           N  
ATOM   2284  CA  ALA A 322     -36.640 -12.161  -0.587  1.00 88.38           C  
ATOM   2285  C   ALA A 322     -35.472 -12.010  -1.586  1.00 88.38           C  
ATOM   2286  CB  ALA A 322     -37.973 -12.381  -1.313  1.00 88.38           C  
ATOM   2287  O   ALA A 322     -35.334 -10.983  -2.263  1.00 88.38           O  
ATOM   2288  N   GLY A 323     -34.670 -13.071  -1.718  1.00 93.23           N  
ATOM   2289  CA  GLY A 323     -33.541 -13.141  -2.647  1.00 93.23           C  
ATOM   2290  C   GLY A 323     -32.289 -12.408  -2.163  1.00 93.23           C  
ATOM   2291  O   GLY A 323     -31.468 -11.991  -2.988  1.00 93.23           O  
ATOM   2292  N   THR A 324     -32.132 -12.226  -0.848  1.00 95.59           N  
ATOM   2293  CA  THR A 324     -30.974 -11.547  -0.248  1.00 95.59           C  
ATOM   2294  C   THR A 324     -29.653 -12.170  -0.685  1.00 95.59           C  
ATOM   2295  CB  THR A 324     -31.054 -11.572   1.283  1.00 95.59           C  
ATOM   2296  O   THR A 324     -28.704 -11.443  -0.978  1.00 95.59           O  
ATOM   2297  CG2 THR A 324     -29.832 -10.930   1.942  1.00 95.59           C  
ATOM   2298  OG1 THR A 324     -32.147 -10.802   1.697  1.00 95.59           O  
ATOM   2299  N   GLN A 325     -29.581 -13.499  -0.806  1.00 97.38           N  
ATOM   2300  CA  GLN A 325     -28.341 -14.172  -1.195  1.00 97.38           C  
ATOM   2301  C   GLN A 325     -27.897 -13.752  -2.599  1.00 97.38           C  
ATOM   2302  CB  GLN A 325     -28.523 -15.695  -1.135  1.00 97.38           C  
ATOM   2303  O   GLN A 325     -26.735 -13.417  -2.812  1.00 97.38           O  
ATOM   2304  CG  GLN A 325     -28.673 -16.213   0.303  1.00 97.38           C  
ATOM   2305  CD  GLN A 325     -29.073 -17.685   0.381  1.00 97.38           C  
ATOM   2306  NE2 GLN A 325     -28.855 -18.321   1.503  1.00 97.38           N  
ATOM   2307  OE1 GLN A 325     -29.525 -18.320  -0.564  1.00 97.38           O  
ATOM   2308  N   MET A 326     -28.820 -13.708  -3.563  1.00 98.13           N  
ATOM   2309  CA  MET A 326     -28.486 -13.318  -4.937  1.00 98.13           C  
ATOM   2310  C   MET A 326     -28.141 -11.831  -5.051  1.00 98.13           C  
ATOM   2311  CB  MET A 326     -29.629 -13.685  -5.891  1.00 98.13           C  
ATOM   2312  O   MET A 326     -27.267 -11.466  -5.835  1.00 98.13           O  
ATOM   2313  CG  MET A 326     -29.788 -15.203  -6.055  1.00 98.13           C  
ATOM   2314  SD  MET A 326     -28.307 -16.133  -6.572  1.00 98.13           S  
ATOM   2315  CE  MET A 326     -27.874 -15.277  -8.115  1.00 98.13           C  
ATOM   2316  N   ARG A 327     -28.777 -10.981  -4.239  1.00 98.26           N  
ATOM   2317  CA  ARG A 327     -28.469  -9.547  -4.163  1.00 98.26           C  
ATOM   2318  C   ARG A 327     -27.063  -9.293  -3.618  1.00 98.26           C  
ATOM   2319  CB  ARG A 327     -29.522  -8.858  -3.292  1.00 98.26           C  
ATOM   2320  O   ARG A 327     -26.294  -8.559  -4.233  1.00 98.26           O  
ATOM   2321  CG  ARG A 327     -30.899  -8.776  -3.968  1.00 98.26           C  
ATOM   2322  CD  ARG A 327     -31.931  -8.249  -2.967  1.00 98.26           C  
ATOM   2323  NE  ARG A 327     -33.309  -8.346  -3.479  1.00 98.26           N  
ATOM   2324  NH1 ARG A 327     -34.257  -6.938  -1.931  1.00 98.26           N  
ATOM   2325  NH2 ARG A 327     -35.555  -8.003  -3.401  1.00 98.26           N  
ATOM   2326  CZ  ARG A 327     -34.363  -7.758  -2.940  1.00 98.26           C  
ATOM   2327  N   LEU A 328     -26.698  -9.944  -2.512  1.00 98.46           N  
ATOM   2328  CA  LEU A 328     -25.361  -9.827  -1.919  1.00 98.46           C  
ATOM   2329  C   LEU A 328     -24.278 -10.438  -2.809  1.00 98.46           C  
ATOM   2330  CB  LEU A 328     -25.344 -10.480  -0.529  1.00 98.46           C  
ATOM   2331  O   LEU A 328     -23.202  -9.859  -2.935  1.00 98.46           O  
ATOM   2332  CG  LEU A 328     -26.172  -9.730   0.526  1.00 98.46           C  
ATOM   2333  CD1 LEU A 328     -26.166 -10.525   1.826  1.00 98.46           C  
ATOM   2334  CD2 LEU A 328     -25.617  -8.339   0.834  1.00 98.46           C  
ATOM   2335  N   PHE A 329     -24.568 -11.556  -3.478  1.00 98.61           N  
ATOM   2336  CA  PHE A 329     -23.672 -12.100  -4.496  1.00 98.61           C  
ATOM   2337  C   PHE A 329     -23.471 -11.108  -5.653  1.00 98.61           C  
ATOM   2338  CB  PHE A 329     -24.224 -13.437  -5.001  1.00 98.61           C  
ATOM   2339  O   PHE A 329     -22.341 -10.877  -6.079  1.00 98.61           O  
ATOM   2340  CG  PHE A 329     -23.403 -14.009  -6.136  1.00 98.61           C  
ATOM   2341  CD1 PHE A 329     -23.931 -14.068  -7.441  1.00 98.61           C  
ATOM   2342  CD2 PHE A 329     -22.079 -14.414  -5.897  1.00 98.61           C  
ATOM   2343  CE1 PHE A 329     -23.141 -14.553  -8.498  1.00 98.61           C  
ATOM   2344  CE2 PHE A 329     -21.287 -14.882  -6.957  1.00 98.61           C  
ATOM   2345  CZ  PHE A 329     -21.819 -14.964  -8.255  1.00 98.61           C  
ATOM   2346  N   GLY A 330     -24.543 -10.453  -6.112  1.00 98.60           N  
ATOM   2347  CA  GLY A 330     -24.458  -9.372  -7.094  1.00 98.60           C  
ATOM   2348  C   GLY A 330     -23.570  -8.212  -6.626  1.00 98.60           C  
ATOM   2349  O   GLY A 330     -22.784  -7.693  -7.413  1.00 98.60           O  
ATOM   2350  N   ALA A 331     -23.624  -7.839  -5.343  1.00 98.57           N  
ATOM   2351  CA  ALA A 331     -22.745  -6.810  -4.786  1.00 98.57           C  
ATOM   2352  C   ALA A 331     -21.264  -7.241  -4.801  1.00 98.57           C  
ATOM   2353  CB  ALA A 331     -23.230  -6.445  -3.380  1.00 98.57           C  
ATOM   2354  O   ALA A 331     -20.389  -6.432  -5.114  1.00 98.57           O  
ATOM   2355  N   CYS A 332     -20.971  -8.525  -4.559  1.00 98.63           N  
ATOM   2356  CA  CYS A 332     -19.623  -9.069  -4.752  1.00 98.63           C  
ATOM   2357  C   CYS A 332     -19.175  -8.974  -6.221  1.00 98.63           C  
ATOM   2358  CB  CYS A 332     -19.550 -10.525  -4.270  1.00 98.63           C  
ATOM   2359  O   CYS A 332     -18.058  -8.547  -6.508  1.00 98.63           O  
ATOM   2360  SG  CYS A 332     -19.955 -10.688  -2.511  1.00 98.63           S  
ATOM   2361  N   VAL A 333     -20.057  -9.306  -7.172  1.00 98.74           N  
ATOM   2362  CA  VAL A 333     -19.766  -9.148  -8.609  1.00 98.74           C  
ATOM   2363  C   VAL A 333     -19.408  -7.697  -8.929  1.00 98.74           C  
ATOM   2364  CB  VAL A 333     -20.942  -9.614  -9.492  1.00 98.74           C  
ATOM   2365  O   VAL A 333     -18.401  -7.459  -9.592  1.00 98.74           O  
ATOM   2366  CG1 VAL A 333     -20.680  -9.358 -10.983  1.00 98.74           C  
ATOM   2367  CG2 VAL A 333     -21.205 -11.113  -9.343  1.00 98.74           C  
ATOM   2368  N   VAL A 334     -20.174  -6.729  -8.416  1.00 98.58           N  
ATOM   2369  CA  VAL A 334     -19.888  -5.296  -8.592  1.00 98.58           C  
ATOM   2370  C   VAL A 334     -18.486  -4.939  -8.084  1.00 98.58           C  
ATOM   2371  CB  VAL A 334     -20.973  -4.431  -7.915  1.00 98.58           C  
ATOM   2372  O   VAL A 334     -17.741  -4.268  -8.796  1.00 98.58           O  
ATOM   2373  CG1 VAL A 334     -20.606  -2.944  -7.906  1.00 98.58           C  
ATOM   2374  CG2 VAL A 334     -22.317  -4.551  -8.647  1.00 98.58           C  
ATOM   2375  N   GLY A 335     -18.082  -5.429  -6.907  1.00 97.84           N  
ATOM   2376  CA  GLY A 335     -16.741  -5.190  -6.357  1.00 97.84           C  
ATOM   2377  C   GLY A 335     -15.601  -5.786  -7.196  1.00 97.84           C  
ATOM   2378  O   GLY A 335     -14.578  -5.130  -7.420  1.00 97.84           O  
ATOM   2379  N   LEU A 336     -15.771  -7.003  -7.724  1.00 97.72           N  
ATOM   2380  CA  LEU A 336     -14.786  -7.616  -8.628  1.00 97.72           C  
ATOM   2381  C   LEU A 336     -14.716  -6.902  -9.985  1.00 97.72           C  
ATOM   2382  CB  LEU A 336     -15.096  -9.109  -8.832  1.00 97.72           C  
ATOM   2383  O   LEU A 336     -13.623  -6.701 -10.517  1.00 97.72           O  
ATOM   2384  CG  LEU A 336     -14.859 -10.002  -7.602  1.00 97.72           C  
ATOM   2385  CD1 LEU A 336     -15.165 -11.451  -7.974  1.00 97.72           C  
ATOM   2386  CD2 LEU A 336     -13.419  -9.939  -7.086  1.00 97.72           C  
ATOM   2387  N   VAL A 337     -15.857  -6.472 -10.529  1.00 97.79           N  
ATOM   2388  CA  VAL A 337     -15.904  -5.675 -11.763  1.00 97.79           C  
ATOM   2389  C   VAL A 337     -15.213  -4.329 -11.556  1.00 97.79           C  
ATOM   2390  CB  VAL A 337     -17.353  -5.499 -12.255  1.00 97.79           C  
ATOM   2391  O   VAL A 337     -14.406  -3.934 -12.395  1.00 97.79           O  
ATOM   2392  CG1 VAL A 337     -17.471  -4.475 -13.393  1.00 97.79           C  
ATOM   2393  CG2 VAL A 337     -17.897  -6.830 -12.791  1.00 97.79           C  
ATOM   2394  N   LEU A 338     -15.450  -3.657 -10.425  1.00 97.12           N  
ATOM   2395  CA  LEU A 338     -14.758  -2.413 -10.090  1.00 97.12           C  
ATOM   2396  C   LEU A 338     -13.243  -2.627  -9.968  1.00 97.12           C  
ATOM   2397  CB  LEU A 338     -15.354  -1.821  -8.801  1.00 97.12           C  
ATOM   2398  O   LEU A 338     -12.473  -1.818 -10.477  1.00 97.12           O  
ATOM   2399  CG  LEU A 338     -14.713  -0.480  -8.394  1.00 97.12           C  
ATOM   2400  CD1 LEU A 338     -14.968   0.620  -9.426  1.00 97.12           C  
ATOM   2401  CD2 LEU A 338     -15.279  -0.011  -7.060  1.00 97.12           C  
ATOM   2402  N   THR A 339     -12.810  -3.740  -9.366  1.00 96.56           N  
ATOM   2403  CA  THR A 339     -11.387  -4.123  -9.306  1.00 96.56           C  
ATOM   2404  C   THR A 339     -10.785  -4.221 -10.705  1.00 96.56           C  
ATOM   2405  CB  THR A 339     -11.192  -5.470  -8.593  1.00 96.56           C  
ATOM   2406  O   THR A 339      -9.760  -3.600 -10.980  1.00 96.56           O  
ATOM   2407  CG2 THR A 339      -9.718  -5.855  -8.448  1.00 96.56           C  
ATOM   2408  OG1 THR A 339     -11.739  -5.420  -7.305  1.00 96.56           O  
ATOM   2409  N   ALA A 340     -11.434  -4.965 -11.606  1.00 96.31           N  
ATOM   2410  CA  ALA A 340     -10.978  -5.118 -12.984  1.00 96.31           C  
ATOM   2411  C   ALA A 340     -10.954  -3.775 -13.733  1.00 96.31           C  
ATOM   2412  CB  ALA A 340     -11.879  -6.143 -13.680  1.00 96.31           C  
ATOM   2413  O   ALA A 340     -10.002  -3.496 -14.459  1.00 96.31           O  
ATOM   2414  N   ALA A 341     -11.962  -2.925 -13.513  1.00 96.75           N  
ATOM   2415  CA  ALA A 341     -12.045  -1.601 -14.115  1.00 96.75           C  
ATOM   2416  C   ALA A 341     -10.917  -0.673 -13.636  1.00 96.75           C  
ATOM   2417  CB  ALA A 341     -13.431  -1.014 -13.829  1.00 96.75           C  
ATOM   2418  O   ALA A 341     -10.270  -0.046 -14.470  1.00 96.75           O  
ATOM   2419  N   MET A 342     -10.630  -0.617 -12.327  1.00 95.24           N  
ATOM   2420  CA  MET A 342      -9.505   0.174 -11.800  1.00 95.24           C  
ATOM   2421  C   MET A 342      -8.181  -0.290 -12.402  1.00 95.24           C  
ATOM   2422  CB  MET A 342      -9.397   0.076 -10.270  1.00 95.24           C  
ATOM   2423  O   MET A 342      -7.404   0.525 -12.886  1.00 95.24           O  
ATOM   2424  CG  MET A 342     -10.509   0.755  -9.471  1.00 95.24           C  
ATOM   2425  SD  MET A 342     -10.872   2.485  -9.859  1.00 95.24           S  
ATOM   2426  CE  MET A 342     -12.163   2.258 -11.104  1.00 95.24           C  
ATOM   2427  N   VAL A 343      -7.955  -1.607 -12.425  1.00 94.73           N  
ATOM   2428  CA  VAL A 343      -6.738  -2.203 -12.982  1.00 94.73           C  
ATOM   2429  C   VAL A 343      -6.554  -1.824 -14.452  1.00 94.73           C  
ATOM   2430  CB  VAL A 343      -6.783  -3.729 -12.779  1.00 94.73           C  
ATOM   2431  O   VAL A 343      -5.491  -1.336 -14.830  1.00 94.73           O  
ATOM   2432  CG1 VAL A 343      -5.727  -4.475 -13.589  1.00 94.73           C  
ATOM   2433  CG2 VAL A 343      -6.579  -4.106 -11.302  1.00 94.73           C  
ATOM   2434  N   TRP A 344      -7.597  -1.998 -15.264  1.00 94.61           N  
ATOM   2435  CA  TRP A 344      -7.557  -1.702 -16.694  1.00 94.61           C  
ATOM   2436  C   TRP A 344      -7.349  -0.212 -16.987  1.00 94.61           C  
ATOM   2437  CB  TRP A 344      -8.859  -2.205 -17.327  1.00 94.61           C  
ATOM   2438  O   TRP A 344      -6.524   0.144 -17.828  1.00 94.61           O  
ATOM   2439  CG  TRP A 344      -9.033  -1.819 -18.760  1.00 94.61           C  
ATOM   2440  CD1 TRP A 344      -8.261  -2.247 -19.783  1.00 94.61           C  
ATOM   2441  CD2 TRP A 344      -9.964  -0.852 -19.335  1.00 94.61           C  
ATOM   2442  CE2 TRP A 344      -9.699  -0.751 -20.733  1.00 94.61           C  
ATOM   2443  CE3 TRP A 344     -10.992  -0.035 -18.815  1.00 94.61           C  
ATOM   2444  NE1 TRP A 344      -8.660  -1.631 -20.953  1.00 94.61           N  
ATOM   2445  CH2 TRP A 344     -11.427   0.918 -21.022  1.00 94.61           C  
ATOM   2446  CZ2 TRP A 344     -10.415   0.113 -21.574  1.00 94.61           C  
ATOM   2447  CZ3 TRP A 344     -11.712   0.844 -19.646  1.00 94.61           C  
ATOM   2448  N   VAL A 345      -8.070   0.673 -16.291  1.00 96.62           N  
ATOM   2449  CA  VAL A 345      -7.954   2.119 -16.518  1.00 96.62           C  
ATOM   2450  C   VAL A 345      -6.586   2.638 -16.099  1.00 96.62           C  
ATOM   2451  CB  VAL A 345      -9.043   2.902 -15.775  1.00 96.62           C  
ATOM   2452  O   VAL A 345      -5.990   3.419 -16.838  1.00 96.62           O  
ATOM   2453  CG1 VAL A 345      -8.846   4.412 -15.924  1.00 96.62           C  
ATOM   2454  CG2 VAL A 345     -10.430   2.611 -16.342  1.00 96.62           C  
ATOM   2455  N   THR A 346      -6.080   2.223 -14.935  1.00 95.27           N  
ATOM   2456  CA  THR A 346      -4.761   2.672 -14.484  1.00 95.27           C  
ATOM   2457  C   THR A 346      -3.679   2.214 -15.455  1.00 95.27           C  
ATOM   2458  CB  THR A 346      -4.464   2.214 -13.055  1.00 95.27           C  
ATOM   2459  O   THR A 346      -2.874   3.044 -15.864  1.00 95.27           O  
ATOM   2460  CG2 THR A 346      -3.126   2.756 -12.562  1.00 95.27           C  
ATOM   2461  OG1 THR A 346      -5.431   2.737 -12.172  1.00 95.27           O  
ATOM   2462  N   GLU A 347      -3.717   0.960 -15.920  1.00 93.88           N  
ATOM   2463  CA  GLU A 347      -2.782   0.482 -16.946  1.00 93.88           C  
ATOM   2464  C   GLU A 347      -2.897   1.281 -18.251  1.00 93.88           C  
ATOM   2465  CB  GLU A 347      -3.021  -1.005 -17.234  1.00 93.88           C  
ATOM   2466  O   GLU A 347      -1.881   1.609 -18.848  1.00 93.88           O  
ATOM   2467  CG  GLU A 347      -1.873  -1.612 -18.065  1.00 93.88           C  
ATOM   2468  CD  GLU A 347      -2.213  -2.964 -18.702  1.00 93.88           C  
ATOM   2469  OE1 GLU A 347      -1.361  -3.501 -19.444  1.00 93.88           O  
ATOM   2470  OE2 GLU A 347      -3.305  -3.507 -18.419  1.00 93.88           O  
ATOM   2471  N   TYR A 348      -4.099   1.652 -18.700  1.00 95.99           N  
ATOM   2472  CA  TYR A 348      -4.247   2.473 -19.908  1.00 95.99           C  
ATOM   2473  C   TYR A 348      -3.513   3.820 -19.805  1.00 95.99           C  
ATOM   2474  CB  TYR A 348      -5.733   2.695 -20.213  1.00 95.99           C  
ATOM   2475  O   TYR A 348      -2.974   4.312 -20.797  1.00 95.99           O  
ATOM   2476  CG  TYR A 348      -5.967   3.659 -21.362  1.00 95.99           C  
ATOM   2477  CD1 TYR A 348      -6.297   5.003 -21.097  1.00 95.99           C  
ATOM   2478  CD2 TYR A 348      -5.781   3.228 -22.689  1.00 95.99           C  
ATOM   2479  CE1 TYR A 348      -6.458   5.915 -22.157  1.00 95.99           C  
ATOM   2480  CE2 TYR A 348      -5.940   4.135 -23.754  1.00 95.99           C  
ATOM   2481  OH  TYR A 348      -6.423   6.361 -24.513  1.00 95.99           O  
ATOM   2482  CZ  TYR A 348      -6.278   5.478 -23.488  1.00 95.99           C  
ATOM   2483  N   TYR A 349      -3.492   4.427 -18.616  1.00 96.47           N  
ATOM   2484  CA  TYR A 349      -2.841   5.717 -18.401  1.00 96.47           C  
ATOM   2485  C   TYR A 349      -1.354   5.621 -18.050  1.00 96.47           C  
ATOM   2486  CB  TYR A 349      -3.619   6.524 -17.363  1.00 96.47           C  
ATOM   2487  O   TYR A 349      -0.650   6.610 -18.246  1.00 96.47           O  
ATOM   2488  CG  TYR A 349      -4.901   7.137 -17.890  1.00 96.47           C  
ATOM   2489  CD1 TYR A 349      -4.829   8.219 -18.784  1.00 96.47           C  
ATOM   2490  CD2 TYR A 349      -6.155   6.654 -17.477  1.00 96.47           C  
ATOM   2491  CE1 TYR A 349      -6.003   8.816 -19.276  1.00 96.47           C  
ATOM   2492  CE2 TYR A 349      -7.337   7.245 -17.965  1.00 96.47           C  
ATOM   2493  OH  TYR A 349      -8.389   8.942 -19.302  1.00 96.47           O  
ATOM   2494  CZ  TYR A 349      -7.259   8.330 -18.864  1.00 96.47           C  
ATOM   2495  N   THR A 350      -0.872   4.469 -17.578  1.00 93.94           N  
ATOM   2496  CA  THR A 350       0.532   4.293 -17.173  1.00 93.94           C  
ATOM   2497  C   THR A 350       1.324   3.319 -18.037  1.00 93.94           C  
ATOM   2498  CB  THR A 350       0.652   3.878 -15.702  1.00 93.94           C  
ATOM   2499  O   THR A 350       2.541   3.375 -18.014  1.00 93.94           O  
ATOM   2500  CG2 THR A 350      -0.021   4.891 -14.777  1.00 93.94           C  
ATOM   2501  OG1 THR A 350       0.056   2.618 -15.482  1.00 93.94           O  
ATOM   2502  N   GLY A 351       0.708   2.446 -18.826  1.00 91.45           N  
ATOM   2503  CA  GLY A 351       1.422   1.482 -19.664  1.00 91.45           C  
ATOM   2504  C   GLY A 351       2.100   2.140 -20.870  1.00 91.45           C  
ATOM   2505  O   GLY A 351       1.484   2.932 -21.589  1.00 91.45           O  
ATOM   2506  N   THR A 352       3.354   1.770 -21.138  1.00 90.36           N  
ATOM   2507  CA  THR A 352       4.182   2.312 -22.237  1.00 90.36           C  
ATOM   2508  C   THR A 352       3.601   2.036 -23.629  1.00 90.36           C  
ATOM   2509  CB  THR A 352       5.605   1.734 -22.166  1.00 90.36           C  
ATOM   2510  O   THR A 352       3.802   2.802 -24.575  1.00 90.36           O  
ATOM   2511  CG2 THR A 352       6.329   2.108 -20.877  1.00 90.36           C  
ATOM   2512  OG1 THR A 352       5.570   0.327 -22.226  1.00 90.36           O  
ATOM   2513  N   GLN A 353       2.806   0.973 -23.759  1.00 88.21           N  
ATOM   2514  CA  GLN A 353       2.111   0.601 -24.989  1.00 88.21           C  
ATOM   2515  C   GLN A 353       0.924   1.515 -25.335  1.00 88.21           C  
ATOM   2516  CB  GLN A 353       1.686  -0.880 -24.929  1.00 88.21           C  
ATOM   2517  O   GLN A 353       0.397   1.432 -26.448  1.00 88.21           O  
ATOM   2518  CG  GLN A 353       0.548  -1.248 -23.950  1.00 88.21           C  
ATOM   2519  CD  GLN A 353       0.979  -1.512 -22.504  1.00 88.21           C  
ATOM   2520  NE2 GLN A 353       0.205  -2.256 -21.746  1.00 88.21           N  
ATOM   2521  OE1 GLN A 353       2.012  -1.071 -22.034  1.00 88.21           O  
ATOM   2522  N   PHE A 354       0.477   2.364 -24.405  1.00 94.38           N  
ATOM   2523  CA  PHE A 354      -0.725   3.173 -24.572  1.00 94.38           C  
ATOM   2524  C   PHE A 354      -0.431   4.647 -24.862  1.00 94.38           C  
ATOM   2525  CB  PHE A 354      -1.655   2.994 -23.367  1.00 94.38           C  
ATOM   2526  O   PHE A 354       0.607   5.214 -24.515  1.00 94.38           O  
ATOM   2527  CG  PHE A 354      -2.183   1.584 -23.187  1.00 94.38           C  
ATOM   2528  CD1 PHE A 354      -3.055   1.022 -24.140  1.00 94.38           C  
ATOM   2529  CD2 PHE A 354      -1.824   0.838 -22.051  1.00 94.38           C  
ATOM   2530  CE1 PHE A 354      -3.567  -0.276 -23.956  1.00 94.38           C  
ATOM   2531  CE2 PHE A 354      -2.353  -0.449 -21.859  1.00 94.38           C  
ATOM   2532  CZ  PHE A 354      -3.218  -1.011 -22.811  1.00 94.38           C  
ATOM   2533  N   LYS A 355      -1.413   5.293 -25.502  1.00 96.83           N  
ATOM   2534  CA  LYS A 355      -1.322   6.683 -25.964  1.00 96.83           C  
ATOM   2535  C   LYS A 355      -0.991   7.702 -24.868  1.00 96.83           C  
ATOM   2536  CB  LYS A 355      -2.605   7.105 -26.691  1.00 96.83           C  
ATOM   2537  O   LYS A 355      -0.260   8.631 -25.195  1.00 96.83           O  
ATOM   2538  CG  LYS A 355      -2.765   6.391 -28.037  1.00 96.83           C  
ATOM   2539  CD  LYS A 355      -3.969   6.963 -28.793  1.00 96.83           C  
ATOM   2540  CE  LYS A 355      -4.074   6.290 -30.163  1.00 96.83           C  
ATOM   2541  NZ  LYS A 355      -5.190   6.849 -30.964  1.00 96.83           N  
ATOM   2542  N   PRO A 356      -1.503   7.611 -23.622  1.00 98.00           N  
ATOM   2543  CA  PRO A 356      -1.185   8.607 -22.599  1.00 98.00           C  
ATOM   2544  C   PRO A 356       0.316   8.716 -22.308  1.00 98.00           C  
ATOM   2545  CB  PRO A 356      -1.998   8.209 -21.366  1.00 98.00           C  
ATOM   2546  O   PRO A 356       0.847   9.822 -22.329  1.00 98.00           O  
ATOM   2547  CG  PRO A 356      -3.205   7.503 -21.982  1.00 98.00           C  
ATOM   2548  CD  PRO A 356      -2.559   6.734 -23.129  1.00 98.00           C  
ATOM   2549  N   VAL A 357       1.015   7.591 -22.144  1.00 96.33           N  
ATOM   2550  CA  VAL A 357       2.470   7.584 -21.915  1.00 96.33           C  
ATOM   2551  C   VAL A 357       3.231   8.017 -23.161  1.00 96.33           C  
ATOM   2552  CB  VAL A 357       2.942   6.195 -21.468  1.00 96.33           C  
ATOM   2553  O   VAL A 357       4.107   8.873 -23.083  1.00 96.33           O  
ATOM   2554  CG1 VAL A 357       4.459   6.149 -21.274  1.00 96.33           C  
ATOM   2555  CG2 VAL A 357       2.292   5.839 -20.136  1.00 96.33           C  
ATOM   2556  N   GLN A 358       2.851   7.501 -24.333  1.00 97.24           N  
ATOM   2557  CA  GLN A 358       3.462   7.897 -25.608  1.00 97.24           C  
ATOM   2558  C   GLN A 358       3.302   9.396 -25.881  1.00 97.24           C  
ATOM   2559  CB  GLN A 358       2.819   7.103 -26.747  1.00 97.24           C  
ATOM   2560  O   GLN A 358       4.189  10.022 -26.451  1.00 97.24           O  
ATOM   2561  CG  GLN A 358       3.199   5.621 -26.681  1.00 97.24           C  
ATOM   2562  CD  GLN A 358       2.360   4.743 -27.596  1.00 97.24           C  
ATOM   2563  NE2 GLN A 358       2.525   3.447 -27.465  1.00 97.24           N  
ATOM   2564  OE1 GLN A 358       1.537   5.184 -28.390  1.00 97.24           O  
ATOM   2565  N   HIS A 359       2.190   9.995 -25.449  1.00 98.13           N  
ATOM   2566  CA  HIS A 359       1.965  11.431 -25.541  1.00 98.13           C  
ATOM   2567  C   HIS A 359       2.930  12.222 -24.650  1.00 98.13           C  
ATOM   2568  CB  HIS A 359       0.505  11.734 -25.189  1.00 98.13           C  
ATOM   2569  O   HIS A 359       3.471  13.230 -25.103  1.00 98.13           O  
ATOM   2570  CG  HIS A 359       0.205  13.206 -25.115  1.00 98.13           C  
ATOM   2571  CD2 HIS A 359      -0.230  13.898 -24.017  1.00 98.13           C  
ATOM   2572  ND1 HIS A 359       0.389  14.118 -26.127  1.00 98.13           N  
ATOM   2573  CE1 HIS A 359       0.062  15.330 -25.653  1.00 98.13           C  
ATOM   2574  NE2 HIS A 359      -0.356  15.243 -24.381  1.00 98.13           N  
ATOM   2575  N   VAL A 360       3.182  11.762 -23.421  1.00 98.46           N  
ATOM   2576  CA  VAL A 360       4.160  12.391 -22.519  1.00 98.46           C  
ATOM   2577  C   VAL A 360       5.582  12.223 -23.065  1.00 98.46           C  
ATOM   2578  CB  VAL A 360       4.025  11.845 -21.083  1.00 98.46           C  
ATOM   2579  O   VAL A 360       6.320  13.203 -23.121  1.00 98.46           O  
ATOM   2580  CG1 VAL A 360       5.052  12.470 -20.131  1.00 98.46           C  
ATOM   2581  CG2 VAL A 360       2.639  12.157 -20.501  1.00 98.46           C  
ATOM   2582  N   ALA A 361       5.938  11.037 -23.571  1.00 98.13           N  
ATOM   2583  CA  ALA A 361       7.227  10.791 -24.224  1.00 98.13           C  
ATOM   2584  C   ALA A 361       7.421  11.678 -25.467  1.00 98.13           C  
ATOM   2585  CB  ALA A 361       7.325   9.302 -24.576  1.00 98.13           C  
ATOM   2586  O   ALA A 361       8.463  12.313 -25.632  1.00 98.13           O  
ATOM   2587  N   GLN A 362       6.385  11.813 -26.299  1.00 98.30           N  
ATOM   2588  CA  GLN A 362       6.390  12.729 -27.436  1.00 98.30           C  
ATOM   2589  C   GLN A 362       6.565  14.185 -26.989  1.00 98.30           C  
ATOM   2590  CB  GLN A 362       5.094  12.552 -28.245  1.00 98.30           C  
ATOM   2591  O   GLN A 362       7.319  14.924 -27.616  1.00 98.30           O  
ATOM   2592  CG  GLN A 362       5.047  13.425 -29.509  1.00 98.30           C  
ATOM   2593  CD  GLN A 362       6.169  13.093 -30.486  1.00 98.30           C  
ATOM   2594  NE2 GLN A 362       6.987  14.044 -30.874  1.00 98.30           N  
ATOM   2595  OE1 GLN A 362       6.321  11.964 -30.916  1.00 98.30           O  
ATOM   2596  N   ALA A 363       5.912  14.612 -25.908  1.00 98.42           N  
ATOM   2597  CA  ALA A 363       6.049  15.968 -25.379  1.00 98.42           C  
ATOM   2598  C   ALA A 363       7.445  16.250 -24.796  1.00 98.42           C  
ATOM   2599  CB  ALA A 363       4.953  16.194 -24.338  1.00 98.42           C  
ATOM   2600  O   ALA A 363       7.874  17.404 -24.772  1.00 98.42           O  
ATOM   2601  N   SER A 364       8.184  15.220 -24.377  1.00 98.18           N  
ATOM   2602  CA  SER A 364       9.587  15.357 -23.972  1.00 98.18           C  
ATOM   2603  C   SER A 364      10.491  15.780 -25.130  1.00 98.18           C  
ATOM   2604  CB  SER A 364      10.120  14.048 -23.388  1.00 98.18           C  
ATOM   2605  O   SER A 364      11.469  16.487 -24.906  1.00 98.18           O  
ATOM   2606  OG  SER A 364       9.282  13.551 -22.367  1.00 98.18           O  
ATOM   2607  N   THR A 365      10.151  15.427 -26.376  1.00 97.41           N  
ATOM   2608  CA  THR A 365      10.948  15.808 -27.563  1.00 97.41           C  
ATOM   2609  C   THR A 365      10.985  17.318 -27.811  1.00 97.41           C  
ATOM   2610  CB  THR A 365      10.473  15.105 -28.844  1.00 97.41           C  
ATOM   2611  O   THR A 365      11.898  17.809 -28.469  1.00 97.41           O  
ATOM   2612  CG2 THR A 365      10.350  13.590 -28.679  1.00 97.41           C  
ATOM   2613  OG1 THR A 365       9.221  15.599 -29.266  1.00 97.41           O  
ATOM   2614  N   THR A 366      10.026  18.067 -27.257  1.00 96.40           N  
ATOM   2615  CA  THR A 366       9.964  19.534 -27.346  1.00 96.40           C  
ATOM   2616  C   THR A 366      10.464  20.242 -26.082  1.00 96.40           C  
ATOM   2617  CB  THR A 366       8.556  20.002 -27.744  1.00 96.40           C  
ATOM   2618  O   THR A 366      10.480  21.472 -26.045  1.00 96.40           O  
ATOM   2619  CG2 THR A 366       8.178  19.518 -29.144  1.00 96.40           C  
ATOM   2620  OG1 THR A 366       7.568  19.489 -26.885  1.00 96.40           O  
ATOM   2621  N   GLY A 367      10.899  19.491 -25.062  1.00 95.60           N  
ATOM   2622  CA  GLY A 367      11.564  20.012 -23.867  1.00 95.60           C  
ATOM   2623  C   GLY A 367      10.833  19.777 -22.539  1.00 95.60           C  
ATOM   2624  O   GLY A 367       9.746  19.204 -22.461  1.00 95.60           O  
ATOM   2625  N   HIS A 368      11.463  20.251 -21.461  1.00 96.99           N  
ATOM   2626  CA  HIS A 368      11.029  20.035 -20.074  1.00 96.99           C  
ATOM   2627  C   HIS A 368       9.627  20.598 -19.793  1.00 96.99           C  
ATOM   2628  CB  HIS A 368      12.053  20.685 -19.127  1.00 96.99           C  
ATOM   2629  O   HIS A 368       8.773  19.911 -19.242  1.00 96.99           O  
ATOM   2630  CG  HIS A 368      13.477  20.241 -19.356  1.00 96.99           C  
ATOM   2631  CD2 HIS A 368      14.379  20.771 -20.240  1.00 96.99           C  
ATOM   2632  ND1 HIS A 368      14.126  19.224 -18.703  1.00 96.99           N  
ATOM   2633  CE1 HIS A 368      15.366  19.115 -19.197  1.00 96.99           C  
ATOM   2634  NE2 HIS A 368      15.564  20.043 -20.142  1.00 96.99           N  
ATOM   2635  N   GLY A 369       9.356  21.843 -20.204  1.00 98.02           N  
ATOM   2636  CA  GLY A 369       8.071  22.496 -19.931  1.00 98.02           C  
ATOM   2637  C   GLY A 369       6.885  21.772 -20.574  1.00 98.02           C  
ATOM   2638  O   GLY A 369       5.848  21.594 -19.940  1.00 98.02           O  
ATOM   2639  N   THR A 370       7.044  21.295 -21.811  1.00 98.20           N  
ATOM   2640  CA  THR A 370       6.000  20.541 -22.518  1.00 98.20           C  
ATOM   2641  C   THR A 370       5.780  19.159 -21.917  1.00 98.20           C  
ATOM   2642  CB  THR A 370       6.316  20.418 -24.014  1.00 98.20           C  
ATOM   2643  O   THR A 370       4.631  18.732 -21.823  1.00 98.20           O  
ATOM   2644  CG2 THR A 370       6.114  21.763 -24.713  1.00 98.20           C  
ATOM   2645  OG1 THR A 370       7.664  20.074 -24.225  1.00 98.20           O  
ATOM   2646  N   ASN A 371       6.839  18.494 -21.445  1.00 98.15           N  
ATOM   2647  CA  ASN A 371       6.721  17.250 -20.686  1.00 98.15           C  
ATOM   2648  C   ASN A 371       5.869  17.439 -19.412  1.00 98.15           C  
ATOM   2649  CB  ASN A 371       8.136  16.732 -20.378  1.00 98.15           C  
ATOM   2650  O   ASN A 371       4.924  16.678 -19.187  1.00 98.15           O  
ATOM   2651  CG  ASN A 371       8.088  15.570 -19.413  1.00 98.15           C  
ATOM   2652  ND2 ASN A 371       8.186  14.351 -19.877  1.00 98.15           N  
ATOM   2653  OD1 ASN A 371       7.883  15.755 -18.232  1.00 98.15           O  
ATOM   2654  N   ILE A 372       6.142  18.480 -18.617  1.00 98.44           N  
ATOM   2655  CA  ILE A 372       5.376  18.765 -17.393  1.00 98.44           C  
ATOM   2656  C   ILE A 372       3.912  19.090 -17.716  1.00 98.44           C  
ATOM   2657  CB  ILE A 372       6.052  19.888 -16.572  1.00 98.44           C  
ATOM   2658  O   ILE A 372       2.999  18.573 -17.073  1.00 98.44           O  
ATOM   2659  CG1 ILE A 372       7.472  19.507 -16.091  1.00 98.44           C  
ATOM   2660  CG2 ILE A 372       5.189  20.294 -15.362  1.00 98.44           C  
ATOM   2661  CD1 ILE A 372       7.552  18.247 -15.222  1.00 98.44           C  
ATOM   2662  N   ILE A 373       3.654  19.896 -18.748  1.00 98.53           N  
ATOM   2663  CA  ILE A 373       2.281  20.215 -19.171  1.00 98.53           C  
ATOM   2664  C   ILE A 373       1.527  18.946 -19.598  1.00 98.53           C  
ATOM   2665  CB  ILE A 373       2.308  21.280 -20.290  1.00 98.53           C  
ATOM   2666  O   ILE A 373       0.376  18.751 -19.200  1.00 98.53           O  
ATOM   2667  CG1 ILE A 373       2.775  22.639 -19.718  1.00 98.53           C  
ATOM   2668  CG2 ILE A 373       0.924  21.444 -20.949  1.00 98.53           C  
ATOM   2669  CD1 ILE A 373       3.196  23.645 -20.798  1.00 98.53           C  
ATOM   2670  N   ALA A 374       2.163  18.076 -20.387  1.00 98.47           N  
ATOM   2671  CA  ALA A 374       1.547  16.846 -20.873  1.00 98.47           C  
ATOM   2672  C   ALA A 374       1.213  15.885 -19.727  1.00 98.47           C  
ATOM   2673  CB  ALA A 374       2.475  16.196 -21.904  1.00 98.47           C  
ATOM   2674  O   ALA A 374       0.088  15.385 -19.664  1.00 98.47           O  
ATOM   2675  N   GLY A 375       2.150  15.671 -18.800  1.00 98.25           N  
ATOM   2676  CA  GLY A 375       1.919  14.796 -17.655  1.00 98.25           C  
ATOM   2677  C   GLY A 375       0.813  15.316 -16.745  1.00 98.25           C  
ATOM   2678  O   GLY A 375      -0.132  14.577 -16.505  1.00 98.25           O  
ATOM   2679  N   LEU A 376       0.815  16.604 -16.364  1.00 98.35           N  
ATOM   2680  CA  LEU A 376      -0.285  17.206 -15.588  1.00 98.35           C  
ATOM   2681  C   LEU A 376      -1.643  17.057 -16.291  1.00 98.35           C  
ATOM   2682  CB  LEU A 376      -0.001  18.701 -15.338  1.00 98.35           C  
ATOM   2683  O   LEU A 376      -2.650  16.737 -15.654  1.00 98.35           O  
ATOM   2684  CG  LEU A 376       1.091  18.996 -14.296  1.00 98.35           C  
ATOM   2685  CD1 LEU A 376       1.379  20.498 -14.273  1.00 98.35           C  
ATOM   2686  CD2 LEU A 376       0.669  18.578 -12.883  1.00 98.35           C  
ATOM   2687  N   GLY A 377      -1.677  17.245 -17.612  1.00 98.53           N  
ATOM   2688  CA  GLY A 377      -2.881  17.039 -18.412  1.00 98.53           C  
ATOM   2689  C   GLY A 377      -3.384  15.591 -18.378  1.00 98.53           C  
ATOM   2690  O   GLY A 377      -4.594  15.364 -18.286  1.00 98.53           O  
ATOM   2691  N   VAL A 378      -2.479  14.608 -18.431  1.00 98.21           N  
ATOM   2692  CA  VAL A 378      -2.804  13.180 -18.274  1.00 98.21           C  
ATOM   2693  C   VAL A 378      -3.281  12.882 -16.850  1.00 98.21           C  
ATOM   2694  CB  VAL A 378      -1.612  12.289 -18.688  1.00 98.21           C  
ATOM   2695  O   VAL A 378      -4.317  12.232 -16.701  1.00 98.21           O  
ATOM   2696  CG1 VAL A 378      -1.830  10.818 -18.313  1.00 98.21           C  
ATOM   2697  CG2 VAL A 378      -1.420  12.344 -20.212  1.00 98.21           C  
ATOM   2698  N   SER A 379      -2.615  13.422 -15.824  1.00 97.74           N  
ATOM   2699  CA  SER A 379      -2.987  13.287 -14.409  1.00 97.74           C  
ATOM   2700  C   SER A 379      -4.449  13.663 -14.182  1.00 97.74           C  
ATOM   2701  CB  SER A 379      -2.116  14.187 -13.519  1.00 97.74           C  
ATOM   2702  O   SER A 379      -5.236  12.851 -13.698  1.00 97.74           O  
ATOM   2703  OG  SER A 379      -0.752  14.037 -13.818  1.00 97.74           O  
ATOM   2704  N   MET A 380      -4.855  14.855 -14.631  1.00 98.17           N  
ATOM   2705  CA  MET A 380      -6.223  15.346 -14.437  1.00 98.17           C  
ATOM   2706  C   MET A 380      -7.248  14.495 -15.200  1.00 98.17           C  
ATOM   2707  CB  MET A 380      -6.311  16.824 -14.849  1.00 98.17           C  
ATOM   2708  O   MET A 380      -8.280  14.121 -14.639  1.00 98.17           O  
ATOM   2709  CG  MET A 380      -5.437  17.716 -13.961  1.00 98.17           C  
ATOM   2710  SD  MET A 380      -5.425  19.468 -14.430  1.00 98.17           S  
ATOM   2711  CE  MET A 380      -6.580  20.149 -13.210  1.00 98.17           C  
ATOM   2712  N   LYS A 381      -6.950  14.122 -16.455  1.00 97.83           N  
ATOM   2713  CA  LYS A 381      -7.826  13.267 -17.280  1.00 97.83           C  
ATOM   2714  C   LYS A 381      -8.004  11.865 -16.701  1.00 97.83           C  
ATOM   2715  CB  LYS A 381      -7.260  13.154 -18.701  1.00 97.83           C  
ATOM   2716  O   LYS A 381      -9.086  11.289 -16.828  1.00 97.83           O  
ATOM   2717  CG  LYS A 381      -7.487  14.431 -19.519  1.00 97.83           C  
ATOM   2718  CD  LYS A 381      -6.782  14.310 -20.874  1.00 97.83           C  
ATOM   2719  CE  LYS A 381      -6.926  15.616 -21.658  1.00 97.83           C  
ATOM   2720  NZ  LYS A 381      -6.131  15.583 -22.911  1.00 97.83           N  
ATOM   2721  N   SER A 382      -6.970  11.326 -16.057  1.00 96.76           N  
ATOM   2722  CA  SER A 382      -6.973   9.960 -15.532  1.00 96.76           C  
ATOM   2723  C   SER A 382      -8.014   9.713 -14.441  1.00 96.76           C  
ATOM   2724  CB  SER A 382      -5.587   9.574 -15.024  1.00 96.76           C  
ATOM   2725  O   SER A 382      -8.419   8.576 -14.236  1.00 96.76           O  
ATOM   2726  OG  SER A 382      -5.292  10.193 -13.788  1.00 96.76           O  
ATOM   2727  N   THR A 383      -8.508  10.770 -13.792  1.00 96.62           N  
ATOM   2728  CA  THR A 383      -9.507  10.673 -12.719  1.00 96.62           C  
ATOM   2729  C   THR A 383     -10.926  10.374 -13.212  1.00 96.62           C  
ATOM   2730  CB  THR A 383      -9.535  11.957 -11.884  1.00 96.62           C  
ATOM   2731  O   THR A 383     -11.726   9.816 -12.463  1.00 96.62           O  
ATOM   2732  CG2 THR A 383      -8.174  12.322 -11.296  1.00 96.62           C  
ATOM   2733  OG1 THR A 383      -9.984  13.051 -12.656  1.00 96.62           O  
ATOM   2734  N   ALA A 384     -11.247  10.691 -14.472  1.00 97.78           N  
ATOM   2735  CA  ALA A 384     -12.621  10.654 -14.973  1.00 97.78           C  
ATOM   2736  C   ALA A 384     -13.219   9.238 -14.979  1.00 97.78           C  
ATOM   2737  CB  ALA A 384     -12.647  11.292 -16.368  1.00 97.78           C  
ATOM   2738  O   ALA A 384     -14.259   8.997 -14.368  1.00 97.78           O  
ATOM   2739  N   TRP A 385     -12.558   8.286 -15.643  1.00 97.33           N  
ATOM   2740  CA  TRP A 385     -13.056   6.909 -15.738  1.00 97.33           C  
ATOM   2741  C   TRP A 385     -13.101   6.184 -14.391  1.00 97.33           C  
ATOM   2742  CB  TRP A 385     -12.269   6.106 -16.780  1.00 97.33           C  
ATOM   2743  O   TRP A 385     -14.139   5.589 -14.098  1.00 97.33           O  
ATOM   2744  CG  TRP A 385     -12.649   6.396 -18.190  1.00 97.33           C  
ATOM   2745  CD1 TRP A 385     -11.821   6.839 -19.162  1.00 97.33           C  
ATOM   2746  CD2 TRP A 385     -13.959   6.235 -18.812  1.00 97.33           C  
ATOM   2747  CE2 TRP A 385     -13.855   6.635 -20.177  1.00 97.33           C  
ATOM   2748  CE3 TRP A 385     -15.218   5.779 -18.364  1.00 97.33           C  
ATOM   2749  NE1 TRP A 385     -12.532   6.993 -20.335  1.00 97.33           N  
ATOM   2750  CH2 TRP A 385     -16.191   6.156 -20.574  1.00 97.33           C  
ATOM   2751  CZ2 TRP A 385     -14.947   6.602 -21.053  1.00 97.33           C  
ATOM   2752  CZ3 TRP A 385     -16.323   5.744 -19.235  1.00 97.33           C  
ATOM   2753  N   PRO A 386     -12.055   6.240 -13.542  1.00 95.67           N  
ATOM   2754  CA  PRO A 386     -12.097   5.608 -12.232  1.00 95.67           C  
ATOM   2755  C   PRO A 386     -13.263   6.103 -11.376  1.00 95.67           C  
ATOM   2756  CB  PRO A 386     -10.748   5.921 -11.586  1.00 95.67           C  
ATOM   2757  O   PRO A 386     -13.997   5.292 -10.818  1.00 95.67           O  
ATOM   2758  CG  PRO A 386      -9.816   6.032 -12.783  1.00 95.67           C  
ATOM   2759  CD  PRO A 386     -10.721   6.785 -13.753  1.00 95.67           C  
ATOM   2760  N   VAL A 387     -13.496   7.418 -11.331  1.00 95.80           N  
ATOM   2761  CA  VAL A 387     -14.602   7.989 -10.552  1.00 95.80           C  
ATOM   2762  C   VAL A 387     -15.960   7.603 -11.140  1.00 95.80           C  
ATOM   2763  CB  VAL A 387     -14.445   9.512 -10.409  1.00 95.80           C  
ATOM   2764  O   VAL A 387     -16.851   7.226 -10.384  1.00 95.80           O  
ATOM   2765  CG1 VAL A 387     -15.662  10.145  -9.723  1.00 95.80           C  
ATOM   2766  CG2 VAL A 387     -13.211   9.827  -9.550  1.00 95.80           C  
ATOM   2767  N   ILE A 388     -16.119   7.598 -12.469  1.00 97.77           N  
ATOM   2768  CA  ILE A 388     -17.348   7.102 -13.115  1.00 97.77           C  
ATOM   2769  C   ILE A 388     -17.622   5.648 -12.710  1.00 97.77           C  
ATOM   2770  CB  ILE A 388     -17.265   7.267 -14.651  1.00 97.77           C  
ATOM   2771  O   ILE A 388     -18.750   5.319 -12.343  1.00 97.77           O  
ATOM   2772  CG1 ILE A 388     -17.389   8.761 -15.027  1.00 97.77           C  
ATOM   2773  CG2 ILE A 388     -18.357   6.457 -15.380  1.00 97.77           C  
ATOM   2774  CD1 ILE A 388     -16.979   9.065 -16.475  1.00 97.77           C  
ATOM   2775  N   PHE A 389     -16.609   4.779 -12.724  1.00 97.36           N  
ATOM   2776  CA  PHE A 389     -16.773   3.387 -12.303  1.00 97.36           C  
ATOM   2777  C   PHE A 389     -17.098   3.255 -10.814  1.00 97.36           C  
ATOM   2778  CB  PHE A 389     -15.533   2.567 -12.678  1.00 97.36           C  
ATOM   2779  O   PHE A 389     -17.938   2.429 -10.463  1.00 97.36           O  
ATOM   2780  CG  PHE A 389     -15.350   2.339 -14.166  1.00 97.36           C  
ATOM   2781  CD1 PHE A 389     -16.420   1.844 -14.938  1.00 97.36           C  
ATOM   2782  CD2 PHE A 389     -14.108   2.586 -14.781  1.00 97.36           C  
ATOM   2783  CE1 PHE A 389     -16.264   1.633 -16.317  1.00 97.36           C  
ATOM   2784  CE2 PHE A 389     -13.955   2.360 -16.162  1.00 97.36           C  
ATOM   2785  CZ  PHE A 389     -15.029   1.891 -16.929  1.00 97.36           C  
ATOM   2786  N   VAL A 390     -16.517   4.091  -9.949  1.00 95.29           N  
ATOM   2787  CA  VAL A 390     -16.897   4.169  -8.529  1.00 95.29           C  
ATOM   2788  C   VAL A 390     -18.366   4.580  -8.381  1.00 95.29           C  
ATOM   2789  CB  VAL A 390     -15.947   5.107  -7.757  1.00 95.29           C  
ATOM   2790  O   VAL A 390     -19.102   3.921  -7.653  1.00 95.29           O  
ATOM   2791  CG1 VAL A 390     -16.477   5.478  -6.366  1.00 95.29           C  
ATOM   2792  CG2 VAL A 390     -14.571   4.450  -7.583  1.00 95.29           C  
ATOM   2793  N   CYS A 391     -18.842   5.592  -9.114  1.00 96.15           N  
ATOM   2794  CA  CYS A 391     -20.253   5.995  -9.100  1.00 96.15           C  
ATOM   2795  C   CYS A 391     -21.187   4.868  -9.568  1.00 96.15           C  
ATOM   2796  CB  CYS A 391     -20.443   7.240  -9.978  1.00 96.15           C  
ATOM   2797  O   CYS A 391     -22.206   4.606  -8.927  1.00 96.15           O  
ATOM   2798  SG  CYS A 391     -19.603   8.681  -9.264  1.00 96.15           S  
ATOM   2799  N   LEU A 392     -20.833   4.173 -10.654  1.00 97.80           N  
ATOM   2800  CA  LEU A 392     -21.592   3.022 -11.152  1.00 97.80           C  
ATOM   2801  C   LEU A 392     -21.610   1.873 -10.137  1.00 97.80           C  
ATOM   2802  CB  LEU A 392     -20.993   2.543 -12.486  1.00 97.80           C  
ATOM   2803  O   LEU A 392     -22.651   1.246  -9.945  1.00 97.80           O  
ATOM   2804  CG  LEU A 392     -21.224   3.487 -13.679  1.00 97.80           C  
ATOM   2805  CD1 LEU A 392     -20.457   2.961 -14.894  1.00 97.80           C  
ATOM   2806  CD2 LEU A 392     -22.703   3.595 -14.055  1.00 97.80           C  
ATOM   2807  N   ALA A 393     -20.489   1.619  -9.460  1.00 97.68           N  
ATOM   2808  CA  ALA A 393     -20.399   0.604  -8.420  1.00 97.68           C  
ATOM   2809  C   ALA A 393     -21.248   0.962  -7.196  1.00 97.68           C  
ATOM   2810  CB  ALA A 393     -18.929   0.393  -8.049  1.00 97.68           C  
ATOM   2811  O   ALA A 393     -21.953   0.099  -6.684  1.00 97.68           O  
ATOM   2812  N   ILE A 394     -21.248   2.229  -6.768  1.00 96.00           N  
ATOM   2813  CA  ILE A 394     -22.116   2.719  -5.690  1.00 96.00           C  
ATOM   2814  C   ILE A 394     -23.583   2.505  -6.063  1.00 96.00           C  
ATOM   2815  CB  ILE A 394     -21.811   4.201  -5.376  1.00 96.00           C  
ATOM   2816  O   ILE A 394     -24.316   1.887  -5.296  1.00 96.00           O  
ATOM   2817  CG1 ILE A 394     -20.426   4.332  -4.705  1.00 96.00           C  
ATOM   2818  CG2 ILE A 394     -22.887   4.826  -4.467  1.00 96.00           C  
ATOM   2819  CD1 ILE A 394     -19.864   5.756  -4.789  1.00 96.00           C  
ATOM   2820  N   TYR A 395     -24.005   2.952  -7.251  1.00 97.46           N  
ATOM   2821  CA  TYR A 395     -25.391   2.801  -7.698  1.00 97.46           C  
ATOM   2822  C   TYR A 395     -25.800   1.326  -7.802  1.00 97.46           C  
ATOM   2823  CB  TYR A 395     -25.582   3.523  -9.038  1.00 97.46           C  
ATOM   2824  O   TYR A 395     -26.828   0.926  -7.258  1.00 97.46           O  
ATOM   2825  CG  TYR A 395     -27.029   3.556  -9.494  1.00 97.46           C  
ATOM   2826  CD1 TYR A 395     -27.518   2.587 -10.393  1.00 97.46           C  
ATOM   2827  CD2 TYR A 395     -27.895   4.543  -8.985  1.00 97.46           C  
ATOM   2828  CE1 TYR A 395     -28.871   2.611 -10.786  1.00 97.46           C  
ATOM   2829  CE2 TYR A 395     -29.247   4.571  -9.376  1.00 97.46           C  
ATOM   2830  OH  TYR A 395     -31.040   3.622 -10.661  1.00 97.46           O  
ATOM   2831  CZ  TYR A 395     -29.736   3.602 -10.279  1.00 97.46           C  
ATOM   2832  N   GLY A 396     -24.970   0.501  -8.448  1.00 98.25           N  
ATOM   2833  CA  GLY A 396     -25.227  -0.926  -8.624  1.00 98.25           C  
ATOM   2834  C   GLY A 396     -25.279  -1.685  -7.298  1.00 98.25           C  
ATOM   2835  O   GLY A 396     -26.216  -2.441  -7.059  1.00 98.25           O  
ATOM   2836  N   ALA A 397     -24.316  -1.458  -6.404  1.00 98.16           N  
ATOM   2837  CA  ALA A 397     -24.266  -2.128  -5.108  1.00 98.16           C  
ATOM   2838  C   ALA A 397     -25.402  -1.675  -4.174  1.00 98.16           C  
ATOM   2839  CB  ALA A 397     -22.888  -1.878  -4.495  1.00 98.16           C  
ATOM   2840  O   ALA A 397     -26.010  -2.508  -3.496  1.00 98.16           O  
ATOM   2841  N   TYR A 398     -25.738  -0.381  -4.186  1.00 96.56           N  
ATOM   2842  CA  TYR A 398     -26.849   0.161  -3.407  1.00 96.56           C  
ATOM   2843  C   TYR A 398     -28.204  -0.368  -3.886  1.00 96.56           C  
ATOM   2844  CB  TYR A 398     -26.817   1.691  -3.449  1.00 96.56           C  
ATOM   2845  O   TYR A 398     -29.028  -0.770  -3.068  1.00 96.56           O  
ATOM   2846  CG  TYR A 398     -27.813   2.335  -2.509  1.00 96.56           C  
ATOM   2847  CD1 TYR A 398     -29.125   2.601  -2.946  1.00 96.56           C  
ATOM   2848  CD2 TYR A 398     -27.434   2.644  -1.188  1.00 96.56           C  
ATOM   2849  CE1 TYR A 398     -30.058   3.173  -2.063  1.00 96.56           C  
ATOM   2850  CE2 TYR A 398     -28.362   3.229  -0.305  1.00 96.56           C  
ATOM   2851  OH  TYR A 398     -30.583   4.055   0.097  1.00 96.56           O  
ATOM   2852  CZ  TYR A 398     -29.678   3.493  -0.744  1.00 96.56           C  
ATOM   2853  N   ALA A 399     -28.429  -0.443  -5.201  1.00 97.75           N  
ATOM   2854  CA  ALA A 399     -29.660  -1.003  -5.761  1.00 97.75           C  
ATOM   2855  C   ALA A 399     -29.860  -2.487  -5.400  1.00 97.75           C  
ATOM   2856  CB  ALA A 399     -29.627  -0.806  -7.281  1.00 97.75           C  
ATOM   2857  O   ALA A 399     -30.992  -2.966  -5.346  1.00 97.75           O  
ATOM   2858  N   LEU A 400     -28.771  -3.217  -5.142  1.00 97.66           N  
ATOM   2859  CA  LEU A 400     -28.817  -4.625  -4.763  1.00 97.66           C  
ATOM   2860  C   LEU A 400     -29.080  -4.817  -3.265  1.00 97.66           C  
ATOM   2861  CB  LEU A 400     -27.512  -5.301  -5.211  1.00 97.66           C  
ATOM   2862  O   LEU A 400     -29.959  -5.596  -2.904  1.00 97.66           O  
ATOM   2863  CG  LEU A 400     -27.382  -5.430  -6.741  1.00 97.66           C  
ATOM   2864  CD1 LEU A 400     -25.942  -5.787  -7.090  1.00 97.66           C  
ATOM   2865  CD2 LEU A 400     -28.284  -6.533  -7.300  1.00 97.66           C  
ATOM   2866  N   ALA A 401     -28.330  -4.145  -2.388  1.00 96.29           N  
ATOM   2867  CA  ALA A 401     -28.387  -4.402  -0.943  1.00 96.29           C  
ATOM   2868  C   ALA A 401     -28.154  -3.151  -0.070  1.00 96.29           C  
ATOM   2869  CB  ALA A 401     -27.438  -5.570  -0.627  1.00 96.29           C  
ATOM   2870  O   ALA A 401     -27.668  -3.250   1.058  1.00 96.29           O  
ATOM   2871  N   GLY A 402     -28.487  -1.965  -0.581  1.00 94.50           N  
ATOM   2872  CA  GLY A 402     -28.351  -0.698   0.138  1.00 94.50           C  
ATOM   2873  C   GLY A 402     -26.907  -0.392   0.544  1.00 94.50           C  
ATOM   2874  O   GLY A 402     -25.953  -0.774  -0.137  1.00 94.50           O  
ATOM   2875  N   LEU A 403     -26.735   0.281   1.684  1.00 93.66           N  
ATOM   2876  CA  LEU A 403     -25.409   0.629   2.211  1.00 93.66           C  
ATOM   2877  C   LEU A 403     -24.562  -0.614   2.516  1.00 93.66           C  
ATOM   2878  CB  LEU A 403     -25.560   1.494   3.473  1.00 93.66           C  
ATOM   2879  O   LEU A 403     -23.359  -0.619   2.259  1.00 93.66           O  
ATOM   2880  CG  LEU A 403     -26.265   2.843   3.273  1.00 93.66           C  
ATOM   2881  CD1 LEU A 403     -26.420   3.543   4.619  1.00 93.66           C  
ATOM   2882  CD2 LEU A 403     -25.479   3.758   2.332  1.00 93.66           C  
ATOM   2883  N   TYR A 404     -25.189  -1.698   2.982  1.00 95.98           N  
ATOM   2884  CA  TYR A 404     -24.482  -2.960   3.186  1.00 95.98           C  
ATOM   2885  C   TYR A 404     -24.004  -3.564   1.858  1.00 95.98           C  
ATOM   2886  CB  TYR A 404     -25.364  -3.931   3.975  1.00 95.98           C  
ATOM   2887  O   TYR A 404     -22.899  -4.090   1.785  1.00 95.98           O  
ATOM   2888  CG  TYR A 404     -24.622  -5.174   4.418  1.00 95.98           C  
ATOM   2889  CD1 TYR A 404     -25.065  -6.444   4.005  1.00 95.98           C  
ATOM   2890  CD2 TYR A 404     -23.484  -5.059   5.242  1.00 95.98           C  
ATOM   2891  CE1 TYR A 404     -24.374  -7.599   4.414  1.00 95.98           C  
ATOM   2892  CE2 TYR A 404     -22.793  -6.213   5.655  1.00 95.98           C  
ATOM   2893  OH  TYR A 404     -22.619  -8.610   5.659  1.00 95.98           O  
ATOM   2894  CZ  TYR A 404     -23.246  -7.482   5.248  1.00 95.98           C  
ATOM   2895  N   GLY A 405     -24.766  -3.404   0.773  1.00 97.50           N  
ATOM   2896  CA  GLY A 405     -24.322  -3.742  -0.580  1.00 97.50           C  
ATOM   2897  C   GLY A 405     -23.042  -3.011  -0.982  1.00 97.50           C  
ATOM   2898  O   GLY A 405     -22.112  -3.647  -1.475  1.00 97.50           O  
ATOM   2899  N   ILE A 406     -22.948  -1.703  -0.713  1.00 96.42           N  
ATOM   2900  CA  ILE A 406     -21.721  -0.920  -0.953  1.00 96.42           C  
ATOM   2901  C   ILE A 406     -20.561  -1.473  -0.117  1.00 96.42           C  
ATOM   2902  CB  ILE A 406     -21.942   0.585  -0.669  1.00 96.42           C  
ATOM   2903  O   ILE A 406     -19.465  -1.665  -0.643  1.00 96.42           O  
ATOM   2904  CG1 ILE A 406     -23.057   1.159  -1.574  1.00 96.42           C  
ATOM   2905  CG2 ILE A 406     -20.628   1.375  -0.866  1.00 96.42           C  
ATOM   2906  CD1 ILE A 406     -23.439   2.599  -1.213  1.00 96.42           C  
ATOM   2907  N   ALA A 407     -20.801  -1.796   1.156  1.00 97.16           N  
ATOM   2908  CA  ALA A 407     -19.782  -2.378   2.026  1.00 97.16           C  
ATOM   2909  C   ALA A 407     -19.293  -3.752   1.544  1.00 97.16           C  
ATOM   2910  CB  ALA A 407     -20.329  -2.437   3.452  1.00 97.16           C  
ATOM   2911  O   ALA A 407     -18.096  -4.044   1.594  1.00 97.16           O  
ATOM   2912  N   ILE A 408     -20.189  -4.584   1.013  1.00 98.19           N  
ATOM   2913  CA  ILE A 408     -19.834  -5.876   0.419  1.00 98.19           C  
ATOM   2914  C   ILE A 408     -19.111  -5.708  -0.919  1.00 98.19           C  
ATOM   2915  CB  ILE A 408     -21.080  -6.783   0.340  1.00 98.19           C  
ATOM   2916  O   ILE A 408     -18.172  -6.458  -1.184  1.00 98.19           O  
ATOM   2917  CG1 ILE A 408     -21.592  -7.166   1.750  1.00 98.19           C  
ATOM   2918  CG2 ILE A 408     -20.813  -8.059  -0.478  1.00 98.19           C  
ATOM   2919  CD1 ILE A 408     -20.546  -7.772   2.698  1.00 98.19           C  
ATOM   2920  N   ALA A 409     -19.453  -4.705  -1.729  1.00 98.31           N  
ATOM   2921  CA  ALA A 409     -18.683  -4.372  -2.926  1.00 98.31           C  
ATOM   2922  C   ALA A 409     -17.258  -3.907  -2.566  1.00 98.31           C  
ATOM   2923  CB  ALA A 409     -19.452  -3.329  -3.744  1.00 98.31           C  
ATOM   2924  O   ALA A 409     -16.294  -4.385  -3.164  1.00 98.31           O  
ATOM   2925  N   ALA A 410     -17.108  -3.062  -1.539  1.00 96.88           N  
ATOM   2926  CA  ALA A 410     -15.808  -2.650  -1.006  1.00 96.88           C  
ATOM   2927  C   ALA A 410     -15.005  -3.853  -0.478  1.00 96.88           C  
ATOM   2928  CB  ALA A 410     -16.034  -1.603   0.094  1.00 96.88           C  
ATOM   2929  O   ALA A 410     -13.848  -4.046  -0.845  1.00 96.88           O  
ATOM   2930  N   THR A 411     -15.644  -4.721   0.311  1.00 97.59           N  
ATOM   2931  CA  THR A 411     -15.038  -5.960   0.825  1.00 97.59           C  
ATOM   2932  C   THR A 411     -14.589  -6.873  -0.310  1.00 97.59           C  
ATOM   2933  CB  THR A 411     -16.030  -6.739   1.698  1.00 97.59           C  
ATOM   2934  O   THR A 411     -13.481  -7.402  -0.292  1.00 97.59           O  
ATOM   2935  CG2 THR A 411     -15.395  -8.008   2.266  1.00 97.59           C  
ATOM   2936  OG1 THR A 411     -16.448  -5.954   2.786  1.00 97.59           O  
ATOM   2937  N   SER A 412     -15.434  -7.046  -1.325  1.00 97.99           N  
ATOM   2938  CA  SER A 412     -15.135  -7.875  -2.485  1.00 97.99           C  
ATOM   2939  C   SER A 412     -13.993  -7.305  -3.318  1.00 97.99           C  
ATOM   2940  CB  SER A 412     -16.379  -8.004  -3.350  1.00 97.99           C  
ATOM   2941  O   SER A 412     -13.205  -8.082  -3.850  1.00 97.99           O  
ATOM   2942  OG  SER A 412     -16.102  -8.865  -4.427  1.00 97.99           O  
ATOM   2943  N   MET A 413     -13.873  -5.981  -3.424  1.00 95.69           N  
ATOM   2944  CA  MET A 413     -12.706  -5.350  -4.032  1.00 95.69           C  
ATOM   2945  C   MET A 413     -11.455  -5.702  -3.222  1.00 95.69           C  
ATOM   2946  CB  MET A 413     -12.960  -3.842  -4.170  1.00 95.69           C  
ATOM   2947  O   MET A 413     -10.552  -6.332  -3.765  1.00 95.69           O  
ATOM   2948  CG  MET A 413     -11.843  -3.078  -4.881  1.00 95.69           C  
ATOM   2949  SD  MET A 413     -12.314  -1.369  -5.236  1.00 95.69           S  
ATOM   2950  CE  MET A 413     -11.032  -0.926  -6.427  1.00 95.69           C  
ATOM   2951  N   LEU A 414     -11.464  -5.432  -1.908  1.00 93.76           N  
ATOM   2952  CA  LEU A 414     -10.330  -5.675  -1.006  1.00 93.76           C  
ATOM   2953  C   LEU A 414      -9.933  -7.141  -0.854  1.00 93.76           C  
ATOM   2954  CB  LEU A 414     -10.582  -5.054   0.380  1.00 93.76           C  
ATOM   2955  O   LEU A 414      -8.775  -7.432  -0.559  1.00 93.76           O  
ATOM   2956  CG  LEU A 414     -10.005  -3.644   0.565  1.00 93.76           C  
ATOM   2957  CD1 LEU A 414      -8.494  -3.573   0.300  1.00 93.76           C  
ATOM   2958  CD2 LEU A 414     -10.711  -2.657  -0.340  1.00 93.76           C  
ATOM   2959  N   SER A 415     -10.853  -8.070  -1.088  1.00 90.40           N  
ATOM   2960  CA  SER A 415     -10.580  -9.508  -1.060  1.00 90.40           C  
ATOM   2961  C   SER A 415      -9.448  -9.914  -2.022  1.00 90.40           C  
ATOM   2962  CB  SER A 415     -11.871 -10.246  -1.405  1.00 90.40           C  
ATOM   2963  O   SER A 415      -8.707 -10.860  -1.758  1.00 90.40           O  
ATOM   2964  OG  SER A 415     -12.081 -10.222  -2.804  1.00 90.40           O  
ATOM   2965  N   MET A 416      -9.253  -9.143  -3.099  1.00 94.10           N  
ATOM   2966  CA  MET A 416      -8.199  -9.347  -4.091  1.00 94.10           C  
ATOM   2967  C   MET A 416      -6.835  -8.797  -3.653  1.00 94.10           C  
ATOM   2968  CB  MET A 416      -8.649  -8.736  -5.428  1.00 94.10           C  
ATOM   2969  O   MET A 416      -5.847  -8.972  -4.370  1.00 94.10           O  
ATOM   2970  CG  MET A 416      -9.889  -9.440  -6.001  1.00 94.10           C  
ATOM   2971  SD  MET A 416      -9.731 -11.233  -6.264  1.00 94.10           S  
ATOM   2972  CE  MET A 416      -8.395 -11.254  -7.481  1.00 94.10           C  
ATOM   2973  N   ALA A 417      -6.737  -8.166  -2.475  1.00 94.60           N  
ATOM   2974  CA  ALA A 417      -5.508  -7.541  -1.994  1.00 94.60           C  
ATOM   2975  C   ALA A 417      -4.325  -8.517  -1.970  1.00 94.60           C  
ATOM   2976  CB  ALA A 417      -5.750  -6.924  -0.612  1.00 94.60           C  
ATOM   2977  O   ALA A 417      -3.226  -8.118  -2.327  1.00 94.60           O  
ATOM   2978  N   GLY A 418      -4.531  -9.801  -1.658  1.00 96.09           N  
ATOM   2979  CA  GLY A 418      -3.442 -10.780  -1.595  1.00 96.09           C  
ATOM   2980  C   GLY A 418      -2.647 -10.878  -2.903  1.00 96.09           C  
ATOM   2981  O   GLY A 418      -1.423 -10.748  -2.898  1.00 96.09           O  
ATOM   2982  N   ILE A 419      -3.334 -11.066  -4.035  1.00 96.69           N  
ATOM   2983  CA  ILE A 419      -2.695 -11.152  -5.359  1.00 96.69           C  
ATOM   2984  C   ILE A 419      -2.313  -9.774  -5.922  1.00 96.69           C  
ATOM   2985  CB  ILE A 419      -3.592 -11.958  -6.328  1.00 96.69           C  
ATOM   2986  O   ILE A 419      -1.365  -9.661  -6.697  1.00 96.69           O  
ATOM   2987  CG1 ILE A 419      -2.915 -12.332  -7.664  1.00 96.69           C  
ATOM   2988  CG2 ILE A 419      -4.904 -11.226  -6.640  1.00 96.69           C  
ATOM   2989  CD1 ILE A 419      -1.732 -13.286  -7.491  1.00 96.69           C  
ATOM   2990  N   VAL A 420      -3.027  -8.709  -5.545  1.00 95.23           N  
ATOM   2991  CA  VAL A 420      -2.691  -7.341  -5.966  1.00 95.23           C  
ATOM   2992  C   VAL A 420      -1.381  -6.890  -5.310  1.00 95.23           C  
ATOM   2993  CB  VAL A 420      -3.859  -6.373  -5.702  1.00 95.23           C  
ATOM   2994  O   VAL A 420      -0.450  -6.543  -6.029  1.00 95.23           O  
ATOM   2995  CG1 VAL A 420      -3.468  -4.931  -6.024  1.00 95.23           C  
ATOM   2996  CG2 VAL A 420      -5.084  -6.707  -6.571  1.00 95.23           C  
ATOM   2997  N   VAL A 421      -1.261  -7.021  -3.986  1.00 94.86           N  
ATOM   2998  CA  VAL A 421      -0.037  -6.731  -3.218  1.00 94.86           C  
ATOM   2999  C   VAL A 421       1.128  -7.601  -3.695  1.00 94.86           C  
ATOM   3000  CB  VAL A 421      -0.258  -7.000  -1.715  1.00 94.86           C  
ATOM   3001  O   VAL A 421       2.253  -7.125  -3.765  1.00 94.86           O  
ATOM   3002  CG1 VAL A 421       1.014  -6.770  -0.884  1.00 94.86           C  
ATOM   3003  CG2 VAL A 421      -1.373  -6.173  -1.061  1.00 94.86           C  
ATOM   3004  N   ALA A 422       0.883  -8.864  -4.064  1.00 96.09           N  
ATOM   3005  CA  ALA A 422       1.931  -9.734  -4.599  1.00 96.09           C  
ATOM   3006  C   ALA A 422       2.586  -9.165  -5.870  1.00 96.09           C  
ATOM   3007  CB  ALA A 422       1.329 -11.115  -4.881  1.00 96.09           C  
ATOM   3008  O   ALA A 422       3.803  -9.239  -6.026  1.00 96.09           O  
ATOM   3009  N   ARG A 423       1.777  -8.590  -6.771  1.00 93.86           N  
ATOM   3010  CA  ARG A 423       2.251  -7.945  -8.008  1.00 93.86           C  
ATOM   3011  C   ARG A 423       2.885  -6.581  -7.753  1.00 93.86           C  
ATOM   3012  CB  ARG A 423       1.091  -7.771  -8.993  1.00 93.86           C  
ATOM   3013  O   ARG A 423       3.742  -6.171  -8.526  1.00 93.86           O  
ATOM   3014  CG  ARG A 423       0.528  -9.106  -9.499  1.00 93.86           C  
ATOM   3015  CD  ARG A 423      -0.637  -8.891 -10.470  1.00 93.86           C  
ATOM   3016  NE  ARG A 423      -1.736  -8.133  -9.844  1.00 93.86           N  
ATOM   3017  NH1 ARG A 423      -2.513  -7.131 -11.758  1.00 93.86           N  
ATOM   3018  NH2 ARG A 423      -3.342  -6.519  -9.779  1.00 93.86           N  
ATOM   3019  CZ  ARG A 423      -2.526  -7.272 -10.460  1.00 93.86           C  
ATOM   3020  N   ASP A 424       2.449  -5.891  -6.708  1.00 93.67           N  
ATOM   3021  CA  ASP A 424       3.041  -4.626  -6.280  1.00 93.67           C  
ATOM   3022  C   ASP A 424       4.437  -4.841  -5.696  1.00 93.67           C  
ATOM   3023  CB  ASP A 424       2.113  -3.972  -5.264  1.00 93.67           C  
ATOM   3024  O   ASP A 424       5.407  -4.355  -6.259  1.00 93.67           O  
ATOM   3025  CG  ASP A 424       2.582  -2.564  -4.919  1.00 93.67           C  
ATOM   3026  OD1 ASP A 424       2.044  -1.607  -5.508  1.00 93.67           O  
ATOM   3027  OD2 ASP A 424       3.459  -2.462  -4.051  1.00 93.67           O  
ATOM   3028  N   ALA A 425       4.552  -5.690  -4.668  1.00 94.96           N  
ATOM   3029  CA  ALA A 425       5.808  -5.988  -3.981  1.00 94.96           C  
ATOM   3030  C   ALA A 425       6.848  -6.681  -4.879  1.00 94.96           C  
ATOM   3031  CB  ALA A 425       5.483  -6.846  -2.752  1.00 94.96           C  
ATOM   3032  O   ALA A 425       8.029  -6.692  -4.551  1.00 94.96           O  
ATOM   3033  N   TYR A 426       6.426  -7.251  -6.010  1.00 94.64           N  
ATOM   3034  CA  TYR A 426       7.325  -7.708  -7.069  1.00 94.64           C  
ATOM   3035  C   TYR A 426       8.157  -6.555  -7.664  1.00 94.64           C  
ATOM   3036  CB  TYR A 426       6.478  -8.426  -8.132  1.00 94.64           C  
ATOM   3037  O   TYR A 426       9.344  -6.751  -7.903  1.00 94.64           O  
ATOM   3038  CG  TYR A 426       7.091  -8.469  -9.514  1.00 94.64           C  
ATOM   3039  CD1 TYR A 426       6.853  -7.405 -10.403  1.00 94.64           C  
ATOM   3040  CD2 TYR A 426       7.937  -9.529  -9.888  1.00 94.64           C  
ATOM   3041  CE1 TYR A 426       7.485  -7.380 -11.654  1.00 94.64           C  
ATOM   3042  CE2 TYR A 426       8.548  -9.524 -11.156  1.00 94.64           C  
ATOM   3043  OH  TYR A 426       8.925  -8.384 -13.236  1.00 94.64           O  
ATOM   3044  CZ  TYR A 426       8.323  -8.440 -12.030  1.00 94.64           C  
ATOM   3045  N   GLY A 427       7.566  -5.367  -7.845  1.00 93.19           N  
ATOM   3046  CA  GLY A 427       8.217  -4.195  -8.440  1.00 93.19           C  
ATOM   3047  C   GLY A 427       9.509  -3.769  -7.731  1.00 93.19           C  
ATOM   3048  O   GLY A 427      10.564  -3.846  -8.353  1.00 93.19           O  
ATOM   3049  N   PRO A 428       9.486  -3.415  -6.431  1.00 94.47           N  
ATOM   3050  CA  PRO A 428      10.701  -3.032  -5.705  1.00 94.47           C  
ATOM   3051  C   PRO A 428      11.729  -4.172  -5.607  1.00 94.47           C  
ATOM   3052  CB  PRO A 428      10.215  -2.580  -4.325  1.00 94.47           C  
ATOM   3053  O   PRO A 428      12.922  -3.920  -5.452  1.00 94.47           O  
ATOM   3054  CG  PRO A 428       8.898  -3.325  -4.140  1.00 94.47           C  
ATOM   3055  CD  PRO A 428       8.332  -3.373  -5.547  1.00 94.47           C  
ATOM   3056  N   ILE A 429      11.300  -5.439  -5.722  1.00 97.10           N  
ATOM   3057  CA  ILE A 429      12.232  -6.573  -5.761  1.00 97.10           C  
ATOM   3058  C   ILE A 429      13.014  -6.601  -7.075  1.00 97.10           C  
ATOM   3059  CB  ILE A 429      11.523  -7.920  -5.482  1.00 97.10           C  
ATOM   3060  O   ILE A 429      14.215  -6.878  -7.063  1.00 97.10           O  
ATOM   3061  CG1 ILE A 429      10.980  -7.964  -4.037  1.00 97.10           C  
ATOM   3062  CG2 ILE A 429      12.490  -9.101  -5.700  1.00 97.10           C  
ATOM   3063  CD1 ILE A 429      10.011  -9.127  -3.780  1.00 97.10           C  
ATOM   3064  N   THR A 430      12.347  -6.347  -8.202  1.00 95.22           N  
ATOM   3065  CA  THR A 430      12.995  -6.316  -9.520  1.00 95.22           C  
ATOM   3066  C   THR A 430      13.817  -5.062  -9.746  1.00 95.22           C  
ATOM   3067  CB  THR A 430      11.988  -6.484 -10.657  1.00 95.22           C  
ATOM   3068  O   THR A 430      14.883  -5.164 -10.343  1.00 95.22           O  
ATOM   3069  CG2 THR A 430      11.466  -7.915 -10.609  1.00 95.22           C  
ATOM   3070  OG1 THR A 430      10.861  -5.648 -10.544  1.00 95.22           O  
ATOM   3071  N   ASP A 431      13.369  -3.939  -9.198  1.00 93.52           N  
ATOM   3072  CA  ASP A 431      14.083  -2.663  -9.199  1.00 93.52           C  
ATOM   3073  C   ASP A 431      15.459  -2.813  -8.520  1.00 93.52           C  
ATOM   3074  CB  ASP A 431      13.162  -1.664  -8.480  1.00 93.52           C  
ATOM   3075  O   ASP A 431      16.514  -2.792  -9.157  1.00 93.52           O  
ATOM   3076  CG  ASP A 431      13.559  -0.210  -8.680  1.00 93.52           C  
ATOM   3077  OD1 ASP A 431      14.735  -0.001  -9.040  1.00 93.52           O  
ATOM   3078  OD2 ASP A 431      12.637   0.614  -8.475  1.00 93.52           O  
ATOM   3079  N   ASN A 432      15.457  -3.236  -7.250  1.00 95.58           N  
ATOM   3080  CA  ASN A 432      16.691  -3.542  -6.524  1.00 95.58           C  
ATOM   3081  C   ASN A 432      17.525  -4.658  -7.174  1.00 95.58           C  
ATOM   3082  CB  ASN A 432      16.324  -4.003  -5.115  1.00 95.58           C  
ATOM   3083  O   ASN A 432      18.740  -4.712  -6.977  1.00 95.58           O  
ATOM   3084  CG  ASN A 432      16.229  -2.912  -4.083  1.00 95.58           C  
ATOM   3085  ND2 ASN A 432      15.483  -1.869  -4.303  1.00 95.58           N  
ATOM   3086  OD1 ASN A 432      16.794  -3.068  -3.006  1.00 95.58           O  
ATOM   3087  N   ALA A 433      16.903  -5.607  -7.880  1.00 97.02           N  
ATOM   3088  CA  ALA A 433      17.651  -6.631  -8.600  1.00 97.02           C  
ATOM   3089  C   ALA A 433      18.465  -6.021  -9.752  1.00 97.02           C  
ATOM   3090  CB  ALA A 433      16.705  -7.730  -9.090  1.00 97.02           C  
ATOM   3091  O   ALA A 433      19.617  -6.420  -9.940  1.00 97.02           O  
ATOM   3092  N   GLY A 434      17.895  -5.047 -10.469  1.00 93.46           N  
ATOM   3093  CA  GLY A 434      18.590  -4.241 -11.471  1.00 93.46           C  
ATOM   3094  C   GLY A 434      19.742  -3.444 -10.862  1.00 93.46           C  
ATOM   3095  O   GLY A 434      20.873  -3.552 -11.349  1.00 93.46           O  
ATOM   3096  N   GLY A 435      19.497  -2.759  -9.741  1.00 92.73           N  
ATOM   3097  CA  GLY A 435      20.533  -1.987  -9.049  1.00 92.73           C  
ATOM   3098  C   GLY A 435      21.682  -2.842  -8.515  1.00 92.73           C  
ATOM   3099  O   GLY A 435      22.859  -2.532  -8.712  1.00 92.73           O  
ATOM   3100  N   ILE A 436      21.382  -4.004  -7.926  1.00 95.93           N  
ATOM   3101  CA  ILE A 436      22.412  -4.964  -7.496  1.00 95.93           C  
ATOM   3102  C   ILE A 436      23.209  -5.492  -8.693  1.00 95.93           C  
ATOM   3103  CB  ILE A 436      21.781  -6.119  -6.686  1.00 95.93           C  
ATOM   3104  O   ILE A 436      24.426  -5.663  -8.572  1.00 95.93           O  
ATOM   3105  CG1 ILE A 436      21.313  -5.601  -5.307  1.00 95.93           C  
ATOM   3106  CG2 ILE A 436      22.765  -7.293  -6.480  1.00 95.93           C  
ATOM   3107  CD1 ILE A 436      20.386  -6.572  -4.566  1.00 95.93           C  
ATOM   3108  N   ALA A 437      22.554  -5.785  -9.821  1.00 94.46           N  
ATOM   3109  CA  ALA A 437      23.226  -6.288 -11.014  1.00 94.46           C  
ATOM   3110  C   ALA A 437      24.227  -5.262 -11.571  1.00 94.46           C  
ATOM   3111  CB  ALA A 437      22.177  -6.703 -12.057  1.00 94.46           C  
ATOM   3112  O   ALA A 437      25.376  -5.624 -11.837  1.00 94.46           O  
ATOM   3113  N   GLU A 438      23.821  -3.995 -11.662  1.00 91.46           N  
ATOM   3114  CA  GLU A 438      24.646  -2.886 -12.154  1.00 91.46           C  
ATOM   3115  C   GLU A 438      25.817  -2.580 -11.208  1.00 91.46           C  
ATOM   3116  CB  GLU A 438      23.735  -1.670 -12.374  1.00 91.46           C  
ATOM   3117  O   GLU A 438      26.980  -2.652 -11.612  1.00 91.46           O  
ATOM   3118  CG  GLU A 438      24.433  -0.518 -13.119  1.00 91.46           C  
ATOM   3119  CD  GLU A 438      23.444   0.504 -13.713  1.00 91.46           C  
ATOM   3120  OE1 GLU A 438      23.733   1.720 -13.671  1.00 91.46           O  
ATOM   3121  OE2 GLU A 438      22.433   0.074 -14.305  1.00 91.46           O  
ATOM   3122  N   MET A 439      25.551  -2.384  -9.911  1.00 90.16           N  
ATOM   3123  CA  MET A 439      26.593  -2.112  -8.907  1.00 90.16           C  
ATOM   3124  C   MET A 439      27.597  -3.263  -8.722  1.00 90.16           C  
ATOM   3125  CB  MET A 439      25.941  -1.837  -7.550  1.00 90.16           C  
ATOM   3126  O   MET A 439      28.717  -3.059  -8.228  1.00 90.16           O  
ATOM   3127  CG  MET A 439      25.274  -0.474  -7.422  1.00 90.16           C  
ATOM   3128  SD  MET A 439      24.766  -0.171  -5.712  1.00 90.16           S  
ATOM   3129  CE  MET A 439      23.170  -1.025  -5.765  1.00 90.16           C  
ATOM   3130  N   SER A 440      27.197  -4.489  -9.075  1.00 92.35           N  
ATOM   3131  CA  SER A 440      28.064  -5.671  -9.034  1.00 92.35           C  
ATOM   3132  C   SER A 440      28.858  -5.893 -10.321  1.00 92.35           C  
ATOM   3133  CB  SER A 440      27.275  -6.938  -8.704  1.00 92.35           C  
ATOM   3134  O   SER A 440      29.662  -6.825 -10.358  1.00 92.35           O  
ATOM   3135  OG  SER A 440      26.589  -6.791  -7.483  1.00 92.35           O  
ATOM   3136  N   GLY A 441      28.643  -5.075 -11.357  1.00 89.61           N  
ATOM   3137  CA  GLY A 441      29.284  -5.232 -12.661  1.00 89.61           C  
ATOM   3138  C   GLY A 441      28.899  -6.538 -13.358  1.00 89.61           C  
ATOM   3139  O   GLY A 441      29.751  -7.170 -13.986  1.00 89.61           O  
ATOM   3140  N   LEU A 442      27.651  -6.997 -13.193  1.00 93.23           N  
ATOM   3141  CA  LEU A 442      27.157  -8.147 -13.950  1.00 93.23           C  
ATOM   3142  C   LEU A 442      27.061  -7.799 -15.448  1.00 93.23           C  
ATOM   3143  CB  LEU A 442      25.806  -8.646 -13.405  1.00 93.23           C  
ATOM   3144  O   LEU A 442      26.885  -6.632 -15.789  1.00 93.23           O  
ATOM   3145  CG  LEU A 442      25.834  -9.200 -11.970  1.00 93.23           C  
ATOM   3146  CD1 LEU A 442      24.475  -9.815 -11.628  1.00 93.23           C  
ATOM   3147  CD2 LEU A 442      26.884 -10.299 -11.766  1.00 93.23           C  
ATOM   3148  N   PRO A 443      27.163  -8.789 -16.354  1.00 93.27           N  
ATOM   3149  CA  PRO A 443      27.084  -8.533 -17.790  1.00 93.27           C  
ATOM   3150  C   PRO A 443      25.741  -7.924 -18.209  1.00 93.27           C  
ATOM   3151  CB  PRO A 443      27.289  -9.895 -18.465  1.00 93.27           C  
ATOM   3152  O   PRO A 443      24.705  -8.304 -17.660  1.00 93.27           O  
ATOM   3153  CG  PRO A 443      27.993 -10.738 -17.404  1.00 93.27           C  
ATOM   3154  CD  PRO A 443      27.429 -10.196 -16.097  1.00 93.27           C  
ATOM   3155  N   ASP A 444      25.747  -7.110 -19.268  1.00 90.10           N  
ATOM   3156  CA  ASP A 444      24.558  -6.440 -19.827  1.00 90.10           C  
ATOM   3157  C   ASP A 444      23.387  -7.398 -20.095  1.00 90.10           C  
ATOM   3158  CB  ASP A 444      24.931  -5.725 -21.139  1.00 90.10           C  
ATOM   3159  O   ASP A 444      22.237  -7.049 -19.866  1.00 90.10           O  
ATOM   3160  CG  ASP A 444      26.000  -4.637 -20.985  1.00 90.10           C  
ATOM   3161  OD1 ASP A 444      26.238  -4.198 -19.841  1.00 90.10           O  
ATOM   3162  OD2 ASP A 444      26.637  -4.316 -22.014  1.00 90.10           O  
ATOM   3163  N   SER A 445      23.662  -8.661 -20.446  1.00 93.32           N  
ATOM   3164  CA  SER A 445      22.630  -9.696 -20.626  1.00 93.32           C  
ATOM   3165  C   SER A 445      21.749  -9.945 -19.390  1.00 93.32           C  
ATOM   3166  CB  SER A 445      23.294 -11.017 -21.022  1.00 93.32           C  
ATOM   3167  O   SER A 445      20.663 -10.507 -19.515  1.00 93.32           O  
ATOM   3168  OG  SER A 445      24.215 -11.444 -20.029  1.00 93.32           O  
ATOM   3169  N   VAL A 446      22.228  -9.591 -18.190  1.00 93.92           N  
ATOM   3170  CA  VAL A 446      21.452  -9.657 -16.943  1.00 93.92           C  
ATOM   3171  C   VAL A 446      20.549  -8.428 -16.818  1.00 93.92           C  
ATOM   3172  CB  VAL A 446      22.372  -9.790 -15.711  1.00 93.92           C  
ATOM   3173  O   VAL A 446      19.379  -8.585 -16.472  1.00 93.92           O  
ATOM   3174  CG1 VAL A 446      21.563  -9.945 -14.418  1.00 93.92           C  
ATOM   3175  CG2 VAL A 446      23.280 -11.026 -15.823  1.00 93.92           C  
ATOM   3176  N   ARG A 447      21.058  -7.237 -17.164  1.00 90.00           N  
ATOM   3177  CA  ARG A 447      20.278  -5.988 -17.220  1.00 90.00           C  
ATOM   3178  C   ARG A 447      19.183  -6.045 -18.287  1.00 90.00           C  
ATOM   3179  CB  ARG A 447      21.212  -4.780 -17.414  1.00 90.00           C  
ATOM   3180  O   ARG A 447      18.040  -5.708 -18.005  1.00 90.00           O  
ATOM   3181  CG  ARG A 447      22.000  -4.390 -16.144  1.00 90.00           C  
ATOM   3182  CD  ARG A 447      21.151  -3.758 -15.028  1.00 90.00           C  
ATOM   3183  NE  ARG A 447      20.425  -2.565 -15.483  1.00 90.00           N  
ATOM   3184  NH1 ARG A 447      19.963  -1.578 -13.444  1.00 90.00           N  
ATOM   3185  NH2 ARG A 447      19.065  -0.781 -15.321  1.00 90.00           N  
ATOM   3186  CZ  ARG A 447      19.846  -1.639 -14.741  1.00 90.00           C  
ATOM   3187  N   ASP A 448      19.463  -6.662 -19.436  1.00 90.04           N  
ATOM   3188  CA  ASP A 448      18.473  -6.966 -20.484  1.00 90.04           C  
ATOM   3189  C   ASP A 448      17.288  -7.823 -19.987  1.00 90.04           C  
ATOM   3190  CB  ASP A 448      19.158  -7.734 -21.630  1.00 90.04           C  
ATOM   3191  O   ASP A 448      16.262  -7.933 -20.665  1.00 90.04           O  
ATOM   3192  CG  ASP A 448      20.125  -6.925 -22.497  1.00 90.04           C  
ATOM   3193  OD1 ASP A 448      20.010  -5.682 -22.528  1.00 90.04           O  
ATOM   3194  OD2 ASP A 448      20.907  -7.593 -23.215  1.00 90.04           O  
ATOM   3195  N   ILE A 449      17.426  -8.468 -18.822  1.00 92.36           N  
ATOM   3196  CA  ILE A 449      16.371  -9.238 -18.159  1.00 92.36           C  
ATOM   3197  C   ILE A 449      15.743  -8.449 -17.011  1.00 92.36           C  
ATOM   3198  CB  ILE A 449      16.915 -10.605 -17.689  1.00 92.36           C  
ATOM   3199  O   ILE A 449      14.520  -8.474 -16.887  1.00 92.36           O  
ATOM   3200  CG1 ILE A 449      17.283 -11.469 -18.915  1.00 92.36           C  
ATOM   3201  CG2 ILE A 449      15.881 -11.332 -16.804  1.00 92.36           C  
ATOM   3202  CD1 ILE A 449      18.156 -12.672 -18.558  1.00 92.36           C  
ATOM   3203  N   THR A 450      16.530  -7.791 -16.156  1.00 92.63           N  
ATOM   3204  CA  THR A 450      15.989  -7.045 -15.007  1.00 92.63           C  
ATOM   3205  C   THR A 450      15.218  -5.805 -15.434  1.00 92.63           C  
ATOM   3206  CB  THR A 450      17.070  -6.644 -13.995  1.00 92.63           C  
ATOM   3207  O   THR A 450      14.181  -5.529 -14.844  1.00 92.63           O  
ATOM   3208  CG2 THR A 450      17.667  -7.883 -13.315  1.00 92.63           C  
ATOM   3209  OG1 THR A 450      18.130  -5.957 -14.612  1.00 92.63           O  
ATOM   3210  N   ASP A 451      15.643  -5.116 -16.490  1.00 88.33           N  
ATOM   3211  CA  ASP A 451      15.068  -3.825 -16.882  1.00 88.33           C  
ATOM   3212  C   ASP A 451      13.633  -3.979 -17.419  1.00 88.33           C  
ATOM   3213  CB  ASP A 451      16.015  -3.075 -17.847  1.00 88.33           C  
ATOM   3214  O   ASP A 451      12.741  -3.264 -16.958  1.00 88.33           O  
ATOM   3215  CG  ASP A 451      17.383  -2.749 -17.229  1.00 88.33           C  
ATOM   3216  OD1 ASP A 451      17.686  -3.246 -16.122  1.00 88.33           O  
ATOM   3217  OD2 ASP A 451      18.168  -1.985 -17.834  1.00 88.33           O  
ATOM   3218  N   PRO A 452      13.316  -4.977 -18.275  1.00 85.92           N  
ATOM   3219  CA  PRO A 452      11.924  -5.268 -18.621  1.00 85.92           C  
ATOM   3220  C   PRO A 452      11.073  -5.724 -17.427  1.00 85.92           C  
ATOM   3221  CB  PRO A 452      11.988  -6.374 -19.680  1.00 85.92           C  
ATOM   3222  O   PRO A 452       9.858  -5.514 -17.415  1.00 85.92           O  
ATOM   3223  CG  PRO A 452      13.369  -6.203 -20.301  1.00 85.92           C  
ATOM   3224  CD  PRO A 452      14.215  -5.766 -19.112  1.00 85.92           C  
ATOM   3225  N   LEU A 453      11.677  -6.394 -16.438  1.00 91.52           N  
ATOM   3226  CA  LEU A 453      10.976  -6.831 -15.230  1.00 91.52           C  
ATOM   3227  C   LEU A 453      10.619  -5.635 -14.333  1.00 91.52           C  
ATOM   3228  CB  LEU A 453      11.820  -7.876 -14.475  1.00 91.52           C  
ATOM   3229  O   LEU A 453       9.482  -5.583 -13.858  1.00 91.52           O  
ATOM   3230  CG  LEU A 453      11.939  -9.264 -15.124  1.00 91.52           C  
ATOM   3231  CD1 LEU A 453      12.861 -10.142 -14.274  1.00 91.52           C  
ATOM   3232  CD2 LEU A 453      10.626 -10.028 -15.268  1.00 91.52           C  
ATOM   3233  N   ASP A 454      11.552  -4.694 -14.168  1.00 89.90           N  
ATOM   3234  CA  ASP A 454      11.391  -3.407 -13.481  1.00 89.90           C  
ATOM   3235  C   ASP A 454      10.325  -2.530 -14.159  1.00 89.90           C  
ATOM   3236  CB  ASP A 454      12.760  -2.696 -13.424  1.00 89.90           C  
ATOM   3237  O   ASP A 454       9.349  -2.132 -13.523  1.00 89.90           O  
ATOM   3238  CG  ASP A 454      12.637  -1.236 -12.966  1.00 89.90           C  
ATOM   3239  OD1 ASP A 454      11.772  -1.011 -12.094  1.00 89.90           O  
ATOM   3240  OD2 ASP A 454      13.301  -0.364 -13.580  1.00 89.90           O  
ATOM   3241  N   ALA A 455      10.400  -2.340 -15.480  1.00 85.35           N  
ATOM   3242  CA  ALA A 455       9.414  -1.550 -16.223  1.00 85.35           C  
ATOM   3243  C   ALA A 455       7.971  -2.071 -16.035  1.00 85.35           C  
ATOM   3244  CB  ALA A 455       9.822  -1.556 -17.701  1.00 85.35           C  
ATOM   3245  O   ALA A 455       7.013  -1.305 -15.853  1.00 85.35           O  
ATOM   3246  N   VAL A 456       7.797  -3.400 -16.015  1.00 87.88           N  
ATOM   3247  CA  VAL A 456       6.509  -4.017 -15.660  1.00 87.88           C  
ATOM   3248  C   VAL A 456       6.164  -3.772 -14.186  1.00 87.88           C  
ATOM   3249  CB  VAL A 456       6.493  -5.516 -16.011  1.00 87.88           C  
ATOM   3250  O   VAL A 456       5.003  -3.491 -13.880  1.00 87.88           O  
ATOM   3251  CG1 VAL A 456       5.210  -6.189 -15.504  1.00 87.88           C  
ATOM   3252  CG2 VAL A 456       6.528  -5.719 -17.532  1.00 87.88           C  
ATOM   3253  N   GLY A 457       7.151  -3.828 -13.292  1.00 90.05           N  
ATOM   3254  CA  GLY A 457       7.041  -3.478 -11.876  1.00 90.05           C  
ATOM   3255  C   GLY A 457       6.472  -2.077 -11.630  1.00 90.05           C  
ATOM   3256  O   GLY A 457       5.531  -1.931 -10.853  1.00 90.05           O  
ATOM   3257  N   ASN A 458       6.938  -1.046 -12.337  1.00 86.83           N  
ATOM   3258  CA  ASN A 458       6.395   0.317 -12.198  1.00 86.83           C  
ATOM   3259  C   ASN A 458       4.921   0.402 -12.608  1.00 86.83           C  
ATOM   3260  CB  ASN A 458       7.284   1.299 -12.983  1.00 86.83           C  
ATOM   3261  O   ASN A 458       4.099   1.035 -11.934  1.00 86.83           O  
ATOM   3262  CG  ASN A 458       8.615   1.488 -12.275  1.00 86.83           C  
ATOM   3263  ND2 ASN A 458       9.670   1.774 -12.990  1.00 86.83           N  
ATOM   3264  OD1 ASN A 458       8.689   1.344 -11.062  1.00 86.83           O  
ATOM   3265  N   THR A 459       4.546  -0.327 -13.659  1.00 87.13           N  
ATOM   3266  CA  THR A 459       3.144  -0.433 -14.077  1.00 87.13           C  
ATOM   3267  C   THR A 459       2.295  -1.158 -13.025  1.00 87.13           C  
ATOM   3268  CB  THR A 459       3.030  -1.113 -15.448  1.00 87.13           C  
ATOM   3269  O   THR A 459       1.190  -0.707 -12.711  1.00 87.13           O  
ATOM   3270  CG2 THR A 459       1.595  -1.078 -15.982  1.00 87.13           C  
ATOM   3271  OG1 THR A 459       3.818  -0.427 -16.394  1.00 87.13           O  
ATOM   3272  N   THR A 460       2.786  -2.249 -12.425  1.00 90.20           N  
ATOM   3273  CA  THR A 460       2.037  -2.991 -11.394  1.00 90.20           C  
ATOM   3274  C   THR A 460       1.934  -2.226 -10.077  1.00 90.20           C  
ATOM   3275  CB  THR A 460       2.600  -4.393 -11.132  1.00 90.20           C  
ATOM   3276  O   THR A 460       0.868  -2.276  -9.452  1.00 90.20           O  
ATOM   3277  CG2 THR A 460       2.529  -5.277 -12.375  1.00 90.20           C  
ATOM   3278  OG1 THR A 460       3.929  -4.364 -10.699  1.00 90.20           O  
ATOM   3279  N   LYS A 461       2.969  -1.460  -9.699  1.00 90.73           N  
ATOM   3280  CA  LYS A 461       2.932  -0.494  -8.587  1.00 90.73           C  
ATOM   3281  C   LYS A 461       1.832   0.545  -8.812  1.00 90.73           C  
ATOM   3282  CB  LYS A 461       4.309   0.191  -8.391  1.00 90.73           C  
ATOM   3283  O   LYS A 461       0.970   0.757  -7.958  1.00 90.73           O  
ATOM   3284  CG  LYS A 461       5.387  -0.704  -7.743  1.00 90.73           C  
ATOM   3285  CD  LYS A 461       6.664   0.048  -7.291  1.00 90.73           C  
ATOM   3286  CE  LYS A 461       7.544   0.686  -8.386  1.00 90.73           C  
ATOM   3287  NZ  LYS A 461       8.824   1.246  -7.846  1.00 90.73           N  
ATOM   3288  N   ALA A 462       1.797   1.161  -9.995  1.00 90.98           N  
ATOM   3289  CA  ALA A 462       0.774   2.150 -10.336  1.00 90.98           C  
ATOM   3290  C   ALA A 462      -0.647   1.565 -10.274  1.00 90.98           C  
ATOM   3291  CB  ALA A 462       1.082   2.734 -11.715  1.00 90.98           C  
ATOM   3292  O   ALA A 462      -1.527   2.142  -9.632  1.00 90.98           O  
ATOM   3293  N   VAL A 463      -0.859   0.392 -10.880  1.00 91.81           N  
ATOM   3294  CA  VAL A 463      -2.141  -0.331 -10.856  1.00 91.81           C  
ATOM   3295  C   VAL A 463      -2.613  -0.599  -9.426  1.00 91.81           C  
ATOM   3296  CB  VAL A 463      -2.006  -1.636 -11.664  1.00 91.81           C  
ATOM   3297  O   VAL A 463      -3.789  -0.398  -9.115  1.00 91.81           O  
ATOM   3298  CG1 VAL A 463      -3.105  -2.658 -11.362  1.00 91.81           C  
ATOM   3299  CG2 VAL A 463      -2.045  -1.334 -13.168  1.00 91.81           C  
ATOM   3300  N   THR A 464      -1.714  -1.020  -8.540  1.00 91.71           N  
ATOM   3301  CA  THR A 464      -2.052  -1.288  -7.138  1.00 91.71           C  
ATOM   3302  C   THR A 464      -2.401  -0.016  -6.379  1.00 91.71           C  
ATOM   3303  CB  THR A 464      -0.906  -2.018  -6.453  1.00 91.71           C  
ATOM   3304  O   THR A 464      -3.370  -0.021  -5.622  1.00 91.71           O  
ATOM   3305  CG2 THR A 464      -1.162  -2.241  -4.958  1.00 91.71           C  
ATOM   3306  OG1 THR A 464      -0.758  -3.255  -7.112  1.00 91.71           O  
ATOM   3307  N   LYS A 465      -1.701   1.097  -6.622  1.00 91.93           N  
ATOM   3308  CA  LYS A 465      -2.057   2.404  -6.044  1.00 91.93           C  
ATOM   3309  C   LYS A 465      -3.434   2.876  -6.509  1.00 91.93           C  
ATOM   3310  CB  LYS A 465      -1.002   3.443  -6.421  1.00 91.93           C  
ATOM   3311  O   LYS A 465      -4.232   3.320  -5.687  1.00 91.93           O  
ATOM   3312  CG  LYS A 465       0.361   3.170  -5.774  1.00 91.93           C  
ATOM   3313  CD  LYS A 465       1.414   3.978  -6.526  1.00 91.93           C  
ATOM   3314  CE  LYS A 465       2.812   3.640  -6.032  1.00 91.93           C  
ATOM   3315  NZ  LYS A 465       3.788   4.322  -6.890  1.00 91.93           N  
ATOM   3316  N   GLY A 466      -3.739   2.737  -7.802  1.00 90.99           N  
ATOM   3317  CA  GLY A 466      -5.059   3.059  -8.356  1.00 90.99           C  
ATOM   3318  C   GLY A 466      -6.170   2.221  -7.720  1.00 90.99           C  
ATOM   3319  O   GLY A 466      -7.178   2.759  -7.261  1.00 90.99           O  
ATOM   3320  N   TYR A 467      -5.944   0.910  -7.604  1.00 91.92           N  
ATOM   3321  CA  TYR A 467      -6.827  -0.007  -6.885  1.00 91.92           C  
ATOM   3322  C   TYR A 467      -7.013   0.396  -5.414  1.00 91.92           C  
ATOM   3323  CB  TYR A 467      -6.261  -1.427  -7.017  1.00 91.92           C  
ATOM   3324  O   TYR A 467      -8.148   0.468  -4.945  1.00 91.92           O  
ATOM   3325  CG  TYR A 467      -6.796  -2.415  -6.004  1.00 91.92           C  
ATOM   3326  CD1 TYR A 467      -6.100  -2.601  -4.794  1.00 91.92           C  
ATOM   3327  CD2 TYR A 467      -7.976  -3.137  -6.265  1.00 91.92           C  
ATOM   3328  CE1 TYR A 467      -6.557  -3.538  -3.856  1.00 91.92           C  
ATOM   3329  CE2 TYR A 467      -8.429  -4.093  -5.334  1.00 91.92           C  
ATOM   3330  OH  TYR A 467      -8.049  -5.280  -3.283  1.00 91.92           O  
ATOM   3331  CZ  TYR A 467      -7.704  -4.300  -4.142  1.00 91.92           C  
ATOM   3332  N   ALA A 468      -5.926   0.701  -4.699  1.00 92.43           N  
ATOM   3333  CA  ALA A 468      -5.957   1.055  -3.285  1.00 92.43           C  
ATOM   3334  C   ALA A 468      -6.805   2.309  -3.047  1.00 92.43           C  
ATOM   3335  CB  ALA A 468      -4.519   1.257  -2.798  1.00 92.43           C  
ATOM   3336  O   ALA A 468      -7.716   2.287  -2.222  1.00 92.43           O  
ATOM   3337  N   ILE A 469      -6.576   3.364  -3.831  1.00 91.56           N  
ATOM   3338  CA  ILE A 469      -7.283   4.643  -3.699  1.00 91.56           C  
ATOM   3339  C   ILE A 469      -8.755   4.506  -4.096  1.00 91.56           C  
ATOM   3340  CB  ILE A 469      -6.559   5.730  -4.520  1.00 91.56           C  
ATOM   3341  O   ILE A 469      -9.629   4.994  -3.378  1.00 91.56           O  
ATOM   3342  CG1 ILE A 469      -5.148   5.948  -3.928  1.00 91.56           C  
ATOM   3343  CG2 ILE A 469      -7.348   7.053  -4.506  1.00 91.56           C  
ATOM   3344  CD1 ILE A 469      -4.212   6.747  -4.828  1.00 91.56           C  
ATOM   3345  N   GLY A 470      -9.052   3.797  -5.192  1.00 89.23           N  
ATOM   3346  CA  GLY A 470     -10.435   3.512  -5.583  1.00 89.23           C  
ATOM   3347  C   GLY A 470     -11.189   2.746  -4.493  1.00 89.23           C  
ATOM   3348  O   GLY A 470     -12.325   3.079  -4.159  1.00 89.23           O  
ATOM   3349  N   SER A 471     -10.524   1.772  -3.874  1.00 90.66           N  
ATOM   3350  CA  SER A 471     -11.104   0.977  -2.797  1.00 90.66           C  
ATOM   3351  C   SER A 471     -11.317   1.764  -1.501  1.00 90.66           C  
ATOM   3352  CB  SER A 471     -10.236  -0.253  -2.578  1.00 90.66           C  
ATOM   3353  O   SER A 471     -12.348   1.618  -0.845  1.00 90.66           O  
ATOM   3354  OG  SER A 471      -9.091  -0.016  -1.774  1.00 90.66           O  
ATOM   3355  N   ALA A 472     -10.391   2.665  -1.178  1.00 88.76           N  
ATOM   3356  CA  ALA A 472     -10.481   3.545  -0.025  1.00 88.76           C  
ATOM   3357  C   ALA A 472     -11.637   4.531  -0.148  1.00 88.76           C  
ATOM   3358  CB  ALA A 472      -9.158   4.279   0.088  1.00 88.76           C  
ATOM   3359  O   ALA A 472     -12.294   4.820   0.847  1.00 88.76           O  
ATOM   3360  N   GLY A 473     -11.932   4.990  -1.367  1.00 88.06           N  
ATOM   3361  CA  GLY A 473     -13.116   5.791  -1.647  1.00 88.06           C  
ATOM   3362  C   GLY A 473     -14.409   5.079  -1.242  1.00 88.06           C  
ATOM   3363  O   GLY A 473     -15.218   5.650  -0.515  1.00 88.06           O  
ATOM   3364  N   LEU A 474     -14.582   3.813  -1.642  1.00 90.06           N  
ATOM   3365  CA  LEU A 474     -15.747   3.018  -1.232  1.00 90.06           C  
ATOM   3366  C   LEU A 474     -15.747   2.744   0.276  1.00 90.06           C  
ATOM   3367  CB  LEU A 474     -15.824   1.685  -1.997  1.00 90.06           C  
ATOM   3368  O   LEU A 474     -16.778   2.915   0.920  1.00 90.06           O  
ATOM   3369  CG  LEU A 474     -16.540   1.755  -3.353  1.00 90.06           C  
ATOM   3370  CD1 LEU A 474     -15.666   2.386  -4.431  1.00 90.06           C  
ATOM   3371  CD2 LEU A 474     -16.923   0.344  -3.805  1.00 90.06           C  
ATOM   3372  N   ALA A 475     -14.609   2.346   0.849  1.00 90.65           N  
ATOM   3373  CA  ALA A 475     -14.502   2.068   2.280  1.00 90.65           C  
ATOM   3374  C   ALA A 475     -14.824   3.308   3.131  1.00 90.65           C  
ATOM   3375  CB  ALA A 475     -13.093   1.541   2.570  1.00 90.65           C  
ATOM   3376  O   ALA A 475     -15.508   3.207   4.145  1.00 90.65           O  
ATOM   3377  N   ALA A 476     -14.397   4.493   2.697  1.00 91.77           N  
ATOM   3378  CA  ALA A 476     -14.680   5.736   3.398  1.00 91.77           C  
ATOM   3379  C   ALA A 476     -16.163   6.127   3.343  1.00 91.77           C  
ATOM   3380  CB  ALA A 476     -13.771   6.822   2.835  1.00 91.77           C  
ATOM   3381  O   ALA A 476     -16.674   6.665   4.318  1.00 91.77           O  
ATOM   3382  N   LEU A 477     -16.885   5.800   2.264  1.00 89.62           N  
ATOM   3383  CA  LEU A 477     -18.345   5.967   2.219  1.00 89.62           C  
ATOM   3384  C   LEU A 477     -19.060   5.056   3.226  1.00 89.62           C  
ATOM   3385  CB  LEU A 477     -18.866   5.684   0.801  1.00 89.62           C  
ATOM   3386  O   LEU A 477     -20.050   5.464   3.830  1.00 89.62           O  
ATOM   3387  CG  LEU A 477     -18.445   6.725  -0.247  1.00 89.62           C  
ATOM   3388  CD1 LEU A 477     -18.829   6.213  -1.633  1.00 89.62           C  
ATOM   3389  CD2 LEU A 477     -19.126   8.077  -0.031  1.00 89.62           C  
ATOM   3390  N   VAL A 478     -18.547   3.841   3.436  1.00 93.00           N  
ATOM   3391  CA  VAL A 478     -19.059   2.919   4.463  1.00 93.00           C  
ATOM   3392  C   VAL A 478     -18.784   3.480   5.859  1.00 93.00           C  
ATOM   3393  CB  VAL A 478     -18.446   1.516   4.304  1.00 93.00           C  
ATOM   3394  O   VAL A 478     -19.699   3.560   6.672  1.00 93.00           O  
ATOM   3395  CG1 VAL A 478     -18.973   0.514   5.335  1.00 93.00           C  
ATOM   3396  CG2 VAL A 478     -18.740   0.924   2.920  1.00 93.00           C  
ATOM   3397  N   LEU A 479     -17.563   3.960   6.115  1.00 93.51           N  
ATOM   3398  CA  LEU A 479     -17.218   4.611   7.384  1.00 93.51           C  
ATOM   3399  C   LEU A 479     -18.048   5.878   7.641  1.00 93.51           C  
ATOM   3400  CB  LEU A 479     -15.730   4.987   7.386  1.00 93.51           C  
ATOM   3401  O   LEU A 479     -18.382   6.177   8.786  1.00 93.51           O  
ATOM   3402  CG  LEU A 479     -14.747   3.810   7.444  1.00 93.51           C  
ATOM   3403  CD1 LEU A 479     -13.335   4.350   7.204  1.00 93.51           C  
ATOM   3404  CD2 LEU A 479     -14.773   3.122   8.810  1.00 93.51           C  
ATOM   3405  N   PHE A 480     -18.400   6.623   6.591  1.00 93.49           N  
ATOM   3406  CA  PHE A 480     -19.290   7.772   6.711  1.00 93.49           C  
ATOM   3407  C   PHE A 480     -20.697   7.351   7.159  1.00 93.49           C  
ATOM   3408  CB  PHE A 480     -19.326   8.549   5.391  1.00 93.49           C  
ATOM   3409  O   PHE A 480     -21.274   7.998   8.030  1.00 93.49           O  
ATOM   3410  CG  PHE A 480     -20.203   9.780   5.475  1.00 93.49           C  
ATOM   3411  CD1 PHE A 480     -21.490   9.787   4.906  1.00 93.49           C  
ATOM   3412  CD2 PHE A 480     -19.749  10.902   6.188  1.00 93.49           C  
ATOM   3413  CE1 PHE A 480     -22.316  10.917   5.046  1.00 93.49           C  
ATOM   3414  CE2 PHE A 480     -20.576  12.028   6.333  1.00 93.49           C  
ATOM   3415  CZ  PHE A 480     -21.860  12.038   5.762  1.00 93.49           C  
ATOM   3416  N   ALA A 481     -21.227   6.241   6.635  1.00 91.59           N  
ATOM   3417  CA  ALA A 481     -22.486   5.673   7.118  1.00 91.59           C  
ATOM   3418  C   ALA A 481     -22.392   5.218   8.587  1.00 91.59           C  
ATOM   3419  CB  ALA A 481     -22.902   4.519   6.201  1.00 91.59           C  
ATOM   3420  O   ALA A 481     -23.298   5.482   9.379  1.00 91.59           O  
ATOM   3421  N   ASP A 482     -21.277   4.602   8.989  1.00 91.46           N  
ATOM   3422  CA  ASP A 482     -21.045   4.259  10.397  1.00 91.46           C  
ATOM   3423  C   ASP A 482     -21.040   5.513  11.286  1.00 91.46           C  
ATOM   3424  CB  ASP A 482     -19.723   3.493  10.567  1.00 91.46           C  
ATOM   3425  O   ASP A 482     -21.595   5.504  12.386  1.00 91.46           O  
ATOM   3426  CG  ASP A 482     -19.749   2.061  10.026  1.00 91.46           C  
ATOM   3427  OD1 ASP A 482     -20.840   1.448  10.026  1.00 91.46           O  
ATOM   3428  OD2 ASP A 482     -18.648   1.566   9.688  1.00 91.46           O  
ATOM   3429  N   TYR A 483     -20.469   6.622  10.804  1.00 93.10           N  
ATOM   3430  CA  TYR A 483     -20.485   7.902  11.512  1.00 93.10           C  
ATOM   3431  C   TYR A 483     -21.906   8.441  11.699  1.00 93.10           C  
ATOM   3432  CB  TYR A 483     -19.573   8.908  10.798  1.00 93.10           C  
ATOM   3433  O   TYR A 483     -22.265   8.812  12.820  1.00 93.10           O  
ATOM   3434  CG  TYR A 483     -19.640  10.307  11.376  1.00 93.10           C  
ATOM   3435  CD1 TYR A 483     -20.352  11.319  10.701  1.00 93.10           C  
ATOM   3436  CD2 TYR A 483     -19.002  10.588  12.598  1.00 93.10           C  
ATOM   3437  CE1 TYR A 483     -20.419  12.615  11.246  1.00 93.10           C  
ATOM   3438  CE2 TYR A 483     -19.075  11.879  13.152  1.00 93.10           C  
ATOM   3439  OH  TYR A 483     -19.888  14.133  13.024  1.00 93.10           O  
ATOM   3440  CZ  TYR A 483     -19.790  12.892  12.479  1.00 93.10           C  
ATOM   3441  N   THR A 484     -22.739   8.448  10.652  1.00 91.34           N  
ATOM   3442  CA  THR A 484     -24.124   8.936  10.769  1.00 91.34           C  
ATOM   3443  C   THR A 484     -24.919   8.119  11.782  1.00 91.34           C  
ATOM   3444  CB  THR A 484     -24.860   8.986   9.418  1.00 91.34           C  
ATOM   3445  O   THR A 484     -25.585   8.684  12.648  1.00 91.34           O  
ATOM   3446  CG2 THR A 484     -24.136   9.891   8.419  1.00 91.34           C  
ATOM   3447  OG1 THR A 484     -24.966   7.734   8.787  1.00 91.34           O  
ATOM   3448  N   HIS A 485     -24.773   6.797  11.757  1.00 88.95           N  
ATOM   3449  CA  HIS A 485     -25.460   5.921  12.700  1.00 88.95           C  
ATOM   3450  C   HIS A 485     -24.913   6.005  14.129  1.00 88.95           C  
ATOM   3451  CB  HIS A 485     -25.369   4.498  12.176  1.00 88.95           C  
ATOM   3452  O   HIS A 485     -25.671   5.907  15.095  1.00 88.95           O  
ATOM   3453  CG  HIS A 485     -26.252   4.270  10.977  1.00 88.95           C  
ATOM   3454  CD2 HIS A 485     -25.876   3.733   9.775  1.00 88.95           C  
ATOM   3455  ND1 HIS A 485     -27.612   4.490  10.923  1.00 88.95           N  
ATOM   3456  CE1 HIS A 485     -28.041   4.080   9.720  1.00 88.95           C  
ATOM   3457  NE2 HIS A 485     -27.022   3.612   8.980  1.00 88.95           N  
ATOM   3458  N   ALA A 486     -23.611   6.237  14.303  1.00 90.22           N  
ATOM   3459  CA  ALA A 486     -23.034   6.465  15.623  1.00 90.22           C  
ATOM   3460  C   ALA A 486     -23.577   7.751  16.274  1.00 90.22           C  
ATOM   3461  CB  ALA A 486     -21.510   6.484  15.491  1.00 90.22           C  
ATOM   3462  O   ALA A 486     -23.777   7.785  17.492  1.00 90.22           O  
ATOM   3463  N   LEU A 487     -23.850   8.800  15.484  1.00 92.33           N  
ATOM   3464  CA  LEU A 487     -24.527  10.007  15.972  1.00 92.33           C  
ATOM   3465  C   LEU A 487     -25.969   9.699  16.402  1.00 92.33           C  
ATOM   3466  CB  LEU A 487     -24.520  11.106  14.895  1.00 92.33           C  
ATOM   3467  O   LEU A 487     -26.372  10.092  17.499  1.00 92.33           O  
ATOM   3468  CG  LEU A 487     -23.149  11.674  14.495  1.00 92.33           C  
ATOM   3469  CD1 LEU A 487     -23.364  12.620  13.316  1.00 92.33           C  
ATOM   3470  CD2 LEU A 487     -22.475  12.480  15.604  1.00 92.33           C  
ATOM   3471  N   GLU A 488     -26.722   8.948  15.594  1.00 88.51           N  
ATOM   3472  CA  GLU A 488     -28.094   8.527  15.914  1.00 88.51           C  
ATOM   3473  C   GLU A 488     -28.155   7.703  17.205  1.00 88.51           C  
ATOM   3474  CB  GLU A 488     -28.682   7.693  14.770  1.00 88.51           C  
ATOM   3475  O   GLU A 488     -28.988   7.972  18.070  1.00 88.51           O  
ATOM   3476  CG  GLU A 488     -28.969   8.521  13.514  1.00 88.51           C  
ATOM   3477  CD  GLU A 488     -29.436   7.658  12.330  1.00 88.51           C  
ATOM   3478  OE1 GLU A 488     -30.027   8.256  11.406  1.00 88.51           O  
ATOM   3479  OE2 GLU A 488     -29.207   6.422  12.341  1.00 88.51           O  
ATOM   3480  N   ALA A 489     -27.221   6.766  17.395  1.00 85.33           N  
ATOM   3481  CA  ALA A 489     -27.107   5.965  18.615  1.00 85.33           C  
ATOM   3482  C   ALA A 489     -26.809   6.812  19.868  1.00 85.33           C  
ATOM   3483  CB  ALA A 489     -26.021   4.908  18.388  1.00 85.33           C  
ATOM   3484  O   ALA A 489     -27.110   6.401  20.989  1.00 85.33           O  
ATOM   3485  N   ARG A 490     -26.247   8.016  19.693  1.00 85.83           N  
ATOM   3486  CA  ARG A 490     -26.051   9.017  20.754  1.00 85.83           C  
ATOM   3487  C   ARG A 490     -27.253   9.966  20.914  1.00 85.83           C  
ATOM   3488  CB  ARG A 490     -24.704   9.716  20.501  1.00 85.83           C  
ATOM   3489  O   ARG A 490     -27.192  10.906  21.701  1.00 85.83           O  
ATOM   3490  CG  ARG A 490     -24.264  10.606  21.670  1.00 85.83           C  
ATOM   3491  CD  ARG A 490     -22.778  10.940  21.597  1.00 85.83           C  
ATOM   3492  NE  ARG A 490     -22.425  11.919  22.641  1.00 85.83           N  
ATOM   3493  NH1 ARG A 490     -21.462  13.489  21.290  1.00 85.83           N  
ATOM   3494  NH2 ARG A 490     -21.667  13.910  23.445  1.00 85.83           N  
ATOM   3495  CZ  ARG A 490     -21.866  13.096  22.454  1.00 85.83           C  
ATOM   3496  N   GLY A 491     -28.346   9.734  20.189  1.00 85.09           N  
ATOM   3497  CA  GLY A 491     -29.545  10.573  20.204  1.00 85.09           C  
ATOM   3498  C   GLY A 491     -29.428  11.839  19.352  1.00 85.09           C  
ATOM   3499  O   GLY A 491     -30.219  12.765  19.522  1.00 85.09           O  
ATOM   3500  N   MET A 492     -28.445  11.909  18.450  1.00 84.29           N  
ATOM   3501  CA  MET A 492     -28.251  13.032  17.534  1.00 84.29           C  
ATOM   3502  C   MET A 492     -28.717  12.656  16.125  1.00 84.29           C  
ATOM   3503  CB  MET A 492     -26.783  13.473  17.537  1.00 84.29           C  
ATOM   3504  O   MET A 492     -27.920  12.251  15.283  1.00 84.29           O  
ATOM   3505  CG  MET A 492     -26.295  14.029  18.877  1.00 84.29           C  
ATOM   3506  SD  MET A 492     -24.608  14.697  18.799  1.00 84.29           S  
ATOM   3507  CE  MET A 492     -23.695  13.145  18.631  1.00 84.29           C  
ATOM   3508  N   SER A 493     -30.010  12.823  15.849  1.00 79.34           N  
ATOM   3509  CA  SER A 493     -30.549  12.718  14.487  1.00 79.34           C  
ATOM   3510  C   SER A 493     -30.165  13.957  13.677  1.00 79.34           C  
ATOM   3511  CB  SER A 493     -32.067  12.526  14.520  1.00 79.34           C  
ATOM   3512  O   SER A 493     -30.893  14.950  13.652  1.00 79.34           O  
ATOM   3513  OG  SER A 493     -32.381  11.335  15.213  1.00 79.34           O  
ATOM   3514  N   LEU A 494     -28.982  13.923  13.061  1.00 81.92           N  
ATOM   3515  CA  LEU A 494     -28.501  14.983  12.180  1.00 81.92           C  
ATOM   3516  C   LEU A 494     -28.813  14.671  10.717  1.00 81.92           C  
ATOM   3517  CB  LEU A 494     -26.991  15.221  12.367  1.00 81.92           C  
ATOM   3518  O   LEU A 494     -28.503  13.592  10.224  1.00 81.92           O  
ATOM   3519  CG  LEU A 494     -26.685  16.439  13.251  1.00 81.92           C  
ATOM   3520  CD1 LEU A 494     -26.853  16.129  14.735  1.00 81.92           C  
ATOM   3521  CD2 LEU A 494     -25.247  16.886  13.022  1.00 81.92           C  
ATOM   3522  N   SER A 495     -29.340  15.669  10.012  1.00 84.23           N  
ATOM   3523  CA  SER A 495     -29.346  15.695   8.550  1.00 84.23           C  
ATOM   3524  C   SER A 495     -28.128  16.474   8.052  1.00 84.23           C  
ATOM   3525  CB  SER A 495     -30.641  16.322   8.036  1.00 84.23           C  
ATOM   3526  O   SER A 495     -27.818  17.540   8.587  1.00 84.23           O  
ATOM   3527  OG  SER A 495     -30.645  16.288   6.625  1.00 84.23           O  
ATOM   3528  N   PHE A 496     -27.453  15.965   7.021  1.00 88.81           N  
ATOM   3529  CA  PHE A 496     -26.330  16.633   6.352  1.00 88.81           C  
ATOM   3530  C   PHE A 496     -26.816  17.358   5.096  1.00 88.81           C  
ATOM   3531  CB  PHE A 496     -25.192  15.641   6.081  1.00 88.81           C  
ATOM   3532  O   PHE A 496     -26.373  17.081   3.983  1.00 88.81           O  
ATOM   3533  CG  PHE A 496     -24.642  15.022   7.345  1.00 88.81           C  
ATOM   3534  CD1 PHE A 496     -23.663  15.698   8.098  1.00 88.81           C  
ATOM   3535  CD2 PHE A 496     -25.169  13.804   7.810  1.00 88.81           C  
ATOM   3536  CE1 PHE A 496     -23.216  15.151   9.313  1.00 88.81           C  
ATOM   3537  CE2 PHE A 496     -24.725  13.266   9.027  1.00 88.81           C  
ATOM   3538  CZ  PHE A 496     -23.736  13.930   9.769  1.00 88.81           C  
ATOM   3539  N   ASP A 497     -27.784  18.251   5.279  1.00 92.80           N  
ATOM   3540  CA  ASP A 497     -28.367  19.022   4.187  1.00 92.80           C  
ATOM   3541  C   ASP A 497     -27.365  20.070   3.676  1.00 92.80           C  
ATOM   3542  CB  ASP A 497     -29.698  19.635   4.651  1.00 92.80           C  
ATOM   3543  O   ASP A 497     -26.736  20.785   4.459  1.00 92.80           O  
ATOM   3544  CG  ASP A 497     -30.526  20.250   3.518  1.00 92.80           C  
ATOM   3545  OD1 ASP A 497     -29.995  20.440   2.403  1.00 92.80           O  
ATOM   3546  OD2 ASP A 497     -31.683  20.629   3.789  1.00 92.80           O  
ATOM   3547  N   LEU A 498     -27.248  20.195   2.353  1.00 92.46           N  
ATOM   3548  CA  LEU A 498     -26.465  21.246   1.707  1.00 92.46           C  
ATOM   3549  C   LEU A 498     -27.053  22.645   1.947  1.00 92.46           C  
ATOM   3550  CB  LEU A 498     -26.340  20.950   0.201  1.00 92.46           C  
ATOM   3551  O   LEU A 498     -26.385  23.631   1.655  1.00 92.46           O  
ATOM   3552  CG  LEU A 498     -25.596  19.648  -0.149  1.00 92.46           C  
ATOM   3553  CD1 LEU A 498     -25.541  19.493  -1.670  1.00 92.46           C  
ATOM   3554  CD2 LEU A 498     -24.160  19.631   0.383  1.00 92.46           C  
ATOM   3555  N   SER A 499     -28.269  22.754   2.489  1.00 94.13           N  
ATOM   3556  CA  SER A 499     -28.823  24.011   2.999  1.00 94.13           C  
ATOM   3557  C   SER A 499     -28.225  24.443   4.353  1.00 94.13           C  
ATOM   3558  CB  SER A 499     -30.354  23.916   3.062  1.00 94.13           C  
ATOM   3559  O   SER A 499     -28.277  25.629   4.691  1.00 94.13           O  
ATOM   3560  OG  SER A 499     -30.795  23.152   4.166  1.00 94.13           O  
ATOM   3561  N   ASP A 500     -27.604  23.533   5.122  1.00 93.05           N  
ATOM   3562  CA  ASP A 500     -26.914  23.874   6.371  1.00 93.05           C  
ATOM   3563  C   ASP A 500     -25.501  24.401   6.075  1.00 93.05           C  
ATOM   3564  CB  ASP A 500     -26.912  22.701   7.380  1.00 93.05           C  
ATOM   3565  O   ASP A 500     -24.589  23.673   5.673  1.00 93.05           O  
ATOM   3566  CG  ASP A 500     -26.380  23.087   8.781  1.00 93.05           C  
ATOM   3567  OD1 ASP A 500     -25.726  24.145   8.936  1.00 93.05           O  
ATOM   3568  OD2 ASP A 500     -26.607  22.355   9.775  1.00 93.05           O  
ATOM   3569  N   HIS A 501     -25.289  25.690   6.347  1.00 94.56           N  
ATOM   3570  CA  HIS A 501     -23.989  26.350   6.218  1.00 94.56           C  
ATOM   3571  C   HIS A 501     -22.850  25.628   6.957  1.00 94.56           C  
ATOM   3572  CB  HIS A 501     -24.103  27.800   6.709  1.00 94.56           C  
ATOM   3573  O   HIS A 501     -21.712  25.679   6.495  1.00 94.56           O  
ATOM   3574  CG  HIS A 501     -24.317  27.926   8.199  1.00 94.56           C  
ATOM   3575  CD2 HIS A 501     -23.382  28.294   9.131  1.00 94.56           C  
ATOM   3576  ND1 HIS A 501     -25.476  27.643   8.885  1.00 94.56           N  
ATOM   3577  CE1 HIS A 501     -25.250  27.846  10.191  1.00 94.56           C  
ATOM   3578  NE2 HIS A 501     -23.984  28.242  10.394  1.00 94.56           N  
ATOM   3579  N   ARG A 502     -23.120  24.927   8.068  1.00 95.01           N  
ATOM   3580  CA  ARG A 502     -22.100  24.144   8.786  1.00 95.01           C  
ATOM   3581  C   ARG A 502     -21.600  22.983   7.937  1.00 95.01           C  
ATOM   3582  CB  ARG A 502     -22.658  23.616  10.112  1.00 95.01           C  
ATOM   3583  O   ARG A 502     -20.397  22.740   7.909  1.00 95.01           O  
ATOM   3584  CG  ARG A 502     -23.010  24.754  11.079  1.00 95.01           C  
ATOM   3585  CD  ARG A 502     -23.646  24.218  12.361  1.00 95.01           C  
ATOM   3586  NE  ARG A 502     -24.969  23.629  12.084  1.00 95.01           N  
ATOM   3587  NH1 ARG A 502     -25.621  23.218  14.249  1.00 95.01           N  
ATOM   3588  NH2 ARG A 502     -26.955  22.681  12.525  1.00 95.01           N  
ATOM   3589  CZ  ARG A 502     -25.841  23.182  12.961  1.00 95.01           C  
ATOM   3590  N   VAL A 503     -22.499  22.309   7.218  1.00 96.67           N  
ATOM   3591  CA  VAL A 503     -22.152  21.224   6.288  1.00 96.67           C  
ATOM   3592  C   VAL A 503     -21.333  21.780   5.126  1.00 96.67           C  
ATOM   3593  CB  VAL A 503     -23.410  20.493   5.776  1.00 96.67           C  
ATOM   3594  O   VAL A 503     -20.301  21.203   4.803  1.00 96.67           O  
ATOM   3595  CG1 VAL A 503     -23.061  19.374   4.785  1.00 96.67           C  
ATOM   3596  CG2 VAL A 503     -24.180  19.858   6.940  1.00 96.67           C  
ATOM   3597  N   ILE A 504     -21.716  22.932   4.560  1.00 97.74           N  
ATOM   3598  CA  ILE A 504     -20.948  23.597   3.489  1.00 97.74           C  
ATOM   3599  C   ILE A 504     -19.538  23.977   3.967  1.00 97.74           C  
ATOM   3600  CB  ILE A 504     -21.691  24.844   2.951  1.00 97.74           C  
ATOM   3601  O   ILE A 504     -18.555  23.688   3.285  1.00 97.74           O  
ATOM   3602  CG1 ILE A 504     -23.042  24.475   2.297  1.00 97.74           C  
ATOM   3603  CG2 ILE A 504     -20.797  25.579   1.926  1.00 97.74           C  
ATOM   3604  CD1 ILE A 504     -23.936  25.699   2.035  1.00 97.74           C  
ATOM   3605  N   VAL A 505     -19.417  24.609   5.140  1.00 98.10           N  
ATOM   3606  CA  VAL A 505     -18.115  24.962   5.735  1.00 98.10           C  
ATOM   3607  C   VAL A 505     -17.277  23.705   5.942  1.00 98.10           C  
ATOM   3608  CB  VAL A 505     -18.303  25.728   7.060  1.00 98.10           C  
ATOM   3609  O   VAL A 505     -16.115  23.666   5.537  1.00 98.10           O  
ATOM   3610  CG1 VAL A 505     -17.002  25.862   7.864  1.00 98.10           C  
ATOM   3611  CG2 VAL A 505     -18.812  27.149   6.792  1.00 98.10           C  
ATOM   3612  N   GLY A 506     -17.886  22.657   6.501  1.00 98.40           N  
ATOM   3613  CA  GLY A 506     -17.284  21.338   6.618  1.00 98.40           C  
ATOM   3614  C   GLY A 506     -16.765  20.823   5.281  1.00 98.40           C  
ATOM   3615  O   GLY A 506     -15.608  20.438   5.197  1.00 98.40           O  
ATOM   3616  N   LEU A 507     -17.576  20.885   4.223  1.00 98.05           N  
ATOM   3617  CA  LEU A 507     -17.234  20.407   2.883  1.00 98.05           C  
ATOM   3618  C   LEU A 507     -15.993  21.102   2.314  1.00 98.05           C  
ATOM   3619  CB  LEU A 507     -18.464  20.592   1.973  1.00 98.05           C  
ATOM   3620  O   LEU A 507     -15.105  20.430   1.795  1.00 98.05           O  
ATOM   3621  CG  LEU A 507     -18.350  19.895   0.607  1.00 98.05           C  
ATOM   3622  CD1 LEU A 507     -18.506  18.380   0.739  1.00 98.05           C  
ATOM   3623  CD2 LEU A 507     -19.455  20.396  -0.323  1.00 98.05           C  
ATOM   3624  N   PHE A 508     -15.889  22.427   2.451  1.00 98.46           N  
ATOM   3625  CA  PHE A 508     -14.708  23.172   2.001  1.00 98.46           C  
ATOM   3626  C   PHE A 508     -13.462  22.867   2.840  1.00 98.46           C  
ATOM   3627  CB  PHE A 508     -15.001  24.676   1.989  1.00 98.46           C  
ATOM   3628  O   PHE A 508     -12.382  22.681   2.275  1.00 98.46           O  
ATOM   3629  CG  PHE A 508     -15.725  25.138   0.742  1.00 98.46           C  
ATOM   3630  CD1 PHE A 508     -15.025  25.220  -0.478  1.00 98.46           C  
ATOM   3631  CD2 PHE A 508     -17.085  25.490   0.790  1.00 98.46           C  
ATOM   3632  CE1 PHE A 508     -15.684  25.650  -1.643  1.00 98.46           C  
ATOM   3633  CE2 PHE A 508     -17.745  25.920  -0.375  1.00 98.46           C  
ATOM   3634  CZ  PHE A 508     -17.044  26.000  -1.591  1.00 98.46           C  
ATOM   3635  N   ILE A 509     -13.599  22.765   4.168  1.00 98.64           N  
ATOM   3636  CA  ILE A 509     -12.483  22.372   5.040  1.00 98.64           C  
ATOM   3637  C   ILE A 509     -12.056  20.935   4.733  1.00 98.64           C  
ATOM   3638  CB  ILE A 509     -12.822  22.553   6.536  1.00 98.64           C  
ATOM   3639  O   ILE A 509     -10.873  20.657   4.624  1.00 98.64           O  
ATOM   3640  CG1 ILE A 509     -13.107  24.035   6.872  1.00 98.64           C  
ATOM   3641  CG2 ILE A 509     -11.641  22.066   7.404  1.00 98.64           C  
ATOM   3642  CD1 ILE A 509     -13.708  24.238   8.269  1.00 98.64           C  
ATOM   3643  N   GLY A 510     -12.983  20.006   4.532  1.00 98.53           N  
ATOM   3644  CA  GLY A 510     -12.653  18.647   4.117  1.00 98.53           C  
ATOM   3645  C   GLY A 510     -11.970  18.611   2.759  1.00 98.53           C  
ATOM   3646  O   GLY A 510     -10.981  17.900   2.586  1.00 98.53           O  
ATOM   3647  N   GLY A 511     -12.468  19.416   1.821  1.00 98.25           N  
ATOM   3648  CA  GLY A 511     -11.977  19.494   0.455  1.00 98.25           C  
ATOM   3649  C   GLY A 511     -10.536  19.992   0.344  1.00 98.25           C  
ATOM   3650  O   GLY A 511      -9.791  19.486  -0.497  1.00 98.25           O  
ATOM   3651  N   LEU A 512     -10.115  20.930   1.202  1.00 98.36           N  
ATOM   3652  CA  LEU A 512      -8.748  21.470   1.181  1.00 98.36           C  
ATOM   3653  C   LEU A 512      -7.708  20.523   1.797  1.00 98.36           C  
ATOM   3654  CB  LEU A 512      -8.714  22.888   1.797  1.00 98.36           C  
ATOM   3655  O   LEU A 512      -6.528  20.631   1.464  1.00 98.36           O  
ATOM   3656  CG  LEU A 512      -8.833  22.971   3.333  1.00 98.36           C  
ATOM   3657  CD1 LEU A 512      -7.507  22.823   4.088  1.00 98.36           C  
ATOM   3658  CD2 LEU A 512      -9.451  24.301   3.764  1.00 98.36           C  
ATOM   3659  N   ILE A 513      -8.110  19.604   2.684  1.00 98.51           N  
ATOM   3660  CA  ILE A 513      -7.169  18.776   3.457  1.00 98.51           C  
ATOM   3661  C   ILE A 513      -6.296  17.888   2.558  1.00 98.51           C  
ATOM   3662  CB  ILE A 513      -7.891  17.998   4.582  1.00 98.51           C  
ATOM   3663  O   ILE A 513      -5.080  17.927   2.743  1.00 98.51           O  
ATOM   3664  CG1 ILE A 513      -8.366  18.948   5.700  1.00 98.51           C  
ATOM   3665  CG2 ILE A 513      -7.023  16.879   5.176  1.00 98.51           C  
ATOM   3666  CD1 ILE A 513      -7.296  19.471   6.662  1.00 98.51           C  
ATOM   3667  N   PRO A 514      -6.828  17.161   1.553  1.00 98.25           N  
ATOM   3668  CA  PRO A 514      -5.993  16.407   0.618  1.00 98.25           C  
ATOM   3669  C   PRO A 514      -4.968  17.263  -0.131  1.00 98.25           C  
ATOM   3670  CB  PRO A 514      -6.969  15.708  -0.331  1.00 98.25           C  
ATOM   3671  O   PRO A 514      -3.832  16.829  -0.295  1.00 98.25           O  
ATOM   3672  CG  PRO A 514      -8.182  15.491   0.570  1.00 98.25           C  
ATOM   3673  CD  PRO A 514      -8.226  16.792   1.363  1.00 98.25           C  
ATOM   3674  N   TYR A 515      -5.320  18.492  -0.523  1.00 98.39           N  
ATOM   3675  CA  TYR A 515      -4.393  19.413  -1.191  1.00 98.39           C  
ATOM   3676  C   TYR A 515      -3.294  19.910  -0.251  1.00 98.39           C  
ATOM   3677  CB  TYR A 515      -5.158  20.613  -1.762  1.00 98.39           C  
ATOM   3678  O   TYR A 515      -2.119  19.898  -0.615  1.00 98.39           O  
ATOM   3679  CG  TYR A 515      -5.926  20.298  -3.023  1.00 98.39           C  
ATOM   3680  CD1 TYR A 515      -5.304  20.474  -4.273  1.00 98.39           C  
ATOM   3681  CD2 TYR A 515      -7.252  19.831  -2.951  1.00 98.39           C  
ATOM   3682  CE1 TYR A 515      -6.007  20.188  -5.458  1.00 98.39           C  
ATOM   3683  CE2 TYR A 515      -7.958  19.543  -4.134  1.00 98.39           C  
ATOM   3684  OH  TYR A 515      -8.022  19.442  -6.525  1.00 98.39           O  
ATOM   3685  CZ  TYR A 515      -7.337  19.721  -5.387  1.00 98.39           C  
ATOM   3686  N   LEU A 516      -3.664  20.325   0.963  1.00 98.52           N  
ATOM   3687  CA  LEU A 516      -2.707  20.778   1.969  1.00 98.52           C  
ATOM   3688  C   LEU A 516      -1.749  19.646   2.354  1.00 98.52           C  
ATOM   3689  CB  LEU A 516      -3.483  21.317   3.184  1.00 98.52           C  
ATOM   3690  O   LEU A 516      -0.538  19.845   2.397  1.00 98.52           O  
ATOM   3691  CG  LEU A 516      -2.582  21.824   4.326  1.00 98.52           C  
ATOM   3692  CD1 LEU A 516      -1.671  22.973   3.887  1.00 98.52           C  
ATOM   3693  CD2 LEU A 516      -3.450  22.304   5.488  1.00 98.52           C  
ATOM   3694  N   PHE A 517      -2.287  18.449   2.585  1.00 98.16           N  
ATOM   3695  CA  PHE A 517      -1.506  17.261   2.898  1.00 98.16           C  
ATOM   3696  C   PHE A 517      -0.534  16.894   1.772  1.00 98.16           C  
ATOM   3697  CB  PHE A 517      -2.459  16.108   3.208  1.00 98.16           C  
ATOM   3698  O   PHE A 517       0.660  16.736   2.024  1.00 98.16           O  
ATOM   3699  CG  PHE A 517      -1.715  14.831   3.511  1.00 98.16           C  
ATOM   3700  CD1 PHE A 517      -1.493  13.902   2.481  1.00 98.16           C  
ATOM   3701  CD2 PHE A 517      -1.208  14.592   4.802  1.00 98.16           C  
ATOM   3702  CE1 PHE A 517      -0.752  12.742   2.737  1.00 98.16           C  
ATOM   3703  CE2 PHE A 517      -0.480  13.419   5.060  1.00 98.16           C  
ATOM   3704  CZ  PHE A 517      -0.241  12.502   4.024  1.00 98.16           C  
ATOM   3705  N   ALA A 518      -1.031  16.810   0.535  1.00 97.82           N  
ATOM   3706  CA  ALA A 518      -0.216  16.490  -0.629  1.00 97.82           C  
ATOM   3707  C   ALA A 518       0.901  17.522  -0.847  1.00 97.82           C  
ATOM   3708  CB  ALA A 518      -1.136  16.395  -1.848  1.00 97.82           C  
ATOM   3709  O   ALA A 518       2.038  17.136  -1.105  1.00 97.82           O  
ATOM   3710  N   SER A 519       0.601  18.814  -0.673  1.00 97.70           N  
ATOM   3711  CA  SER A 519       1.594  19.891  -0.738  1.00 97.70           C  
ATOM   3712  C   SER A 519       2.728  19.674   0.267  1.00 97.70           C  
ATOM   3713  CB  SER A 519       0.917  21.242  -0.485  1.00 97.70           C  
ATOM   3714  O   SER A 519       3.893  19.592  -0.119  1.00 97.70           O  
ATOM   3715  OG  SER A 519       1.895  22.255  -0.517  1.00 97.70           O  
ATOM   3716  N   MET A 520       2.395  19.472   1.549  1.00 98.10           N  
ATOM   3717  CA  MET A 520       3.410  19.246   2.582  1.00 98.10           C  
ATOM   3718  C   MET A 520       4.258  17.996   2.303  1.00 98.10           C  
ATOM   3719  CB  MET A 520       2.757  19.088   3.956  1.00 98.10           C  
ATOM   3720  O   MET A 520       5.463  18.008   2.552  1.00 98.10           O  
ATOM   3721  CG  MET A 520       2.029  20.328   4.483  1.00 98.10           C  
ATOM   3722  SD  MET A 520       1.300  20.105   6.135  1.00 98.10           S  
ATOM   3723  CE  MET A 520       0.029  18.866   5.791  1.00 98.10           C  
ATOM   3724  N   ALA A 521       3.646  16.928   1.780  1.00 97.28           N  
ATOM   3725  CA  ALA A 521       4.342  15.697   1.416  1.00 97.28           C  
ATOM   3726  C   ALA A 521       5.322  15.901   0.245  1.00 97.28           C  
ATOM   3727  CB  ALA A 521       3.288  14.629   1.103  1.00 97.28           C  
ATOM   3728  O   ALA A 521       6.449  15.408   0.297  1.00 97.28           O  
ATOM   3729  N   MET A 522       4.933  16.659  -0.785  1.00 96.43           N  
ATOM   3730  CA  MET A 522       5.823  16.987  -1.904  1.00 96.43           C  
ATOM   3731  C   MET A 522       6.984  17.883  -1.467  1.00 96.43           C  
ATOM   3732  CB  MET A 522       5.043  17.671  -3.033  1.00 96.43           C  
ATOM   3733  O   MET A 522       8.134  17.624  -1.819  1.00 96.43           O  
ATOM   3734  CG  MET A 522       4.086  16.717  -3.755  1.00 96.43           C  
ATOM   3735  SD  MET A 522       3.294  17.444  -5.215  1.00 96.43           S  
ATOM   3736  CE  MET A 522       4.692  17.433  -6.375  1.00 96.43           C  
ATOM   3737  N   GLU A 523       6.714  18.911  -0.660  1.00 96.82           N  
ATOM   3738  CA  GLU A 523       7.769  19.785  -0.147  1.00 96.82           C  
ATOM   3739  C   GLU A 523       8.755  19.040   0.764  1.00 96.82           C  
ATOM   3740  CB  GLU A 523       7.169  20.928   0.662  1.00 96.82           C  
ATOM   3741  O   GLU A 523       9.956  19.315   0.730  1.00 96.82           O  
ATOM   3742  CG  GLU A 523       6.372  21.982  -0.113  1.00 96.82           C  
ATOM   3743  CD  GLU A 523       5.948  23.128   0.822  1.00 96.82           C  
ATOM   3744  OE1 GLU A 523       5.357  24.105   0.313  1.00 96.82           O  
ATOM   3745  OE2 GLU A 523       6.269  23.048   2.040  1.00 96.82           O  
ATOM   3746  N   ALA A 524       8.266  18.086   1.563  1.00 96.76           N  
ATOM   3747  CA  ALA A 524       9.100  17.227   2.396  1.00 96.76           C  
ATOM   3748  C   ALA A 524      10.106  16.421   1.560  1.00 96.76           C  
ATOM   3749  CB  ALA A 524       8.186  16.305   3.207  1.00 96.76           C  
ATOM   3750  O   ALA A 524      11.293  16.396   1.892  1.00 96.76           O  
ATOM   3751  N   VAL A 525       9.658  15.822   0.449  1.00 96.24           N  
ATOM   3752  CA  VAL A 525      10.551  15.139  -0.502  1.00 96.24           C  
ATOM   3753  C   VAL A 525      11.544  16.125  -1.107  1.00 96.24           C  
ATOM   3754  CB  VAL A 525       9.769  14.448  -1.631  1.00 96.24           C  
ATOM   3755  O   VAL A 525      12.737  15.846  -1.112  1.00 96.24           O  
ATOM   3756  CG1 VAL A 525      10.716  13.827  -2.669  1.00 96.24           C  
ATOM   3757  CG2 VAL A 525       8.872  13.324  -1.107  1.00 96.24           C  
ATOM   3758  N   GLY A 526      11.089  17.300  -1.554  1.00 94.53           N  
ATOM   3759  CA  GLY A 526      11.966  18.311  -2.152  1.00 94.53           C  
ATOM   3760  C   GLY A 526      13.090  18.764  -1.211  1.00 94.53           C  
ATOM   3761  O   GLY A 526      14.243  18.882  -1.627  1.00 94.53           O  
ATOM   3762  N   ARG A 527      12.786  18.956   0.080  1.00 94.89           N  
ATOM   3763  CA  ARG A 527      13.797  19.264   1.107  1.00 94.89           C  
ATOM   3764  C   ARG A 527      14.763  18.100   1.333  1.00 94.89           C  
ATOM   3765  CB  ARG A 527      13.118  19.668   2.427  1.00 94.89           C  
ATOM   3766  O   ARG A 527      15.970  18.332   1.423  1.00 94.89           O  
ATOM   3767  CG  ARG A 527      12.486  21.065   2.354  1.00 94.89           C  
ATOM   3768  CD  ARG A 527      12.023  21.551   3.737  1.00 94.89           C  
ATOM   3769  NE  ARG A 527      10.886  20.778   4.271  1.00 94.89           N  
ATOM   3770  NH1 ARG A 527       9.176  21.929   3.239  1.00 94.89           N  
ATOM   3771  NH2 ARG A 527       8.695  20.206   4.533  1.00 94.89           N  
ATOM   3772  CZ  ARG A 527       9.602  20.967   4.010  1.00 94.89           C  
ATOM   3773  N   ALA A 528      14.256  16.869   1.402  1.00 93.97           N  
ATOM   3774  CA  ALA A 528      15.081  15.673   1.557  1.00 93.97           C  
ATOM   3775  C   ALA A 528      16.028  15.487   0.357  1.00 93.97           C  
ATOM   3776  CB  ALA A 528      14.165  14.464   1.783  1.00 93.97           C  
ATOM   3777  O   ALA A 528      17.242  15.405   0.547  1.00 93.97           O  
ATOM   3778  N   ALA A 529      15.505  15.544  -0.868  1.00 92.15           N  
ATOM   3779  CA  ALA A 529      16.283  15.454  -2.101  1.00 92.15           C  
ATOM   3780  C   ALA A 529      17.347  16.555  -2.196  1.00 92.15           C  
ATOM   3781  CB  ALA A 529      15.318  15.511  -3.289  1.00 92.15           C  
ATOM   3782  O   ALA A 529      18.509  16.273  -2.478  1.00 92.15           O  
ATOM   3783  N   GLY A 530      16.994  17.803  -1.866  1.00 92.26           N  
ATOM   3784  CA  GLY A 530      17.954  18.910  -1.846  1.00 92.26           C  
ATOM   3785  C   GLY A 530      19.149  18.652  -0.921  1.00 92.26           C  
ATOM   3786  O   GLY A 530      20.280  18.993  -1.271  1.00 92.26           O  
ATOM   3787  N   SER A 531      18.928  18.005   0.228  1.00 91.91           N  
ATOM   3788  CA  SER A 531      20.017  17.635   1.141  1.00 91.91           C  
ATOM   3789  C   SER A 531      20.934  16.547   0.565  1.00 91.91           C  
ATOM   3790  CB  SER A 531      19.465  17.263   2.522  1.00 91.91           C  
ATOM   3791  O   SER A 531      22.156  16.673   0.656  1.00 91.91           O  
ATOM   3792  OG  SER A 531      18.828  16.003   2.572  1.00 91.91           O  
ATOM   3793  N   VAL A 532      20.366  15.546  -0.116  1.00 90.83           N  
ATOM   3794  CA  VAL A 532      21.120  14.470  -0.782  1.00 90.83           C  
ATOM   3795  C   VAL A 532      21.969  15.015  -1.919  1.00 90.83           C  
ATOM   3796  CB  VAL A 532      20.175  13.387  -1.325  1.00 90.83           C  
ATOM   3797  O   VAL A 532      23.147  14.688  -2.001  1.00 90.83           O  
ATOM   3798  CG1 VAL A 532      20.901  12.294  -2.121  1.00 90.83           C  
ATOM   3799  CG2 VAL A 532      19.469  12.699  -0.167  1.00 90.83           C  
ATOM   3800  N   VAL A 533      21.415  15.897  -2.754  1.00 91.27           N  
ATOM   3801  CA  VAL A 533      22.148  16.528  -3.863  1.00 91.27           C  
ATOM   3802  C   VAL A 533      23.407  17.230  -3.353  1.00 91.27           C  
ATOM   3803  CB  VAL A 533      21.234  17.528  -4.600  1.00 91.27           C  
ATOM   3804  O   VAL A 533      24.495  17.063  -3.906  1.00 91.27           O  
ATOM   3805  CG1 VAL A 533      21.988  18.419  -5.597  1.00 91.27           C  
ATOM   3806  CG2 VAL A 533      20.126  16.804  -5.369  1.00 91.27           C  
ATOM   3807  N   VAL A 534      23.284  18.006  -2.271  1.00 93.03           N  
ATOM   3808  CA  VAL A 534      24.426  18.700  -1.657  1.00 93.03           C  
ATOM   3809  C   VAL A 534      25.461  17.704  -1.132  1.00 93.03           C  
ATOM   3810  CB  VAL A 534      23.949  19.654  -0.546  1.00 93.03           C  
ATOM   3811  O   VAL A 534      26.660  17.927  -1.314  1.00 93.03           O  
ATOM   3812  CG1 VAL A 534      25.112  20.272   0.244  1.00 93.03           C  
ATOM   3813  CG2 VAL A 534      23.155  20.820  -1.154  1.00 93.03           C  
ATOM   3814  N   GLU A 535      25.019  16.605  -0.526  1.00 93.99           N  
ATOM   3815  CA  GLU A 535      25.908  15.580   0.022  1.00 93.99           C  
ATOM   3816  C   GLU A 535      26.637  14.778  -1.062  1.00 93.99           C  
ATOM   3817  CB  GLU A 535      25.106  14.677   0.968  1.00 93.99           C  
ATOM   3818  O   GLU A 535      27.854  14.614  -0.978  1.00 93.99           O  
ATOM   3819  CG  GLU A 535      25.917  13.534   1.599  1.00 93.99           C  
ATOM   3820  CD  GLU A 535      27.219  13.966   2.296  1.00 93.99           C  
ATOM   3821  OE1 GLU A 535      28.117  13.104   2.438  1.00 93.99           O  
ATOM   3822  OE2 GLU A 535      27.387  15.144   2.686  1.00 93.99           O  
ATOM   3823  N   VAL A 536      25.950  14.342  -2.120  1.00 91.12           N  
ATOM   3824  CA  VAL A 536      26.587  13.645  -3.249  1.00 91.12           C  
ATOM   3825  C   VAL A 536      27.630  14.559  -3.898  1.00 91.12           C  
ATOM   3826  CB  VAL A 536      25.550  13.186  -4.292  1.00 91.12           C  
ATOM   3827  O   VAL A 536      28.778  14.155  -4.091  1.00 91.12           O  
ATOM   3828  CG1 VAL A 536      26.241  12.484  -5.466  1.00 91.12           C  
ATOM   3829  CG2 VAL A 536      24.524  12.194  -3.731  1.00 91.12           C  
ATOM   3830  N   ARG A 537      27.286  15.833  -4.140  1.00 93.09           N  
ATOM   3831  CA  ARG A 537      28.230  16.834  -4.667  1.00 93.09           C  
ATOM   3832  C   ARG A 537      29.432  17.043  -3.745  1.00 93.09           C  
ATOM   3833  CB  ARG A 537      27.510  18.168  -4.880  1.00 93.09           C  
ATOM   3834  O   ARG A 537      30.547  17.234  -4.231  1.00 93.09           O  
ATOM   3835  CG  ARG A 537      26.568  18.177  -6.094  1.00 93.09           C  
ATOM   3836  CD  ARG A 537      25.811  19.506  -6.062  1.00 93.09           C  
ATOM   3837  NE  ARG A 537      24.904  19.702  -7.204  1.00 93.09           N  
ATOM   3838  NH1 ARG A 537      23.916  21.604  -6.381  1.00 93.09           N  
ATOM   3839  NH2 ARG A 537      23.219  20.782  -8.301  1.00 93.09           N  
ATOM   3840  CZ  ARG A 537      24.025  20.682  -7.299  1.00 93.09           C  
ATOM   3841  N   ARG A 538      29.229  17.029  -2.422  1.00 94.99           N  
ATOM   3842  CA  ARG A 538      30.322  17.100  -1.443  1.00 94.99           C  
ATOM   3843  C   ARG A 538      31.248  15.899  -1.592  1.00 94.99           C  
ATOM   3844  CB  ARG A 538      29.760  17.197  -0.013  1.00 94.99           C  
ATOM   3845  O   ARG A 538      32.451  16.100  -1.707  1.00 94.99           O  
ATOM   3846  CG  ARG A 538      30.869  17.398   1.034  1.00 94.99           C  
ATOM   3847  CD  ARG A 538      30.432  17.005   2.446  1.00 94.99           C  
ATOM   3848  NE  ARG A 538      30.244  15.550   2.588  1.00 94.99           N  
ATOM   3849  NH1 ARG A 538      32.446  14.876   2.753  1.00 94.99           N  
ATOM   3850  NH2 ARG A 538      30.780  13.398   2.996  1.00 94.99           N  
ATOM   3851  CZ  ARG A 538      31.165  14.619   2.777  1.00 94.99           C  
ATOM   3852  N   GLN A 539      30.710  14.682  -1.631  1.00 93.20           N  
ATOM   3853  CA  GLN A 539      31.523  13.471  -1.754  1.00 93.20           C  
ATOM   3854  C   GLN A 539      32.299  13.427  -3.073  1.00 93.20           C  
ATOM   3855  CB  GLN A 539      30.655  12.220  -1.580  1.00 93.20           C  
ATOM   3856  O   GLN A 539      33.497  13.167  -3.048  1.00 93.20           O  
ATOM   3857  CG  GLN A 539      30.173  12.093  -0.127  1.00 93.20           C  
ATOM   3858  CD  GLN A 539      29.570  10.731   0.188  1.00 93.20           C  
ATOM   3859  NE2 GLN A 539      28.578  10.679   1.047  1.00 93.20           N  
ATOM   3860  OE1 GLN A 539      30.001   9.696  -0.303  1.00 93.20           O  
ATOM   3861  N   PHE A 540      31.668  13.772  -4.198  1.00 91.35           N  
ATOM   3862  CA  PHE A 540      32.339  13.817  -5.505  1.00 91.35           C  
ATOM   3863  C   PHE A 540      33.488  14.827  -5.554  1.00 91.35           C  
ATOM   3864  CB  PHE A 540      31.309  14.150  -6.595  1.00 91.35           C  
ATOM   3865  O   PHE A 540      34.485  14.596  -6.234  1.00 91.35           O  
ATOM   3866  CG  PHE A 540      30.340  13.046  -6.976  1.00 91.35           C  
ATOM   3867  CD1 PHE A 540      30.345  11.795  -6.328  1.00 91.35           C  
ATOM   3868  CD2 PHE A 540      29.434  13.267  -8.032  1.00 91.35           C  
ATOM   3869  CE1 PHE A 540      29.457  10.793  -6.732  1.00 91.35           C  
ATOM   3870  CE2 PHE A 540      28.565  12.245  -8.453  1.00 91.35           C  
ATOM   3871  CZ  PHE A 540      28.575  11.003  -7.801  1.00 91.35           C  
ATOM   3872  N   ARG A 541      33.362  15.945  -4.833  1.00 91.45           N  
ATOM   3873  CA  ARG A 541      34.399  16.979  -4.762  1.00 91.45           C  
ATOM   3874  C   ARG A 541      35.507  16.639  -3.762  1.00 91.45           C  
ATOM   3875  CB  ARG A 541      33.710  18.302  -4.419  1.00 91.45           C  
ATOM   3876  O   ARG A 541      36.680  16.852  -4.059  1.00 91.45           O  
ATOM   3877  CG  ARG A 541      34.685  19.491  -4.394  1.00 91.45           C  
ATOM   3878  CD  ARG A 541      34.004  20.747  -3.848  1.00 91.45           C  
ATOM   3879  NE  ARG A 541      33.589  20.529  -2.453  1.00 91.45           N  
ATOM   3880  NH1 ARG A 541      31.317  20.819  -2.666  1.00 91.45           N  
ATOM   3881  NH2 ARG A 541      32.196  20.126  -0.729  1.00 91.45           N  
ATOM   3882  CZ  ARG A 541      32.370  20.505  -1.960  1.00 91.45           C  
ATOM   3883  N   ASP A 542      35.140  16.172  -2.571  1.00 94.66           N  
ATOM   3884  CA  ASP A 542      36.049  16.105  -1.422  1.00 94.66           C  
ATOM   3885  C   ASP A 542      36.725  14.728  -1.284  1.00 94.66           C  
ATOM   3886  CB  ASP A 542      35.300  16.509  -0.133  1.00 94.66           C  
ATOM   3887  O   ASP A 542      37.857  14.643  -0.800  1.00 94.66           O  
ATOM   3888  CG  ASP A 542      34.722  17.940  -0.136  1.00 94.66           C  
ATOM   3889  OD1 ASP A 542      35.128  18.797  -0.953  1.00 94.66           O  
ATOM   3890  OD2 ASP A 542      33.828  18.237   0.691  1.00 94.66           O  
ATOM   3891  N   ILE A 543      36.075  13.647  -1.734  1.00 91.41           N  
ATOM   3892  CA  ILE A 543      36.611  12.283  -1.660  1.00 91.41           C  
ATOM   3893  C   ILE A 543      37.263  11.926  -2.999  1.00 91.41           C  
ATOM   3894  CB  ILE A 543      35.543  11.257  -1.227  1.00 91.41           C  
ATOM   3895  O   ILE A 543      36.619  11.505  -3.961  1.00 91.41           O  
ATOM   3896  CG1 ILE A 543      34.805  11.703   0.057  1.00 91.41           C  
ATOM   3897  CG2 ILE A 543      36.216   9.882  -1.023  1.00 91.41           C  
ATOM   3898  CD1 ILE A 543      33.674  10.767   0.497  1.00 91.41           C  
ATOM   3899  N   LYS A 544      38.587  12.087  -3.050  1.00 90.08           N  
ATOM   3900  CA  LYS A 544      39.395  11.767  -4.236  1.00 90.08           C  
ATOM   3901  C   LYS A 544      39.274  10.286  -4.596  1.00 90.08           C  
ATOM   3902  CB  LYS A 544      40.867  12.122  -3.998  1.00 90.08           C  
ATOM   3903  O   LYS A 544      39.399   9.435  -3.718  1.00 90.08           O  
ATOM   3904  CG  LYS A 544      41.063  13.618  -3.728  1.00 90.08           C  
ATOM   3905  CD  LYS A 544      42.552  13.938  -3.592  1.00 90.08           C  
ATOM   3906  CE  LYS A 544      42.711  15.432  -3.308  1.00 90.08           C  
ATOM   3907  NZ  LYS A 544      44.140  15.807  -3.201  1.00 90.08           N  
ATOM   3908  N   GLY A 545      39.107   9.987  -5.882  1.00 88.76           N  
ATOM   3909  CA  GLY A 545      39.027   8.620  -6.391  1.00 88.76           C  
ATOM   3910  C   GLY A 545      37.604   8.112  -6.626  1.00 88.76           C  
ATOM   3911  O   GLY A 545      37.466   7.064  -7.253  1.00 88.76           O  
ATOM   3912  N   ILE A 546      36.552   8.796  -6.143  1.00 87.07           N  
ATOM   3913  CA  ILE A 546      35.164   8.336  -6.339  1.00 87.07           C  
ATOM   3914  C   ILE A 546      34.804   8.340  -7.823  1.00 87.07           C  
ATOM   3915  CB  ILE A 546      34.138   9.152  -5.511  1.00 87.07           C  
ATOM   3916  O   ILE A 546      34.370   7.318  -8.345  1.00 87.07           O  
ATOM   3917  CG1 ILE A 546      34.278   8.770  -4.021  1.00 87.07           C  
ATOM   3918  CG2 ILE A 546      32.700   8.902  -6.016  1.00 87.07           C  
ATOM   3919  CD1 ILE A 546      33.202   9.372  -3.107  1.00 87.07           C  
ATOM   3920  N   MET A 547      35.013   9.458  -8.522  1.00 84.55           N  
ATOM   3921  CA  MET A 547      34.636   9.573  -9.936  1.00 84.55           C  
ATOM   3922  C   MET A 547      35.459   8.642 -10.830  1.00 84.55           C  
ATOM   3923  CB  MET A 547      34.760  11.032 -10.396  1.00 84.55           C  
ATOM   3924  O   MET A 547      34.946   8.120 -11.822  1.00 84.55           O  
ATOM   3925  CG  MET A 547      33.721  11.938  -9.719  1.00 84.55           C  
ATOM   3926  SD  MET A 547      31.988  11.410  -9.882  1.00 84.55           S  
ATOM   3927  CE  MET A 547      31.735  11.522 -11.674  1.00 84.55           C  
ATOM   3928  N   GLU A 548      36.702   8.373 -10.429  1.00 86.46           N  
ATOM   3929  CA  GLU A 548      37.602   7.406 -11.053  1.00 86.46           C  
ATOM   3930  C   GLU A 548      37.265   5.942 -10.701  1.00 86.46           C  
ATOM   3931  CB  GLU A 548      39.056   7.722 -10.652  1.00 86.46           C  
ATOM   3932  O   GLU A 548      37.869   5.032 -11.264  1.00 86.46           O  
ATOM   3933  CG  GLU A 548      39.550   9.135 -11.024  1.00 86.46           C  
ATOM   3934  CD  GLU A 548      39.071  10.272 -10.100  1.00 86.46           C  
ATOM   3935  OE1 GLU A 548      39.273  11.444 -10.480  1.00 86.46           O  
ATOM   3936  OE2 GLU A 548      38.526   9.989  -9.005  1.00 86.46           O  
ATOM   3937  N   GLY A 549      36.341   5.690  -9.765  1.00 82.56           N  
ATOM   3938  CA  GLY A 549      35.965   4.346  -9.307  1.00 82.56           C  
ATOM   3939  C   GLY A 549      37.016   3.648  -8.432  1.00 82.56           C  
ATOM   3940  O   GLY A 549      36.948   2.439  -8.224  1.00 82.56           O  
ATOM   3941  N   THR A 550      37.999   4.394  -7.921  1.00 86.67           N  
ATOM   3942  CA  THR A 550      39.099   3.879  -7.082  1.00 86.67           C  
ATOM   3943  C   THR A 550      38.881   4.091  -5.582  1.00 86.67           C  
ATOM   3944  CB  THR A 550      40.455   4.462  -7.503  1.00 86.67           C  
ATOM   3945  O   THR A 550      39.556   3.452  -4.775  1.00 86.67           O  
ATOM   3946  CG2 THR A 550      40.837   4.075  -8.931  1.00 86.67           C  
ATOM   3947  OG1 THR A 550      40.452   5.869  -7.429  1.00 86.67           O  
ATOM   3948  N   ALA A 551      37.923   4.940  -5.193  1.00 87.38           N  
ATOM   3949  CA  ALA A 551      37.504   5.143  -3.806  1.00 87.38           C  
ATOM   3950  C   ALA A 551      36.045   4.716  -3.587  1.00 87.38           C  
ATOM   3951  CB  ALA A 551      37.746   6.599  -3.400  1.00 87.38           C  
ATOM   3952  O   ALA A 551      35.218   4.787  -4.494  1.00 87.38           O  
ATOM   3953  N   LYS A 552      35.728   4.281  -2.360  1.00 83.86           N  
ATOM   3954  CA  LYS A 552      34.379   3.853  -1.964  1.00 83.86           C  
ATOM   3955  C   LYS A 552      33.578   5.051  -1.426  1.00 83.86           C  
ATOM   3956  CB  LYS A 552      34.479   2.702  -0.947  1.00 83.86           C  
ATOM   3957  O   LYS A 552      34.061   5.685  -0.487  1.00 83.86           O  
ATOM   3958  CG  LYS A 552      33.105   2.109  -0.578  1.00 83.86           C  
ATOM   3959  CD  LYS A 552      33.242   0.813   0.241  1.00 83.86           C  
ATOM   3960  CE  LYS A 552      31.858   0.248   0.599  1.00 83.86           C  
ATOM   3961  NZ  LYS A 552      31.911  -1.140   1.142  1.00 83.86           N  
ATOM   3962  N   PRO A 553      32.373   5.336  -1.952  1.00 87.75           N  
ATOM   3963  CA  PRO A 553      31.503   6.377  -1.405  1.00 87.75           C  
ATOM   3964  C   PRO A 553      31.024   6.083   0.022  1.00 87.75           C  
ATOM   3965  CB  PRO A 553      30.322   6.494  -2.369  1.00 87.75           C  
ATOM   3966  O   PRO A 553      30.926   4.928   0.450  1.00 87.75           O  
ATOM   3967  CG  PRO A 553      30.865   5.925  -3.669  1.00 87.75           C  
ATOM   3968  CD  PRO A 553      31.814   4.832  -3.202  1.00 87.75           C  
ATOM   3969  N   GLU A 554      30.661   7.132   0.757  1.00 90.26           N  
ATOM   3970  CA  GLU A 554      30.131   7.039   2.119  1.00 90.26           C  
ATOM   3971  C   GLU A 554      28.610   6.791   2.095  1.00 90.26           C  
ATOM   3972  CB  GLU A 554      30.497   8.283   2.952  1.00 90.26           C  
ATOM   3973  O   GLU A 554      27.814   7.657   2.464  1.00 90.26           O  
ATOM   3974  CG  GLU A 554      32.000   8.564   3.081  1.00 90.26           C  
ATOM   3975  CD  GLU A 554      32.307   9.880   3.827  1.00 90.26           C  
ATOM   3976  OE1 GLU A 554      33.445  10.007   4.326  1.00 90.26           O  
ATOM   3977  OE2 GLU A 554      31.439  10.788   3.878  1.00 90.26           O  
ATOM   3978  N   TYR A 555      28.189   5.589   1.678  1.00 85.88           N  
ATOM   3979  CA  TYR A 555      26.765   5.206   1.600  1.00 85.88           C  
ATOM   3980  C   TYR A 555      26.003   5.439   2.911  1.00 85.88           C  
ATOM   3981  CB  TYR A 555      26.646   3.714   1.253  1.00 85.88           C  
ATOM   3982  O   TYR A 555      24.870   5.918   2.916  1.00 85.88           O  
ATOM   3983  CG  TYR A 555      27.325   3.292  -0.029  1.00 85.88           C  
ATOM   3984  CD1 TYR A 555      26.964   3.912  -1.236  1.00 85.88           C  
ATOM   3985  CD2 TYR A 555      28.266   2.244  -0.026  1.00 85.88           C  
ATOM   3986  CE1 TYR A 555      27.559   3.513  -2.446  1.00 85.88           C  
ATOM   3987  CE2 TYR A 555      28.844   1.822  -1.236  1.00 85.88           C  
ATOM   3988  OH  TYR A 555      29.025   2.018  -3.604  1.00 85.88           O  
ATOM   3989  CZ  TYR A 555      28.492   2.460  -2.444  1.00 85.88           C  
ATOM   3990  N   GLY A 556      26.638   5.116   4.044  1.00 87.27           N  
ATOM   3991  CA  GLY A 556      26.031   5.253   5.368  1.00 87.27           C  
ATOM   3992  C   GLY A 556      25.661   6.696   5.711  1.00 87.27           C  
ATOM   3993  O   GLY A 556      24.637   6.912   6.351  1.00 87.27           O  
ATOM   3994  N   THR A 557      26.441   7.675   5.240  1.00 90.35           N  
ATOM   3995  CA  THR A 557      26.167   9.103   5.452  1.00 90.35           C  
ATOM   3996  C   THR A 557      24.902   9.532   4.708  1.00 90.35           C  
ATOM   3997  CB  THR A 557      27.365   9.961   5.004  1.00 90.35           C  
ATOM   3998  O   THR A 557      24.042  10.185   5.298  1.00 90.35           O  
ATOM   3999  CG2 THR A 557      27.194  11.434   5.369  1.00 90.35           C  
ATOM   4000  OG1 THR A 557      28.543   9.516   5.640  1.00 90.35           O  
ATOM   4001  N   ALA A 558      24.742   9.111   3.447  1.00 89.37           N  
ATOM   4002  CA  ALA A 558      23.551   9.414   2.651  1.00 89.37           C  
ATOM   4003  C   ALA A 558      22.285   8.781   3.259  1.00 89.37           C  
ATOM   4004  CB  ALA A 558      23.792   8.952   1.206  1.00 89.37           C  
ATOM   4005  O   ALA A 558      21.282   9.466   3.465  1.00 89.37           O  
ATOM   4006  N   VAL A 559      22.356   7.497   3.634  1.00 92.13           N  
ATOM   4007  CA  VAL A 559      21.243   6.776   4.278  1.00 92.13           C  
ATOM   4008  C   VAL A 559      20.864   7.405   5.624  1.00 92.13           C  
ATOM   4009  CB  VAL A 559      21.595   5.284   4.458  1.00 92.13           C  
ATOM   4010  O   VAL A 559      19.679   7.574   5.915  1.00 92.13           O  
ATOM   4011  CG1 VAL A 559      20.528   4.514   5.252  1.00 92.13           C  
ATOM   4012  CG2 VAL A 559      21.741   4.574   3.107  1.00 92.13           C  
ATOM   4013  N   ASP A 560      21.838   7.765   6.464  1.00 93.16           N  
ATOM   4014  CA  ASP A 560      21.582   8.367   7.779  1.00 93.16           C  
ATOM   4015  C   ASP A 560      20.940   9.759   7.670  1.00 93.16           C  
ATOM   4016  CB  ASP A 560      22.890   8.438   8.575  1.00 93.16           C  
ATOM   4017  O   ASP A 560      19.967  10.055   8.378  1.00 93.16           O  
ATOM   4018  CG  ASP A 560      22.630   8.913  10.002  1.00 93.16           C  
ATOM   4019  OD1 ASP A 560      22.071   8.106  10.782  1.00 93.16           O  
ATOM   4020  OD2 ASP A 560      22.926  10.075  10.333  1.00 93.16           O  
ATOM   4021  N   MET A 561      21.438  10.580   6.739  1.00 93.40           N  
ATOM   4022  CA  MET A 561      20.906  11.909   6.443  1.00 93.40           C  
ATOM   4023  C   MET A 561      19.446  11.830   5.993  1.00 93.40           C  
ATOM   4024  CB  MET A 561      21.788  12.572   5.373  1.00 93.40           C  
ATOM   4025  O   MET A 561      18.583  12.483   6.588  1.00 93.40           O  
ATOM   4026  CG  MET A 561      21.323  13.993   5.035  1.00 93.40           C  
ATOM   4027  SD  MET A 561      22.286  14.822   3.742  1.00 93.40           S  
ATOM   4028  CE  MET A 561      23.933  14.848   4.502  1.00 93.40           C  
ATOM   4029  N   LEU A 562      19.152  10.981   5.004  1.00 93.61           N  
ATOM   4030  CA  LEU A 562      17.795  10.768   4.500  1.00 93.61           C  
ATOM   4031  C   LEU A 562      16.864  10.203   5.560  1.00 93.61           C  
ATOM   4032  CB  LEU A 562      17.849   9.795   3.320  1.00 93.61           C  
ATOM   4033  O   LEU A 562      15.724  10.648   5.682  1.00 93.61           O  
ATOM   4034  CG  LEU A 562      18.113  10.504   1.994  1.00 93.61           C  
ATOM   4035  CD1 LEU A 562      18.586   9.449   1.007  1.00 93.61           C  
ATOM   4036  CD2 LEU A 562      16.825  11.179   1.504  1.00 93.61           C  
ATOM   4037  N   THR A 563      17.350   9.259   6.368  1.00 94.70           N  
ATOM   4038  CA  THR A 563      16.563   8.703   7.471  1.00 94.70           C  
ATOM   4039  C   THR A 563      16.160   9.817   8.426  1.00 94.70           C  
ATOM   4040  CB  THR A 563      17.333   7.619   8.234  1.00 94.70           C  
ATOM   4041  O   THR A 563      14.990   9.959   8.765  1.00 94.70           O  
ATOM   4042  CG2 THR A 563      16.479   7.019   9.349  1.00 94.70           C  
ATOM   4043  OG1 THR A 563      17.677   6.544   7.403  1.00 94.70           O  
ATOM   4044  N   THR A 564      17.108  10.653   8.837  1.00 94.41           N  
ATOM   4045  CA  THR A 564      16.838  11.750   9.771  1.00 94.41           C  
ATOM   4046  C   THR A 564      15.877  12.782   9.177  1.00 94.41           C  
ATOM   4047  CB  THR A 564      18.157  12.393  10.208  1.00 94.41           C  
ATOM   4048  O   THR A 564      14.941  13.207   9.861  1.00 94.41           O  
ATOM   4049  CG2 THR A 564      17.944  13.482  11.260  1.00 94.41           C  
ATOM   4050  OG1 THR A 564      18.966  11.395  10.793  1.00 94.41           O  
ATOM   4051  N   ALA A 565      16.059  13.141   7.903  1.00 93.87           N  
ATOM   4052  CA  ALA A 565      15.173  14.052   7.187  1.00 93.87           C  
ATOM   4053  C   ALA A 565      13.746  13.490   7.101  1.00 93.87           C  
ATOM   4054  CB  ALA A 565      15.770  14.344   5.805  1.00 93.87           C  
ATOM   4055  O   ALA A 565      12.811  14.126   7.581  1.00 93.87           O  
ATOM   4056  N   ALA A 566      13.574  12.265   6.599  1.00 95.17           N  
ATOM   4057  CA  ALA A 566      12.266  11.638   6.434  1.00 95.17           C  
ATOM   4058  C   ALA A 566      11.499  11.502   7.758  1.00 95.17           C  
ATOM   4059  CB  ALA A 566      12.475  10.277   5.767  1.00 95.17           C  
ATOM   4060  O   ALA A 566      10.304  11.793   7.818  1.00 95.17           O  
ATOM   4061  N   ILE A 567      12.187  11.116   8.842  1.00 93.45           N  
ATOM   4062  CA  ILE A 567      11.573  11.000  10.171  1.00 93.45           C  
ATOM   4063  C   ILE A 567      11.070  12.349  10.681  1.00 93.45           C  
ATOM   4064  CB  ILE A 567      12.533  10.334  11.178  1.00 93.45           C  
ATOM   4065  O   ILE A 567       9.982  12.414  11.245  1.00 93.45           O  
ATOM   4066  CG1 ILE A 567      12.935   8.892  10.781  1.00 93.45           C  
ATOM   4067  CG2 ILE A 567      11.959  10.349  12.610  1.00 93.45           C  
ATOM   4068  CD1 ILE A 567      11.913   7.776  10.947  1.00 93.45           C  
ATOM   4069  N   LYS A 568      11.839  13.423  10.488  1.00 94.23           N  
ATOM   4070  CA  LYS A 568      11.452  14.766  10.928  1.00 94.23           C  
ATOM   4071  C   LYS A 568      10.312  15.332  10.078  1.00 94.23           C  
ATOM   4072  CB  LYS A 568      12.703  15.650  10.883  1.00 94.23           C  
ATOM   4073  O   LYS A 568       9.361  15.888  10.622  1.00 94.23           O  
ATOM   4074  CG  LYS A 568      12.438  17.061  11.419  1.00 94.23           C  
ATOM   4075  CD  LYS A 568      13.708  17.905  11.290  1.00 94.23           C  
ATOM   4076  CE  LYS A 568      13.419  19.344  11.722  1.00 94.23           C  
ATOM   4077  NZ  LYS A 568      14.575  20.224  11.427  1.00 94.23           N  
ATOM   4078  N   GLU A 569      10.413  15.178   8.763  1.00 95.00           N  
ATOM   4079  CA  GLU A 569       9.495  15.769   7.788  1.00 95.00           C  
ATOM   4080  C   GLU A 569       8.111  15.100   7.786  1.00 95.00           C  
ATOM   4081  CB  GLU A 569      10.148  15.702   6.399  1.00 95.00           C  
ATOM   4082  O   GLU A 569       7.110  15.762   7.520  1.00 95.00           O  
ATOM   4083  CG  GLU A 569      11.370  16.629   6.223  1.00 95.00           C  
ATOM   4084  CD  GLU A 569      11.021  18.121   6.244  1.00 95.00           C  
ATOM   4085  OE1 GLU A 569      11.940  18.969   6.282  1.00 95.00           O  
ATOM   4086  OE2 GLU A 569       9.822  18.465   6.209  1.00 95.00           O  
ATOM   4087  N   MET A 570       8.006  13.817   8.155  1.00 93.78           N  
ATOM   4088  CA  MET A 570       6.714  13.119   8.159  1.00 93.78           C  
ATOM   4089  C   MET A 570       5.792  13.479   9.336  1.00 93.78           C  
ATOM   4090  CB  MET A 570       6.913  11.599   8.072  1.00 93.78           C  
ATOM   4091  O   MET A 570       4.597  13.188   9.269  1.00 93.78           O  
ATOM   4092  CG  MET A 570       7.329  10.945   9.395  1.00 93.78           C  
ATOM   4093  SD  MET A 570       7.250   9.141   9.326  1.00 93.78           S  
ATOM   4094  CE  MET A 570       8.994   8.760   9.164  1.00 93.78           C  
ATOM   4095  N   ILE A 571       6.306  14.067  10.428  1.00 92.56           N  
ATOM   4096  CA  ILE A 571       5.543  14.239  11.682  1.00 92.56           C  
ATOM   4097  C   ILE A 571       4.354  15.178  11.478  1.00 92.56           C  
ATOM   4098  CB  ILE A 571       6.444  14.732  12.844  1.00 92.56           C  
ATOM   4099  O   ILE A 571       3.218  14.805  11.765  1.00 92.56           O  
ATOM   4100  CG1 ILE A 571       7.497  13.659  13.188  1.00 92.56           C  
ATOM   4101  CG2 ILE A 571       5.616  15.072  14.103  1.00 92.56           C  
ATOM   4102  CD1 ILE A 571       8.553  14.098  14.212  1.00 92.56           C  
ATOM   4103  N   VAL A 572       4.606  16.395  10.990  1.00 93.53           N  
ATOM   4104  CA  VAL A 572       3.563  17.425  10.863  1.00 93.53           C  
ATOM   4105  C   VAL A 572       2.458  16.993   9.893  1.00 93.53           C  
ATOM   4106  CB  VAL A 572       4.151  18.808  10.511  1.00 93.53           C  
ATOM   4107  O   VAL A 572       1.291  17.042  10.292  1.00 93.53           O  
ATOM   4108  CG1 VAL A 572       3.055  19.858  10.292  1.00 93.53           C  
ATOM   4109  CG2 VAL A 572       5.072  19.298  11.635  1.00 93.53           C  
ATOM   4110  N   PRO A 573       2.761  16.499   8.676  1.00 95.70           N  
ATOM   4111  CA  PRO A 573       1.709  16.076   7.759  1.00 95.70           C  
ATOM   4112  C   PRO A 573       0.924  14.869   8.287  1.00 95.70           C  
ATOM   4113  CB  PRO A 573       2.398  15.775   6.428  1.00 95.70           C  
ATOM   4114  O   PRO A 573      -0.292  14.831   8.123  1.00 95.70           O  
ATOM   4115  CG  PRO A 573       3.753  16.472   6.532  1.00 95.70           C  
ATOM   4116  CD  PRO A 573       4.058  16.406   8.016  1.00 95.70           C  
ATOM   4117  N   SER A 574       1.570  13.918   8.978  1.00 95.18           N  
ATOM   4118  CA  SER A 574       0.886  12.740   9.546  1.00 95.18           C  
ATOM   4119  C   SER A 574      -0.054  13.084  10.704  1.00 95.18           C  
ATOM   4120  CB  SER A 574       1.885  11.697  10.052  1.00 95.18           C  
ATOM   4121  O   SER A 574      -1.023  12.367  10.946  1.00 95.18           O  
ATOM   4122  OG  SER A 574       2.743  11.275   9.018  1.00 95.18           O  
ATOM   4123  N   LEU A 575       0.197  14.183  11.423  1.00 94.50           N  
ATOM   4124  CA  LEU A 575      -0.697  14.661  12.480  1.00 94.50           C  
ATOM   4125  C   LEU A 575      -1.943  15.364  11.927  1.00 94.50           C  
ATOM   4126  CB  LEU A 575       0.077  15.587  13.433  1.00 94.50           C  
ATOM   4127  O   LEU A 575      -2.976  15.356  12.596  1.00 94.50           O  
ATOM   4128  CG  LEU A 575       1.100  14.869  14.332  1.00 94.50           C  
ATOM   4129  CD1 LEU A 575       1.897  15.913  15.117  1.00 94.50           C  
ATOM   4130  CD2 LEU A 575       0.438  13.919  15.335  1.00 94.50           C  
ATOM   4131  N   LEU A 576      -1.885  15.933  10.718  1.00 97.06           N  
ATOM   4132  CA  LEU A 576      -3.013  16.638  10.102  1.00 97.06           C  
ATOM   4133  C   LEU A 576      -4.310  15.801  10.058  1.00 97.06           C  
ATOM   4134  CB  LEU A 576      -2.609  17.174   8.713  1.00 97.06           C  
ATOM   4135  O   LEU A 576      -5.312  16.286  10.588  1.00 97.06           O  
ATOM   4136  CG  LEU A 576      -3.729  17.960   8.003  1.00 97.06           C  
ATOM   4137  CD1 LEU A 576      -4.080  19.248   8.752  1.00 97.06           C  
ATOM   4138  CD2 LEU A 576      -3.317  18.345   6.584  1.00 97.06           C  
ATOM   4139  N   PRO A 577      -4.342  14.565   9.509  1.00 96.78           N  
ATOM   4140  CA  PRO A 577      -5.570  13.765   9.478  1.00 96.78           C  
ATOM   4141  C   PRO A 577      -6.078  13.345  10.857  1.00 96.78           C  
ATOM   4142  CB  PRO A 577      -5.241  12.518   8.657  1.00 96.78           C  
ATOM   4143  O   PRO A 577      -7.258  13.042  10.999  1.00 96.78           O  
ATOM   4144  CG  PRO A 577      -3.722  12.392   8.759  1.00 96.78           C  
ATOM   4145  CD  PRO A 577      -3.268  13.846   8.831  1.00 96.78           C  
ATOM   4146  N   VAL A 578      -5.213  13.321  11.874  1.00 95.58           N  
ATOM   4147  CA  VAL A 578      -5.607  12.986  13.248  1.00 95.58           C  
ATOM   4148  C   VAL A 578      -6.228  14.200  13.935  1.00 95.58           C  
ATOM   4149  CB  VAL A 578      -4.408  12.442  14.051  1.00 95.58           C  
ATOM   4150  O   VAL A 578      -7.257  14.091  14.591  1.00 95.58           O  
ATOM   4151  CG1 VAL A 578      -4.819  12.033  15.471  1.00 95.58           C  
ATOM   4152  CG2 VAL A 578      -3.787  11.212  13.374  1.00 95.58           C  
ATOM   4153  N   VAL A 579      -5.617  15.374  13.778  1.00 96.79           N  
ATOM   4154  CA  VAL A 579      -6.001  16.591  14.503  1.00 96.79           C  
ATOM   4155  C   VAL A 579      -7.180  17.309  13.840  1.00 96.79           C  
ATOM   4156  CB  VAL A 579      -4.771  17.505  14.660  1.00 96.79           C  
ATOM   4157  O   VAL A 579      -8.064  17.794  14.544  1.00 96.79           O  
ATOM   4158  CG1 VAL A 579      -5.120  18.850  15.302  1.00 96.79           C  
ATOM   4159  CG2 VAL A 579      -3.705  16.842  15.548  1.00 96.79           C  
ATOM   4160  N   ALA A 580      -7.239  17.363  12.507  1.00 98.06           N  
ATOM   4161  CA  ALA A 580      -8.280  18.085  11.771  1.00 98.06           C  
ATOM   4162  C   ALA A 580      -9.726  17.674  12.135  1.00 98.06           C  
ATOM   4163  CB  ALA A 580      -8.008  17.969  10.265  1.00 98.06           C  
ATOM   4164  O   ALA A 580     -10.506  18.564  12.491  1.00 98.06           O  
ATOM   4165  N   PRO A 581     -10.115  16.379  12.119  1.00 98.11           N  
ATOM   4166  CA  PRO A 581     -11.472  15.975  12.496  1.00 98.11           C  
ATOM   4167  C   PRO A 581     -11.785  16.271  13.968  1.00 98.11           C  
ATOM   4168  CB  PRO A 581     -11.562  14.476  12.188  1.00 98.11           C  
ATOM   4169  O   PRO A 581     -12.921  16.615  14.287  1.00 98.11           O  
ATOM   4170  CG  PRO A 581     -10.112  14.014  12.285  1.00 98.11           C  
ATOM   4171  CD  PRO A 581      -9.345  15.204  11.726  1.00 98.11           C  
ATOM   4172  N   ILE A 582     -10.790  16.209  14.862  1.00 97.03           N  
ATOM   4173  CA  ILE A 582     -10.958  16.566  16.279  1.00 97.03           C  
ATOM   4174  C   ILE A 582     -11.271  18.056  16.408  1.00 97.03           C  
ATOM   4175  CB  ILE A 582      -9.719  16.169  17.118  1.00 97.03           C  
ATOM   4176  O   ILE A 582     -12.253  18.423  17.048  1.00 97.03           O  
ATOM   4177  CG1 ILE A 582      -9.470  14.648  17.021  1.00 97.03           C  
ATOM   4178  CG2 ILE A 582      -9.894  16.590  18.592  1.00 97.03           C  
ATOM   4179  CD1 ILE A 582      -8.191  14.164  17.716  1.00 97.03           C  
ATOM   4180  N   LEU A 583     -10.475  18.923  15.776  1.00 97.52           N  
ATOM   4181  CA  LEU A 583     -10.688  20.370  15.837  1.00 97.52           C  
ATOM   4182  C   LEU A 583     -12.045  20.763  15.250  1.00 97.52           C  
ATOM   4183  CB  LEU A 583      -9.553  21.104  15.105  1.00 97.52           C  
ATOM   4184  O   LEU A 583     -12.798  21.493  15.888  1.00 97.52           O  
ATOM   4185  CG  LEU A 583      -8.180  21.030  15.792  1.00 97.52           C  
ATOM   4186  CD1 LEU A 583      -7.166  21.803  14.947  1.00 97.52           C  
ATOM   4187  CD2 LEU A 583      -8.187  21.634  17.199  1.00 97.52           C  
ATOM   4188  N   VAL A 584     -12.390  20.252  14.068  1.00 98.01           N  
ATOM   4189  CA  VAL A 584     -13.671  20.575  13.424  1.00 98.01           C  
ATOM   4190  C   VAL A 584     -14.848  20.015  14.218  1.00 98.01           C  
ATOM   4191  CB  VAL A 584     -13.668  20.104  11.961  1.00 98.01           C  
ATOM   4192  O   VAL A 584     -15.809  20.740  14.463  1.00 98.01           O  
ATOM   4193  CG1 VAL A 584     -15.045  20.212  11.293  1.00 98.01           C  
ATOM   4194  CG2 VAL A 584     -12.680  20.981  11.182  1.00 98.01           C  
ATOM   4195  N   GLY A 585     -14.762  18.771  14.692  1.00 96.80           N  
ATOM   4196  CA  GLY A 585     -15.808  18.158  15.507  1.00 96.80           C  
ATOM   4197  C   GLY A 585     -16.063  18.900  16.818  1.00 96.80           C  
ATOM   4198  O   GLY A 585     -17.217  19.134  17.174  1.00 96.80           O  
ATOM   4199  N   MET A 586     -15.002  19.311  17.514  1.00 95.40           N  
ATOM   4200  CA  MET A 586     -15.112  19.973  18.816  1.00 95.40           C  
ATOM   4201  C   MET A 586     -15.485  21.457  18.711  1.00 95.40           C  
ATOM   4202  CB  MET A 586     -13.803  19.797  19.602  1.00 95.40           C  
ATOM   4203  O   MET A 586     -16.188  21.958  19.585  1.00 95.40           O  
ATOM   4204  CG  MET A 586     -13.506  18.327  19.943  1.00 95.40           C  
ATOM   4205  SD  MET A 586     -14.735  17.477  20.970  1.00 95.40           S  
ATOM   4206  CE  MET A 586     -14.469  18.304  22.559  1.00 95.40           C  
ATOM   4207  N   LEU A 587     -15.035  22.163  17.665  1.00 95.94           N  
ATOM   4208  CA  LEU A 587     -15.246  23.611  17.520  1.00 95.94           C  
ATOM   4209  C   LEU A 587     -16.465  23.972  16.661  1.00 95.94           C  
ATOM   4210  CB  LEU A 587     -13.978  24.270  16.944  1.00 95.94           C  
ATOM   4211  O   LEU A 587     -17.144  24.951  16.956  1.00 95.94           O  
ATOM   4212  CG  LEU A 587     -12.697  24.091  17.782  1.00 95.94           C  
ATOM   4213  CD1 LEU A 587     -11.517  24.732  17.050  1.00 95.94           C  
ATOM   4214  CD2 LEU A 587     -12.815  24.732  19.166  1.00 95.94           C  
ATOM   4215  N   LEU A 588     -16.740  23.208  15.598  1.00 95.20           N  
ATOM   4216  CA  LEU A 588     -17.810  23.492  14.628  1.00 95.20           C  
ATOM   4217  C   LEU A 588     -18.983  22.502  14.718  1.00 95.20           C  
ATOM   4218  CB  LEU A 588     -17.220  23.539  13.205  1.00 95.20           C  
ATOM   4219  O   LEU A 588     -20.058  22.754  14.168  1.00 95.20           O  
ATOM   4220  CG  LEU A 588     -16.079  24.549  12.988  1.00 95.20           C  
ATOM   4221  CD1 LEU A 588     -15.612  24.489  11.532  1.00 95.20           C  
ATOM   4222  CD2 LEU A 588     -16.512  25.985  13.285  1.00 95.20           C  
ATOM   4223  N   GLY A 589     -18.800  21.396  15.441  1.00 94.19           N  
ATOM   4224  CA  GLY A 589     -19.843  20.422  15.743  1.00 94.19           C  
ATOM   4225  C   GLY A 589     -19.992  19.294  14.710  1.00 94.19           C  
ATOM   4226  O   GLY A 589     -19.344  19.285  13.659  1.00 94.19           O  
ATOM   4227  N   PRO A 590     -20.881  18.322  14.994  1.00 95.47           N  
ATOM   4228  CA  PRO A 590     -20.995  17.076  14.229  1.00 95.47           C  
ATOM   4229  C   PRO A 590     -21.452  17.262  12.773  1.00 95.47           C  
ATOM   4230  CB  PRO A 590     -21.972  16.201  15.027  1.00 95.47           C  
ATOM   4231  O   PRO A 590     -21.048  16.480  11.911  1.00 95.47           O  
ATOM   4232  CG  PRO A 590     -22.769  17.189  15.879  1.00 95.47           C  
ATOM   4233  CD  PRO A 590     -21.754  18.289  16.162  1.00 95.47           C  
ATOM   4234  N   ALA A 591     -22.246  18.300  12.477  1.00 94.28           N  
ATOM   4235  CA  ALA A 591     -22.690  18.618  11.115  1.00 94.28           C  
ATOM   4236  C   ALA A 591     -21.517  19.058  10.224  1.00 94.28           C  
ATOM   4237  CB  ALA A 591     -23.767  19.713  11.177  1.00 94.28           C  
ATOM   4238  O   ALA A 591     -21.334  18.536   9.125  1.00 94.28           O  
ATOM   4239  N   ALA A 592     -20.681  19.971  10.733  1.00 96.65           N  
ATOM   4240  CA  ALA A 592     -19.478  20.418  10.039  1.00 96.65           C  
ATOM   4241  C   ALA A 592     -18.455  19.288   9.898  1.00 96.65           C  
ATOM   4242  CB  ALA A 592     -18.886  21.610  10.795  1.00 96.65           C  
ATOM   4243  O   ALA A 592     -17.828  19.156   8.850  1.00 96.65           O  
ATOM   4244  N   LEU A 593     -18.330  18.430  10.915  1.00 97.67           N  
ATOM   4245  CA  LEU A 593     -17.488  17.243  10.824  1.00 97.67           C  
ATOM   4246  C   LEU A 593     -17.960  16.297   9.713  1.00 97.67           C  
ATOM   4247  CB  LEU A 593     -17.422  16.567  12.199  1.00 97.67           C  
ATOM   4248  O   LEU A 593     -17.136  15.861   8.920  1.00 97.67           O  
ATOM   4249  CG  LEU A 593     -16.535  15.309  12.246  1.00 97.67           C  
ATOM   4250  CD1 LEU A 593     -15.104  15.607  11.799  1.00 97.67           C  
ATOM   4251  CD2 LEU A 593     -16.485  14.786  13.681  1.00 97.67           C  
ATOM   4252  N   GLY A 594     -19.265  16.042   9.578  1.00 96.62           N  
ATOM   4253  CA  GLY A 594     -19.772  15.228   8.468  1.00 96.62           C  
ATOM   4254  C   GLY A 594     -19.526  15.860   7.093  1.00 96.62           C  
ATOM   4255  O   GLY A 594     -19.133  15.160   6.161  1.00 96.62           O  
ATOM   4256  N   GLY A 595     -19.652  17.188   6.981  1.00 97.58           N  
ATOM   4257  CA  GLY A 595     -19.223  17.919   5.785  1.00 97.58           C  
ATOM   4258  C   GLY A 595     -17.734  17.712   5.480  1.00 97.58           C  
ATOM   4259  O   GLY A 595     -17.378  17.437   4.336  1.00 97.58           O  
ATOM   4260  N   LEU A 596     -16.871  17.767   6.502  1.00 98.40           N  
ATOM   4261  CA  LEU A 596     -15.432  17.516   6.369  1.00 98.40           C  
ATOM   4262  C   LEU A 596     -15.148  16.109   5.848  1.00 98.40           C  
ATOM   4263  CB  LEU A 596     -14.721  17.844   7.697  1.00 98.40           C  
ATOM   4264  O   LEU A 596     -14.354  15.967   4.920  1.00 98.40           O  
ATOM   4265  CG  LEU A 596     -13.210  17.527   7.720  1.00 98.40           C  
ATOM   4266  CD1 LEU A 596     -12.498  18.452   8.697  1.00 98.40           C  
ATOM   4267  CD2 LEU A 596     -12.881  16.104   8.169  1.00 98.40           C  
ATOM   4268  N   LEU A 597     -15.822  15.088   6.384  1.00 97.88           N  
ATOM   4269  CA  LEU A 597     -15.656  13.708   5.925  1.00 97.88           C  
ATOM   4270  C   LEU A 597     -15.951  13.585   4.428  1.00 97.88           C  
ATOM   4271  CB  LEU A 597     -16.558  12.759   6.738  1.00 97.88           C  
ATOM   4272  O   LEU A 597     -15.106  13.106   3.672  1.00 97.88           O  
ATOM   4273  CG  LEU A 597     -16.249  12.666   8.241  1.00 97.88           C  
ATOM   4274  CD1 LEU A 597     -17.085  11.568   8.893  1.00 97.88           C  
ATOM   4275  CD2 LEU A 597     -14.767  12.417   8.484  1.00 97.88           C  
ATOM   4276  N   MET A 598     -17.102  14.095   3.981  1.00 95.84           N  
ATOM   4277  CA  MET A 598     -17.483  14.040   2.567  1.00 95.84           C  
ATOM   4278  C   MET A 598     -16.562  14.871   1.674  1.00 95.84           C  
ATOM   4279  CB  MET A 598     -18.943  14.480   2.393  1.00 95.84           C  
ATOM   4280  O   MET A 598     -16.179  14.410   0.599  1.00 95.84           O  
ATOM   4281  CG  MET A 598     -19.923  13.428   2.925  1.00 95.84           C  
ATOM   4282  SD  MET A 598     -19.727  11.744   2.260  1.00 95.84           S  
ATOM   4283  CE  MET A 598     -19.869  12.036   0.478  1.00 95.84           C  
ATOM   4284  N   GLY A 599     -16.157  16.062   2.120  1.00 97.78           N  
ATOM   4285  CA  GLY A 599     -15.226  16.914   1.380  1.00 97.78           C  
ATOM   4286  C   GLY A 599     -13.882  16.223   1.162  1.00 97.78           C  
ATOM   4287  O   GLY A 599     -13.377  16.200   0.042  1.00 97.78           O  
ATOM   4288  N   THR A 600     -13.350  15.594   2.213  1.00 98.17           N  
ATOM   4289  CA  THR A 600     -12.099  14.832   2.165  1.00 98.17           C  
ATOM   4290  C   THR A 600     -12.208  13.596   1.278  1.00 98.17           C  
ATOM   4291  CB  THR A 600     -11.680  14.433   3.587  1.00 98.17           C  
ATOM   4292  O   THR A 600     -11.276  13.323   0.527  1.00 98.17           O  
ATOM   4293  CG2 THR A 600     -10.450  13.532   3.642  1.00 98.17           C  
ATOM   4294  OG1 THR A 600     -11.350  15.591   4.320  1.00 98.17           O  
ATOM   4295  N   ILE A 601     -13.324  12.858   1.322  1.00 95.98           N  
ATOM   4296  CA  ILE A 601     -13.540  11.691   0.452  1.00 95.98           C  
ATOM   4297  C   ILE A 601     -13.543  12.122  -1.013  1.00 95.98           C  
ATOM   4298  CB  ILE A 601     -14.851  10.958   0.822  1.00 95.98           C  
ATOM   4299  O   ILE A 601     -12.798  11.563  -1.818  1.00 95.98           O  
ATOM   4300  CG1 ILE A 601     -14.699  10.285   2.200  1.00 95.98           C  
ATOM   4301  CG2 ILE A 601     -15.215   9.884  -0.227  1.00 95.98           C  
ATOM   4302  CD1 ILE A 601     -16.029   9.836   2.824  1.00 95.98           C  
ATOM   4303  N   VAL A 602     -14.353  13.130  -1.354  1.00 95.80           N  
ATOM   4304  CA  VAL A 602     -14.506  13.583  -2.738  1.00 95.80           C  
ATOM   4305  C   VAL A 602     -13.166  14.071  -3.269  1.00 95.80           C  
ATOM   4306  CB  VAL A 602     -15.621  14.636  -2.882  1.00 95.80           C  
ATOM   4307  O   VAL A 602     -12.654  13.477  -4.212  1.00 95.80           O  
ATOM   4308  CG1 VAL A 602     -15.675  15.233  -4.297  1.00 95.80           C  
ATOM   4309  CG2 VAL A 602     -16.994  14.003  -2.611  1.00 95.80           C  
ATOM   4310  N   THR A 603     -12.549  15.091  -2.666  1.00 97.66           N  
ATOM   4311  CA  THR A 603     -11.298  15.639  -3.216  1.00 97.66           C  
ATOM   4312  C   THR A 603     -10.131  14.666  -3.088  1.00 97.66           C  
ATOM   4313  CB  THR A 603     -10.918  16.993  -2.608  1.00 97.66           C  
ATOM   4314  O   THR A 603      -9.288  14.614  -3.982  1.00 97.66           O  
ATOM   4315  CG2 THR A 603     -12.023  18.032  -2.796  1.00 97.66           C  
ATOM   4316  OG1 THR A 603     -10.650  16.883  -1.236  1.00 97.66           O  
ATOM   4317  N   GLY A 604     -10.102  13.845  -2.037  1.00 97.08           N  
ATOM   4318  CA  GLY A 604      -9.052  12.863  -1.803  1.00 97.08           C  
ATOM   4319  C   GLY A 604      -8.966  11.807  -2.902  1.00 97.08           C  
ATOM   4320  O   GLY A 604      -7.866  11.510  -3.363  1.00 97.08           O  
ATOM   4321  N   ILE A 605     -10.099  11.294  -3.395  1.00 95.59           N  
ATOM   4322  CA  ILE A 605     -10.105  10.336  -4.514  1.00 95.59           C  
ATOM   4323  C   ILE A 605      -9.501  10.974  -5.775  1.00 95.59           C  
ATOM   4324  CB  ILE A 605     -11.533   9.800  -4.763  1.00 95.59           C  
ATOM   4325  O   ILE A 605      -8.646  10.366  -6.419  1.00 95.59           O  
ATOM   4326  CG1 ILE A 605     -12.000   8.913  -3.586  1.00 95.59           C  
ATOM   4327  CG2 ILE A 605     -11.611   8.985  -6.069  1.00 95.59           C  
ATOM   4328  CD1 ILE A 605     -13.510   8.638  -3.620  1.00 95.59           C  
ATOM   4329  N   PHE A 606      -9.894  12.207  -6.119  1.00 97.02           N  
ATOM   4330  CA  PHE A 606      -9.359  12.898  -7.300  1.00 97.02           C  
ATOM   4331  C   PHE A 606      -7.864  13.188  -7.170  1.00 97.02           C  
ATOM   4332  CB  PHE A 606     -10.117  14.206  -7.569  1.00 97.02           C  
ATOM   4333  O   PHE A 606      -7.105  12.875  -8.087  1.00 97.02           O  
ATOM   4334  CG  PHE A 606     -11.500  14.007  -8.149  1.00 97.02           C  
ATOM   4335  CD1 PHE A 606     -11.677  13.813  -9.529  1.00 97.02           C  
ATOM   4336  CD2 PHE A 606     -12.624  14.044  -7.314  1.00 97.02           C  
ATOM   4337  CE1 PHE A 606     -12.967  13.621 -10.055  1.00 97.02           C  
ATOM   4338  CE2 PHE A 606     -13.911  13.815  -7.822  1.00 97.02           C  
ATOM   4339  CZ  PHE A 606     -14.083  13.610  -9.200  1.00 97.02           C  
ATOM   4340  N   VAL A 607      -7.439  13.759  -6.039  1.00 97.60           N  
ATOM   4341  CA  VAL A 607      -6.029  14.073  -5.778  1.00 97.60           C  
ATOM   4342  C   VAL A 607      -5.204  12.790  -5.810  1.00 97.60           C  
ATOM   4343  CB  VAL A 607      -5.860  14.839  -4.450  1.00 97.60           C  
ATOM   4344  O   VAL A 607      -4.248  12.712  -6.573  1.00 97.60           O  
ATOM   4345  CG1 VAL A 607      -4.389  15.026  -4.059  1.00 97.60           C  
ATOM   4346  CG2 VAL A 607      -6.463  16.248  -4.556  1.00 97.60           C  
ATOM   4347  N   GLY A 608      -5.610  11.752  -5.078  1.00 96.95           N  
ATOM   4348  CA  GLY A 608      -4.887  10.486  -5.028  1.00 96.95           C  
ATOM   4349  C   GLY A 608      -4.725   9.834  -6.407  1.00 96.95           C  
ATOM   4350  O   GLY A 608      -3.610   9.482  -6.794  1.00 96.95           O  
ATOM   4351  N   ILE A 609      -5.811   9.703  -7.179  1.00 96.23           N  
ATOM   4352  CA  ILE A 609      -5.763   9.068  -8.509  1.00 96.23           C  
ATOM   4353  C   ILE A 609      -4.920   9.891  -9.483  1.00 96.23           C  
ATOM   4354  CB  ILE A 609      -7.186   8.823  -9.060  1.00 96.23           C  
ATOM   4355  O   ILE A 609      -4.075   9.321 -10.179  1.00 96.23           O  
ATOM   4356  CG1 ILE A 609      -7.883   7.757  -8.186  1.00 96.23           C  
ATOM   4357  CG2 ILE A 609      -7.155   8.375 -10.537  1.00 96.23           C  
ATOM   4358  CD1 ILE A 609      -9.348   7.513  -8.543  1.00 96.23           C  
ATOM   4359  N   SER A 610      -5.124  11.213  -9.509  1.00 97.33           N  
ATOM   4360  CA  SER A 610      -4.353  12.135 -10.349  1.00 97.33           C  
ATOM   4361  C   SER A 610      -2.863  12.020 -10.048  1.00 97.33           C  
ATOM   4362  CB  SER A 610      -4.822  13.576 -10.106  1.00 97.33           C  
ATOM   4363  O   SER A 610      -2.055  11.935 -10.969  1.00 97.33           O  
ATOM   4364  OG  SER A 610      -4.081  14.519 -10.860  1.00 97.33           O  
ATOM   4365  N   MET A 611      -2.504  11.977  -8.763  1.00 97.54           N  
ATOM   4366  CA  MET A 611      -1.122  11.921  -8.306  1.00 97.54           C  
ATOM   4367  C   MET A 611      -0.414  10.618  -8.682  1.00 97.54           C  
ATOM   4368  CB  MET A 611      -1.049  12.256  -6.817  1.00 97.54           C  
ATOM   4369  O   MET A 611       0.620  10.635  -9.350  1.00 97.54           O  
ATOM   4370  CG  MET A 611      -1.307  13.743  -6.563  1.00 97.54           C  
ATOM   4371  SD  MET A 611      -1.031  14.274  -4.857  1.00 97.54           S  
ATOM   4372  CE  MET A 611       0.619  14.985  -5.070  1.00 97.54           C  
ATOM   4373  N   CYS A 612      -1.013   9.480  -8.336  1.00 95.39           N  
ATOM   4374  CA  CYS A 612      -0.444   8.166  -8.634  1.00 95.39           C  
ATOM   4375  C   CYS A 612      -0.331   7.898 -10.137  1.00 95.39           C  
ATOM   4376  CB  CYS A 612      -1.305   7.105  -7.950  1.00 95.39           C  
ATOM   4377  O   CYS A 612       0.698   7.416 -10.609  1.00 95.39           O  
ATOM   4378  SG  CYS A 612      -1.112   7.294  -6.161  1.00 95.39           S  
ATOM   4379  N   THR A 613      -1.380   8.218 -10.894  1.00 94.86           N  
ATOM   4380  CA  THR A 613      -1.422   7.928 -12.332  1.00 94.86           C  
ATOM   4381  C   THR A 613      -0.556   8.900 -13.123  1.00 94.86           C  
ATOM   4382  CB  THR A 613      -2.859   7.979 -12.854  1.00 94.86           C  
ATOM   4383  O   THR A 613       0.156   8.491 -14.034  1.00 94.86           O  
ATOM   4384  CG2 THR A 613      -2.941   7.457 -14.279  1.00 94.86           C  
ATOM   4385  OG1 THR A 613      -3.714   7.196 -12.051  1.00 94.86           O  
ATOM   4386  N   GLY A 614      -0.583  10.179 -12.749  1.00 95.55           N  
ATOM   4387  CA  GLY A 614       0.222  11.227 -13.360  1.00 95.55           C  
ATOM   4388  C   GLY A 614       1.716  10.972 -13.271  1.00 95.55           C  
ATOM   4389  O   GLY A 614       2.407  10.970 -14.286  1.00 95.55           O  
ATOM   4390  N   GLY A 615       2.209  10.694 -12.061  1.00 95.53           N  
ATOM   4391  CA  GLY A 615       3.621  10.366 -11.889  1.00 95.53           C  
ATOM   4392  C   GLY A 615       3.999   9.030 -12.508  1.00 95.53           C  
ATOM   4393  O   GLY A 615       5.054   8.949 -13.124  1.00 95.53           O  
ATOM   4394  N   GLY A 616       3.116   8.025 -12.476  1.00 94.06           N  
ATOM   4395  CA  GLY A 616       3.344   6.786 -13.225  1.00 94.06           C  
ATOM   4396  C   GLY A 616       3.474   7.010 -14.738  1.00 94.06           C  
ATOM   4397  O   GLY A 616       4.266   6.341 -15.393  1.00 94.06           O  
ATOM   4398  N   ALA A 617       2.737   7.971 -15.304  1.00 96.40           N  
ATOM   4399  CA  ALA A 617       2.848   8.318 -16.718  1.00 96.40           C  
ATOM   4400  C   ALA A 617       4.163   9.045 -17.053  1.00 96.40           C  
ATOM   4401  CB  ALA A 617       1.621   9.139 -17.132  1.00 96.40           C  
ATOM   4402  O   ALA A 617       4.734   8.785 -18.112  1.00 96.40           O  
ATOM   4403  N   TRP A 618       4.650   9.932 -16.175  1.00 97.02           N  
ATOM   4404  CA  TRP A 618       5.962  10.576 -16.335  1.00 97.02           C  
ATOM   4405  C   TRP A 618       7.111   9.566 -16.293  1.00 97.02           C  
ATOM   4406  CB  TRP A 618       6.170  11.658 -15.267  1.00 97.02           C  
ATOM   4407  O   TRP A 618       7.952   9.571 -17.193  1.00 97.02           O  
ATOM   4408  CG  TRP A 618       5.605  13.010 -15.580  1.00 97.02           C  
ATOM   4409  CD1 TRP A 618       5.861  13.723 -16.699  1.00 97.02           C  
ATOM   4410  CD2 TRP A 618       4.778  13.876 -14.746  1.00 97.02           C  
ATOM   4411  CE2 TRP A 618       4.571  15.106 -15.433  1.00 97.02           C  
ATOM   4412  CE3 TRP A 618       4.224  13.779 -13.456  1.00 97.02           C  
ATOM   4413  NE1 TRP A 618       5.260  14.960 -16.620  1.00 97.02           N  
ATOM   4414  CH2 TRP A 618       3.230  15.982 -13.609  1.00 97.02           C  
ATOM   4415  CZ2 TRP A 618       3.808  16.143 -14.879  1.00 97.02           C  
ATOM   4416  CZ3 TRP A 618       3.440  14.798 -12.893  1.00 97.02           C  
ATOM   4417  N   ASP A 619       7.098   8.668 -15.313  1.00 93.36           N  
ATOM   4418  CA  ASP A 619       8.111   7.621 -15.153  1.00 93.36           C  
ATOM   4419  C   ASP A 619       8.165   6.685 -16.360  1.00 93.36           C  
ATOM   4420  CB  ASP A 619       7.736   6.813 -13.919  1.00 93.36           C  
ATOM   4421  O   ASP A 619       9.191   6.512 -17.018  1.00 93.36           O  
ATOM   4422  CG  ASP A 619       8.808   5.812 -13.477  1.00 93.36           C  
ATOM   4423  OD1 ASP A 619       9.900   5.736 -14.089  1.00 93.36           O  
ATOM   4424  OD2 ASP A 619       8.471   5.123 -12.488  1.00 93.36           O  
ATOM   4425  N   ASN A 620       7.009   6.156 -16.756  1.00 93.17           N  
ATOM   4426  CA  ASN A 620       6.959   5.229 -17.876  1.00 93.17           C  
ATOM   4427  C   ASN A 620       7.246   5.928 -19.215  1.00 93.17           C  
ATOM   4428  CB  ASN A 620       5.637   4.454 -17.806  1.00 93.17           C  
ATOM   4429  O   ASN A 620       7.697   5.277 -20.155  1.00 93.17           O  
ATOM   4430  CG  ASN A 620       5.651   3.436 -16.668  1.00 93.17           C  
ATOM   4431  ND2 ASN A 620       4.531   2.893 -16.281  1.00 93.17           N  
ATOM   4432  OD1 ASN A 620       6.669   3.043 -16.136  1.00 93.17           O  
ATOM   4433  N   ALA A 621       7.076   7.251 -19.314  1.00 96.10           N  
ATOM   4434  CA  ALA A 621       7.554   8.013 -20.465  1.00 96.10           C  
ATOM   4435  C   ALA A 621       9.089   8.115 -20.495  1.00 96.10           C  
ATOM   4436  CB  ALA A 621       6.891   9.391 -20.476  1.00 96.10           C  
ATOM   4437  O   ALA A 621       9.671   8.006 -21.576  1.00 96.10           O  
ATOM   4438  N   LYS A 622       9.747   8.276 -19.335  1.00 93.30           N  
ATOM   4439  CA  LYS A 622      11.213   8.180 -19.202  1.00 93.30           C  
ATOM   4440  C   LYS A 622      11.692   6.796 -19.642  1.00 93.30           C  
ATOM   4441  CB  LYS A 622      11.641   8.531 -17.756  1.00 93.30           C  
ATOM   4442  O   LYS A 622      12.504   6.721 -20.563  1.00 93.30           O  
ATOM   4443  CG  LYS A 622      13.148   8.371 -17.461  1.00 93.30           C  
ATOM   4444  CD  LYS A 622      13.461   8.235 -15.953  1.00 93.30           C  
ATOM   4445  CE  LYS A 622      12.979   6.890 -15.362  1.00 93.30           C  
ATOM   4446  NZ  LYS A 622      13.166   6.773 -13.887  1.00 93.30           N  
ATOM   4447  N   LYS A 623      11.133   5.721 -19.075  1.00 89.52           N  
ATOM   4448  CA  LYS A 623      11.517   4.335 -19.409  1.00 89.52           C  
ATOM   4449  C   LYS A 623      11.279   4.003 -20.890  1.00 89.52           C  
ATOM   4450  CB  LYS A 623      10.790   3.338 -18.484  1.00 89.52           C  
ATOM   4451  O   LYS A 623      12.158   3.448 -21.540  1.00 89.52           O  
ATOM   4452  CG  LYS A 623      11.157   3.427 -16.984  1.00 89.52           C  
ATOM   4453  CD  LYS A 623      12.601   2.995 -16.645  1.00 89.52           C  
ATOM   4454  CE  LYS A 623      12.880   3.035 -15.127  1.00 89.52           C  
ATOM   4455  NZ  LYS A 623      14.238   2.550 -14.734  1.00 89.52           N  
ATOM   4456  N   LEU A 624      10.160   4.439 -21.478  1.00 92.34           N  
ATOM   4457  CA  LEU A 624       9.894   4.261 -22.914  1.00 92.34           C  
ATOM   4458  C   LEU A 624      10.969   4.922 -23.799  1.00 92.34           C  
ATOM   4459  CB  LEU A 624       8.487   4.809 -23.225  1.00 92.34           C  
ATOM   4460  O   LEU A 624      11.351   4.370 -24.830  1.00 92.34           O  
ATOM   4461  CG  LEU A 624       8.077   4.746 -24.708  1.00 92.34           C  
ATOM   4462  CD1 LEU A 624       8.077   3.325 -25.275  1.00 92.34           C  
ATOM   4463  CD2 LEU A 624       6.673   5.330 -24.881  1.00 92.34           C  
ATOM   4464  N   ILE A 625      11.475   6.097 -23.412  1.00 94.71           N  
ATOM   4465  CA  ILE A 625      12.580   6.750 -24.126  1.00 94.71           C  
ATOM   4466  C   ILE A 625      13.900   6.002 -23.900  1.00 94.71           C  
ATOM   4467  CB  ILE A 625      12.662   8.249 -23.757  1.00 94.71           C  
ATOM   4468  O   ILE A 625      14.694   5.903 -24.831  1.00 94.71           O  
ATOM   4469  CG1 ILE A 625      11.427   8.998 -24.311  1.00 94.71           C  
ATOM   4470  CG2 ILE A 625      13.943   8.887 -24.331  1.00 94.71           C  
ATOM   4471  CD1 ILE A 625      11.204  10.369 -23.668  1.00 94.71           C  
ATOM   4472  N   GLU A 626      14.145   5.451 -22.712  1.00 88.42           N  
ATOM   4473  CA  GLU A 626      15.345   4.651 -22.424  1.00 88.42           C  
ATOM   4474  C   GLU A 626      15.401   3.356 -23.247  1.00 88.42           C  
ATOM   4475  CB  GLU A 626      15.439   4.355 -20.920  1.00 88.42           C  
ATOM   4476  O   GLU A 626      16.452   3.047 -23.813  1.00 88.42           O  
ATOM   4477  CG  GLU A 626      15.782   5.634 -20.146  1.00 88.42           C  
ATOM   4478  CD  GLU A 626      15.787   5.474 -18.622  1.00 88.42           C  
ATOM   4479  OE1 GLU A 626      16.307   6.415 -17.977  1.00 88.42           O  
ATOM   4480  OE2 GLU A 626      15.282   4.455 -18.115  1.00 88.42           O  
ATOM   4481  N   GLU A 627      14.267   2.665 -23.399  1.00 86.12           N  
ATOM   4482  CA  GLU A 627      14.116   1.467 -24.243  1.00 86.12           C  
ATOM   4483  C   GLU A 627      14.242   1.773 -25.748  1.00 86.12           C  
ATOM   4484  CB  GLU A 627      12.744   0.827 -23.970  1.00 86.12           C  
ATOM   4485  O   GLU A 627      14.618   0.910 -26.549  1.00 86.12           O  
ATOM   4486  CG  GLU A 627      12.629   0.184 -22.576  1.00 86.12           C  
ATOM   4487  CD  GLU A 627      11.233  -0.411 -22.299  1.00 86.12           C  
ATOM   4488  OE1 GLU A 627      11.033  -0.942 -21.185  1.00 86.12           O  
ATOM   4489  OE2 GLU A 627      10.361  -0.378 -23.203  1.00 86.12           O  
ATOM   4490  N   GLY A 628      13.966   3.018 -26.141  1.00 90.60           N  
ATOM   4491  CA  GLY A 628      14.019   3.495 -27.517  1.00 90.60           C  
ATOM   4492  C   GLY A 628      12.649   3.932 -28.019  1.00 90.60           C  
ATOM   4493  O   GLY A 628      11.860   3.124 -28.507  1.00 90.60           O  
ATOM   4494  N   PHE A 629      12.404   5.239 -27.983  1.00 95.00           N  
ATOM   4495  CA  PHE A 629      11.157   5.841 -28.442  1.00 95.00           C  
ATOM   4496  C   PHE A 629      11.344   6.500 -29.807  1.00 95.00           C  
ATOM   4497  CB  PHE A 629      10.671   6.849 -27.398  1.00 95.00           C  
ATOM   4498  O   PHE A 629      12.138   7.427 -29.953  1.00 95.00           O  
ATOM   4499  CG  PHE A 629       9.436   7.617 -27.820  1.00 95.00           C  
ATOM   4500  CD1 PHE A 629       9.535   8.985 -28.135  1.00 95.00           C  
ATOM   4501  CD2 PHE A 629       8.198   6.959 -27.937  1.00 95.00           C  
ATOM   4502  CE1 PHE A 629       8.401   9.692 -28.564  1.00 95.00           C  
ATOM   4503  CE2 PHE A 629       7.061   7.669 -28.364  1.00 95.00           C  
ATOM   4504  CZ  PHE A 629       7.164   9.035 -28.680  1.00 95.00           C  
ATOM   4505  N   THR A 630      10.601   6.049 -30.816  1.00 96.67           N  
ATOM   4506  CA  THR A 630      10.532   6.748 -32.104  1.00 96.67           C  
ATOM   4507  C   THR A 630       9.410   7.773 -32.072  1.00 96.67           C  
ATOM   4508  CB  THR A 630      10.371   5.785 -33.282  1.00 96.67           C  
ATOM   4509  O   THR A 630       8.252   7.419 -31.857  1.00 96.67           O  
ATOM   4510  CG2 THR A 630      10.476   6.506 -34.624  1.00 96.67           C  
ATOM   4511  OG1 THR A 630      11.415   4.839 -33.261  1.00 96.67           O  
ATOM   4512  N   ASP A 631       9.757   9.037 -32.294  1.00 94.94           N  
ATOM   4513  CA  ASP A 631       8.789  10.127 -32.294  1.00 94.94           C  
ATOM   4514  C   ASP A 631       7.947  10.183 -33.581  1.00 94.94           C  
ATOM   4515  CB  ASP A 631       9.496  11.449 -31.954  1.00 94.94           C  
ATOM   4516  O   ASP A 631       8.174   9.459 -34.555  1.00 94.94           O  
ATOM   4517  CG  ASP A 631      10.344  12.088 -33.057  1.00 94.94           C  
ATOM   4518  OD1 ASP A 631      10.249  11.691 -34.239  1.00 94.94           O  
ATOM   4519  OD2 ASP A 631      11.052  13.057 -32.712  1.00 94.94           O  
ATOM   4520  N   ALA A 632       6.964  11.083 -33.599  1.00 94.12           N  
ATOM   4521  CA  ALA A 632       6.070  11.288 -34.737  1.00 94.12           C  
ATOM   4522  C   ALA A 632       6.780  11.691 -36.049  1.00 94.12           C  
ATOM   4523  CB  ALA A 632       5.036  12.343 -34.326  1.00 94.12           C  
ATOM   4524  O   ALA A 632       6.183  11.565 -37.117  1.00 94.12           O  
ATOM   4525  N   ASN A 633       8.033  12.155 -35.986  1.00 94.11           N  
ATOM   4526  CA  ASN A 633       8.847  12.530 -37.144  1.00 94.11           C  
ATOM   4527  C   ASN A 633       9.809  11.408 -37.579  1.00 94.11           C  
ATOM   4528  CB  ASN A 633       9.603  13.827 -36.823  1.00 94.11           C  
ATOM   4529  O   ASN A 633      10.586  11.598 -38.515  1.00 94.11           O  
ATOM   4530  CG  ASN A 633       8.687  14.982 -36.472  1.00 94.11           C  
ATOM   4531  ND2 ASN A 633       9.009  15.711 -35.429  1.00 94.11           N  
ATOM   4532  OD1 ASN A 633       7.689  15.258 -37.119  1.00 94.11           O  
ATOM   4533  N   GLY A 634       9.772  10.246 -36.920  1.00 93.42           N  
ATOM   4534  CA  GLY A 634      10.642   9.110 -37.215  1.00 93.42           C  
ATOM   4535  C   GLY A 634      12.023   9.182 -36.556  1.00 93.42           C  
ATOM   4536  O   GLY A 634      12.899   8.394 -36.915  1.00 93.42           O  
ATOM   4537  N   VAL A 635      12.246  10.093 -35.603  1.00 96.11           N  
ATOM   4538  CA  VAL A 635      13.521  10.207 -34.880  1.00 96.11           C  
ATOM   4539  C   VAL A 635      13.522   9.256 -33.688  1.00 96.11           C  
ATOM   4540  CB  VAL A 635      13.808  11.653 -34.436  1.00 96.11           C  
ATOM   4541  O   VAL A 635      12.601   9.263 -32.874  1.00 96.11           O  
ATOM   4542  CG1 VAL A 635      15.174  11.770 -33.744  1.00 96.11           C  
ATOM   4543  CG2 VAL A 635      13.797  12.615 -35.633  1.00 96.11           C  
ATOM   4544  N   LEU A 636      14.566   8.431 -33.581  1.00 96.50           N  
ATOM   4545  CA  LEU A 636      14.761   7.516 -32.458  1.00 96.50           C  
ATOM   4546  C   LEU A 636      15.465   8.229 -31.298  1.00 96.50           C  
ATOM   4547  CB  LEU A 636      15.533   6.281 -32.951  1.00 96.50           C  
ATOM   4548  O   LEU A 636      16.638   8.589 -31.401  1.00 96.50           O  
ATOM   4549  CG  LEU A 636      15.778   5.203 -31.878  1.00 96.50           C  
ATOM   4550  CD1 LEU A 636      14.483   4.604 -31.330  1.00 96.50           C  
ATOM   4551  CD2 LEU A 636      16.599   4.072 -32.505  1.00 96.50           C  
ATOM   4552  N   HIS A 637      14.759   8.370 -30.184  1.00 95.83           N  
ATOM   4553  CA  HIS A 637      15.260   8.908 -28.923  1.00 95.83           C  
ATOM   4554  C   HIS A 637      15.652   7.763 -27.993  1.00 95.83           C  
ATOM   4555  CB  HIS A 637      14.201   9.817 -28.292  1.00 95.83           C  
ATOM   4556  O   HIS A 637      14.939   6.766 -27.895  1.00 95.83           O  
ATOM   4557  CG  HIS A 637      13.818  10.966 -29.190  1.00 95.83           C  
ATOM   4558  CD2 HIS A 637      12.802  10.961 -30.100  1.00 95.83           C  
ATOM   4559  ND1 HIS A 637      14.500  12.181 -29.277  1.00 95.83           N  
ATOM   4560  CE1 HIS A 637      13.870  12.882 -30.233  1.00 95.83           C  
ATOM   4561  NE2 HIS A 637      12.850  12.177 -30.743  1.00 95.83           N  
ATOM   4562  N   LYS A 638      16.803   7.906 -27.334  1.00 91.78           N  
ATOM   4563  CA  LYS A 638      17.377   6.929 -26.396  1.00 91.78           C  
ATOM   4564  C   LYS A 638      17.920   7.623 -25.149  1.00 91.78           C  
ATOM   4565  CB  LYS A 638      18.460   6.090 -27.095  1.00 91.78           C  
ATOM   4566  O   LYS A 638      17.954   8.859 -25.091  1.00 91.78           O  
ATOM   4567  CG  LYS A 638      17.845   5.109 -28.098  1.00 91.78           C  
ATOM   4568  CD  LYS A 638      18.902   4.123 -28.598  1.00 91.78           C  
ATOM   4569  CE  LYS A 638      18.223   3.104 -29.509  1.00 91.78           C  
ATOM   4570  NZ  LYS A 638      19.158   2.026 -29.907  1.00 91.78           N  
ATOM   4571  N   LYS A 639      18.396   6.832 -24.183  1.00 87.33           N  
ATOM   4572  CA  LYS A 639      19.152   7.302 -23.013  1.00 87.33           C  
ATOM   4573  C   LYS A 639      20.242   8.307 -23.429  1.00 87.33           C  
ATOM   4574  CB  LYS A 639      19.720   6.077 -22.266  1.00 87.33           C  
ATOM   4575  O   LYS A 639      20.975   8.072 -24.389  1.00 87.33           O  
ATOM   4576  CG  LYS A 639      20.163   6.395 -20.826  1.00 87.33           C  
ATOM   4577  CD  LYS A 639      20.452   5.118 -20.009  1.00 87.33           C  
ATOM   4578  CE  LYS A 639      20.724   5.443 -18.526  1.00 87.33           C  
ATOM   4579  NZ  LYS A 639      20.683   4.237 -17.647  1.00 87.33           N  
ATOM   4580  N   GLY A 640      20.302   9.448 -22.742  1.00 83.54           N  
ATOM   4581  CA  GLY A 640      21.241  10.548 -23.006  1.00 83.54           C  
ATOM   4582  C   GLY A 640      20.787  11.591 -24.039  1.00 83.54           C  
ATOM   4583  O   GLY A 640      21.433  12.630 -24.166  1.00 83.54           O  
ATOM   4584  N   SER A 641      19.682  11.362 -24.760  1.00 90.38           N  
ATOM   4585  CA  SER A 641      19.096  12.367 -25.664  1.00 90.38           C  
ATOM   4586  C   SER A 641      18.475  13.553 -24.907  1.00 90.38           C  
ATOM   4587  CB  SER A 641      18.059  11.726 -26.597  1.00 90.38           C  
ATOM   4588  O   SER A 641      18.148  13.455 -23.725  1.00 90.38           O  
ATOM   4589  OG  SER A 641      16.947  11.231 -25.876  1.00 90.38           O  
ATOM   4590  N   GLU A 642      18.237  14.676 -25.591  1.00 91.44           N  
ATOM   4591  CA  GLU A 642      17.534  15.825 -24.988  1.00 91.44           C  
ATOM   4592  C   GLU A 642      16.096  15.473 -24.569  1.00 91.44           C  
ATOM   4593  CB  GLU A 642      17.539  17.016 -25.961  1.00 91.44           C  
ATOM   4594  O   GLU A 642      15.629  15.907 -23.516  1.00 91.44           O  
ATOM   4595  CG  GLU A 642      18.946  17.586 -26.210  1.00 91.44           C  
ATOM   4596  CD  GLU A 642      19.644  18.006 -24.905  1.00 91.44           C  
ATOM   4597  OE1 GLU A 642      20.748  17.483 -24.610  1.00 91.44           O  
ATOM   4598  OE2 GLU A 642      19.056  18.806 -24.153  1.00 91.44           O  
ATOM   4599  N   ALA A 643      15.419  14.605 -25.330  1.00 95.09           N  
ATOM   4600  CA  ALA A 643      14.112  14.080 -24.943  1.00 95.09           C  
ATOM   4601  C   ALA A 643      14.192  13.239 -23.659  1.00 95.09           C  
ATOM   4602  CB  ALA A 643      13.543  13.263 -26.108  1.00 95.09           C  
ATOM   4603  O   ALA A 643      13.316  13.338 -22.801  1.00 95.09           O  
ATOM   4604  N   HIS A 644      15.257  12.448 -23.490  1.00 92.81           N  
ATOM   4605  CA  HIS A 644      15.490  11.687 -22.261  1.00 92.81           C  
ATOM   4606  C   HIS A 644      15.694  12.613 -21.056  1.00 92.81           C  
ATOM   4607  CB  HIS A 644      16.664  10.722 -22.461  1.00 92.81           C  
ATOM   4608  O   HIS A 644      15.023  12.431 -20.046  1.00 92.81           O  
ATOM   4609  CG  HIS A 644      17.018   9.942 -21.227  1.00 92.81           C  
ATOM   4610  CD2 HIS A 644      16.184   9.127 -20.521  1.00 92.81           C  
ATOM   4611  ND1 HIS A 644      18.270   9.958 -20.614  1.00 92.81           N  
ATOM   4612  CE1 HIS A 644      18.148   9.183 -19.524  1.00 92.81           C  
ATOM   4613  NE2 HIS A 644      16.916   8.658 -19.456  1.00 92.81           N  
ATOM   4614  N   LYS A 645      16.503  13.673 -21.176  1.00 90.44           N  
ATOM   4615  CA  LYS A 645      16.688  14.668 -20.098  1.00 90.44           C  
ATOM   4616  C   LYS A 645      15.384  15.371 -19.709  1.00 90.44           C  
ATOM   4617  CB  LYS A 645      17.713  15.722 -20.528  1.00 90.44           C  
ATOM   4618  O   LYS A 645      15.116  15.583 -18.524  1.00 90.44           O  
ATOM   4619  CG  LYS A 645      19.124  15.151 -20.712  1.00 90.44           C  
ATOM   4620  CD  LYS A 645      20.030  16.267 -21.232  1.00 90.44           C  
ATOM   4621  CE  LYS A 645      21.416  15.734 -21.584  1.00 90.44           C  
ATOM   4622  NZ  LYS A 645      22.150  16.754 -22.363  1.00 90.44           N  
ATOM   4623  N   ALA A 646      14.551  15.713 -20.693  1.00 94.65           N  
ATOM   4624  CA  ALA A 646      13.224  16.269 -20.441  1.00 94.65           C  
ATOM   4625  C   ALA A 646      12.310  15.275 -19.709  1.00 94.65           C  
ATOM   4626  CB  ALA A 646      12.625  16.739 -21.768  1.00 94.65           C  
ATOM   4627  O   ALA A 646      11.585  15.671 -18.798  1.00 94.65           O  
ATOM   4628  N   ALA A 647      12.382  13.988 -20.054  1.00 94.89           N  
ATOM   4629  CA  ALA A 647      11.623  12.944 -19.376  1.00 94.89           C  
ATOM   4630  C   ALA A 647      12.104  12.689 -17.937  1.00 94.89           C  
ATOM   4631  CB  ALA A 647      11.657  11.686 -20.240  1.00 94.89           C  
ATOM   4632  O   ALA A 647      11.264  12.546 -17.057  1.00 94.89           O  
ATOM   4633  N   VAL A 648      13.417  12.742 -17.672  1.00 92.53           N  
ATOM   4634  CA  VAL A 648      13.988  12.696 -16.307  1.00 92.53           C  
ATOM   4635  C   VAL A 648      13.478  13.866 -15.453  1.00 92.53           C  
ATOM   4636  CB  VAL A 648      15.534  12.693 -16.362  1.00 92.53           C  
ATOM   4637  O   VAL A 648      13.189  13.713 -14.271  1.00 92.53           O  
ATOM   4638  CG1 VAL A 648      16.185  12.822 -14.979  1.00 92.53           C  
ATOM   4639  CG2 VAL A 648      16.075  11.400 -16.988  1.00 92.53           C  
ATOM   4640  N   THR A 649      13.284  15.047 -16.046  1.00 93.64           N  
ATOM   4641  CA  THR A 649      12.650  16.168 -15.323  1.00 93.64           C  
ATOM   4642  C   THR A 649      11.184  15.887 -14.995  1.00 93.64           C  
ATOM   4643  CB  THR A 649      12.752  17.459 -16.126  1.00 93.64           C  
ATOM   4644  O   THR A 649      10.721  16.232 -13.913  1.00 93.64           O  
ATOM   4645  CG2 THR A 649      12.195  18.682 -15.399  1.00 93.64           C  
ATOM   4646  OG1 THR A 649      14.111  17.708 -16.388  1.00 93.64           O  
ATOM   4647  N   GLY A 650      10.452  15.252 -15.911  1.00 95.79           N  
ATOM   4648  CA  GLY A 650       9.087  14.796 -15.654  1.00 95.79           C  
ATOM   4649  C   GLY A 650       9.006  13.810 -14.502  1.00 95.79           C  
ATOM   4650  O   GLY A 650       8.170  13.961 -13.617  1.00 95.79           O  
ATOM   4651  N   ASP A 651       9.900  12.828 -14.498  1.00 94.25           N  
ATOM   4652  CA  ASP A 651       9.945  11.793 -13.473  1.00 94.25           C  
ATOM   4653  C   ASP A 651      10.326  12.345 -12.096  1.00 94.25           C  
ATOM   4654  CB  ASP A 651      10.897  10.705 -13.942  1.00 94.25           C  
ATOM   4655  O   ASP A 651       9.592  12.125 -11.142  1.00 94.25           O  
ATOM   4656  CG  ASP A 651      10.821   9.472 -13.053  1.00 94.25           C  
ATOM   4657  OD1 ASP A 651       9.690   9.083 -12.662  1.00 94.25           O  
ATOM   4658  OD2 ASP A 651      11.894   8.854 -12.947  1.00 94.25           O  
ATOM   4659  N   THR A 652      11.332  13.222 -12.004  1.00 91.91           N  
ATOM   4660  CA  THR A 652      11.701  13.853 -10.718  1.00 91.91           C  
ATOM   4661  C   THR A 652      10.594  14.744 -10.130  1.00 91.91           C  
ATOM   4662  CB  THR A 652      13.005  14.658 -10.824  1.00 91.91           C  
ATOM   4663  O   THR A 652      10.542  14.965  -8.918  1.00 91.91           O  
ATOM   4664  CG2 THR A 652      14.231  13.773 -11.036  1.00 91.91           C  
ATOM   4665  OG1 THR A 652      12.969  15.543 -11.921  1.00 91.91           O  
ATOM   4666  N   VAL A 653       9.663  15.238 -10.958  1.00 93.78           N  
ATOM   4667  CA  VAL A 653       8.399  15.848 -10.499  1.00 93.78           C  
ATOM   4668  C   VAL A 653       7.360  14.778 -10.142  1.00 93.78           C  
ATOM   4669  CB  VAL A 653       7.850  16.826 -11.561  1.00 93.78           C  
ATOM   4670  O   VAL A 653       6.631  14.925  -9.159  1.00 93.78           O  
ATOM   4671  CG1 VAL A 653       6.458  17.373 -11.205  1.00 93.78           C  
ATOM   4672  CG2 VAL A 653       8.786  18.034 -11.706  1.00 93.78           C  
ATOM   4673  N   GLY A 654       7.278  13.713 -10.937  1.00 95.14           N  
ATOM   4674  CA  GLY A 654       6.358  12.589 -10.796  1.00 95.14           C  
ATOM   4675  C   GLY A 654       6.615  11.686  -9.591  1.00 95.14           C  
ATOM   4676  O   GLY A 654       5.669  11.098  -9.082  1.00 95.14           O  
ATOM   4677  N   ASP A 655       7.833  11.610  -9.082  1.00 93.63           N  
ATOM   4678  CA  ASP A 655       8.237  10.771  -7.954  1.00 93.63           C  
ATOM   4679  C   ASP A 655       7.580  11.154  -6.623  1.00 93.63           C  
ATOM   4680  CB  ASP A 655       9.765  10.812  -7.861  1.00 93.63           C  
ATOM   4681  O   ASP A 655       6.798  10.357  -6.082  1.00 93.63           O  
ATOM   4682  CG  ASP A 655      10.428   9.848  -8.835  1.00 93.63           C  
ATOM   4683  OD1 ASP A 655       9.801   8.796  -9.122  1.00 93.63           O  
ATOM   4684  OD2 ASP A 655      11.525  10.235  -9.265  1.00 93.63           O  
ATOM   4685  N   PRO A 656       7.765  12.385  -6.096  1.00 95.18           N  
ATOM   4686  CA  PRO A 656       7.021  12.820  -4.915  1.00 95.18           C  
ATOM   4687  C   PRO A 656       5.505  12.771  -5.142  1.00 95.18           C  
ATOM   4688  CB  PRO A 656       7.486  14.254  -4.653  1.00 95.18           C  
ATOM   4689  O   PRO A 656       4.740  12.623  -4.186  1.00 95.18           O  
ATOM   4690  CG  PRO A 656       8.003  14.749  -5.999  1.00 95.18           C  
ATOM   4691  CD  PRO A 656       8.578  13.482  -6.618  1.00 95.18           C  
ATOM   4692  N   TYR A 657       5.075  12.881  -6.402  1.00 94.81           N  
ATOM   4693  CA  TYR A 657       3.683  12.832  -6.825  1.00 94.81           C  
ATOM   4694  C   TYR A 657       3.105  11.405  -6.677  1.00 94.81           C  
ATOM   4695  CB  TYR A 657       3.609  13.417  -8.252  1.00 94.81           C  
ATOM   4696  O   TYR A 657       2.127  11.225  -5.949  1.00 94.81           O  
ATOM   4697  CG  TYR A 657       2.314  14.063  -8.693  1.00 94.81           C  
ATOM   4698  CD1 TYR A 657       1.605  13.533  -9.784  1.00 94.81           C  
ATOM   4699  CD2 TYR A 657       1.886  15.268  -8.109  1.00 94.81           C  
ATOM   4700  CE1 TYR A 657       0.427  14.154 -10.239  1.00 94.81           C  
ATOM   4701  CE2 TYR A 657       0.689  15.878  -8.534  1.00 94.81           C  
ATOM   4702  OH  TYR A 657      -1.309  15.766  -9.873  1.00 94.81           O  
ATOM   4703  CZ  TYR A 657      -0.076  15.282  -9.562  1.00 94.81           C  
ATOM   4704  N   LYS A 658       3.725  10.378  -7.281  1.00 93.89           N  
ATOM   4705  CA  LYS A 658       3.199   8.999  -7.394  1.00 93.89           C  
ATOM   4706  C   LYS A 658       3.578   8.050  -6.263  1.00 93.89           C  
ATOM   4707  CB  LYS A 658       3.614   8.363  -8.743  1.00 93.89           C  
ATOM   4708  O   LYS A 658       2.881   7.049  -6.093  1.00 93.89           O  
ATOM   4709  CG  LYS A 658       5.095   7.915  -8.764  1.00 93.89           C  
ATOM   4710  CD  LYS A 658       5.811   7.698 -10.113  1.00 93.89           C  
ATOM   4711  CE  LYS A 658       7.231   7.218  -9.757  1.00 93.89           C  
ATOM   4712  NZ  LYS A 658       8.276   7.300 -10.808  1.00 93.89           N  
ATOM   4713  N   ASP A 659       4.670   8.305  -5.546  1.00 90.86           N  
ATOM   4714  CA  ASP A 659       5.220   7.369  -4.549  1.00 90.86           C  
ATOM   4715  C   ASP A 659       5.066   7.875  -3.113  1.00 90.86           C  
ATOM   4716  CB  ASP A 659       6.689   7.069  -4.878  1.00 90.86           C  
ATOM   4717  O   ASP A 659       4.966   7.077  -2.182  1.00 90.86           O  
ATOM   4718  CG  ASP A 659       6.852   6.244  -6.152  1.00 90.86           C  
ATOM   4719  OD1 ASP A 659       6.000   5.365  -6.375  1.00 90.86           O  
ATOM   4720  OD2 ASP A 659       7.750   6.525  -6.963  1.00 90.86           O  
ATOM   4721  N   THR A 660       4.942   9.193  -2.932  1.00 94.60           N  
ATOM   4722  CA  THR A 660       4.824   9.799  -1.600  1.00 94.60           C  
ATOM   4723  C   THR A 660       3.445  10.397  -1.372  1.00 94.60           C  
ATOM   4724  CB  THR A 660       5.945  10.817  -1.348  1.00 94.60           C  
ATOM   4725  O   THR A 660       2.653   9.862  -0.596  1.00 94.60           O  
ATOM   4726  CG2 THR A 660       5.967  11.281   0.106  1.00 94.60           C  
ATOM   4727  OG1 THR A 660       7.176  10.199  -1.607  1.00 94.60           O  
ATOM   4728  N   ALA A 661       3.133  11.506  -2.044  1.00 96.47           N  
ATOM   4729  CA  ALA A 661       1.945  12.292  -1.744  1.00 96.47           C  
ATOM   4730  C   ALA A 661       0.655  11.585  -2.181  1.00 96.47           C  
ATOM   4731  CB  ALA A 661       2.119  13.666  -2.385  1.00 96.47           C  
ATOM   4732  O   ALA A 661      -0.245  11.416  -1.360  1.00 96.47           O  
ATOM   4733  N   GLY A 662       0.581  11.114  -3.432  1.00 95.35           N  
ATOM   4734  CA  GLY A 662      -0.597  10.434  -3.975  1.00 95.35           C  
ATOM   4735  C   GLY A 662      -1.030   9.216  -3.155  1.00 95.35           C  
ATOM   4736  O   GLY A 662      -2.163   9.195  -2.668  1.00 95.35           O  
ATOM   4737  N   PRO A 663      -0.145   8.228  -2.919  1.00 93.77           N  
ATOM   4738  CA  PRO A 663      -0.477   7.068  -2.101  1.00 93.77           C  
ATOM   4739  C   PRO A 663      -0.817   7.431  -0.655  1.00 93.77           C  
ATOM   4740  CB  PRO A 663       0.746   6.152  -2.161  1.00 93.77           C  
ATOM   4741  O   PRO A 663      -1.707   6.817  -0.083  1.00 93.77           O  
ATOM   4742  CG  PRO A 663       1.401   6.529  -3.483  1.00 93.77           C  
ATOM   4743  CD  PRO A 663       1.150   8.034  -3.557  1.00 93.77           C  
ATOM   4744  N   ALA A 664      -0.169   8.434  -0.053  1.00 95.50           N  
ATOM   4745  CA  ALA A 664      -0.442   8.818   1.333  1.00 95.50           C  
ATOM   4746  C   ALA A 664      -1.811   9.511   1.530  1.00 95.50           C  
ATOM   4747  CB  ALA A 664       0.740   9.640   1.850  1.00 95.50           C  
ATOM   4748  O   ALA A 664      -2.320   9.554   2.652  1.00 95.50           O  
ATOM   4749  N   VAL A 665      -2.466   9.970   0.454  1.00 96.26           N  
ATOM   4750  CA  VAL A 665      -3.874  10.408   0.505  1.00 96.26           C  
ATOM   4751  C   VAL A 665      -4.814   9.246   0.853  1.00 96.26           C  
ATOM   4752  CB  VAL A 665      -4.300  11.095  -0.809  1.00 96.26           C  
ATOM   4753  O   VAL A 665      -5.851   9.466   1.475  1.00 96.26           O  
ATOM   4754  CG1 VAL A 665      -5.792  11.439  -0.850  1.00 96.26           C  
ATOM   4755  CG2 VAL A 665      -3.555  12.421  -0.995  1.00 96.26           C  
ATOM   4756  N   ASN A 666      -4.447   8.001   0.531  1.00 93.91           N  
ATOM   4757  CA  ASN A 666      -5.227   6.821   0.900  1.00 93.91           C  
ATOM   4758  C   ASN A 666      -5.447   6.735   2.433  1.00 93.91           C  
ATOM   4759  CB  ASN A 666      -4.578   5.574   0.257  1.00 93.91           C  
ATOM   4760  O   ASN A 666      -6.591   6.879   2.880  1.00 93.91           O  
ATOM   4761  CG  ASN A 666      -5.264   4.281   0.616  1.00 93.91           C  
ATOM   4762  ND2 ASN A 666      -4.586   3.163   0.540  1.00 93.91           N  
ATOM   4763  OD1 ASN A 666      -6.406   4.265   1.017  1.00 93.91           O  
ATOM   4764  N   PRO A 667      -4.403   6.582   3.275  1.00 94.68           N  
ATOM   4765  CA  PRO A 667      -4.582   6.580   4.725  1.00 94.68           C  
ATOM   4766  C   PRO A 667      -5.112   7.897   5.292  1.00 94.68           C  
ATOM   4767  CB  PRO A 667      -3.226   6.207   5.313  1.00 94.68           C  
ATOM   4768  O   PRO A 667      -5.836   7.861   6.284  1.00 94.68           O  
ATOM   4769  CG  PRO A 667      -2.215   6.542   4.221  1.00 94.68           C  
ATOM   4770  CD  PRO A 667      -3.010   6.319   2.943  1.00 94.68           C  
ATOM   4771  N   LEU A 668      -4.832   9.049   4.668  1.00 96.58           N  
ATOM   4772  CA  LEU A 668      -5.403  10.339   5.077  1.00 96.58           C  
ATOM   4773  C   LEU A 668      -6.941  10.283   5.136  1.00 96.58           C  
ATOM   4774  CB  LEU A 668      -4.928  11.419   4.087  1.00 96.58           C  
ATOM   4775  O   LEU A 668      -7.527  10.632   6.163  1.00 96.58           O  
ATOM   4776  CG  LEU A 668      -5.494  12.829   4.332  1.00 96.58           C  
ATOM   4777  CD1 LEU A 668      -4.664  13.601   5.351  1.00 96.58           C  
ATOM   4778  CD2 LEU A 668      -5.501  13.614   3.022  1.00 96.58           C  
ATOM   4779  N   ILE A 669      -7.589   9.825   4.056  1.00 95.65           N  
ATOM   4780  CA  ILE A 669      -9.056   9.743   3.968  1.00 95.65           C  
ATOM   4781  C   ILE A 669      -9.605   8.824   5.068  1.00 95.65           C  
ATOM   4782  CB  ILE A 669      -9.494   9.253   2.564  1.00 95.65           C  
ATOM   4783  O   ILE A 669     -10.577   9.171   5.743  1.00 95.65           O  
ATOM   4784  CG1 ILE A 669      -9.099  10.247   1.448  1.00 95.65           C  
ATOM   4785  CG2 ILE A 669     -11.017   9.026   2.506  1.00 95.65           C  
ATOM   4786  CD1 ILE A 669      -9.172   9.613   0.051  1.00 95.65           C  
ATOM   4787  N   LYS A 670      -8.978   7.662   5.276  1.00 94.05           N  
ATOM   4788  CA  LYS A 670      -9.443   6.659   6.246  1.00 94.05           C  
ATOM   4789  C   LYS A 670      -9.261   7.126   7.687  1.00 94.05           C  
ATOM   4790  CB  LYS A 670      -8.737   5.320   5.998  1.00 94.05           C  
ATOM   4791  O   LYS A 670     -10.212   7.046   8.459  1.00 94.05           O  
ATOM   4792  CG  LYS A 670      -9.195   4.680   4.671  1.00 94.05           C  
ATOM   4793  CD  LYS A 670      -8.354   3.469   4.241  1.00 94.05           C  
ATOM   4794  CE  LYS A 670      -6.918   3.938   4.004  1.00 94.05           C  
ATOM   4795  NZ  LYS A 670      -6.032   2.902   3.452  1.00 94.05           N  
ATOM   4796  N   ILE A 671      -8.104   7.695   8.041  1.00 95.78           N  
ATOM   4797  CA  ILE A 671      -7.851   8.224   9.392  1.00 95.78           C  
ATOM   4798  C   ILE A 671      -8.875   9.286   9.755  1.00 95.78           C  
ATOM   4799  CB  ILE A 671      -6.433   8.815   9.519  1.00 95.78           C  
ATOM   4800  O   ILE A 671      -9.421   9.241  10.853  1.00 95.78           O  
ATOM   4801  CG1 ILE A 671      -5.425   7.666   9.515  1.00 95.78           C  
ATOM   4802  CG2 ILE A 671      -6.245   9.616  10.829  1.00 95.78           C  
ATOM   4803  CD1 ILE A 671      -3.984   8.119   9.354  1.00 95.78           C  
ATOM   4804  N   ILE A 672      -9.156  10.217   8.844  1.00 97.44           N  
ATOM   4805  CA  ILE A 672     -10.108  11.298   9.103  1.00 97.44           C  
ATOM   4806  C   ILE A 672     -11.488  10.734   9.465  1.00 97.44           C  
ATOM   4807  CB  ILE A 672     -10.113  12.260   7.896  1.00 97.44           C  
ATOM   4808  O   ILE A 672     -12.085  11.156  10.457  1.00 97.44           O  
ATOM   4809  CG1 ILE A 672      -8.859  13.149   7.999  1.00 97.44           C  
ATOM   4810  CG2 ILE A 672     -11.384  13.111   7.838  1.00 97.44           C  
ATOM   4811  CD1 ILE A 672      -8.551  13.989   6.760  1.00 97.44           C  
ATOM   4812  N   ASN A 673     -11.951   9.725   8.723  1.00 95.57           N  
ATOM   4813  CA  ASN A 673     -13.221   9.049   8.988  1.00 95.57           C  
ATOM   4814  C   ASN A 673     -13.198   8.235  10.292  1.00 95.57           C  
ATOM   4815  CB  ASN A 673     -13.585   8.187   7.771  1.00 95.57           C  
ATOM   4816  O   ASN A 673     -14.119   8.335  11.101  1.00 95.57           O  
ATOM   4817  CG  ASN A 673     -14.164   9.017   6.642  1.00 95.57           C  
ATOM   4818  ND2 ASN A 673     -13.367   9.488   5.714  1.00 95.57           N  
ATOM   4819  OD1 ASN A 673     -15.345   9.296   6.604  1.00 95.57           O  
ATOM   4820  N   ILE A 674     -12.133   7.471  10.542  1.00 95.34           N  
ATOM   4821  CA  ILE A 674     -12.001   6.646  11.752  1.00 95.34           C  
ATOM   4822  C   ILE A 674     -11.926   7.517  13.006  1.00 95.34           C  
ATOM   4823  CB  ILE A 674     -10.769   5.724  11.638  1.00 95.34           C  
ATOM   4824  O   ILE A 674     -12.595   7.232  13.997  1.00 95.34           O  
ATOM   4825  CG1 ILE A 674     -10.997   4.660  10.544  1.00 95.34           C  
ATOM   4826  CG2 ILE A 674     -10.465   5.026  12.977  1.00 95.34           C  
ATOM   4827  CD1 ILE A 674      -9.692   4.009  10.083  1.00 95.34           C  
ATOM   4828  N   VAL A 675     -11.140   8.595  12.979  1.00 96.04           N  
ATOM   4829  CA  VAL A 675     -11.028   9.517  14.113  1.00 96.04           C  
ATOM   4830  C   VAL A 675     -12.366  10.200  14.363  1.00 96.04           C  
ATOM   4831  CB  VAL A 675      -9.897  10.539  13.909  1.00 96.04           C  
ATOM   4832  O   VAL A 675     -12.796  10.240  15.513  1.00 96.04           O  
ATOM   4833  CG1 VAL A 675      -9.887  11.596  15.022  1.00 96.04           C  
ATOM   4834  CG2 VAL A 675      -8.533   9.838  13.946  1.00 96.04           C  
ATOM   4835  N   ALA A 676     -13.060  10.664  13.318  1.00 96.79           N  
ATOM   4836  CA  ALA A 676     -14.398  11.234  13.459  1.00 96.79           C
[truncated: 27,945 more chars]
