# Supplementary material for: The inorganic pyrophosphatases of microorganisms: a structural and functional review
Source: PeerJ. 2024 Jun 24;12:e17496. doi: 10.7717/peerj.17496 (PMC11210485; doi:10.7717/peerj.17496)
Supplement: Supplemental Information 1 [file peerj-12-17496-s001.zip › Supplementary Files/m_PPases/AF-Q9S5X0-F1-model_v4_M_Tmaritima.pdb]

HEADER                                            01-JUN-22                     
TITLE     ALPHAFOLD MONOMER V2.0 PREDICTION FOR K(+)-STIMULATED PYROPHOSPHATE-  
TITLE    2 ENERGIZED SODIUM PUMP (Q9S5X0)                                       
COMPND    MOL_ID: 1;                                                            
COMPND   2 MOLECULE: K(+)-STIMULATED PYROPHOSPHATE-ENERGIZED SODIUM PUMP;       
COMPND   3 CHAIN: A                                                             
SOURCE    MOL_ID: 1;                                                            
SOURCE   2 ORGANISM_SCIENTIFIC: THERMOTOGA MARITIMA (STRAIN ATCC 43589 / DSM    
SOURCE   3 3109 / JCM 10099 / NBRC 100826 / MSB8);                              
SOURCE   4 ORGANISM_TAXID: 243274                                               
REMARK   1                                                                      
REMARK   1 REFERENCE 1                                                          
REMARK   1  AUTH   JOHN JUMPER, RICHARD EVANS, ALEXANDER PRITZEL, TIM GREEN,    
REMARK   1  AUTH 2 MICHAEL FIGURNOV, OLAF RONNEBERGER, KATHRYN TUNYASUVUNAKOOL, 
REMARK   1  AUTH 3 RUSS BATES, AUGUSTIN ZIDEK, ANNA POTAPENKO, ALEX BRIDGLAND,  
REMARK   1  AUTH 4 CLEMENS MEYER, SIMON A A KOHL, ANDREW J BALLARD,             
REMARK   1  AUTH 5 ANDREW COWIE, BERNARDINO ROMERA-PAREDES, STANISLAV NIKOLOV,  
REMARK   1  AUTH 6 RISHUB JAIN, JONAS ADLER, TREVOR BACK, STIG PETERSEN,        
REMARK   1  AUTH 7 DAVID REIMAN, ELLEN CLANCY, MICHAL ZIELINSKI,                
REMARK   1  AUTH 8 MARTIN STEINEGGER, MICHALINA PACHOLSKA, TAMAS BERGHAMMER,    
REMARK   1  AUTH 9 DAVID SILVER, ORIOL VINYALS, ANDREW W SENIOR,                
REMARK   1  AUTH10 KORAY KAVUKCUOGLU, PUSHMEET KOHLI, DEMIS HASSABIS            
REMARK   1  TITL   HIGHLY ACCURATE PROTEIN STRUCTURE PREDICTION WITH ALPHAFOLD  
REMARK   1  REF    NATURE                        V. 596   583 2021              
REMARK   1  REFN                   ISSN 0028-0836                               
REMARK   1  PMID   34265844                                                     
REMARK   1  DOI    10.1038/s41586-021-03819-2                                   
REMARK   1                                                                      
REMARK   1 DISCLAIMERS                                                          
REMARK   1 ALPHAFOLD DATA, COPYRIGHT (2021) DEEPMIND TECHNOLOGIES LIMITED. THE  
REMARK   1 INFORMATION PROVIDED IS THEORETICAL MODELLING ONLY AND CAUTION SHOULD
REMARK   1 BE EXERCISED IN ITS USE. IT IS PROVIDED "AS-IS" WITHOUT ANY WARRANTY 
REMARK   1 OF ANY KIND, WHETHER EXPRESSED OR IMPLIED. NO WARRANTY IS GIVEN THAT 
REMARK   1 USE OF THE INFORMATION SHALL NOT INFRINGE THE RIGHTS OF ANY THIRD    
REMARK   1 PARTY. THE INFORMATION IS NOT INTENDED TO BE A SUBSTITUTE FOR        
REMARK   1 PROFESSIONAL MEDICAL ADVICE, DIAGNOSIS, OR TREATMENT, AND DOES NOT   
REMARK   1 CONSTITUTE MEDICAL OR OTHER PROFESSIONAL ADVICE. IT IS AVAILABLE FOR 
REMARK   1 ACADEMIC AND COMMERCIAL PURPOSES, UNDER CC-BY 4.0 LICENCE.           
DBREF  XXXX A    1   726  UNP    Q9S5X0   HPPA_THEMA       1    726             
SEQRES   1 A  726  MET TYR VAL ALA ALA LEU PHE PHE LEU ILE PRO LEU VAL          
SEQRES   2 A  726  ALA LEU GLY PHE ALA ALA ALA ASN PHE ALA ALA VAL VAL          
SEQRES   3 A  726  ARG LYS PRO GLU GLY THR GLU ARG MET LYS GLU ILE SER          
SEQRES   4 A  726  SER TYR ILE ARG SER GLY ALA ASP SER PHE LEU ALA HIS          
SEQRES   5 A  726  GLU THR LYS ALA ILE PHE LYS VAL ALA ILE VAL ILE ALA          
SEQRES   6 A  726  ILE LEU LEU MET ILE PHE THR THR TRP GLN THR GLY VAL          
SEQRES   7 A  726  ALA PHE LEU LEU GLY ALA VAL MET SER ALA SER ALA GLY          
SEQRES   8 A  726  ILE VAL GLY MET LYS MET ALA THR ARG ALA ASN VAL ARG          
SEQRES   9 A  726  VAL ALA GLU ALA ALA ARG THR THR LYS LYS ILE GLY PRO          
SEQRES  10 A  726  ALA LEU LYS VAL ALA TYR GLN GLY GLY SER VAL MET GLY          
SEQRES  11 A  726  LEU SER VAL GLY GLY PHE ALA LEU LEU GLY LEU VAL LEU          
SEQRES  12 A  726  VAL TYR LEU ILE PHE GLY LYS TRP MET GLY GLN VAL ASP          
SEQRES  13 A  726  ASN LEU ASN ILE TYR THR ASN TRP LEU GLY ILE ASN PHE          
SEQRES  14 A  726  VAL PRO PHE ALA MET THR VAL SER GLY TYR ALA LEU GLY          
SEQRES  15 A  726  CYS SER ILE ILE ALA MET PHE ASP ARG VAL GLY GLY GLY          
SEQRES  16 A  726  VAL TYR THR LYS ALA ALA ASP MET ALA ALA ASP LEU VAL          
SEQRES  17 A  726  GLY LYS THR GLU LEU ASN LEU PRO GLU ASP ASP PRO ARG          
SEQRES  18 A  726  ASN PRO ALA THR ILE ALA ASP ASN VAL GLY ASP ASN VAL          
SEQRES  19 A  726  GLY ASP VAL ALA GLY LEU GLY ALA ASP LEU LEU GLU SER          
SEQRES  20 A  726  PHE VAL GLY ALA ILE VAL SER SER ILE ILE LEU ALA SER          
SEQRES  21 A  726  TYR MET PHE PRO ILE TYR VAL GLN LYS ILE GLY GLU ASN          
SEQRES  22 A  726  LEU VAL HIS GLN VAL PRO LYS GLU THR ILE GLN ALA LEU          
SEQRES  23 A  726  ILE SER TYR PRO ILE PHE PHE ALA LEU VAL GLY LEU GLY          
SEQRES  24 A  726  CYS SER MET LEU GLY ILE LEU TYR VAL ILE VAL LYS LYS          
SEQRES  25 A  726  PRO SER ASP ASN PRO GLN ARG GLU LEU ASN ILE SER LEU          
SEQRES  26 A  726  TRP THR SER ALA LEU LEU THR VAL VAL LEU THR ALA PHE          
SEQRES  27 A  726  LEU THR TYR PHE TYR LEU LYS ASP LEU GLN GLY LEU ASP          
SEQRES  28 A  726  VAL VAL GLY PHE ARG PHE GLY ALA ILE SER PRO TRP PHE          
SEQRES  29 A  726  SER ALA ILE ILE GLY ILE PHE SER GLY ILE LEU ILE GLY          
SEQRES  30 A  726  PHE TRP ALA GLU TYR TYR THR SER TYR ARG TYR LYS PRO          
SEQRES  31 A  726  THR GLN PHE LEU SER LYS SER SER ILE GLU GLY THR GLY          
SEQRES  32 A  726  MET VAL ILE SER ASN GLY LEU SER LEU GLY MET LYS SER          
SEQRES  33 A  726  VAL PHE PRO PRO THR LEU THR LEU VAL LEU GLY ILE LEU          
SEQRES  34 A  726  PHE ALA ASP TYR PHE ALA GLY LEU TYR GLY VAL ALA ILE          
SEQRES  35 A  726  ALA ALA LEU GLY MET LEU SER PHE VAL ALA THR SER VAL          
SEQRES  36 A  726  SER VAL ASP SER TYR GLY PRO ILE ALA ASP ASN ALA GLY          
SEQRES  37 A  726  GLY ILE SER GLU MET CYS GLU LEU ASP PRO GLU VAL ARG          
SEQRES  38 A  726  LYS ILE THR ASP HIS LEU ASP ALA VAL GLY ASN THR THR          
SEQRES  39 A  726  ALA ALA ILE GLY LYS GLY PHE ALA ILE GLY SER ALA ILE          
SEQRES  40 A  726  PHE ALA ALA LEU SER LEU PHE ALA SER TYR MET PHE SER          
SEQRES  41 A  726  GLN ILE SER PRO SER ASP ILE GLY LYS PRO PRO SER LEU          
SEQRES  42 A  726  VAL LEU LEU LEU ASN MET LEU ASP ALA ARG VAL ILE ALA          
SEQRES  43 A  726  GLY ALA LEU LEU GLY ALA ALA ILE THR TYR TYR PHE SER          
SEQRES  44 A  726  GLY TYR LEU ILE SER ALA VAL THR LYS ALA ALA MET LYS          
SEQRES  45 A  726  MET VAL ASP GLU ILE ARG ARG GLN ALA ARG GLU ILE PRO          
SEQRES  46 A  726  GLY LEU LEU GLU GLY LYS ALA LYS PRO ASP TYR ASN ARG          
SEQRES  47 A  726  CYS ILE GLU ILE THR SER ASP ASN ALA LEU LYS GLN MET          
SEQRES  48 A  726  GLY TYR PRO ALA PHE ILE ALA ILE LEU THR PRO LEU VAL          
SEQRES  49 A  726  THR GLY PHE LEU LEU GLY ALA GLU PHE VAL GLY GLY VAL          
SEQRES  50 A  726  LEU ILE GLY THR VAL LEU SER GLY ALA MET LEU ALA ILE          
SEQRES  51 A  726  LEU THR ALA ASN SER GLY GLY ALA TRP ASP ASN ALA LYS          
SEQRES  52 A  726  LYS TYR LEU GLU ALA GLY ASN LEU GLU GLY TYR GLY LYS          
SEQRES  53 A  726  GLY SER GLU PRO HIS LYS ALA LEU VAL ILE GLY ASP THR          
SEQRES  54 A  726  VAL GLY ASP PRO LEU LYS ASP THR VAL GLY PRO SER LEU          
SEQRES  55 A  726  ASP ILE LEU ILE LYS ILE MET SER VAL VAL SER VAL ILE          
SEQRES  56 A  726  ALA VAL SER ILE PHE LYS HIS VAL HIS LEU PHE                  
CRYST1    1.000    1.000    1.000  90.00  90.00  90.00 P 1           1          
ORIGX1      1.000000  0.000000  0.000000        0.00000                         
ORIGX2      0.000000  1.000000  0.000000        0.00000                         
ORIGX3      0.000000  0.000000  1.000000        0.00000                         
SCALE1      1.000000  0.000000  0.000000        0.00000                         
SCALE2      0.000000  1.000000  0.000000        0.00000                         
SCALE3      0.000000  0.000000  1.000000        0.00000                         
MODEL        1                                                                  
ATOM      1  N   MET A   1       2.683 -16.525 -31.413  1.00 48.68           N  
ATOM      2  CA  MET A   1       1.309 -16.048 -31.702  1.00 48.68           C  
ATOM      3  C   MET A   1       0.238 -16.840 -30.941  1.00 48.68           C  
ATOM      4  CB  MET A   1       1.060 -15.967 -33.213  1.00 48.68           C  
ATOM      5  O   MET A   1      -0.569 -16.206 -30.277  1.00 48.68           O  
ATOM      6  CG  MET A   1       0.036 -14.883 -33.565  1.00 48.68           C  
ATOM      7  SD  MET A   1       0.051 -14.413 -35.314  1.00 48.68           S  
ATOM      8  CE  MET A   1      -0.261 -16.009 -36.120  1.00 48.68           C  
ATOM      9  N   TYR A   2       0.260 -18.184 -30.938  1.00 65.85           N  
ATOM     10  CA  TYR A   2      -0.770 -19.015 -30.275  1.00 65.85           C  
ATOM     11  C   TYR A   2      -0.954 -18.760 -28.764  1.00 65.85           C  
ATOM     12  CB  TYR A   2      -0.458 -20.498 -30.541  1.00 65.85           C  
ATOM     13  O   TYR A   2      -2.080 -18.592 -28.308  1.00 65.85           O  
ATOM     14  CG  TYR A   2      -0.399 -20.853 -32.016  1.00 65.85           C  
ATOM     15  CD1 TYR A   2      -1.589 -20.888 -32.767  1.00 65.85           C  
ATOM     16  CD2 TYR A   2       0.834 -21.133 -32.642  1.00 65.85           C  
ATOM     17  CE1 TYR A   2      -1.550 -21.191 -34.141  1.00 65.85           C  
ATOM     18  CE2 TYR A   2       0.876 -21.437 -34.018  1.00 65.85           C  
ATOM     19  OH  TYR A   2      -0.298 -21.760 -36.095  1.00 65.85           O  
ATOM     20  CZ  TYR A   2      -0.320 -21.467 -34.770  1.00 65.85           C  
ATOM     21  N   VAL A   3       0.135 -18.658 -27.990  1.00 79.50           N  
ATOM     22  CA  VAL A   3       0.055 -18.439 -26.526  1.00 79.50           C  
ATOM     23  C   VAL A   3      -0.399 -17.017 -26.172  1.00 79.50           C  
ATOM     24  CB  VAL A   3       1.400 -18.768 -25.842  1.00 79.50           C  
ATOM     25  O   VAL A   3      -1.086 -16.819 -25.176  1.00 79.50           O  
ATOM     26  CG1 VAL A   3       1.324 -18.650 -24.315  1.00 79.50           C  
ATOM     27  CG2 VAL A   3       1.852 -20.198 -26.174  1.00 79.50           C  
ATOM     28  N   ALA A   4      -0.080 -16.028 -27.012  1.00 77.19           N  
ATOM     29  CA  ALA A   4      -0.455 -14.638 -26.760  1.00 77.19           C  
ATOM     30  C   ALA A   4      -1.981 -14.459 -26.777  1.00 77.19           C  
ATOM     31  CB  ALA A   4       0.249 -13.737 -27.782  1.00 77.19           C  
ATOM     32  O   ALA A   4      -2.532 -13.884 -25.845  1.00 77.19           O  
ATOM     33  N   ALA A   5      -2.670 -15.021 -27.780  1.00 81.79           N  
ATOM     34  CA  ALA A   5      -4.132 -14.987 -27.841  1.00 81.79           C  
ATOM     35  C   ALA A   5      -4.772 -15.661 -26.616  1.00 81.79           C  
ATOM     36  CB  ALA A   5      -4.589 -15.640 -29.149  1.00 81.79           C  
ATOM     37  O   ALA A   5      -5.716 -15.117 -26.053  1.00 81.79           O  
ATOM     38  N   LEU A   6      -4.219 -16.793 -26.159  1.00 87.88           N  
ATOM     39  CA  LEU A   6      -4.676 -17.469 -24.942  1.00 87.88           C  
ATOM     40  C   LEU A   6      -4.529 -16.572 -23.705  1.00 87.88           C  
ATOM     41  CB  LEU A   6      -3.889 -18.783 -24.779  1.00 87.88           C  
ATOM     42  O   LEU A   6      -5.452 -16.479 -22.900  1.00 87.88           O  
ATOM     43  CG  LEU A   6      -4.316 -19.624 -23.561  1.00 87.88           C  
ATOM     44  CD1 LEU A   6      -5.721 -20.202 -23.739  1.00 87.88           C  
ATOM     45  CD2 LEU A   6      -3.331 -20.776 -23.369  1.00 87.88           C  
ATOM     46  N   PHE A   7      -3.395 -15.886 -23.562  1.00 89.94           N  
ATOM     47  CA  PHE A   7      -3.160 -14.993 -22.428  1.00 89.94           C  
ATOM     48  C   PHE A   7      -4.078 -13.767 -22.473  1.00 89.94           C  
ATOM     49  CB  PHE A   7      -1.673 -14.616 -22.368  1.00 89.94           C  
ATOM     50  O   PHE A   7      -4.606 -13.367 -21.441  1.00 89.94           O  
ATOM     51  CG  PHE A   7      -0.725 -15.666 -21.805  1.00 89.94           C  
ATOM     52  CD1 PHE A   7      -1.101 -17.013 -21.619  1.00 89.94           C  
ATOM     53  CD2 PHE A   7       0.565 -15.266 -21.414  1.00 89.94           C  
ATOM     54  CE1 PHE A   7      -0.197 -17.929 -21.054  1.00 89.94           C  
ATOM     55  CE2 PHE A   7       1.471 -16.177 -20.854  1.00 89.94           C  
ATOM     56  CZ  PHE A   7       1.088 -17.513 -20.671  1.00 89.94           C  
ATOM     57  N   PHE A   8      -4.363 -13.220 -23.656  1.00 91.78           N  
ATOM     58  CA  PHE A   8      -5.293 -12.097 -23.810  1.00 91.78           C  
ATOM     59  C   PHE A   8      -6.758 -12.448 -23.507  1.00 91.78           C  
ATOM     60  CB  PHE A   8      -5.139 -11.493 -25.213  1.00 91.78           C  
ATOM     61  O   PHE A   8      -7.561 -11.540 -23.306  1.00 91.78           O  
ATOM     62  CG  PHE A   8      -3.752 -10.965 -25.549  1.00 91.78           C  
ATOM     63  CD1 PHE A   8      -2.981 -10.281 -24.588  1.00 91.78           C  
ATOM     64  CD2 PHE A   8      -3.230 -11.150 -26.842  1.00 91.78           C  
ATOM     65  CE1 PHE A   8      -1.712  -9.775 -24.917  1.00 91.78           C  
ATOM     66  CE2 PHE A   8      -1.944 -10.680 -27.161  1.00 91.78           C  
ATOM     67  CZ  PHE A   8      -1.191  -9.977 -26.204  1.00 91.78           C  
ATOM     68  N   LEU A   9      -7.113 -13.735 -23.408  1.00 94.50           N  
ATOM     69  CA  LEU A   9      -8.430 -14.161 -22.922  1.00 94.50           C  
ATOM     70  C   LEU A   9      -8.545 -14.124 -21.391  1.00 94.50           C  
ATOM     71  CB  LEU A   9      -8.764 -15.567 -23.453  1.00 94.50           C  
ATOM     72  O   LEU A   9      -9.661 -14.054 -20.883  1.00 94.50           O  
ATOM     73  CG  LEU A   9      -8.971 -15.658 -24.975  1.00 94.50           C  
ATOM     74  CD1 LEU A   9      -9.155 -17.121 -25.380  1.00 94.50           C  
ATOM     75  CD2 LEU A   9     -10.192 -14.866 -25.446  1.00 94.50           C  
ATOM     76  N   ILE A  10      -7.435 -14.138 -20.642  1.00 97.52           N  
ATOM     77  CA  ILE A  10      -7.449 -14.203 -19.168  1.00 97.52           C  
ATOM     78  C   ILE A  10      -8.265 -13.061 -18.526  1.00 97.52           C  
ATOM     79  CB  ILE A  10      -6.011 -14.319 -18.596  1.00 97.52           C  
ATOM     80  O   ILE A  10      -9.098 -13.367 -17.671  1.00 97.52           O  
ATOM     81  CG1 ILE A  10      -5.385 -15.675 -18.997  1.00 97.52           C  
ATOM     82  CG2 ILE A  10      -5.996 -14.123 -17.067  1.00 97.52           C  
ATOM     83  CD1 ILE A  10      -3.873 -15.771 -18.746  1.00 97.52           C  
ATOM     84  N   PRO A  11      -8.145 -11.782 -18.940  1.00 97.88           N  
ATOM     85  CA  PRO A  11      -8.953 -10.702 -18.372  1.00 97.88           C  
ATOM     86  C   PRO A  11     -10.449 -10.874 -18.662  1.00 97.88           C  
ATOM     87  CB  PRO A  11      -8.402  -9.406 -18.983  1.00 97.88           C  
ATOM     88  O   PRO A  11     -11.280 -10.594 -17.804  1.00 97.88           O  
ATOM     89  CG  PRO A  11      -6.998  -9.783 -19.440  1.00 97.88           C  
ATOM     90  CD  PRO A  11      -7.190 -11.226 -19.881  1.00 97.88           C  
ATOM     91  N   LEU A  12     -10.808 -11.400 -19.839  1.00 97.55           N  
ATOM     92  CA  LEU A  12     -12.203 -11.682 -20.197  1.00 97.55           C  
ATOM     93  C   LEU A  12     -12.775 -12.834 -19.365  1.00 97.55           C  
ATOM     94  CB  LEU A  12     -12.314 -12.006 -21.697  1.00 97.55           C  
ATOM     95  O   LEU A  12     -13.921 -12.763 -18.926  1.00 97.55           O  
ATOM     96  CG  LEU A  12     -11.869 -10.880 -22.645  1.00 97.55           C  
ATOM     97  CD1 LEU A  12     -11.977 -11.371 -24.088  1.00 97.55           C  
ATOM     98  CD2 LEU A  12     -12.730  -9.625 -22.495  1.00 97.55           C  
ATOM     99  N   VAL A  13     -11.973 -13.872 -19.104  1.00 98.13           N  
ATOM    100  CA  VAL A  13     -12.345 -14.963 -18.193  1.00 98.13           C  
ATOM    101  C   VAL A  13     -12.523 -14.432 -16.769  1.00 98.13           C  
ATOM    102  CB  VAL A  13     -11.322 -16.115 -18.242  1.00 98.13           C  
ATOM    103  O   VAL A  13     -13.499 -14.800 -16.121  1.00 98.13           O  
ATOM    104  CG1 VAL A  13     -11.652 -17.225 -17.234  1.00 98.13           C  
ATOM    105  CG2 VAL A  13     -11.298 -16.775 -19.628  1.00 98.13           C  
ATOM    106  N   ALA A  14     -11.659 -13.524 -16.303  1.00 98.54           N  
ATOM    107  CA  ALA A  14     -11.798 -12.888 -14.993  1.00 98.54           C  
ATOM    108  C   ALA A  14     -13.097 -12.074 -14.879  1.00 98.54           C  
ATOM    109  CB  ALA A  14     -10.558 -12.032 -14.707  1.00 98.54           C  
ATOM    110  O   ALA A  14     -13.831 -12.243 -13.909  1.00 98.54           O  
ATOM    111  N   LEU A  15     -13.443 -11.271 -15.892  1.00 98.39           N  
ATOM    112  CA  LEU A  15     -14.714 -10.535 -15.933  1.00 98.39           C  
ATOM    113  C   LEU A  15     -15.929 -11.474 -16.021  1.00 98.39           C  
ATOM    114  CB  LEU A  15     -14.703  -9.549 -17.116  1.00 98.39           C  
ATOM    115  O   LEU A  15     -16.938 -11.251 -15.352  1.00 98.39           O  
ATOM    116  CG  LEU A  15     -13.691  -8.392 -16.996  1.00 98.39           C  
ATOM    117  CD1 LEU A  15     -13.738  -7.543 -18.267  1.00 98.39           C  
ATOM    118  CD2 LEU A  15     -13.969  -7.491 -15.794  1.00 98.39           C  
ATOM    119  N   GLY A  16     -15.831 -12.562 -16.789  1.00 98.42           N  
ATOM    120  CA  GLY A  16     -16.851 -13.611 -16.824  1.00 98.42           C  
ATOM    121  C   GLY A  16     -17.028 -14.299 -15.466  1.00 98.42           C  
ATOM    122  O   GLY A  16     -18.154 -14.555 -15.040  1.00 98.42           O  
ATOM    123  N   PHE A  17     -15.931 -14.541 -14.746  1.00 98.46           N  
ATOM    124  CA  PHE A  17     -15.960 -15.098 -13.397  1.00 98.46           C  
ATOM    125  C   PHE A  17     -16.536 -14.096 -12.381  1.00 98.46           C  
ATOM    126  CB  PHE A  17     -14.556 -15.599 -13.017  1.00 98.46           C  
ATOM    127  O   PHE A  17     -17.359 -14.482 -11.548  1.00 98.46           O  
ATOM    128  CG  PHE A  17     -14.436 -16.370 -11.708  1.00 98.46           C  
ATOM    129  CD1 PHE A  17     -13.166 -16.521 -11.120  1.00 98.46           C  
ATOM    130  CD2 PHE A  17     -15.554 -16.964 -11.083  1.00 98.46           C  
ATOM    131  CE1 PHE A  17     -13.019 -17.228  -9.913  1.00 98.46           C  
ATOM    132  CE2 PHE A  17     -15.410 -17.662  -9.874  1.00 98.46           C  
ATOM    133  CZ  PHE A  17     -14.143 -17.789  -9.284  1.00 98.46           C  
ATOM    134  N   ALA A  18     -16.214 -12.804 -12.502  1.00 98.52           N  
ATOM    135  CA  ALA A  18     -16.838 -11.740 -11.717  1.00 98.52           C  
ATOM    136  C   ALA A  18     -18.362 -11.724 -11.926  1.00 98.52           C  
ATOM    137  CB  ALA A  18     -16.207 -10.392 -12.091  1.00 98.52           C  
ATOM    138  O   ALA A  18     -19.119 -11.747 -10.957  1.00 98.52           O  
ATOM    139  N   ALA A  19     -18.826 -11.790 -13.179  1.00 98.41           N  
ATOM    140  CA  ALA A  19     -20.249 -11.865 -13.509  1.00 98.41           C  
ATOM    141  C   ALA A  19     -20.919 -13.141 -12.962  1.00 98.41           C  
ATOM    142  CB  ALA A  19     -20.400 -11.758 -15.031  1.00 98.41           C  
ATOM    143  O   ALA A  19     -22.046 -13.088 -12.463  1.00 98.41           O  
ATOM    144  N   ALA A  20     -20.225 -14.284 -12.997  1.00 98.31           N  
ATOM    145  CA  ALA A  20     -20.717 -15.533 -12.420  1.00 98.31           C  
ATOM    146  C   ALA A  20     -20.873 -15.441 -10.892  1.00 98.31           C  
ATOM    147  CB  ALA A  20     -19.782 -16.677 -12.830  1.00 98.31           C  
ATOM    148  O   ALA A  20     -21.904 -15.861 -10.360  1.00 98.31           O  
ATOM    149  N   ASN A  21     -19.903 -14.847 -10.187  1.00 98.00           N  
ATOM    150  CA  ASN A  21     -19.991 -14.616  -8.743  1.00 98.00           C  
ATOM    151  C   ASN A  21     -21.073 -13.586  -8.392  1.00 98.00           C  
ATOM    152  CB  ASN A  21     -18.608 -14.229  -8.187  1.00 98.00           C  
ATOM    153  O   ASN A  21     -21.836 -13.819  -7.454  1.00 98.00           O  
ATOM    154  CG  ASN A  21     -17.682 -15.422  -8.030  1.00 98.00           C  
ATOM    155  ND2 ASN A  21     -16.401 -15.190  -7.904  1.00 98.00           N  
ATOM    156  OD1 ASN A  21     -18.099 -16.573  -7.956  1.00 98.00           O  
ATOM    157  N   PHE A  22     -21.221 -12.519  -9.185  1.00 98.22           N  
ATOM    158  CA  PHE A  22     -22.314 -11.553  -9.039  1.00 98.22           C  
ATOM    159  C   PHE A  22     -23.671 -12.263  -9.120  1.00 98.22           C  
ATOM    160  CB  PHE A  22     -22.179 -10.454 -10.109  1.00 98.22           C  
ATOM    161  O   PHE A  22     -24.500 -12.148  -8.216  1.00 98.22           O  
ATOM    162  CG  PHE A  22     -23.032  -9.217  -9.869  1.00 98.22           C  
ATOM    163  CD1 PHE A  22     -24.435  -9.258  -9.989  1.00 98.22           C  
ATOM    164  CD2 PHE A  22     -22.413  -7.996  -9.548  1.00 98.22           C  
ATOM    165  CE1 PHE A  22     -25.198  -8.098  -9.756  1.00 98.22           C  
ATOM    166  CE2 PHE A  22     -23.172  -6.846  -9.286  1.00 98.22           C  
ATOM    167  CZ  PHE A  22     -24.570  -6.898  -9.382  1.00 98.22           C  
ATOM    168  N   ALA A  23     -23.884 -13.079 -10.159  1.00 98.03           N  
ATOM    169  CA  ALA A  23     -25.113 -13.851 -10.325  1.00 98.03           C  
ATOM    170  C   ALA A  23     -25.329 -14.864  -9.186  1.00 98.03           C  
ATOM    171  CB  ALA A  23     -25.070 -14.543 -11.693  1.00 98.03           C  
ATOM    172  O   ALA A  23     -26.452 -15.019  -8.702  1.00 98.03           O  
ATOM    173  N   ALA A  24     -24.272 -15.546  -8.734  1.00 97.70           N  
ATOM    174  CA  ALA A  24     -24.348 -16.525  -7.650  1.00 97.70           C  
ATOM    175  C   ALA A  24     -24.741 -15.892  -6.308  1.00 97.70           C  
ATOM    176  CB  ALA A  24     -23.000 -17.248  -7.539  1.00 97.70           C  
ATOM    177  O   ALA A  24     -25.520 -16.487  -5.560  1.00 97.70           O  
ATOM    178  N   VAL A  25     -24.236 -14.694  -6.002  1.00 97.39           N  
ATOM    179  CA  VAL A  25     -24.604 -13.978  -4.779  1.00 97.39           C  
ATOM    180  C   VAL A  25     -25.998 -13.382  -4.906  1.00 97.39           C  
ATOM    181  CB  VAL A  25     -23.563 -12.921  -4.402  1.00 97.39           C  
ATOM    182  O   VAL A  25     -26.814 -13.633  -4.028  1.00 97.39           O  
ATOM    183  CG1 VAL A  25     -24.013 -12.102  -3.180  1.00 97.39           C  
ATOM    184  CG2 VAL A  25     -22.223 -13.576  -4.051  1.00 97.39           C  
ATOM    185  N   VAL A  26     -26.337 -12.693  -6.002  1.00 96.94           N  
ATOM    186  CA  VAL A  26     -27.666 -12.069  -6.167  1.00 96.94           C  
ATOM    187  C   VAL A  26     -28.814 -13.087  -6.110  1.00 96.94           C  
ATOM    188  CB  VAL A  26     -27.716 -11.201  -7.438  1.00 96.94           C  
ATOM    189  O   VAL A  26     -29.894 -12.758  -5.625  1.00 96.94           O  
ATOM    190  CG1 VAL A  26     -29.123 -10.684  -7.771  1.00 96.94           C  
ATOM    191  CG2 VAL A  26     -26.833  -9.964  -7.230  1.00 96.94           C  
ATOM    192  N   ARG A  27     -28.583 -14.348  -6.497  1.00 96.68           N  
ATOM    193  CA  ARG A  27     -29.561 -15.443  -6.342  1.00 96.68           C  
ATOM    194  C   ARG A  27     -29.857 -15.839  -4.888  1.00 96.68           C  
ATOM    195  CB  ARG A  27     -29.071 -16.670  -7.121  1.00 96.68           C  
ATOM    196  O   ARG A  27     -30.842 -16.534  -4.654  1.00 96.68           O  
ATOM    197  CG  ARG A  27     -29.276 -16.517  -8.632  1.00 96.68           C  
ATOM    198  CD  ARG A  27     -28.582 -17.678  -9.349  1.00 96.68           C  
ATOM    199  NE  ARG A  27     -28.654 -17.537 -10.813  1.00 96.68           N  
ATOM    200  NH1 ARG A  27     -27.597 -19.504 -11.343  1.00 96.68           N  
ATOM    201  NH2 ARG A  27     -28.249 -18.129 -12.975  1.00 96.68           N  
ATOM    202  CZ  ARG A  27     -28.169 -18.387 -11.700  1.00 96.68           C  
ATOM    203  N   LYS A  28     -29.019 -15.459  -3.919  1.00 95.82           N  
ATOM    204  CA  LYS A  28     -29.260 -15.727  -2.490  1.00 95.82           C  
ATOM    205  C   LYS A  28     -30.405 -14.846  -1.966  1.00 95.82           C  
ATOM    206  CB  LYS A  28     -27.985 -15.498  -1.666  1.00 95.82           C  
ATOM    207  O   LYS A  28     -30.539 -13.715  -2.441  1.00 95.82           O  
ATOM    208  CG  LYS A  28     -26.848 -16.444  -2.074  1.00 95.82           C  
ATOM    209  CD  LYS A  28     -25.545 -16.029  -1.388  1.00 95.82           C  
ATOM    210  CE  LYS A  28     -24.380 -16.909  -1.853  1.00 95.82           C  
ATOM    211  NZ  LYS A  28     -24.351 -18.203  -1.131  1.00 95.82           N  
ATOM    212  N   PRO A  29     -31.201 -15.335  -0.997  1.00 96.01           N  
ATOM    213  CA  PRO A  29     -32.300 -14.568  -0.417  1.00 96.01           C  
ATOM    214  C   PRO A  29     -31.791 -13.318   0.316  1.00 96.01           C  
ATOM    215  CB  PRO A  29     -33.020 -15.538   0.527  1.00 96.01           C  
ATOM    216  O   PRO A  29     -30.725 -13.342   0.924  1.00 96.01           O  
ATOM    217  CG  PRO A  29     -31.916 -16.508   0.948  1.00 96.01           C  
ATOM    218  CD  PRO A  29     -31.069 -16.620  -0.317  1.00 96.01           C  
ATOM    219  N   GLU A  30     -32.573 -12.238   0.271  1.00 93.77           N  
ATOM    220  CA  GLU A  30     -32.245 -10.934   0.884  1.00 93.77           C  
ATOM    221  C   GLU A  30     -32.722 -10.805   2.340  1.00 93.77           C  
ATOM    222  CB  GLU A  30     -32.802  -9.789   0.014  1.00 93.77           C  
ATOM    223  O   GLU A  30     -32.649  -9.733   2.924  1.00 93.77           O  
ATOM    224  CG  GLU A  30     -32.174  -9.815  -1.380  1.00 93.77           C  
ATOM    225  CD  GLU A  30     -32.538  -8.623  -2.270  1.00 93.77           C  
ATOM    226  OE1 GLU A  30     -31.590  -8.131  -2.939  1.00 93.77           O  
ATOM    227  OE2 GLU A  30     -33.746  -8.328  -2.406  1.00 93.77           O  
ATOM    228  N   GLY A  31     -33.239 -11.881   2.932  1.00 94.31           N  
ATOM    229  CA  GLY A  31     -33.818 -11.850   4.272  1.00 94.31           C  
ATOM    230  C   GLY A  31     -35.190 -11.188   4.326  1.00 94.31           C  
ATOM    231  O   GLY A  31     -36.052 -11.468   3.489  1.00 94.31           O  
ATOM    232  N   THR A  32     -35.426 -10.386   5.363  1.00 95.29           N  
ATOM    233  CA  THR A  32     -36.746  -9.816   5.676  1.00 95.29           C  
ATOM    234  C   THR A  32     -37.065  -8.578   4.831  1.00 95.29           C  
ATOM    235  CB  THR A  32     -36.871  -9.486   7.174  1.00 95.29           C  
ATOM    236  O   THR A  32     -36.181  -7.969   4.234  1.00 95.29           O  
ATOM    237  CG2 THR A  32     -36.473 -10.648   8.086  1.00 95.29           C  
ATOM    238  OG1 THR A  32     -36.067  -8.381   7.506  1.00 95.29           O  
ATOM    239  N   GLU A  33     -38.331  -8.153   4.806  1.00 95.29           N  
ATOM    240  CA  GLU A  33     -38.718  -6.911   4.115  1.00 95.29           C  
ATOM    241  C   GLU A  33     -38.032  -5.669   4.711  1.00 95.29           C  
ATOM    242  CB  GLU A  33     -40.248  -6.751   4.122  1.00 95.29           C  
ATOM    243  O   GLU A  33     -37.605  -4.798   3.959  1.00 95.29           O  
ATOM    244  CG  GLU A  33     -40.975  -7.833   3.303  1.00 95.29           C  
ATOM    245  CD  GLU A  33     -40.460  -7.929   1.855  1.00 95.29           C  
ATOM    246  OE1 GLU A  33     -40.080  -9.045   1.419  1.00 95.29           O  
ATOM    247  OE2 GLU A  33     -40.354  -6.885   1.183  1.00 95.29           O  
ATOM    248  N   ARG A  34     -37.818  -5.626   6.037  1.00 93.53           N  
ATOM    249  CA  ARG A  34     -37.058  -4.543   6.692  1.00 93.53           C  
ATOM    250  C   ARG A  34     -35.597  -4.530   6.230  1.00 93.53           C  
ATOM    251  CB  ARG A  34     -37.193  -4.652   8.224  1.00 93.53           C  
ATOM    252  O   ARG A  34     -35.075  -3.471   5.901  1.00 93.53           O  
ATOM    253  CG  ARG A  34     -36.621  -3.436   8.986  1.00 93.53           C  
ATOM    254  CD  ARG A  34     -36.911  -3.553  10.496  1.00 93.53           C  
ATOM    255  NE  ARG A  34     -36.322  -2.455  11.296  1.00 93.53           N  
ATOM    256  NH1 ARG A  34     -37.183  -3.025  13.372  1.00 93.53           N  
ATOM    257  NH2 ARG A  34     -35.802  -1.332  13.220  1.00 93.53           N  
ATOM    258  CZ  ARG A  34     -36.453  -2.268  12.606  1.00 93.53           C  
ATOM    259  N   MET A  35     -34.960  -5.699   6.119  1.00 96.33           N  
ATOM    260  CA  MET A  35     -33.588  -5.815   5.601  1.00 96.33           C  
ATOM    261  C   MET A  35     -33.481  -5.330   4.148  1.00 96.33           C  
ATOM    262  CB  MET A  35     -33.111  -7.271   5.704  1.00 96.33           C  
ATOM    263  O   MET A  35     -32.538  -4.615   3.803  1.00 96.33           O  
ATOM    264  CG  MET A  35     -32.865  -7.728   7.144  1.00 96.33           C  
ATOM    265  SD  MET A  35     -32.577  -9.513   7.310  1.00 96.33           S  
ATOM    266  CE  MET A  35     -30.983  -9.635   6.457  1.00 96.33           C  
ATOM    267  N   LYS A  36     -34.466  -5.665   3.303  1.00 95.34           N  
ATOM    268  CA  LYS A  36     -34.548  -5.165   1.921  1.00 95.34           C  
ATOM    269  C   LYS A  36     -34.749  -3.652   1.863  1.00 95.34           C  
ATOM    270  CB  LYS A  36     -35.695  -5.843   1.169  1.00 95.34           C  
ATOM    271  O   LYS A  36     -34.109  -3.006   1.039  1.00 95.34           O  
ATOM    272  CG  LYS A  36     -35.459  -7.332   0.899  1.00 95.34           C  
ATOM    273  CD  LYS A  36     -36.729  -7.883   0.250  1.00 95.34           C  
ATOM    274  CE  LYS A  36     -36.699  -9.400   0.132  1.00 95.34           C  
ATOM    275  NZ  LYS A  36     -38.059  -9.873  -0.209  1.00 95.34           N  
ATOM    276  N   GLU A  37     -35.607  -3.090   2.719  1.00 93.47           N  
ATOM    277  CA  GLU A  37     -35.837  -1.641   2.806  1.00 93.47           C  
ATOM    278  C   GLU A  37     -34.527  -0.908   3.136  1.00 93.47           C  
ATOM    279  CB  GLU A  37     -36.953  -1.317   3.827  1.00 93.47           C  
ATOM    280  O   GLU A  37     -34.105  -0.045   2.365  1.00 93.47           O  
ATOM    281  CG  GLU A  37     -37.352   0.176   3.811  1.00 93.47           C  
ATOM    282  CD  GLU A  37     -38.354   0.613   4.907  1.00 93.47           C  
ATOM    283  OE1 GLU A  37     -38.609   1.845   5.041  1.00 93.47           O  
ATOM    284  OE2 GLU A  37     -38.874  -0.249   5.649  1.00 93.47           O  
ATOM    285  N   ILE A  38     -33.826  -1.309   4.203  1.00 92.95           N  
ATOM    286  CA  ILE A  38     -32.553  -0.694   4.618  1.00 92.95           C  
ATOM    287  C   ILE A  38     -31.481  -0.831   3.529  1.00 92.95           C  
ATOM    288  CB  ILE A  38     -32.085  -1.294   5.964  1.00 92.95           C  
ATOM    289  O   ILE A  38     -30.876   0.162   3.123  1.00 92.95           O  
ATOM    290  CG1 ILE A  38     -33.066  -1.002   7.125  1.00 92.95           C  
ATOM    291  CG2 ILE A  38     -30.675  -0.811   6.341  1.00 92.95           C  
ATOM    292  CD1 ILE A  38     -33.292   0.479   7.462  1.00 92.95           C  
ATOM    293  N   SER A  39     -31.301  -2.035   2.975  1.00 94.05           N  
ATOM    294  CA  SER A  39     -30.370  -2.266   1.860  1.00 94.05           C  
ATOM    295  C   SER A  39     -30.714  -1.407   0.634  1.00 94.05           C  
ATOM    296  CB  SER A  39     -30.379  -3.758   1.509  1.00 94.05           C  
ATOM    297  O   SER A  39     -29.821  -0.937  -0.073  1.00 94.05           O  
ATOM    298  OG  SER A  39     -29.548  -4.065   0.401  1.00 94.05           O  
ATOM    299  N   SER A  40     -32.002  -1.132   0.390  1.00 93.88           N  
ATOM    300  CA  SER A  40     -32.431  -0.262  -0.705  1.00 93.88           C  
ATOM    301  C   SER A  40     -32.073   1.210  -0.486  1.00 93.88           C  
ATOM    302  CB  SER A  40     -33.922  -0.442  -1.009  1.00 93.88           C  
ATOM    303  O   SER A  40     -31.665   1.855  -1.455  1.00 93.88           O  
ATOM    304  OG  SER A  40     -34.770   0.292  -0.156  1.00 93.88           O  
ATOM    305  N   TYR A  41     -32.145   1.720   0.751  1.00 92.32           N  
ATOM    306  CA  TYR A  41     -31.697   3.078   1.075  1.00 92.32           C  
ATOM    307  C   TYR A  41     -30.189   3.220   0.893  1.00 92.32           C  
ATOM    308  CB  TYR A  41     -32.094   3.481   2.504  1.00 92.32           C  
ATOM    309  O   TYR A  41     -29.758   4.142   0.201  1.00 92.32           O  
ATOM    310  CG  TYR A  41     -33.575   3.720   2.733  1.00 92.32           C  
ATOM    311  CD1 TYR A  41     -34.324   4.516   1.840  1.00 92.32           C  
ATOM    312  CD2 TYR A  41     -34.194   3.186   3.878  1.00 92.32           C  
ATOM    313  CE1 TYR A  41     -35.700   4.727   2.063  1.00 92.32           C  
ATOM    314  CE2 TYR A  41     -35.567   3.392   4.101  1.00 92.32           C  
ATOM    315  OH  TYR A  41     -37.670   4.254   3.368  1.00 92.32           O  
ATOM    316  CZ  TYR A  41     -36.327   4.144   3.184  1.00 92.32           C  
ATOM    317  N   ILE A  42     -29.405   2.263   1.405  1.00 94.55           N  
ATOM    318  CA  ILE A  42     -27.945   2.239   1.224  1.00 94.55           C  
ATOM    319  C   ILE A  42     -27.602   2.227  -0.271  1.00 94.55           C  
ATOM    320  CB  ILE A  42     -27.319   1.030   1.957  1.00 94.55           C  
ATOM    321  O   ILE A  42     -26.834   3.052  -0.762  1.00 94.55           O  
ATOM    322  CG1 ILE A  42     -27.553   1.111   3.484  1.00 94.55           C  
ATOM    323  CG2 ILE A  42     -25.808   0.957   1.667  1.00 94.55           C  
ATOM    324  CD1 ILE A  42     -27.269  -0.208   4.218  1.00 94.55           C  
ATOM    325  N   ARG A  43     -28.238   1.343  -1.047  1.00 94.30           N  
ATOM    326  CA  ARG A  43     -28.017   1.266  -2.496  1.00 94.30           C  
ATOM    327  C   ARG A  43     -28.393   2.560  -3.219  1.00 94.30           C  
ATOM    328  CB  ARG A  43     -28.786   0.062  -3.036  1.00 94.30           C  
ATOM    329  O   ARG A  43     -27.683   2.957  -4.136  1.00 94.30           O  
ATOM    330  CG  ARG A  43     -28.531  -0.163  -4.533  1.00 94.30           C  
ATOM    331  CD  ARG A  43     -29.265  -1.417  -5.009  1.00 94.30           C  
ATOM    332  NE  ARG A  43     -30.727  -1.281  -4.851  1.00 94.30           N  
ATOM    333  NH1 ARG A  43     -31.292  -3.471  -5.192  1.00 94.30           N  
ATOM    334  NH2 ARG A  43     -32.884  -1.991  -4.682  1.00 94.30           N  
ATOM    335  CZ  ARG A  43     -31.628  -2.242  -4.915  1.00 94.30           C  
ATOM    336  N   SER A  44     -29.497   3.203  -2.836  1.00 92.69           N  
ATOM    337  CA  SER A  44     -29.934   4.466  -3.439  1.00 92.69           C  
ATOM    338  C   SER A  44     -28.972   5.612  -3.121  1.00 92.69           C  
ATOM    339  CB  SER A  44     -31.342   4.822  -2.958  1.00 92.69           C  
ATOM    340  O   SER A  44     -28.655   6.396  -4.014  1.00 92.69           O  
ATOM    341  OG  SER A  44     -31.837   5.932  -3.683  1.00 92.69           O  
ATOM    342  N   GLY A  45     -28.494   5.702  -1.876  1.00 91.58           N  
ATOM    343  CA  GLY A  45     -27.498   6.692  -1.465  1.00 91.58           C  
ATOM    344  C   GLY A  45     -26.183   6.513  -2.222  1.00 91.58           C  
ATOM    345  O   GLY A  45     -25.688   7.468  -2.820  1.00 91.58           O  
ATOM    346  N   ALA A  46     -25.686   5.276  -2.291  1.00 93.69           N  
ATOM    347  CA  ALA A  46     -24.440   4.939  -2.976  1.00 93.69           C  
ATOM    348  C   ALA A  46     -24.519   5.194  -4.492  1.00 93.69           C  
ATOM    349  CB  ALA A  46     -24.104   3.481  -2.636  1.00 93.69           C  
ATOM    350  O   ALA A  46     -23.655   5.863  -5.057  1.00 93.69           O  
ATOM    351  N   ASP A  47     -25.594   4.743  -5.157  1.00 92.58           N  
ATOM    352  CA  ASP A  47     -25.801   4.994  -6.590  1.00 92.58           C  
ATOM    353  C   ASP A  47     -25.951   6.500  -6.889  1.00 92.58           C  
ATOM    354  CB  ASP A  47     -27.026   4.209  -7.121  1.00 92.58           C  
ATOM    355  O   ASP A  47     -25.455   6.970  -7.915  1.00 92.58           O  
ATOM    356  CG  ASP A  47     -26.772   2.738  -7.519  1.00 92.58           C  
ATOM    357  OD1 ASP A  47     -25.607   2.315  -7.711  1.00 92.58           O  
ATOM    358  OD2 ASP A  47     -27.736   2.011  -7.870  1.00 92.58           O  
ATOM    359  N   SER A  48     -26.605   7.266  -6.005  1.00 89.65           N  
ATOM    360  CA  SER A  48     -26.753   8.718  -6.157  1.00 89.65           C  
ATOM    361  C   SER A  48     -25.411   9.436  -6.035  1.00 89.65           C  
ATOM    362  CB  SER A  48     -27.733   9.278  -5.123  1.00 89.65           C  
ATOM    363  O   SER A  48     -25.061  10.222  -6.921  1.00 89.65           O  
ATOM    364  OG  SER A  48     -27.938  10.661  -5.351  1.00 89.65           O  
ATOM    365  N   PHE A  49     -24.638   9.152  -4.983  1.00 90.81           N  
ATOM    366  CA  PHE A  49     -23.324   9.759  -4.787  1.00 90.81           C  
ATOM    367  C   PHE A  49     -22.400   9.455  -5.970  1.00 90.81           C  
ATOM    368  CB  PHE A  49     -22.710   9.274  -3.470  1.00 90.81           C  
ATOM    369  O   PHE A  49     -21.907  10.381  -6.621  1.00 90.81           O  
ATOM    370  CG  PHE A  49     -21.341   9.877  -3.243  1.00 90.81           C  
ATOM    371  CD1 PHE A  49     -20.191   9.237  -3.735  1.00 90.81           C  
ATOM    372  CD2 PHE A  49     -21.220  11.128  -2.616  1.00 90.81           C  
ATOM    373  CE1 PHE A  49     -18.928   9.830  -3.566  1.00 90.81           C  
ATOM    374  CE2 PHE A  49     -19.956  11.719  -2.457  1.00 90.81           C  
ATOM    375  CZ  PHE A  49     -18.804  11.062  -2.916  1.00 90.81           C  
ATOM    376  N   LEU A  50     -22.261   8.172  -6.325  1.00 89.50           N  
ATOM    377  CA  LEU A  50     -21.348   7.753  -7.385  1.00 89.50           C  
ATOM    378  C   LEU A  50     -21.758   8.322  -8.750  1.00 89.50           C  
ATOM    379  CB  LEU A  50     -21.248   6.217  -7.403  1.00 89.50           C  
ATOM    380  O   LEU A  50     -20.897   8.634  -9.568  1.00 89.50           O  
ATOM    381  CG  LEU A  50     -20.046   5.706  -8.224  1.00 89.50           C  
ATOM    382  CD1 LEU A  50     -18.710   6.047  -7.573  1.00 89.50           C  
ATOM    383  CD2 LEU A  50     -20.077   4.190  -8.377  1.00 89.50           C  
ATOM    384  N   ALA A  51     -23.055   8.519  -9.017  1.00 90.01           N  
ATOM    385  CA  ALA A  51     -23.509   9.169 -10.247  1.00 90.01           C  
ATOM    386  C   ALA A  51     -23.068  10.642 -10.338  1.00 90.01           C  
ATOM    387  CB  ALA A  51     -25.034   9.043 -10.346  1.00 90.01           C  
ATOM    388  O   ALA A  51     -22.666  11.100 -11.414  1.00 90.01           O  
ATOM    389  N   HIS A  52     -23.131  11.387  -9.230  1.00 89.68           N  
ATOM    390  CA  HIS A  52     -22.678  12.780  -9.182  1.00 89.68           C  
ATOM    391  C   HIS A  52     -21.156  12.879  -9.284  1.00 89.68           C  
ATOM    392  CB  HIS A  52     -23.176  13.466  -7.905  1.00 89.68           C  
ATOM    393  O   HIS A  52     -20.654  13.681 -10.077  1.00 89.68           O  
ATOM    394  CG  HIS A  52     -24.658  13.723  -7.923  1.00 89.68           C  
ATOM    395  CD2 HIS A  52     -25.287  14.845  -8.384  1.00 89.68           C  
ATOM    396  ND1 HIS A  52     -25.636  12.860  -7.503  1.00 89.68           N  
ATOM    397  CE1 HIS A  52     -26.827  13.441  -7.702  1.00 89.68           C  
ATOM    398  NE2 HIS A  52     -26.668  14.649  -8.273  1.00 89.68           N  
ATOM    399  N   GLU A  53     -20.448  12.031  -8.542  1.00 90.61           N  
ATOM    400  CA  GLU A  53     -18.994  11.915  -8.574  1.00 90.61           C  
ATOM    401  C   GLU A  53     -18.509  11.556  -9.985  1.00 90.61           C  
ATOM    402  CB  GLU A  53     -18.583  10.898  -7.505  1.00 90.61           C  
ATOM    403  O   GLU A  53     -17.822  12.356 -10.620  1.00 90.61           O  
ATOM    404  CG  GLU A  53     -17.078  10.659  -7.500  1.00 90.61           C  
ATOM    405  CD  GLU A  53     -16.654   9.853  -6.276  1.00 90.61           C  
ATOM    406  OE1 GLU A  53     -15.863  10.402  -5.475  1.00 90.61           O  
ATOM    407  OE2 GLU A  53     -17.223   8.754  -6.106  1.00 90.61           O  
ATOM    408  N   THR A  54     -18.998  10.455 -10.565  1.00 90.79           N  
ATOM    409  CA  THR A  54     -18.655  10.020 -11.932  1.00 90.79           C  
ATOM    410  C   THR A  54     -18.887  11.138 -12.952  1.00 90.79           C  
ATOM    411  CB  THR A  54     -19.484   8.792 -12.354  1.00 90.79           C  
ATOM    412  O   THR A  54     -18.042  11.394 -13.810  1.00 90.79           O  
ATOM    413  CG2 THR A  54     -19.125   8.266 -13.744  1.00 90.79           C  
ATOM    414  OG1 THR A  54     -19.268   7.703 -11.500  1.00 90.79           O  
ATOM    415  N   LYS A  55     -20.013  11.859 -12.865  1.00 91.23           N  
ATOM    416  CA  LYS A  55     -20.321  12.972 -13.778  1.00 91.23           C  
ATOM    417  C   LYS A  55     -19.332  14.130 -13.640  1.00 91.23           C  
ATOM    418  CB  LYS A  55     -21.759  13.432 -13.517  1.00 91.23           C  
ATOM    419  O   LYS A  55     -18.993  14.751 -14.650  1.00 91.23           O  
ATOM    420  CG  LYS A  55     -22.230  14.548 -14.464  1.00 91.23           C  
ATOM    421  CD  LYS A  55     -23.668  14.927 -14.100  1.00 91.23           C  
ATOM    422  CE  LYS A  55     -24.234  16.006 -15.027  1.00 91.23           C  
ATOM    423  NZ  LYS A  55     -25.628  16.338 -14.635  1.00 91.23           N  
ATOM    424  N   ALA A  56     -18.915  14.468 -12.422  1.00 90.05           N  
ATOM    425  CA  ALA A  56     -17.934  15.521 -12.179  1.00 90.05           C  
ATOM    426  C   ALA A  56     -16.548  15.101 -12.684  1.00 90.05           C  
ATOM    427  CB  ALA A  56     -17.932  15.861 -10.684  1.00 90.05           C  
ATOM    428  O   ALA A  56     -15.925  15.837 -13.455  1.00 90.05           O  
ATOM    429  N   ILE A  57     -16.119  13.889 -12.338  1.00 91.04           N  
ATOM    430  CA  ILE A  57     -14.809  13.355 -12.703  1.00 91.04           C  
ATOM    431  C   ILE A  57     -14.677  13.211 -14.218  1.00 91.04           C  
ATOM    432  CB  ILE A  57     -14.559  12.010 -12.001  1.00 91.04           C  
ATOM    433  O   ILE A  57     -13.698  13.688 -14.786  1.00 91.04           O  
ATOM    434  CG1 ILE A  57     -14.594  12.146 -10.470  1.00 91.04           C  
ATOM    435  CG2 ILE A  57     -13.175  11.498 -12.420  1.00 91.04           C  
ATOM    436  CD1 ILE A  57     -14.614  10.775  -9.786  1.00 91.04           C  
ATOM    437  N   PHE A  58     -15.664  12.635 -14.915  1.00 92.87           N  
ATOM    438  CA  PHE A  58     -15.573  12.451 -16.369  1.00 92.87           C  
ATOM    439  C   PHE A  58     -15.507  13.772 -17.137  1.00 92.87           C  
ATOM    440  CB  PHE A  58     -16.715  11.579 -16.901  1.00 92.87           C  
ATOM    441  O   PHE A  58     -14.856  13.837 -18.179  1.00 92.87           O  
ATOM    442  CG  PHE A  58     -16.321  10.125 -17.033  1.00 92.87           C  
ATOM    443  CD1 PHE A  58     -15.786   9.654 -18.248  1.00 92.87           C  
ATOM    444  CD2 PHE A  58     -16.440   9.252 -15.939  1.00 92.87           C  
ATOM    445  CE1 PHE A  58     -15.395   8.309 -18.371  1.00 92.87           C  
ATOM    446  CE2 PHE A  58     -16.058   7.906 -16.064  1.00 92.87           C  
ATOM    447  CZ  PHE A  58     -15.539   7.435 -17.280  1.00 92.87           C  
ATOM    448  N   LYS A  59     -16.120  14.850 -16.628  1.00 93.83           N  
ATOM    449  CA  LYS A  59     -15.940  16.186 -17.218  1.00 93.83           C  
ATOM    450  C   LYS A  59     -14.480  16.629 -17.139  1.00 93.83           C  
ATOM    451  CB  LYS A  59     -16.830  17.214 -16.521  1.00 93.83           C  
ATOM    452  O   LYS A  59     -13.938  17.091 -18.139  1.00 93.83           O  
ATOM    453  CG  LYS A  59     -18.305  17.090 -16.912  1.00 93.83           C  
ATOM    454  CD  LYS A  59     -19.099  18.065 -16.042  1.00 93.83           C  
ATOM    455  CE  LYS A  59     -20.579  18.061 -16.407  1.00 93.83           C  
ATOM    456  NZ  LYS A  59     -21.275  19.133 -15.654  1.00 93.83           N  
ATOM    457  N   VAL A  60     -13.845  16.462 -15.979  1.00 92.06           N  
ATOM    458  CA  VAL A  60     -12.422  16.785 -15.784  1.00 92.06           C  
ATOM    459  C   VAL A  60     -11.540  15.871 -16.636  1.00 92.06           C  
ATOM    460  CB  VAL A  60     -12.041  16.705 -14.291  1.00 92.06           C  
ATOM    461  O   VAL A  60     -10.646  16.355 -17.325  1.00 92.06           O  
ATOM    462  CG1 VAL A  60     -10.552  16.992 -14.070  1.00 92.06           C  
ATOM    463  CG2 VAL A  60     -12.839  17.727 -13.470  1.00 92.06           C  
ATOM    464  N   ALA A  61     -11.835  14.571 -16.669  1.00 94.19           N  
ATOM    465  CA  ALA A  61     -11.117  13.591 -17.473  1.00 94.19           C  
ATOM    466  C   ALA A  61     -11.159  13.942 -18.970  1.00 94.19           C  
ATOM    467  CB  ALA A  61     -11.706  12.202 -17.192  1.00 94.19           C  
ATOM    468  O   ALA A  61     -10.125  13.913 -19.626  1.00 94.19           O  
ATOM    469  N   ILE A  62     -12.310  14.350 -19.516  1.00 96.64           N  
ATOM    470  CA  ILE A  62     -12.412  14.784 -20.921  1.00 96.64           C  
ATOM    471  C   ILE A  62     -11.539  16.015 -21.184  1.00 96.64           C  
ATOM    472  CB  ILE A  62     -13.887  15.033 -21.306  1.00 96.64           C  
ATOM    473  O   ILE A  62     -10.827  16.051 -22.187  1.00 96.64           O  
ATOM    474  CG1 ILE A  62     -14.636  13.685 -21.398  1.00 96.64           C  
ATOM    475  CG2 ILE A  62     -14.008  15.784 -22.650  1.00 96.64           C  
ATOM    476  CD1 ILE A  62     -16.163  13.833 -21.397  1.00 96.64           C  
ATOM    477  N   VAL A  63     -11.553  17.007 -20.288  1.00 95.91           N  
ATOM    478  CA  VAL A  63     -10.700  18.199 -20.425  1.00 95.91           C  
ATOM    479  C   VAL A  63      -9.224  17.800 -20.436  1.00 95.91           C  
ATOM    480  CB  VAL A  63     -11.002  19.230 -19.320  1.00 95.91           C  
ATOM    481  O   VAL A  63      -8.495  18.193 -21.342  1.00 95.91           O  
ATOM    482  CG1 VAL A  63     -10.009  20.400 -19.323  1.00 95.91           C  
ATOM    483  CG2 VAL A  63     -12.404  19.823 -19.509  1.00 95.91           C  
ATOM    484  N   ILE A  64      -8.789  16.967 -19.490  1.00 94.39           N  
ATOM    485  CA  ILE A  64      -7.397  16.504 -19.408  1.00 94.39           C  
ATOM    486  C   ILE A  64      -7.022  15.658 -20.625  1.00 94.39           C  
ATOM    487  CB  ILE A  64      -7.156  15.770 -18.074  1.00 94.39           C  
ATOM    488  O   ILE A  64      -5.944  15.849 -21.179  1.00 94.39           O  
ATOM    489  CG1 ILE A  64      -7.282  16.812 -16.938  1.00 94.39           C  
ATOM    490  CG2 ILE A  64      -5.776  15.080 -18.050  1.00 94.39           C  
ATOM    491  CD1 ILE A  64      -7.175  16.223 -15.538  1.00 94.39           C  
ATOM    492  N   ALA A  65      -7.913  14.789 -21.102  1.00 96.99           N  
ATOM    493  CA  ALA A  65      -7.696  14.010 -22.314  1.00 96.99           C  
ATOM    494  C   ALA A  65      -7.447  14.918 -23.522  1.00 96.99           C  
ATOM    495  CB  ALA A  65      -8.905  13.104 -22.557  1.00 96.99           C  
ATOM    496  O   ALA A  65      -6.481  14.700 -24.247  1.00 96.99           O  
ATOM    497  N   ILE A  66      -8.264  15.960 -23.711  1.00 97.50           N  
ATOM    498  CA  ILE A  66      -8.084  16.941 -24.791  1.00 97.50           C  
ATOM    499  C   ILE A  66      -6.731  17.649 -24.652  1.00 97.50           C  
ATOM    500  CB  ILE A  66      -9.264  17.941 -24.819  1.00 97.50           C  
ATOM    501  O   ILE A  66      -5.999  17.749 -25.635  1.00 97.50           O  
ATOM    502  CG1 ILE A  66     -10.562  17.228 -25.261  1.00 97.50           C  
ATOM    503  CG2 ILE A  66      -8.973  19.122 -25.764  1.00 97.50           C  
ATOM    504  CD1 ILE A  66     -11.834  18.043 -24.989  1.00 97.50           C  
ATOM    505  N   LEU A  67      -6.360  18.083 -23.442  1.00 94.76           N  
ATOM    506  CA  LEU A  67      -5.052  18.700 -23.199  1.00 94.76           C  
ATOM    507  C   LEU A  67      -3.914  17.731 -23.551  1.00 94.76           C  
ATOM    508  CB  LEU A  67      -4.947  19.190 -21.740  1.00 94.76           C  
ATOM    509  O   LEU A  67      -2.990  18.114 -24.263  1.00 94.76           O  
ATOM    510  CG  LEU A  67      -5.935  20.307 -21.350  1.00 94.76           C  
ATOM    511  CD1 LEU A  67      -5.888  20.530 -19.837  1.00 94.76           C  
ATOM    512  CD2 LEU A  67      -5.678  21.655 -22.023  1.00 94.76           C  
ATOM    513  N   LEU A  68      -3.997  16.461 -23.148  1.00 95.21           N  
ATOM    514  CA  LEU A  68      -3.007  15.445 -23.513  1.00 95.21           C  
ATOM    515  C   LEU A  68      -2.932  15.246 -25.031  1.00 95.21           C  
ATOM    516  CB  LEU A  68      -3.318  14.117 -22.800  1.00 95.21           C  
ATOM    517  O   LEU A  68      -1.828  15.193 -25.567  1.00 95.21           O  
ATOM    518  CG  LEU A  68      -3.079  14.135 -21.278  1.00 95.21           C  
ATOM    519  CD1 LEU A  68      -3.624  12.843 -20.671  1.00 95.21           C  
ATOM    520  CD2 LEU A  68      -1.595  14.255 -20.923  1.00 95.21           C  
ATOM    521  N   MET A  69      -4.065  15.198 -25.741  1.00 96.34           N  
ATOM    522  CA  MET A  69      -4.075  15.079 -27.206  1.00 96.34           C  
ATOM    523  C   MET A  69      -3.401  16.272 -27.896  1.00 96.34           C  
ATOM    524  CB  MET A  69      -5.508  14.938 -27.748  1.00 96.34           C  
ATOM    525  O   MET A  69      -2.719  16.077 -28.899  1.00 96.34           O  
ATOM    526  CG  MET A  69      -6.202  13.641 -27.327  1.00 96.34           C  
ATOM    527  SD  MET A  69      -7.866  13.426 -28.003  1.00 96.34           S  
ATOM    528  CE  MET A  69      -8.339  11.922 -27.113  1.00 96.34           C  
ATOM    529  N   ILE A  70      -3.579  17.486 -27.363  1.00 94.62           N  
ATOM    530  CA  ILE A  70      -2.984  18.720 -27.899  1.00 94.62           C  
ATOM    531  C   ILE A  70      -1.481  18.769 -27.609  1.00 94.62           C  
ATOM    532  CB  ILE A  70      -3.715  19.959 -27.323  1.00 94.62           C  
ATOM    533  O   ILE A  70      -0.680  18.997 -28.518  1.00 94.62           O  
ATOM    534  CG1 ILE A  70      -5.172  20.023 -27.839  1.00 94.62           C  
ATOM    535  CG2 ILE A  70      -2.981  21.267 -27.682  1.00 94.62           C  
ATOM    536  CD1 ILE A  70      -6.060  20.983 -27.035  1.00 94.62           C  
ATOM    537  N   PHE A  71      -1.097  18.569 -26.345  1.00 91.90           N  
ATOM    538  CA  PHE A  71       0.272  18.794 -25.890  1.00 91.90           C  
ATOM    539  C   PHE A  71       1.199  17.601 -26.141  1.00 91.90           C  
ATOM    540  CB  PHE A  71       0.292  19.223 -24.411  1.00 91.90           C  
ATOM    541  O   PHE A  71       2.393  17.809 -26.293  1.00 91.90           O  
ATOM    542  CG  PHE A  71      -0.379  20.559 -24.122  1.00 91.90           C  
ATOM    543  CD1 PHE A  71       0.165  21.757 -24.615  1.00 91.90           C  
ATOM    544  CD2 PHE A  71      -1.527  20.628 -23.318  1.00 91.90           C  
ATOM    545  CE1 PHE A  71      -0.461  22.994 -24.394  1.00 91.90           C  
ATOM    546  CE2 PHE A  71      -2.151  21.862 -23.082  1.00 91.90           C  
ATOM    547  CZ  PHE A  71      -1.637  23.046 -23.633  1.00 91.90           C  
ATOM    548  N   THR A  72       0.700  16.362 -26.207  1.00 93.27           N  
ATOM    549  CA  THR A  72       1.541  15.155 -26.348  1.00 93.27           C  
ATOM    550  C   THR A  72       1.297  14.446 -27.682  1.00 93.27           C  
ATOM    551  CB  THR A  72       1.469  14.225 -25.117  1.00 93.27           C  
ATOM    552  O   THR A  72       1.788  14.897 -28.719  1.00 93.27           O  
ATOM    553  CG2 THR A  72       1.838  14.932 -23.819  1.00 93.27           C  
ATOM    554  OG1 THR A  72       0.192  13.665 -24.920  1.00 93.27           O  
ATOM    555  N   THR A  73       0.547  13.344 -27.662  1.00 94.58           N  
ATOM    556  CA  THR A  73       0.054  12.608 -28.824  1.00 94.58           C  
ATOM    557  C   THR A  73      -1.421  12.285 -28.614  1.00 94.58           C  
ATOM    558  CB  THR A  73       0.841  11.313 -29.082  1.00 94.58           C  
ATOM    559  O   THR A  73      -1.884  12.138 -27.479  1.00 94.58           O  
ATOM    560  CG2 THR A  73       2.356  11.498 -29.089  1.00 94.58           C  
ATOM    561  OG1 THR A  73       0.525  10.300 -28.151  1.00 94.58           O  
ATOM    562  N   TRP A  74      -2.183  12.130 -29.695  1.00 97.26           N  
ATOM    563  CA  TRP A  74      -3.599  11.794 -29.566  1.00 97.26           C  
ATOM    564  C   TRP A  74      -3.800  10.411 -28.915  1.00 97.26           C  
ATOM    565  CB  TRP A  74      -4.281  11.917 -30.929  1.00 97.26           C  
ATOM    566  O   TRP A  74      -4.763  10.217 -28.172  1.00 97.26           O  
ATOM    567  CG  TRP A  74      -3.866  10.884 -31.925  1.00 97.26           C  
ATOM    568  CD1 TRP A  74      -2.932  11.023 -32.891  1.00 97.26           C  
ATOM    569  CD2 TRP A  74      -4.358   9.519 -32.034  1.00 97.26           C  
ATOM    570  CE2 TRP A  74      -3.664   8.871 -33.096  1.00 97.26           C  
ATOM    571  CE3 TRP A  74      -5.319   8.768 -31.327  1.00 97.26           C  
ATOM    572  NE1 TRP A  74      -2.817   9.838 -33.593  1.00 97.26           N  
ATOM    573  CH2 TRP A  74      -4.880   6.818 -32.713  1.00 97.26           C  
ATOM    574  CZ2 TRP A  74      -3.910   7.534 -33.438  1.00 97.26           C  
ATOM    575  CZ3 TRP A  74      -5.577   7.430 -31.661  1.00 97.26           C  
ATOM    576  N   GLN A  75      -2.861   9.477 -29.120  1.00 97.94           N  
ATOM    577  CA  GLN A  75      -2.865   8.148 -28.503  1.00 97.94           C  
ATOM    578  C   GLN A  75      -2.805   8.235 -26.976  1.00 97.94           C  
ATOM    579  CB  GLN A  75      -1.684   7.299 -29.002  1.00 97.94           C  
ATOM    580  O   GLN A  75      -3.504   7.485 -26.300  1.00 97.94           O  
ATOM    581  CG  GLN A  75      -1.708   7.001 -30.509  1.00 97.94           C  
ATOM    582  CD  GLN A  75      -0.971   8.023 -31.371  1.00 97.94           C  
ATOM    583  NE2 GLN A  75      -0.482   7.619 -32.524  1.00 97.94           N  
ATOM    584  OE1 GLN A  75      -0.809   9.188 -31.048  1.00 97.94           O  
ATOM    585  N   THR A  76      -2.040   9.185 -26.430  1.00 97.11           N  
ATOM    586  CA  THR A  76      -1.961   9.449 -24.985  1.00 97.11           C  
ATOM    587  C   THR A  76      -3.320   9.822 -24.408  1.00 97.11           C  
ATOM    588  CB  THR A  76      -0.969  10.583 -24.701  1.00 97.11           C  
ATOM    589  O   THR A  76      -3.727   9.256 -23.397  1.00 97.11           O  
ATOM    590  CG2 THR A  76      -0.689  10.780 -23.213  1.00 97.11           C  
ATOM    591  OG1 THR A  76       0.255  10.271 -25.311  1.00 97.11           O  
ATOM    592  N   GLY A  77      -4.056  10.722 -25.067  1.00 97.55           N  
ATOM    593  CA  GLY A  77      -5.399  11.108 -24.628  1.00 97.55           C  
ATOM    594  C   GLY A  77      -6.428   9.979 -24.752  1.00 97.55           C  
ATOM    595  O   GLY A  77      -7.290   9.835 -23.888  1.00 97.55           O  
ATOM    596  N   VAL A  78      -6.327   9.134 -25.786  1.00 98.31           N  
ATOM    597  CA  VAL A  78      -7.205   7.957 -25.935  1.00 98.31           C  
ATOM    598  C   VAL A  78      -6.907   6.904 -24.868  1.00 98.31           C  
ATOM    599  CB  VAL A  78      -7.105   7.348 -27.348  1.00 98.31           C  
ATOM    600  O   VAL A  78      -7.830   6.391 -24.239  1.00 98.31           O  
ATOM    601  CG1 VAL A  78      -7.921   6.053 -27.474  1.00 98.31           C  
ATOM    602  CG2 VAL A  78      -7.657   8.324 -28.393  1.00 98.31           C  
ATOM    603  N   ALA A  79      -5.630   6.602 -24.630  1.00 98.37           N  
ATOM    604  CA  ALA A  79      -5.209   5.673 -23.588  1.00 98.37           C  
ATOM    605  C   ALA A  79      -5.602   6.183 -22.194  1.00 98.37           C  
ATOM    606  CB  ALA A  79      -3.702   5.459 -23.732  1.00 98.37           C  
ATOM    607  O   ALA A  79      -6.089   5.405 -21.380  1.00 98.37           O  
ATOM    608  N   PHE A  80      -5.492   7.492 -21.953  1.00 98.29           N  
ATOM    609  CA  PHE A  80      -5.992   8.147 -20.747  1.00 98.29           C  
ATOM    610  C   PHE A  80      -7.491   7.911 -20.533  1.00 98.29           C  
ATOM    611  CB  PHE A  80      -5.637   9.640 -20.819  1.00 98.29           C  
ATOM    612  O   PHE A  80      -7.888   7.454 -19.462  1.00 98.29           O  
ATOM    613  CG  PHE A  80      -6.253  10.463 -19.714  1.00 98.29           C  
ATOM    614  CD1 PHE A  80      -7.578  10.912 -19.835  1.00 98.29           C  
ATOM    615  CD2 PHE A  80      -5.532  10.720 -18.539  1.00 98.29           C  
ATOM    616  CE1 PHE A  80      -8.197  11.564 -18.763  1.00 98.29           C  
ATOM    617  CE2 PHE A  80      -6.149  11.396 -17.475  1.00 98.29           C  
ATOM    618  CZ  PHE A  80      -7.487  11.811 -17.580  1.00 98.29           C  
ATOM    619  N   LEU A  81      -8.327   8.151 -21.550  1.00 98.31           N  
ATOM    620  CA  LEU A  81      -9.770   7.905 -21.439  1.00 98.31           C  
ATOM    621  C   LEU A  81     -10.078   6.425 -21.211  1.00 98.31           C  
ATOM    622  CB  LEU A  81     -10.498   8.405 -22.696  1.00 98.31           C  
ATOM    623  O   LEU A  81     -10.975   6.102 -20.437  1.00 98.31           O  
ATOM    624  CG  LEU A  81     -10.594   9.934 -22.805  1.00 98.31           C  
ATOM    625  CD1 LEU A  81     -11.208  10.306 -24.155  1.00 98.31           C  
ATOM    626  CD2 LEU A  81     -11.455  10.553 -21.699  1.00 98.31           C  
ATOM    627  N   LEU A  82      -9.326   5.523 -21.846  1.00 98.34           N  
ATOM    628  CA  LEU A  82      -9.486   4.090 -21.627  1.00 98.34           C  
ATOM    629  C   LEU A  82      -9.160   3.710 -20.177  1.00 98.34           C  
ATOM    630  CB  LEU A  82      -8.624   3.324 -22.640  1.00 98.34           C  
ATOM    631  O   LEU A  82      -9.956   3.018 -19.553  1.00 98.34           O  
ATOM    632  CG  LEU A  82      -8.861   1.803 -22.618  1.00 98.34           C  
ATOM    633  CD1 LEU A  82     -10.272   1.426 -23.071  1.00 98.34           C  
ATOM    634  CD2 LEU A  82      -7.867   1.141 -23.564  1.00 98.34           C  
ATOM    635  N   GLY A  83      -8.042   4.191 -19.626  1.00 98.04           N  
ATOM    636  CA  GLY A  83      -7.671   3.964 -18.225  1.00 98.04           C  
ATOM    637  C   GLY A  83      -8.708   4.524 -17.254  1.00 98.04           C  
ATOM    638  O   GLY A  83      -9.124   3.832 -16.326  1.00 98.04           O  
ATOM    639  N   ALA A  84      -9.214   5.727 -17.536  1.00 97.58           N  
ATOM    640  CA  ALA A  84     -10.283   6.342 -16.761  1.00 97.58           C  
ATOM    641  C   ALA A  84     -11.568   5.490 -16.761  1.00 97.58           C  
ATOM    642  CB  ALA A  84     -10.527   7.752 -17.313  1.00 97.58           C  
ATOM    643  O   ALA A  84     -12.143   5.219 -15.709  1.00 97.58           O  
ATOM    644  N   VAL A  85     -11.994   4.997 -17.928  1.00 98.05           N  
ATOM    645  CA  VAL A  85     -13.170   4.121 -18.041  1.00 98.05           C  
ATOM    646  C   VAL A  85     -12.959   2.795 -17.311  1.00 98.05           C  
ATOM    647  CB  VAL A  85     -13.550   3.897 -19.518  1.00 98.05           C  
ATOM    648  O   VAL A  85     -13.878   2.340 -16.631  1.00 98.05           O  
ATOM    649  CG1 VAL A  85     -14.630   2.821 -19.703  1.00 98.05           C  
ATOM    650  CG2 VAL A  85     -14.107   5.187 -20.136  1.00 98.05           C  
ATOM    651  N   MET A  86     -11.779   2.179 -17.417  1.00 98.01           N  
ATOM    652  CA  MET A  86     -11.476   0.908 -16.745  1.00 98.01           C  
ATOM    653  C   MET A  86     -11.490   1.053 -15.218  1.00 98.01           C  
ATOM    654  CB  MET A  86     -10.120   0.361 -17.223  1.00 98.01           C  
ATOM    655  O   MET A  86     -12.116   0.236 -14.543  1.00 98.01           O  
ATOM    656  CG  MET A  86     -10.142  -0.091 -18.689  1.00 98.01           C  
ATOM    657  SD  MET A  86     -11.313  -1.408 -19.116  1.00 98.01           S  
ATOM    658  CE  MET A  86     -11.242  -1.275 -20.919  1.00 98.01           C  
ATOM    659  N   SER A  87     -10.865   2.111 -14.690  1.00 96.66           N  
ATOM    660  CA  SER A  87     -10.836   2.403 -13.251  1.00 96.66           C  
ATOM    661  C   SER A  87     -12.240   2.682 -12.700  1.00 96.66           C  
ATOM    662  CB  SER A  87      -9.880   3.569 -12.978  1.00 96.66           C  
ATOM    663  O   SER A  87     -12.698   1.989 -11.791  1.00 96.66           O  
ATOM    664  OG  SER A  87      -9.636   3.647 -11.593  1.00 96.66           O  
ATOM    665  N   ALA A  88     -12.993   3.583 -13.346  1.00 96.53           N  
ATOM    666  CA  ALA A  88     -14.361   3.909 -12.937  1.00 96.53           C  
ATOM    667  C   ALA A  88     -15.296   2.689 -13.020  1.00 96.53           C  
ATOM    668  CB  ALA A  88     -14.873   5.050 -13.824  1.00 96.53           C  
ATOM    669  O   ALA A  88     -16.146   2.480 -12.156  1.00 96.53           O  
ATOM    670  N   SER A  89     -15.130   1.840 -14.041  1.00 97.02           N  
ATOM    671  CA  SER A  89     -15.925   0.613 -14.184  1.00 97.02           C  
ATOM    672  C   SER A  89     -15.664  -0.375 -13.049  1.00 97.02           C  
ATOM    673  CB  SER A  89     -15.653  -0.086 -15.518  1.00 97.02           C  
ATOM    674  O   SER A  89     -16.613  -0.992 -12.567  1.00 97.02           O  
ATOM    675  OG  SER A  89     -16.016   0.754 -16.596  1.00 97.02           O  
ATOM    676  N   ALA A  90     -14.412  -0.511 -12.594  1.00 96.05           N  
ATOM    677  CA  ALA A  90     -14.088  -1.342 -11.438  1.00 96.05           C  
ATOM    678  C   ALA A  90     -14.807  -0.831 -10.180  1.00 96.05           C  
ATOM    679  CB  ALA A  90     -12.565  -1.404 -11.259  1.00 96.05           C  
ATOM    680  O   ALA A  90     -15.522  -1.606  -9.543  1.00 96.05           O  
ATOM    681  N   GLY A  91     -14.717   0.475  -9.897  1.00 94.53           N  
ATOM    682  CA  GLY A  91     -15.402   1.107  -8.765  1.00 94.53           C  
ATOM    683  C   GLY A  91     -16.923   0.909  -8.794  1.00 94.53           C  
ATOM    684  O   GLY A  91     -17.515   0.415  -7.830  1.00 94.53           O  
ATOM    685  N   ILE A  92     -17.557   1.185  -9.940  1.00 96.15           N  
ATOM    686  CA  ILE A  92     -19.008   1.028 -10.135  1.00 96.15           C  
ATOM    687  C   ILE A  92     -19.450  -0.429  -9.939  1.00 96.15           C  
ATOM    688  CB  ILE A  92     -19.428   1.554 -11.532  1.00 96.15           C  
ATOM    689  O   ILE A  92     -20.453  -0.686  -9.266  1.00 96.15           O  
ATOM    690  CG1 ILE A  92     -19.253   3.087 -11.644  1.00 96.15           C  
ATOM    691  CG2 ILE A  92     -20.901   1.206 -11.837  1.00 96.15           C  
ATOM    692  CD1 ILE A  92     -19.252   3.615 -13.084  1.00 96.15           C  
ATOM    693  N   VAL A  93     -18.743  -1.394 -10.537  1.00 97.32           N  
ATOM    694  CA  VAL A  93     -19.098  -2.818 -10.425  1.00 97.32           C  
ATOM    695  C   VAL A  93     -18.923  -3.308  -8.987  1.00 97.32           C  
ATOM    696  CB  VAL A  93     -18.298  -3.678 -11.424  1.00 97.32           C  
ATOM    697  O   VAL A  93     -19.816  -3.989  -8.475  1.00 97.32           O  
ATOM    698  CG1 VAL A  93     -18.506  -5.181 -11.189  1.00 97.32           C  
ATOM    699  CG2 VAL A  93     -18.757  -3.393 -12.863  1.00 97.32           C  
ATOM    700  N   GLY A  94     -17.828  -2.923  -8.323  1.00 95.68           N  
ATOM    701  CA  GLY A  94     -17.565  -3.248  -6.923  1.00 95.68           C  
ATOM    702  C   GLY A  94     -18.665  -2.748  -5.994  1.00 95.68           C  
ATOM    703  O   GLY A  94     -19.285  -3.547  -5.292  1.00 95.68           O  
ATOM    704  N   MET A  95     -18.989  -1.456  -6.058  1.00 95.55           N  
ATOM    705  CA  MET A  95     -20.039  -0.848  -5.234  1.00 95.55           C  
ATOM    706  C   MET A  95     -21.416  -1.477  -5.498  1.00 95.55           C  
ATOM    707  CB  MET A  95     -20.064   0.654  -5.531  1.00 95.55           C  
ATOM    708  O   MET A  95     -22.153  -1.820  -4.568  1.00 95.55           O  
ATOM    709  CG  MET A  95     -21.070   1.410  -4.656  1.00 95.55           C  
ATOM    710  SD  MET A  95     -21.529   3.040  -5.280  1.00 95.55           S  
ATOM    711  CE  MET A  95     -22.434   2.588  -6.781  1.00 95.55           C  
ATOM    712  N   LYS A  96     -21.782  -1.700  -6.771  1.00 96.79           N  
ATOM    713  CA  LYS A  96     -23.061  -2.350  -7.113  1.00 96.79           C  
ATOM    714  C   LYS A  96     -23.146  -3.781  -6.598  1.00 96.79           C  
ATOM    715  CB  LYS A  96     -23.298  -2.324  -8.628  1.00 96.79           C  
ATOM    716  O   LYS A  96     -24.255  -4.248  -6.316  1.00 96.79           O  
ATOM    717  CG  LYS A  96     -23.733  -0.925  -9.073  1.00 96.79           C  
ATOM    718  CD  LYS A  96     -24.181  -0.912 -10.538  1.00 96.79           C  
ATOM    719  CE  LYS A  96     -24.444   0.523 -11.021  1.00 96.79           C  
ATOM    720  NZ  LYS A  96     -25.426   1.277 -10.186  1.00 96.79           N  
ATOM    721  N   MET A  97     -22.017  -4.475  -6.499  1.00 97.83           N  
ATOM    722  CA  MET A  97     -21.961  -5.793  -5.893  1.00 97.83           C  
ATOM    723  C   MET A  97     -22.084  -5.716  -4.368  1.00 97.83           C  
ATOM    724  CB  MET A  97     -20.677  -6.513  -6.329  1.00 97.83           C  
ATOM    725  O   MET A  97     -22.931  -6.407  -3.801  1.00 97.83           O  
ATOM    726  CG  MET A  97     -20.679  -7.919  -5.742  1.00 97.83           C  
ATOM    727  SD  MET A  97     -22.065  -8.924  -6.318  1.00 97.83           S  
ATOM    728  CE  MET A  97     -22.130 -10.049  -4.934  1.00 97.83           C  
ATOM    729  N   ALA A  98     -21.286  -4.872  -3.711  1.00 97.38           N  
ATOM    730  CA  ALA A  98     -21.233  -4.750  -2.254  1.00 97.38           C  
ATOM    731  C   ALA A  98     -22.598  -4.384  -1.647  1.00 97.38           C  
ATOM    732  CB  ALA A  98     -20.147  -3.730  -1.901  1.00 97.38           C  
ATOM    733  O   ALA A  98     -23.112  -5.121  -0.803  1.00 97.38           O  
ATOM    734  N   THR A  99     -23.265  -3.375  -2.217  1.00 96.40           N  
ATOM    735  CA  THR A  99     -24.617  -2.918  -1.826  1.00 96.40           C  
ATOM    736  C   THR A  99     -25.723  -3.970  -1.979  1.00 96.40           C  
ATOM    737  CB  THR A  99     -25.047  -1.695  -2.653  1.00 96.40           C  
ATOM    738  O   THR A  99     -26.830  -3.782  -1.480  1.00 96.40           O  
ATOM    739  CG2 THR A  99     -24.227  -0.449  -2.339  1.00 96.40           C  
ATOM    740  OG1 THR A  99     -24.908  -1.954  -4.039  1.00 96.40           O  
ATOM    741  N   ARG A 100     -25.467  -5.066  -2.706  1.00 97.36           N  
ATOM    742  CA  ARG A 100     -26.374  -6.223  -2.825  1.00 97.36           C  
ATOM    743  C   ARG A 100     -25.886  -7.412  -1.997  1.00 97.36           C  
ATOM    744  CB  ARG A 100     -26.523  -6.608  -4.306  1.00 97.36           C  
ATOM    745  O   ARG A 100     -26.690  -8.253  -1.599  1.00 97.36           O  
ATOM    746  CG  ARG A 100     -27.277  -5.545  -5.117  1.00 97.36           C  
ATOM    747  CD  ARG A 100     -27.242  -5.891  -6.614  1.00 97.36           C  
ATOM    748  NE  ARG A 100     -28.031  -4.944  -7.432  1.00 97.36           N  
ATOM    749  NH1 ARG A 100     -26.630  -3.117  -7.263  1.00 97.36           N  
ATOM    750  NH2 ARG A 100     -28.545  -2.932  -8.372  1.00 97.36           N  
ATOM    751  CZ  ARG A 100     -27.724  -3.681  -7.688  1.00 97.36           C  
ATOM    752  N   ALA A 101     -24.583  -7.534  -1.774  1.00 97.83           N  
ATOM    753  CA  ALA A 101     -23.984  -8.623  -1.017  1.00 97.83           C  
ATOM    754  C   ALA A 101     -24.234  -8.485   0.489  1.00 97.83           C  
ATOM    755  CB  ALA A 101     -22.486  -8.657  -1.324  1.00 97.83           C  
ATOM    756  O   ALA A 101     -24.535  -9.489   1.132  1.00 97.83           O  
ATOM    757  N   ASN A 102     -24.167  -7.262   1.022  1.00 97.04           N  
ATOM    758  CA  ASN A 102     -24.301  -6.946   2.448  1.00 97.04           C  
ATOM    759  C   ASN A 102     -25.523  -7.611   3.115  1.00 97.04           C  
ATOM    760  CB  ASN A 102     -24.295  -5.411   2.615  1.00 97.04           C  
ATOM    761  O   ASN A 102     -25.392  -8.386   4.063  1.00 97.04           O  
ATOM    762  CG  ASN A 102     -25.313  -4.611   1.802  1.00 97.04           C  
ATOM    763  ND2 ASN A 102     -25.267  -3.301   1.870  1.00 97.04           N  
ATOM    764  OD1 ASN A 102     -26.169  -5.146   1.105  1.00 97.04           O  
ATOM    765  N   VAL A 103     -26.715  -7.432   2.545  1.00 97.56           N  
ATOM    766  CA  VAL A 103     -27.970  -7.973   3.084  1.00 97.56           C  
ATOM    767  C   VAL A 103     -27.996  -9.509   3.090  1.00 97.56           C  
ATOM    768  CB  VAL A 103     -29.146  -7.365   2.297  1.00 97.56           C  
ATOM    769  O   VAL A 103     -28.585 -10.142   3.966  1.00 97.56           O  
ATOM    770  CG1 VAL A 103     -29.340  -7.956   0.894  1.00 97.56           C  
ATOM    771  CG2 VAL A 103     -30.434  -7.493   3.094  1.00 97.56           C  
ATOM    772  N   ARG A 104     -27.299 -10.136   2.137  1.00 97.90           N  
ATOM    773  CA  ARG A 104     -27.205 -11.598   2.005  1.00 97.90           C  
ATOM    774  C   ARG A 104     -26.224 -12.199   3.008  1.00 97.90           C  
ATOM    775  CB  ARG A 104     -26.811 -11.955   0.568  1.00 97.90           C  
ATOM    776  O   ARG A 104     -26.376 -13.364   3.373  1.00 97.90           O  
ATOM    777  CG  ARG A 104     -27.910 -11.576  -0.430  1.00 97.90           C  
ATOM    778  CD  ARG A 104     -27.349 -11.548  -1.849  1.00 97.90           C  
ATOM    779  NE  ARG A 104     -28.434 -11.488  -2.844  1.00 97.90           N  
ATOM    780  NH1 ARG A 104     -28.974  -9.237  -2.695  1.00 97.90           N  
ATOM    781  NH2 ARG A 104     -30.175 -10.531  -3.961  1.00 97.90           N  
ATOM    782  CZ  ARG A 104     -29.166 -10.433  -3.156  1.00 97.90           C  
ATOM    783  N   VAL A 105     -25.233 -11.427   3.453  1.00 97.52           N  
ATOM    784  CA  VAL A 105     -24.341 -11.807   4.557  1.00 97.52           C  
ATOM    785  C   VAL A 105     -25.115 -11.784   5.872  1.00 97.52           C  
ATOM    786  CB  VAL A 105     -23.110 -10.888   4.612  1.00 97.52           C  
ATOM    787  O   VAL A 105     -25.096 -12.788   6.585  1.00 97.52           O  
ATOM    788  CG1 VAL A 105     -22.190 -11.194   5.800  1.00 97.52           C  
ATOM    789  CG2 VAL A 105     -22.281 -11.055   3.340  1.00 97.52           C  
ATOM    790  N   ALA A 106     -25.875 -10.715   6.134  1.00 97.57           N  
ATOM    791  CA  ALA A 106     -26.747 -10.622   7.307  1.00 97.57           C  
ATOM    792  C   ALA A 106     -27.772 -11.773   7.345  1.00 97.57           C  
ATOM    793  CB  ALA A 106     -27.420  -9.244   7.304  1.00 97.57           C  
ATOM    794  O   ALA A 106     -27.935 -12.435   8.370  1.00 97.57           O  
ATOM    795  N   GLU A 107     -28.398 -12.103   6.209  1.00 98.11           N  
ATOM    796  CA  GLU A 107     -29.344 -13.223   6.124  1.00 98.11           C  
ATOM    797  C   GLU A 107     -28.674 -14.590   6.340  1.00 98.11           C  
ATOM    798  CB  GLU A 107     -30.074 -13.171   4.769  1.00 98.11           C  
ATOM    799  O   GLU A 107     -29.232 -15.467   7.009  1.00 98.11           O  
ATOM    800  CG  GLU A 107     -31.068 -14.322   4.529  1.00 98.11           C  
ATOM    801  CD  GLU A 107     -32.221 -14.394   5.542  1.00 98.11           C  
ATOM    802  OE1 GLU A 107     -33.073 -15.298   5.422  1.00 98.11           O  
ATOM    803  OE2 GLU A 107     -32.334 -13.550   6.456  1.00 98.11           O  
ATOM    804  N   ALA A 108     -27.464 -14.792   5.810  1.00 96.77           N  
ATOM    805  CA  ALA A 108     -26.704 -16.021   6.028  1.00 96.77           C  
ATOM    806  C   ALA A 108     -26.316 -16.191   7.505  1.00 96.77           C  
ATOM    807  CB  ALA A 108     -25.475 -16.021   5.111  1.00 96.77           C  
ATOM    808  O   ALA A 108     -26.473 -17.287   8.052  1.00 96.77           O  
ATOM    809  N   ALA A 109     -25.867 -15.119   8.164  1.00 96.64           N  
ATOM    810  CA  ALA A 109     -25.573 -15.115   9.594  1.00 96.64           C  
ATOM    811  C   ALA A 109     -26.839 -15.384  10.429  1.00 96.64           C  
ATOM    812  CB  ALA A 109     -24.904 -13.780   9.943  1.00 96.64           C  
ATOM    813  O   ALA A 109     -26.809 -16.222  11.330  1.00 96.64           O  
ATOM    814  N   ARG A 110     -27.980 -14.778  10.067  1.00 97.06           N  
ATOM    815  CA  ARG A 110     -29.279 -14.957  10.741  1.00 97.06           C  
ATOM    816  C   ARG A 110     -29.838 -16.372  10.640  1.00 97.06           C  
ATOM    817  CB  ARG A 110     -30.269 -13.928  10.172  1.00 97.06           C  
ATOM    818  O   ARG A 110     -30.309 -16.916  11.634  1.00 97.06           O  
ATOM    819  CG  ARG A 110     -31.572 -13.844  10.983  1.00 97.06           C  
ATOM    820  CD  ARG A 110     -32.621 -12.990  10.258  1.00 97.06           C  
ATOM    821  NE  ARG A 110     -33.145 -13.668   9.059  1.00 97.06           N  
ATOM    822  NH1 ARG A 110     -34.717 -15.013  10.046  1.00 97.06           N  
ATOM    823  NH2 ARG A 110     -34.403 -15.105   7.840  1.00 97.06           N  
ATOM    824  CZ  ARG A 110     -34.085 -14.587   8.987  1.00 97.06           C  
ATOM    825  N   THR A 111     -29.817 -16.965   9.450  1.00 96.42           N  
ATOM    826  CA  THR A 111     -30.453 -18.272   9.201  1.00 96.42           C  
ATOM    827  C   THR A 111     -29.588 -19.449   9.620  1.00 96.42           C  
ATOM    828  CB  THR A 111     -30.828 -18.449   7.726  1.00 96.42           C  
ATOM    829  O   THR A 111     -30.111 -20.450  10.102  1.00 96.42           O  
ATOM    830  CG2 THR A 111     -31.969 -17.522   7.332  1.00 96.42           C  
ATOM    831  OG1 THR A 111     -29.729 -18.177   6.886  1.00 96.42           O  
ATOM    832  N   THR A 112     -28.269 -19.354   9.437  1.00 94.31           N  
ATOM    833  CA  THR A 112     -27.359 -20.467   9.740  1.00 94.31           C  
ATOM    834  C   THR A 112     -26.750 -20.391  11.131  1.00 94.31           C  
ATOM    835  CB  THR A 112     -26.241 -20.612   8.699  1.00 94.31           C  
ATOM    836  O   THR A 112     -26.256 -21.416  11.600  1.00 94.31           O  
ATOM    837  CG2 THR A 112     -26.767 -20.704   7.267  1.00 94.31           C  
ATOM    838  OG1 THR A 112     -25.313 -19.556   8.760  1.00 94.31           O  
ATOM    839  N   LYS A 113     -26.754 -19.200  11.755  1.00 93.44           N  
ATOM    840  CA  LYS A 113     -26.059 -18.903  13.018  1.00 93.44           C  
ATOM    841  C   LYS A 113     -24.588 -19.336  12.998  1.00 93.44           C  
ATOM    842  CB  LYS A 113     -26.854 -19.461  14.212  1.00 93.44           C  
ATOM    843  O   LYS A 113     -24.032 -19.805  13.983  1.00 93.44           O  
ATOM    844  CG  LYS A 113     -28.295 -18.935  14.340  1.00 93.44           C  
ATOM    845  CD  LYS A 113     -28.388 -17.400  14.323  1.00 93.44           C  
ATOM    846  CE  LYS A 113     -29.691 -16.912  14.967  1.00 93.44           C  
ATOM    847  NZ  LYS A 113     -29.415 -16.366  16.316  1.00 93.44           N  
ATOM    848  N   LYS A 114     -23.954 -19.245  11.823  1.00 94.06           N  
ATOM    849  CA  LYS A 114     -22.578 -19.693  11.583  1.00 94.06           C  
ATOM    850  C   LYS A 114     -21.791 -18.656  10.794  1.00 94.06           C  
ATOM    851  CB  LYS A 114     -22.579 -21.052  10.865  1.00 94.06           C  
ATOM    852  O   LYS A 114     -22.287 -18.077   9.830  1.00 94.06           O  
ATOM    853  CG  LYS A 114     -22.979 -22.194  11.807  1.00 94.06           C  
ATOM    854  CD  LYS A 114     -23.071 -23.527  11.063  1.00 94.06           C  
ATOM    855  CE  LYS A 114     -23.564 -24.578  12.058  1.00 94.06           C  
ATOM    856  NZ  LYS A 114     -23.583 -25.934  11.466  1.00 94.06           N  
ATOM    857  N   ILE A 115     -20.521 -18.515  11.162  1.00 93.76           N  
ATOM    858  CA  ILE A 115     -19.547 -17.621  10.522  1.00 93.76           C  
ATOM    859  C   ILE A 115     -19.248 -18.065   9.085  1.00 93.76           C  
ATOM    860  CB  ILE A 115     -18.279 -17.577  11.409  1.00 93.76           C  
ATOM    861  O   ILE A 115     -19.281 -17.254   8.163  1.00 93.76           O  
ATOM    862  CG1 ILE A 115     -18.562 -16.750  12.683  1.00 93.76           C  
ATOM    863  CG2 ILE A 115     -17.056 -17.026  10.667  1.00 93.76           C  
ATOM    864  CD1 ILE A 115     -17.500 -16.878  13.781  1.00 93.76           C  
ATOM    865  N   GLY A 116     -18.999 -19.361   8.868  1.00 93.72           N  
ATOM    866  CA  GLY A 116     -18.549 -19.884   7.574  1.00 93.72           C  
ATOM    867  C   GLY A 116     -19.457 -19.548   6.373  1.00 93.72           C  
ATOM    868  O   GLY A 116     -18.948 -19.102   5.341  1.00 93.72           O  
ATOM    869  N   PRO A 117     -20.789 -19.749   6.448  1.00 93.89           N  
ATOM    870  CA  PRO A 117     -21.701 -19.363   5.372  1.00 93.89           C  
ATOM    871  C   PRO A 117     -21.707 -17.858   5.088  1.00 93.89           C  
ATOM    872  CB  PRO A 117     -23.085 -19.865   5.798  1.00 93.89           C  
ATOM    873  O   PRO A 117     -21.664 -17.481   3.918  1.00 93.89           O  
ATOM    874  CG  PRO A 117     -22.750 -21.050   6.702  1.00 93.89           C  
ATOM    875  CD  PRO A 117     -21.496 -20.562   7.424  1.00 93.89           C  
ATOM    876  N   ALA A 118     -21.718 -17.017   6.128  1.00 95.70           N  
ATOM    877  CA  ALA A 118     -21.688 -15.560   5.995  1.00 95.70           C  
ATOM    878  C   ALA A 118     -20.375 -15.085   5.345  1.00 95.70           C  
ATOM    879  CB  ALA A 118     -21.927 -14.959   7.385  1.00 95.70           C  
ATOM    880  O   ALA A 118     -20.410 -14.377   4.337  1.00 95.70           O  
ATOM    881  N   LEU A 119     -19.237 -15.610   5.816  1.00 95.09           N  
ATOM    882  CA  LEU A 119     -17.910 -15.413   5.226  1.00 95.09           C  
ATOM    883  C   LEU A 119     -17.896 -15.728   3.729  1.00 95.09           C  
ATOM    884  CB  LEU A 119     -16.908 -16.308   5.979  1.00 95.09           C  
ATOM    885  O   LEU A 119     -17.386 -14.950   2.933  1.00 95.09           O  
ATOM    886  CG  LEU A 119     -15.530 -16.484   5.307  1.00 95.09           C  
ATOM    887  CD1 LEU A 119     -14.764 -15.171   5.194  1.00 95.09           C  
ATOM    888  CD2 LEU A 119     -14.741 -17.516   6.106  1.00 95.09           C  
ATOM    889  N   LYS A 120     -18.470 -16.863   3.318  1.00 94.78           N  
ATOM    890  CA  LYS A 120     -18.467 -17.283   1.910  1.00 94.78           C  
ATOM    891  C   LYS A 120     -19.250 -16.325   1.009  1.00 94.78           C  
ATOM    892  CB  LYS A 120     -18.979 -18.724   1.836  1.00 94.78           C  
ATOM    893  O   LYS A 120     -18.848 -16.112  -0.134  1.00 94.78           O  
ATOM    894  CG  LYS A 120     -18.977 -19.292   0.410  1.00 94.78           C  
ATOM    895  CD  LYS A 120     -19.122 -20.815   0.475  1.00 94.78           C  
ATOM    896  CE  LYS A 120     -19.320 -21.410  -0.919  1.00 94.78           C  
ATOM    897  NZ  LYS A 120     -18.895 -22.830  -0.953  1.00 94.78           N  
ATOM    898  N   VAL A 121     -20.356 -15.758   1.500  1.00 96.48           N  
ATOM    899  CA  VAL A 121     -21.131 -14.751   0.755  1.00 96.48           C  
ATOM    900  C   VAL A 121     -20.349 -13.450   0.639  1.00 96.48           C  
ATOM    901  CB  VAL A 121     -22.508 -14.486   1.392  1.00 96.48           C  
ATOM    902  O   VAL A 121     -20.216 -12.934  -0.469  1.00 96.48           O  
ATOM    903  CG1 VAL A 121     -23.310 -13.462   0.578  1.00 96.48           C  
ATOM    904  CG2 VAL A 121     -23.339 -15.772   1.434  1.00 96.48           C  
ATOM    905  N   ALA A 122     -19.797 -12.964   1.751  1.00 96.76           N  
ATOM    906  CA  ALA A 122     -18.996 -11.748   1.775  1.00 96.76           C  
ATOM    907  C   ALA A 122     -17.760 -11.885   0.871  1.00 96.76           C  
ATOM    908  CB  ALA A 122     -18.629 -11.460   3.232  1.00 96.76           C  
ATOM    909  O   ALA A 122     -17.502 -11.018   0.042  1.00 96.76           O  
ATOM    910  N   TYR A 123     -17.063 -13.026   0.929  1.00 96.75           N  
ATOM    911  CA  TYR A 123     -15.876 -13.284   0.114  1.00 96.75           C  
ATOM    912  C   TYR A 123     -16.212 -13.396  -1.375  1.00 96.75           C  
ATOM    913  CB  TYR A 123     -15.156 -14.546   0.609  1.00 96.75           C  
ATOM    914  O   TYR A 123     -15.490 -12.859  -2.210  1.00 96.75           O  
ATOM    915  CG  TYR A 123     -13.837 -14.770  -0.103  1.00 96.75           C  
ATOM    916  CD1 TYR A 123     -13.664 -15.840  -1.006  1.00 96.75           C  
ATOM    917  CD2 TYR A 123     -12.801 -13.839   0.095  1.00 96.75           C  
ATOM    918  CE1 TYR A 123     -12.453 -15.969  -1.717  1.00 96.75           C  
ATOM    919  CE2 TYR A 123     -11.596 -13.960  -0.614  1.00 96.75           C  
ATOM    920  OH  TYR A 123     -10.286 -15.081  -2.246  1.00 96.75           O  
ATOM    921  CZ  TYR A 123     -11.428 -15.019  -1.524  1.00 96.75           C  
ATOM    922  N   GLN A 124     -17.337 -14.031  -1.739  1.00 96.93           N  
ATOM    923  CA  GLN A 124     -17.813 -13.981  -3.124  1.00 96.93           C  
ATOM    924  C   GLN A 124     -18.149 -12.552  -3.559  1.00 96.93           C  
ATOM    925  CB  GLN A 124     -19.038 -14.878  -3.355  1.00 96.93           C  
ATOM    926  O   GLN A 124     -17.840 -12.198  -4.694  1.00 96.93           O  
ATOM    927  CG  GLN A 124     -18.652 -16.313  -3.711  1.00 96.93           C  
ATOM    928  CD  GLN A 124     -19.846 -17.116  -4.218  1.00 96.93           C  
ATOM    929  NE2 GLN A 124     -19.820 -17.564  -5.457  1.00 96.93           N  
ATOM    930  OE1 GLN A 124     -20.821 -17.367  -3.517  1.00 96.93           O  
ATOM    931  N   GLY A 125     -18.744 -11.734  -2.687  1.00 97.20           N  
ATOM    932  CA  GLY A 125     -19.006 -10.323  -2.966  1.00 97.20           C  
ATOM    933  C   GLY A 125     -17.726  -9.534  -3.239  1.00 97.20           C  
ATOM    934  O   GLY A 125     -17.608  -8.934  -4.307  1.00 97.20           O  
ATOM    935  N   GLY A 126     -16.732  -9.637  -2.352  1.00 96.91           N  
ATOM    936  CA  GLY A 126     -15.412  -9.032  -2.546  1.00 96.91           C  
ATOM    937  C   GLY A 126     -14.710  -9.558  -3.801  1.00 96.91           C  
ATOM    938  O   GLY A 126     -14.098  -8.793  -4.545  1.00 96.91           O  
ATOM    939  N   SER A 127     -14.880 -10.846  -4.126  1.00 97.86           N  
ATOM    940  CA  SER A 127     -14.269 -11.445  -5.318  1.00 97.86           C  
ATOM    941  C   SER A 127     -14.721 -10.830  -6.635  1.00 97.86           C  
ATOM    942  CB  SER A 127     -14.448 -12.960  -5.359  1.00 97.86           C  
ATOM    943  O   SER A 127     -13.936 -10.769  -7.578  1.00 97.86           O  
ATOM    944  OG  SER A 127     -15.732 -13.326  -5.829  1.00 97.86           O  
ATOM    945  N   VAL A 128     -15.963 -10.345  -6.716  1.00 98.52           N  
ATOM    946  CA  VAL A 128     -16.428  -9.632  -7.910  1.00 98.52           C  
ATOM    947  C   VAL A 128     -15.606  -8.367  -8.107  1.00 98.52           C  
ATOM    948  CB  VAL A 128     -17.904  -9.254  -7.786  1.00 98.52           C  
ATOM    949  O   VAL A 128     -15.189  -8.101  -9.232  1.00 98.52           O  
ATOM    950  CG1 VAL A 128     -18.413  -8.453  -8.984  1.00 98.52           C  
ATOM    951  CG2 VAL A 128     -18.794 -10.496  -7.650  1.00 98.52           C  
ATOM    952  N   MET A 129     -15.341  -7.621  -7.032  1.00 97.56           N  
ATOM    953  CA  MET A 129     -14.535  -6.408  -7.092  1.00 97.56           C  
ATOM    954  C   MET A 129     -13.095  -6.730  -7.500  1.00 97.56           C  
ATOM    955  CB  MET A 129     -14.623  -5.662  -5.750  1.00 97.56           C  
ATOM    956  O   MET A 129     -12.604  -6.193  -8.489  1.00 97.56           O  
ATOM    957  CG  MET A 129     -13.855  -4.340  -5.744  1.00 97.56           C  
ATOM    958  SD  MET A 129     -14.059  -3.338  -7.237  1.00 97.56           S  
ATOM    959  CE  MET A 129     -13.906  -1.707  -6.500  1.00 97.56           C  
ATOM    960  N   GLY A 130     -12.450  -7.695  -6.841  1.00 97.12           N  
ATOM    961  CA  GLY A 130     -11.069  -8.058  -7.165  1.00 97.12           C  
ATOM    962  C   GLY A 130     -10.869  -8.598  -8.583  1.00 97.12           C  
ATOM    963  O   GLY A 130      -9.929  -8.203  -9.277  1.00 97.12           O  
ATOM    964  N   LEU A 131     -11.781  -9.448  -9.062  1.00 98.53           N  
ATOM    965  CA  LEU A 131     -11.764  -9.936 -10.444  1.00 98.53           C  
ATOM    966  C   LEU A 131     -12.050  -8.817 -11.454  1.00 98.53           C  
ATOM    967  CB  LEU A 131     -12.796 -11.062 -10.594  1.00 98.53           C  
ATOM    968  O   LEU A 131     -11.452  -8.811 -12.530  1.00 98.53           O  
ATOM    969  CG  LEU A 131     -12.450 -12.361  -9.849  1.00 98.53           C  
ATOM    970  CD1 LEU A 131     -13.670 -13.283  -9.845  1.00 98.53           C  
ATOM    971  CD2 LEU A 131     -11.292 -13.104 -10.514  1.00 98.53           C  
ATOM    972  N   SER A 132     -12.919  -7.863 -11.105  1.00 98.39           N  
ATOM    973  CA  SER A 132     -13.187  -6.680 -11.931  1.00 98.39           C  
ATOM    974  C   SER A 132     -11.961  -5.778 -12.018  1.00 98.39           C  
ATOM    975  CB  SER A 132     -14.386  -5.883 -11.411  1.00 98.39           C  
ATOM    976  O   SER A 132     -11.595  -5.381 -13.118  1.00 98.39           O  
ATOM    977  OG  SER A 132     -15.540  -6.697 -11.438  1.00 98.39           O  
ATOM    978  N   VAL A 133     -11.273  -5.524 -10.901  1.00 97.95           N  
ATOM    979  CA  VAL A 133     -10.031  -4.738 -10.866  1.00 97.95           C  
ATOM    980  C   VAL A 133      -8.968  -5.356 -11.771  1.00 97.95           C  
ATOM    981  CB  VAL A 133      -9.524  -4.566  -9.418  1.00 97.95           C  
ATOM    982  O   VAL A 133      -8.510  -4.709 -12.711  1.00 97.95           O  
ATOM    983  CG1 VAL A 133      -8.058  -4.114  -9.359  1.00 97.95           C  
ATOM    984  CG2 VAL A 133     -10.390  -3.535  -8.692  1.00 97.95           C  
ATOM    985  N   GLY A 134      -8.612  -6.627 -11.554  1.00 97.31           N  
ATOM    986  CA  GLY A 134      -7.601  -7.294 -12.380  1.00 97.31           C  
ATOM    987  C   GLY A 134      -8.024  -7.424 -13.850  1.00 97.31           C  
ATOM    988  O   GLY A 134      -7.214  -7.213 -14.755  1.00 97.31           O  
ATOM    989  N   GLY A 135      -9.302  -7.731 -14.091  1.00 98.19           N  
ATOM    990  CA  GLY A 135      -9.885  -7.868 -15.422  1.00 98.19           C  
ATOM    991  C   GLY A 135      -9.874  -6.561 -16.215  1.00 98.19           C  
ATOM    992  O   GLY A 135      -9.356  -6.536 -17.328  1.00 98.19           O  
ATOM    993  N   PHE A 136     -10.389  -5.464 -15.656  1.00 98.50           N  
ATOM    994  CA  PHE A 136     -10.419  -4.162 -16.329  1.00 98.50           C  
ATOM    995  C   PHE A 136      -9.017  -3.573 -16.511  1.00 98.50           C  
ATOM    996  CB  PHE A 136     -11.344  -3.188 -15.579  1.00 98.50           C  
ATOM    997  O   PHE A 136      -8.697  -3.114 -17.610  1.00 98.50           O  
ATOM    998  CG  PHE A 136     -12.828  -3.508 -15.657  1.00 98.50           C  
ATOM    999  CD1 PHE A 136     -13.443  -3.741 -16.903  1.00 98.50           C  
ATOM   1000  CD2 PHE A 136     -13.616  -3.510 -14.491  1.00 98.50           C  
ATOM   1001  CE1 PHE A 136     -14.821  -4.008 -16.977  1.00 98.50           C  
ATOM   1002  CE2 PHE A 136     -14.997  -3.767 -14.563  1.00 98.50           C  
ATOM   1003  CZ  PHE A 136     -15.598  -4.023 -15.806  1.00 98.50           C  
ATOM   1004  N   ALA A 137      -8.150  -3.663 -15.494  1.00 98.00           N  
ATOM   1005  CA  ALA A 137      -6.770  -3.182 -15.570  1.00 98.00           C  
ATOM   1006  C   ALA A 137      -6.009  -3.796 -16.754  1.00 98.00           C  
ATOM   1007  CB  ALA A 137      -6.046  -3.536 -14.268  1.00 98.00           C  
ATOM   1008  O   ALA A 137      -5.423  -3.074 -17.567  1.00 98.00           O  
ATOM   1009  N   LEU A 138      -6.040  -5.130 -16.867  1.00 98.18           N  
ATOM   1010  CA  LEU A 138      -5.327  -5.849 -17.922  1.00 98.18           C  
ATOM   1011  C   LEU A 138      -6.053  -5.803 -19.257  1.00 98.18           C  
ATOM   1012  CB  LEU A 138      -5.048  -7.302 -17.510  1.00 98.18           C  
ATOM   1013  O   LEU A 138      -5.379  -5.776 -20.279  1.00 98.18           O  
ATOM   1014  CG  LEU A 138      -4.115  -7.433 -16.303  1.00 98.18           C  
ATOM   1015  CD1 LEU A 138      -3.823  -8.899 -15.997  1.00 98.18           C  
ATOM   1016  CD2 LEU A 138      -2.771  -6.732 -16.517  1.00 98.18           C  
ATOM   1017  N   LEU A 139      -7.386  -5.754 -19.286  1.00 98.22           N  
ATOM   1018  CA  LEU A 139      -8.123  -5.587 -20.537  1.00 98.22           C  
ATOM   1019  C   LEU A 139      -7.742  -4.270 -21.219  1.00 98.22           C  
ATOM   1020  CB  LEU A 139      -9.634  -5.669 -20.266  1.00 98.22           C  
ATOM   1021  O   LEU A 139      -7.371  -4.279 -22.392  1.00 98.22           O  
ATOM   1022  CG  LEU A 139     -10.507  -5.453 -21.514  1.00 98.22           C  
ATOM   1023  CD1 LEU A 139     -10.263  -6.528 -22.577  1.00 98.22           C  
ATOM   1024  CD2 LEU A 139     -11.981  -5.489 -21.115  1.00 98.22           C  
ATOM   1025  N   GLY A 140      -7.781  -3.152 -20.487  1.00 97.77           N  
ATOM   1026  CA  GLY A 140      -7.383  -1.853 -21.027  1.00 97.77           C  
ATOM   1027  C   GLY A 140      -5.921  -1.834 -21.470  1.00 97.77           C  
ATOM   1028  O   GLY A 140      -5.619  -1.394 -22.580  1.00 97.77           O  
ATOM   1029  N   LEU A 141      -5.018  -2.401 -20.668  1.00 96.79           N  
ATOM   1030  CA  LEU A 141      -3.596  -2.435 -21.003  1.00 96.79           C  
ATOM   1031  C   LEU A 141      -3.280  -3.341 -22.207  1.00 96.79           C  
ATOM   1032  CB  LEU A 141      -2.816  -2.850 -19.750  1.00 96.79           C  
ATOM   1033  O   LEU A 141      -2.468  -2.979 -23.059  1.00 96.79           O  
ATOM   1034  CG  LEU A 141      -1.302  -2.655 -19.905  1.00 96.79           C  
ATOM   1035  CD1 LEU A 141      -0.902  -1.184 -20.056  1.00 96.79           C  
ATOM   1036  CD2 LEU A 141      -0.606  -3.198 -18.669  1.00 96.79           C  
ATOM   1037  N   VAL A 142      -3.945  -4.493 -22.326  1.00 97.08           N  
ATOM   1038  CA  VAL A 142      -3.834  -5.388 -23.488  1.00 97.08           C  
ATOM   1039  C   VAL A 142      -4.377  -4.712 -24.744  1.00 97.08           C  
ATOM   1040  CB  VAL A 142      -4.546  -6.730 -23.220  1.00 97.08           C  
ATOM   1041  O   VAL A 142      -3.745  -4.810 -25.794  1.00 97.08           O  
ATOM   1042  CG1 VAL A 142      -4.771  -7.555 -24.493  1.00 97.08           C  
ATOM   1043  CG2 VAL A 142      -3.713  -7.586 -22.253  1.00 97.08           C  
ATOM   1044  N   LEU A 143      -5.495  -3.982 -24.655  1.00 97.56           N  
ATOM   1045  CA  LEU A 143      -6.012  -3.187 -25.773  1.00 97.56           C  
ATOM   1046  C   LEU A 143      -5.000  -2.122 -26.213  1.00 97.56           C  
ATOM   1047  CB  LEU A 143      -7.356  -2.542 -25.388  1.00 97.56           C  
ATOM   1048  O   LEU A 143      -4.717  -2.018 -27.406  1.00 97.56           O  
ATOM   1049  CG  LEU A 143      -8.551  -3.511 -25.358  1.00 97.56           C  
ATOM   1050  CD1 LEU A 143      -9.750  -2.818 -24.707  1.00 97.56           C  
ATOM   1051  CD2 LEU A 143      -8.960  -3.956 -26.764  1.00 97.56           C  
ATOM   1052  N   VAL A 144      -4.390  -1.393 -25.271  1.00 98.12           N  
ATOM   1053  CA  VAL A 144      -3.323  -0.419 -25.570  1.00 98.12           C  
ATOM   1054  C   VAL A 144      -2.133  -1.096 -26.255  1.00 98.12           C  
ATOM   1055  CB  VAL A 144      -2.883   0.328 -24.290  1.00 98.12           C  
ATOM   1056  O   VAL A 144      -1.649  -0.615 -27.281  1.00 98.12           O  
ATOM   1057  CG1 VAL A 144      -1.589   1.137 -24.448  1.00 98.12           C  
ATOM   1058  CG2 VAL A 144      -3.976   1.302 -23.848  1.00 98.12           C  
ATOM   1059  N   TYR A 145      -1.687  -2.242 -25.738  1.00 97.32           N  
ATOM   1060  CA  TYR A 145      -0.573  -3.001 -26.304  1.00 97.32           C  
ATOM   1061  C   TYR A 145      -0.865  -3.529 -27.718  1.00 97.32           C  
ATOM   1062  CB  TYR A 145      -0.221  -4.145 -25.346  1.00 97.32           C  
ATOM   1063  O   TYR A 145      -0.023  -3.414 -28.608  1.00 97.32           O  
ATOM   1064  CG  TYR A 145       0.918  -5.013 -25.843  1.00 97.32           C  
ATOM   1065  CD1 TYR A 145       0.649  -6.244 -26.473  1.00 97.32           C  
ATOM   1066  CD2 TYR A 145       2.246  -4.568 -25.706  1.00 97.32           C  
ATOM   1067  CE1 TYR A 145       1.710  -7.027 -26.968  1.00 97.32           C  
ATOM   1068  CE2 TYR A 145       3.310  -5.350 -26.189  1.00 97.32           C  
ATOM   1069  OH  TYR A 145       4.070  -7.334 -27.294  1.00 97.32           O  
ATOM   1070  CZ  TYR A 145       3.041  -6.581 -26.822  1.00 97.32           C  
ATOM   1071  N   LEU A 146      -2.055  -4.083 -27.959  1.00 96.52           N  
ATOM   1072  CA  LEU A 146      -2.434  -4.635 -29.261  1.00 96.52           C  
ATOM   1073  C   LEU A 146      -2.679  -3.543 -30.307  1.00 96.52           C  
ATOM   1074  CB  LEU A 146      -3.678  -5.527 -29.097  1.00 96.52           C  
ATOM   1075  O   LEU A 146      -2.181  -3.652 -31.427  1.00 96.52           O  
ATOM   1076  CG  LEU A 146      -3.416  -6.868 -28.388  1.00 96.52           C  
ATOM   1077  CD1 LEU A 146      -4.734  -7.626 -28.227  1.00 96.52           C  
ATOM   1078  CD2 LEU A 146      -2.451  -7.741 -29.194  1.00 96.52           C  
ATOM   1079  N   ILE A 147      -3.416  -2.489 -29.953  1.00 97.38           N  
ATOM   1080  CA  ILE A 147      -3.808  -1.429 -30.889  1.00 97.38           C  
ATOM   1081  C   ILE A 147      -2.628  -0.489 -31.148  1.00 97.38           C  
ATOM   1082  CB  ILE A 147      -5.061  -0.679 -30.376  1.00 97.38           C  
ATOM   1083  O   ILE A 147      -2.193  -0.334 -32.287  1.00 97.38           O  
ATOM   1084  CG1 ILE A 147      -6.264  -1.647 -30.258  1.00 97.38           C  
ATOM   1085  CG2 ILE A 147      -5.421   0.499 -31.303  1.00 97.38           C  
ATOM   1086  CD1 ILE A 147      -7.475  -1.049 -29.529  1.00 97.38           C  
ATOM   1087  N   PHE A 148      -2.074   0.130 -30.106  1.00 97.82           N  
ATOM   1088  CA  PHE A 148      -1.014   1.126 -30.278  1.00 97.82           C  
ATOM   1089  C   PHE A 148       0.363   0.474 -30.396  1.00 97.82           C  
ATOM   1090  CB  PHE A 148      -1.069   2.148 -29.138  1.00 97.82           C  
ATOM   1091  O   PHE A 148       1.162   0.849 -31.253  1.00 97.82           O  
ATOM   1092  CG  PHE A 148      -2.403   2.856 -29.018  1.00 97.82           C  
ATOM   1093  CD1 PHE A 148      -2.855   3.674 -30.066  1.00 97.82           C  
ATOM   1094  CD2 PHE A 148      -3.193   2.706 -27.866  1.00 97.82           C  
ATOM   1095  CE1 PHE A 148      -4.088   4.338 -29.962  1.00 97.82           C  
ATOM   1096  CE2 PHE A 148      -4.424   3.375 -27.754  1.00 97.82           C  
ATOM   1097  CZ  PHE A 148      -4.870   4.192 -28.805  1.00 97.82           C  
ATOM   1098  N   GLY A 149       0.630  -0.544 -29.576  1.00 95.90           N  
ATOM   1099  CA  GLY A 149       1.922  -1.223 -29.575  1.00 95.90           C  
ATOM   1100  C   GLY A 149       2.177  -2.042 -30.842  1.00 95.90           C  
ATOM   1101  O   GLY A 149       3.215  -1.853 -31.477  1.00 95.90           O  
ATOM   1102  N   LYS A 150       1.244  -2.932 -31.214  1.00 94.65           N  
ATOM   1103  CA  LYS A 150       1.390  -3.858 -32.353  1.00 94.65           C  
ATOM   1104  C   LYS A 150       0.794  -3.336 -33.657  1.00 94.65           C  
ATOM   1105  CB  LYS A 150       0.827  -5.250 -32.001  1.00 94.65           C  
ATOM   1106  O   LYS A 150       1.501  -3.307 -34.655  1.00 94.65           O  
ATOM   1107  CG  LYS A 150       1.627  -6.006 -30.928  1.00 94.65           C  
ATOM   1108  CD  LYS A 150       3.020  -6.396 -31.443  1.00 94.65           C  
ATOM   1109  CE  LYS A 150       3.799  -7.182 -30.389  1.00 94.65           C  
ATOM   1110  NZ  LYS A 150       5.189  -7.440 -30.846  1.00 94.65           N  
ATOM   1111  N   TRP A 151      -0.474  -2.925 -33.677  1.00 96.05           N  
ATOM   1112  CA  TRP A 151      -1.125  -2.518 -34.930  1.00 96.05           C  
ATOM   1113  C   TRP A 151      -0.598  -1.179 -35.468  1.00 96.05           C  
ATOM   1114  CB  TRP A 151      -2.647  -2.540 -34.759  1.00 96.05           C  
ATOM   1115  O   TRP A 151      -0.318  -1.075 -36.658  1.00 96.05           O  
ATOM   1116  CG  TRP A 151      -3.420  -2.049 -35.939  1.00 96.05           C  
ATOM   1117  CD1 TRP A 151      -3.435  -2.632 -37.158  1.00 96.05           C  
ATOM   1118  CD2 TRP A 151      -4.268  -0.864 -36.051  1.00 96.05           C  
ATOM   1119  CE2 TRP A 151      -4.784  -0.808 -37.380  1.00 96.05           C  
ATOM   1120  CE3 TRP A 151      -4.660   0.165 -35.166  1.00 96.05           C  
ATOM   1121  NE1 TRP A 151      -4.239  -1.904 -38.010  1.00 96.05           N  
ATOM   1122  CH2 TRP A 151      -6.038   1.203 -36.900  1.00 96.05           C  
ATOM   1123  CZ2 TRP A 151      -5.648   0.208 -37.812  1.00 96.05           C  
ATOM   1124  CZ3 TRP A 151      -5.551   1.174 -35.581  1.00 96.05           C  
ATOM   1125  N   MET A 152      -0.374  -0.186 -34.600  1.00 96.66           N  
ATOM   1126  CA  MET A 152       0.280   1.079 -34.980  1.00 96.66           C  
ATOM   1127  C   MET A 152       1.815   1.034 -34.925  1.00 96.66           C  
ATOM   1128  CB  MET A 152      -0.249   2.246 -34.136  1.00 96.66           C  
ATOM   1129  O   MET A 152       2.463   2.040 -35.209  1.00 96.66           O  
ATOM   1130  CG  MET A 152      -1.746   2.459 -34.329  1.00 96.66           C  
ATOM   1131  SD  MET A 152      -2.324   4.062 -33.721  1.00 96.66           S  
ATOM   1132  CE  MET A 152      -3.976   3.983 -34.450  1.00 96.66           C  
ATOM   1133  N   GLY A 153       2.407  -0.101 -34.540  1.00 95.83           N  
ATOM   1134  CA  GLY A 153       3.857  -0.301 -34.544  1.00 95.83           C  
ATOM   1135  C   GLY A 153       4.645   0.573 -33.560  1.00 95.83           C  
ATOM   1136  O   GLY A 153       5.842   0.769 -33.758  1.00 95.83           O  
ATOM   1137  N   GLN A 154       4.037   1.102 -32.489  1.00 96.94           N  
ATOM   1138  CA  GLN A 154       4.783   1.909 -31.509  1.00 96.94           C  
ATOM   1139  C   GLN A 154       5.838   1.092 -30.745  1.00 96.94           C  
ATOM   1140  CB  GLN A 154       3.841   2.558 -30.494  1.00 96.94           C  
ATOM   1141  O   GLN A 154       6.881   1.625 -30.383  1.00 96.94           O  
ATOM   1142  CG  GLN A 154       2.906   3.636 -31.063  1.00 96.94           C  
ATOM   1143  CD  GLN A 154       2.099   4.287 -29.941  1.00 96.94           C  
ATOM   1144  NE2 GLN A 154       1.413   5.381 -30.178  1.00 96.94           N  
ATOM   1145  OE1 GLN A 154       2.086   3.835 -28.810  1.00 96.94           O  
ATOM   1146  N   VAL A 155       5.609  -0.210 -30.530  1.00 94.92           N  
ATOM   1147  CA  VAL A 155       6.618  -1.120 -29.946  1.00 94.92           C  
ATOM   1148  C   VAL A 155       7.673  -1.512 -30.987  1.00 94.92           C  
ATOM   1149  CB  VAL A 155       5.929  -2.346 -29.311  1.00 94.92           C  
ATOM   1150  O   VAL A 155       8.780  -1.928 -30.642  1.00 94.92           O  
ATOM   1151  CG1 VAL A 155       6.895  -3.432 -28.822  1.00 94.92           C  
ATOM   1152  CG2 VAL A 155       5.110  -1.921 -28.086  1.00 94.92           C  
ATOM   1153  N   ASP A 156       7.370  -1.343 -32.275  1.00 92.33           N  
ATOM   1154  CA  ASP A 156       8.338  -1.504 -33.356  1.00 92.33           C  
ATOM   1155  C   ASP A 156       9.186  -0.247 -33.574  1.00 92.33           C  
ATOM   1156  CB  ASP A 156       7.641  -1.958 -34.646  1.00 92.33           C  
ATOM   1157  O   ASP A 156      10.217  -0.316 -34.240  1.00 92.33           O  
ATOM   1158  CG  ASP A 156       6.937  -3.303 -34.458  1.00 92.33           C  
ATOM   1159  OD1 ASP A 156       7.545  -4.181 -33.795  1.00 92.33           O  
ATOM   1160  OD2 ASP A 156       5.809  -3.445 -34.968  1.00 92.33           O  
ATOM   1161  N   ASN A 157       8.822   0.885 -32.983  1.00 91.37           N  
ATOM   1162  CA  ASN A 157       9.535   2.139 -33.148  1.00 91.37           C  
ATOM   1163  C   ASN A 157       9.785   2.806 -31.794  1.00 91.37           C  
ATOM   1164  CB  ASN A 157       8.733   2.985 -34.128  1.00 91.37           C  
ATOM   1165  O   ASN A 157       9.053   3.691 -31.359  1.00 91.37           O  
ATOM   1166  CG  ASN A 157       9.527   4.149 -34.654  1.00 91.37           C  
ATOM   1167  ND2 ASN A 157       8.984   4.755 -35.681  1.00 91.37           N  
ATOM   1168  OD1 ASN A 157      10.609   4.507 -34.192  1.00 91.37           O  
ATOM   1169  N   LEU A 158      10.849   2.350 -31.135  1.00 92.07           N  
ATOM   1170  CA  LEU A 158      11.233   2.758 -29.781  1.00 92.07           C  
ATOM   1171  C   LEU A 158      12.229   3.929 -29.762  1.00 92.07           C  
ATOM   1172  CB  LEU A 158      11.757   1.523 -29.028  1.00 92.07           C  
ATOM   1173  O   LEU A 158      12.875   4.177 -28.749  1.00 92.07           O  
ATOM   1174  CG  LEU A 158      10.704   0.422 -28.817  1.00 92.07           C  
ATOM   1175  CD1 LEU A 158      11.402  -0.823 -28.279  1.00 92.07           C  
ATOM   1176  CD2 LEU A 158       9.620   0.851 -27.826  1.00 92.07           C  
ATOM   1177  N   ASN A 159      12.387   4.635 -30.882  1.00 91.39           N  
ATOM   1178  CA  ASN A 159      13.236   5.821 -30.945  1.00 91.39           C  
ATOM   1179  C   ASN A 159      12.603   6.996 -30.181  1.00 91.39           C  
ATOM   1180  CB  ASN A 159      13.518   6.160 -32.417  1.00 91.39           C  
ATOM   1181  O   ASN A 159      11.395   7.021 -29.938  1.00 91.39           O  
ATOM   1182  CG  ASN A 159      14.347   5.087 -33.098  1.00 91.39           C  
ATOM   1183  ND2 ASN A 159      13.996   4.699 -34.300  1.00 91.39           N  
ATOM   1184  OD1 ASN A 159      15.308   4.569 -32.558  1.00 91.39           O  
ATOM   1185  N   ILE A 160      13.425   7.985 -29.826  1.00 91.53           N  
ATOM   1186  CA  ILE A 160      12.951   9.238 -29.228  1.00 91.53           C  
ATOM   1187  C   ILE A 160      12.415  10.140 -30.340  1.00 91.53           C  
ATOM   1188  CB  ILE A 160      14.071   9.933 -28.428  1.00 91.53           C  
ATOM   1189  O   ILE A 160      13.125  10.442 -31.299  1.00 91.53           O  
ATOM   1190  CG1 ILE A 160      14.539   9.057 -27.247  1.00 91.53           C  
ATOM   1191  CG2 ILE A 160      13.602  11.293 -27.872  1.00 91.53           C  
ATOM   1192  CD1 ILE A 160      15.996   9.349 -26.888  1.00 91.53           C  
ATOM   1193  N   TYR A 161      11.174  10.587 -30.183  1.00 91.67           N  
ATOM   1194  CA  TYR A 161      10.511  11.560 -31.044  1.00 91.67           C  
ATOM   1195  C   TYR A 161      10.403  12.896 -30.335  1.00 91.67           C  
ATOM   1196  CB  TYR A 161       9.115  11.058 -31.431  1.00 91.67           C  
ATOM   1197  O   TYR A 161      10.282  12.940 -29.115  1.00 91.67           O  
ATOM   1198  CG  TYR A 161       9.193   9.924 -32.419  1.00 91.67           C  
ATOM   1199  CD1 TYR A 161       9.160  10.200 -33.797  1.00 91.67           C  
ATOM   1200  CD2 TYR A 161       9.453   8.625 -31.955  1.00 91.67           C  
ATOM   1201  CE1 TYR A 161       9.462   9.182 -34.713  1.00 91.67           C  
ATOM   1202  CE2 TYR A 161       9.744   7.596 -32.863  1.00 91.67           C  
ATOM   1203  OH  TYR A 161      10.301   7.011 -35.112  1.00 91.67           O  
ATOM   1204  CZ  TYR A 161       9.801   7.904 -34.237  1.00 91.67           C  
ATOM   1205  N   THR A 162      10.369  13.972 -31.112  1.00 91.32           N  
ATOM   1206  CA  THR A 162      10.061  15.313 -30.621  1.00 91.32           C  
ATOM   1207  C   THR A 162       8.801  15.802 -31.324  1.00 91.32           C  
ATOM   1208  CB  THR A 162      11.247  16.262 -30.826  1.00 91.32           C  
ATOM   1209  O   THR A 162       8.737  15.771 -32.554  1.00 91.32           O  
ATOM   1210  CG2 THR A 162      11.019  17.614 -30.168  1.00 91.32           C  
ATOM   1211  OG1 THR A 162      12.415  15.724 -30.248  1.00 91.32           O  
ATOM   1212  N   ASN A 163       7.774  16.203 -30.571  1.00 91.06           N  
ATOM   1213  CA  ASN A 163       6.557  16.764 -31.168  1.00 91.06           C  
ATOM   1214  C   ASN A 163       6.701  18.273 -31.448  1.00 91.06           C  
ATOM   1215  CB  ASN A 163       5.309  16.407 -30.330  1.00 91.06           C  
ATOM   1216  O   ASN A 163       7.747  18.878 -31.226  1.00 91.06           O  
ATOM   1217  CG  ASN A 163       5.155  17.182 -29.036  1.00 91.06           C  
ATOM   1218  ND2 ASN A 163       4.101  16.891 -28.317  1.00 91.06           N  
ATOM   1219  OD1 ASN A 163       5.923  18.070 -28.704  1.00 91.06           O  
ATOM   1220  N   TRP A 164       5.615  18.891 -31.915  1.00 89.42           N  
ATOM   1221  CA  TRP A 164       5.560  20.303 -32.299  1.00 89.42           C  
ATOM   1222  C   TRP A 164       5.847  21.300 -31.157  1.00 89.42           C  
ATOM   1223  CB  TRP A 164       4.182  20.558 -32.924  1.00 89.42           C  
ATOM   1224  O   TRP A 164       6.178  22.448 -31.437  1.00 89.42           O  
ATOM   1225  CG  TRP A 164       3.022  20.516 -31.971  1.00 89.42           C  
ATOM   1226  CD1 TRP A 164       2.323  19.422 -31.575  1.00 89.42           C  
ATOM   1227  CD2 TRP A 164       2.418  21.644 -31.268  1.00 89.42           C  
ATOM   1228  CE2 TRP A 164       1.348  21.155 -30.461  1.00 89.42           C  
ATOM   1229  CE3 TRP A 164       2.689  23.029 -31.206  1.00 89.42           C  
ATOM   1230  NE1 TRP A 164       1.347  19.795 -30.667  1.00 89.42           N  
ATOM   1231  CH2 TRP A 164       0.853  23.369 -29.627  1.00 89.42           C  
ATOM   1232  CZ2 TRP A 164       0.568  21.994 -29.657  1.00 89.42           C  
ATOM   1233  CZ3 TRP A 164       1.916  23.881 -30.394  1.00 89.42           C  
ATOM   1234  N   LEU A 165       5.754  20.873 -29.892  1.00 87.90           N  
ATOM   1235  CA  LEU A 165       6.062  21.683 -28.703  1.00 87.90           C  
ATOM   1236  C   LEU A 165       7.476  21.464 -28.161  1.00 87.90           C  
ATOM   1237  CB  LEU A 165       5.041  21.355 -27.608  1.00 87.90           C  
ATOM   1238  O   LEU A 165       7.839  22.066 -27.154  1.00 87.90           O  
ATOM   1239  CG  LEU A 165       3.680  21.985 -27.883  1.00 87.90           C  
ATOM   1240  CD1 LEU A 165       2.659  21.252 -27.043  1.00 87.90           C  
ATOM   1241  CD2 LEU A 165       3.653  23.480 -27.559  1.00 87.90           C  
ATOM   1242  N   GLY A 166       8.265  20.584 -28.779  1.00 83.76           N  
ATOM   1243  CA  GLY A 166       9.583  20.220 -28.261  1.00 83.76           C  
ATOM   1244  C   GLY A 166       9.557  19.137 -27.177  1.00 83.76           C  
ATOM   1245  O   GLY A 166      10.585  18.887 -26.554  1.00 83.76           O  
ATOM   1246  N   ILE A 167       8.421  18.466 -26.946  1.00 86.90           N  
ATOM   1247  CA  ILE A 167       8.351  17.350 -25.991  1.00 86.90           C  
ATOM   1248  C   ILE A 167       9.027  16.138 -26.606  1.00 86.90           C  
ATOM   1249  CB  ILE A 167       6.899  17.037 -25.585  1.00 86.90           C  
ATOM   1250  O   ILE A 167       8.631  15.693 -27.683  1.00 86.90           O  
ATOM   1251  CG1 ILE A 167       6.375  18.206 -24.739  1.00 86.90           C  
ATOM   1252  CG2 ILE A 167       6.757  15.726 -24.783  1.00 86.90           C  
ATOM   1253  CD1 ILE A 167       4.862  18.344 -24.792  1.00 86.90           C  
ATOM   1254  N   ASN A 168      10.015  15.599 -25.893  1.00 90.33           N  
ATOM   1255  CA  ASN A 168      10.730  14.383 -26.252  1.00 90.33           C  
ATOM   1256  C   ASN A 168      10.038  13.167 -25.644  1.00 90.33           C  
ATOM   1257  CB  ASN A 168      12.185  14.471 -25.787  1.00 90.33           C  
ATOM   1258  O   ASN A 168       9.806  13.114 -24.440  1.00 90.33           O  
ATOM   1259  CG  ASN A 168      12.893  15.672 -26.368  1.00 90.33           C  
ATOM   1260  ND2 ASN A 168      13.676  16.347 -25.567  1.00 90.33           N  
ATOM   1261  OD1 ASN A 168      12.767  16.007 -27.537  1.00 90.33           O  
ATOM   1262  N   PHE A 169       9.716  12.166 -26.451  1.00 92.92           N  
ATOM   1263  CA  PHE A 169       8.974  11.010 -25.968  1.00 92.92           C  
ATOM   1264  C   PHE A 169       9.264   9.749 -26.772  1.00 92.92           C  
ATOM   1265  CB  PHE A 169       7.473  11.335 -25.956  1.00 92.92           C  
ATOM   1266  O   PHE A 169       9.577   9.800 -27.960  1.00 92.92           O  
ATOM   1267  CG  PHE A 169       6.853  11.553 -27.320  1.00 92.92           C  
ATOM   1268  CD1 PHE A 169       7.018  12.784 -27.971  1.00 92.92           C  
ATOM   1269  CD2 PHE A 169       6.162  10.513 -27.966  1.00 92.92           C  
ATOM   1270  CE1 PHE A 169       6.538  12.964 -29.275  1.00 92.92           C  
ATOM   1271  CE2 PHE A 169       5.654  10.702 -29.264  1.00 92.92           C  
ATOM   1272  CZ  PHE A 169       5.841  11.931 -29.921  1.00 92.92           C  
ATOM   1273  N   VAL A 170       9.099   8.600 -26.121  1.00 94.63           N  
ATOM   1274  CA  VAL A 170       8.977   7.308 -26.803  1.00 94.63           C  
ATOM   1275  C   VAL A 170       7.479   7.012 -26.971  1.00 94.63           C  
ATOM   1276  CB  VAL A 170       9.728   6.200 -26.047  1.00 94.63           C  
ATOM   1277  O   VAL A 170       6.759   7.047 -25.968  1.00 94.63           O  
ATOM   1278  CG1 VAL A 170       9.539   4.842 -26.734  1.00 94.63           C  
ATOM   1279  CG2 VAL A 170      11.231   6.500 -26.006  1.00 94.63           C  
ATOM   1280  N   PRO A 171       6.964   6.728 -28.186  1.00 95.94           N  
ATOM   1281  CA  PRO A 171       5.522   6.703 -28.454  1.00 95.94           C  
ATOM   1282  C   PRO A 171       4.736   5.752 -27.550  1.00 95.94           C  
ATOM   1283  CB  PRO A 171       5.390   6.317 -29.931  1.00 95.94           C  
ATOM   1284  O   PRO A 171       3.716   6.142 -26.977  1.00 95.94           O  
ATOM   1285  CG  PRO A 171       6.678   6.852 -30.548  1.00 95.94           C  
ATOM   1286  CD  PRO A 171       7.700   6.619 -29.440  1.00 95.94           C  
ATOM   1287  N   PHE A 172       5.231   4.522 -27.372  1.00 97.02           N  
ATOM   1288  CA  PHE A 172       4.546   3.541 -26.533  1.00 97.02           C  
ATOM   1289  C   PHE A 172       4.602   3.918 -25.052  1.00 97.02           C  
ATOM   1290  CB  PHE A 172       5.093   2.129 -26.783  1.00 97.02           C  
ATOM   1291  O   PHE A 172       3.574   3.855 -24.382  1.00 97.02           O  
ATOM   1292  CG  PHE A 172       4.205   1.055 -26.183  1.00 97.02           C  
ATOM   1293  CD1 PHE A 172       4.689   0.202 -25.173  1.00 97.02           C  
ATOM   1294  CD2 PHE A 172       2.869   0.936 -26.615  1.00 97.02           C  
ATOM   1295  CE1 PHE A 172       3.833  -0.754 -24.595  1.00 97.02           C  
ATOM   1296  CE2 PHE A 172       2.012  -0.005 -26.022  1.00 97.02           C  
ATOM   1297  CZ  PHE A 172       2.492  -0.844 -25.003  1.00 97.02           C  
ATOM   1298  N   ALA A 173       5.758   4.391 -24.567  1.00 95.47           N  
ATOM   1299  CA  ALA A 173       5.922   4.865 -23.194  1.00 95.47           C  
ATOM   1300  C   ALA A 173       4.944   6.005 -22.881  1.00 95.47           C  
ATOM   1301  CB  ALA A 173       7.373   5.305 -22.981  1.00 95.47           C  
ATOM   1302  O   ALA A 173       4.200   5.932 -21.912  1.00 95.47           O  
ATOM   1303  N   MET A 174       4.863   7.009 -23.757  1.00 95.60           N  
ATOM   1304  CA  MET A 174       3.946   8.140 -23.603  1.00 95.60           C  
ATOM   1305  C   MET A 174       2.471   7.712 -23.656  1.00 95.60           C  
ATOM   1306  CB  MET A 174       4.288   9.163 -24.693  1.00 95.60           C  
ATOM   1307  O   MET A 174       1.634   8.267 -22.946  1.00 95.60           O  
ATOM   1308  CG  MET A 174       3.543  10.491 -24.547  1.00 95.60           C  
ATOM   1309  SD  MET A 174       3.762  11.368 -22.979  1.00 95.60           S  
ATOM   1310  CE  MET A 174       5.421  12.059 -23.206  1.00 95.60           C  
ATOM   1311  N   THR A 175       2.138   6.702 -24.463  1.00 97.74           N  
ATOM   1312  CA  THR A 175       0.776   6.154 -24.540  1.00 97.74           C  
ATOM   1313  C   THR A 175       0.386   5.452 -23.235  1.00 97.74           C  
ATOM   1314  CB  THR A 175       0.633   5.210 -25.744  1.00 97.74           C  
ATOM   1315  O   THR A 175      -0.679   5.735 -22.682  1.00 97.74           O  
ATOM   1316  CG2 THR A 175      -0.789   4.680 -25.903  1.00 97.74           C  
ATOM   1317  OG1 THR A 175       0.933   5.909 -26.934  1.00 97.74           O  
ATOM   1318  N   VAL A 176       1.246   4.581 -22.692  1.00 96.95           N  
ATOM   1319  CA  VAL A 176       0.957   3.891 -21.421  1.00 96.95           C  
ATOM   1320  C   VAL A 176       1.015   4.826 -20.210  1.00 96.95           C  
ATOM   1321  CB  VAL A 176       1.828   2.645 -21.192  1.00 96.95           C  
ATOM   1322  O   VAL A 176       0.238   4.633 -19.278  1.00 96.95           O  
ATOM   1323  CG1 VAL A 176       1.580   1.578 -22.265  1.00 96.95           C  
ATOM   1324  CG2 VAL A 176       3.329   2.923 -21.100  1.00 96.95           C  
ATOM   1325  N   SER A 177       1.837   5.883 -20.243  1.00 95.20           N  
ATOM   1326  CA  SER A 177       1.799   6.959 -19.242  1.00 95.20           C  
ATOM   1327  C   SER A 177       0.431   7.638 -19.210  1.00 95.20           C  
ATOM   1328  CB  SER A 177       2.855   8.032 -19.526  1.00 95.20           C  
ATOM   1329  O   SER A 177      -0.100   7.893 -18.133  1.00 95.20           O  
ATOM   1330  OG  SER A 177       4.157   7.500 -19.451  1.00 95.20           O  
ATOM   1331  N   GLY A 178      -0.177   7.870 -20.382  1.00 96.66           N  
ATOM   1332  CA  GLY A 178      -1.553   8.356 -20.485  1.00 96.66           C  
ATOM   1333  C   GLY A 178      -2.549   7.411 -19.813  1.00 96.66           C  
ATOM   1334  O   GLY A 178      -3.362   7.861 -19.011  1.00 96.66           O  
ATOM   1335  N   TYR A 179      -2.447   6.103 -20.075  1.00 97.89           N  
ATOM   1336  CA  TYR A 179      -3.301   5.085 -19.446  1.00 97.89           C  
ATOM   1337  C   TYR A 179      -3.188   5.074 -17.915  1.00 97.89           C  
ATOM   1338  CB  TYR A 179      -2.970   3.701 -20.025  1.00 97.89           C  
ATOM   1339  O   TYR A 179      -4.212   5.113 -17.230  1.00 97.89           O  
ATOM   1340  CG  TYR A 179      -3.863   2.587 -19.519  1.00 97.89           C  
ATOM   1341  CD1 TYR A 179      -3.401   1.704 -18.525  1.00 97.89           C  
ATOM   1342  CD2 TYR A 179      -5.158   2.431 -20.045  1.00 97.89           C  
ATOM   1343  CE1 TYR A 179      -4.237   0.674 -18.052  1.00 97.89           C  
ATOM   1344  CE2 TYR A 179      -6.001   1.416 -19.561  1.00 97.89           C  
ATOM   1345  OH  TYR A 179      -6.364  -0.451 -18.125  1.00 97.89           O  
ATOM   1346  CZ  TYR A 179      -5.546   0.541 -18.556  1.00 97.89           C  
ATOM   1347  N   ALA A 180      -1.961   5.071 -17.380  1.00 95.73           N  
ATOM   1348  CA  ALA A 180      -1.724   5.137 -15.938  1.00 95.73           C  
ATOM   1349  C   ALA A 180      -2.291   6.428 -15.337  1.00 95.73           C  
ATOM   1350  CB  ALA A 180      -0.224   4.992 -15.661  1.00 95.73           C  
ATOM   1351  O   ALA A 180      -3.060   6.356 -14.387  1.00 95.73           O  
ATOM   1352  N   LEU A 181      -2.019   7.585 -15.955  1.00 95.69           N  
ATOM   1353  CA  LEU A 181      -2.551   8.875 -15.510  1.00 95.69           C  
ATOM   1354  C   LEU A 181      -4.087   8.891 -15.487  1.00 95.69           C  
ATOM   1355  CB  LEU A 181      -1.990   9.978 -16.428  1.00 95.69           C  
ATOM   1356  O   LEU A 181      -4.683   9.430 -14.559  1.00 95.69           O  
ATOM   1357  CG  LEU A 181      -2.419  11.405 -16.043  1.00 95.69           C  
ATOM   1358  CD1 LEU A 181      -1.989  11.775 -14.626  1.00 95.69           C  
ATOM   1359  CD2 LEU A 181      -1.810  12.415 -17.014  1.00 95.69           C  
ATOM   1360  N   GLY A 182      -4.732   8.276 -16.482  1.00 96.60           N  
ATOM   1361  CA  GLY A 182      -6.184   8.101 -16.515  1.00 96.60           C  
ATOM   1362  C   GLY A 182      -6.697   7.326 -15.307  1.00 96.60           C  
ATOM   1363  O   GLY A 182      -7.644   7.766 -14.660  1.00 96.60           O  
ATOM   1364  N   CYS A 183      -6.035   6.221 -14.958  1.00 96.61           N  
ATOM   1365  CA  CYS A 183      -6.367   5.444 -13.765  1.00 96.61           C  
ATOM   1366  C   CYS A 183      -6.161   6.266 -12.479  1.00 96.61           C  
ATOM   1367  CB  CYS A 183      -5.547   4.144 -13.733  1.00 96.61           C  
ATOM   1368  O   CYS A 183      -7.051   6.268 -11.630  1.00 96.61           O  
ATOM   1369  SG  CYS A 183      -5.827   3.141 -15.226  1.00 96.61           S  
ATOM   1370  N   SER A 184      -5.048   7.006 -12.364  1.00 94.06           N  
ATOM   1371  CA  SER A 184      -4.693   7.785 -11.163  1.00 94.06           C  
ATOM   1372  C   SER A 184      -5.625   8.951 -10.908  1.00 94.06           C  
ATOM   1373  CB  SER A 184      -3.253   8.318 -11.225  1.00 94.06           C  
ATOM   1374  O   SER A 184      -5.930   9.237  -9.754  1.00 94.06           O  
ATOM   1375  OG  SER A 184      -2.300   7.385 -11.692  1.00 94.06           O  
ATOM   1376  N   ILE A 185      -6.107   9.617 -11.958  1.00 93.84           N  
ATOM   1377  CA  ILE A 185      -7.072  10.703 -11.786  1.00 93.84           C  
ATOM   1378  C   ILE A 185      -8.383  10.161 -11.233  1.00 93.84           C  
ATOM   1379  CB  ILE A 185      -7.236  11.516 -13.086  1.00 93.84           C  
ATOM   1380  O   ILE A 185      -8.875  10.706 -10.250  1.00 93.84           O  
ATOM   1381  CG1 ILE A 185      -5.917  12.293 -13.287  1.00 93.84           C  
ATOM   1382  CG2 ILE A 185      -8.445  12.471 -13.007  1.00 93.84           C  
ATOM   1383  CD1 ILE A 185      -5.948  13.368 -14.364  1.00 93.84           C  
ATOM   1384  N   ILE A 186      -8.919   9.078 -11.803  1.00 94.53           N  
ATOM   1385  CA  ILE A 186     -10.148   8.474 -11.271  1.00 94.53           C  
ATOM   1386  C   ILE A 186      -9.937   8.002  -9.833  1.00 94.53           C  
ATOM   1387  CB  ILE A 186     -10.642   7.326 -12.167  1.00 94.53           C  
ATOM   1388  O   ILE A 186     -10.710   8.379  -8.964  1.00 94.53           O  
ATOM   1389  CG1 ILE A 186     -10.900   7.762 -13.621  1.00 94.53           C  
ATOM   1390  CG2 ILE A 186     -11.919   6.699 -11.586  1.00 94.53           C  
ATOM   1391  CD1 ILE A 186     -11.799   8.975 -13.824  1.00 94.53           C  
ATOM   1392  N   ALA A 187      -8.848   7.278  -9.560  1.00 94.38           N  
ATOM   1393  CA  ALA A 187      -8.546   6.791  -8.218  1.00 94.38           C  
ATOM   1394  C   ALA A 187      -8.440   7.926  -7.191  1.00 94.38           C  
ATOM   1395  CB  ALA A 187      -7.258   5.964  -8.282  1.00 94.38           C  
ATOM   1396  O   ALA A 187      -8.996   7.812  -6.104  1.00 94.38           O  
ATOM   1397  N   MET A 188      -7.771   9.034  -7.536  1.00 94.15           N  
ATOM   1398  CA  MET A 188      -7.644  10.202  -6.658  1.00 94.15           C  
ATOM   1399  C   MET A 188      -9.014  10.777  -6.311  1.00 94.15           C  
ATOM   1400  CB  MET A 188      -6.774  11.273  -7.341  1.00 94.15           C  
ATOM   1401  O   MET A 188      -9.286  11.051  -5.145  1.00 94.15           O  
ATOM   1402  CG  MET A 188      -6.622  12.565  -6.522  1.00 94.15           C  
ATOM   1403  SD  MET A 188      -5.796  12.415  -4.914  1.00 94.15           S  
ATOM   1404  CE  MET A 188      -4.082  12.142  -5.426  1.00 94.15           C  
ATOM   1405  N   PHE A 189      -9.874  10.970  -7.311  1.00 92.39           N  
ATOM   1406  CA  PHE A 189     -11.199  11.521  -7.067  1.00 92.39           C  
ATOM   1407  C   PHE A 189     -12.089  10.552  -6.282  1.00 92.39           C  
ATOM   1408  CB  PHE A 189     -11.850  11.946  -8.377  1.00 92.39           C  
ATOM   1409  O   PHE A 189     -12.648  10.991  -5.285  1.00 92.39           O  
ATOM   1410  CG  PHE A 189     -11.469  13.323  -8.885  1.00 92.39           C  
ATOM   1411  CD1 PHE A 189     -12.109  14.450  -8.344  1.00 92.39           C  
ATOM   1412  CD2 PHE A 189     -10.559  13.493  -9.942  1.00 92.39           C  
ATOM   1413  CE1 PHE A 189     -11.829  15.733  -8.842  1.00 92.39           C  
ATOM   1414  CE2 PHE A 189     -10.248  14.777 -10.421  1.00 92.39           C  
ATOM   1415  CZ  PHE A 189     -10.882  15.901  -9.868  1.00 92.39           C  
ATOM   1416  N   ASP A 190     -12.150   9.270  -6.651  1.00 93.38           N  
ATOM   1417  CA  ASP A 190     -12.983   8.266  -5.971  1.00 93.38           C  
ATOM   1418  C   ASP A 190     -12.534   8.058  -4.511  1.00 93.38           C  
ATOM   1419  CB  ASP A 190     -12.925   6.921  -6.729  1.00 93.38           C  
ATOM   1420  O   ASP A 190     -13.357   7.940  -3.603  1.00 93.38           O  
ATOM   1421  CG  ASP A 190     -13.615   6.873  -8.106  1.00 93.38           C  
ATOM   1422  OD1 ASP A 190     -14.034   7.926  -8.638  1.00 93.38           O  
ATOM   1423  OD2 ASP A 190     -13.688   5.750  -8.663  1.00 93.38           O  
ATOM   1424  N   ARG A 191     -11.217   8.056  -4.240  1.00 91.31           N  
ATOM   1425  CA  ARG A 191     -10.682   7.930  -2.872  1.00 91.31           C  
ATOM   1426  C   ARG A 191     -10.876   9.179  -2.034  1.00 91.31           C  
ATOM   1427  CB  ARG A 191      -9.188   7.569  -2.882  1.00 91.31           C  
ATOM   1428  O   ARG A 191     -11.266   9.068  -0.877  1.00 91.31           O  
ATOM   1429  CG  ARG A 191      -8.934   6.070  -3.031  1.00 91.31           C  
ATOM   1430  CD  ARG A 191      -9.547   5.317  -1.845  1.00 91.31           C  
ATOM   1431  NE  ARG A 191      -8.701   4.207  -1.405  1.00 91.31           N  
ATOM   1432  NH1 ARG A 191     -10.179   3.266   0.104  1.00 91.31           N  
ATOM   1433  NH2 ARG A 191      -8.037   2.589  -0.021  1.00 91.31           N  
ATOM   1434  CZ  ARG A 191      -8.991   3.367  -0.436  1.00 91.31           C  
ATOM   1435  N   VAL A 192     -10.598  10.361  -2.578  1.00 93.28           N  
ATOM   1436  CA  VAL A 192     -10.760  11.615  -1.831  1.00 93.28           C  
ATOM   1437  C   VAL A 192     -12.241  11.926  -1.632  1.00 93.28           C  
ATOM   1438  CB  VAL A 192     -10.039  12.768  -2.546  1.00 93.28           C  
ATOM   1439  O   VAL A 192     -12.653  12.287  -0.534  1.00 93.28           O  
ATOM   1440  CG1 VAL A 192     -10.372  14.135  -1.942  1.00 93.28           C  
ATOM   1441  CG2 VAL A 192      -8.517  12.592  -2.463  1.00 93.28           C  
ATOM   1442  N   GLY A 193     -13.044  11.789  -2.685  1.00 92.18           N  
ATOM   1443  CA  GLY A 193     -14.486  11.989  -2.672  1.00 92.18           C  
ATOM   1444  C   GLY A 193     -15.182  11.014  -1.743  1.00 92.18           C  
ATOM   1445  O   GLY A 193     -15.816  11.435  -0.772  1.00 92.18           O  
ATOM   1446  N   GLY A 194     -14.998   9.721  -2.004  1.00 91.99           N  
ATOM   1447  CA  GLY A 194     -15.526   8.651  -1.173  1.00 91.99           C  
ATOM   1448  C   GLY A 194     -15.026   8.719   0.265  1.00 91.99           C  
ATOM   1449  O   GLY A 194     -15.843   8.645   1.173  1.00 91.99           O  
ATOM   1450  N   GLY A 195     -13.728   8.961   0.480  1.00 93.26           N  
ATOM   1451  CA  GLY A 195     -13.103   9.084   1.802  1.00 93.26           C  
ATOM   1452  C   GLY A 195     -13.653  10.249   2.631  1.00 93.26           C  
ATOM   1453  O   GLY A 195     -14.013  10.073   3.794  1.00 93.26           O  
ATOM   1454  N   VAL A 196     -13.795  11.436   2.026  1.00 95.50           N  
ATOM   1455  CA  VAL A 196     -14.399  12.598   2.704  1.00 95.50           C  
ATOM   1456  C   VAL A 196     -15.874  12.355   3.016  1.00 95.50           C  
ATOM   1457  CB  VAL A 196     -14.202  13.898   1.896  1.00 95.50           C  
ATOM   1458  O   VAL A 196     -16.354  12.824   4.047  1.00 95.50           O  
ATOM   1459  CG1 VAL A 196     -14.993  15.094   2.458  1.00 95.50           C  
ATOM   1460  CG2 VAL A 196     -12.727  14.327   1.905  1.00 95.50           C  
ATOM   1461  N   TYR A 197     -16.591  11.638   2.148  1.00 94.90           N  
ATOM   1462  CA  TYR A 197     -17.985  11.270   2.375  1.00 94.90           C  
ATOM   1463  C   TYR A 197     -18.127  10.304   3.560  1.00 94.90           C  
ATOM   1464  CB  TYR A 197     -18.580  10.698   1.079  1.00 94.90           C  
ATOM   1465  O   TYR A 197     -18.816  10.640   4.524  1.00 94.90           O  
ATOM   1466  CG  TYR A 197     -20.023  10.269   1.213  1.00 94.90           C  
ATOM   1467  CD1 TYR A 197     -20.337   9.032   1.800  1.00 94.90           C  
ATOM   1468  CD2 TYR A 197     -21.057  11.113   0.780  1.00 94.90           C  
ATOM   1469  CE1 TYR A 197     -21.675   8.656   1.991  1.00 94.90           C  
ATOM   1470  CE2 TYR A 197     -22.398  10.727   0.949  1.00 94.90           C  
ATOM   1471  OH  TYR A 197     -24.010   9.173   1.786  1.00 94.90           O  
ATOM   1472  CZ  TYR A 197     -22.712   9.505   1.573  1.00 94.90           C  
ATOM   1473  N   THR A 198     -17.459   9.144   3.500  1.00 94.44           N  
ATOM   1474  CA  THR A 198     -17.576   8.071   4.505  1.00 94.44           C  
ATOM   1475  C   THR A 198     -17.111   8.547   5.867  1.00 94.44           C  
ATOM   1476  CB  THR A 198     -16.852   6.773   4.088  1.00 94.44           C  
ATOM   1477  O   THR A 198     -17.900   8.569   6.803  1.00 94.44           O  
ATOM   1478  CG2 THR A 198     -15.372   6.923   3.741  1.00 94.44           C  
ATOM   1479  OG1 THR A 198     -16.857   5.845   5.141  1.00 94.44           O  
ATOM   1480  N   LYS A 199     -15.893   9.085   5.977  1.00 94.89           N  
ATOM   1481  CA  LYS A 199     -15.341   9.434   7.290  1.00 94.89           C  
ATOM   1482  C   LYS A 199     -15.996  10.644   7.932  1.00 94.89           C  
ATOM   1483  CB  LYS A 199     -13.816   9.576   7.216  1.00 94.89           C  
ATOM   1484  O   LYS A 199     -15.893  10.824   9.140  1.00 94.89           O  
ATOM   1485  CG  LYS A 199     -13.121   8.280   6.772  1.00 94.89           C  
ATOM   1486  CD  LYS A 199     -13.452   7.039   7.642  1.00 94.89           C  
ATOM   1487  CE  LYS A 199     -14.193   5.903   6.923  1.00 94.89           C  
ATOM   1488  NZ  LYS A 199     -14.396   4.724   7.800  1.00 94.89           N  
ATOM   1489  N   ALA A 200     -16.682  11.484   7.157  1.00 95.52           N  
ATOM   1490  CA  ALA A 200     -17.535  12.500   7.751  1.00 95.52           C  
ATOM   1491  C   ALA A 200     -18.789  11.877   8.376  1.00 95.52           C  
ATOM   1492  CB  ALA A 200     -17.886  13.551   6.702  1.00 95.52           C  
ATOM   1493  O   ALA A 200     -19.182  12.316   9.457  1.00 95.52           O  
ATOM   1494  N   ALA A 201     -19.411  10.909   7.690  1.00 95.52           N  
ATOM   1495  CA  ALA A 201     -20.612  10.213   8.152  1.00 95.52           C  
ATOM   1496  C   ALA A 201     -20.326   9.379   9.396  1.00 95.52           C  
ATOM   1497  CB  ALA A 201     -21.197   9.381   7.008  1.00 95.52           C  
ATOM   1498  O   ALA A 201     -20.963   9.616  10.419  1.00 95.52           O  
ATOM   1499  N   ASP A 202     -19.308   8.532   9.312  1.00 95.05           N  
ATOM   1500  CA  ASP A 202     -18.778   7.679  10.375  1.00 95.05           C  
ATOM   1501  C   ASP A 202     -18.469   8.499  11.641  1.00 95.05           C  
ATOM   1502  CB  ASP A 202     -17.530   7.018   9.768  1.00 95.05           C  
ATOM   1503  O   ASP A 202     -19.146   8.386  12.664  1.00 95.05           O  
ATOM   1504  CG  ASP A 202     -16.872   5.940  10.619  1.00 95.05           C  
ATOM   1505  OD1 ASP A 202     -17.374   5.690  11.734  1.00 95.05           O  
ATOM   1506  OD2 ASP A 202     -15.795   5.494  10.137  1.00 95.05           O  
ATOM   1507  N   MET A 203     -17.587   9.504  11.525  1.00 94.77           N  
ATOM   1508  CA  MET A 203     -17.204  10.371  12.646  1.00 94.77           C  
ATOM   1509  C   MET A 203     -18.405  11.037  13.327  1.00 94.77           C  
ATOM   1510  CB  MET A 203     -16.233  11.445  12.137  1.00 94.77           C  
ATOM   1511  O   MET A 203     -18.432  11.166  14.551  1.00 94.77           O  
ATOM   1512  CG  MET A 203     -15.712  12.374  13.244  1.00 94.77           C  
ATOM   1513  SD  MET A 203     -14.582  13.691  12.695  1.00 94.77           S  
ATOM   1514  CE  MET A 203     -13.229  12.673  12.050  1.00 94.77           C  
ATOM   1515  N   ALA A 204     -19.389  11.507  12.556  1.00 96.36           N  
ATOM   1516  CA  ALA A 204     -20.569  12.148  13.122  1.00 96.36           C  
ATOM   1517  C   ALA A 204     -21.518  11.132  13.776  1.00 96.36           C  
ATOM   1518  CB  ALA A 204     -21.257  12.964  12.026  1.00 96.36           C  
ATOM   1519  O   ALA A 204     -22.032  11.401  14.868  1.00 96.36           O  
ATOM   1520  N   ALA A 205     -21.736   9.986  13.124  1.00 95.61           N  
ATOM   1521  CA  ALA A 205     -22.594   8.911  13.601  1.00 95.61           C  
ATOM   1522  C   ALA A 205     -22.075   8.346  14.926  1.00 95.61           C  
ATOM   1523  CB  ALA A 205     -22.681   7.817  12.527  1.00 95.61           C  
ATOM   1524  O   ALA A 205     -22.833   8.290  15.898  1.00 95.61           O  
ATOM   1525  N   ASP A 206     -20.785   8.024  14.986  1.00 93.38           N  
ATOM   1526  CA  ASP A 206     -20.141   7.417  16.144  1.00 93.38           C  
ATOM   1527  C   ASP A 206     -19.984   8.394  17.304  1.00 93.38           C  
ATOM   1528  CB  ASP A 206     -18.783   6.822  15.718  1.00 93.38           C  
ATOM   1529  O   ASP A 206     -20.324   8.062  18.446  1.00 93.38           O  
ATOM   1530  CG  ASP A 206     -18.864   5.321  15.426  1.00 93.38           C  
ATOM   1531  OD1 ASP A 206     -20.002   4.803  15.344  1.00 93.38           O  
ATOM   1532  OD2 ASP A 206     -17.871   4.617  15.725  1.00 93.38           O  
ATOM   1533  N   LEU A 207     -19.542   9.627  17.035  1.00 92.73           N  
ATOM   1534  CA  LEU A 207     -19.350  10.618  18.089  1.00 92.73           C  
ATOM   1535  C   LEU A 207     -20.680  10.938  18.781  1.00 92.73           C  
ATOM   1536  CB  LEU A 207     -18.672  11.867  17.503  1.00 92.73           C  
ATOM   1537  O   LEU A 207     -20.793  10.789  19.999  1.00 92.73           O  
ATOM   1538  CG  LEU A 207     -18.224  12.896  18.552  1.00 92.73           C  
ATOM   1539  CD1 LEU A 207     -17.052  12.377  19.391  1.00 92.73           C  
ATOM   1540  CD2 LEU A 207     -17.779  14.180  17.846  1.00 92.73           C  
ATOM   1541  N   VAL A 208     -21.712  11.327  18.028  1.00 94.21           N  
ATOM   1542  CA  VAL A 208     -22.997  11.718  18.630  1.00 94.21           C  
ATOM   1543  C   VAL A 208     -23.762  10.498  19.134  1.00 94.21           C  
ATOM   1544  CB  VAL A 208     -23.861  12.547  17.665  1.00 94.21           C  
ATOM   1545  O   VAL A 208     -24.265  10.511  20.258  1.00 94.21           O  
ATOM   1546  CG1 VAL A 208     -25.129  13.054  18.361  1.00 94.21           C  
ATOM   1547  CG2 VAL A 208     -23.102  13.780  17.181  1.00 94.21           C  
ATOM   1548  N   GLY A 209     -23.818   9.427  18.341  1.00 93.42           N  
ATOM   1549  CA  GLY A 209     -24.537   8.207  18.692  1.00 93.42           C  
ATOM   1550  C   GLY A 209     -23.996   7.575  19.969  1.00 93.42           C  
ATOM   1551  O   GLY A 209     -24.729   7.453  20.952  1.00 93.42           O  
ATOM   1552  N   LYS A 210     -22.705   7.231  19.996  1.00 91.93           N  
ATOM   1553  CA  LYS A 210     -22.121   6.431  21.082  1.00 91.93           C  
ATOM   1554  C   LYS A 210     -21.734   7.259  22.302  1.00 91.93           C  
ATOM   1555  CB  LYS A 210     -20.903   5.649  20.568  1.00 91.93           C  
ATOM   1556  O   LYS A 210     -21.863   6.765  23.422  1.00 91.93           O  
ATOM   1557  CG  LYS A 210     -21.228   4.687  19.415  1.00 91.93           C  
ATOM   1558  CD  LYS A 210     -19.941   4.053  18.871  1.00 91.93           C  
ATOM   1559  CE  LYS A 210     -20.291   3.074  17.754  1.00 91.93           C  
ATOM   1560  NZ  LYS A 210     -19.088   2.589  17.046  1.00 91.93           N  
ATOM   1561  N   THR A 211     -21.243   8.491  22.121  1.00 91.07           N  
ATOM   1562  CA  THR A 211     -20.698   9.277  23.248  1.00 91.07           C  
ATOM   1563  C   THR A 211     -21.693  10.262  23.863  1.00 91.07           C  
ATOM   1564  CB  THR A 211     -19.353   9.959  22.936  1.00 91.07           C  
ATOM   1565  O   THR A 211     -21.648  10.468  25.077  1.00 91.07           O  
ATOM   1566  CG2 THR A 211     -18.355   9.054  22.215  1.00 91.07           C  
ATOM   1567  OG1 THR A 211     -19.488  11.140  22.194  1.00 91.07           O  
ATOM   1568  N   GLU A 212     -22.616  10.824  23.073  1.00 94.16           N  
ATOM   1569  CA  GLU A 212     -23.580  11.831  23.550  1.00 94.16           C  
ATOM   1570  C   GLU A 212     -24.960  11.236  23.837  1.00 94.16           C  
ATOM   1571  CB  GLU A 212     -23.705  12.996  22.552  1.00 94.16           C  
ATOM   1572  O   GLU A 212     -25.568  11.550  24.861  1.00 94.16           O  
ATOM   1573  CG  GLU A 212     -22.357  13.675  22.293  1.00 94.16           C  
ATOM   1574  CD  GLU A 212     -22.441  14.907  21.388  1.00 94.16           C  
ATOM   1575  OE1 GLU A 212     -21.363  15.457  21.082  1.00 94.16           O  
ATOM   1576  OE2 GLU A 212     -23.537  15.389  21.014  1.00 94.16           O  
ATOM   1577  N   LEU A 213     -25.450  10.363  22.952  1.00 93.03           N  
ATOM   1578  CA  LEU A 213     -26.795   9.787  23.037  1.00 93.03           C  
ATOM   1579  C   LEU A 213     -26.826   8.386  23.672  1.00 93.03           C  
ATOM   1580  CB  LEU A 213     -27.434   9.807  21.637  1.00 93.03           C  
ATOM   1581  O   LEU A 213     -27.906   7.898  24.000  1.00 93.03           O  
ATOM   1582  CG  LEU A 213     -27.572  11.201  20.993  1.00 93.03           C  
ATOM   1583  CD1 LEU A 213     -28.165  11.053  19.591  1.00 93.03           C  
ATOM   1584  CD2 LEU A 213     -28.480  12.133  21.799  1.00 93.03           C  
ATOM   1585  N   ASN A 214     -25.664   7.754  23.884  1.00 92.71           N  
ATOM   1586  CA  ASN A 214     -25.521   6.367  24.359  1.00 92.71           C  
ATOM   1587  C   ASN A 214     -26.341   5.355  23.531  1.00 92.71           C  
ATOM   1588  CB  ASN A 214     -25.792   6.261  25.871  1.00 92.71           C  
ATOM   1589  O   ASN A 214     -26.895   4.393  24.068  1.00 92.71           O  
ATOM   1590  CG  ASN A 214     -24.942   7.192  26.709  1.00 92.71           C  
ATOM   1591  ND2 ASN A 214     -25.554   8.159  27.348  1.00 92.71           N  
ATOM   1592  OD1 ASN A 214     -23.732   7.069  26.819  1.00 92.71           O  
ATOM   1593  N   LEU A 215     -26.437   5.594  22.224  1.00 93.15           N  
ATOM   1594  CA  LEU A 215     -27.002   4.659  21.262  1.00 93.15           C  
ATOM   1595  C   LEU A 215     -25.964   3.570  20.923  1.00 93.15           C  
ATOM   1596  CB  LEU A 215     -27.451   5.415  19.996  1.00 93.15           C  
ATOM   1597  O   LEU A 215     -24.759   3.845  20.941  1.00 93.15           O  
ATOM   1598  CG  LEU A 215     -28.553   6.467  20.226  1.00 93.15           C  
ATOM   1599  CD1 LEU A 215     -28.799   7.274  18.951  1.00 93.15           C  
ATOM   1600  CD2 LEU A 215     -29.883   5.831  20.620  1.00 93.15           C  
ATOM   1601  N   PRO A 216     -26.406   2.341  20.607  1.00 91.51           N  
ATOM   1602  CA  PRO A 216     -25.578   1.352  19.924  1.00 91.51           C  
ATOM   1603  C   PRO A 216     -24.956   1.892  18.622  1.00 91.51           C  
ATOM   1604  CB  PRO A 216     -26.507   0.162  19.645  1.00 91.51           C  
ATOM   1605  O   PRO A 216     -25.466   2.835  18.013  1.00 91.51           O  
ATOM   1606  CG  PRO A 216     -27.616   0.302  20.686  1.00 91.51           C  
ATOM   1607  CD  PRO A 216     -27.736   1.814  20.853  1.00 91.51           C  
ATOM   1608  N   GLU A 217     -23.853   1.272  18.193  1.00 90.86           N  
ATOM   1609  CA  GLU A 217     -23.314   1.420  16.829  1.00 90.86           C  
ATOM   1610  C   GLU A 217     -24.394   1.047  15.808  1.00 90.86           C  
ATOM   1611  CB  GLU A 217     -22.111   0.470  16.683  1.00 90.86           C  
ATOM   1612  O   GLU A 217     -25.121   0.097  16.063  1.00 90.86           O  
ATOM   1613  CG  GLU A 217     -21.256   0.703  15.426  1.00 90.86           C  
ATOM   1614  CD  GLU A 217     -19.923  -0.068  15.518  1.00 90.86           C  
ATOM   1615  OE1 GLU A 217     -18.841   0.523  15.306  1.00 90.86           O  
ATOM   1616  OE2 GLU A 217     -19.917  -1.231  15.980  1.00 90.86           O  
ATOM   1617  N   ASP A 218     -24.509   1.761  14.685  1.00 92.74           N  
ATOM   1618  CA  ASP A 218     -25.504   1.490  13.629  1.00 92.74           C  
ATOM   1619  C   ASP A 218     -26.991   1.551  14.040  1.00 92.74           C  
ATOM   1620  CB  ASP A 218     -25.203   0.168  12.925  1.00 92.74           C  
ATOM   1621  O   ASP A 218     -27.866   1.021  13.349  1.00 92.74           O  
ATOM   1622  CG  ASP A 218     -23.809   0.119  12.337  1.00 92.74           C  
ATOM   1623  OD1 ASP A 218     -23.568   0.990  11.480  1.00 92.74           O  
ATOM   1624  OD2 ASP A 218     -23.104  -0.867  12.679  1.00 92.74           O  
ATOM   1625  N   ASP A 219     -27.322   2.210  15.153  1.00 92.69           N  
ATOM   1626  CA  ASP A 219     -28.705   2.267  15.626  1.00 92.69           C  
ATOM   1627  C   ASP A 219     -29.642   2.972  14.612  1.00 92.69           C  
ATOM   1628  CB  ASP A 219     -28.754   2.932  17.004  1.00 92.69           C  
ATOM   1629  O   ASP A 219     -29.344   4.077  14.140  1.00 92.69           O  
ATOM   1630  CG  ASP A 219     -30.129   2.793  17.646  1.00 92.69           C  
ATOM   1631  OD1 ASP A 219     -31.085   3.454  17.192  1.00 92.69           O  
ATOM   1632  OD2 ASP A 219     -30.274   2.080  18.659  1.00 92.69           O  
ATOM   1633  N   PRO A 220     -30.823   2.400  14.297  1.00 91.66           N  
ATOM   1634  CA  PRO A 220     -31.723   2.957  13.285  1.00 91.66           C  
ATOM   1635  C   PRO A 220     -32.309   4.327  13.661  1.00 91.66           C  
ATOM   1636  CB  PRO A 220     -32.819   1.901  13.105  1.00 91.66           C  
ATOM   1637  O   PRO A 220     -32.855   5.007  12.787  1.00 91.66           O  
ATOM   1638  CG  PRO A 220     -32.848   1.169  14.447  1.00 91.66           C  
ATOM   1639  CD  PRO A 220     -31.387   1.193  14.887  1.00 91.66           C  
ATOM   1640  N   ARG A 221     -32.218   4.738  14.935  1.00 93.02           N  
ATOM   1641  CA  ARG A 221     -32.634   6.059  15.434  1.00 93.02           C  
ATOM   1642  C   ARG A 221     -31.640   7.157  15.066  1.00 93.02           C  
ATOM   1643  CB  ARG A 221     -32.801   6.012  16.963  1.00 93.02           C  
ATOM   1644  O   ARG A 221     -32.012   8.327  15.066  1.00 93.02           O  
ATOM   1645  CG  ARG A 221     -33.837   4.974  17.427  1.00 93.02           C  
ATOM   1646  CD  ARG A 221     -33.830   4.827  18.951  1.00 93.02           C  
ATOM   1647  NE  ARG A 221     -32.697   4.012  19.418  1.00 93.02           N  
ATOM   1648  NH1 ARG A 221     -33.061   4.206  21.675  1.00 93.02           N  
ATOM   1649  NH2 ARG A 221     -31.403   2.924  20.935  1.00 93.02           N  
ATOM   1650  CZ  ARG A 221     -32.394   3.717  20.666  1.00 93.02           C  
ATOM   1651  N   ASN A 222     -30.393   6.811  14.756  1.00 95.13           N  
ATOM   1652  CA  ASN A 222     -29.382   7.777  14.356  1.00 95.13           C  
ATOM   1653  C   ASN A 222     -29.514   8.086  12.845  1.00 95.13           C  
ATOM   1654  CB  ASN A 222     -28.013   7.227  14.783  1.00 95.13           C  
ATOM   1655  O   ASN A 222     -29.358   7.180  12.029  1.00 95.13           O  
ATOM   1656  CG  ASN A 222     -26.850   8.159  14.491  1.00 95.13           C  
ATOM   1657  ND2 ASN A 222     -25.706   7.863  15.060  1.00 95.13           N  
ATOM   1658  OD1 ASN A 222     -26.966   9.160  13.795  1.00 95.13           O  
ATOM   1659  N   PRO A 223     -29.787   9.342  12.433  1.00 94.57           N  
ATOM   1660  CA  PRO A 223     -29.951   9.701  11.018  1.00 94.57           C  
ATOM   1661  C   PRO A 223     -28.692   9.496  10.164  1.00 94.57           C  
ATOM   1662  CB  PRO A 223     -30.343  11.185  11.011  1.00 94.57           C  
ATOM   1663  O   PRO A 223     -28.795   9.436   8.939  1.00 94.57           O  
ATOM   1664  CG  PRO A 223     -29.840  11.717  12.347  1.00 94.57           C  
ATOM   1665  CD  PRO A 223     -29.965  10.515  13.276  1.00 94.57           C  
ATOM   1666  N   ALA A 224     -27.509   9.403  10.773  1.00 95.90           N  
ATOM   1667  CA  ALA A 224     -26.253   9.299  10.038  1.00 95.90           C  
ATOM   1668  C   ALA A 224     -25.871   7.862   9.649  1.00 95.90           C  
ATOM   1669  CB  ALA A 224     -25.168  10.008  10.847  1.00 95.90           C  
ATOM   1670  O   ALA A 224     -25.037   7.696   8.766  1.00 95.90           O  
ATOM   1671  N   THR A 225     -26.508   6.829  10.210  1.00 94.94           N  
ATOM   1672  CA  THR A 225     -26.107   5.420   9.998  1.00 94.94           C  
ATOM   1673  C   THR A 225     -26.273   4.954   8.558  1.00 94.94           C  
ATOM   1674  CB  THR A 225     -26.901   4.481  10.912  1.00 94.94           C  
ATOM   1675  O   THR A 225     -25.439   4.220   8.038  1.00 94.94           O  
ATOM   1676  CG2 THR A 225     -26.504   4.741  12.359  1.00 94.94           C  
ATOM   1677  OG1 THR A 225     -28.288   4.722  10.789  1.00 94.94           O  
ATOM   1678  N   ILE A 226     -27.302   5.432   7.851  1.00 94.42           N  
ATOM   1679  CA  ILE A 226     -27.431   5.157   6.415  1.00 94.42           C  
ATOM   1680  C   ILE A 226     -26.315   5.852   5.628  1.00 94.42           C  
ATOM   1681  CB  ILE A 226     -28.825   5.551   5.885  1.00 94.42           C  
ATOM   1682  O   ILE A 226     -25.792   5.255   4.695  1.00 94.42           O  
ATOM   1683  CG1 ILE A 226     -29.967   4.764   6.568  1.00 94.42           C  
ATOM   1684  CG2 ILE A 226     -28.925   5.377   4.356  1.00 94.42           C  
ATOM   1685  CD1 ILE A 226     -29.998   3.254   6.292  1.00 94.42           C  
ATOM   1686  N   ALA A 227     -25.944   7.089   5.975  1.00 94.77           N  
ATOM   1687  CA  ALA A 227     -24.858   7.797   5.293  1.00 94.77           C  
ATOM   1688  C   ALA A 227     -23.502   7.120   5.542  1.00 94.77           C  
ATOM   1689  CB  ALA A 227     -24.854   9.267   5.733  1.00 94.77           C  
ATOM   1690  O   ALA A 227     -22.691   7.044   4.627  1.00 94.77           O  
ATOM   1691  N   ASP A 228     -23.299   6.589   6.744  1.00 95.69           N  
ATOM   1692  CA  ASP A 228     -22.126   5.807   7.125  1.00 95.69           C  
ATOM   1693  C   ASP A 228     -22.009   4.534   6.274  1.00 95.69           C  
ATOM   1694  CB  ASP A 228     -22.264   5.524   8.623  1.00 95.69           C  
ATOM   1695  O   ASP A 228     -21.119   4.418   5.434  1.00 95.69           O  
ATOM   1696  CG  ASP A 228     -21.049   4.833   9.209  1.00 95.69           C  
ATOM   1697  OD1 ASP A 228     -19.970   5.032   8.618  1.00 95.69           O  
ATOM   1698  OD2 ASP A 228     -21.264   4.229  10.277  1.00 95.69           O  
ATOM   1699  N   ASN A 229     -23.060   3.706   6.292  1.00 95.13           N  
ATOM   1700  CA  ASN A 229     -23.128   2.478   5.499  1.00 95.13           C  
ATOM   1701  C   ASN A 229     -23.016   2.744   3.981  1.00 95.13           C  
ATOM   1702  CB  ASN A 229     -24.443   1.746   5.828  1.00 95.13           C  
ATOM   1703  O   ASN A 229     -22.442   1.946   3.236  1.00 95.13           O  
ATOM   1704  CG  ASN A 229     -24.388   0.923   7.110  1.00 95.13           C  
ATOM   1705  ND2 ASN A 229     -24.462   1.533   8.270  1.00 95.13           N  
ATOM   1706  OD1 ASN A 229     -24.391  -0.296   7.051  1.00 95.13           O  
ATOM   1707  N   VAL A 230     -23.570   3.856   3.475  1.00 94.79           N  
ATOM   1708  CA  VAL A 230     -23.358   4.302   2.082  1.00 94.79           C  
ATOM   1709  C   VAL A 230     -21.880   4.597   1.838  1.00 94.79           C  
ATOM   1710  CB  VAL A 230     -24.199   5.555   1.757  1.00 94.79           C  
ATOM   1711  O   VAL A 230     -21.346   4.228   0.790  1.00 94.79           O  
ATOM   1712  CG1 VAL A 230     -23.806   6.197   0.418  1.00 94.79           C  
ATOM   1713  CG2 VAL A 230     -25.687   5.212   1.635  1.00 94.79           C  
ATOM   1714  N   GLY A 231     -21.232   5.243   2.800  1.00 93.97           N  
ATOM   1715  CA  GLY A 231     -19.836   5.623   2.764  1.00 93.97           C  
ATOM   1716  C   GLY A 231     -18.899   4.443   2.576  1.00 93.97           C  
ATOM   1717  O   GLY A 231     -18.056   4.518   1.684  1.00 93.97           O  
ATOM   1718  N   ASP A 232     -19.086   3.342   3.296  1.00 93.90           N  
ATOM   1719  CA  ASP A 232     -18.194   2.173   3.178  1.00 93.90           C  
ATOM   1720  C   ASP A 232     -18.237   1.577   1.765  1.00 93.90           C  
ATOM   1721  CB  ASP A 232     -18.574   1.073   4.179  1.00 93.90           C  
ATOM   1722  O   ASP A 232     -17.237   1.119   1.213  1.00 93.90           O  
ATOM   1723  CG  ASP A 232     -18.937   1.626   5.547  1.00 93.90           C  
ATOM   1724  OD1 ASP A 232     -18.242   2.587   5.942  1.00 93.90           O  
ATOM   1725  OD2 ASP A 232     -20.018   1.184   5.999  1.00 93.90           O  
ATOM   1726  N   ASN A 233     -19.399   1.637   1.107  1.00 93.85           N  
ATOM   1727  CA  ASN A 233     -19.536   1.180  -0.276  1.00 93.85           C  
ATOM   1728  C   ASN A 233     -18.868   2.134  -1.281  1.00 93.85           C  
ATOM   1729  CB  ASN A 233     -21.020   0.999  -0.619  1.00 93.85           C  
ATOM   1730  O   ASN A 233     -18.410   1.703  -2.341  1.00 93.85           O  
ATOM   1731  CG  ASN A 233     -21.676  -0.140   0.131  1.00 93.85           C  
ATOM   1732  ND2 ASN A 233     -22.397   0.156   1.178  1.00 93.85           N  
ATOM   1733  OD1 ASN A 233     -21.621  -1.290  -0.282  1.00 93.85           O  
ATOM   1734  N   VAL A 234     -18.839   3.432  -0.994  1.00 92.30           N  
ATOM   1735  CA  VAL A 234     -18.284   4.442  -1.899  1.00 92.30           C  
ATOM   1736  C   VAL A 234     -16.771   4.579  -1.696  1.00 92.30           C  
ATOM   1737  CB  VAL A 234     -19.033   5.767  -1.701  1.00 92.30           C  
ATOM   1738  O   VAL A 234     -16.005   4.424  -2.645  1.00 92.30           O  
ATOM   1739  CG1 VAL A 234     -18.385   6.903  -2.479  1.00 92.30           C  
ATOM   1740  CG2 VAL A 234     -20.498   5.680  -2.165  1.00 92.30           C  
ATOM   1741  N   GLY A 235     -16.317   4.839  -0.472  1.00 91.20           N  
ATOM   1742  CA  GLY A 235     -14.901   5.032  -0.159  1.00 91.20           C  
ATOM   1743  C   GLY A 235     -14.117   3.722  -0.124  1.00 91.20           C  
ATOM   1744  O   GLY A 235     -13.097   3.585  -0.814  1.00 91.20           O  
ATOM   1745  N   ASP A 236     -14.619   2.744   0.630  1.00 91.50           N  
ATOM   1746  CA  ASP A 236     -13.851   1.545   0.987  1.00 91.50           C  
ATOM   1747  C   ASP A 236     -14.051   0.381   0.011  1.00 91.50           C  
ATOM   1748  CB  ASP A 236     -14.113   1.157   2.450  1.00 91.50           C  
ATOM   1749  O   ASP A 236     -13.266  -0.567  -0.004  1.00 91.50           O  
ATOM   1750  CG  ASP A 236     -13.677   2.244   3.439  1.00 91.50           C  
ATOM   1751  OD1 ASP A 236     -12.924   3.155   3.013  1.00 91.50           O  
ATOM   1752  OD2 ASP A 236     -14.064   2.134   4.613  1.00 91.50           O  
ATOM   1753  N   VAL A 237     -15.034   0.479  -0.891  1.00 92.71           N  
ATOM   1754  CA  VAL A 237     -15.154  -0.423  -2.045  1.00 92.71           C  
ATOM   1755  C   VAL A 237     -14.737   0.273  -3.334  1.00 92.71           C  
ATOM   1756  CB  VAL A 237     -16.536  -1.089  -2.146  1.00 92.71           C  
ATOM   1757  O   VAL A 237     -13.758  -0.155  -3.945  1.00 92.71           O  
ATOM   1758  CG1 VAL A 237     -16.588  -2.100  -3.299  1.00 92.71           C  
ATOM   1759  CG2 VAL A 237     -16.912  -1.822  -0.857  1.00 92.71           C  
ATOM   1760  N   ALA A 238     -15.449   1.317  -3.781  1.00 94.51           N  
ATOM   1761  CA  ALA A 238     -15.178   1.904  -5.097  1.00 94.51           C  
ATOM   1762  C   ALA A 238     -13.793   2.562  -5.161  1.00 94.51           C  
ATOM   1763  CB  ALA A 238     -16.301   2.858  -5.525  1.00 94.51           C  
ATOM   1764  O   ALA A 238     -12.980   2.186  -6.011  1.00 94.51           O  
ATOM   1765  N   GLY A 239     -13.497   3.451  -4.209  1.00 92.53           N  
ATOM   1766  CA  GLY A 239     -12.194   4.102  -4.114  1.00 92.53           C  
ATOM   1767  C   GLY A 239     -11.047   3.102  -3.941  1.00 92.53           C  
ATOM   1768  O   GLY A 239     -10.018   3.227  -4.600  1.00 92.53           O  
ATOM   1769  N   LEU A 240     -11.239   2.059  -3.128  1.00 91.62           N  
ATOM   1770  CA  LEU A 240     -10.246   1.002  -2.918  1.00 91.62           C  
ATOM   1771  C   LEU A 240      -9.910   0.224  -4.193  1.00 91.62           C  
ATOM   1772  CB  LEU A 240     -10.784   0.070  -1.831  1.00 91.62           C  
ATOM   1773  O   LEU A 240      -8.742  -0.058  -4.470  1.00 91.62           O  
ATOM   1774  CG  LEU A 240      -9.733  -0.931  -1.322  1.00 91.62           C  
ATOM   1775  CD1 LEU A 240      -9.936  -1.129   0.176  1.00 91.62           C  
ATOM   1776  CD2 LEU A 240      -9.809  -2.289  -2.036  1.00 91.62           C  
ATOM   1777  N   GLY A 241     -10.919  -0.134  -4.990  1.00 93.17           N  
ATOM   1778  CA  GLY A 241     -10.651  -0.823  -6.248  1.00 93.17           C  
ATOM   1779  C   GLY A 241      -9.980   0.069  -7.276  1.00 93.17           C  
ATOM   1780  O   GLY A 241      -9.105  -0.421  -7.982  1.00 93.17           O  
ATOM   1781  N   ALA A 242     -10.346   1.350  -7.351  1.00 94.29           N  
ATOM   1782  CA  ALA A 242      -9.685   2.305  -8.238  1.00 94.29           C  
ATOM   1783  C   ALA A 242      -8.207   2.512  -7.846  1.00 94.29           C  
ATOM   1784  CB  ALA A 242     -10.487   3.611  -8.217  1.00 94.29           C  
ATOM   1785  O   ALA A 242      -7.330   2.495  -8.709  1.00 94.29           O  
ATOM   1786  N   ASP A 243      -7.929   2.619  -6.548  1.00 93.04           N  
ATOM   1787  CA  ASP A 243      -6.596   2.728  -5.943  1.00 93.04           C  
ATOM   1788  C   ASP A 243      -5.702   1.513  -6.262  1.00 93.04           C  
ATOM   1789  CB  ASP A 243      -6.847   2.924  -4.438  1.00 93.04           C  
ATOM   1790  O   ASP A 243      -4.636   1.646  -6.873  1.00 93.04           O  
ATOM   1791  CG  ASP A 243      -5.632   2.905  -3.519  1.00 93.04           C  
ATOM   1792  OD1 ASP A 243      -4.508   2.736  -4.043  1.00 93.04           O  
ATOM   1793  OD2 ASP A 243      -5.921   2.998  -2.296  1.00 93.04           O  
ATOM   1794  N   LEU A 244      -6.149   0.293  -5.943  1.00 92.66           N  
ATOM   1795  CA  LEU A 244      -5.352  -0.909  -6.212  1.00 92.66           C  
ATOM   1796  C   LEU A 244      -5.259  -1.238  -7.709  1.00 92.66           C  
ATOM   1797  CB  LEU A 244      -5.895  -2.091  -5.393  1.00 92.66           C  
ATOM   1798  O   LEU A 244      -4.229  -1.758  -8.152  1.00 92.66           O  
ATOM   1799  CG  LEU A 244      -5.487  -2.052  -3.905  1.00 92.66           C  
ATOM   1800  CD1 LEU A 244      -6.166  -3.192  -3.144  1.00 92.66           C  
ATOM   1801  CD2 LEU A 244      -3.976  -2.237  -3.716  1.00 92.66           C  
ATOM   1802  N   LEU A 245      -6.286  -0.907  -8.504  1.00 95.98           N  
ATOM   1803  CA  LEU A 245      -6.218  -0.969  -9.966  1.00 95.98           C  
ATOM   1804  C   LEU A 245      -5.111  -0.060 -10.479  1.00 95.98           C  
ATOM   1805  CB  LEU A 245      -7.576  -0.575 -10.584  1.00 95.98           C  
ATOM   1806  O   LEU A 245      -4.278  -0.492 -11.276  1.00 95.98           O  
ATOM   1807  CG  LEU A 245      -7.598  -0.617 -12.124  1.00 95.98           C  
ATOM   1808  CD1 LEU A 245      -8.969  -1.081 -12.622  1.00 95.98           C  
ATOM   1809  CD2 LEU A 245      -7.289   0.732 -12.776  1.00 95.98           C  
ATOM   1810  N   GLU A 246      -5.090   1.185 -10.020  1.00 94.76           N  
ATOM   1811  CA  GLU A 246      -4.081   2.140 -10.430  1.00 94.76           C  
ATOM   1812  C   GLU A 246      -2.689   1.749  -9.949  1.00 94.76           C  
ATOM   1813  CB  GLU A 246      -4.475   3.536  -9.969  1.00 94.76           C  
ATOM   1814  O   GLU A 246      -1.753   1.815 -10.737  1.00 94.76           O  
ATOM   1815  CG  GLU A 246      -3.425   4.528 -10.470  1.00 94.76           C  
ATOM   1816  CD  GLU A 246      -2.300   4.870  -9.493  1.00 94.76           C  
ATOM   1817  OE1 GLU A 246      -1.454   5.708  -9.881  1.00 94.76           O  
ATOM   1818  OE2 GLU A 246      -2.279   4.334  -8.368  1.00 94.76           O  
ATOM   1819  N   SER A 247      -2.546   1.249  -8.724  1.00 92.82           N  
ATOM   1820  CA  SER A 247      -1.269   0.758  -8.206  1.00 92.82           C  
ATOM   1821  C   SER A 247      -0.714  -0.377  -9.071  1.00 92.82           C  
ATOM   1822  CB  SER A 247      -1.448   0.244  -6.777  1.00 92.82           C  
ATOM   1823  O   SER A 247       0.477  -0.412  -9.394  1.00 92.82           O  
ATOM   1824  OG  SER A 247      -1.863   1.260  -5.897  1.00 92.82           O  
ATOM   1825  N   PHE A 248      -1.586  -1.297  -9.488  1.00 94.73           N  
ATOM   1826  CA  PHE A 248      -1.230  -2.423 -10.342  1.00 94.73           C  
ATOM   1827  C   PHE A 248      -0.858  -1.974 -11.756  1.00 94.73           C  
ATOM   1828  CB  PHE A 248      -2.409  -3.392 -10.352  1.00 94.73           C  
ATOM   1829  O   PHE A 248       0.187  -2.370 -12.278  1.00 94.73           O  
ATOM   1830  CG  PHE A 248      -2.224  -4.603 -11.233  1.00 94.73           C  
ATOM   1831  CD1 PHE A 248      -3.159  -4.874 -12.245  1.00 94.73           C  
ATOM   1832  CD2 PHE A 248      -1.186  -5.516 -10.970  1.00 94.73           C  
ATOM   1833  CE1 PHE A 248      -3.105  -6.094 -12.932  1.00 94.73           C  
ATOM   1834  CE2 PHE A 248      -1.125  -6.732 -11.669  1.00 94.73           C  
ATOM   1835  CZ  PHE A 248      -2.111  -7.036 -12.623  1.00 94.73           C  
ATOM   1836  N   VAL A 249      -1.666  -1.097 -12.358  1.00 95.32           N  
ATOM   1837  CA  VAL A 249      -1.353  -0.473 -13.649  1.00 95.32           C  
ATOM   1838  C   VAL A 249      -0.040   0.299 -13.556  1.00 95.32           C  
ATOM   1839  CB  VAL A 249      -2.509   0.434 -14.114  1.00 95.32           C  
ATOM   1840  O   VAL A 249       0.813   0.130 -14.419  1.00 95.32           O  
ATOM   1841  CG1 VAL A 249      -2.121   1.298 -15.320  1.00 95.32           C  
ATOM   1842  CG2 VAL A 249      -3.712  -0.425 -14.527  1.00 95.32           C  
ATOM   1843  N   GLY A 250       0.162   1.076 -12.496  1.00 91.99           N  
ATOM   1844  CA  GLY A 250       1.359   1.862 -12.233  1.00 91.99           C  
ATOM   1845  C   GLY A 250       2.615   1.000 -12.202  1.00 91.99           C  
ATOM   1846  O   GLY A 250       3.585   1.329 -12.879  1.00 91.99           O  
ATOM   1847  N   ALA A 251       2.597  -0.148 -11.522  1.00 93.11           N  
ATOM   1848  CA  ALA A 251       3.726  -1.080 -11.497  1.00 93.11           C  
ATOM   1849  C   ALA A 251       4.061  -1.663 -12.889  1.00 93.11           C  
ATOM   1850  CB  ALA A 251       3.393  -2.186 -10.492  1.00 93.11           C  
ATOM   1851  O   ALA A 251       5.226  -1.685 -13.307  1.00 93.11           O  
ATOM   1852  N   ILE A 252       3.041  -2.095 -13.642  1.00 95.59           N  
ATOM   1853  CA  ILE A 252       3.225  -2.652 -14.993  1.00 95.59           C  
ATOM   1854  C   ILE A 252       3.727  -1.570 -15.953  1.00 95.59           C  
ATOM   1855  CB  ILE A 252       1.918  -3.276 -15.536  1.00 95.59           C  
ATOM   1856  O   ILE A 252       4.698  -1.774 -16.681  1.00 95.59           O  
ATOM   1857  CG1 ILE A 252       1.377  -4.397 -14.629  1.00 95.59           C  
ATOM   1858  CG2 ILE A 252       2.181  -3.863 -16.934  1.00 95.59           C  
ATOM   1859  CD1 ILE A 252      -0.081  -4.770 -14.920  1.00 95.59           C  
ATOM   1860  N   VAL A 253       3.079  -0.407 -15.939  1.00 94.12           N  
ATOM   1861  CA  VAL A 253       3.397   0.727 -16.805  1.00 94.12           C  
ATOM   1862  C   VAL A 253       4.785   1.275 -16.494  1.00 94.12           C  
ATOM   1863  CB  VAL A 253       2.299   1.803 -16.710  1.00 94.12           C  
ATOM   1864  O   VAL A 253       5.527   1.541 -17.432  1.00 94.12           O  
ATOM   1865  CG1 VAL A 253       2.725   3.113 -17.371  1.00 94.12           C  
ATOM   1866  CG2 VAL A 253       1.021   1.302 -17.402  1.00 94.12           C  
ATOM   1867  N   SER A 254       5.197   1.347 -15.227  1.00 91.86           N  
ATOM   1868  CA  SER A 254       6.564   1.749 -14.858  1.00 91.86           C  
ATOM   1869  C   SER A 254       7.609   0.808 -15.465  1.00 91.86           C  
ATOM   1870  CB  SER A 254       6.741   1.793 -13.338  1.00 91.86           C  
ATOM   1871  O   SER A 254       8.588   1.262 -16.054  1.00 91.86           O  
ATOM   1872  OG  SER A 254       5.815   2.686 -12.765  1.00 91.86           O  
ATOM   1873  N   SER A 255       7.352  -0.506 -15.428  1.00 94.64           N  
ATOM   1874  CA  SER A 255       8.212  -1.511 -16.071  1.00 94.64           C  
ATOM   1875  C   SER A 255       8.277  -1.320 -17.594  1.00 94.64           C  
ATOM   1876  CB  SER A 255       7.713  -2.927 -15.752  1.00 94.64           C  
ATOM   1877  O   SER A 255       9.356  -1.381 -18.186  1.00 94.64           O  
ATOM   1878  OG  SER A 255       7.596  -3.154 -14.360  1.00 94.64           O  
ATOM   1879  N   ILE A 256       7.133  -1.039 -18.231  1.00 96.16           N  
ATOM   1880  CA  ILE A 256       7.030  -0.784 -19.677  1.00 96.16           C  
ATOM   1881  C   ILE A 256       7.763   0.497 -20.078  1.00 96.16           C  
ATOM   1882  CB  ILE A 256       5.547  -0.715 -20.114  1.00 96.16           C  
ATOM   1883  O   ILE A 256       8.487   0.489 -21.074  1.00 96.16           O  
ATOM   1884  CG1 ILE A 256       4.902  -2.114 -20.034  1.00 96.16           C  
ATOM   1885  CG2 ILE A 256       5.408  -0.142 -21.539  1.00 96.16           C  
ATOM   1886  CD1 ILE A 256       3.375  -2.106 -20.180  1.00 96.16           C  
ATOM   1887  N   ILE A 257       7.564   1.596 -19.345  1.00 93.68           N  
ATOM   1888  CA  ILE A 257       8.195   2.891 -19.621  1.00 93.68           C  
ATOM   1889  C   ILE A 257       9.709   2.729 -19.526  1.00 93.68           C  
ATOM   1890  CB  ILE A 257       7.669   3.981 -18.657  1.00 93.68           C  
ATOM   1891  O   ILE A 257      10.415   3.053 -20.481  1.00 93.68           O  
ATOM   1892  CG1 ILE A 257       6.190   4.317 -18.954  1.00 93.68           C  
ATOM   1893  CG2 ILE A 257       8.496   5.271 -18.783  1.00 93.68           C  
ATOM   1894  CD1 ILE A 257       5.528   5.128 -17.834  1.00 93.68           C  
ATOM   1895  N   LEU A 258      10.196   2.147 -18.429  1.00 92.56           N  
ATOM   1896  CA  LEU A 258      11.619   1.929 -18.209  1.00 92.56           C  
ATOM   1897  C   LEU A 258      12.235   1.070 -19.324  1.00 92.56           C  
ATOM   1898  CB  LEU A 258      11.786   1.353 -16.797  1.00 92.56           C  
ATOM   1899  O   LEU A 258      13.217   1.490 -19.932  1.00 92.56           O  
ATOM   1900  CG  LEU A 258      13.254   1.265 -16.346  1.00 92.56           C  
ATOM   1901  CD1 LEU A 258      13.390   1.641 -14.873  1.00 92.56           C  
ATOM   1902  CD2 LEU A 258      13.777  -0.157 -16.477  1.00 92.56           C  
ATOM   1903  N   ALA A 259      11.614  -0.063 -19.676  1.00 94.95           N  
ATOM   1904  CA  ALA A 259      12.068  -0.894 -20.794  1.00 94.95           C  
ATOM   1905  C   ALA A 259      12.046  -0.141 -22.137  1.00 94.95           C  
ATOM   1906  CB  ALA A 259      11.202  -2.157 -20.859  1.00 94.95           C  
ATOM   1907  O   ALA A 259      12.985  -0.245 -22.921  1.00 94.95           O  
ATOM   1908  N   SER A 260      11.010   0.658 -22.401  1.00 94.84           N  
ATOM   1909  CA  SER A 260      10.881   1.414 -23.654  1.00 94.84           C  
ATOM   1910  C   SER A 260      11.989   2.456 -23.820  1.00 94.84           C  
ATOM   1911  CB  SER A 260       9.522   2.111 -23.728  1.00 94.84           C  
ATOM   1912  O   SER A 260      12.551   2.578 -24.907  1.00 94.84           O  
ATOM   1913  OG  SER A 260       8.456   1.183 -23.668  1.00 94.84           O  
ATOM   1914  N   TYR A 261      12.336   3.175 -22.749  1.00 92.36           N  
ATOM   1915  CA  TYR A 261      13.412   4.168 -22.766  1.00 92.36           C  
ATOM   1916  C   TYR A 261      14.817   3.549 -22.745  1.00 92.36           C  
ATOM   1917  CB  TYR A 261      13.228   5.161 -21.613  1.00 92.36           C  
ATOM   1918  O   TYR A 261      15.764   4.195 -23.189  1.00 92.36           O  
ATOM   1919  CG  TYR A 261      12.247   6.281 -21.912  1.00 92.36           C  
ATOM   1920  CD1 TYR A 261      12.664   7.397 -22.665  1.00 92.36           C  
ATOM   1921  CD2 TYR A 261      10.929   6.229 -21.423  1.00 92.36           C  
ATOM   1922  CE1 TYR A 261      11.768   8.451 -22.931  1.00 92.36           C  
ATOM   1923  CE2 TYR A 261      10.023   7.268 -21.707  1.00 92.36           C  
ATOM   1924  OH  TYR A 261       9.557   9.382 -22.728  1.00 92.36           O  
ATOM   1925  CZ  TYR A 261      10.440   8.382 -22.459  1.00 92.36           C  
ATOM   1926  N   MET A 262      14.982   2.291 -22.319  1.00 91.92           N  
ATOM   1927  CA  MET A 262      16.282   1.611 -22.388  1.00 91.92           C  
ATOM   1928  C   MET A 262      16.816   1.505 -23.825  1.00 91.92           C  
ATOM   1929  CB  MET A 262      16.196   0.211 -21.765  1.00 91.92           C  
ATOM   1930  O   MET A 262      18.016   1.664 -24.033  1.00 91.92           O  
ATOM   1931  CG  MET A 262      16.231   0.247 -20.240  1.00 91.92           C  
ATOM   1932  SD  MET A 262      15.842  -1.344 -19.471  1.00 91.92           S  
ATOM   1933  CE  MET A 262      16.636  -1.049 -17.874  1.00 91.92           C  
ATOM   1934  N   PHE A 263      15.959   1.292 -24.830  1.00 91.81           N  
ATOM   1935  CA  PHE A 263      16.409   1.130 -26.220  1.00 91.81           C  
ATOM   1936  C   PHE A 263      17.185   2.341 -26.780  1.00 91.81           C  
ATOM   1937  CB  PHE A 263      15.231   0.752 -27.129  1.00 91.81           C  
ATOM   1938  O   PHE A 263      18.299   2.146 -27.277  1.00 91.81           O  
ATOM   1939  CG  PHE A 263      15.657   0.408 -28.539  1.00 91.81           C  
ATOM   1940  CD1 PHE A 263      15.388   1.293 -29.599  1.00 91.81           C  
ATOM   1941  CD2 PHE A 263      16.373  -0.780 -28.783  1.00 91.81           C  
ATOM   1942  CE1 PHE A 263      15.815   0.980 -30.900  1.00 91.81           C  
ATOM   1943  CE2 PHE A 263      16.808  -1.087 -30.081  1.00 91.81           C  
ATOM   1944  CZ  PHE A 263      16.524  -0.210 -31.142  1.00 91.81           C  
ATOM   1945  N   PRO A 264      16.655   3.579 -26.710  1.00 90.74           N  
ATOM   1946  CA  PRO A 264      17.367   4.753 -27.208  1.00 90.74           C  
ATOM   1947  C   PRO A 264      18.486   5.244 -26.277  1.00 90.74           C  
ATOM   1948  CB  PRO A 264      16.283   5.814 -27.385  1.00 90.74           C  
ATOM   1949  O   PRO A 264      19.348   5.997 -26.724  1.00 90.74           O  
ATOM   1950  CG  PRO A 264      15.253   5.467 -26.312  1.00 90.74           C  
ATOM   1951  CD  PRO A 264      15.286   3.947 -26.356  1.00 90.74           C  
ATOM   1952  N   ILE A 265      18.485   4.848 -24.999  1.00 89.46           N  
ATOM   1953  CA  ILE A 265      19.472   5.306 -24.006  1.00 89.46           C  
ATOM   1954  C   ILE A 265      20.725   4.433 -24.008  1.00 89.46           C  
ATOM   1955  CB  ILE A 265      18.817   5.387 -22.612  1.00 89.46           C  
ATOM   1956  O   ILE A 265      21.836   4.953 -23.935  1.00 89.46           O  
ATOM   1957  CG1 ILE A 265      17.782   6.530 -22.657  1.00 89.46           C  
ATOM   1958  CG2 ILE A 265      19.850   5.617 -21.491  1.00 89.46           C  
ATOM   1959  CD1 ILE A 265      16.963   6.682 -21.386  1.00 89.46           C  
ATOM   1960  N   TYR A 266      20.575   3.113 -24.137  1.00 90.39           N  
ATOM   1961  CA  TYR A 266      21.698   2.173 -24.194  1.00 90.39           C  
ATOM   1962  C   TYR A 266      22.317   2.111 -25.593  1.00 90.39           C  
ATOM   1963  CB  TYR A 266      21.296   0.811 -23.624  1.00 90.39           C  
ATOM   1964  O   TYR A 266      22.512   1.047 -26.185  1.00 90.39           O  
ATOM   1965  CG  TYR A 266      21.238   0.804 -22.111  1.00 90.39           C  
ATOM   1966  CD1 TYR A 266      22.367   0.396 -21.379  1.00 90.39           C  
ATOM   1967  CD2 TYR A 266      20.073   1.204 -21.432  1.00 90.39           C  
ATOM   1968  CE1 TYR A 266      22.308   0.313 -19.976  1.00 90.39           C  
ATOM   1969  CE2 TYR A 266      20.018   1.153 -20.028  1.00 90.39           C  
ATOM   1970  OH  TYR A 266      21.044   0.567 -17.951  1.00 90.39           O  
ATOM   1971  CZ  TYR A 266      21.125   0.677 -19.300  1.00 90.39           C  
ATOM   1972  N   VAL A 267      22.674   3.282 -26.111  1.00 90.93           N  
ATOM   1973  CA  VAL A 267      23.468   3.434 -27.324  1.00 90.93           C  
ATOM   1974  C   VAL A 267      24.877   3.866 -26.962  1.00 90.93           C  
ATOM   1975  CB  VAL A 267      22.826   4.381 -28.341  1.00 90.93           C  
ATOM   1976  O   VAL A 267      25.093   4.758 -26.143  1.00 90.93           O  
ATOM   1977  CG1 VAL A 267      21.459   3.863 -28.792  1.00 90.93           C  
ATOM   1978  CG2 VAL A 267      22.664   5.806 -27.827  1.00 90.93           C  
ATOM   1979  N   GLN A 268      25.857   3.221 -27.575  1.00 88.95           N  
ATOM   1980  CA  GLN A 268      27.243   3.635 -27.484  1.00 88.95           C  
ATOM   1981  C   GLN A 268      27.574   4.486 -28.704  1.00 88.95           C  
ATOM   1982  CB  GLN A 268      28.139   2.405 -27.349  1.00 88.95           C  
ATOM   1983  O   GLN A 268      27.392   4.059 -29.845  1.00 88.95           O  
ATOM   1984  CG  GLN A 268      29.571   2.807 -26.972  1.00 88.95           C  
ATOM   1985  CD  GLN A 268      30.470   1.598 -26.743  1.00 88.95           C  
ATOM   1986  NE2 GLN A 268      31.716   1.807 -26.384  1.00 88.95           N  
ATOM   1987  OE1 GLN A 268      30.088   0.452 -26.885  1.00 88.95           O  
ATOM   1988  N   LYS A 269      28.074   5.696 -28.463  1.00 88.35           N  
ATOM   1989  CA  LYS A 269      28.602   6.549 -29.523  1.00 88.35           C  
ATOM   1990  C   LYS A 269      30.026   6.100 -29.859  1.00 88.35           C  
ATOM   1991  CB  LYS A 269      28.481   8.012 -29.083  1.00 88.35           C  
ATOM   1992  O   LYS A 269      30.944   6.325 -29.072  1.00 88.35           O  
ATOM   1993  CG  LYS A 269      28.872   8.957 -30.221  1.00 88.35           C  
ATOM   1994  CD  LYS A 269      28.541  10.411 -29.872  1.00 88.35           C  
ATOM   1995  CE  LYS A 269      28.900  11.295 -31.069  1.00 88.35           C  
ATOM   1996  NZ  LYS A 269      28.504  12.707 -30.845  1.00 88.35           N  
ATOM   1997  N   ILE A 270      30.200   5.446 -31.006  1.00 89.07           N  
ATOM   1998  CA  ILE A 270      31.502   5.011 -31.532  1.00 89.07           C  
ATOM   1999  C   ILE A 270      31.795   5.852 -32.778  1.00 89.07           C  
ATOM   2000  CB  ILE A 270      31.539   3.486 -31.796  1.00 89.07           C  
ATOM   2001  O   ILE A 270      31.262   5.604 -33.861  1.00 89.07           O  
ATOM   2002  CG1 ILE A 270      31.187   2.694 -30.513  1.00 89.07           C  
ATOM   2003  CG2 ILE A 270      32.935   3.089 -32.319  1.00 89.07           C  
ATOM   2004  CD1 ILE A 270      31.232   1.167 -30.662  1.00 89.07           C  
ATOM   2005  N   GLY A 271      32.615   6.892 -32.612  1.00 86.66           N  
ATOM   2006  CA  GLY A 271      32.762   7.945 -33.621  1.00 86.66           C  
ATOM   2007  C   GLY A 271      31.467   8.752 -33.761  1.00 86.66           C  
ATOM   2008  O   GLY A 271      30.911   9.219 -32.767  1.00 86.66           O  
ATOM   2009  N   GLU A 272      30.975   8.907 -34.989  1.00 83.78           N  
ATOM   2010  CA  GLU A 272      29.669   9.527 -35.269  1.00 83.78           C  
ATOM   2011  C   GLU A 272      28.515   8.510 -35.296  1.00 83.78           C  
ATOM   2012  CB  GLU A 272      29.736  10.329 -36.576  1.00 83.78           C  
ATOM   2013  O   GLU A 272      27.350   8.902 -35.305  1.00 83.78           O  
ATOM   2014  CG  GLU A 272      30.733  11.494 -36.464  1.00 83.78           C  
ATOM   2015  CD  GLU A 272      30.693  12.448 -37.666  1.00 83.78           C  
ATOM   2016  OE1 GLU A 272      31.221  13.569 -37.501  1.00 83.78           O  
ATOM   2017  OE2 GLU A 272      30.153  12.054 -38.723  1.00 83.78           O  
ATOM   2018  N   ASN A 273      28.822   7.209 -35.253  1.00 88.25           N  
ATOM   2019  CA  ASN A 273      27.821   6.151 -35.305  1.00 88.25           C  
ATOM   2020  C   ASN A 273      27.266   5.840 -33.912  1.00 88.25           C  
ATOM   2021  CB  ASN A 273      28.411   4.903 -35.978  1.00 88.25           C  
ATOM   2022  O   ASN A 273      28.004   5.726 -32.928  1.00 88.25           O  
ATOM   2023  CG  ASN A 273      28.737   5.138 -37.440  1.00 88.25           C  
ATOM   2024  ND2 ASN A 273      29.863   4.656 -37.910  1.00 88.25           N  
ATOM   2025  OD1 ASN A 273      27.987   5.740 -38.185  1.00 88.25           O  
ATOM   2026  N   LEU A 274      25.952   5.646 -33.850  1.00 89.34           N  
ATOM   2027  CA  LEU A 274      25.245   5.188 -32.661  1.00 89.34           C  
ATOM   2028  C   LEU A 274      25.031   3.678 -32.766  1.00 89.34           C  
ATOM   2029  CB  LEU A 274      23.917   5.949 -32.534  1.00 89.34           C  
ATOM   2030  O   LEU A 274      24.380   3.202 -33.694  1.00 89.34           O  
ATOM   2031  CG  LEU A 274      24.064   7.476 -32.393  1.00 89.34           C  
ATOM   2032  CD1 LEU A 274      22.671   8.097 -32.418  1.00 89.34           C  
ATOM   2033  CD2 LEU A 274      24.779   7.867 -31.096  1.00 89.34           C  
ATOM   2034  N   VAL A 275      25.586   2.925 -31.819  1.00 91.88           N  
ATOM   2035  CA  VAL A 275      25.479   1.463 -31.773  1.00 91.88           C  
ATOM   2036  C   VAL A 275      24.586   1.071 -30.603  1.00 91.88           C  
ATOM   2037  CB  VAL A 275      26.872   0.811 -31.677  1.00 91.88           C  
ATOM   2038  O   VAL A 275      24.920   1.344 -29.452  1.00 91.88           O  
ATOM   2039  CG1 VAL A 275      26.764  -0.719 -31.688  1.00 91.88           C  
ATOM   2040  CG2 VAL A 275      27.758   1.235 -32.858  1.00 91.88           C  
ATOM   2041  N   HIS A 276      23.450   0.427 -30.876  1.00 92.16           N  
ATOM   2042  CA  HIS A 276      22.589  -0.110 -29.821  1.00 92.16           C  
ATOM   2043  C   HIS A 276      23.288  -1.279 -29.123  1.00 92.16           C  
ATOM   2044  CB  HIS A 276      21.232  -0.545 -30.391  1.00 92.16           C  
ATOM   2045  O   HIS A 276      23.590  -2.290 -29.753  1.00 92.16           O  
ATOM   2046  CG  HIS A 276      20.373   0.607 -30.840  1.00 92.16           C  
ATOM   2047  CD2 HIS A 276      20.250   1.081 -32.118  1.00 92.16           C  
ATOM   2048  ND1 HIS A 276      19.559   1.381 -30.039  1.00 92.16           N  
ATOM   2049  CE1 HIS A 276      18.972   2.303 -30.818  1.00 92.16           C  
ATOM   2050  NE2 HIS A 276      19.355   2.153 -32.096  1.00 92.16           N  
ATOM   2051  N   GLN A 277      23.525  -1.145 -27.819  1.00 92.78           N  
ATOM   2052  CA  GLN A 277      24.148  -2.195 -27.005  1.00 92.78           C  
ATOM   2053  C   GLN A 277      23.157  -3.315 -26.657  1.00 92.78           C  
ATOM   2054  CB  GLN A 277      24.711  -1.575 -25.720  1.00 92.78           C  
ATOM   2055  O   GLN A 277      23.561  -4.431 -26.348  1.00 92.78           O  
ATOM   2056  CG  GLN A 277      25.823  -0.550 -25.976  1.00 92.78           C  
ATOM   2057  CD  GLN A 277      26.260   0.105 -24.673  1.00 92.78           C  
ATOM   2058  NE2 GLN A 277      25.745   1.271 -24.347  1.00 92.78           N  
ATOM   2059  OE1 GLN A 277      27.048  -0.417 -23.907  1.00 92.78           O  
ATOM   2060  N   VAL A 278      21.856  -3.017 -26.717  1.00 94.02           N  
ATOM   2061  CA  VAL A 278      20.772  -3.956 -26.423  1.00 94.02           C  
ATOM   2062  C   VAL A 278      19.928  -4.130 -27.684  1.00 94.02           C  
ATOM   2063  CB  VAL A 278      19.906  -3.477 -25.247  1.00 94.02           C  
ATOM   2064  O   VAL A 278      19.439  -3.135 -28.231  1.00 94.02           O  
ATOM   2065  CG1 VAL A 278      18.899  -4.561 -24.840  1.00 94.02           C  
ATOM   2066  CG2 VAL A 278      20.755  -3.134 -24.018  1.00 94.02           C  
ATOM   2067  N   PRO A 279      19.729  -5.365 -28.173  1.00 94.49           N  
ATOM   2068  CA  PRO A 279      18.939  -5.586 -29.370  1.00 94.49           C  
ATOM   2069  C   PRO A 279      17.465  -5.261 -29.115  1.00 94.49           C  
ATOM   2070  CB  PRO A 279      19.175  -7.046 -29.761  1.00 94.49           C  
ATOM   2071  O   PRO A 279      16.925  -5.449 -28.023  1.00 94.49           O  
ATOM   2072  CG  PRO A 279      19.478  -7.713 -28.425  1.00 94.49           C  
ATOM   2073  CD  PRO A 279      20.202  -6.629 -27.628  1.00 94.49           C  
ATOM   2074  N   LYS A 280      16.787  -4.807 -30.171  1.00 94.56           N  
ATOM   2075  CA  LYS A 280      15.369  -4.431 -30.124  1.00 94.56           C  
ATOM   2076  C   LYS A 280      14.476  -5.571 -29.627  1.00 94.56           C  
ATOM   2077  CB  LYS A 280      14.962  -3.977 -31.527  1.00 94.56           C  
ATOM   2078  O   LYS A 280      13.542  -5.316 -28.876  1.00 94.56           O  
ATOM   2079  CG  LYS A 280      13.536  -3.419 -31.581  1.00 94.56           C  
ATOM   2080  CD  LYS A 280      13.196  -3.148 -33.043  1.00 94.56           C  
ATOM   2081  CE  LYS A 280      11.775  -2.622 -33.165  1.00 94.56           C  
ATOM   2082  NZ  LYS A 280      11.327  -2.683 -34.574  1.00 94.56           N  
ATOM   2083  N   GLU A 281      14.772  -6.811 -30.018  1.00 95.04           N  
ATOM   2084  CA  GLU A 281      14.032  -8.003 -29.586  1.00 95.04           C  
ATOM   2085  C   GLU A 281      14.012  -8.142 -28.059  1.00 95.04           C  
ATOM   2086  CB  GLU A 281      14.662  -9.235 -30.248  1.00 95.04           C  
ATOM   2087  O   GLU A 281      12.943  -8.325 -27.476  1.00 95.04           O  
ATOM   2088  CG  GLU A 281      13.898 -10.527 -29.921  1.00 95.04           C  
ATOM   2089  CD  GLU A 281      14.426 -11.748 -30.688  1.00 95.04           C  
ATOM   2090  OE1 GLU A 281      13.775 -12.811 -30.569  1.00 95.04           O  
ATOM   2091  OE2 GLU A 281      15.435 -11.601 -31.414  1.00 95.04           O  
ATOM   2092  N   THR A 282      15.160  -7.938 -27.402  1.00 96.50           N  
ATOM   2093  CA  THR A 282      15.257  -7.942 -25.939  1.00 96.50           C  
ATOM   2094  C   THR A 282      14.366  -6.870 -25.331  1.00 96.50           C  
ATOM   2095  CB  THR A 282      16.712  -7.773 -25.480  1.00 96.50           C  
ATOM   2096  O   THR A 282      13.593  -7.161 -24.424  1.00 96.50           O  
ATOM   2097  CG2 THR A 282      16.872  -7.755 -23.962  1.00 96.50           C  
ATOM   2098  OG1 THR A 282      17.437  -8.878 -25.954  1.00 96.50           O  
ATOM   2099  N   ILE A 283      14.381  -5.648 -25.865  1.00 96.34           N  
ATOM   2100  CA  ILE A 283      13.528  -4.577 -25.340  1.00 96.34           C  
ATOM   2101  C   ILE A 283      12.040  -4.875 -25.548  1.00 96.34           C  
ATOM   2102  CB  ILE A 283      13.923  -3.213 -25.932  1.00 96.34           C  
ATOM   2103  O   ILE A 283      11.240  -4.689 -24.634  1.00 96.34           O  
ATOM   2104  CG1 ILE A 283      15.400  -2.866 -25.635  1.00 96.34           C  
ATOM   2105  CG2 ILE A 283      12.960  -2.159 -25.362  1.00 96.34           C  
ATOM   2106  CD1 ILE A 283      15.773  -2.759 -24.152  1.00 96.34           C  
ATOM   2107  N   GLN A 284      11.643  -5.386 -26.714  1.00 96.23           N  
ATOM   2108  CA  GLN A 284      10.252  -5.770 -26.967  1.00 96.23           C  
ATOM   2109  C   GLN A 284       9.787  -6.897 -26.032  1.00 96.23           C  
ATOM   2110  CB  GLN A 284      10.087  -6.199 -28.429  1.00 96.23           C  
ATOM   2111  O   GLN A 284       8.634  -6.894 -25.577  1.00 96.23           O  
ATOM   2112  CG  GLN A 284      10.240  -5.028 -29.412  1.00 96.23           C  
ATOM   2113  CD  GLN A 284       9.899  -5.432 -30.843  1.00 96.23           C  
ATOM   2114  NE2 GLN A 284       9.432  -4.497 -31.641  1.00 96.23           N  
ATOM   2115  OE1 GLN A 284       9.985  -6.580 -31.243  1.00 96.23           O  
ATOM   2116  N   ALA A 285      10.676  -7.841 -25.712  1.00 96.50           N  
ATOM   2117  CA  ALA A 285      10.418  -8.875 -24.722  1.00 96.50           C  
ATOM   2118  C   ALA A 285      10.270  -8.277 -23.314  1.00 96.50           C  
ATOM   2119  CB  ALA A 285      11.521  -9.928 -24.797  1.00 96.50           C  
ATOM   2120  O   ALA A 285       9.299  -8.592 -22.633  1.00 96.50           O  
ATOM   2121  N   LEU A 286      11.136  -7.344 -22.907  1.00 96.95           N  
ATOM   2122  CA  LEU A 286      11.022  -6.650 -21.617  1.00 96.95           C  
ATOM   2123  C   LEU A 286       9.767  -5.762 -21.523  1.00 96.95           C  
ATOM   2124  CB  LEU A 286      12.306  -5.847 -21.337  1.00 96.95           C  
ATOM   2125  O   LEU A 286       9.151  -5.690 -20.471  1.00 96.95           O  
ATOM   2126  CG  LEU A 286      13.586  -6.687 -21.141  1.00 96.95           C  
ATOM   2127  CD1 LEU A 286      14.764  -5.758 -20.846  1.00 96.95           C  
ATOM   2128  CD2 LEU A 286      13.470  -7.706 -20.008  1.00 96.95           C  
ATOM   2129  N   ILE A 287       9.300  -5.158 -22.618  1.00 97.15           N  
ATOM   2130  CA  ILE A 287       8.026  -4.414 -22.640  1.00 97.15           C  
ATOM   2131  C   ILE A 287       6.822  -5.346 -22.432  1.00 97.15           C  
ATOM   2132  CB  ILE A 287       7.910  -3.624 -23.965  1.00 97.15           C  
ATOM   2133  O   ILE A 287       5.858  -4.998 -21.754  1.00 97.15           O  
ATOM   2134  CG1 ILE A 287       8.885  -2.425 -23.952  1.00 97.15           C  
ATOM   2135  CG2 ILE A 287       6.469  -3.141 -24.216  1.00 97.15           C  
ATOM   2136  CD1 ILE A 287       9.049  -1.765 -25.326  1.00 97.15           C  
ATOM   2137  N   SER A 288       6.842  -6.534 -23.035  1.00 96.42           N  
ATOM   2138  CA  SER A 288       5.711  -7.475 -22.986  1.00 96.42           C  
ATOM   2139  C   SER A 288       5.722  -8.391 -21.761  1.00 96.42           C  
ATOM   2140  CB  SER A 288       5.644  -8.283 -24.278  1.00 96.42           C  
ATOM   2141  O   SER A 288       4.663  -8.839 -21.321  1.00 96.42           O  
ATOM   2142  OG  SER A 288       6.904  -8.823 -24.627  1.00 96.42           O  
ATOM   2143  N   TYR A 289       6.894  -8.632 -21.174  1.00 97.57           N  
ATOM   2144  CA  TYR A 289       7.079  -9.449 -19.979  1.00 97.57           C  
ATOM   2145  C   TYR A 289       6.177  -9.049 -18.798  1.00 97.57           C  
ATOM   2146  CB  TYR A 289       8.559  -9.444 -19.583  1.00 97.57           C  
ATOM   2147  O   TYR A 289       5.472  -9.932 -18.309  1.00 97.57           O  
ATOM   2148  CG  TYR A 289       8.836 -10.171 -18.284  1.00 97.57           C  
ATOM   2149  CD1 TYR A 289       9.039  -9.443 -17.096  1.00 97.57           C  
ATOM   2150  CD2 TYR A 289       8.840 -11.579 -18.256  1.00 97.57           C  
ATOM   2151  CE1 TYR A 289       9.301 -10.116 -15.891  1.00 97.57           C  
ATOM   2152  CE2 TYR A 289       9.081 -12.256 -17.046  1.00 97.57           C  
ATOM   2153  OH  TYR A 289       9.604 -12.165 -14.701  1.00 97.57           O  
ATOM   2154  CZ  TYR A 289       9.334 -11.524 -15.866  1.00 97.57           C  
ATOM   2155  N   PRO A 290       6.109  -7.779 -18.343  1.00 97.60           N  
ATOM   2156  CA  PRO A 290       5.278  -7.418 -17.196  1.00 97.60           C  
ATOM   2157  C   PRO A 290       3.777  -7.591 -17.486  1.00 97.60           C  
ATOM   2158  CB  PRO A 290       5.678  -5.979 -16.853  1.00 97.60           C  
ATOM   2159  O   PRO A 290       3.023  -7.937 -16.582  1.00 97.60           O  
ATOM   2160  CG  PRO A 290       6.115  -5.401 -18.196  1.00 97.60           C  
ATOM   2161  CD  PRO A 290       6.821  -6.600 -18.819  1.00 97.60           C  
ATOM   2162  N   ILE A 291       3.333  -7.462 -18.745  1.00 97.72           N  
ATOM   2163  CA  ILE A 291       1.942  -7.750 -19.139  1.00 97.72           C  
ATOM   2164  C   ILE A 291       1.650  -9.247 -18.989  1.00 97.72           C  
ATOM   2165  CB  ILE A 291       1.643  -7.264 -20.580  1.00 97.72           C  
ATOM   2166  O   ILE A 291       0.663  -9.630 -18.366  1.00 97.72           O  
ATOM   2167  CG1 ILE A 291       1.903  -5.746 -20.714  1.00 97.72           C  
ATOM   2168  CG2 ILE A 291       0.193  -7.609 -20.981  1.00 97.72           C  
ATOM   2169  CD1 ILE A 291       1.737  -5.202 -22.139  1.00 97.72           C  
ATOM   2170  N   PHE A 292       2.512 -10.115 -19.527  1.00 97.31           N  
ATOM   2171  CA  PHE A 292       2.325 -11.564 -19.411  1.00 97.31           C  
ATOM   2172  C   PHE A 292       2.472 -12.064 -17.975  1.00 97.31           C  
ATOM   2173  CB  PHE A 292       3.288 -12.292 -20.354  1.00 97.31           C  
ATOM   2174  O   PHE A 292       1.711 -12.933 -17.553  1.00 97.31           O  
ATOM   2175  CG  PHE A 292       3.047 -12.046 -21.835  1.00 97.31           C  
ATOM   2176  CD1 PHE A 292       1.741 -12.047 -22.366  1.00 97.31           C  
ATOM   2177  CD2 PHE A 292       4.136 -11.844 -22.701  1.00 97.31           C  
ATOM   2178  CE1 PHE A 292       1.518 -11.898 -23.743  1.00 97.31           C  
ATOM   2179  CE2 PHE A 292       3.909 -11.667 -24.078  1.00 97.31           C  
ATOM   2180  CZ  PHE A 292       2.608 -11.704 -24.602  1.00 97.31           C  
ATOM   2181  N   PHE A 293       3.391 -11.481 -17.208  1.00 97.94           N  
ATOM   2182  CA  PHE A 293       3.551 -11.751 -15.786  1.00 97.94           C  
ATOM   2183  C   PHE A 293       2.256 -11.440 -15.024  1.00 97.94           C  
ATOM   2184  CB  PHE A 293       4.741 -10.926 -15.280  1.00 97.94           C  
ATOM   2185  O   PHE A 293       1.753 -12.281 -14.280  1.00 97.94           O  
ATOM   2186  CG  PHE A 293       5.071 -11.173 -13.829  1.00 97.94           C  
ATOM   2187  CD1 PHE A 293       4.296 -10.565 -12.830  1.00 97.94           C  
ATOM   2188  CD2 PHE A 293       6.137 -12.020 -13.473  1.00 97.94           C  
ATOM   2189  CE1 PHE A 293       4.565 -10.825 -11.483  1.00 97.94           C  
ATOM   2190  CE2 PHE A 293       6.398 -12.287 -12.117  1.00 97.94           C  
ATOM   2191  CZ  PHE A 293       5.587 -11.712 -11.123  1.00 97.94           C  
ATOM   2192  N   ALA A 294       1.671 -10.268 -15.275  1.00 97.98           N  
ATOM   2193  CA  ALA A 294       0.415  -9.845 -14.674  1.00 97.98           C  
ATOM   2194  C   ALA A 294      -0.774 -10.738 -15.077  1.00 97.98           C  
ATOM   2195  CB  ALA A 294       0.205  -8.392 -15.096  1.00 97.98           C  
ATOM   2196  O   ALA A 294      -1.615 -11.066 -14.243  1.00 97.98           O  
ATOM   2197  N   LEU A 295      -0.827 -11.186 -16.338  1.00 98.12           N  
ATOM   2198  CA  LEU A 295      -1.853 -12.113 -16.831  1.00 98.12           C  
ATOM   2199  C   LEU A 295      -1.756 -13.490 -16.160  1.00 98.12           C  
ATOM   2200  CB  LEU A 295      -1.736 -12.226 -18.364  1.00 98.12           C  
ATOM   2201  O   LEU A 295      -2.779 -14.051 -15.765  1.00 98.12           O  
ATOM   2202  CG  LEU A 295      -2.210 -10.968 -19.113  1.00 98.12           C  
ATOM   2203  CD1 LEU A 295      -1.783 -10.999 -20.580  1.00 98.12           C  
ATOM   2204  CD2 LEU A 295      -3.729 -10.854 -19.113  1.00 98.12           C  
ATOM   2205  N   VAL A 296      -0.540 -14.016 -15.977  1.00 97.95           N  
ATOM   2206  CA  VAL A 296      -0.309 -15.250 -15.209  1.00 97.95           C  
ATOM   2207  C   VAL A 296      -0.734 -15.062 -13.753  1.00 97.95           C  
ATOM   2208  CB  VAL A 296       1.160 -15.708 -15.321  1.00 97.95           C  
ATOM   2209  O   VAL A 296      -1.460 -15.904 -13.228  1.00 97.95           O  
ATOM   2210  CG1 VAL A 296       1.514 -16.830 -14.335  1.00 97.95           C  
ATOM   2211  CG2 VAL A 296       1.430 -16.243 -16.734  1.00 97.95           C  
ATOM   2212  N   GLY A 297      -0.354 -13.946 -13.127  1.00 97.98           N  
ATOM   2213  CA  GLY A 297      -0.752 -13.608 -11.761  1.00 97.98           C  
ATOM   2214  C   GLY A 297      -2.272 -13.536 -11.572  1.00 97.98           C  
ATOM   2215  O   GLY A 297      -2.808 -14.159 -10.656  1.00 97.98           O  
ATOM   2216  N   LEU A 298      -2.995 -12.894 -12.500  1.00 98.40           N  
ATOM   2217  CA  LEU A 298      -4.462 -12.868 -12.506  1.00 98.40           C  
ATOM   2218  C   LEU A 298      -5.059 -14.277 -12.651  1.00 98.40           C  
ATOM   2219  CB  LEU A 298      -4.950 -11.928 -13.627  1.00 98.40           C  
ATOM   2220  O   LEU A 298      -6.019 -14.617 -11.959  1.00 98.40           O  
ATOM   2221  CG  LEU A 298      -6.483 -11.763 -13.687  1.00 98.40           C  
ATOM   2222  CD1 LEU A 298      -7.043 -11.184 -12.386  1.00 98.40           C  
ATOM   2223  CD2 LEU A 298      -6.879 -10.821 -14.822  1.00 98.40           C  
ATOM   2224  N   GLY A 299      -4.470 -15.116 -13.508  1.00 97.99           N  
ATOM   2225  CA  GLY A 299      -4.821 -16.533 -13.630  1.00 97.99           C  
ATOM   2226  C   GLY A 299      -4.682 -17.292 -12.309  1.00 97.99           C  
ATOM   2227  O   GLY A 299      -5.614 -17.971 -11.878  1.00 97.99           O  
ATOM   2228  N   CYS A 300      -3.549 -17.127 -11.627  1.00 98.24           N  
ATOM   2229  CA  CYS A 300      -3.290 -17.718 -10.315  1.00 98.24           C  
ATOM   2230  C   CYS A 300      -4.260 -17.204  -9.241  1.00 98.24           C  
ATOM   2231  CB  CYS A 300      -1.839 -17.421  -9.931  1.00 98.24           C  
ATOM   2232  O   CYS A 300      -4.774 -18.002  -8.455  1.00 98.24           O  
ATOM   2233  SG  CYS A 300      -0.723 -18.306 -11.053  1.00 98.24           S  
ATOM   2234  N   SER A 301      -4.575 -15.905  -9.242  1.00 98.16           N  
ATOM   2235  CA  SER A 301      -5.599 -15.323  -8.371  1.00 98.16           C  
ATOM   2236  C   SER A 301      -6.978 -15.927  -8.604  1.00 98.16           C  
ATOM   2237  CB  SER A 301      -5.696 -13.812  -8.572  1.00 98.16           C  
ATOM   2238  O   SER A 301      -7.656 -16.260  -7.637  1.00 98.16           O  
ATOM   2239  OG  SER A 301      -4.721 -13.166  -7.795  1.00 98.16           O  
ATOM   2240  N   MET A 302      -7.394 -16.136  -9.859  1.00 98.37           N  
ATOM   2241  CA  MET A 302      -8.668 -16.805 -10.152  1.00 98.37           C  
ATOM   2242  C   MET A 302      -8.718 -18.210  -9.546  1.00 98.37           C  
ATOM   2243  CB  MET A 302      -8.916 -16.901 -11.663  1.00 98.37           C  
ATOM   2244  O   MET A 302      -9.738 -18.584  -8.971  1.00 98.37           O  
ATOM   2245  CG  MET A 302      -9.287 -15.558 -12.289  1.00 98.37           C  
ATOM   2246  SD  MET A 302      -9.847 -15.681 -14.007  1.00 98.37           S  
ATOM   2247  CE  MET A 302      -8.291 -16.071 -14.835  1.00 98.37           C  
ATOM   2248  N   LEU A 303      -7.621 -18.972  -9.626  1.00 97.54           N  
ATOM   2249  CA  LEU A 303      -7.534 -20.302  -9.017  1.00 97.54           C  
ATOM   2250  C   LEU A 303      -7.595 -20.240  -7.484  1.00 97.54           C  
ATOM   2251  CB  LEU A 303      -6.253 -21.017  -9.484  1.00 97.54           C  
ATOM   2252  O   LEU A 303      -8.327 -21.024  -6.881  1.00 97.54           O  
ATOM   2253  CG  LEU A 303      -6.184 -21.322 -10.991  1.00 97.54           C  
ATOM   2254  CD1 LEU A 303      -4.843 -21.983 -11.311  1.00 97.54           C  
ATOM   2255  CD2 LEU A 303      -7.307 -22.255 -11.452  1.00 97.54           C  
ATOM   2256  N   GLY A 304      -6.880 -19.300  -6.856  1.00 96.97           N  
ATOM   2257  CA  GLY A 304      -6.905 -19.099  -5.403  1.00 96.97           C  
ATOM   2258  C   GLY A 304      -8.286 -18.684  -4.882  1.00 96.97           C  
ATOM   2259  O   GLY A 304      -8.813 -19.302  -3.954  1.00 96.97           O  
ATOM   2260  N   ILE A 305      -8.916 -17.707  -5.541  1.00 97.29           N  
ATOM   2261  CA  ILE A 305     -10.280 -17.245  -5.250  1.00 97.29           C  
ATOM   2262  C   ILE A 305     -11.278 -18.395  -5.418  1.00 97.29           C  
ATOM   2263  CB  ILE A 305     -10.630 -16.041  -6.160  1.00 97.29           C  
ATOM   2264  O   ILE A 305     -12.068 -18.668  -4.512  1.00 97.29           O  
ATOM   2265  CG1 ILE A 305      -9.825 -14.785  -5.752  1.00 97.29           C  
ATOM   2266  CG2 ILE A 305     -12.134 -15.721  -6.139  1.00 97.29           C  
ATOM   2267  CD1 ILE A 305      -9.870 -13.660  -6.795  1.00 97.29           C  
ATOM   2268  N   LEU A 306     -11.233 -19.105  -6.552  1.00 96.90           N  
ATOM   2269  CA  LEU A 306     -12.133 -20.224  -6.822  1.00 96.90           C  
ATOM   2270  C   LEU A 306     -11.972 -21.326  -5.774  1.00 96.90           C  
ATOM   2271  CB  LEU A 306     -11.886 -20.759  -8.244  1.00 96.90           C  
ATOM   2272  O   LEU A 306     -12.978 -21.827  -5.276  1.00 96.90           O  
ATOM   2273  CG  LEU A 306     -12.819 -21.913  -8.658  1.00 96.90           C  
ATOM   2274  CD1 LEU A 306     -14.286 -21.482  -8.723  1.00 96.90           C  
ATOM   2275  CD2 LEU A 306     -12.412 -22.432 -10.037  1.00 96.90           C  
ATOM   2276  N   TYR A 307     -10.733 -21.663  -5.403  1.00 95.55           N  
ATOM   2277  CA  TYR A 307     -10.438 -22.658  -4.376  1.00 95.55           C  
ATOM   2278  C   TYR A 307     -11.114 -22.319  -3.044  1.00 95.55           C  
ATOM   2279  CB  TYR A 307      -8.919 -22.803  -4.213  1.00 95.55           C  
ATOM   2280  O   TYR A 307     -11.831 -23.160  -2.501  1.00 95.55           O  
ATOM   2281  CG  TYR A 307      -8.514 -23.674  -3.040  1.00 95.55           C  
ATOM   2282  CD1 TYR A 307      -7.831 -23.108  -1.947  1.00 95.55           C  
ATOM   2283  CD2 TYR A 307      -8.836 -25.045  -3.036  1.00 95.55           C  
ATOM   2284  CE1 TYR A 307      -7.451 -23.916  -0.860  1.00 95.55           C  
ATOM   2285  CE2 TYR A 307      -8.478 -25.852  -1.939  1.00 95.55           C  
ATOM   2286  OH  TYR A 307      -7.409 -26.063   0.200  1.00 95.55           O  
ATOM   2287  CZ  TYR A 307      -7.776 -25.288  -0.854  1.00 95.55           C  
ATOM   2288  N   VAL A 308     -10.967 -21.086  -2.548  1.00 93.10           N  
ATOM   2289  CA  VAL A 308     -11.591 -20.671  -1.279  1.00 93.10           C  
ATOM   2290  C   VAL A 308     -13.116 -20.608  -1.387  1.00 93.10           C  
ATOM   2291  CB  VAL A 308     -10.975 -19.354  -0.769  1.00 93.10           C  
ATOM   2292  O   VAL A 308     -13.809 -21.038  -0.465  1.00 93.10           O  
ATOM   2293  CG1 VAL A 308     -11.678 -18.822   0.487  1.00 93.10           C  
ATOM   2294  CG2 VAL A 308      -9.504 -19.617  -0.415  1.00 93.10           C  
ATOM   2295  N   ILE A 309     -13.662 -20.180  -2.530  1.00 92.57           N  
ATOM   2296  CA  ILE A 309     -15.113 -20.195  -2.760  1.00 92.57           C  
ATOM   2297  C   ILE A 309     -15.665 -21.627  -2.730  1.00 92.57           C  
ATOM   2298  CB  ILE A 309     -15.479 -19.459  -4.071  1.00 92.57           C  
ATOM   2299  O   ILE A 309     -16.710 -21.853  -2.122  1.00 92.57           O  
ATOM   2300  CG1 ILE A 309     -15.214 -17.943  -3.927  1.00 92.57           C  
ATOM   2301  CG2 ILE A 309     -16.959 -19.687  -4.452  1.00 92.57           C  
ATOM   2302  CD1 ILE A 309     -15.261 -17.190  -5.261  1.00 92.57           C  
ATOM   2303  N   VAL A 310     -15.023 -22.617  -3.361  1.00 92.93           N  
ATOM   2304  CA  VAL A 310     -15.558 -23.997  -3.417  1.00 92.93           C  
ATOM   2305  C   VAL A 310     -15.258 -24.818  -2.164  1.00 92.93           C  
ATOM   2306  CB  VAL A 310     -15.118 -24.766  -4.676  1.00 92.93           C  
ATOM   2307  O   VAL A 310     -15.990 -25.766  -1.867  1.00 92.93           O  
ATOM   2308  CG1 VAL A 310     -15.548 -24.027  -5.949  1.00 92.93           C  
ATOM   2309  CG2 VAL A 310     -13.619 -25.082  -4.714  1.00 92.93           C  
ATOM   2310  N   LYS A 311     -14.219 -24.450  -1.409  1.00 90.99           N  
ATOM   2311  CA  LYS A 311     -13.801 -25.135  -0.186  1.00 90.99           C  
ATOM   2312  C   LYS A 311     -14.920 -25.161   0.864  1.00 90.99           C  
ATOM   2313  CB  LYS A 311     -12.496 -24.483   0.305  1.00 90.99           C  
ATOM   2314  O   LYS A 311     -15.813 -24.309   0.910  1.00 90.99           O  
ATOM   2315  CG  LYS A 311     -11.895 -25.128   1.557  1.00 90.99           C  
ATOM   2316  CD  LYS A 311     -10.509 -24.538   1.849  1.00 90.99           C  
ATOM   2317  CE  LYS A 311      -9.984 -24.979   3.217  1.00 90.99           C  
ATOM   2318  NZ  LYS A 311     -10.765 -24.328   4.295  1.00 90.99           N  
ATOM   2319  N   LYS A 312     -14.883 -26.189   1.721  1.00 86.80           N  
ATOM   2320  CA  LYS A 312     -15.782 -26.291   2.877  1.00 86.80           C  
ATOM   2321  C   LYS A 312     -15.574 -25.078   3.798  1.00 86.80           C  
ATOM   2322  CB  LYS A 312     -15.568 -27.595   3.655  1.00 86.80           C  
ATOM   2323  O   LYS A 312     -14.416 -24.790   4.118  1.00 86.80           O  
ATOM   2324  CG  LYS A 312     -16.116 -28.812   2.895  1.00 86.80           C  
ATOM   2325  CD  LYS A 312     -16.012 -30.079   3.755  1.00 86.80           C  
ATOM   2326  CE  LYS A 312     -16.591 -31.283   3.002  1.00 86.80           C  
ATOM   2327  NZ  LYS A 312     -16.509 -32.527   3.810  1.00 86.80           N  
ATOM   2328  N   PRO A 313     -16.657 -24.404   4.233  1.00 82.48           N  
ATOM   2329  CA  PRO A 313     -16.550 -23.255   5.121  1.00 82.48           C  
ATOM   2330  C   PRO A 313     -15.799 -23.600   6.409  1.00 82.48           C  
ATOM   2331  CB  PRO A 313     -17.984 -22.800   5.405  1.00 82.48           C  
ATOM   2332  O   PRO A 313     -15.940 -24.703   6.938  1.00 82.48           O  
ATOM   2333  CG  PRO A 313     -18.781 -23.339   4.222  1.00 82.48           C  
ATOM   2334  CD  PRO A 313     -18.050 -24.631   3.874  1.00 82.48           C  
ATOM   2335  N   SER A 314     -15.012 -22.647   6.890  1.00 85.63           N  
ATOM   2336  CA  SER A 314     -14.286 -22.700   8.157  1.00 85.63           C  
ATOM   2337  C   SER A 314     -14.845 -21.633   9.091  1.00 85.63           C  
ATOM   2338  CB  SER A 314     -12.807 -22.446   7.872  1.00 85.63           C  
ATOM   2339  O   SER A 314     -15.330 -20.602   8.626  1.00 85.63           O  
ATOM   2340  OG  SER A 314     -12.003 -22.339   9.028  1.00 85.63           O  
ATOM   2341  N   ASP A 315     -14.733 -21.859  10.397  1.00 84.21           N  
ATOM   2342  CA  ASP A 315     -15.162 -20.897  11.418  1.00 84.21           C  
ATOM   2343  C   ASP A 315     -14.107 -19.809  11.692  1.00 84.21           C  
ATOM   2344  CB  ASP A 315     -15.573 -21.650  12.694  1.00 84.21           C  
ATOM   2345  O   ASP A 315     -14.312 -18.955  12.547  1.00 84.21           O  
ATOM   2346  CG  ASP A 315     -16.761 -22.596  12.471  1.00 84.21           C  
ATOM   2347  OD1 ASP A 315     -17.653 -22.257  11.654  1.00 84.21           O  
ATOM   2348  OD2 ASP A 315     -16.750 -23.681  13.091  1.00 84.21           O  
ATOM   2349  N   ASN A 316     -12.976 -19.814  10.971  1.00 90.28           N  
ATOM   2350  CA  ASN A 316     -11.922 -18.800  11.087  1.00 90.28           C  
ATOM   2351  C   ASN A 316     -11.727 -18.040   9.756  1.00 90.28           C  
ATOM   2352  CB  ASN A 316     -10.642 -19.476  11.605  1.00 90.28           C  
ATOM   2353  O   ASN A 316     -10.944 -18.496   8.915  1.00 90.28           O  
ATOM   2354  CG  ASN A 316      -9.540 -18.490  11.967  1.00 90.28           C  
ATOM   2355  ND2 ASN A 316      -8.564 -18.941  12.720  1.00 90.28           N  
ATOM   2356  OD1 ASN A 316      -9.508 -17.326  11.597  1.00 90.28           O  
ATOM   2357  N   PRO A 317     -12.403 -16.888   9.572  1.00 89.74           N  
ATOM   2358  CA  PRO A 317     -12.326 -16.060   8.368  1.00 89.74           C  
ATOM   2359  C   PRO A 317     -10.910 -15.650   7.978  1.00 89.74           C  
ATOM   2360  CB  PRO A 317     -13.203 -14.838   8.659  1.00 89.74           C  
ATOM   2361  O   PRO A 317     -10.499 -15.910   6.850  1.00 89.74           O  
ATOM   2362  CG  PRO A 317     -14.239 -15.369   9.637  1.00 89.74           C  
ATOM   2363  CD  PRO A 317     -13.427 -16.359  10.464  1.00 89.74           C  
ATOM   2364  N   GLN A 318     -10.131 -15.117   8.928  1.00 86.44           N  
ATOM   2365  CA  GLN A 318      -8.754 -14.660   8.691  1.00 86.44           C  
ATOM   2366  C   GLN A 318      -7.902 -15.754   8.037  1.00 86.44           C  
ATOM   2367  CB  GLN A 318      -8.120 -14.248  10.038  1.00 86.44           C  
ATOM   2368  O   GLN A 318      -7.149 -15.508   7.099  1.00 86.44           O  
ATOM   2369  CG  GLN A 318      -6.750 -13.542   9.895  1.00 86.44           C  
ATOM   2370  CD  GLN A 318      -6.850 -12.153   9.272  1.00 86.44           C  
ATOM   2371  NE2 GLN A 318      -5.765 -11.526   8.881  1.00 86.44           N  
ATOM   2372  OE1 GLN A 318      -7.928 -11.612   9.142  1.00 86.44           O  
ATOM   2373  N   ARG A 319      -8.046 -17.001   8.507  1.00 89.20           N  
ATOM   2374  CA  ARG A 319      -7.299 -18.136   7.957  1.00 89.20           C  
ATOM   2375  C   ARG A 319      -7.677 -18.416   6.503  1.00 89.20           C  
ATOM   2376  CB  ARG A 319      -7.506 -19.367   8.846  1.00 89.20           C  
ATOM   2377  O   ARG A 319      -6.792 -18.718   5.711  1.00 89.20           O  
ATOM   2378  CG  ARG A 319      -6.661 -20.551   8.360  1.00 89.20           C  
ATOM   2379  CD  ARG A 319      -6.900 -21.778   9.236  1.00 89.20           C  
ATOM   2380  NE  ARG A 319      -6.134 -22.933   8.736  1.00 89.20           N  
ATOM   2381  NH1 ARG A 319      -6.934 -24.484  10.225  1.00 89.20           N  
ATOM   2382  NH2 ARG A 319      -5.425 -25.095   8.695  1.00 89.20           N  
ATOM   2383  CZ  ARG A 319      -6.169 -24.161   9.219  1.00 89.20           C  
ATOM   2384  N   GLU A 320      -8.958 -18.354   6.152  1.00 92.44           N  
ATOM   2385  CA  GLU A 320      -9.416 -18.616   4.781  1.00 92.44           C  
ATOM   2386  C   GLU A 320      -8.962 -17.518   3.812  1.00 92.44           C  
ATOM   2387  CB  GLU A 320     -10.944 -18.762   4.743  1.00 92.44           C  
ATOM   2388  O   GLU A 320      -8.483 -17.826   2.720  1.00 92.44           O  
ATOM   2389  CG  GLU A 320     -11.471 -19.950   5.561  1.00 92.44           C  
ATOM   2390  CD  GLU A 320     -10.946 -21.312   5.083  1.00 92.44           C  
ATOM   2391  OE1 GLU A 320     -10.516 -22.145   5.919  1.00 92.44           O  
ATOM   2392  OE2 GLU A 320     -11.026 -21.640   3.880  1.00 92.44           O  
ATOM   2393  N   LEU A 321      -9.028 -16.253   4.238  1.00 91.59           N  
ATOM   2394  CA  LEU A 321      -8.534 -15.115   3.460  1.00 91.59           C  
ATOM   2395  C   LEU A 321      -7.014 -15.223   3.232  1.00 91.59           C  
ATOM   2396  CB  LEU A 321      -8.937 -13.806   4.167  1.00 91.59           C  
ATOM   2397  O   LEU A 321      -6.551 -15.117   2.093  1.00 91.59           O  
ATOM   2398  CG  LEU A 321     -10.459 -13.595   4.343  1.00 91.59           C  
ATOM   2399  CD1 LEU A 321     -10.750 -12.318   5.122  1.00 91.59           C  
ATOM   2400  CD2 LEU A 321     -11.231 -13.525   3.027  1.00 91.59           C  
ATOM   2401  N   ASN A 322      -6.250 -15.575   4.273  1.00 89.22           N  
ATOM   2402  CA  ASN A 322      -4.806 -15.818   4.172  1.00 89.22           C  
ATOM   2403  C   ASN A 322      -4.469 -17.014   3.271  1.00 89.22           C  
ATOM   2404  CB  ASN A 322      -4.210 -15.991   5.585  1.00 89.22           C  
ATOM   2405  O   ASN A 322      -3.536 -16.934   2.474  1.00 89.22           O  
ATOM   2406  CG  ASN A 322      -4.099 -14.673   6.339  1.00 89.22           C  
ATOM   2407  ND2 ASN A 322      -3.703 -14.690   7.592  1.00 89.22           N  
ATOM   2408  OD1 ASN A 322      -4.318 -13.610   5.795  1.00 89.22           O  
ATOM   2409  N   ILE A 323      -5.240 -18.107   3.336  1.00 92.74           N  
ATOM   2410  CA  ILE A 323      -5.081 -19.247   2.418  1.00 92.74           C  
ATOM   2411  C   ILE A 323      -5.263 -18.792   0.969  1.00 92.74           C  
ATOM   2412  CB  ILE A 323      -6.051 -20.397   2.781  1.00 92.74           C  
ATOM   2413  O   ILE A 323      -4.497 -19.229   0.108  1.00 92.74           O  
ATOM   2414  CG1 ILE A 323      -5.529 -21.149   4.026  1.00 92.74           C  
ATOM   2415  CG2 ILE A 323      -6.234 -21.402   1.625  1.00 92.74           C  
ATOM   2416  CD1 ILE A 323      -6.560 -22.095   4.660  1.00 92.74           C  
ATOM   2417  N   SER A 324      -6.232 -17.915   0.690  1.00 93.86           N  
ATOM   2418  CA  SER A 324      -6.430 -17.388  -0.662  1.00 93.86           C  
ATOM   2419  C   SER A 324      -5.207 -16.615  -1.152  1.00 93.86           C  
ATOM   2420  CB  SER A 324      -7.650 -16.475  -0.741  1.00 93.86           C  
ATOM   2421  O   SER A 324      -4.691 -16.895  -2.240  1.00 93.86           O  
ATOM   2422  OG  SER A 324      -7.982 -16.406  -2.107  1.00 93.86           O  
ATOM   2423  N   LEU A 325      -4.699 -15.691  -0.328  1.00 92.00           N  
ATOM   2424  CA  LEU A 325      -3.511 -14.892  -0.638  1.00 92.00           C  
ATOM   2425  C   LEU A 325      -2.287 -15.778  -0.865  1.00 92.00           C  
ATOM   2426  CB  LEU A 325      -3.248 -13.884   0.498  1.00 92.00           C  
ATOM   2427  O   LEU A 325      -1.628 -15.661  -1.894  1.00 92.00           O  
ATOM   2428  CG  LEU A 325      -4.263 -12.732   0.554  1.00 92.00           C  
ATOM   2429  CD1 LEU A 325      -4.087 -11.942   1.849  1.00 92.00           C  
ATOM   2430  CD2 LEU A 325      -4.093 -11.760  -0.614  1.00 92.00           C  
ATOM   2431  N   TRP A 326      -2.017 -16.715   0.045  1.00 92.90           N  
ATOM   2432  CA  TRP A 326      -0.853 -17.599  -0.041  1.00 92.90           C  
ATOM   2433  C   TRP A 326      -0.928 -18.542  -1.235  1.00 92.90           C  
ATOM   2434  CB  TRP A 326      -0.727 -18.413   1.246  1.00 92.90           C  
ATOM   2435  O   TRP A 326       0.072 -18.737  -1.919  1.00 92.90           O  
ATOM   2436  CG  TRP A 326      -0.328 -17.667   2.480  1.00 92.90           C  
ATOM   2437  CD1 TRP A 326      -0.242 -16.323   2.634  1.00 92.90           C  
ATOM   2438  CD2 TRP A 326       0.055 -18.237   3.764  1.00 92.90           C  
ATOM   2439  CE2 TRP A 326       0.365 -17.170   4.658  1.00 92.90           C  
ATOM   2440  CE3 TRP A 326       0.178 -19.554   4.259  1.00 92.90           C  
ATOM   2441  NE1 TRP A 326       0.159 -16.026   3.920  1.00 92.90           N  
ATOM   2442  CH2 TRP A 326       0.898 -18.718   6.438  1.00 92.90           C  
ATOM   2443  CZ2 TRP A 326       0.779 -17.396   5.977  1.00 92.90           C  
ATOM   2444  CZ3 TRP A 326       0.597 -19.793   5.582  1.00 92.90           C  
ATOM   2445  N   THR A 327      -2.107 -19.102  -1.516  1.00 95.48           N  
ATOM   2446  CA  THR A 327      -2.305 -19.976  -2.681  1.00 95.48           C  
ATOM   2447  C   THR A 327      -2.082 -19.194  -3.971  1.00 95.48           C  
ATOM   2448  CB  THR A 327      -3.703 -20.612  -2.685  1.00 95.48           C  
ATOM   2449  O   THR A 327      -1.361 -19.660  -4.849  1.00 95.48           O  
ATOM   2450  CG2 THR A 327      -3.876 -21.628  -3.813  1.00 95.48           C  
ATOM   2451  OG1 THR A 327      -3.928 -21.300  -1.476  1.00 95.48           O  
ATOM   2452  N   SER A 328      -2.644 -17.985  -4.064  1.00 96.76           N  
ATOM   2453  CA  SER A 328      -2.474 -17.110  -5.229  1.00 96.76           C  
ATOM   2454  C   SER A 328      -1.004 -16.732  -5.420  1.00 96.76           C  
ATOM   2455  CB  SER A 328      -3.327 -15.842  -5.094  1.00 96.76           C  
ATOM   2456  O   SER A 328      -0.463 -16.922  -6.503  1.00 96.76           O  
ATOM   2457  OG  SER A 328      -4.685 -16.165  -4.841  1.00 96.76           O  
ATOM   2458  N   ALA A 329      -0.331 -16.282  -4.357  1.00 95.75           N  
ATOM   2459  CA  ALA A 329       1.077 -15.900  -4.387  1.00 95.75           C  
ATOM   2460  C   ALA A 329       1.997 -17.076  -4.751  1.00 95.75           C  
ATOM   2461  CB  ALA A 329       1.441 -15.300  -3.024  1.00 95.75           C  
ATOM   2462  O   ALA A 329       2.850 -16.936  -5.625  1.00 95.75           O  
ATOM   2463  N   LEU A 330       1.810 -18.250  -4.136  1.00 96.90           N  
ATOM   2464  CA  LEU A 330       2.627 -19.437  -4.405  1.00 96.90           C  
ATOM   2465  C   LEU A 330       2.469 -19.916  -5.851  1.00 96.90           C  
ATOM   2466  CB  LEU A 330       2.254 -20.548  -3.407  1.00 96.90           C  
ATOM   2467  O   LEU A 330       3.467 -20.190  -6.517  1.00 96.90           O  
ATOM   2468  CG  LEU A 330       3.053 -21.854  -3.589  1.00 96.90           C  
ATOM   2469  CD1 LEU A 330       4.552 -21.654  -3.351  1.00 96.90           C  
ATOM   2470  CD2 LEU A 330       2.544 -22.909  -2.606  1.00 96.90           C  
ATOM   2471  N   LEU A 331       1.231 -19.985  -6.351  1.00 97.67           N  
ATOM   2472  CA  LEU A 331       0.978 -20.330  -7.749  1.00 97.67           C  
ATOM   2473  C   LEU A 331       1.625 -19.310  -8.689  1.00 97.67           C  
ATOM   2474  CB  LEU A 331      -0.534 -20.432  -8.006  1.00 97.67           C  
ATOM   2475  O   LEU A 331       2.268 -19.709  -9.660  1.00 97.67           O  
ATOM   2476  CG  LEU A 331      -1.216 -21.673  -7.406  1.00 97.67           C  
ATOM   2477  CD1 LEU A 331      -2.724 -21.579  -7.655  1.00 97.67           C  
ATOM   2478  CD2 LEU A 331      -0.710 -22.974  -8.036  1.00 97.67           C  
ATOM   2479  N   THR A 332       1.529 -18.013  -8.383  1.00 98.05           N  
ATOM   2480  CA  THR A 332       2.211 -16.968  -9.152  1.00 98.05           C  
ATOM   2481  C   THR A 332       3.720 -17.178  -9.164  1.00 98.05           C  
ATOM   2482  CB  THR A 332       1.857 -15.566  -8.649  1.00 98.05           C  
ATOM   2483  O   THR A 332       4.297 -17.191 -10.245  1.00 98.05           O  
ATOM   2484  CG2 THR A 332       2.534 -14.489  -9.486  1.00 98.05           C  
ATOM   2485  OG1 THR A 332       0.476 -15.361  -8.806  1.00 98.05           O  
ATOM   2486  N   VAL A 333       4.370 -17.426  -8.023  1.00 97.76           N  
ATOM   2487  CA  VAL A 333       5.820 -17.699  -7.965  1.00 97.76           C  
ATOM   2488  C   VAL A 333       6.204 -18.877  -8.866  1.00 97.76           C  
ATOM   2489  CB  VAL A 333       6.281 -17.958  -6.514  1.00 97.76           C  
ATOM   2490  O   VAL A 333       7.138 -18.765  -9.660  1.00 97.76           O  
ATOM   2491  CG1 VAL A 333       7.724 -18.476  -6.441  1.00 97.76           C  
ATOM   2492  CG2 VAL A 333       6.229 -16.672  -5.685  1.00 97.76           C  
ATOM   2493  N   VAL A 334       5.472 -19.991  -8.787  1.00 97.57           N  
ATOM   2494  CA  VAL A 334       5.787 -21.208  -9.551  1.00 97.57           C  
ATOM   2495  C   VAL A 334       5.580 -21.001 -11.052  1.00 97.57           C  
ATOM   2496  CB  VAL A 334       4.969 -22.407  -9.030  1.00 97.57           C  
ATOM   2497  O   VAL A 334       6.472 -21.305 -11.840  1.00 97.57           O  
ATOM   2498  CG1 VAL A 334       5.171 -23.667  -9.884  1.00 97.57           C  
ATOM   2499  CG2 VAL A 334       5.382 -22.767  -7.596  1.00 97.57           C  
ATOM   2500  N   LEU A 335       4.428 -20.470 -11.473  1.00 97.42           N  
ATOM   2501  CA  LEU A 335       4.126 -20.303 -12.899  1.00 97.42           C  
ATOM   2502  C   LEU A 335       4.972 -19.197 -13.538  1.00 97.42           C  
ATOM   2503  CB  LEU A 335       2.625 -20.043 -13.114  1.00 97.42           C  
ATOM   2504  O   LEU A 335       5.374 -19.324 -14.697  1.00 97.42           O  
ATOM   2505  CG  LEU A 335       1.778 -21.321 -13.241  1.00 97.42           C  
ATOM   2506  CD1 LEU A 335       1.690 -22.142 -11.954  1.00 97.42           C  
ATOM   2507  CD2 LEU A 335       0.357 -20.956 -13.670  1.00 97.42           C  
ATOM   2508  N   THR A 336       5.287 -18.138 -12.789  1.00 97.12           N  
ATOM   2509  CA  THR A 336       6.172 -17.079 -13.286  1.00 97.12           C  
ATOM   2510  C   THR A 336       7.605 -17.566 -13.458  1.00 97.12           C  
ATOM   2511  CB  THR A 336       6.136 -15.797 -12.448  1.00 97.12           C  
ATOM   2512  O   THR A 336       8.262 -17.095 -14.373  1.00 97.12           O  
ATOM   2513  CG2 THR A 336       4.756 -15.133 -12.501  1.00 97.12           C  
ATOM   2514  OG1 THR A 336       6.485 -16.054 -11.114  1.00 97.12           O  
ATOM   2515  N   ALA A 337       8.070 -18.574 -12.706  1.00 97.02           N  
ATOM   2516  CA  ALA A 337       9.394 -19.169 -12.919  1.00 97.02           C  
ATOM   2517  C   ALA A 337       9.532 -19.730 -14.342  1.00 97.02           C  
ATOM   2518  CB  ALA A 337       9.627 -20.279 -11.884  1.00 97.02           C  
ATOM   2519  O   ALA A 337      10.490 -19.431 -15.057  1.00 97.02           O  
ATOM   2520  N   PHE A 338       8.528 -20.500 -14.775  1.00 96.28           N  
ATOM   2521  CA  PHE A 338       8.476 -21.057 -16.124  1.00 96.28           C  
ATOM   2522  C   PHE A 338       8.282 -19.967 -17.179  1.00 96.28           C  
ATOM   2523  CB  PHE A 338       7.363 -22.107 -16.212  1.00 96.28           C  
ATOM   2524  O   PHE A 338       8.966 -19.999 -18.200  1.00 96.28           O  
ATOM   2525  CG  PHE A 338       7.578 -23.311 -15.317  1.00 96.28           C  
ATOM   2526  CD1 PHE A 338       8.603 -24.232 -15.606  1.00 96.28           C  
ATOM   2527  CD2 PHE A 338       6.762 -23.510 -14.189  1.00 96.28           C  
ATOM   2528  CE1 PHE A 338       8.799 -25.353 -14.780  1.00 96.28           C  
ATOM   2529  CE2 PHE A 338       6.963 -24.625 -13.358  1.00 96.28           C  
ATOM   2530  CZ  PHE A 338       7.978 -25.550 -13.656  1.00 96.28           C  
ATOM   2531  N   LEU A 339       7.401 -18.986 -16.932  1.00 96.47           N  
ATOM   2532  CA  LEU A 339       7.222 -17.845 -17.834  1.00 96.47           C  
ATOM   2533  C   LEU A 339       8.555 -17.129 -18.068  1.00 96.47           C  
ATOM   2534  CB  LEU A 339       6.173 -16.870 -17.266  1.00 96.47           C  
ATOM   2535  O   LEU A 339       8.967 -16.979 -19.211  1.00 96.47           O  
ATOM   2536  CG  LEU A 339       6.002 -15.580 -18.096  1.00 96.47           C  
ATOM   2537  CD1 LEU A 339       5.413 -15.857 -19.479  1.00 96.47           C  
ATOM   2538  CD2 LEU A 339       5.096 -14.596 -17.362  1.00 96.47           C  
ATOM   2539  N   THR A 340       9.238 -16.715 -17.002  1.00 97.36           N  
ATOM   2540  CA  THR A 340      10.493 -15.966 -17.086  1.00 97.36           C  
ATOM   2541  C   THR A 340      11.575 -16.781 -17.774  1.00 97.36           C  
ATOM   2542  CB  THR A 340      10.963 -15.546 -15.688  1.00 97.36           C  
ATOM   2543  O   THR A 340      12.202 -16.287 -18.710  1.00 97.36           O  
ATOM   2544  CG2 THR A 340      12.159 -14.608 -15.755  1.00 97.36           C  
ATOM   2545  OG1 THR A 340       9.926 -14.866 -15.027  1.00 97.36           O  
ATOM   2546  N   TYR A 341      11.757 -18.041 -17.365  1.00 95.08           N  
ATOM   2547  CA  TYR A 341      12.772 -18.906 -17.951  1.00 95.08           C  
ATOM   2548  C   TYR A 341      12.541 -19.104 -19.452  1.00 95.08           C  
ATOM   2549  CB  TYR A 341      12.815 -20.243 -17.203  1.00 95.08           C  
ATOM   2550  O   TYR A 341      13.433 -18.828 -20.245  1.00 95.08           O  
ATOM   2551  CG  TYR A 341      13.923 -21.157 -17.686  1.00 95.08           C  
ATOM   2552  CD1 TYR A 341      13.629 -22.243 -18.534  1.00 95.08           C  
ATOM   2553  CD2 TYR A 341      15.254 -20.901 -17.304  1.00 95.08           C  
ATOM   2554  CE1 TYR A 341      14.668 -23.075 -18.995  1.00 95.08           C  
ATOM   2555  CE2 TYR A 341      16.295 -21.728 -17.766  1.00 95.08           C  
ATOM   2556  OH  TYR A 341      16.997 -23.623 -19.066  1.00 95.08           O  
ATOM   2557  CZ  TYR A 341      16.001 -22.818 -18.613  1.00 95.08           C  
ATOM   2558  N   PHE A 342      11.344 -19.513 -19.879  1.00 95.23           N  
ATOM   2559  CA  PHE A 342      11.098 -19.805 -21.294  1.00 95.23           C  
ATOM   2560  C   PHE A 342      10.968 -18.561 -22.173  1.00 95.23           C  
ATOM   2561  CB  PHE A 342       9.860 -20.695 -21.441  1.00 95.23           C  
ATOM   2562  O   PHE A 342      11.291 -18.639 -23.358  1.00 95.23           O  
ATOM   2563  CG  PHE A 342      10.019 -22.085 -20.858  1.00 95.23           C  
ATOM   2564  CD1 PHE A 342      11.073 -22.915 -21.288  1.00 95.23           C  
ATOM   2565  CD2 PHE A 342       9.103 -22.565 -19.905  1.00 95.23           C  
ATOM   2566  CE1 PHE A 342      11.223 -24.204 -20.747  1.00 95.23           C  
ATOM   2567  CE2 PHE A 342       9.251 -23.854 -19.366  1.00 95.23           C  
ATOM   2568  CZ  PHE A 342      10.316 -24.671 -19.781  1.00 95.23           C  
ATOM   2569  N   TYR A 343      10.500 -17.437 -21.625  1.00 95.69           N  
ATOM   2570  CA  TYR A 343      10.281 -16.212 -22.393  1.00 95.69           C  
ATOM   2571  C   TYR A 343      11.562 -15.393 -22.588  1.00 95.69           C  
ATOM   2572  CB  TYR A 343       9.173 -15.388 -21.721  1.00 95.69           C  
ATOM   2573  O   TYR A 343      11.699 -14.736 -23.615  1.00 95.69           O  
ATOM   2574  CG  TYR A 343       8.587 -14.308 -22.601  1.00 95.69           C  
ATOM   2575  CD1 TYR A 343       8.847 -12.948 -22.346  1.00 95.69           C  
ATOM   2576  CD2 TYR A 343       7.783 -14.683 -23.692  1.00 95.69           C  
ATOM   2577  CE1 TYR A 343       8.327 -11.960 -23.204  1.00 95.69           C  
ATOM   2578  CE2 TYR A 343       7.276 -13.701 -24.559  1.00 95.69           C  
ATOM   2579  OH  TYR A 343       7.096 -11.423 -25.207  1.00 95.69           O  
ATOM   2580  CZ  TYR A 343       7.564 -12.343 -24.328  1.00 95.69           C  
ATOM   2581  N   LEU A 344      12.503 -15.438 -21.633  1.00 95.89           N  
ATOM   2582  CA  LEU A 344      13.712 -14.602 -21.653  1.00 95.89           C  
ATOM   2583  C   LEU A 344      15.025 -15.376 -21.895  1.00 95.89           C  
ATOM   2584  CB  LEU A 344      13.780 -13.760 -20.359  1.00 95.89           C  
ATOM   2585  O   LEU A 344      16.055 -14.734 -22.085  1.00 95.89           O  
ATOM   2586  CG  LEU A 344      12.556 -12.885 -20.028  1.00 95.89           C  
ATOM   2587  CD1 LEU A 344      12.835 -12.086 -18.755  1.00 95.89           C  
ATOM   2588  CD2 LEU A 344      12.202 -11.876 -21.122  1.00 95.89           C  
ATOM   2589  N   LYS A 345      15.023 -16.722 -21.890  1.00 90.80           N  
ATOM   2590  CA  LYS A 345      16.243 -17.569 -21.914  1.00 90.80           C  
ATOM   2591  C   LYS A 345      17.279 -17.239 -22.992  1.00 90.80           C  
ATOM   2592  CB  LYS A 345      15.901 -19.066 -22.050  1.00 90.80           C  
ATOM   2593  O   LYS A 345      18.467 -17.290 -22.700  1.00 90.80           O  
ATOM   2594  CG  LYS A 345      14.850 -19.360 -23.133  1.00 90.80           C  
ATOM   2595  CD  LYS A 345      14.802 -20.846 -23.473  1.00 90.80           C  
ATOM   2596  CE  LYS A 345      13.840 -21.033 -24.646  1.00 90.80           C  
ATOM   2597  NZ  LYS A 345      14.440 -21.916 -25.659  1.00 90.80           N  
ATOM   2598  N   ASP A 346      16.837 -16.938 -24.210  1.00 91.89           N  
ATOM   2599  CA  ASP A 346      17.704 -16.844 -25.393  1.00 91.89           C  
ATOM   2600  C   ASP A 346      17.983 -15.377 -25.792  1.00 91.89           C  
ATOM   2601  CB  ASP A 346      17.109 -17.700 -26.536  1.00 91.89           C  
ATOM   2602  O   ASP A 346      18.530 -15.107 -26.861  1.00 91.89           O  
ATOM   2603  CG  ASP A 346      16.965 -19.197 -26.197  1.00 91.89           C  
ATOM   2604  OD1 ASP A 346      17.876 -19.784 -25.580  1.00 91.89           O  
ATOM   2605  OD2 ASP A 346      15.908 -19.800 -26.522  1.00 91.89           O  
ATOM   2606  N   LEU A 347      17.601 -14.414 -24.941  1.00 93.98           N  
ATOM   2607  CA  LEU A 347      17.781 -12.986 -25.204  1.00 93.98           C  
ATOM   2608  C   LEU A 347      19.212 -12.524 -24.916  1.00 93.98           C  
ATOM   2609  CB  LEU A 347      16.785 -12.157 -24.385  1.00 93.98           C  
ATOM   2610  O   LEU A 347      19.823 -12.882 -23.910  1.00 93.98           O  
ATOM   2611  CG  LEU A 347      15.312 -12.361 -24.765  1.00 93.98           C  
ATOM   2612  CD1 LEU A 347      14.463 -11.514 -23.824  1.00 93.98           C  
ATOM   2613  CD2 LEU A 347      15.007 -11.957 -26.209  1.00 93.98           C  
ATOM   2614  N   GLN A 348      19.718 -11.651 -25.784  1.00 92.35           N  
ATOM   2615  CA  GLN A 348      21.048 -11.051 -25.666  1.00 92.35           C  
ATOM   2616  C   GLN A 348      20.984  -9.642 -25.055  1.00 92.35           C  
ATOM   2617  CB  GLN A 348      21.725 -11.042 -27.043  1.00 92.35           C  
ATOM   2618  O   GLN A 348      19.950  -8.974 -25.111  1.00 92.35           O  
ATOM   2619  CG  GLN A 348      21.957 -12.458 -27.595  1.00 92.35           C  
ATOM   2620  CD  GLN A 348      22.716 -12.456 -28.918  1.00 92.35           C  
ATOM   2621  NE2 GLN A 348      23.198 -13.596 -29.358  1.00 92.35           N  
ATOM   2622  OE1 GLN A 348      22.899 -11.448 -29.580  1.00 92.35           O  
ATOM   2623  N   GLY A 349      22.095  -9.170 -24.484  1.00 91.38           N  
ATOM   2624  CA  GLY A 349      22.207  -7.822 -23.905  1.00 91.38           C  
ATOM   2625  C   GLY A 349      21.505  -7.642 -22.554  1.00 91.38           C  
ATOM   2626  O   GLY A 349      21.277  -6.512 -22.126  1.00 91.38           O  
ATOM   2627  N   LEU A 350      21.131  -8.739 -21.884  1.00 94.24           N  
ATOM   2628  CA  LEU A 350      20.523  -8.701 -20.548  1.00 94.24           C  
ATOM   2629  C   LEU A 350      21.515  -8.212 -19.476  1.00 94.24           C  
ATOM   2630  CB  LEU A 350      19.981 -10.099 -20.197  1.00 94.24           C  
ATOM   2631  O   LEU A 350      21.143  -7.490 -18.553  1.00 94.24           O  
ATOM   2632  CG  LEU A 350      18.793 -10.587 -21.045  1.00 94.24           C  
ATOM   2633  CD1 LEU A 350      18.396 -11.978 -20.550  1.00 94.24           C  
ATOM   2634  CD2 LEU A 350      17.569  -9.676 -20.922  1.00 94.24           C  
ATOM   2635  N   ASP A 351      22.787  -8.568 -19.622  1.00 92.14           N  
ATOM   2636  CA  ASP A 351      23.897  -8.110 -18.786  1.00 92.14           C  
ATOM   2637  C   ASP A 351      24.052  -6.581 -18.816  1.00 92.14           C  
ATOM   2638  CB  ASP A 351      25.187  -8.819 -19.248  1.00 92.14           C  
ATOM   2639  O   ASP A 351      24.211  -5.953 -17.769  1.00 92.14           O  
ATOM   2640  CG  ASP A 351      25.570  -8.596 -20.725  1.00 92.14           C  
ATOM   2641  OD1 ASP A 351      24.650  -8.436 -21.568  1.00 92.14           O  
ATOM   2642  OD2 ASP A 351      26.784  -8.623 -21.005  1.00 92.14           O  
ATOM   2643  N   VAL A 352      23.906  -5.973 -19.998  1.00 92.28           N  
ATOM   2644  CA  VAL A 352      24.000  -4.518 -20.204  1.00 92.28           C  
ATOM   2645  C   VAL A 352      22.903  -3.752 -19.451  1.00 92.28           C  
ATOM   2646  CB  VAL A 352      23.950  -4.196 -21.712  1.00 92.28           C  
ATOM   2647  O   VAL A 352      23.158  -2.669 -18.924  1.00 92.28           O  
ATOM   2648  CG1 VAL A 352      24.035  -2.690 -21.983  1.00 92.28           C  
ATOM   2649  CG2 VAL A 352      25.094  -4.867 -22.483  1.00 92.28           C  
ATOM   2650  N   VAL A 353      21.690  -4.310 -19.358  1.00 90.64           N  
ATOM   2651  CA  VAL A 353      20.548  -3.684 -18.656  1.00 90.64           C  
ATOM   2652  C   VAL A 353      20.480  -4.022 -17.161  1.00 90.64           C  
ATOM   2653  CB  VAL A 353      19.203  -3.948 -19.360  1.00 90.64           C  
ATOM   2654  O   VAL A 353      19.517  -3.651 -16.492  1.00 90.64           O  
ATOM   2655  CG1 VAL A 353      19.208  -3.383 -20.781  1.00 90.64           C  
ATOM   2656  CG2 VAL A 353      18.855  -5.435 -19.442  1.00 90.64           C  
ATOM   2657  N   GLY A 354      21.498  -4.699 -16.618  1.00 92.43           N  
ATOM   2658  CA  GLY A 354      21.635  -4.959 -15.182  1.00 92.43           C  
ATOM   2659  C   GLY A 354      21.167  -6.339 -14.710  1.00 92.43           C  
ATOM   2660  O   GLY A 354      21.012  -6.540 -13.506  1.00 92.43           O  
ATOM   2661  N   PHE A 355      20.938  -7.309 -15.604  1.00 96.47           N  
ATOM   2662  CA  PHE A 355      20.518  -8.657 -15.198  1.00 96.47           C  
ATOM   2663  C   PHE A 355      21.733  -9.485 -14.772  1.00 96.47           C  
ATOM   2664  CB  PHE A 355      19.728  -9.373 -16.295  1.00 96.47           C  
ATOM   2665  O   PHE A 355      22.426 -10.091 -15.589  1.00 96.47           O  
ATOM   2666  CG  PHE A 355      18.308  -8.901 -16.567  1.00 96.47           C  
ATOM   2667  CD1 PHE A 355      17.882  -7.577 -16.323  1.00 96.47           C  
ATOM   2668  CD2 PHE A 355      17.388  -9.832 -17.083  1.00 96.47           C  
ATOM   2669  CE1 PHE A 355      16.558  -7.197 -16.586  1.00 96.47           C  
ATOM   2670  CE2 PHE A 355      16.065  -9.448 -17.358  1.00 96.47           C  
ATOM   2671  CZ  PHE A 355      15.647  -8.133 -17.099  1.00 96.47           C  
ATOM   2672  N   ARG A 356      21.979  -9.531 -13.460  1.00 96.22           N  
ATOM   2673  CA  ARG A 356      23.181 -10.143 -12.876  1.00 96.22           C  
ATOM   2674  C   ARG A 356      23.255 -11.664 -13.022  1.00 96.22           C  
ATOM   2675  CB  ARG A 356      23.248  -9.720 -11.404  1.00 96.22           C  
ATOM   2676  O   ARG A 356      24.346 -12.209 -13.146  1.00 96.22           O  
ATOM   2677  CG  ARG A 356      24.551 -10.175 -10.724  1.00 96.22           C  
ATOM   2678  CD  ARG A 356      24.628  -9.713  -9.265  1.00 96.22           C  
ATOM   2679  NE  ARG A 356      24.471  -8.258  -9.133  1.00 96.22           N  
ATOM   2680  NH1 ARG A 356      26.585  -7.612  -9.738  1.00 96.22           N  
ATOM   2681  NH2 ARG A 356      25.033  -6.069  -9.268  1.00 96.22           N  
ATOM   2682  CZ  ARG A 356      25.364  -7.322  -9.376  1.00 96.22           C  
ATOM   2683  N   PHE A 357      22.114 -12.347 -12.995  1.00 95.36           N  
ATOM   2684  CA  PHE A 357      22.020 -13.810 -13.047  1.00 95.36           C  
ATOM   2685  C   PHE A 357      21.334 -14.276 -14.336  1.00 95.36           C  
ATOM   2686  CB  PHE A 357      21.367 -14.340 -11.764  1.00 95.36           C  
ATOM   2687  O   PHE A 357      20.682 -15.318 -14.372  1.00 95.36           O  
ATOM   2688  CG  PHE A 357      22.127 -13.973 -10.504  1.00 95.36           C  
ATOM   2689  CD1 PHE A 357      23.197 -14.769 -10.055  1.00 95.36           C  
ATOM   2690  CD2 PHE A 357      21.773 -12.817  -9.792  1.00 95.36           C  
ATOM   2691  CE1 PHE A 357      23.890 -14.422  -8.881  1.00 95.36           C  
ATOM   2692  CE2 PHE A 357      22.447 -12.481  -8.608  1.00 95.36           C  
ATOM   2693  CZ  PHE A 357      23.507 -13.285  -8.151  1.00 95.36           C  
ATOM   2694  N   GLY A 358      21.473 -13.487 -15.405  1.00 94.46           N  
ATOM   2695  CA  GLY A 358      20.869 -13.759 -16.703  1.00 94.46           C  
ATOM   2696  C   GLY A 358      19.345 -13.630 -16.691  1.00 94.46           C  
ATOM   2697  O   GLY A 358      18.761 -12.870 -15.923  1.00 94.46           O  
ATOM   2698  N   ALA A 359      18.683 -14.393 -17.558  1.00 95.11           N  
ATOM   2699  CA  ALA A 359      17.249 -14.287 -17.830  1.00 95.11           C  
ATOM   2700  C   ALA A 359      16.327 -14.486 -16.612  1.00 95.11           C  
ATOM   2701  CB  ALA A 359      16.944 -15.315 -18.920  1.00 95.11           C  
ATOM   2702  O   ALA A 359      15.209 -13.978 -16.612  1.00 95.11           O  
ATOM   2703  N   ILE A 360      16.775 -15.198 -15.571  1.00 96.60           N  
ATOM   2704  CA  ILE A 360      15.961 -15.482 -14.378  1.00 96.60           C  
ATOM   2705  C   ILE A 360      15.946 -14.322 -13.368  1.00 96.60           C  
ATOM   2706  CB  ILE A 360      16.406 -16.824 -13.755  1.00 96.60           C  
ATOM   2707  O   ILE A 360      15.097 -14.285 -12.481  1.00 96.60           O  
ATOM   2708  CG1 ILE A 360      15.364 -17.457 -12.810  1.00 96.60           C  
ATOM   2709  CG2 ILE A 360      17.747 -16.675 -13.021  1.00 96.60           C  
ATOM   2710  CD1 ILE A 360      14.047 -17.833 -13.506  1.00 96.60           C  
ATOM   2711  N   SER A 361      16.848 -13.347 -13.510  1.00 97.50           N  
ATOM   2712  CA  SER A 361      16.963 -12.171 -12.642  1.00 97.50           C  
ATOM   2713  C   SER A 361      15.625 -11.488 -12.282  1.00 97.50           C  
ATOM   2714  CB  SER A 361      17.913 -11.171 -13.306  1.00 97.50           C  
ATOM   2715  O   SER A 361      15.354 -11.334 -11.090  1.00 97.50           O  
ATOM   2716  OG  SER A 361      19.258 -11.452 -12.991  1.00 97.50           O  
ATOM   2717  N   PRO A 362      14.738 -11.122 -13.233  1.00 97.38           N  
ATOM   2718  CA  PRO A 362      13.469 -10.470 -12.902  1.00 97.38           C  
ATOM   2719  C   PRO A 362      12.489 -11.377 -12.143  1.00 97.38           C  
ATOM   2720  CB  PRO A 362      12.887 -10.001 -14.240  1.00 97.38           C  
ATOM   2721  O   PRO A 362      11.615 -10.864 -11.451  1.00 97.38           O  
ATOM   2722  CG  PRO A 362      13.503 -10.961 -15.253  1.00 97.38           C  
ATOM   2723  CD  PRO A 362      14.898 -11.183 -14.678  1.00 97.38           C  
ATOM   2724  N   TRP A 363      12.617 -12.707 -12.222  1.00 98.18           N  
ATOM   2725  CA  TRP A 363      11.818 -13.614 -11.391  1.00 98.18           C  
ATOM   2726  C   TRP A 363      12.250 -13.557  -9.924  1.00 98.18           C  
ATOM   2727  CB  TRP A 363      11.902 -15.042 -11.926  1.00 98.18           C  
ATOM   2728  O   TRP A 363      11.396 -13.495  -9.042  1.00 98.18           O  
ATOM   2729  CG  TRP A 363      11.191 -16.059 -11.103  1.00 98.18           C  
ATOM   2730  CD1 TRP A 363       9.854 -16.245 -11.071  1.00 98.18           C  
ATOM   2731  CD2 TRP A 363      11.758 -17.039 -10.185  1.00 98.18           C  
ATOM   2732  CE2 TRP A 363      10.697 -17.857  -9.700  1.00 98.18           C  
ATOM   2733  CE3 TRP A 363      13.061 -17.334  -9.726  1.00 98.18           C  
ATOM   2734  NE1 TRP A 363       9.556 -17.289 -10.222  1.00 98.18           N  
ATOM   2735  CH2 TRP A 363      12.229 -19.236  -8.434  1.00 98.18           C  
ATOM   2736  CZ2 TRP A 363      10.921 -18.964  -8.869  1.00 98.18           C  
ATOM   2737  CZ3 TRP A 363      13.292 -18.416  -8.856  1.00 98.18           C  
ATOM   2738  N   PHE A 364      13.558 -13.478  -9.651  1.00 98.15           N  
ATOM   2739  CA  PHE A 364      14.040 -13.232  -8.290  1.00 98.15           C  
ATOM   2740  C   PHE A 364      13.553 -11.881  -7.758  1.00 98.15           C  
ATOM   2741  CB  PHE A 364      15.568 -13.325  -8.215  1.00 98.15           C  
ATOM   2742  O   PHE A 364      13.046 -11.824  -6.641  1.00 98.15           O  
ATOM   2743  CG  PHE A 364      16.131 -14.725  -8.351  1.00 98.15           C  
ATOM   2744  CD1 PHE A 364      15.739 -15.727  -7.442  1.00 98.15           C  
ATOM   2745  CD2 PHE A 364      17.092 -15.016  -9.337  1.00 98.15           C  
ATOM   2746  CE1 PHE A 364      16.295 -17.014  -7.525  1.00 98.15           C  
ATOM   2747  CE2 PHE A 364      17.657 -16.302  -9.411  1.00 98.15           C  
ATOM   2748  CZ  PHE A 364      17.251 -17.303  -8.513  1.00 98.15           C  
ATOM   2749  N   SER A 365      13.610 -10.811  -8.559  1.00 97.85           N  
ATOM   2750  CA  SER A 365      13.056  -9.510  -8.155  1.00 97.85           C  
ATOM   2751  C   SER A 365      11.543  -9.574  -7.893  1.00 97.85           C  
ATOM   2752  CB  SER A 365      13.348  -8.436  -9.205  1.00 97.85           C  
ATOM   2753  O   SER A 365      11.065  -9.008  -6.912  1.00 97.85           O  
ATOM   2754  OG  SER A 365      14.726  -8.388  -9.536  1.00 97.85           O  
ATOM   2755  N   ALA A 366      10.784 -10.315  -8.708  1.00 97.82           N  
ATOM   2756  CA  ALA A 366       9.357 -10.536  -8.482  1.00 97.82           C  
ATOM   2757  C   ALA A 366       9.076 -11.287  -7.170  1.00 97.82           C  
ATOM   2758  CB  ALA A 366       8.777 -11.308  -9.666  1.00 97.82           C  
ATOM   2759  O   ALA A 366       8.178 -10.900  -6.425  1.00 97.82           O  
ATOM   2760  N   ILE A 367       9.861 -12.325  -6.859  1.00 97.83           N  
ATOM   2761  CA  ILE A 367       9.795 -13.050  -5.583  1.00 97.83           C  
ATOM   2762  C   ILE A 367      10.033 -12.106  -4.406  1.00 97.83           C  
ATOM   2763  CB  ILE A 367      10.813 -14.213  -5.582  1.00 97.83           C  
ATOM   2764  O   ILE A 367       9.291 -12.157  -3.426  1.00 97.83           O  
ATOM   2765  CG1 ILE A 367      10.229 -15.375  -6.398  1.00 97.83           C  
ATOM   2766  CG2 ILE A 367      11.129 -14.694  -4.159  1.00 97.83           C  
ATOM   2767  CD1 ILE A 367      11.181 -16.562  -6.534  1.00 97.83           C  
ATOM   2768  N   ILE A 368      11.047 -11.243  -4.506  1.00 97.57           N  
ATOM   2769  CA  ILE A 368      11.336 -10.238  -3.482  1.00 97.57           C  
ATOM   2770  C   ILE A 368      10.117  -9.334  -3.276  1.00 97.57           C  
ATOM   2771  CB  ILE A 368      12.615  -9.455  -3.848  1.00 97.57           C  
ATOM   2772  O   ILE A 368       9.677  -9.177  -2.143  1.00 97.57           O  
ATOM   2773  CG1 ILE A 368      13.890 -10.327  -3.777  1.00 97.57           C  
ATOM   2774  CG2 ILE A 368      12.781  -8.219  -2.962  1.00 97.57           C  
ATOM   2775  CD1 ILE A 368      14.266 -10.867  -2.391  1.00 97.57           C  
ATOM   2776  N   GLY A 369       9.505  -8.838  -4.355  1.00 96.44           N  
ATOM   2777  CA  GLY A 369       8.261  -8.066  -4.291  1.00 96.44           C  
ATOM   2778  C   GLY A 369       7.101  -8.802  -3.609  1.00 96.44           C  
ATOM   2779  O   GLY A 369       6.457  -8.252  -2.715  1.00 96.44           O  
ATOM   2780  N   ILE A 370       6.862 -10.066  -3.983  1.00 95.95           N  
ATOM   2781  CA  ILE A 370       5.818 -10.926  -3.397  1.00 95.95           C  
ATOM   2782  C   ILE A 370       6.046 -11.105  -1.891  1.00 95.95           C  
ATOM   2783  CB  ILE A 370       5.765 -12.293  -4.130  1.00 95.95           C  
ATOM   2784  O   ILE A 370       5.127 -10.894  -1.097  1.00 95.95           O  
ATOM   2785  CG1 ILE A 370       5.186 -12.108  -5.548  1.00 95.95           C  
ATOM   2786  CG2 ILE A 370       4.930 -13.334  -3.357  1.00 95.95           C  
ATOM   2787  CD1 ILE A 370       5.351 -13.300  -6.494  1.00 95.95           C  
ATOM   2788  N   PHE A 371       7.265 -11.463  -1.480  1.00 95.47           N  
ATOM   2789  CA  PHE A 371       7.589 -11.649  -0.067  1.00 95.47           C  
ATOM   2790  C   PHE A 371       7.549 -10.341   0.717  1.00 95.47           C  
ATOM   2791  CB  PHE A 371       8.955 -12.324   0.095  1.00 95.47           C  
ATOM   2792  O   PHE A 371       7.046 -10.343   1.840  1.00 95.47           O  
ATOM   2793  CG  PHE A 371       8.977 -13.810  -0.205  1.00 95.47           C  
ATOM   2794  CD1 PHE A 371       8.046 -14.678   0.400  1.00 95.47           C  
ATOM   2795  CD2 PHE A 371       9.981 -14.345  -1.028  1.00 95.47           C  
ATOM   2796  CE1 PHE A 371       8.092 -16.059   0.146  1.00 95.47           C  
ATOM   2797  CE2 PHE A 371      10.047 -15.732  -1.253  1.00 95.47           C  
ATOM   2798  CZ  PHE A 371       9.090 -16.587  -0.687  1.00 95.47           C  
ATOM   2799  N   SER A 372       8.007  -9.227   0.138  1.00 95.14           N  
ATOM   2800  CA  SER A 372       7.858  -7.904   0.745  1.00 95.14           C  
ATOM   2801  C   SER A 372       6.385  -7.592   1.005  1.00 95.14           C  
ATOM   2802  CB  SER A 372       8.479  -6.810  -0.134  1.00 95.14           C  
ATOM   2803  O   SER A 372       6.056  -7.167   2.107  1.00 95.14           O  
ATOM   2804  OG  SER A 372       9.894  -6.892  -0.140  1.00 95.14           O  
ATOM   2805  N   GLY A 373       5.491  -7.874   0.052  1.00 91.93           N  
ATOM   2806  CA  GLY A 373       4.049  -7.696   0.235  1.00 91.93           C  
ATOM   2807  C   GLY A 373       3.488  -8.546   1.375  1.00 91.93           C  
ATOM   2808  O   GLY A 373       2.822  -8.031   2.270  1.00 91.93           O  
ATOM   2809  N   ILE A 374       3.819  -9.842   1.399  1.00 91.14           N  
ATOM   2810  CA  ILE A 374       3.381 -10.767   2.460  1.00 91.14           C  
ATOM   2811  C   ILE A 374       3.873 -10.308   3.841  1.00 91.14           C  
ATOM   2812  CB  ILE A 374       3.848 -12.209   2.143  1.00 91.14           C  
ATOM   2813  O   ILE A 374       3.105 -10.326   4.802  1.00 91.14           O  
ATOM   2814  CG1 ILE A 374       3.117 -12.749   0.890  1.00 91.14           C  
ATOM   2815  CG2 ILE A 374       3.603 -13.158   3.334  1.00 91.14           C  
ATOM   2816  CD1 ILE A 374       3.740 -14.027   0.313  1.00 91.14           C  
ATOM   2817  N   LEU A 375       5.135  -9.882   3.949  1.00 94.27           N  
ATOM   2818  CA  LEU A 375       5.705  -9.379   5.199  1.00 94.27           C  
ATOM   2819  C   LEU A 375       5.052  -8.066   5.638  1.00 94.27           C  
ATOM   2820  CB  LEU A 375       7.222  -9.195   5.038  1.00 94.27           C  
ATOM   2821  O   LEU A 375       4.770  -7.907   6.822  1.00 94.27           O  
ATOM   2822  CG  LEU A 375       8.043 -10.494   5.037  1.00 94.27           C  
ATOM   2823  CD1 LEU A 375       9.509 -10.153   4.761  1.00 94.27           C  
ATOM   2824  CD2 LEU A 375       7.969 -11.235   6.376  1.00 94.27           C  
ATOM   2825  N   ILE A 376       4.770  -7.145   4.712  1.00 92.39           N  
ATOM   2826  CA  ILE A 376       4.034  -5.912   5.021  1.00 92.39           C  
ATOM   2827  C   ILE A 376       2.633  -6.243   5.541  1.00 92.39           C  
ATOM   2828  CB  ILE A 376       3.991  -4.974   3.797  1.00 92.39           C  
ATOM   2829  O   ILE A 376       2.230  -5.689   6.561  1.00 92.39           O  
ATOM   2830  CG1 ILE A 376       5.394  -4.391   3.516  1.00 92.39           C  
ATOM   2831  CG2 ILE A 376       3.001  -3.823   4.038  1.00 92.39           C  
ATOM   2832  CD1 ILE A 376       5.515  -3.760   2.125  1.00 92.39           C  
ATOM   2833  N   GLY A 377       1.930  -7.190   4.913  1.00 88.45           N  
ATOM   2834  CA  GLY A 377       0.639  -7.670   5.404  1.00 88.45           C  
ATOM   2835  C   GLY A 377       0.728  -8.275   6.807  1.00 88.45           C  
ATOM   2836  O   GLY A 377      -0.070  -7.942   7.679  1.00 88.45           O  
ATOM   2837  N   PHE A 378       1.747  -9.094   7.072  1.00 91.54           N  
ATOM   2838  CA  PHE A 378       1.991  -9.636   8.410  1.00 91.54           C  
ATOM   2839  C   PHE A 378       2.231  -8.534   9.452  1.00 91.54           C  
ATOM   2840  CB  PHE A 378       3.182 -10.601   8.355  1.00 91.54           C  
ATOM   2841  O   PHE A 378       1.671  -8.589  10.548  1.00 91.54           O  
ATOM   2842  CG  PHE A 378       3.624 -11.077   9.724  1.00 91.54           C  
ATOM   2843  CD1 PHE A 378       4.711 -10.460  10.372  1.00 91.54           C  
ATOM   2844  CD2 PHE A 378       2.906 -12.094  10.377  1.00 91.54           C  
ATOM   2845  CE1 PHE A 378       5.083 -10.871  11.664  1.00 91.54           C  
ATOM   2846  CE2 PHE A 378       3.279 -12.504  11.669  1.00 91.54           C  
ATOM   2847  CZ  PHE A 378       4.369 -11.892  12.313  1.00 91.54           C  
ATOM   2848  N   TRP A 379       3.041  -7.522   9.126  1.00 95.11           N  
ATOM   2849  CA  TRP A 379       3.288  -6.405  10.035  1.00 95.11           C  
ATOM   2850  C   TRP A 379       2.029  -5.571  10.268  1.00 95.11           C  
ATOM   2851  CB  TRP A 379       4.456  -5.544   9.537  1.00 95.11           C  
ATOM   2852  O   TRP A 379       1.748  -5.240  11.417  1.00 95.11           O  
ATOM   2853  CG  TRP A 379       5.794  -6.222   9.535  1.00 95.11           C  
ATOM   2854  CD1 TRP A 379       6.645  -6.277   8.486  1.00 95.11           C  
ATOM   2855  CD2 TRP A 379       6.445  -6.964  10.614  1.00 95.11           C  
ATOM   2856  CE2 TRP A 379       7.684  -7.477  10.121  1.00 95.11           C  
ATOM   2857  CE3 TRP A 379       6.119  -7.255  11.959  1.00 95.11           C  
ATOM   2858  NE1 TRP A 379       7.762  -7.013   8.824  1.00 95.11           N  
ATOM   2859  CH2 TRP A 379       8.177  -8.540  12.240  1.00 95.11           C  
ATOM   2860  CZ2 TRP A 379       8.539  -8.258  10.911  1.00 95.11           C  
ATOM   2861  CZ3 TRP A 379       6.975  -8.031  12.763  1.00 95.11           C  
ATOM   2862  N   ALA A 380       1.247  -5.286   9.224  1.00 92.83           N  
ATOM   2863  CA  ALA A 380      -0.037  -4.605   9.356  1.00 92.83           C  
ATOM   2864  C   ALA A 380      -0.973  -5.379  10.299  1.00 92.83           C  
ATOM   2865  CB  ALA A 380      -0.645  -4.406   7.963  1.00 92.83           C  
ATOM   2866  O   ALA A 380      -1.455  -4.806  11.271  1.00 92.83           O  
ATOM   2867  N   GLU A 381      -1.136  -6.694  10.104  1.00 91.64           N  
ATOM   2868  CA  GLU A 381      -1.936  -7.551  10.992  1.00 91.64           C  
ATOM   2869  C   GLU A 381      -1.419  -7.537  12.443  1.00 91.64           C  
ATOM   2870  CB  GLU A 381      -2.019  -8.983  10.408  1.00 91.64           C  
ATOM   2871  O   GLU A 381      -2.213  -7.436  13.378  1.00 91.64           O  
ATOM   2872  CG  GLU A 381      -2.724  -9.979  11.350  1.00 91.64           C  
ATOM   2873  CD  GLU A 381      -3.096 -11.360  10.759  1.00 91.64           C  
ATOM   2874  OE1 GLU A 381      -3.720 -12.164  11.496  1.00 91.64           O  
ATOM   2875  OE2 GLU A 381      -2.823 -11.654   9.572  1.00 91.64           O  
ATOM   2876  N   TYR A 382      -0.099  -7.583  12.654  1.00 95.35           N  
ATOM   2877  CA  TYR A 382       0.499  -7.547  13.993  1.00 95.35           C  
ATOM   2878  C   TYR A 382       0.210  -6.243  14.755  1.00 95.35           C  
ATOM   2879  CB  TYR A 382       2.014  -7.773  13.883  1.00 95.35           C  
ATOM   2880  O   TYR A 382       0.022  -6.270  15.975  1.00 95.35           O  
ATOM   2881  CG  TYR A 382       2.736  -7.691  15.217  1.00 95.35           C  
ATOM   2882  CD1 TYR A 382       3.414  -6.513  15.585  1.00 95.35           C  
ATOM   2883  CD2 TYR A 382       2.682  -8.778  16.109  1.00 95.35           C  
ATOM   2884  CE1 TYR A 382       4.044  -6.421  16.840  1.00 95.35           C  
ATOM   2885  CE2 TYR A 382       3.304  -8.691  17.370  1.00 95.35           C  
ATOM   2886  OH  TYR A 382       4.579  -7.420  18.956  1.00 95.35           O  
ATOM   2887  CZ  TYR A 382       3.984  -7.511  17.736  1.00 95.35           C  
ATOM   2888  N   TYR A 383       0.202  -5.102  14.059  1.00 96.76           N  
ATOM   2889  CA  TYR A 383      -0.023  -3.794  14.678  1.00 96.76           C  
ATOM   2890  C   TYR A 383      -1.497  -3.407  14.792  1.00 96.76           C  
ATOM   2891  CB  TYR A 383       0.773  -2.708  13.941  1.00 96.76           C  
ATOM   2892  O   TYR A 383      -1.807  -2.595  15.659  1.00 96.76           O  
ATOM   2893  CG  TYR A 383       2.248  -2.712  14.289  1.00 96.76           C  
ATOM   2894  CD1 TYR A 383       2.675  -2.255  15.551  1.00 96.76           C  
ATOM   2895  CD2 TYR A 383       3.194  -3.159  13.353  1.00 96.76           C  
ATOM   2896  CE1 TYR A 383       4.046  -2.265  15.879  1.00 96.76           C  
ATOM   2897  CE2 TYR A 383       4.557  -3.207  13.683  1.00 96.76           C  
ATOM   2898  OH  TYR A 383       6.311  -2.766  15.252  1.00 96.76           O  
ATOM   2899  CZ  TYR A 383       4.987  -2.756  14.946  1.00 96.76           C  
ATOM   2900  N   THR A 384      -2.384  -3.966  13.964  1.00 94.85           N  
ATOM   2901  CA  THR A 384      -3.808  -3.602  13.963  1.00 94.85           C  
ATOM   2902  C   THR A 384      -4.689  -4.635  14.646  1.00 94.85           C  
ATOM   2903  CB  THR A 384      -4.329  -3.330  12.549  1.00 94.85           C  
ATOM   2904  O   THR A 384      -5.627  -4.250  15.337  1.00 94.85           O  
ATOM   2905  CG2 THR A 384      -3.551  -2.196  11.882  1.00 94.85           C  
ATOM   2906  OG1 THR A 384      -4.239  -4.495  11.765  1.00 94.85           O  
ATOM   2907  N   SER A 385      -4.405  -5.934  14.545  1.00 92.35           N  
ATOM   2908  CA  SER A 385      -5.283  -6.958  15.116  1.00 92.35           C  
ATOM   2909  C   SER A 385      -5.175  -7.026  16.641  1.00 92.35           C  
ATOM   2910  CB  SER A 385      -5.009  -8.327  14.494  1.00 92.35           C  
ATOM   2911  O   SER A 385      -4.096  -7.201  17.215  1.00 92.35           O  
ATOM   2912  OG  SER A 385      -5.944  -9.272  14.990  1.00 92.35           O  
ATOM   2913  N   TYR A 386      -6.325  -7.027  17.323  1.00 92.07           N  
ATOM   2914  CA  TYR A 386      -6.409  -7.213  18.777  1.00 92.07           C  
ATOM   2915  C   TYR A 386      -6.002  -8.613  19.266  1.00 92.07           C  
ATOM   2916  CB  TYR A 386      -7.795  -6.798  19.266  1.00 92.07           C  
ATOM   2917  O   TYR A 386      -5.994  -8.886  20.468  1.00 92.07           O  
ATOM   2918  CG  TYR A 386      -8.936  -7.682  18.793  1.00 92.07           C  
ATOM   2919  CD1 TYR A 386      -9.884  -7.174  17.885  1.00 92.07           C  
ATOM   2920  CD2 TYR A 386      -9.073  -9.001  19.277  1.00 92.07           C  
ATOM   2921  CE1 TYR A 386     -10.944  -7.987  17.444  1.00 92.07           C  
ATOM   2922  CE2 TYR A 386     -10.132  -9.815  18.839  1.00 92.07           C  
ATOM   2923  OH  TYR A 386     -12.093 -10.099  17.503  1.00 92.07           O  
ATOM   2924  CZ  TYR A 386     -11.066  -9.310  17.912  1.00 92.07           C  
ATOM   2925  N   ARG A 387      -5.630  -9.525  18.360  1.00 91.23           N  
ATOM   2926  CA  ARG A 387      -4.979 -10.796  18.714  1.00 91.23           C  
ATOM   2927  C   ARG A 387      -3.555 -10.589  19.236  1.00 91.23           C  
ATOM   2928  CB  ARG A 387      -4.962 -11.715  17.487  1.00 91.23           C  
ATOM   2929  O   ARG A 387      -3.048 -11.445  19.960  1.00 91.23           O  
ATOM   2930  CG  ARG A 387      -6.378 -12.135  17.071  1.00 91.23           C  
ATOM   2931  CD  ARG A 387      -6.308 -13.049  15.846  1.00 91.23           C  
ATOM   2932  NE  ARG A 387      -7.651 -13.496  15.428  1.00 91.23           N  
ATOM   2933  NH1 ARG A 387      -6.966 -14.784  13.659  1.00 91.23           N  
ATOM   2934  NH2 ARG A 387      -9.144 -14.600  14.094  1.00 91.23           N  
ATOM   2935  CZ  ARG A 387      -7.915 -14.292  14.406  1.00 91.23           C  
ATOM   2936  N   TYR A 388      -2.925  -9.469  18.885  1.00 95.52           N  
ATOM   2937  CA  TYR A 388      -1.542  -9.167  19.226  1.00 95.52           C  
ATOM   2938  C   TYR A 388      -1.426  -8.074  20.290  1.00 95.52           C  
ATOM   2939  CB  TYR A 388      -0.761  -8.832  17.952  1.00 95.52           C  
ATOM   2940  O   TYR A 388      -2.342  -7.296  20.561  1.00 95.52           O  
ATOM   2941  CG  TYR A 388      -0.735  -9.973  16.955  1.00 95.52           C  
ATOM   2942  CD1 TYR A 388       0.114 -11.080  17.151  1.00 95.52           C  
ATOM   2943  CD2 TYR A 388      -1.594  -9.938  15.844  1.00 95.52           C  
ATOM   2944  CE1 TYR A 388       0.123 -12.137  16.219  1.00 95.52           C  
ATOM   2945  CE2 TYR A 388      -1.619 -11.010  14.935  1.00 95.52           C  
ATOM   2946  OH  TYR A 388      -0.747 -13.122  14.211  1.00 95.52           O  
ATOM   2947  CZ  TYR A 388      -0.746 -12.100  15.106  1.00 95.52           C  
ATOM   2948  N   LYS A 389      -0.246  -8.028  20.915  1.00 97.43           N  
ATOM   2949  CA  LYS A 389       0.058  -7.143  22.046  1.00 97.43           C  
ATOM   2950  C   LYS A 389      -0.166  -5.644  21.770  1.00 97.43           C  
ATOM   2951  CB  LYS A 389       1.493  -7.382  22.540  1.00 97.43           C  
ATOM   2952  O   LYS A 389      -0.658  -4.997  22.692  1.00 97.43           O  
ATOM   2953  CG  LYS A 389       1.685  -8.767  23.174  1.00 97.43           C  
ATOM   2954  CD  LYS A 389       3.123  -8.917  23.688  1.00 97.43           C  
ATOM   2955  CE  LYS A 389       3.303 -10.273  24.378  1.00 97.43           C  
ATOM   2956  NZ  LYS A 389       4.688 -10.448  24.883  1.00 97.43           N  
ATOM   2957  N   PRO A 390       0.182  -5.068  20.595  1.00 98.05           N  
ATOM   2958  CA  PRO A 390       0.067  -3.622  20.377  1.00 98.05           C  
ATOM   2959  C   PRO A 390      -1.363  -3.095  20.553  1.00 98.05           C  
ATOM   2960  CB  PRO A 390       0.616  -3.362  18.967  1.00 98.05           C  
ATOM   2961  O   PRO A 390      -1.591  -2.206  21.372  1.00 98.05           O  
ATOM   2962  CG  PRO A 390       1.578  -4.524  18.745  1.00 98.05           C  
ATOM   2963  CD  PRO A 390       0.867  -5.672  19.453  1.00 98.05           C  
ATOM   2964  N   THR A 391      -2.333  -3.702  19.871  1.00 97.25           N  
ATOM   2965  CA  THR A 391      -3.743  -3.294  19.938  1.00 97.25           C  
ATOM   2966  C   THR A 391      -4.380  -3.622  21.291  1.00 97.25           C  
ATOM   2967  CB  THR A 391      -4.517  -3.970  18.805  1.00 97.25           C  
ATOM   2968  O   THR A 391      -5.147  -2.824  21.824  1.00 97.25           O  
ATOM   2969  CG2 THR A 391      -5.963  -3.508  18.702  1.00 97.25           C  
ATOM   2970  OG1 THR A 391      -3.890  -3.693  17.586  1.00 97.25           O  
ATOM   2971  N   GLN A 392      -4.017  -4.750  21.918  1.00 97.86           N  
ATOM   2972  CA  GLN A 392      -4.471  -5.064  23.283  1.00 97.86           C  
ATOM   2973  C   GLN A 392      -3.991  -4.026  24.300  1.00 97.86           C  
ATOM   2974  CB  GLN A 392      -3.939  -6.431  23.725  1.00 97.86           C  
ATOM   2975  O   GLN A 392      -4.741  -3.642  25.195  1.00 97.86           O  
ATOM   2976  CG  GLN A 392      -4.613  -7.580  22.979  1.00 97.86           C  
ATOM   2977  CD  GLN A 392      -3.993  -8.935  23.295  1.00 97.86           C  
ATOM   2978  NE2 GLN A 392      -4.461  -9.966  22.633  1.00 97.86           N  
ATOM   2979  OE1 GLN A 392      -3.089  -9.088  24.111  1.00 97.86           O  
ATOM   2980  N   PHE A 393      -2.738  -3.579  24.182  1.00 98.18           N  
ATOM   2981  CA  PHE A 393      -2.188  -2.535  25.040  1.00 98.18           C  
ATOM   2982  C   PHE A 393      -2.902  -1.198  24.818  1.00 98.18           C  
ATOM   2983  CB  PHE A 393      -0.680  -2.417  24.794  1.00 98.18           C  
ATOM   2984  O   PHE A 393      -3.258  -0.537  25.792  1.00 98.18           O  
ATOM   2985  CG  PHE A 393      -0.028  -1.334  25.627  1.00 98.18           C  
ATOM   2986  CD1 PHE A 393       0.171  -0.049  25.086  1.00 98.18           C  
ATOM   2987  CD2 PHE A 393       0.326  -1.593  26.964  1.00 98.18           C  
ATOM   2988  CE1 PHE A 393       0.723   0.972  25.879  1.00 98.18           C  
ATOM   2989  CE2 PHE A 393       0.881  -0.573  27.756  1.00 98.18           C  
ATOM   2990  CZ  PHE A 393       1.079   0.709  27.213  1.00 98.18           C  
ATOM   2991  N   LEU A 394      -3.174  -0.839  23.559  1.00 98.37           N  
ATOM   2992  CA  LEU A 394      -3.941   0.359  23.223  1.00 98.37           C  
ATOM   2993  C   LEU A 394      -5.336   0.325  23.864  1.00 98.37           C  
ATOM   2994  CB  LEU A 394      -4.001   0.500  21.693  1.00 98.37           C  
ATOM   2995  O   LEU A 394      -5.700   1.270  24.561  1.00 98.37           O  
ATOM   2996  CG  LEU A 394      -4.750   1.753  21.203  1.00 98.37           C  
ATOM   2997  CD1 LEU A 394      -4.121   3.044  21.728  1.00 98.37           C  
ATOM   2998  CD2 LEU A 394      -4.700   1.784  19.680  1.00 98.37           C  
ATOM   2999  N   SER A 395      -6.061  -0.791  23.728  1.00 97.38           N  
ATOM   3000  CA  SER A 395      -7.378  -0.964  24.353  1.00 97.38           C  
ATOM   3001  C   SER A 395      -7.311  -0.874  25.880  1.00 97.38           C  
ATOM   3002  CB  SER A 395      -8.019  -2.281  23.915  1.00 97.38           C  
ATOM   3003  O   SER A 395      -8.072  -0.128  26.485  1.00 97.38           O  
ATOM   3004  OG  SER A 395      -9.379  -2.284  24.289  1.00 97.38           O  
ATOM   3005  N   LYS A 396      -6.338  -1.531  26.525  1.00 97.41           N  
ATOM   3006  CA  LYS A 396      -6.137  -1.451  27.986  1.00 97.41           C  
ATOM   3007  C   LYS A 396      -5.824  -0.037  28.474  1.00 97.41           C  
ATOM   3008  CB  LYS A 396      -5.015  -2.408  28.405  1.00 97.41           C  
ATOM   3009  O   LYS A 396      -6.249   0.332  29.562  1.00 97.41           O  
ATOM   3010  CG  LYS A 396      -5.487  -3.864  28.358  1.00 97.41           C  
ATOM   3011  CD  LYS A 396      -4.323  -4.829  28.591  1.00 97.41           C  
ATOM   3012  CE  LYS A 396      -4.868  -6.254  28.482  1.00 97.41           C  
ATOM   3013  NZ  LYS A 396      -3.833  -7.270  28.779  1.00 97.41           N  
ATOM   3014  N   SER A 397      -5.121   0.765  27.674  1.00 97.26           N  
ATOM   3015  CA  SER A 397      -4.784   2.145  28.043  1.00 97.26           C  
ATOM   3016  C   SER A 397      -5.991   3.089  28.113  1.00 97.26           C  
ATOM   3017  CB  SER A 397      -3.692   2.703  27.130  1.00 97.26           C  
ATOM   3018  O   SER A 397      -5.868   4.185  28.651  1.00 97.26           O  
ATOM   3019  OG  SER A 397      -4.145   3.063  25.836  1.00 97.26           O  
ATOM   3020  N   SER A 398      -7.164   2.660  27.632  1.00 97.66           N  
ATOM   3021  CA  SER A 398      -8.413   3.425  27.733  1.00 97.66           C  
ATOM   3022  C   SER A 398      -8.907   3.638  29.164  1.00 97.66           C  
ATOM   3023  CB  SER A 398      -9.504   2.748  26.910  1.00 97.66           C  
ATOM   3024  O   SER A 398      -9.614   4.611  29.418  1.00 97.66           O  
ATOM   3025  OG  SER A 398      -9.840   1.484  27.445  1.00 97.66           O  
ATOM   3026  N   ILE A 399      -8.486   2.790  30.110  1.00 97.41           N  
ATOM   3027  CA  ILE A 399      -8.775   2.951  31.544  1.00 97.41           C  
ATOM   3028  C   ILE A 399      -8.177   4.263  32.078  1.00 97.41           C  
ATOM   3029  CB  ILE A 399      -8.256   1.722  32.330  1.00 97.41           C  
ATOM   3030  O   ILE A 399      -8.759   4.901  32.949  1.00 97.41           O  
ATOM   3031  CG1 ILE A 399      -8.908   0.418  31.805  1.00 97.41           C  
ATOM   3032  CG2 ILE A 399      -8.542   1.881  33.835  1.00 97.41           C  
ATOM   3033  CD1 ILE A 399      -8.306  -0.868  32.387  1.00 97.41           C  
ATOM   3034  N   GLU A 400      -7.056   4.699  31.500  1.00 97.07           N  
ATOM   3035  CA  GLU A 400      -6.336   5.921  31.875  1.00 97.07           C  
ATOM   3036  C   GLU A 400      -6.874   7.181  31.158  1.00 97.07           C  
ATOM   3037  CB  GLU A 400      -4.838   5.726  31.587  1.00 97.07           C  
ATOM   3038  O   GLU A 400      -6.363   8.286  31.346  1.00 97.07           O  
ATOM   3039  CG  GLU A 400      -4.210   4.441  32.158  1.00 97.07           C  
ATOM   3040  CD  GLU A 400      -4.277   4.327  33.689  1.00 97.07           C  
ATOM   3041  OE1 GLU A 400      -4.171   3.178  34.174  1.00 97.07           O  
ATOM   3042  OE2 GLU A 400      -4.370   5.378  34.361  1.00 97.07           O  
ATOM   3043  N   GLY A 401      -7.905   7.030  30.319  1.00 96.73           N  
ATOM   3044  CA  GLY A 401      -8.613   8.122  29.653  1.00 96.73           C  
ATOM   3045  C   GLY A 401      -8.153   8.447  28.226  1.00 96.73           C  
ATOM   3046  O   GLY A 401      -7.157   7.944  27.701  1.00 96.73           O  
ATOM   3047  N   THR A 402      -8.906   9.337  27.573  1.00 98.19           N  
ATOM   3048  CA  THR A 402      -8.786   9.651  26.137  1.00 98.19           C  
ATOM   3049  C   THR A 402      -7.403  10.157  25.729  1.00 98.19           C  
ATOM   3050  CB  THR A 402      -9.847  10.692  25.750  1.00 98.19           C  
ATOM   3051  O   THR A 402      -6.885   9.754  24.691  1.00 98.19           O  
ATOM   3052  CG2 THR A 402      -9.963  10.900  24.246  1.00 98.19           C  
ATOM   3053  OG1 THR A 402     -11.104  10.264  26.217  1.00 98.19           O  
ATOM   3054  N   GLY A 403      -6.752  10.992  26.548  1.00 98.07           N  
ATOM   3055  CA  GLY A 403      -5.408  11.501  26.240  1.00 98.07           C  
ATOM   3056  C   GLY A 403      -4.373  10.384  26.048  1.00 98.07           C  
ATOM   3057  O   GLY A 403      -3.532  10.464  25.146  1.00 98.07           O  
ATOM   3058  N   MET A 404      -4.484   9.313  26.844  1.00 98.27           N  
ATOM   3059  CA  MET A 404      -3.629   8.129  26.741  1.00 98.27           C  
ATOM   3060  C   MET A 404      -3.953   7.297  25.504  1.00 98.27           C  
ATOM   3061  CB  MET A 404      -3.735   7.277  28.016  1.00 98.27           C  
ATOM   3062  O   MET A 404      -3.026   6.859  24.825  1.00 98.27           O  
ATOM   3063  CG  MET A 404      -3.165   8.004  29.242  1.00 98.27           C  
ATOM   3064  SD  MET A 404      -1.465   8.628  29.075  1.00 98.27           S  
ATOM   3065  CE  MET A 404      -0.572   7.075  28.804  1.00 98.27           C  
ATOM   3066  N   VAL A 405      -5.236   7.145  25.157  1.00 98.58           N  
ATOM   3067  CA  VAL A 405      -5.661   6.471  23.917  1.00 98.58           C  
ATOM   3068  C   VAL A 405      -5.067   7.161  22.688  1.00 98.58           C  
ATOM   3069  CB  VAL A 405      -7.200   6.403  23.814  1.00 98.58           C  
ATOM   3070  O   VAL A 405      -4.480   6.492  21.835  1.00 98.58           O  
ATOM   3071  CG1 VAL A 405      -7.659   5.811  22.478  1.00 98.58           C  
ATOM   3072  CG2 VAL A 405      -7.773   5.535  24.937  1.00 98.58           C  
ATOM   3073  N   ILE A 406      -5.146   8.492  22.606  1.00 98.53           N  
ATOM   3074  CA  ILE A 406      -4.609   9.243  21.461  1.00 98.53           C  
ATOM   3075  C   ILE A 406      -3.079   9.160  21.411  1.00 98.53           C  
ATOM   3076  CB  ILE A 406      -5.104  10.708  21.472  1.00 98.53           C  
ATOM   3077  O   ILE A 406      -2.495   8.840  20.375  1.00 98.53           O  
ATOM   3078  CG1 ILE A 406      -6.645  10.825  21.436  1.00 98.53           C  
ATOM   3079  CG2 ILE A 406      -4.504  11.493  20.291  1.00 98.53           C  
ATOM   3080  CD1 ILE A 406      -7.327  10.083  20.285  1.00 98.53           C  
ATOM   3081  N   SER A 407      -2.406   9.392  22.537  1.00 98.58           N  
ATOM   3082  CA  SER A 407      -0.940   9.380  22.582  1.00 98.58           C  
ATOM   3083  C   SER A 407      -0.362   7.997  22.271  1.00 98.58           C  
ATOM   3084  CB  SER A 407      -0.470   9.874  23.950  1.00 98.58           C  
ATOM   3085  O   SER A 407       0.593   7.882  21.497  1.00 98.58           O  
ATOM   3086  OG  SER A 407      -0.739  11.257  24.067  1.00 98.58           O  
ATOM   3087  N   ASN A 408      -0.960   6.930  22.810  1.00 98.50           N  
ATOM   3088  CA  ASN A 408      -0.523   5.564  22.535  1.00 98.50           C  
ATOM   3089  C   ASN A 408      -0.845   5.125  21.105  1.00 98.50           C  
ATOM   3090  CB  ASN A 408      -1.131   4.600  23.561  1.00 98.50           C  
ATOM   3091  O   ASN A 408      -0.022   4.433  20.508  1.00 98.50           O  
ATOM   3092  CG  ASN A 408      -0.484   4.719  24.927  1.00 98.50           C  
ATOM   3093  ND2 ASN A 408      -1.239   4.510  25.976  1.00 98.50           N  
ATOM   3094  OD1 ASN A 408       0.712   4.935  25.066  1.00 98.50           O  
ATOM   3095  N   GLY A 409      -1.980   5.535  20.534  1.00 98.39           N  
ATOM   3096  CA  GLY A 409      -2.318   5.195  19.151  1.00 98.39           C  
ATOM   3097  C   GLY A 409      -1.421   5.895  18.128  1.00 98.39           C  
ATOM   3098  O   GLY A 409      -0.927   5.239  17.208  1.00 98.39           O  
ATOM   3099  N   LEU A 410      -1.084   7.176  18.339  1.00 98.60           N  
ATOM   3100  CA  LEU A 410      -0.082   7.882  17.526  1.00 98.60           C  
ATOM   3101  C   LEU A 410       1.308   7.245  17.677  1.00 98.60           C  
ATOM   3102  CB  LEU A 410      -0.029   9.369  17.926  1.00 98.60           C  
ATOM   3103  O   LEU A 410       1.997   7.010  16.683  1.00 98.60           O  
ATOM   3104  CG  LEU A 410      -1.256  10.204  17.516  1.00 98.60           C  
ATOM   3105  CD1 LEU A 410      -1.131  11.608  18.111  1.00 98.60           C  
ATOM   3106  CD2 LEU A 410      -1.379  10.344  15.996  1.00 98.60           C  
ATOM   3107  N   SER A 411       1.705   6.905  18.911  1.00 98.63           N  
ATOM   3108  CA  SER A 411       2.965   6.200  19.188  1.00 98.63           C  
ATOM   3109  C   SER A 411       3.032   4.846  18.473  1.00 98.63           C  
ATOM   3110  CB  SER A 411       3.129   5.981  20.699  1.00 98.63           C  
ATOM   3111  O   SER A 411       4.067   4.504  17.898  1.00 98.63           O  
ATOM   3112  OG  SER A 411       4.439   5.517  21.011  1.00 98.63           O  
ATOM   3113  N   LEU A 412       1.934   4.080  18.485  1.00 98.56           N  
ATOM   3114  CA  LEU A 412       1.810   2.802  17.783  1.00 98.56           C  
ATOM   3115  C   LEU A 412       1.973   3.002  16.277  1.00 98.56           C  
ATOM   3116  CB  LEU A 412       0.472   2.143  18.171  1.00 98.56           C  
ATOM   3117  O   LEU A 412       2.810   2.327  15.679  1.00 98.56           O  
ATOM   3118  CG  LEU A 412       0.221   0.746  17.563  1.00 98.56           C  
ATOM   3119  CD1 LEU A 412      -0.821   0.015  18.412  1.00 98.56           C  
ATOM   3120  CD2 LEU A 412      -0.300   0.790  16.123  1.00 98.56           C  
ATOM   3121  N   GLY A 413       1.257   3.968  15.696  1.00 97.86           N  
ATOM   3122  CA  GLY A 413       1.376   4.337  14.286  1.00 97.86           C  
ATOM   3123  C   GLY A 413       2.822   4.630  13.895  1.00 97.86           C  
ATOM   3124  O   GLY A 413       3.362   3.966  13.015  1.00 97.86           O  
ATOM   3125  N   MET A 414       3.494   5.537  14.610  1.00 98.65           N  
ATOM   3126  CA  MET A 414       4.891   5.908  14.343  1.00 98.65           C  
ATOM   3127  C   MET A 414       5.858   4.719  14.459  1.00 98.65           C  
ATOM   3128  CB  MET A 414       5.322   7.014  15.316  1.00 98.65           C  
ATOM   3129  O   MET A 414       6.738   4.551  13.617  1.00 98.65           O  
ATOM   3130  CG  MET A 414       4.622   8.346  15.044  1.00 98.65           C  
ATOM   3131  SD  MET A 414       5.018   9.619  16.270  1.00 98.65           S  
ATOM   3132  CE  MET A 414       4.024  10.981  15.607  1.00 98.65           C  
ATOM   3133  N   LYS A 415       5.689   3.857  15.472  1.00 98.44           N  
ATOM   3134  CA  LYS A 415       6.522   2.652  15.651  1.00 98.44           C  
ATOM   3135  C   LYS A 415       6.285   1.614  14.556  1.00 98.44           C  
ATOM   3136  CB  LYS A 415       6.245   2.028  17.024  1.00 98.44           C  
ATOM   3137  O   LYS A 415       7.228   0.942  14.143  1.00 98.44           O  
ATOM   3138  CG  LYS A 415       6.866   2.845  18.163  1.00 98.44           C  
ATOM   3139  CD  LYS A 415       6.363   2.327  19.514  1.00 98.44           C  
ATOM   3140  CE  LYS A 415       6.949   3.177  20.642  1.00 98.44           C  
ATOM   3141  NZ  LYS A 415       6.268   2.907  21.930  1.00 98.44           N  
ATOM   3142  N   SER A 416       5.043   1.488  14.090  1.00 97.69           N  
ATOM   3143  CA  SER A 416       4.646   0.509  13.076  1.00 97.69           C  
ATOM   3144  C   SER A 416       5.249   0.774  11.693  1.00 97.69           C  
ATOM   3145  CB  SER A 416       3.121   0.431  12.982  1.00 97.69           C  
ATOM   3146  O   SER A 416       5.263  -0.126  10.861  1.00 97.69           O  
ATOM   3147  OG  SER A 416       2.598   1.523  12.252  1.00 97.69           O  
ATOM   3148  N   VAL A 417       5.793   1.974  11.453  1.00 97.87           N  
ATOM   3149  CA  VAL A 417       6.434   2.349  10.183  1.00 97.87           C  
ATOM   3150  C   VAL A 417       7.750   1.605   9.960  1.00 97.87           C  
ATOM   3151  CB  VAL A 417       6.660   3.873  10.129  1.00 97.87           C  
ATOM   3152  O   VAL A 417       8.089   1.268   8.823  1.00 97.87           O  
ATOM   3153  CG1 VAL A 417       7.314   4.316   8.821  1.00 97.87           C  
ATOM   3154  CG2 VAL A 417       5.343   4.648  10.242  1.00 97.87           C  
ATOM   3155  N   PHE A 418       8.503   1.323  11.026  1.00 98.38           N  
ATOM   3156  CA  PHE A 418       9.866   0.806  10.900  1.00 98.38           C  
ATOM   3157  C   PHE A 418       9.940  -0.593  10.249  1.00 98.38           C  
ATOM   3158  CB  PHE A 418      10.594   0.917  12.249  1.00 98.38           C  
ATOM   3159  O   PHE A 418      10.677  -0.730   9.270  1.00 98.38           O  
ATOM   3160  CG  PHE A 418      12.016   0.398  12.220  1.00 98.38           C  
ATOM   3161  CD1 PHE A 418      12.293  -0.949  12.521  1.00 98.38           C  
ATOM   3162  CD2 PHE A 418      13.066   1.269  11.877  1.00 98.38           C  
ATOM   3163  CE1 PHE A 418      13.618  -1.422  12.478  1.00 98.38           C  
ATOM   3164  CE2 PHE A 418      14.389   0.798  11.840  1.00 98.38           C  
ATOM   3165  CZ  PHE A 418      14.666  -0.546  12.142  1.00 98.38           C  
ATOM   3166  N   PRO A 419       9.185  -1.623  10.692  1.00 97.61           N  
ATOM   3167  CA  PRO A 419       9.276  -2.959  10.090  1.00 97.61           C  
ATOM   3168  C   PRO A 419       8.916  -3.047   8.590  1.00 97.61           C  
ATOM   3169  CB  PRO A 419       8.403  -3.874  10.957  1.00 97.61           C  
ATOM   3170  O   PRO A 419       9.704  -3.631   7.836  1.00 97.61           O  
ATOM   3171  CG  PRO A 419       8.367  -3.152  12.299  1.00 97.61           C  
ATOM   3172  CD  PRO A 419       8.344  -1.686  11.887  1.00 97.61           C  
ATOM   3173  N   PRO A 420       7.794  -2.473   8.099  1.00 95.83           N  
ATOM   3174  CA  PRO A 420       7.488  -2.479   6.670  1.00 95.83           C  
ATOM   3175  C   PRO A 420       8.480  -1.629   5.869  1.00 95.83           C  
ATOM   3176  CB  PRO A 420       6.046  -1.979   6.543  1.00 95.83           C  
ATOM   3177  O   PRO A 420       8.898  -2.052   4.796  1.00 95.83           O  
ATOM   3178  CG  PRO A 420       5.847  -1.128   7.790  1.00 95.83           C  
ATOM   3179  CD  PRO A 420       6.714  -1.824   8.830  1.00 95.83           C  
ATOM   3180  N   THR A 421       8.956  -0.498   6.401  1.00 96.51           N  
ATOM   3181  CA  THR A 421       9.978   0.311   5.714  1.00 96.51           C  
ATOM   3182  C   THR A 421      11.295  -0.449   5.574  1.00 96.51           C  
ATOM   3183  CB  THR A 421      10.213   1.646   6.427  1.00 96.51           C  
ATOM   3184  O   THR A 421      11.874  -0.472   4.493  1.00 96.51           O  
ATOM   3185  CG2 THR A 421      11.194   2.545   5.673  1.00 96.51           C  
ATOM   3186  OG1 THR A 421       8.997   2.343   6.506  1.00 96.51           O  
ATOM   3187  N   LEU A 422      11.753  -1.144   6.620  1.00 97.78           N  
ATOM   3188  CA  LEU A 422      12.944  -1.996   6.545  1.00 97.78           C  
ATOM   3189  C   LEU A 422      12.763  -3.131   5.524  1.00 97.78           C  
ATOM   3190  CB  LEU A 422      13.244  -2.546   7.950  1.00 97.78           C  
ATOM   3191  O   LEU A 422      13.682  -3.441   4.766  1.00 97.78           O  
ATOM   3192  CG  LEU A 422      14.508  -3.423   8.024  1.00 97.78           C  
ATOM   3193  CD1 LEU A 422      15.778  -2.632   7.704  1.00 97.78           C  
ATOM   3194  CD2 LEU A 422      14.642  -4.001   9.432  1.00 97.78           C  
ATOM   3195  N   THR A 423      11.564  -3.716   5.472  1.00 97.19           N  
ATOM   3196  CA  THR A 423      11.193  -4.733   4.477  1.00 97.19           C  
ATOM   3197  C   THR A 423      11.294  -4.182   3.051  1.00 97.19           C  
ATOM   3198  CB  THR A 423       9.774  -5.258   4.749  1.00 97.19           C  
ATOM   3199  O   THR A 423      11.815  -4.864   2.169  1.00 97.19           O  
ATOM   3200  CG2 THR A 423       9.357  -6.353   3.773  1.00 97.19           C  
ATOM   3201  OG1 THR A 423       9.691  -5.795   6.055  1.00 97.19           O  
ATOM   3202  N   LEU A 424      10.848  -2.942   2.823  1.00 95.41           N  
ATOM   3203  CA  LEU A 424      10.975  -2.256   1.535  1.00 95.41           C  
ATOM   3204  C   LEU A 424      12.427  -1.909   1.201  1.00 95.41           C  
ATOM   3205  CB  LEU A 424      10.115  -0.983   1.534  1.00 95.41           C  
ATOM   3206  O   LEU A 424      12.836  -2.116   0.066  1.00 95.41           O  
ATOM   3207  CG  LEU A 424       8.601  -1.243   1.534  1.00 95.41           C  
ATOM   3208  CD1 LEU A 424       7.877   0.083   1.715  1.00 95.41           C  
ATOM   3209  CD2 LEU A 424       8.137  -1.877   0.224  1.00 95.41           C  
ATOM   3210  N   VAL A 425      13.228  -1.449   2.168  1.00 96.90           N  
ATOM   3211  CA  VAL A 425      14.661  -1.168   1.967  1.00 96.90           C  
ATOM   3212  C   VAL A 425      15.392  -2.420   1.491  1.00 96.90           C  
ATOM   3213  CB  VAL A 425      15.310  -0.609   3.251  1.00 96.90           C  
ATOM   3214  O   VAL A 425      16.061  -2.386   0.460  1.00 96.90           O  
ATOM   3215  CG1 VAL A 425      16.844  -0.567   3.177  1.00 96.90           C  
ATOM   3216  CG2 VAL A 425      14.832   0.822   3.522  1.00 96.90           C  
ATOM   3217  N   LEU A 426      15.231  -3.544   2.198  1.00 97.80           N  
ATOM   3218  CA  LEU A 426      15.816  -4.818   1.777  1.00 97.80           C  
ATOM   3219  C   LEU A 426      15.268  -5.254   0.417  1.00 97.80           C  
ATOM   3220  CB  LEU A 426      15.541  -5.895   2.840  1.00 97.80           C  
ATOM   3221  O   LEU A 426      16.026  -5.711  -0.435  1.00 97.80           O  
ATOM   3222  CG  LEU A 426      16.257  -5.671   4.183  1.00 97.80           C  
ATOM   3223  CD1 LEU A 426      15.874  -6.796   5.146  1.00 97.80           C  
ATOM   3224  CD2 LEU A 426      17.781  -5.658   4.039  1.00 97.80           C  
ATOM   3225  N   GLY A 427      13.967  -5.070   0.197  1.00 96.85           N  
ATOM   3226  CA  GLY A 427      13.323  -5.405  -1.062  1.00 96.85           C  
ATOM   3227  C   GLY A 427      13.885  -4.627  -2.257  1.00 96.85           C  
ATOM   3228  O   GLY A 427      14.182  -5.228  -3.286  1.00 96.85           O  
ATOM   3229  N   ILE A 428      14.109  -3.319  -2.114  1.00 95.92           N  
ATOM   3230  CA  ILE A 428      14.727  -2.466  -3.139  1.00 95.92           C  
ATOM   3231  C   ILE A 428      16.164  -2.919  -3.409  1.00 95.92           C  
ATOM   3232  CB  ILE A 428      14.646  -0.977  -2.721  1.00 95.92           C  
ATOM   3233  O   ILE A 428      16.513  -3.148  -4.565  1.00 95.92           O  
ATOM   3234  CG1 ILE A 428      13.181  -0.484  -2.785  1.00 95.92           C  
ATOM   3235  CG2 ILE A 428      15.532  -0.088  -3.616  1.00 95.92           C  
ATOM   3236  CD1 ILE A 428      12.941   0.838  -2.043  1.00 95.92           C  
ATOM   3237  N   LEU A 429      16.976  -3.107  -2.362  1.00 97.56           N  
ATOM   3238  CA  LEU A 429      18.379  -3.511  -2.503  1.00 97.56           C  
ATOM   3239  C   LEU A 429      18.524  -4.877  -3.186  1.00 97.56           C  
ATOM   3240  CB  LEU A 429      19.054  -3.539  -1.120  1.00 97.56           C  
ATOM   3241  O   LEU A 429      19.365  -5.037  -4.069  1.00 97.56           O  
ATOM   3242  CG  LEU A 429      19.243  -2.164  -0.454  1.00 97.56           C  
ATOM   3243  CD1 LEU A 429      19.807  -2.365   0.955  1.00 97.56           C  
ATOM   3244  CD2 LEU A 429      20.199  -1.261  -1.233  1.00 97.56           C  
ATOM   3245  N   PHE A 430      17.704  -5.864  -2.814  1.00 98.11           N  
ATOM   3246  CA  PHE A 430      17.745  -7.179  -3.450  1.00 98.11           C  
ATOM   3247  C   PHE A 430      17.182  -7.150  -4.874  1.00 98.11           C  
ATOM   3248  CB  PHE A 430      17.032  -8.226  -2.583  1.00 98.11           C  
ATOM   3249  O   PHE A 430      17.775  -7.753  -5.767  1.00 98.11           O  
ATOM   3250  CG  PHE A 430      17.781  -8.629  -1.325  1.00 98.11           C  
ATOM   3251  CD1 PHE A 430      19.095  -9.131  -1.414  1.00 98.11           C  
ATOM   3252  CD2 PHE A 430      17.160  -8.540  -0.065  1.00 98.11           C  
ATOM   3253  CE1 PHE A 430      19.790  -9.510  -0.252  1.00 98.11           C  
ATOM   3254  CE2 PHE A 430      17.856  -8.914   1.099  1.00 98.11           C  
ATOM   3255  CZ  PHE A 430      19.172  -9.396   1.006  1.00 98.11           C  
ATOM   3256  N   ALA A 431      16.077  -6.440  -5.123  1.00 97.29           N  
ATOM   3257  CA  ALA A 431      15.509  -6.328  -6.465  1.00 97.29           C  
ATOM   3258  C   ALA A 431      16.489  -5.667  -7.449  1.00 97.29           C  
ATOM   3259  CB  ALA A 431      14.185  -5.563  -6.386  1.00 97.29           C  
ATOM   3260  O   ALA A 431      16.654  -6.179  -8.562  1.00 97.29           O  
ATOM   3261  N   ASP A 432      17.169  -4.601  -7.012  1.00 95.89           N  
ATOM   3262  CA  ASP A 432      18.245  -3.936  -7.751  1.00 95.89           C  
ATOM   3263  C   ASP A 432      19.461  -4.855  -7.945  1.00 95.89           C  
ATOM   3264  CB  ASP A 432      18.641  -2.647  -7.019  1.00 95.89           C  
ATOM   3265  O   ASP A 432      19.976  -4.990  -9.054  1.00 95.89           O  
ATOM   3266  CG  ASP A 432      19.737  -1.904  -7.785  1.00 95.89           C  
ATOM   3267  OD1 ASP A 432      19.394  -1.305  -8.831  1.00 95.89           O  
ATOM   3268  OD2 ASP A 432      20.906  -1.983  -7.345  1.00 95.89           O  
ATOM   3269  N   TYR A 433      19.866  -5.594  -6.908  1.00 97.64           N  
ATOM   3270  CA  TYR A 433      20.965  -6.554  -7.014  1.00 97.64           C  
ATOM   3271  C   TYR A 433      20.734  -7.609  -8.110  1.00 97.64           C  
ATOM   3272  CB  TYR A 433      21.191  -7.228  -5.656  1.00 97.64           C  
ATOM   3273  O   TYR A 433      21.685  -7.972  -8.810  1.00 97.64           O  
ATOM   3274  CG  TYR A 433      22.249  -8.311  -5.686  1.00 97.64           C  
ATOM   3275  CD1 TYR A 433      21.874  -9.669  -5.698  1.00 97.64           C  
ATOM   3276  CD2 TYR A 433      23.609  -7.952  -5.719  1.00 97.64           C  
ATOM   3277  CE1 TYR A 433      22.865 -10.668  -5.721  1.00 97.64           C  
ATOM   3278  CE2 TYR A 433      24.602  -8.948  -5.759  1.00 97.64           C  
ATOM   3279  OH  TYR A 433      25.185 -11.272  -5.797  1.00 97.64           O  
ATOM   3280  CZ  TYR A 433      24.229 -10.309  -5.760  1.00 97.64           C  
ATOM   3281  N   PHE A 434      19.499  -8.096  -8.274  1.00 97.65           N  
ATOM   3282  CA  PHE A 434      19.168  -9.118  -9.269  1.00 97.65           C  
ATOM   3283  C   PHE A 434      19.024  -8.565 -10.695  1.00 97.65           C  
ATOM   3284  CB  PHE A 434      17.900  -9.881  -8.845  1.00 97.65           C  
ATOM   3285  O   PHE A 434      19.585  -9.165 -11.619  1.00 97.65           O  
ATOM   3286  CG  PHE A 434      18.072 -10.778  -7.632  1.00 97.65           C  
ATOM   3287  CD1 PHE A 434      18.987 -11.843  -7.671  1.00 97.65           C  
ATOM   3288  CD2 PHE A 434      17.297 -10.581  -6.475  1.00 97.65           C  
ATOM   3289  CE1 PHE A 434      19.175 -12.669  -6.551  1.00 97.65           C  
ATOM   3290  CE2 PHE A 434      17.487 -11.400  -5.347  1.00 97.65           C  
ATOM   3291  CZ  PHE A 434      18.432 -12.439  -5.382  1.00 97.65           C  
ATOM   3292  N   ALA A 435      18.267  -7.478 -10.888  1.00 96.40           N  
ATOM   3293  CA  ALA A 435      17.872  -6.974 -12.214  1.00 96.40           C  
ATOM   3294  C   ALA A 435      17.875  -5.433 -12.340  1.00 96.40           C  
ATOM   3295  CB  ALA A 435      16.503  -7.575 -12.578  1.00 96.40           C  
ATOM   3296  O   ALA A 435      17.199  -4.881 -13.213  1.00 96.40           O  
ATOM   3297  N   GLY A 436      18.585  -4.726 -11.460  1.00 93.25           N  
ATOM   3298  CA  GLY A 436      18.680  -3.266 -11.453  1.00 93.25           C  
ATOM   3299  C   GLY A 436      17.332  -2.563 -11.261  1.00 93.25           C  
ATOM   3300  O   GLY A 436      16.384  -3.104 -10.686  1.00 93.25           O  
ATOM   3301  N   LEU A 437      17.211  -1.365 -11.836  1.00 92.81           N  
ATOM   3302  CA  LEU A 437      15.990  -0.550 -11.795  1.00 92.81           C  
ATOM   3303  C   LEU A 437      14.779  -1.244 -12.443  1.00 92.81           C  
ATOM   3304  CB  LEU A 437      16.269   0.793 -12.492  1.00 92.81           C  
ATOM   3305  O   LEU A 437      13.648  -1.061 -11.993  1.00 92.81           O  
ATOM   3306  CG  LEU A 437      17.372   1.634 -11.823  1.00 92.81           C  
ATOM   3307  CD1 LEU A 437      17.774   2.801 -12.722  1.00 92.81           C  
ATOM   3308  CD2 LEU A 437      16.915   2.179 -10.470  1.00 92.81           C  
ATOM   3309  N   TYR A 438      15.005  -2.077 -13.466  1.00 94.93           N  
ATOM   3310  CA  TYR A 438      13.945  -2.915 -14.032  1.00 94.93           C  
ATOM   3311  C   TYR A 438      13.486  -3.980 -13.028  1.00 94.93           C  
ATOM   3312  CB  TYR A 438      14.427  -3.543 -15.345  1.00 94.93           C  
ATOM   3313  O   TYR A 438      12.292  -4.235 -12.896  1.00 94.93           O  
ATOM   3314  CG  TYR A 438      13.341  -4.302 -16.078  1.00 94.93           C  
ATOM   3315  CD1 TYR A 438      13.250  -5.698 -15.931  1.00 94.93           C  
ATOM   3316  CD2 TYR A 438      12.401  -3.614 -16.875  1.00 94.93           C  
ATOM   3317  CE1 TYR A 438      12.236  -6.409 -16.594  1.00 94.93           C  
ATOM   3318  CE2 TYR A 438      11.367  -4.318 -17.514  1.00 94.93           C  
ATOM   3319  OH  TYR A 438      10.338  -6.416 -18.023  1.00 94.93           O  
ATOM   3320  CZ  TYR A 438      11.298  -5.716 -17.382  1.00 94.93           C  
ATOM   3321  N   GLY A 439      14.414  -4.542 -12.251  1.00 96.46           N  
ATOM   3322  CA  GLY A 439      14.116  -5.411 -11.116  1.00 96.46           C  
ATOM   3323  C   GLY A 439      13.221  -4.759 -10.074  1.00 96.46           C  
ATOM   3324  O   GLY A 439      12.253  -5.378  -9.646  1.00 96.46           O  
ATOM   3325  N   VAL A 440      13.490  -3.507  -9.702  1.00 95.41           N  
ATOM   3326  CA  VAL A 440      12.642  -2.742  -8.768  1.00 95.41           C  
ATOM   3327  C   VAL A 440      11.222  -2.569  -9.327  1.00 95.41           C  
ATOM   3328  CB  VAL A 440      13.282  -1.376  -8.457  1.00 95.41           C  
ATOM   3329  O   VAL A 440      10.248  -2.783  -8.606  1.00 95.41           O  
ATOM   3330  CG1 VAL A 440      12.437  -0.530  -7.496  1.00 95.41           C  
ATOM   3331  CG2 VAL A 440      14.673  -1.550  -7.826  1.00 95.41           C  
ATOM   3332  N   ALA A 441      11.090  -2.262 -10.621  1.00 94.62           N  
ATOM   3333  CA  ALA A 441       9.791  -2.148 -11.289  1.00 94.62           C  
ATOM   3334  C   ALA A 441       9.013  -3.480 -11.275  1.00 94.62           C  
ATOM   3335  CB  ALA A 441      10.035  -1.663 -12.723  1.00 94.62           C  
ATOM   3336  O   ALA A 441       7.830  -3.527 -10.932  1.00 94.62           O  
ATOM   3337  N   ILE A 442       9.701  -4.587 -11.570  1.00 97.42           N  
ATOM   3338  CA  ILE A 442       9.128  -5.935 -11.515  1.00 97.42           C  
ATOM   3339  C   ILE A 442       8.835  -6.377 -10.075  1.00 97.42           C  
ATOM   3340  CB  ILE A 442      10.039  -6.927 -12.272  1.00 97.42           C  
ATOM   3341  O   ILE A 442       7.886  -7.125  -9.866  1.00 97.42           O  
ATOM   3342  CG1 ILE A 442      10.100  -6.633 -13.789  1.00 97.42           C  
ATOM   3343  CG2 ILE A 442       9.606  -8.386 -12.056  1.00 97.42           C  
ATOM   3344  CD1 ILE A 442       8.759  -6.672 -14.534  1.00 97.42           C  
ATOM   3345  N   ALA A 443       9.575  -5.902  -9.072  1.00 97.08           N  
ATOM   3346  CA  ALA A 443       9.259  -6.141  -7.665  1.00 97.08           C  
ATOM   3347  C   ALA A 443       7.957  -5.432  -7.249  1.00 97.08           C  
ATOM   3348  CB  ALA A 443      10.451  -5.728  -6.795  1.00 97.08           C  
ATOM   3349  O   ALA A 443       7.137  -6.048  -6.568  1.00 97.08           O  
ATOM   3350  N   ALA A 444       7.706  -4.204  -7.728  1.00 94.76           N  
ATOM   3351  CA  ALA A 444       6.406  -3.538  -7.559  1.00 94.76           C  
ATOM   3352  C   ALA A 444       5.270  -4.419  -8.107  1.00 94.76           C  
ATOM   3353  CB  ALA A 444       6.401  -2.179  -8.283  1.00 94.76           C  
ATOM   3354  O   ALA A 444       4.284  -4.699  -7.425  1.00 94.76           O  
ATOM   3355  N   LEU A 445       5.455  -4.935  -9.327  1.00 96.18           N  
ATOM   3356  CA  LEU A 445       4.490  -5.832  -9.958  1.00 96.18           C  
ATOM   3357  C   LEU A 445       4.370  -7.164  -9.210  1.00 96.18           C  
ATOM   3358  CB  LEU A 445       4.885  -6.034 -11.427  1.00 96.18           C  
ATOM   3359  O   LEU A 445       3.271  -7.683  -9.073  1.00 96.18           O  
ATOM   3360  CG  LEU A 445       3.973  -7.024 -12.170  1.00 96.18           C  
ATOM   3361  CD1 LEU A 445       2.501  -6.614 -12.115  1.00 96.18           C  
ATOM   3362  CD2 LEU A 445       4.417  -7.112 -13.627  1.00 96.18           C  
ATOM   3363  N   GLY A 446       5.470  -7.715  -8.701  1.00 96.49           N  
ATOM   3364  CA  GLY A 446       5.479  -8.916  -7.872  1.00 96.49           C  
ATOM   3365  C   GLY A 446       4.577  -8.752  -6.651  1.00 96.49           C  
ATOM   3366  O   GLY A 446       3.706  -9.592  -6.416  1.00 96.49           O  
ATOM   3367  N   MET A 447       4.708  -7.631  -5.937  1.00 95.35           N  
ATOM   3368  CA  MET A 447       3.887  -7.308  -4.767  1.00 95.35           C  
ATOM   3369  C   MET A 447       2.381  -7.281  -5.083  1.00 95.35           C  
ATOM   3370  CB  MET A 447       4.364  -5.968  -4.189  1.00 95.35           C  
ATOM   3371  O   MET A 447       1.585  -7.750  -4.272  1.00 95.35           O  
ATOM   3372  CG  MET A 447       3.661  -5.649  -2.869  1.00 95.35           C  
ATOM   3373  SD  MET A 447       4.228  -4.152  -2.029  1.00 95.35           S  
ATOM   3374  CE  MET A 447       5.860  -4.655  -1.444  1.00 95.35           C  
ATOM   3375  N   LEU A 448       1.993  -6.803  -6.272  1.00 94.70           N  
ATOM   3376  CA  LEU A 448       0.598  -6.747  -6.742  1.00 94.70           C  
ATOM   3377  C   LEU A 448       0.234  -7.834  -7.761  1.00 94.70           C  
ATOM   3378  CB  LEU A 448       0.292  -5.340  -7.276  1.00 94.70           C  
ATOM   3379  O   LEU A 448      -0.798  -7.770  -8.425  1.00 94.70           O  
ATOM   3380  CG  LEU A 448       0.262  -4.257  -6.191  1.00 94.70           C  
ATOM   3381  CD1 LEU A 448      -0.050  -2.930  -6.864  1.00 94.70           C  
ATOM   3382  CD2 LEU A 448      -0.826  -4.488  -5.137  1.00 94.70           C  
ATOM   3383  N   SER A 449       1.049  -8.874  -7.889  1.00 96.23           N  
ATOM   3384  CA  SER A 449       0.857  -9.901  -8.916  1.00 96.23           C  
ATOM   3385  C   SER A 449      -0.432 -10.704  -8.726  1.00 96.23           C  
ATOM   3386  CB  SER A 449       2.074 -10.811  -8.916  1.00 96.23           C  
ATOM   3387  O   SER A 449      -1.003 -11.212  -9.686  1.00 96.23           O  
ATOM   3388  OG  SER A 449       2.216 -11.504  -7.692  1.00 96.23           O  
ATOM   3389  N   PHE A 450      -0.919 -10.765  -7.489  1.00 95.53           N  
ATOM   3390  CA  PHE A 450      -2.187 -11.365  -7.088  1.00 95.53           C  
ATOM   3391  C   PHE A 450      -3.214 -10.302  -6.655  1.00 95.53           C  
ATOM   3392  CB  PHE A 450      -1.917 -12.452  -6.033  1.00 95.53           C  
ATOM   3393  O   PHE A 450      -4.044 -10.565  -5.783  1.00 95.53           O  
ATOM   3394  CG  PHE A 450      -1.070 -11.989  -4.863  1.00 95.53           C  
ATOM   3395  CD1 PHE A 450       0.331 -12.104  -4.934  1.00 95.53           C  
ATOM   3396  CD2 PHE A 450      -1.664 -11.408  -3.726  1.00 95.53           C  
ATOM   3397  CE1 PHE A 450       1.134 -11.644  -3.879  1.00 95.53           C  
ATOM   3398  CE2 PHE A 450      -0.859 -10.962  -2.663  1.00 95.53           C  
ATOM   3399  CZ  PHE A 450       0.537 -11.093  -2.735  1.00 95.53           C  
ATOM   3400  N   VAL A 451      -3.178  -9.104  -7.266  1.00 95.64           N  
ATOM   3401  CA  VAL A 451      -4.048  -7.956  -6.930  1.00 95.64           C  
ATOM   3402  C   VAL A 451      -5.524  -8.331  -6.847  1.00 95.64           C  
ATOM   3403  CB  VAL A 451      -3.863  -6.784  -7.922  1.00 95.64           C  
ATOM   3404  O   VAL A 451      -6.212  -7.879  -5.939  1.00 95.64           O  
ATOM   3405  CG1 VAL A 451      -4.274  -7.126  -9.363  1.00 95.64           C  
ATOM   3406  CG2 VAL A 451      -4.623  -5.531  -7.474  1.00 95.64           C  
ATOM   3407  N   ALA A 452      -6.011  -9.213  -7.727  1.00 97.68           N  
ATOM   3408  CA  ALA A 452      -7.401  -9.646  -7.686  1.00 97.68           C  
ATOM   3409  C   ALA A 452      -7.734 -10.324  -6.353  1.00 97.68           C  
ATOM   3410  CB  ALA A 452      -7.685 -10.553  -8.887  1.00 97.68           C  
ATOM   3411  O   ALA A 452      -8.785 -10.056  -5.781  1.00 97.68           O  
ATOM   3412  N   THR A 453      -6.836 -11.145  -5.807  1.00 96.63           N  
ATOM   3413  CA  THR A 453      -7.026 -11.764  -4.491  1.00 96.63           C  
ATOM   3414  C   THR A 453      -6.907 -10.740  -3.367  1.00 96.63           C  
ATOM   3415  CB  THR A 453      -6.034 -12.908  -4.254  1.00 96.63           C  
ATOM   3416  O   THR A 453      -7.746 -10.760  -2.471  1.00 96.63           O  
ATOM   3417  CG2 THR A 453      -6.412 -13.707  -3.012  1.00 96.63           C  
ATOM   3418  OG1 THR A 453      -6.063 -13.802  -5.346  1.00 96.63           O  
ATOM   3419  N   SER A 454      -5.924  -9.835  -3.427  1.00 93.63           N  
ATOM   3420  CA  SER A 454      -5.751  -8.771  -2.426  1.00 93.63           C  
ATOM   3421  C   SER A 454      -6.999  -7.899  -2.313  1.00 93.63           C  
ATOM   3422  CB  SER A 454      -4.524  -7.908  -2.735  1.00 93.63           C  
ATOM   3423  O   SER A 454      -7.575  -7.810  -1.238  1.00 93.63           O  
ATOM   3424  OG  SER A 454      -3.369  -8.721  -2.814  1.00 93.63           O  
ATOM   3425  N   VAL A 455      -7.496  -7.376  -3.437  1.00 95.90           N  
ATOM   3426  CA  VAL A 455      -8.739  -6.591  -3.492  1.00 95.90           C  
ATOM   3427  C   VAL A 455      -9.942  -7.422  -3.036  1.00 95.90           C  
ATOM   3428  CB  VAL A 455      -8.982  -6.085  -4.923  1.00 95.90           C  
ATOM   3429  O   VAL A 455     -10.812  -6.910  -2.346  1.00 95.90           O  
ATOM   3430  CG1 VAL A 455     -10.312  -5.334  -5.057  1.00 95.90           C  
ATOM   3431  CG2 VAL A 455      -7.895  -5.137  -5.433  1.00 95.90           C  
ATOM   3432  N   SER A 456     -10.008  -8.715  -3.379  1.00 96.46           N  
ATOM   3433  CA  SER A 456     -11.123  -9.575  -2.943  1.00 96.46           C  
ATOM   3434  C   SER A 456     -11.197  -9.724  -1.426  1.00 96.46           C  
ATOM   3435  CB  SER A 456     -11.004 -10.996  -3.498  1.00 96.46           C  
ATOM   3436  O   SER A 456     -12.287  -9.784  -0.862  1.00 96.46           O  
ATOM   3437  OG  SER A 456     -10.981 -11.030  -4.905  1.00 96.46           O  
ATOM   3438  N   VAL A 457     -10.030  -9.856  -0.792  1.00 94.29           N  
ATOM   3439  CA  VAL A 457      -9.878  -9.976   0.660  1.00 94.29           C  
ATOM   3440  C   VAL A 457     -10.140  -8.638   1.347  1.00 94.29           C  
ATOM   3441  CB  VAL A 457      -8.469 -10.516   0.979  1.00 94.29           C  
ATOM   3442  O   VAL A 457     -10.684  -8.629   2.440  1.00 94.29           O  
ATOM   3443  CG1 VAL A 457      -8.107 -10.423   2.459  1.00 94.29           C  
ATOM   3444  CG2 VAL A 457      -8.357 -11.993   0.568  1.00 94.29           C  
ATOM   3445  N   ASP A 458      -9.806  -7.532   0.693  1.00 92.33           N  
ATOM   3446  CA  ASP A 458      -9.997  -6.183   1.218  1.00 92.33           C  
ATOM   3447  C   ASP A 458     -11.467  -5.730   1.125  1.00 92.33           C  
ATOM   3448  CB  ASP A 458      -9.037  -5.274   0.443  1.00 92.33           C  
ATOM   3449  O   ASP A 458     -12.122  -5.477   2.132  1.00 92.33           O  
ATOM   3450  CG  ASP A 458      -8.698  -3.995   1.186  1.00 92.33           C  
ATOM   3451  OD1 ASP A 458      -9.436  -3.647   2.127  1.00 92.33           O  
ATOM   3452  OD2 ASP A 458      -7.665  -3.402   0.807  1.00 92.33           O  
ATOM   3453  N   SER A 459     -12.071  -5.810  -0.068  1.00 95.07           N  
ATOM   3454  CA  SER A 459     -13.491  -5.489  -0.296  1.00 95.07           C  
ATOM   3455  C   SER A 459     -14.469  -6.430   0.420  1.00 95.07           C  
ATOM   3456  CB  SER A 459     -13.818  -5.514  -1.791  1.00 95.07           C  
ATOM   3457  O   SER A 459     -15.674  -6.190   0.412  1.00 95.07           O  
ATOM   3458  OG  SER A 459     -13.038  -4.585  -2.514  1.00 95.07           O  
ATOM   3459  N   TYR A 460     -13.983  -7.518   1.020  1.00 93.41           N  
ATOM   3460  CA  TYR A 460     -14.772  -8.334   1.938  1.00 93.41           C  
ATOM   3461  C   TYR A 460     -15.151  -7.557   3.212  1.00 93.41           C  
ATOM   3462  CB  TYR A 460     -13.975  -9.609   2.248  1.00 93.41           C  
ATOM   3463  O   TYR A 460     -16.257  -7.760   3.714  1.00 93.41           O  
ATOM   3464  CG  TYR A 460     -14.363 -10.306   3.530  1.00 93.41           C  
ATOM   3465  CD1 TYR A 460     -13.818  -9.872   4.752  1.00 93.41           C  
ATOM   3466  CD2 TYR A 460     -15.288 -11.358   3.502  1.00 93.41           C  
ATOM   3467  CE1 TYR A 460     -14.237 -10.457   5.954  1.00 93.41           C  
ATOM   3468  CE2 TYR A 460     -15.684 -11.972   4.700  1.00 93.41           C  
ATOM   3469  OH  TYR A 460     -15.502 -12.110   7.076  1.00 93.41           O  
ATOM   3470  CZ  TYR A 460     -15.164 -11.510   5.921  1.00 93.41           C  
ATOM   3471  N   GLY A 461     -14.272  -6.671   3.700  1.00 92.98           N  
ATOM   3472  CA  GLY A 461     -14.459  -5.902   4.934  1.00 92.98           C  
ATOM   3473  C   GLY A 461     -15.707  -5.018   4.904  1.00 92.98           C  
ATOM   3474  O   GLY A 461     -16.633  -5.303   5.657  1.00 92.98           O  
ATOM   3475  N   PRO A 462     -15.828  -4.065   3.961  1.00 94.82           N  
ATOM   3476  CA  PRO A 462     -17.001  -3.187   3.872  1.00 94.82           C  
ATOM   3477  C   PRO A 462     -18.332  -3.934   3.698  1.00 94.82           C  
ATOM   3478  CB  PRO A 462     -16.724  -2.293   2.662  1.00 94.82           C  
ATOM   3479  O   PRO A 462     -19.387  -3.486   4.136  1.00 94.82           O  
ATOM   3480  CG  PRO A 462     -15.200  -2.218   2.625  1.00 94.82           C  
ATOM   3481  CD  PRO A 462     -14.784  -3.621   3.047  1.00 94.82           C  
ATOM   3482  N   ILE A 463     -18.310  -5.116   3.066  1.00 97.18           N  
ATOM   3483  CA  ILE A 463     -19.506  -5.960   2.925  1.00 97.18           C  
ATOM   3484  C   ILE A 463     -19.913  -6.564   4.276  1.00 97.18           C  
ATOM   3485  CB  ILE A 463     -19.273  -7.064   1.867  1.00 97.18           C  
ATOM   3486  O   ILE A 463     -21.108  -6.715   4.540  1.00 97.18           O  
ATOM   3487  CG1 ILE A 463     -18.997  -6.437   0.485  1.00 97.18           C  
ATOM   3488  CG2 ILE A 463     -20.494  -7.998   1.769  1.00 97.18           C  
ATOM   3489  CD1 ILE A 463     -18.571  -7.454  -0.579  1.00 97.18           C  
ATOM   3490  N   ALA A 464     -18.935  -6.960   5.093  1.00 95.97           N  
ATOM   3491  CA  ALA A 464     -19.155  -7.474   6.438  1.00 95.97           C  
ATOM   3492  C   ALA A 464     -19.620  -6.376   7.400  1.00 95.97           C  
ATOM   3493  CB  ALA A 464     -17.863  -8.130   6.929  1.00 95.97           C  
ATOM   3494  O   ALA A 464     -20.555  -6.621   8.162  1.00 95.97           O  
ATOM   3495  N   ASP A 465     -19.030  -5.189   7.299  1.00 95.34           N  
ATOM   3496  CA  ASP A 465     -19.393  -4.004   8.075  1.00 95.34           C  
ATOM   3497  C   ASP A 465     -20.857  -3.603   7.833  1.00 95.34           C  
ATOM   3498  CB  ASP A 465     -18.415  -2.890   7.693  1.00 95.34           C  
ATOM   3499  O   ASP A 465     -21.710  -3.723   8.714  1.00 95.34           O  
ATOM   3500  CG  ASP A 465     -18.607  -1.634   8.533  1.00 95.34           C  
ATOM   3501  OD1 ASP A 465     -19.407  -1.710   9.493  1.00 95.34           O  
ATOM   3502  OD2 ASP A 465     -17.944  -0.651   8.163  1.00 95.34           O  
ATOM   3503  N   ASN A 466     -21.226  -3.372   6.568  1.00 96.72           N  
ATOM   3504  CA  ASN A 466     -22.617  -3.113   6.190  1.00 96.72           C  
ATOM   3505  C   ASN A 466     -23.585  -4.240   6.609  1.00 96.72           C  
ATOM   3506  CB  ASN A 466     -22.681  -2.962   4.667  1.00 96.72           C  
ATOM   3507  O   ASN A 466     -24.774  -4.006   6.832  1.00 96.72           O  
ATOM   3508  CG  ASN A 466     -22.644  -1.544   4.158  1.00 96.72           C  
ATOM   3509  ND2 ASN A 466     -21.642  -0.757   4.452  1.00 96.72           N  
ATOM   3510  OD1 ASN A 466     -23.525  -1.199   3.377  1.00 96.72           O  
ATOM   3511  N   ALA A 467     -23.126  -5.496   6.662  1.00 97.36           N  
ATOM   3512  CA  ALA A 467     -23.954  -6.592   7.162  1.00 97.36           C  
ATOM   3513  C   ALA A 467     -24.204  -6.468   8.673  1.00 97.36           C  
ATOM   3514  CB  ALA A 467     -23.313  -7.932   6.799  1.00 97.36           C  
ATOM   3515  O   ALA A 467     -25.309  -6.778   9.125  1.00 97.36           O  
ATOM   3516  N   GLY A 468     -23.208  -5.991   9.425  1.00 95.48           N  
ATOM   3517  CA  GLY A 468     -23.340  -5.560  10.811  1.00 95.48           C  
ATOM   3518  C   GLY A 468     -24.360  -4.439  10.943  1.00 95.48           C  
ATOM   3519  O   GLY A 468     -25.342  -4.619  11.673  1.00 95.48           O  
ATOM   3520  N   GLY A 469     -24.208  -3.356  10.179  1.00 94.79           N  
ATOM   3521  CA  GLY A 469     -25.134  -2.223  10.210  1.00 94.79           C  
ATOM   3522  C   GLY A 469     -26.580  -2.613   9.899  1.00 94.79           C  
ATOM   3523  O   GLY A 469     -27.502  -2.292  10.650  1.00 94.79           O  
ATOM   3524  N   ILE A 470     -26.802  -3.427   8.859  1.00 96.66           N  
ATOM   3525  CA  ILE A 470     -28.133  -3.976   8.542  1.00 96.66           C  
ATOM   3526  C   ILE A 470     -28.677  -4.836   9.692  1.00 96.66           C  
ATOM   3527  CB  ILE A 470     -28.094  -4.772   7.215  1.00 96.66           C  
ATOM   3528  O   ILE A 470     -29.882  -4.799   9.958  1.00 96.66           O  
ATOM   3529  CG1 ILE A 470     -27.884  -3.807   6.025  1.00 96.66           C  
ATOM   3530  CG2 ILE A 470     -29.388  -5.587   6.983  1.00 96.66           C  
ATOM   3531  CD1 ILE A 470     -27.529  -4.510   4.709  1.00 96.66           C  
ATOM   3532  N   SER A 471     -27.825  -5.626  10.356  1.00 96.35           N  
ATOM   3533  CA  SER A 471     -28.257  -6.494  11.456  1.00 96.35           C  
ATOM   3534  C   SER A 471     -28.754  -5.703  12.666  1.00 96.35           C  
ATOM   3535  CB  SER A 471     -27.169  -7.506  11.841  1.00 96.35           C  
ATOM   3536  O   SER A 471     -29.793  -6.068  13.222  1.00 96.35           O  
ATOM   3537  OG  SER A 471     -26.130  -6.962  12.622  1.00 96.35           O  
ATOM   3538  N   GLU A 472     -28.088  -4.594  13.002  1.00 94.11           N  
ATOM   3539  CA  GLU A 472     -28.480  -3.725  14.112  1.00 94.11           C  
ATOM   3540  C   GLU A 472     -29.725  -2.904  13.757  1.00 94.11           C  
ATOM   3541  CB  GLU A 472     -27.325  -2.794  14.498  1.00 94.11           C  
ATOM   3542  O   GLU A 472     -30.714  -2.922  14.488  1.00 94.11           O  
ATOM   3543  CG  GLU A 472     -27.596  -2.176  15.881  1.00 94.11           C  
ATOM   3544  CD  GLU A 472     -27.339  -3.126  17.065  1.00 94.11           C  
ATOM   3545  OE1 GLU A 472     -27.755  -2.775  18.194  1.00 94.11           O  
ATOM   3546  OE2 GLU A 472     -26.759  -4.222  16.860  1.00 94.11           O  
ATOM   3547  N   MET A 473     -29.752  -2.279  12.572  1.00 94.12           N  
ATOM   3548  CA  MET A 473     -30.909  -1.511  12.091  1.00 94.12           C  
ATOM   3549  C   MET A 473     -32.198  -2.337  12.008  1.00 94.12           C  
ATOM   3550  CB  MET A 473     -30.611  -0.919  10.709  1.00 94.12           C  
ATOM   3551  O   MET A 473     -33.303  -1.785  12.076  1.00 94.12           O  
ATOM   3552  CG  MET A 473     -29.673   0.287  10.772  1.00 94.12           C  
ATOM   3553  SD  MET A 473     -29.511   1.116   9.169  1.00 94.12           S  
ATOM   3554  CE  MET A 473     -28.084   0.216   8.502  1.00 94.12           C  
ATOM   3555  N   CYS A 474     -32.074  -3.656  11.833  1.00 94.25           N  
ATOM   3556  CA  CYS A 474     -33.192  -4.596  11.798  1.00 94.25           C  
ATOM   3557  C   CYS A 474     -33.476  -5.280  13.142  1.00 94.25           C  
ATOM   3558  CB  CYS A 474     -32.961  -5.623  10.684  1.00 94.25           C  
ATOM   3559  O   CYS A 474     -34.386  -6.110  13.179  1.00 94.25           O  
ATOM   3560  SG  CYS A 474     -32.974  -4.799   9.071  1.00 94.25           S  
ATOM   3561  N   GLU A 475     -32.732  -4.948  14.202  1.00 92.65           N  
ATOM   3562  CA  GLU A 475     -32.859  -5.522  15.549  1.00 92.65           C  
ATOM   3563  C   GLU A 475     -32.838  -7.062  15.509  1.00 92.65           C  
ATOM   3564  CB  GLU A 475     -34.082  -4.926  16.273  1.00 92.65           C  
ATOM   3565  O   GLU A 475     -33.679  -7.747  16.100  1.00 92.65           O  
ATOM   3566  CG  GLU A 475     -33.997  -3.397  16.436  1.00 92.65           C  
ATOM   3567  CD  GLU A 475     -35.353  -2.785  16.806  1.00 92.65           C  
ATOM   3568  OE1 GLU A 475     -35.437  -2.063  17.820  1.00 92.65           O  
ATOM   3569  OE2 GLU A 475     -36.310  -2.968  16.005  1.00 92.65           O  
ATOM   3570  N   LEU A 476     -31.908  -7.620  14.722  1.00 94.39           N  
ATOM   3571  CA  LEU A 476     -31.736  -9.066  14.613  1.00 94.39           C  
ATOM   3572  C   LEU A 476     -31.171  -9.653  15.916  1.00 94.39           C  
ATOM   3573  CB  LEU A 476     -30.870  -9.426  13.387  1.00 94.39           C  
ATOM   3574  O   LEU A 476     -30.710  -8.957  16.815  1.00 94.39           O  
ATOM   3575  CG  LEU A 476     -31.432  -8.981  12.023  1.00 94.39           C  
ATOM   3576  CD1 LEU A 476     -30.558  -9.549  10.900  1.00 94.39           C  
ATOM   3577  CD2 LEU A 476     -32.865  -9.462  11.771  1.00 94.39           C  
ATOM   3578  N   ASP A 477     -31.206 -10.980  16.014  1.00 94.02           N  
ATOM   3579  CA  ASP A 477     -30.678 -11.710  17.165  1.00 94.02           C  
ATOM   3580  C   ASP A 477     -29.195 -11.347  17.444  1.00 94.02           C  
ATOM   3581  CB  ASP A 477     -30.884 -13.196  16.864  1.00 94.02           C  
ATOM   3582  O   ASP A 477     -28.409 -11.306  16.491  1.00 94.02           O  
ATOM   3583  CG  ASP A 477     -30.431 -14.152  17.959  1.00 94.02           C  
ATOM   3584  OD1 ASP A 477     -29.229 -14.132  18.289  1.00 94.02           O  
ATOM   3585  OD2 ASP A 477     -31.185 -15.113  18.209  1.00 94.02           O  
ATOM   3586  N   PRO A 478     -28.776 -11.142  18.712  1.00 92.18           N  
ATOM   3587  CA  PRO A 478     -27.411 -10.728  19.067  1.00 92.18           C  
ATOM   3588  C   PRO A 478     -26.296 -11.637  18.532  1.00 92.18           C  
ATOM   3589  CB  PRO A 478     -27.380 -10.725  20.599  1.00 92.18           C  
ATOM   3590  O   PRO A 478     -25.166 -11.196  18.324  1.00 92.18           O  
ATOM   3591  CG  PRO A 478     -28.829 -10.459  20.990  1.00 92.18           C  
ATOM   3592  CD  PRO A 478     -29.618 -11.174  19.901  1.00 92.18           C  
ATOM   3593  N   GLU A 479     -26.590 -12.916  18.291  1.00 93.94           N  
ATOM   3594  CA  GLU A 479     -25.648 -13.847  17.670  1.00 93.94           C  
ATOM   3595  C   GLU A 479     -25.295 -13.436  16.230  1.00 93.94           C  
ATOM   3596  CB  GLU A 479     -26.275 -15.243  17.707  1.00 93.94           C  
ATOM   3597  O   GLU A 479     -24.174 -13.672  15.785  1.00 93.94           O  
ATOM   3598  CG  GLU A 479     -25.318 -16.373  17.312  1.00 93.94           C  
ATOM   3599  CD  GLU A 479     -25.984 -17.752  17.434  1.00 93.94           C  
ATOM   3600  OE1 GLU A 479     -25.230 -18.745  17.518  1.00 93.94           O  
ATOM   3601  OE2 GLU A 479     -27.240 -17.814  17.377  1.00 93.94           O  
ATOM   3602  N   VAL A 480     -26.220 -12.783  15.514  1.00 95.71           N  
ATOM   3603  CA  VAL A 480     -25.982 -12.232  14.171  1.00 95.71           C  
ATOM   3604  C   VAL A 480     -24.970 -11.100  14.245  1.00 95.71           C  
ATOM   3605  CB  VAL A 480     -27.279 -11.742  13.495  1.00 95.71           C  
ATOM   3606  O   VAL A 480     -23.975 -11.169  13.525  1.00 95.71           O  
ATOM   3607  CG1 VAL A 480     -27.036 -11.326  12.039  1.00 95.71           C  
ATOM   3608  CG2 VAL A 480     -28.319 -12.867  13.483  1.00 95.71           C  
ATOM   3609  N   ARG A 481     -25.168 -10.139  15.163  1.00 92.86           N  
ATOM   3610  CA  ARG A 481     -24.229  -9.026  15.370  1.00 92.86           C  
ATOM   3611  C   ARG A 481     -22.852  -9.539  15.789  1.00 92.86           C  
ATOM   3612  CB  ARG A 481     -24.798  -7.985  16.356  1.00 92.86           C  
ATOM   3613  O   ARG A 481     -21.852  -9.139  15.216  1.00 92.86           O  
ATOM   3614  CG  ARG A 481     -23.931  -6.710  16.481  1.00 92.86           C  
ATOM   3615  CD  ARG A 481     -23.920  -5.822  15.221  1.00 92.86           C  
ATOM   3616  NE  ARG A 481     -22.866  -4.779  15.260  1.00 92.86           N  
ATOM   3617  NH1 ARG A 481     -23.719  -3.379  13.647  1.00 92.86           N  
ATOM   3618  NH2 ARG A 481     -21.897  -2.767  14.591  1.00 92.86           N  
ATOM   3619  CZ  ARG A 481     -22.824  -3.672  14.529  1.00 92.86           C  
ATOM   3620  N   LYS A 482     -22.779 -10.536  16.680  1.00 92.37           N  
ATOM   3621  CA  LYS A 482     -21.501 -11.172  17.058  1.00 92.37           C  
ATOM   3622  C   LYS A 482     -20.770 -11.802  15.865  1.00 92.37           C  
ATOM   3623  CB  LYS A 482     -21.763 -12.210  18.156  1.00 92.37           C  
ATOM   3624  O   LYS A 482     -19.541 -11.761  15.807  1.00 92.37           O  
ATOM   3625  CG  LYS A 482     -20.456 -12.832  18.669  1.00 92.37           C  
ATOM   3626  CD  LYS A 482     -20.739 -13.843  19.779  1.00 92.37           C  
ATOM   3627  CE  LYS A 482     -19.414 -14.439  20.258  1.00 92.37           C  
ATOM   3628  NZ  LYS A 482     -19.640 -15.397  21.365  1.00 92.37           N  
ATOM   3629  N   ILE A 483     -21.502 -12.434  14.943  1.00 94.63           N  
ATOM   3630  CA  ILE A 483     -20.916 -12.995  13.720  1.00 94.63           C  
ATOM   3631  C   ILE A 483     -20.401 -11.863  12.835  1.00 94.63           C  
ATOM   3632  CB  ILE A 483     -21.913 -13.917  12.978  1.00 94.63           C  
ATOM   3633  O   ILE A 483     -19.244 -11.925  12.429  1.00 94.63           O  
ATOM   3634  CG1 ILE A 483     -22.114 -15.220  13.782  1.00 94.63           C  
ATOM   3635  CG2 ILE A 483     -21.431 -14.240  11.546  1.00 94.63           C  
ATOM   3636  CD1 ILE A 483     -23.315 -16.056  13.322  1.00 94.63           C  
ATOM   3637  N   THR A 484     -21.220 -10.849  12.548  1.00 94.55           N  
ATOM   3638  CA  THR A 484     -20.837  -9.734  11.670  1.00 94.55           C  
ATOM   3639  C   THR A 484     -19.696  -8.910  12.254  1.00 94.55           C  
ATOM   3640  CB  THR A 484     -22.026  -8.831  11.327  1.00 94.55           C  
ATOM   3641  O   THR A 484     -18.751  -8.667  11.522  1.00 94.55           O  
ATOM   3642  CG2 THR A 484     -23.066  -9.575  10.481  1.00 94.55           C  
ATOM   3643  OG1 THR A 484     -22.674  -8.416  12.498  1.00 94.55           O  
ATOM   3644  N   ASP A 485     -19.684  -8.625  13.560  1.00 91.20           N  
ATOM   3645  CA  ASP A 485     -18.579  -7.946  14.259  1.00 91.20           C  
ATOM   3646  C   ASP A 485     -17.264  -8.728  14.118  1.00 91.20           C  
ATOM   3647  CB  ASP A 485     -18.889  -7.824  15.767  1.00 91.20           C  
ATOM   3648  O   ASP A 485     -16.182  -8.160  13.978  1.00 91.20           O  
ATOM   3649  CG  ASP A 485     -19.995  -6.834  16.153  1.00 91.20           C  
ATOM   3650  OD1 ASP A 485     -20.417  -6.027  15.301  1.00 91.20           O  
ATOM   3651  OD2 ASP A 485     -20.437  -6.898  17.326  1.00 91.20           O  
ATOM   3652  N   HIS A 486     -17.332 -10.066  14.129  1.00 90.99           N  
ATOM   3653  CA  HIS A 486     -16.149 -10.891  13.896  1.00 90.99           C  
ATOM   3654  C   HIS A 486     -15.663 -10.825  12.442  1.00 90.99           C  
ATOM   3655  CB  HIS A 486     -16.421 -12.345  14.304  1.00 90.99           C  
ATOM   3656  O   HIS A 486     -14.456 -10.874  12.199  1.00 90.99           O  
ATOM   3657  CG  HIS A 486     -15.153 -13.159  14.321  1.00 90.99           C  
ATOM   3658  CD2 HIS A 486     -14.783 -14.161  13.464  1.00 90.99           C  
ATOM   3659  ND1 HIS A 486     -14.099 -12.942  15.170  1.00 90.99           N  
ATOM   3660  CE1 HIS A 486     -13.127 -13.805  14.850  1.00 90.99           C  
ATOM   3661  NE2 HIS A 486     -13.490 -14.585  13.818  1.00 90.99           N  
ATOM   3662  N   LEU A 487     -16.587 -10.760  11.477  1.00 93.72           N  
ATOM   3663  CA  LEU A 487     -16.252 -10.594  10.062  1.00 93.72           C  
ATOM   3664  C   LEU A 487     -15.672  -9.194   9.794  1.00 93.72           C  
ATOM   3665  CB  LEU A 487     -17.492 -10.831   9.176  1.00 93.72           C  
ATOM   3666  O   LEU A 487     -14.694  -9.099   9.060  1.00 93.72           O  
ATOM   3667  CG  LEU A 487     -18.200 -12.193   9.236  1.00 93.72           C  
ATOM   3668  CD1 LEU A 487     -19.287 -12.268   8.166  1.00 93.72           C  
ATOM   3669  CD2 LEU A 487     -17.348 -13.450   9.094  1.00 93.72           C  
ATOM   3670  N   ASP A 488     -16.246  -8.166  10.414  1.00 93.40           N  
ATOM   3671  CA  ASP A 488     -15.852  -6.756  10.348  1.00 93.40           C  
ATOM   3672  C   ASP A 488     -14.445  -6.536  10.927  1.00 93.40           C  
ATOM   3673  CB  ASP A 488     -16.928  -5.935  11.082  1.00 93.40           C  
ATOM   3674  O   ASP A 488     -13.545  -6.108  10.214  1.00 93.40           O  
ATOM   3675  CG  ASP A 488     -16.519  -4.478  11.289  1.00 93.40           C  
ATOM   3676  OD1 ASP A 488     -15.787  -3.985  10.413  1.00 93.40           O  
ATOM   3677  OD2 ASP A 488     -16.829  -3.953  12.385  1.00 93.40           O  
ATOM   3678  N   ALA A 489     -14.162  -7.004  12.147  1.00 88.72           N  
ATOM   3679  CA  ALA A 489     -12.815  -6.891  12.724  1.00 88.72           C  
ATOM   3680  C   ALA A 489     -11.719  -7.579  11.873  1.00 88.72           C  
ATOM   3681  CB  ALA A 489     -12.856  -7.494  14.129  1.00 88.72           C  
ATOM   3682  O   ALA A 489     -10.553  -7.161  11.833  1.00 88.72           O  
ATOM   3683  N   VAL A 490     -12.085  -8.663  11.178  1.00 89.78           N  
ATOM   3684  CA  VAL A 490     -11.226  -9.293  10.163  1.00 89.78           C  
ATOM   3685  C   VAL A 490     -11.069  -8.372   8.948  1.00 89.78           C  
ATOM   3686  CB  VAL A 490     -11.763 -10.692   9.801  1.00 89.78           C  
ATOM   3687  O   VAL A 490      -9.942  -8.171   8.502  1.00 89.78           O  
ATOM   3688  CG1 VAL A 490     -11.186 -11.240   8.491  1.00 89.78           C  
ATOM   3689  CG2 VAL A 490     -11.445 -11.673  10.939  1.00 89.78           C  
ATOM   3690  N   GLY A 491     -12.160  -7.761   8.483  1.00 91.09           N  
ATOM   3691  CA  GLY A 491     -12.197  -6.688   7.487  1.00 91.09           C  
ATOM   3692  C   GLY A 491     -11.233  -5.533   7.780  1.00 91.09           C  
ATOM   3693  O   GLY A 491     -10.396  -5.209   6.938  1.00 91.09           O  
ATOM   3694  N   ASN A 492     -11.252  -4.991   8.998  1.00 89.69           N  
ATOM   3695  CA  ASN A 492     -10.393  -3.869   9.412  1.00 89.69           C  
ATOM   3696  C   ASN A 492      -8.910  -4.256   9.385  1.00 89.69           C  
ATOM   3697  CB  ASN A 492     -10.860  -3.370  10.803  1.00 89.69           C  
ATOM   3698  O   ASN A 492      -8.039  -3.480   8.981  1.00 89.69           O  
ATOM   3699  CG  ASN A 492     -12.293  -2.860  10.729  1.00 89.69           C  
ATOM   3700  ND2 ASN A 492     -13.022  -2.784  11.812  1.00 89.69           N  
ATOM   3701  OD1 ASN A 492     -12.774  -2.592   9.648  1.00 89.69           O  
ATOM   3702  N   THR A 493      -8.615  -5.511   9.736  1.00 87.87           N  
ATOM   3703  CA  THR A 493      -7.268  -6.075   9.594  1.00 87.87           C  
ATOM   3704  C   THR A 493      -6.876  -6.191   8.116  1.00 87.87           C  
ATOM   3705  CB  THR A 493      -7.167  -7.442  10.288  1.00 87.87           C  
ATOM   3706  O   THR A 493      -5.769  -5.806   7.741  1.00 87.87           O  
ATOM   3707  CG2 THR A 493      -5.729  -7.953  10.322  1.00 87.87           C  
ATOM   3708  OG1 THR A 493      -7.599  -7.368  11.636  1.00 87.87           O  
ATOM   3709  N   THR A 494      -7.769  -6.686   7.254  1.00 88.98           N  
ATOM   3710  CA  THR A 494      -7.497  -6.835   5.817  1.00 88.98           C  
ATOM   3711  C   THR A 494      -7.376  -5.506   5.080  1.00 88.98           C  
ATOM   3712  CB  THR A 494      -8.518  -7.739   5.120  1.00 88.98           C  
ATOM   3713  O   THR A 494      -6.540  -5.414   4.186  1.00 88.98           O  
ATOM   3714  CG2 THR A 494      -8.369  -9.183   5.605  1.00 88.98           C  
ATOM   3715  OG1 THR A 494      -9.849  -7.389   5.370  1.00 88.98           O  
ATOM   3716  N   ALA A 495      -8.093  -4.466   5.509  1.00 88.77           N  
ATOM   3717  CA  ALA A 495      -7.957  -3.112   4.982  1.00 88.77           C  
ATOM   3718  C   ALA A 495      -6.581  -2.518   5.301  1.00 88.77           C  
ATOM   3719  CB  ALA A 495      -9.098  -2.258   5.547  1.00 88.77           C  
ATOM   3720  O   ALA A 495      -5.930  -1.929   4.438  1.00 88.77           O  
ATOM   3721  N   ALA A 496      -6.073  -2.726   6.521  1.00 87.98           N  
ATOM   3722  CA  ALA A 496      -4.708  -2.331   6.868  1.00 87.98           C  
ATOM   3723  C   ALA A 496      -3.658  -3.099   6.044  1.00 87.98           C  
ATOM   3724  CB  ALA A 496      -4.505  -2.531   8.369  1.00 87.98           C  
ATOM   3725  O   ALA A 496      -2.678  -2.508   5.585  1.00 87.98           O  
ATOM   3726  N   ILE A 497      -3.879  -4.401   5.812  1.00 88.24           N  
ATOM   3727  CA  ILE A 497      -3.040  -5.211   4.919  1.00 88.24           C  
ATOM   3728  C   ILE A 497      -3.050  -4.608   3.509  1.00 88.24           C  
ATOM   3729  CB  ILE A 497      -3.476  -6.698   4.930  1.00 88.24           C  
ATOM   3730  O   ILE A 497      -1.982  -4.310   2.978  1.00 88.24           O  
ATOM   3731  CG1 ILE A 497      -3.182  -7.343   6.301  1.00 88.24           C  
ATOM   3732  CG2 ILE A 497      -2.771  -7.487   3.813  1.00 88.24           C  
ATOM   3733  CD1 ILE A 497      -3.793  -8.741   6.487  1.00 88.24           C  
ATOM   3734  N   GLY A 498      -4.227  -4.385   2.921  1.00 86.20           N  
ATOM   3735  CA  GLY A 498      -4.388  -3.840   1.573  1.00 86.20           C  
ATOM   3736  C   GLY A 498      -3.734  -2.472   1.392  1.00 86.20           C  
ATOM   3737  O   GLY A 498      -2.965  -2.288   0.448  1.00 86.20           O  
ATOM   3738  N   LYS A 499      -3.910  -1.560   2.357  1.00 86.26           N  
ATOM   3739  CA  LYS A 499      -3.213  -0.259   2.404  1.00 86.26           C  
ATOM   3740  C   LYS A 499      -1.693  -0.427   2.452  1.00 86.26           C  
ATOM   3741  CB  LYS A 499      -3.707   0.546   3.618  1.00 86.26           C  
ATOM   3742  O   LYS A 499      -0.969   0.274   1.751  1.00 86.26           O  
ATOM   3743  CG  LYS A 499      -5.159   1.017   3.438  1.00 86.26           C  
ATOM   3744  CD  LYS A 499      -5.767   1.527   4.753  1.00 86.26           C  
ATOM   3745  CE  LYS A 499      -7.277   1.715   4.564  1.00 86.26           C  
ATOM   3746  NZ  LYS A 499      -7.965   2.064   5.825  1.00 86.26           N  
ATOM   3747  N   GLY A 500      -1.201  -1.398   3.225  1.00 85.39           N  
ATOM   3748  CA  GLY A 500       0.211  -1.780   3.257  1.00 85.39           C  
ATOM   3749  C   GLY A 500       0.741  -2.258   1.895  1.00 85.39           C  
ATOM   3750  O   GLY A 500       1.829  -1.860   1.474  1.00 85.39           O  
ATOM   3751  N   PHE A 501      -0.035  -3.075   1.177  1.00 85.95           N  
ATOM   3752  CA  PHE A 501       0.291  -3.504  -0.187  1.00 85.95           C  
ATOM   3753  C   PHE A 501       0.303  -2.327  -1.174  1.00 85.95           C  
ATOM   3754  CB  PHE A 501      -0.698  -4.588  -0.651  1.00 85.95           C  
ATOM   3755  O   PHE A 501       1.242  -2.214  -1.967  1.00 85.95           O  
ATOM   3756  CG  PHE A 501      -0.305  -6.004  -0.281  1.00 85.95           C  
ATOM   3757  CD1 PHE A 501       0.468  -6.763  -1.173  1.00 85.95           C  
ATOM   3758  CD2 PHE A 501      -0.726  -6.587   0.926  1.00 85.95           C  
ATOM   3759  CE1 PHE A 501       0.821  -8.083  -0.859  1.00 85.95           C  
ATOM   3760  CE2 PHE A 501      -0.368  -7.907   1.249  1.00 85.95           C  
ATOM   3761  CZ  PHE A 501       0.403  -8.660   0.353  1.00 85.95           C  
ATOM   3762  N   ALA A 502      -0.699  -1.445  -1.112  1.00 86.69           N  
ATOM   3763  CA  ALA A 502      -0.806  -0.268  -1.973  1.00 86.69           C  
ATOM   3764  C   ALA A 502       0.401   0.664  -1.794  1.00 86.69           C  
ATOM   3765  CB  ALA A 502      -2.130   0.449  -1.683  1.00 86.69           C  
ATOM   3766  O   ALA A 502       1.095   0.967  -2.769  1.00 86.69           O  
ATOM   3767  N   ILE A 503       0.743   1.017  -0.546  1.00 87.62           N  
ATOM   3768  CA  ILE A 503       1.880   1.903  -0.270  1.00 87.62           C  
ATOM   3769  C   ILE A 503       3.222   1.254  -0.610  1.00 87.62           C  
ATOM   3770  CB  ILE A 503       1.849   2.441   1.178  1.00 87.62           C  
ATOM   3771  O   ILE A 503       4.087   1.897  -1.206  1.00 87.62           O  
ATOM   3772  CG1 ILE A 503       2.852   3.594   1.381  1.00 87.62           C  
ATOM   3773  CG2 ILE A 503       2.143   1.373   2.243  1.00 87.62           C  
ATOM   3774  CD1 ILE A 503       2.530   4.820   0.515  1.00 87.62           C  
ATOM   3775  N   GLY A 504       3.404  -0.030  -0.282  1.00 88.54           N  
ATOM   3776  CA  GLY A 504       4.629  -0.753  -0.609  1.00 88.54           C  
ATOM   3777  C   GLY A 504       4.870  -0.792  -2.117  1.00 88.54           C  
ATOM   3778  O   GLY A 504       5.972  -0.487  -2.580  1.00 88.54           O  
ATOM   3779  N   SER A 505       3.820  -1.081  -2.889  1.00 88.05           N  
ATOM   3780  CA  SER A 505       3.876  -1.073  -4.348  1.00 88.05           C  
ATOM   3781  C   SER A 505       4.112   0.329  -4.895  1.00 88.05           C  
ATOM   3782  CB  SER A 505       2.585  -1.641  -4.925  1.00 88.05           C  
ATOM   3783  O   SER A 505       4.928   0.494  -5.799  1.00 88.05           O  
ATOM   3784  OG  SER A 505       2.667  -1.621  -6.337  1.00 88.05           O  
ATOM   3785  N   ALA A 506       3.451   1.348  -4.338  1.00 88.16           N  
ATOM   3786  CA  ALA A 506       3.645   2.734  -4.743  1.00 88.16           C  
ATOM   3787  C   ALA A 506       5.098   3.185  -4.547  1.00 88.16           C  
ATOM   3788  CB  ALA A 506       2.665   3.625  -3.974  1.00 88.16           C  
ATOM   3789  O   ALA A 506       5.630   3.868  -5.413  1.00 88.16           O  
ATOM   3790  N   ILE A 507       5.776   2.755  -3.477  1.00 89.54           N  
ATOM   3791  CA  ILE A 507       7.190   3.082  -3.229  1.00 89.54           C  
ATOM   3792  C   ILE A 507       8.112   2.401  -4.250  1.00 89.54           C  
ATOM   3793  CB  ILE A 507       7.567   2.729  -1.774  1.00 89.54           C  
ATOM   3794  O   ILE A 507       8.970   3.067  -4.835  1.00 89.54           O  
ATOM   3795  CG1 ILE A 507       6.815   3.661  -0.796  1.00 89.54           C  
ATOM   3796  CG2 ILE A 507       9.085   2.849  -1.533  1.00 89.54           C  
ATOM   3797  CD1 ILE A 507       6.729   3.088   0.620  1.00 89.54           C  
ATOM   3798  N   PHE A 508       7.931   1.099  -4.511  1.00 87.80           N  
ATOM   3799  CA  PHE A 508       8.700   0.404  -5.554  1.00 87.80           C  
ATOM   3800  C   PHE A 508       8.456   1.021  -6.941  1.00 87.80           C  
ATOM   3801  CB  PHE A 508       8.345  -1.088  -5.590  1.00 87.80           C  
ATOM   3802  O   PHE A 508       9.404   1.277  -7.689  1.00 87.80           O  
ATOM   3803  CG  PHE A 508       9.077  -1.981  -4.617  1.00 87.80           C  
ATOM   3804  CD1 PHE A 508      10.413  -2.323  -4.887  1.00 87.80           C  
ATOM   3805  CD2 PHE A 508       8.413  -2.571  -3.528  1.00 87.80           C  
ATOM   3806  CE1 PHE A 508      11.096  -3.234  -4.068  1.00 87.80           C  
ATOM   3807  CE2 PHE A 508       9.095  -3.484  -2.707  1.00 87.80           C  
ATOM   3808  CZ  PHE A 508      10.430  -3.815  -2.978  1.00 87.80           C  
ATOM   3809  N   ALA A 509       7.193   1.298  -7.276  1.00 86.49           N  
ATOM   3810  CA  ALA A 509       6.812   1.926  -8.534  1.00 86.49           C  
ATOM   3811  C   ALA A 509       7.375   3.347  -8.644  1.00 86.49           C  
ATOM   3812  CB  ALA A 509       5.284   1.910  -8.666  1.00 86.49           C  
ATOM   3813  O   ALA A 509       7.901   3.702  -9.693  1.00 86.49           O  
ATOM   3814  N   ALA A 510       7.355   4.140  -7.570  1.00 88.80           N  
ATOM   3815  CA  ALA A 510       7.891   5.495  -7.569  1.00 88.80           C  
ATOM   3816  C   ALA A 510       9.397   5.522  -7.848  1.00 88.80           C  
ATOM   3817  CB  ALA A 510       7.563   6.178  -6.245  1.00 88.80           C  
ATOM   3818  O   ALA A 510       9.848   6.349  -8.634  1.00 88.80           O  
ATOM   3819  N   LEU A 511      10.173   4.578  -7.303  1.00 86.18           N  
ATOM   3820  CA  LEU A 511      11.601   4.474  -7.623  1.00 86.18           C  
ATOM   3821  C   LEU A 511      11.825   4.147  -9.110  1.00 86.18           C  
ATOM   3822  CB  LEU A 511      12.254   3.460  -6.666  1.00 86.18           C  
ATOM   3823  O   LEU A 511      12.700   4.726  -9.756  1.00 86.18           O  
ATOM   3824  CG  LEU A 511      13.797   3.521  -6.679  1.00 86.18           C  
ATOM   3825  CD1 LEU A 511      14.340   3.116  -5.309  1.00 86.18           C  
ATOM   3826  CD2 LEU A 511      14.477   2.614  -7.709  1.00 86.18           C  
ATOM   3827  N   SER A 512      10.997   3.273  -9.688  1.00 85.02           N  
ATOM   3828  CA  SER A 512      11.019   3.004 -11.132  1.00 85.02           C  
ATOM   3829  C   SER A 512      10.570   4.213 -11.969  1.00 85.02           C  
ATOM   3830  CB  SER A 512      10.145   1.789 -11.436  1.00 85.02           C  
ATOM   3831  O   SER A 512      11.149   4.494 -13.024  1.00 85.02           O  
ATOM   3832  OG  SER A 512      10.152   1.534 -12.826  1.00 85.02           O  
ATOM   3833  N   LEU A 513       9.586   4.977 -11.493  1.00 86.46           N  
ATOM   3834  CA  LEU A 513       9.151   6.222 -12.120  1.00 86.46           C  
ATOM   3835  C   LEU A 513      10.212   7.317 -12.006  1.00 86.46           C  
ATOM   3836  CB  LEU A 513       7.810   6.694 -11.534  1.00 86.46           C  
ATOM   3837  O   LEU A 513      10.310   8.117 -12.925  1.00 86.46           O  
ATOM   3838  CG  LEU A 513       6.606   5.842 -11.968  1.00 86.46           C  
ATOM   3839  CD1 LEU A 513       5.374   6.194 -11.137  1.00 86.46           C  
ATOM   3840  CD2 LEU A 513       6.244   6.067 -13.442  1.00 86.46           C  
ATOM   3841  N   PHE A 514      11.057   7.330 -10.971  1.00 87.24           N  
ATOM   3842  CA  PHE A 514      12.213   8.233 -10.897  1.00 87.24           C  
ATOM   3843  C   PHE A 514      13.234   7.912 -11.978  1.00 87.24           C  
ATOM   3844  CB  PHE A 514      12.890   8.169  -9.523  1.00 87.24           C  
ATOM   3845  O   PHE A 514      13.678   8.809 -12.689  1.00 87.24           O  
ATOM   3846  CG  PHE A 514      12.089   8.675  -8.346  1.00 87.24           C  
ATOM   3847  CD1 PHE A 514      10.897   9.401  -8.522  1.00 87.24           C  
ATOM   3848  CD2 PHE A 514      12.548   8.402  -7.044  1.00 87.24           C  
ATOM   3849  CE1 PHE A 514      10.176   9.829  -7.405  1.00 87.24           C  
ATOM   3850  CE2 PHE A 514      11.869   8.921  -5.930  1.00 87.24           C  
ATOM   3851  CZ  PHE A 514      10.703   9.674  -6.117  1.00 87.24           C  
ATOM   3852  N   ALA A 515      13.561   6.634 -12.164  1.00 86.87           N  
ATOM   3853  CA  ALA A 515      14.414   6.216 -13.271  1.00 86.87           C  
ATOM   3854  C   ALA A 515      13.809   6.619 -14.625  1.00 86.87           C  
ATOM   3855  CB  ALA A 515      14.606   4.706 -13.166  1.00 86.87           C  
ATOM   3856  O   ALA A 515      14.494   7.188 -15.473  1.00 86.87           O  
ATOM   3857  N   SER A 516      12.503   6.401 -14.791  1.00 88.27           N  
ATOM   3858  CA  SER A 516      11.760   6.805 -15.986  1.00 88.27           C  
ATOM   3859  C   SER A 516      11.745   8.323 -16.181  1.00 88.27           C  
ATOM   3860  CB  SER A 516      10.323   6.298 -15.907  1.00 88.27           C  
ATOM   3861  O   SER A 516      11.901   8.795 -17.297  1.00 88.27           O  
ATOM   3862  OG  SER A 516      10.300   4.885 -15.803  1.00 88.27           O  
ATOM   3863  N   TYR A 517      11.619   9.097 -15.106  1.00 92.83           N  
ATOM   3864  CA  TYR A 517      11.659  10.556 -15.110  1.00 92.83           C  
ATOM   3865  C   TYR A 517      13.024  11.077 -15.564  1.00 92.83           C  
ATOM   3866  CB  TYR A 517      11.317  11.050 -13.699  1.00 92.83           C  
ATOM   3867  O   TYR A 517      13.097  11.966 -16.411  1.00 92.83           O  
ATOM   3868  CG  TYR A 517      11.507  12.532 -13.517  1.00 92.83           C  
ATOM   3869  CD1 TYR A 517      12.677  13.037 -12.912  1.00 92.83           C  
ATOM   3870  CD2 TYR A 517      10.511  13.401 -13.987  1.00 92.83           C  
ATOM   3871  CE1 TYR A 517      12.854  14.427 -12.785  1.00 92.83           C  
ATOM   3872  CE2 TYR A 517      10.677  14.783 -13.842  1.00 92.83           C  
ATOM   3873  OH  TYR A 517      11.979  16.629 -13.194  1.00 92.83           O  
ATOM   3874  CZ  TYR A 517      11.849  15.292 -13.265  1.00 92.83           C  
ATOM   3875  N   MET A 518      14.108  10.487 -15.054  1.00 92.51           N  
ATOM   3876  CA  MET A 518      15.471  10.798 -15.492  1.00 92.51           C  
ATOM   3877  C   MET A 518      15.695  10.408 -16.957  1.00 92.51           C  
ATOM   3878  CB  MET A 518      16.488  10.094 -14.584  1.00 92.51           C  
ATOM   3879  O   MET A 518      16.313  11.150 -17.714  1.00 92.51           O  
ATOM   3880  CG  MET A 518      16.465  10.584 -13.129  1.00 92.51           C  
ATOM   3881  SD  MET A 518      16.571  12.375 -12.858  1.00 92.51           S  
ATOM   3882  CE  MET A 518      18.172  12.713 -13.633  1.00 92.51           C  
ATOM   3883  N   PHE A 519      15.145   9.277 -17.394  1.00 89.12           N  
ATOM   3884  CA  PHE A 519      15.206   8.846 -18.787  1.00 89.12           C  
ATOM   3885  C   PHE A 519      14.396   9.740 -19.735  1.00 89.12           C  
ATOM   3886  CB  PHE A 519      14.776   7.377 -18.856  1.00 89.12           C  
ATOM   3887  O   PHE A 519      14.906  10.097 -20.793  1.00 89.12           O  
ATOM   3888  CG  PHE A 519      15.781   6.332 -18.378  1.00 89.12           C  
ATOM   3889  CD1 PHE A 519      17.145   6.634 -18.163  1.00 89.12           C  
ATOM   3890  CD2 PHE A 519      15.353   4.998 -18.245  1.00 89.12           C  
ATOM   3891  CE1 PHE A 519      18.070   5.611 -17.910  1.00 89.12           C  
ATOM   3892  CE2 PHE A 519      16.271   3.981 -17.929  1.00 89.12           C  
ATOM   3893  CZ  PHE A 519      17.634   4.284 -17.779  1.00 89.12           C  
ATOM   3894  N   SER A 520      13.198  10.187 -19.355  1.00 89.35           N  
ATOM   3895  CA  SER A 520      12.344  11.081 -20.158  1.00 89.35           C  
ATOM   3896  C   SER A 520      12.938  12.471 -20.401  1.00 89.35           C  
ATOM   3897  CB  SER A 520      10.987  11.258 -19.477  1.00 89.35           C  
ATOM   3898  O   SER A 520      12.459  13.222 -21.255  1.00 89.35           O  
ATOM   3899  OG  SER A 520      10.229  10.076 -19.581  1.00 89.35           O  
ATOM   3900  N   GLN A 521      13.996  12.828 -19.676  1.00 90.54           N  
ATOM   3901  CA  GLN A 521      14.736  14.061 -19.904  1.00 90.54           C  
ATOM   3902  C   GLN A 521      15.577  14.014 -21.179  1.00 90.54           C  
ATOM   3903  CB  GLN A 521      15.618  14.337 -18.682  1.00 90.54           C  
ATOM   3904  O   GLN A 521      15.914  15.072 -21.709  1.00 90.54           O  
ATOM   3905  CG  GLN A 521      14.754  14.838 -17.524  1.00 90.54           C  
ATOM   3906  CD  GLN A 521      15.561  15.055 -16.261  1.00 90.54           C  
ATOM   3907  NE2 GLN A 521      15.201  14.438 -15.160  1.00 90.54           N  
ATOM   3908  OE1 GLN A 521      16.529  15.791 -16.265  1.00 90.54           O  
ATOM   3909  N   ILE A 522      15.958  12.837 -21.681  1.00 87.79           N  
ATOM   3910  CA  ILE A 522      16.886  12.740 -22.809  1.00 87.79           C  
ATOM   3911  C   ILE A 522      16.289  13.366 -24.084  1.00 87.79           C  
ATOM   3912  CB  ILE A 522      17.378  11.285 -22.977  1.00 87.79           C  
ATOM   3913  O   ILE A 522      15.175  13.056 -24.505  1.00 87.79           O  
ATOM   3914  CG1 ILE A 522      18.684  11.266 -23.799  1.00 87.79           C  
ATOM   3915  CG2 ILE A 522      16.300  10.389 -23.600  1.00 87.79           C  
ATOM   3916  CD1 ILE A 522      19.373   9.899 -23.862  1.00 87.79           C  
ATOM   3917  N   SER A 523      17.039  14.276 -24.704  1.00 86.34           N  
ATOM   3918  CA  SER A 523      16.708  14.831 -26.020  1.00 86.34           C  
ATOM   3919  C   SER A 523      17.370  14.005 -27.130  1.00 86.34           C  
ATOM   3920  CB  SER A 523      17.177  16.287 -26.120  1.00 86.34           C  
ATOM   3921  O   SER A 523      18.409  13.393 -26.879  1.00 86.34           O  
ATOM   3922  OG  SER A 523      16.553  17.142 -25.176  1.00 86.34           O  
ATOM   3923  N   PRO A 524      16.884  14.047 -28.386  1.00 86.16           N  
ATOM   3924  CA  PRO A 524      17.594  13.445 -29.519  1.00 86.16           C  
ATOM   3925  C   PRO A 524      19.065  13.883 -29.643  1.00 86.16           C  
ATOM   3926  CB  PRO A 524      16.784  13.844 -30.755  1.00 86.16           C  
ATOM   3927  O   PRO A 524      19.916  13.094 -30.037  1.00 86.16           O  
ATOM   3928  CG  PRO A 524      15.365  13.982 -30.210  1.00 86.16           C  
ATOM   3929  CD  PRO A 524      15.585  14.556 -28.810  1.00 86.16           C  
ATOM   3930  N   SER A 525      19.385  15.117 -29.238  1.00 84.66           N  
ATOM   3931  CA  SER A 525      20.753  15.658 -29.195  1.00 84.66           C  
ATOM   3932  C   SER A 525      21.641  15.061 -28.097  1.00 84.66           C  
ATOM   3933  CB  SER A 525      20.668  17.171 -28.971  1.00 84.66           C  
ATOM   3934  O   SER A 525      22.862  15.143 -28.180  1.00 84.66           O  
ATOM   3935  OG  SER A 525      19.972  17.455 -27.766  1.00 84.66           O  
ATOM   3936  N   ASP A 526      21.033  14.499 -27.052  1.00 84.58           N  
ATOM   3937  CA  ASP A 526      21.713  13.899 -25.903  1.00 84.58           C  
ATOM   3938  C   ASP A 526      21.995  12.400 -26.117  1.00 84.58           C  
ATOM   3939  CB  ASP A 526      20.851  14.118 -24.646  1.00 84.58           C  
ATOM   3940  O   ASP A 526      22.689  11.780 -25.307  1.00 84.58           O  
ATOM   3941  CG  ASP A 526      20.774  15.563 -24.148  1.00 84.58           C  
ATOM   3942  OD1 ASP A 526      21.767  16.305 -24.322  1.00 84.58           O  
ATOM   3943  OD2 ASP A 526      19.794  15.897 -23.439  1.00 84.58           O  
ATOM   3944  N   ILE A 527      21.470  11.812 -27.199  1.00 84.22           N  
ATOM   3945  CA  ILE A 527      21.671  10.405 -27.546  1.00 84.22           C  
ATOM   3946  C   ILE A 527      23.175  10.127 -27.710  1.00 84.22           C  
ATOM   3947  CB  ILE A 527      20.839  10.035 -28.796  1.00 84.22           C  
ATOM   3948  O   ILE A 527      23.881  10.791 -28.471  1.00 84.22           O  
ATOM   3949  CG1 ILE A 527      19.323  10.144 -28.504  1.00 84.22           C  
ATOM   3950  CG2 ILE A 527      21.138   8.603 -29.239  1.00 84.22           C  
ATOM   3951  CD1 ILE A 527      18.427   9.787 -29.702  1.00 84.22           C  
ATOM   3952  N   GLY A 528      23.673   9.138 -26.964  1.00 82.83           N  
ATOM   3953  CA  GLY A 528      25.099   8.810 -26.860  1.00 82.83           C  
ATOM   3954  C   GLY A 528      25.761   9.267 -25.558  1.00 82.83           C  
ATOM   3955  O   GLY A 528      26.897   8.866 -25.297  1.00 82.83           O  
ATOM   3956  N   LYS A 529      25.076  10.057 -24.714  1.00 87.54           N  
ATOM   3957  CA  LYS A 529      25.503  10.258 -23.321  1.00 87.54           C  
ATOM   3958  C   LYS A 529      25.471   8.911 -22.578  1.00 87.54           C  
ATOM   3959  CB  LYS A 529      24.618  11.286 -22.599  1.00 87.54           C  
ATOM   3960  O   LYS A 529      24.470   8.203 -22.674  1.00 87.54           O  
ATOM   3961  CG  LYS A 529      24.936  12.723 -23.039  1.00 87.54           C  
ATOM   3962  CD  LYS A 529      24.047  13.740 -22.309  1.00 87.54           C  
ATOM   3963  CE  LYS A 529      24.393  15.160 -22.773  1.00 87.54           C  
ATOM   3964  NZ  LYS A 529      23.454  16.177 -22.240  1.00 87.54           N  
ATOM   3965  N   PRO A 530      26.525   8.557 -21.820  1.00 87.45           N  
ATOM   3966  CA  PRO A 530      26.528   7.358 -20.990  1.00 87.45           C  
ATOM   3967  C   PRO A 530      25.295   7.293 -20.071  1.00 87.45           C  
ATOM   3968  CB  PRO A 530      27.819   7.430 -20.169  1.00 87.45           C  
ATOM   3969  O   PRO A 530      24.985   8.302 -19.429  1.00 87.45           O  
ATOM   3970  CG  PRO A 530      28.759   8.239 -21.060  1.00 87.45           C  
ATOM   3971  CD  PRO A 530      27.825   9.207 -21.781  1.00 87.45           C  
ATOM   3972  N   PRO A 531      24.635   6.127 -19.925  1.00 85.76           N  
ATOM   3973  CA  PRO A 531      23.472   5.980 -19.045  1.00 85.76           C  
ATOM   3974  C   PRO A 531      23.727   6.429 -17.597  1.00 85.76           C  
ATOM   3975  CB  PRO A 531      23.103   4.494 -19.112  1.00 85.76           C  
ATOM   3976  O   PRO A 531      22.831   6.966 -16.952  1.00 85.76           O  
ATOM   3977  CG  PRO A 531      23.583   4.070 -20.499  1.00 85.76           C  
ATOM   3978  CD  PRO A 531      24.840   4.912 -20.705  1.00 85.76           C  
ATOM   3979  N   SER A 532      24.963   6.285 -17.105  1.00 87.92           N  
ATOM   3980  CA  SER A 532      25.382   6.731 -15.768  1.00 87.92           C  
ATOM   3981  C   SER A 532      25.311   8.247 -15.560  1.00 87.92           C  
ATOM   3982  CB  SER A 532      26.816   6.269 -15.496  1.00 87.92           C  
ATOM   3983  O   SER A 532      25.143   8.688 -14.429  1.00 87.92           O  
ATOM   3984  OG  SER A 532      27.693   6.708 -16.523  1.00 87.92           O  
ATOM   3985  N   LEU A 533      25.425   9.046 -16.627  1.00 88.94           N  
ATOM   3986  CA  LEU A 533      25.258  10.501 -16.566  1.00 88.94           C  
ATOM   3987  C   LEU A 533      23.793  10.927 -16.702  1.00 88.94           C  
ATOM   3988  CB  LEU A 533      26.110  11.174 -17.657  1.00 88.94           C  
ATOM   3989  O   LEU A 533      23.445  12.027 -16.289  1.00 88.94           O  
ATOM   3990  CG  LEU A 533      27.631  11.062 -17.459  1.00 88.94           C  
ATOM   3991  CD1 LEU A 533      28.343  11.765 -18.615  1.00 88.94           C  
ATOM   3992  CD2 LEU A 533      28.107  11.723 -16.163  1.00 88.94           C  
ATOM   3993  N   VAL A 534      22.942  10.078 -17.288  1.00 87.74           N  
ATOM   3994  CA  VAL A 534      21.495  10.325 -17.389  1.00 87.74           C  
ATOM   3995  C   VAL A 534      20.808  10.000 -16.061  1.00 87.74           C  
ATOM   3996  CB  VAL A 534      20.875   9.524 -18.552  1.00 87.74           C  
ATOM   3997  O   VAL A 534      19.969  10.762 -15.594  1.00 87.74           O  
ATOM   3998  CG1 VAL A 534      19.376   9.807 -18.699  1.00 87.74           C  
ATOM   3999  CG2 VAL A 534      21.544   9.866 -19.893  1.00 87.74           C  
ATOM   4000  N   LEU A 535      21.193   8.897 -15.415  1.00 86.98           N  
ATOM   4001  CA  LEU A 535      20.671   8.459 -14.116  1.00 86.98           C  
ATOM   4002  C   LEU A 535      21.358   9.174 -12.941  1.00 86.98           C  
ATOM   4003  CB  LEU A 535      20.776   6.926 -14.014  1.00 86.98           C  
ATOM   4004  O   LEU A 535      21.844   8.533 -12.010  1.00 86.98           O  
ATOM   4005  CG  LEU A 535      19.847   6.166 -14.968  1.00 86.98           C  
ATOM   4006  CD1 LEU A 535      20.209   4.681 -14.934  1.00 86.98           C  
ATOM   4007  CD2 LEU A 535      18.373   6.329 -14.579  1.00 86.98           C  
ATOM   4008  N   LEU A 536      21.408  10.506 -12.983  1.00 92.28           N  
ATOM   4009  CA  LEU A 536      22.039  11.324 -11.951  1.00 92.28           C  
ATOM   4010  C   LEU A 536      21.065  12.367 -11.399  1.00 92.28           C  
ATOM   4011  CB  LEU A 536      23.311  11.964 -12.534  1.00 92.28           C  
ATOM   4012  O   LEU A 536      20.760  13.351 -12.063  1.00 92.28           O  
ATOM   4013  CG  LEU A 536      24.097  12.803 -11.508  1.00 92.28           C  
ATOM   4014  CD1 LEU A 536      24.695  11.940 -10.391  1.00 92.28           C  
ATOM   4015  CD2 LEU A 536      25.240  13.536 -12.208  1.00 92.28           C  
ATOM   4016  N   LEU A 537      20.637  12.182 -10.151  1.00 93.20           N  
ATOM   4017  CA  LEU A 537      19.884  13.178  -9.389  1.00 93.20           C  
ATOM   4018  C   LEU A 537      20.636  13.466  -8.086  1.00 93.20           C  
ATOM   4019  CB  LEU A 537      18.447  12.668  -9.186  1.00 93.20           C  
ATOM   4020  O   LEU A 537      20.620  12.668  -7.149  1.00 93.20           O  
ATOM   4021  CG  LEU A 537      17.495  13.697  -8.551  1.00 93.20           C  
ATOM   4022  CD1 LEU A 537      17.314  14.951  -9.411  1.00 93.20           C  
ATOM   4023  CD2 LEU A 537      16.118  13.058  -8.381  1.00 93.20           C  
ATOM   4024  N   ASN A 538      21.372  14.576  -8.058  1.00 95.96           N  
ATOM   4025  CA  ASN A 538      22.315  14.870  -6.985  1.00 95.96           C  
ATOM   4026  C   ASN A 538      21.643  15.614  -5.820  1.00 95.96           C  
ATOM   4027  CB  ASN A 538      23.498  15.658  -7.571  1.00 95.96           C  
ATOM   4028  O   ASN A 538      21.306  16.786  -5.948  1.00 95.96           O  
ATOM   4029  CG  ASN A 538      24.583  15.918  -6.542  1.00 95.96           C  
ATOM   4030  ND2 ASN A 538      25.524  16.775  -6.857  1.00 95.96           N  
ATOM   4031  OD1 ASN A 538      24.603  15.364  -5.452  1.00 95.96           O  
ATOM   4032  N   MET A 539      21.535  14.972  -4.654  1.00 96.21           N  
ATOM   4033  CA  MET A 539      20.977  15.590  -3.438  1.00 96.21           C  
ATOM   4034  C   MET A 539      21.792  16.780  -2.901  1.00 96.21           C  
ATOM   4035  CB  MET A 539      20.837  14.528  -2.333  1.00 96.21           C  
ATOM   4036  O   MET A 539      21.272  17.539  -2.089  1.00 96.21           O  
ATOM   4037  CG  MET A 539      19.643  13.594  -2.563  1.00 96.21           C  
ATOM   4038  SD  MET A 539      18.005  14.377  -2.461  1.00 96.21           S  
ATOM   4039  CE  MET A 539      17.891  14.762  -0.693  1.00 96.21           C  
ATOM   4040  N   LEU A 540      23.051  16.951  -3.323  1.00 97.20           N  
ATOM   4041  CA  LEU A 540      23.859  18.128  -2.972  1.00 97.20           C  
ATOM   4042  C   LEU A 540      23.488  19.376  -3.787  1.00 97.20           C  
ATOM   4043  CB  LEU A 540      25.354  17.803  -3.145  1.00 97.20           C  
ATOM   4044  O   LEU A 540      23.899  20.475  -3.422  1.00 97.20           O  
ATOM   4045  CG  LEU A 540      25.916  16.845  -2.083  1.00 97.20           C  
ATOM   4046  CD1 LEU A 540      27.237  16.249  -2.570  1.00 97.20           C  
ATOM   4047  CD2 LEU A 540      26.178  17.573  -0.762  1.00 97.20           C  
ATOM   4048  N   ASP A 541      22.732  19.230  -4.878  1.00 97.17           N  
ATOM   4049  CA  ASP A 541      22.189  20.376  -5.600  1.00 97.17           C  
ATOM   4050  C   ASP A 541      21.104  21.054  -4.748  1.00 97.17           C  
ATOM   4051  CB  ASP A 541      21.663  19.936  -6.971  1.00 97.17           C  
ATOM   4052  O   ASP A 541      20.148  20.415  -4.291  1.00 97.17           O  
ATOM   4053  CG  ASP A 541      21.287  21.123  -7.867  1.00 97.17           C  
ATOM   4054  OD1 ASP A 541      20.650  22.077  -7.361  1.00 97.17           O  
ATOM   4055  OD2 ASP A 541      21.668  21.085  -9.051  1.00 97.17           O  
ATOM   4056  N   ALA A 542      21.243  22.369  -4.552  1.00 97.95           N  
ATOM   4057  CA  ALA A 542      20.312  23.181  -3.779  1.00 97.95           C  
ATOM   4058  C   ALA A 542      18.864  23.056  -4.283  1.00 97.95           C  
ATOM   4059  CB  ALA A 542      20.787  24.637  -3.823  1.00 97.95           C  
ATOM   4060  O   ALA A 542      17.941  23.023  -3.469  1.00 97.95           O  
ATOM   4061  N   ARG A 543      18.654  22.942  -5.603  1.00 97.79           N  
ATOM   4062  CA  ARG A 543      17.324  22.762  -6.201  1.00 97.79           C  
ATOM   4063  C   ARG A 543      16.713  21.428  -5.788  1.00 97.79           C  
ATOM   4064  CB  ARG A 543      17.401  22.842  -7.736  1.00 97.79           C  
ATOM   4065  O   ARG A 543      15.539  21.388  -5.436  1.00 97.79           O  
ATOM   4066  CG  ARG A 543      17.866  24.207  -8.264  1.00 97.79           C  
ATOM   4067  CD  ARG A 543      17.809  24.227  -9.799  1.00 97.79           C  
ATOM   4068  NE  ARG A 543      18.375  25.477 -10.345  1.00 97.79           N  
ATOM   4069  NH1 ARG A 543      16.943  25.784 -12.132  1.00 97.79           N  
ATOM   4070  NH2 ARG A 543      18.508  27.279 -11.720  1.00 97.79           N  
ATOM   4071  CZ  ARG A 543      17.945  26.154 -11.397  1.00 97.79           C  
ATOM   4072  N   VAL A 544      17.502  20.354  -5.776  1.00 98.16           N  
ATOM   4073  CA  VAL A 544      17.020  19.003  -5.448  1.00 98.16           C  
ATOM   4074  C   VAL A 544      16.648  18.908  -3.968  1.00 98.16           C  
ATOM   4075  CB  VAL A 544      18.058  17.930  -5.829  1.00 98.16           C  
ATOM   4076  O   VAL A 544      15.543  18.479  -3.639  1.00 98.16           O  
ATOM   4077  CG1 VAL A 544      17.549  16.516  -5.520  1.00 98.16           C  
ATOM   4078  CG2 VAL A 544      18.384  17.966  -7.327  1.00 98.16           C  
ATOM   4079  N   ILE A 545      17.516  19.358  -3.055  1.00 97.97           N  
ATOM   4080  CA  ILE A 545      17.207  19.317  -1.616  1.00 97.97           C  
ATOM   4081  C   ILE A 545      16.062  20.270  -1.239  1.00 97.97           C  
ATOM   4082  CB  ILE A 545      18.475  19.539  -0.765  1.00 97.97           C  
ATOM   4083  O   ILE A 545      15.196  19.897  -0.445  1.00 97.97           O  
ATOM   4084  CG1 ILE A 545      18.190  19.199   0.714  1.00 97.97           C  
ATOM   4085  CG2 ILE A 545      19.040  20.960  -0.919  1.00 97.97           C  
ATOM   4086  CD1 ILE A 545      19.443  19.192   1.597  1.00 97.97           C  
ATOM   4087  N   ALA A 546      15.997  21.467  -1.835  1.00 98.57           N  
ATOM   4088  CA  ALA A 546      14.880  22.390  -1.630  1.00 98.57           C  
ATOM   4089  C   ALA A 546      13.567  21.816  -2.179  1.00 98.57           C  
ATOM   4090  CB  ALA A 546      15.205  23.740  -2.278  1.00 98.57           C  
ATOM   4091  O   ALA A 546      12.532  21.907  -1.518  1.00 98.57           O  
ATOM   4092  N   GLY A 547      13.623  21.165  -3.344  1.00 98.56           N  
ATOM   4093  CA  GLY A 547      12.510  20.411  -3.903  1.00 98.56           C  
ATOM   4094  C   GLY A 547      12.029  19.333  -2.936  1.00 98.56           C  
ATOM   4095  O   GLY A 547      10.839  19.268  -2.649  1.00 98.56           O  
ATOM   4096  N   ALA A 548      12.937  18.545  -2.351  1.00 98.52           N  
ATOM   4097  CA  ALA A 548      12.585  17.502  -1.386  1.00 98.52           C  
ATOM   4098  C   ALA A 548      11.904  18.055  -0.127  1.00 98.52           C  
ATOM   4099  CB  ALA A 548      13.838  16.678  -1.066  1.00 98.52           C  
ATOM   4100  O   ALA A 548      10.894  17.507   0.318  1.00 98.52           O  
ATOM   4101  N   LEU A 549      12.389  19.176   0.412  1.00 98.60           N  
ATOM   4102  CA  LEU A 549      11.723  19.862   1.523  1.00 98.60           C  
ATOM   4103  C   LEU A 549      10.317  20.343   1.135  1.00 98.60           C  
ATOM   4104  CB  LEU A 549      12.593  21.040   1.991  1.00 98.60           C  
ATOM   4105  O   LEU A 549       9.374  20.173   1.910  1.00 98.60           O  
ATOM   4106  CG  LEU A 549      13.886  20.624   2.714  1.00 98.60           C  
ATOM   4107  CD1 LEU A 549      14.774  21.853   2.912  1.00 98.60           C  
ATOM   4108  CD2 LEU A 549      13.601  20.015   4.090  1.00 98.60           C  
ATOM   4109  N   LEU A 550      10.153  20.900  -0.070  1.00 98.58           N  
ATOM   4110  CA  LEU A 550       8.852  21.354  -0.558  1.00 98.58           C  
ATOM   4111  C   LEU A 550       7.883  20.185  -0.776  1.00 98.58           C  
ATOM   4112  CB  LEU A 550       9.034  22.188  -1.838  1.00 98.58           C  
ATOM   4113  O   LEU A 550       6.744  20.257  -0.328  1.00 98.58           O  
ATOM   4114  CG  LEU A 550       7.696  22.718  -2.392  1.00 98.58           C  
ATOM   4115  CD1 LEU A 550       7.022  23.714  -1.447  1.00 98.58           C  
ATOM   4116  CD2 LEU A 550       7.900  23.406  -3.734  1.00 98.58           C  
ATOM   4117  N   GLY A 551       8.320  19.104  -1.424  1.00 98.38           N  
ATOM   4118  CA  GLY A 551       7.499  17.911  -1.647  1.00 98.38           C  
ATOM   4119  C   GLY A 551       7.026  17.284  -0.337  1.00 98.38           C  
ATOM   4120  O   GLY A 551       5.851  16.940  -0.192  1.00 98.38           O  
ATOM   4121  N   ALA A 552       7.906  17.238   0.668  1.00 98.63           N  
ATOM   4122  CA  ALA A 552       7.534  16.831   2.017  1.00 98.63           C  
ATOM   4123  C   ALA A 552       6.451  17.751   2.606  1.00 98.63           C  
ATOM   4124  CB  ALA A 552       8.799  16.793   2.884  1.00 98.63           C  
ATOM   4125  O   ALA A 552       5.393  17.274   3.016  1.00 98.63           O  
ATOM   4126  N   ALA A 553       6.655  19.071   2.579  1.00 98.65           N  
ATOM   4127  CA  ALA A 553       5.682  20.034   3.096  1.00 98.65           C  
ATOM   4128  C   ALA A 553       4.319  19.954   2.379  1.00 98.65           C  
ATOM   4129  CB  ALA A 553       6.288  21.437   2.997  1.00 98.65           C  
ATOM   4130  O   ALA A 553       3.282  19.979   3.041  1.00 98.65           O  
ATOM   4131  N   ILE A 554       4.310  19.797   1.050  1.00 98.30           N  
ATOM   4132  CA  ILE A 554       3.089  19.619   0.246  1.00 98.30           C  
ATOM   4133  C   ILE A 554       2.333  18.366   0.687  1.00 98.30           C  
ATOM   4134  CB  ILE A 554       3.428  19.582  -1.265  1.00 98.30           C  
ATOM   4135  O   ILE A 554       1.117  18.411   0.831  1.00 98.30           O  
ATOM   4136  CG1 ILE A 554       3.841  20.999  -1.726  1.00 98.30           C  
ATOM   4137  CG2 ILE A 554       2.240  19.076  -2.112  1.00 98.30           C  
ATOM   4138  CD1 ILE A 554       4.380  21.060  -3.159  1.00 98.30           C  
ATOM   4139  N   THR A 555       3.038  17.271   0.964  1.00 98.41           N  
ATOM   4140  CA  THR A 555       2.433  16.004   1.400  1.00 98.41           C  
ATOM   4141  C   THR A 555       1.742  16.127   2.765  1.00 98.41           C  
ATOM   4142  CB  THR A 555       3.515  14.923   1.458  1.00 98.41           C  
ATOM   4143  O   THR A 555       0.619  15.651   2.958  1.00 98.41           O  
ATOM   4144  CG2 THR A 555       2.926  13.547   1.695  1.00 98.41           C  
ATOM   4145  OG1 THR A 555       4.168  14.824   0.218  1.00 98.41           O  
ATOM   4146  N   TYR A 556       2.371  16.822   3.716  1.00 98.60           N  
ATOM   4147  CA  TYR A 556       1.759  17.116   5.017  1.00 98.60           C  
ATOM   4148  C   TYR A 556       0.590  18.101   4.890  1.00 98.60           C  
ATOM   4149  CB  TYR A 556       2.820  17.657   5.983  1.00 98.60           C  
ATOM   4150  O   TYR A 556      -0.449  17.904   5.521  1.00 98.60           O  
ATOM   4151  CG  TYR A 556       3.619  16.575   6.684  1.00 98.60           C  
ATOM   4152  CD1 TYR A 556       3.287  16.197   7.999  1.00 98.60           C  
ATOM   4153  CD2 TYR A 556       4.690  15.941   6.029  1.00 98.60           C  
ATOM   4154  CE1 TYR A 556       4.034  15.201   8.656  1.00 98.60           C  
ATOM   4155  CE2 TYR A 556       5.440  14.944   6.677  1.00 98.60           C  
ATOM   4156  OH  TYR A 556       5.822  13.603   8.624  1.00 98.60           O  
ATOM   4157  CZ  TYR A 556       5.110  14.572   7.995  1.00 98.60           C  
ATOM   4158  N   TYR A 557       0.723  19.131   4.049  1.00 98.46           N  
ATOM   4159  CA  TYR A 557      -0.355  20.085   3.779  1.00 98.46           C  
ATOM   4160  C   TYR A 557      -1.569  19.401   3.141  1.00 98.46           C  
ATOM   4161  CB  TYR A 557       0.165  21.214   2.881  1.00 98.46           C  
ATOM   4162  O   TYR A 557      -2.698  19.628   3.569  1.00 98.46           O  
ATOM   4163  CG  TYR A 557      -0.892  22.258   2.584  1.00 98.46           C  
ATOM   4164  CD1 TYR A 557      -1.685  22.157   1.424  1.00 98.46           C  
ATOM   4165  CD2 TYR A 557      -1.111  23.307   3.498  1.00 98.46           C  
ATOM   4166  CE1 TYR A 557      -2.698  23.102   1.179  1.00 98.46           C  
ATOM   4167  CE2 TYR A 557      -2.121  24.256   3.255  1.00 98.46           C  
ATOM   4168  OH  TYR A 557      -3.902  25.060   1.863  1.00 98.46           O  
ATOM   4169  CZ  TYR A 557      -2.920  24.151   2.095  1.00 98.46           C  
ATOM   4170  N   PHE A 558      -1.334  18.518   2.170  1.00 97.85           N  
ATOM   4171  CA  PHE A 558      -2.352  17.688   1.531  1.00 97.85           C  
ATOM   4172  C   PHE A 558      -3.106  16.849   2.569  1.00 97.85           C  
ATOM   4173  CB  PHE A 558      -1.650  16.818   0.481  1.00 97.85           C  
ATOM   4174  O   PHE A 558      -4.334  16.881   2.616  1.00 97.85           O  
ATOM   4175  CG  PHE A 558      -2.559  15.886  -0.282  1.00 97.85           C  
ATOM   4176  CD1 PHE A 558      -2.869  14.620   0.246  1.00 97.85           C  
ATOM   4177  CD2 PHE A 558      -3.036  16.255  -1.553  1.00 97.85           C  
ATOM   4178  CE1 PHE A 558      -3.658  13.729  -0.495  1.00 97.85           C  
ATOM   4179  CE2 PHE A 558      -3.815  15.353  -2.295  1.00 97.85           C  
ATOM   4180  CZ  PHE A 558      -4.148  14.098  -1.758  1.00 97.85           C  
ATOM   4181  N   SER A 559      -2.377  16.192   3.474  1.00 98.08           N  
ATOM   4182  CA  SER A 559      -2.964  15.420   4.577  1.00 98.08           C  
ATOM   4183  C   SER A 559      -3.826  16.295   5.499  1.00 98.08           C  
ATOM   4184  CB  SER A 559      -1.857  14.750   5.397  1.00 98.08           C  
ATOM   4185  O   SER A 559      -4.965  15.951   5.808  1.00 98.08           O  
ATOM   4186  OG  SER A 559      -1.026  13.949   4.581  1.00 98.08           O  
ATOM   4187  N   GLY A 560      -3.320  17.468   5.897  1.00 98.08           N  
ATOM   4188  CA  GLY A 560      -4.062  18.421   6.728  1.00 98.08           C  
ATOM   4189  C   GLY A 560      -5.314  18.977   6.040  1.00 98.08           C  
ATOM   4190  O   GLY A 560      -6.351  19.148   6.684  1.00 98.08           O  
ATOM   4191  N   TYR A 561      -5.250  19.208   4.727  1.00 97.93           N  
ATOM   4192  CA  TYR A 561      -6.403  19.620   3.931  1.00 97.93           C  
ATOM   4193  C   TYR A 561      -7.494  18.543   3.928  1.00 97.93           C  
ATOM   4194  CB  TYR A 561      -5.965  19.980   2.505  1.00 97.93           C  
ATOM   4195  O   TYR A 561      -8.658  18.873   4.149  1.00 97.93           O  
ATOM   4196  CG  TYR A 561      -7.136  20.349   1.614  1.00 97.93           C  
ATOM   4197  CD1 TYR A 561      -7.801  19.341   0.890  1.00 97.93           C  
ATOM   4198  CD2 TYR A 561      -7.607  21.676   1.570  1.00 97.93           C  
ATOM   4199  CE1 TYR A 561      -8.938  19.657   0.125  1.00 97.93           C  
ATOM   4200  CE2 TYR A 561      -8.752  21.993   0.810  1.00 97.93           C  
ATOM   4201  OH  TYR A 561     -10.506  21.259  -0.673  1.00 97.93           O  
ATOM   4202  CZ  TYR A 561      -9.413  20.980   0.081  1.00 97.93           C  
ATOM   4203  N   LEU A 562      -7.133  17.267   3.746  1.00 97.44           N  
ATOM   4204  CA  LEU A 562      -8.087  16.153   3.774  1.00 97.44           C  
ATOM   4205  C   LEU A 562      -8.769  16.010   5.141  1.00 97.44           C  
ATOM   4206  CB  LEU A 562      -7.375  14.850   3.379  1.00 97.44           C  
ATOM   4207  O   LEU A 562      -9.994  15.918   5.205  1.00 97.44           O  
ATOM   4208  CG  LEU A 562      -6.934  14.767   1.907  1.00 97.44           C  
ATOM   4209  CD1 LEU A 562      -6.217  13.440   1.680  1.00 97.44           C  
ATOM   4210  CD2 LEU A 562      -8.108  14.861   0.933  1.00 97.44           C  
ATOM   4211  N   ILE A 563      -8.012  16.100   6.239  1.00 98.01           N  
ATOM   4212  CA  ILE A 563      -8.581  16.094   7.599  1.00 98.01           C  
ATOM   4213  C   ILE A 563      -9.548  17.276   7.783  1.00 98.01           C  
ATOM   4214  CB  ILE A 563      -7.450  16.122   8.654  1.00 98.01           C  
ATOM   4215  O   ILE A 563     -10.649  17.124   8.316  1.00 98.01           O  
ATOM   4216  CG1 ILE A 563      -6.580  14.847   8.569  1.00 98.01           C  
ATOM   4217  CG2 ILE A 563      -8.027  16.262  10.076  1.00 98.01           C  
ATOM   4218  CD1 ILE A 563      -5.245  14.970   9.317  1.00 98.01           C  
ATOM   4219  N   SER A 564      -9.178  18.469   7.303  1.00 97.56           N  
ATOM   4220  CA  SER A 564     -10.062  19.639   7.336  1.00 97.56           C  
ATOM   4221  C   SER A 564     -11.328  19.440   6.491  1.00 97.56           C  
ATOM   4222  CB  SER A 564      -9.315  20.889   6.870  1.00 97.56           C  
ATOM   4223  O   SER A 564     -12.408  19.883   6.881  1.00 97.56           O  
ATOM   4224  OG  SER A 564     -10.134  22.034   7.067  1.00 97.56           O  
ATOM   4225  N   ALA A 565     -11.223  18.775   5.339  1.00 96.40           N  
ATOM   4226  CA  ALA A 565     -12.359  18.475   4.477  1.00 96.40           C  
ATOM   4227  C   ALA A 565     -13.356  17.528   5.163  1.00 96.40           C  
ATOM   4228  CB  ALA A 565     -11.845  17.917   3.145  1.00 96.40           C  
ATOM   4229  O   ALA A 565     -14.553  17.826   5.145  1.00 96.40           O  
ATOM   4230  N   VAL A 566     -12.870  16.464   5.815  1.00 96.57           N  
ATOM   4231  CA  VAL A 566     -13.694  15.529   6.604  1.00 96.57           C  
ATOM   4232  C   VAL A 566     -14.378  16.259   7.761  1.00 96.57           C  
ATOM   4233  CB  VAL A 566     -12.852  14.348   7.140  1.00 96.57           C  
ATOM   4234  O   VAL A 566     -15.605  16.274   7.854  1.00 96.57           O  
ATOM   4235  CG1 VAL A 566     -13.698  13.454   8.054  1.00 96.57           C  
ATOM   4236  CG2 VAL A 566     -12.312  13.468   6.009  1.00 96.57           C  
ATOM   4237  N   THR A 567     -13.602  16.947   8.603  1.00 96.50           N  
ATOM   4238  CA  THR A 567     -14.121  17.617   9.810  1.00 96.50           C  
ATOM   4239  C   THR A 567     -15.171  18.685   9.499  1.00 96.50           C  
ATOM   4240  CB  THR A 567     -13.001  18.243  10.650  1.00 96.50           C  
ATOM   4241  O   THR A 567     -16.146  18.812  10.235  1.00 96.50           O  
ATOM   4242  CG2 THR A 567     -12.109  17.192  11.305  1.00 96.50           C  
ATOM   4243  OG1 THR A 567     -12.167  19.040   9.847  1.00 96.50           O  
ATOM   4244  N   LYS A 568     -15.056  19.414   8.378  1.00 94.39           N  
ATOM   4245  CA  LYS A 568     -16.084  20.379   7.940  1.00 94.39           C  
ATOM   4246  C   LYS A 568     -17.454  19.736   7.711  1.00 94.39           C  
ATOM   4247  CB  LYS A 568     -15.640  21.070   6.645  1.00 94.39           C  
ATOM   4248  O   LYS A 568     -18.464  20.359   8.040  1.00 94.39           O  
ATOM   4249  CG  LYS A 568     -14.629  22.193   6.895  1.00 94.39           C  
ATOM   4250  CD  LYS A 568     -14.052  22.655   5.552  1.00 94.39           C  
ATOM   4251  CE  LYS A 568     -12.916  23.651   5.782  1.00 94.39           C  
ATOM   4252  NZ  LYS A 568     -12.182  23.917   4.524  1.00 94.39           N  
ATOM   4253  N   ALA A 569     -17.504  18.542   7.121  1.00 94.35           N  
ATOM   4254  CA  ALA A 569     -18.756  17.805   6.943  1.00 94.35           C  
ATOM   4255  C   ALA A 569     -19.201  17.130   8.240  1.00 94.35           C  
ATOM   4256  CB  ALA A 569     -18.606  16.793   5.811  1.00 94.35           C  
ATOM   4257  O   ALA A 569     -20.373  17.249   8.595  1.00 94.35           O  
ATOM   4258  N   ALA A 570     -18.270  16.515   8.975  1.00 95.31           N  
ATOM   4259  CA  ALA A 570     -18.557  15.871  10.251  1.00 95.31           C  
ATOM   4260  C   ALA A 570     -19.193  16.858  11.243  1.00 95.31           C  
ATOM   4261  CB  ALA A 570     -17.269  15.261  10.811  1.00 95.31           C  
ATOM   4262  O   ALA A 570     -20.258  16.582  11.774  1.00 95.31           O  
ATOM   4263  N   MET A 571     -18.637  18.065  11.416  1.00 96.14           N  
ATOM   4264  CA  MET A 571     -19.196  19.088  12.316  1.00 96.14           C  
ATOM   4265  C   MET A 571     -20.628  19.498  11.946  1.00 96.14           C  
ATOM   4266  CB  MET A 571     -18.318  20.346  12.299  1.00 96.14           C  
ATOM   4267  O   MET A 571     -21.466  19.671  12.829  1.00 96.14           O  
ATOM   4268  CG  MET A 571     -16.987  20.173  13.035  1.00 96.14           C  
ATOM   4269  SD  MET A 571     -15.905  21.628  12.920  1.00 96.14           S  
ATOM   4270  CE  MET A 571     -16.810  22.793  13.977  1.00 96.14           C  
ATOM   4271  N   LYS A 572     -20.922  19.653  10.648  1.00 96.08           N  
ATOM   4272  CA  LYS A 572     -22.279  19.980  10.177  1.00 96.08           C  
ATOM   4273  C   LYS A 572     -23.259  18.847  10.445  1.00 96.08           C  
ATOM   4274  CB  LYS A 572     -22.267  20.272   8.675  1.00 96.08           C  
ATOM   4275  O   LYS A 572     -24.412  19.096  10.768  1.00 96.08           O  
ATOM   4276  CG  LYS A 572     -21.641  21.629   8.362  1.00 96.08           C  
ATOM   4277  CD  LYS A 572     -21.660  21.830   6.848  1.00 96.08           C  
ATOM   4278  CE  LYS A 572     -21.064  23.190   6.504  1.00 96.08           C  
ATOM   4279  NZ  LYS A 572     -21.129  23.415   5.044  1.00 96.08           N  
ATOM   4280  N   MET A 573     -22.801  17.613  10.298  1.00 94.89           N  
ATOM   4281  CA  MET A 573     -23.628  16.438  10.516  1.00 94.89           C  
ATOM   4282  C   MET A 573     -23.809  16.120  11.997  1.00 94.89           C  
ATOM   4283  CB  MET A 573     -22.994  15.310   9.741  1.00 94.89           C  
ATOM   4284  O   MET A 573     -24.901  15.738  12.382  1.00 94.89           O  
ATOM   4285  CG  MET A 573     -23.821  14.025   9.719  1.00 94.89           C  
ATOM   4286  SD  MET A 573     -23.345  12.890   8.393  1.00 94.89           S  
ATOM   4287  CE  MET A 573     -21.657  13.466   8.069  1.00 94.89           C  
ATOM   4288  N   VAL A 574     -22.811  16.381  12.842  1.00 95.96           N  
ATOM   4289  CA  VAL A 574     -22.946  16.371  14.306  1.00 95.96           C  
ATOM   4290  C   VAL A 574     -24.062  17.326  14.741  1.00 95.96           C  
ATOM   4291  CB  VAL A 574     -21.601  16.748  14.965  1.00 95.96           C  
ATOM   4292  O   VAL A 574     -24.933  16.943  15.521  1.00 95.96           O  
ATOM   4293  CG1 VAL A 574     -21.725  17.133  16.446  1.00 95.96           C  
ATOM   4294  CG2 VAL A 574     -20.580  15.609  14.860  1.00 95.96           C  
ATOM   4295  N   ASP A 575     -24.073  18.556  14.214  1.00 97.23           N  
ATOM   4296  CA  ASP A 575     -25.140  19.524  14.496  1.00 97.23           C  
ATOM   4297  C   ASP A 575     -26.505  19.041  13.978  1.00 97.23           C  
ATOM   4298  CB  ASP A 575     -24.760  20.894  13.913  1.00 97.23           C  
ATOM   4299  O   ASP A 575     -27.504  19.133  14.688  1.00 97.23           O  
ATOM   4300  CG  ASP A 575     -25.674  22.021  14.410  1.00 97.23           C  
ATOM   4301  OD1 ASP A 575     -25.966  22.041  15.630  1.00 97.23           O  
ATOM   4302  OD2 ASP A 575     -26.011  22.899  13.583  1.00 97.23           O  
ATOM   4303  N   GLU A 576     -26.544  18.430  12.791  1.00 97.47           N  
ATOM   4304  CA  GLU A 576     -27.770  17.862  12.222  1.00 97.47           C  
ATOM   4305  C   GLU A 576     -28.319  16.676  13.033  1.00 97.47           C  
ATOM   4306  CB  GLU A 576     -27.524  17.478  10.754  1.00 97.47           C  
ATOM   4307  O   GLU A 576     -29.520  16.639  13.303  1.00 97.47           O  
ATOM   4308  CG  GLU A 576     -28.743  16.859  10.056  1.00 97.47           C  
ATOM   4309  CD  GLU A 576     -30.003  17.743  10.064  1.00 97.47           C  
ATOM   4310  OE1 GLU A 576     -31.114  17.194   9.899  1.00 97.47           O  
ATOM   4311  OE2 GLU A 576     -29.923  18.985  10.200  1.00 97.47           O  
ATOM   4312  N   ILE A 577     -27.472  15.743  13.485  1.00 96.70           N  
ATOM   4313  CA  ILE A 577     -27.888  14.616  14.337  1.00 96.70           C  
ATOM   4314  C   ILE A 577     -28.477  15.159  15.644  1.00 96.70           C  
ATOM   4315  CB  ILE A 577     -26.711  13.649  14.621  1.00 96.70           C  
ATOM   4316  O   ILE A 577     -29.574  14.765  16.043  1.00 96.70           O  
ATOM   4317  CG1 ILE A 577     -26.164  12.965  13.345  1.00 96.70           C  
ATOM   4318  CG2 ILE A 577     -27.154  12.543  15.600  1.00 96.70           C  
ATOM   4319  CD1 ILE A 577     -24.729  12.461  13.534  1.00 96.70           C  
ATOM   4320  N   ARG A 578     -27.796  16.120  16.287  1.00 97.43           N  
ATOM   4321  CA  ARG A 578     -28.285  16.780  17.511  1.00 97.43           C  
ATOM   4322  C   ARG A 578     -29.604  17.517  17.277  1.00 97.43           C  
ATOM   4323  CB  ARG A 578     -27.230  17.771  18.015  1.00 97.43           C  
ATOM   4324  O   ARG A 578     -30.490  17.472  18.131  1.00 97.43           O  
ATOM   4325  CG  ARG A 578     -25.988  17.101  18.621  1.00 97.43           C  
ATOM   4326  CD  ARG A 578     -24.948  18.199  18.832  1.00 97.43           C  
ATOM   4327  NE  ARG A 578     -23.727  17.723  19.498  1.00 97.43           N  
ATOM   4328  NH1 ARG A 578     -22.491  19.606  19.084  1.00 97.43           N  
ATOM   4329  NH2 ARG A 578     -21.563  17.928  20.179  1.00 97.43           N  
ATOM   4330  CZ  ARG A 578     -22.606  18.408  19.589  1.00 97.43           C  
ATOM   4331  N   ARG A 579     -29.747  18.198  16.136  1.00 97.91           N  
ATOM   4332  CA  ARG A 579     -30.974  18.897  15.742  1.00 97.91           C  
ATOM   4333  C   ARG A 579     -32.132  17.914  15.599  1.00 97.91           C  
ATOM   4334  CB  ARG A 579     -30.726  19.679  14.442  1.00 97.91           C  
ATOM   4335  O   ARG A 579     -33.161  18.124  16.234  1.00 97.91           O  
ATOM   4336  CG  ARG A 579     -31.905  20.602  14.114  1.00 97.91           C  
ATOM   4337  CD  ARG A 579     -31.929  21.050  12.651  1.00 97.91           C  
ATOM   4338  NE  ARG A 579     -32.213  19.929  11.737  1.00 97.91           N  
ATOM   4339  NH1 ARG A 579     -34.490  19.734  12.120  1.00 97.91           N  
ATOM   4340  NH2 ARG A 579     -33.465  18.367  10.691  1.00 97.91           N  
ATOM   4341  CZ  ARG A 579     -33.386  19.359  11.528  1.00 97.91           C  
ATOM   4342  N   GLN A 580     -31.960  16.832  14.838  1.00 97.51           N  
ATOM   4343  CA  GLN A 580     -32.998  15.813  14.656  1.00 97.51           C  
ATOM   4344  C   GLN A 580     -33.373  15.130  15.973  1.00 97.51           C  
ATOM   4345  CB  GLN A 580     -32.560  14.762  13.629  1.00 97.51           C  
ATOM   4346  O   GLN A 580     -34.559  15.012  16.270  1.00 97.51           O  
ATOM   4347  CG  GLN A 580     -32.550  15.327  12.201  1.00 97.51           C  
ATOM   4348  CD  GLN A 580     -32.493  14.236  11.138  1.00 97.51           C  
ATOM   4349  NE2 GLN A 580     -31.842  14.483  10.026  1.00 97.51           N  
ATOM   4350  OE1 GLN A 580     -33.079  13.174  11.283  1.00 97.51           O  
ATOM   4351  N   ALA A 581     -32.388  14.764  16.799  1.00 96.23           N  
ATOM   4352  CA  ALA A 581     -32.634  14.156  18.106  1.00 96.23           C  
ATOM   4353  C   ALA A 581     -33.436  15.065  19.055  1.00 96.23           C  
ATOM   4354  CB  ALA A 581     -31.285  13.757  18.714  1.00 96.23           C  
ATOM   4355  O   ALA A 581     -34.219  14.573  19.864  1.00 96.23           O  
ATOM   4356  N   ARG A 582     -33.264  16.389  18.948  1.00 96.23           N  
ATOM   4357  CA  ARG A 582     -33.990  17.384  19.751  1.00 96.23           C  
ATOM   4358  C   ARG A 582     -35.367  17.737  19.181  1.00 96.23           C  
ATOM   4359  CB  ARG A 582     -33.092  18.622  19.878  1.00 96.23           C  
ATOM   4360  O   ARG A 582     -36.291  17.983  19.950  1.00 96.23           O  
ATOM   4361  CG  ARG A 582     -33.697  19.727  20.760  1.00 96.23           C  
ATOM   4362  CD  ARG A 582     -32.771  20.945  20.840  1.00 96.23           C  
ATOM   4363  NE  ARG A 582     -32.572  21.554  19.506  1.00 96.23           N  
ATOM   4364  NH1 ARG A 582     -30.277  21.413  19.352  1.00 96.23           N  
ATOM   4365  NH2 ARG A 582     -31.477  22.170  17.620  1.00 96.23           N  
ATOM   4366  CZ  ARG A 582     -31.442  21.712  18.841  1.00 96.23           C  
ATOM   4367  N   GLU A 583     -35.490  17.844  17.860  1.00 97.11           N  
ATOM   4368  CA  GLU A 583     -36.665  18.422  17.188  1.00 97.11           C  
ATOM   4369  C   GLU A 583     -37.675  17.384  16.687  1.00 97.11           C  
ATOM   4370  CB  GLU A 583     -36.213  19.338  16.034  1.00 97.11           C  
ATOM   4371  O   GLU A 583     -38.834  17.739  16.479  1.00 97.11           O  
ATOM   4372  CG  GLU A 583     -35.542  20.614  16.567  1.00 97.11           C  
ATOM   4373  CD  GLU A 583     -34.847  21.463  15.495  1.00 97.11           C  
ATOM   4374  OE1 GLU A 583     -33.967  22.255  15.920  1.00 97.11           O  
ATOM   4375  OE2 GLU A 583     -35.129  21.297  14.282  1.00 97.11           O  
ATOM   4376  N   ILE A 584     -37.278  16.119  16.503  1.00 96.05           N  
ATOM   4377  CA  ILE A 584     -38.173  15.047  16.046  1.00 96.05           C  
ATOM   4378  C   ILE A 584     -38.681  14.259  17.266  1.00 96.05           C  
ATOM   4379  CB  ILE A 584     -37.500  14.146  14.986  1.00 96.05           C  
ATOM   4380  O   ILE A 584     -37.965  13.402  17.793  1.00 96.05           O  
ATOM   4381  CG1 ILE A 584     -36.994  14.995  13.793  1.00 96.05           C  
ATOM   4382  CG2 ILE A 584     -38.501  13.076  14.503  1.00 96.05           C  
ATOM   4383  CD1 ILE A 584     -36.302  14.196  12.682  1.00 96.05           C  
ATOM   4384  N   PRO A 585     -39.918  14.508  17.739  1.00 95.16           N  
ATOM   4385  CA  PRO A 585     -40.458  13.798  18.893  1.00 95.16           C  
ATOM   4386  C   PRO A 585     -40.643  12.308  18.579  1.00 95.16           C  
ATOM   4387  CB  PRO A 585     -41.786  14.492  19.211  1.00 95.16           C  
ATOM   4388  O   PRO A 585     -41.190  11.948  17.537  1.00 95.16           O  
ATOM   4389  CG  PRO A 585     -42.232  15.046  17.858  1.00 95.16           C  
ATOM   4390  CD  PRO A 585     -40.911  15.427  17.198  1.00 95.16           C  
ATOM   4391  N   GLY A 586     -40.229  11.435  19.499  1.00 94.42           N  
ATOM   4392  CA  GLY A 586     -40.328   9.984  19.332  1.00 94.42           C  
ATOM   4393  C   GLY A 586     -39.118   9.334  18.656  1.00 94.42           C  
ATOM   4394  O   GLY A 586     -39.106   8.111  18.532  1.00 94.42           O  
ATOM   4395  N   LEU A 587     -38.123  10.102  18.195  1.00 94.13           N  
ATOM   4396  CA  LEU A 587     -36.961   9.566  17.476  1.00 94.13           C  
ATOM   4397  C   LEU A 587     -36.081   8.699  18.386  1.00 94.13           C  
ATOM   4398  CB  LEU A 587     -36.221  10.744  16.821  1.00 94.13           C  
ATOM   4399  O   LEU A 587     -35.806   7.548  18.056  1.00 94.13           O  
ATOM   4400  CG  LEU A 587     -34.962  10.380  16.005  1.00 94.13           C  
ATOM   4401  CD1 LEU A 587     -34.772  11.424  14.908  1.00 94.13           C  
ATOM   4402  CD2 LEU A 587     -33.703  10.379  16.875  1.00 94.13           C  
ATOM   4403  N   LEU A 588     -35.709   9.201  19.568  1.00 92.81           N  
ATOM   4404  CA  LEU A 588     -34.876   8.457  20.523  1.00 92.81           C  
ATOM   4405  C   LEU A 588     -35.624   7.268  21.149  1.00 92.81           C  
ATOM   4406  CB  LEU A 588     -34.351   9.418  21.604  1.00 92.81           C  
ATOM   4407  O   LEU A 588     -35.004   6.277  21.538  1.00 92.81           O  
ATOM   4408  CG  LEU A 588     -33.412  10.523  21.081  1.00 92.81           C  
ATOM   4409  CD1 LEU A 588     -33.048  11.465  22.228  1.00 92.81           C  
ATOM   4410  CD2 LEU A 588     -32.112   9.964  20.497  1.00 92.81           C  
ATOM   4411  N   GLU A 589     -36.955   7.324  21.192  1.00 93.11           N  
ATOM   4412  CA  GLU A 589     -37.825   6.230  21.625  1.00 93.11           C  
ATOM   4413  C   GLU A 589     -38.107   5.193  20.521  1.00 93.11           C  
ATOM   4414  CB  GLU A 589     -39.154   6.784  22.176  1.00 93.11           C  
ATOM   4415  O   GLU A 589     -38.829   4.229  20.780  1.00 93.11           O  
ATOM   4416  CG  GLU A 589     -39.009   7.751  23.363  1.00 93.11           C  
ATOM   4417  CD  GLU A 589     -38.678   9.207  22.987  1.00 93.11           C  
ATOM   4418  OE1 GLU A 589     -38.603  10.021  23.929  1.00 93.11           O  
ATOM   4419  OE2 GLU A 589     -38.570   9.518  21.777  1.00 93.11           O  
ATOM   4420  N   GLY A 590     -37.596   5.385  19.295  1.00 89.78           N  
ATOM   4421  CA  GLY A 590     -37.813   4.475  18.160  1.00 89.78           C  
ATOM   4422  C   GLY A 590     -39.226   4.524  17.560  1.00 89.78           C  
ATOM   4423  O   GLY A 590     -39.647   3.599  16.870  1.00 89.78           O  
ATOM   4424  N   LYS A 591     -39.987   5.590  17.832  1.00 92.20           N  
ATOM   4425  CA  LYS A 591     -41.374   5.801  17.374  1.00 92.20           C  
ATOM   4426  C   LYS A 591     -41.488   6.718  16.154  1.00 92.20           C  
ATOM   4427  CB  LYS A 591     -42.217   6.354  18.530  1.00 92.20           C  
ATOM   4428  O   LYS A 591     -42.560   6.789  15.557  1.00 92.20           O  
ATOM   4429  CG  LYS A 591     -42.315   5.370  19.701  1.00 92.20           C  
ATOM   4430  CD  LYS A 591     -43.128   5.990  20.838  1.00 92.20           C  
ATOM   4431  CE  LYS A 591     -43.160   5.013  22.012  1.00 92.20           C  
ATOM   4432  NZ  LYS A 591     -43.789   5.631  23.202  1.00 92.20           N  
ATOM   4433  N   ALA A 592     -40.414   7.415  15.789  1.00 93.00           N  
ATOM   4434  CA  ALA A 592     -40.331   8.261  14.603  1.00 93.00           C  
ATOM   4435  C   ALA A 592     -39.134   7.849  13.735  1.00 93.00           C  
ATOM   4436  CB  ALA A 592     -40.254   9.729  15.036  1.00 93.00           C  
ATOM   4437  O   ALA A 592     -38.089   7.472  14.262  1.00 93.00           O  
ATOM   4438  N   LYS A 593     -39.287   7.927  12.406  1.00 90.56           N  
ATOM   4439  CA  LYS A 593     -38.176   7.702  11.471  1.00 90.56           C  
ATOM   4440  C   LYS A 593     -37.311   8.972  11.390  1.00 90.56           C  
ATOM   4441  CB  LYS A 593     -38.665   7.284  10.069  1.00 90.56           C  
ATOM   4442  O   LYS A 593     -37.882  10.048  11.197  1.00 90.56           O  
ATOM   4443  CG  LYS A 593     -39.230   5.851  10.011  1.00 90.56           C  
ATOM   4444  CD  LYS A 593     -39.449   5.380   8.556  1.00 90.56           C  
ATOM   4445  CE  LYS A 593     -39.905   3.908   8.493  1.00 90.56           C  
ATOM   4446  NZ  LYS A 593     -39.904   3.345   7.106  1.00 90.56           N  
ATOM   4447  N   PRO A 594     -35.979   8.869  11.514  1.00 92.70           N  
ATOM   4448  CA  PRO A 594     -35.078   9.990  11.261  1.00 92.70           C  
ATOM   4449  C   PRO A 594     -35.029  10.361   9.766  1.00 92.70           C  
ATOM   4450  CB  PRO A 594     -33.721   9.522  11.784  1.00 92.70           C  
ATOM   4451  O   PRO A 594     -35.399   9.568   8.897  1.00 92.70           O  
ATOM   4452  CG  PRO A 594     -33.769   8.022  11.599  1.00 92.70           C  
ATOM   4453  CD  PRO A 594     -35.223   7.674  11.873  1.00 92.70           C  
ATOM   4454  N   ASP A 595     -34.548  11.567   9.459  1.00 93.34           N  
ATOM   4455  CA  ASP A 595     -34.294  12.020   8.088  1.00 93.34           C  
ATOM   4456  C   ASP A 595     -32.853  11.689   7.670  1.00 93.34           C  
ATOM   4457  CB  ASP A 595     -34.639  13.510   7.935  1.00 93.34           C  
ATOM   4458  O   ASP A 595     -31.924  12.480   7.855  1.00 93.34           O  
ATOM   4459  CG  ASP A 595     -34.355  14.055   6.526  1.00 93.34           C  
ATOM   4460  OD1 ASP A 595     -34.088  13.249   5.598  1.00 93.34           O  
ATOM   4461  OD2 ASP A 595     -34.430  15.293   6.373  1.00 93.34           O  
ATOM   4462  N   TYR A 596     -32.683  10.501   7.084  1.00 90.95           N  
ATOM   4463  CA  TYR A 596     -31.402  10.019   6.557  1.00 90.95           C  
ATOM   4464  C   TYR A 596     -30.897  10.833   5.355  1.00 90.95           C  
ATOM   4465  CB  TYR A 596     -31.562   8.555   6.117  1.00 90.95           C  
ATOM   4466  O   TYR A 596     -29.688  10.979   5.156  1.00 90.95           O  
ATOM   4467  CG  TYR A 596     -32.140   7.612   7.157  1.00 90.95           C  
ATOM   4468  CD1 TYR A 596     -31.394   7.283   8.304  1.00 90.95           C  
ATOM   4469  CD2 TYR A 596     -33.412   7.036   6.964  1.00 90.95           C  
ATOM   4470  CE1 TYR A 596     -31.909   6.387   9.261  1.00 90.95           C  
ATOM   4471  CE2 TYR A 596     -33.937   6.147   7.923  1.00 90.95           C  
ATOM   4472  OH  TYR A 596     -33.744   5.029  10.032  1.00 90.95           O  
ATOM   4473  CZ  TYR A 596     -33.191   5.824   9.077  1.00 90.95           C  
ATOM   4474  N   ASN A 597     -31.811  11.366   4.532  1.00 91.01           N  
ATOM   4475  CA  ASN A 597     -31.449  12.054   3.290  1.00 91.01           C  
ATOM   4476  C   ASN A 597     -30.665  13.327   3.576  1.00 91.01           C  
ATOM   4477  CB  ASN A 597     -32.705  12.394   2.479  1.00 91.01           C  
ATOM   4478  O   ASN A 597     -29.741  13.656   2.833  1.00 91.01           O  
ATOM   4479  CG  ASN A 597     -33.297  11.196   1.771  1.00 91.01           C  
ATOM   4480  ND2 ASN A 597     -34.604  11.112   1.717  1.00 91.01           N  
ATOM   4481  OD1 ASN A 597     -32.614  10.340   1.235  1.00 91.01           O  
ATOM   4482  N   ARG A 598     -30.993  14.019   4.671  1.00 91.48           N  
ATOM   4483  CA  ARG A 598     -30.267  15.221   5.059  1.00 91.48           C  
ATOM   4484  C   ARG A 598     -28.802  14.936   5.397  1.00 91.48           C  
ATOM   4485  CB  ARG A 598     -31.019  15.906   6.208  1.00 91.48           C  
ATOM   4486  O   ARG A 598     -27.931  15.689   4.963  1.00 91.48           O  
ATOM   4487  CG  ARG A 598     -30.415  17.260   6.587  1.00 91.48           C  
ATOM   4488  CD  ARG A 598     -30.336  18.196   5.380  1.00 91.48           C  
ATOM   4489  NE  ARG A 598     -29.792  19.497   5.764  1.00 91.48           N  
ATOM   4490  NH1 ARG A 598     -29.409  20.241   3.610  1.00 91.48           N  
ATOM   4491  NH2 ARG A 598     -28.881  21.523   5.366  1.00 91.48           N  
ATOM   4492  CZ  ARG A 598     -29.365  20.403   4.907  1.00 91.48           C  
ATOM   4493  N   CYS A 599     -28.515  13.843   6.105  1.00 92.33           N  
ATOM   4494  CA  CYS A 599     -27.141  13.414   6.386  1.00 92.33           C  
ATOM   4495  C   CYS A 599     -26.386  13.058   5.095  1.00 92.33           C  
ATOM   4496  CB  CYS A 599     -27.167  12.247   7.382  1.00 92.33           C  
ATOM   4497  O   CYS A 599     -25.277  13.551   4.891  1.00 92.33           O  
ATOM   4498  SG  CYS A 599     -27.618  12.879   9.023  1.00 92.33           S  
ATOM   4499  N   ILE A 600     -27.018  12.299   4.189  1.00 90.22           N  
ATOM   4500  CA  ILE A 600     -26.456  11.953   2.869  1.00 90.22           C  
ATOM   4501  C   ILE A 600     -26.153  13.210   2.037  1.00 90.22           C  
ATOM   4502  CB  ILE A 600     -27.429  11.017   2.107  1.00 90.22           C  
ATOM   4503  O   ILE A 600     -25.131  13.266   1.352  1.00 90.22           O  
ATOM   4504  CG1 ILE A 600     -27.542   9.644   2.808  1.00 90.22           C  
ATOM   4505  CG2 ILE A 600     -27.026  10.829   0.627  1.00 90.22           C  
ATOM   4506  CD1 ILE A 600     -28.724   8.806   2.304  1.00 90.22           C  
ATOM   4507  N   GLU A 601     -27.032  14.214   2.065  1.00 90.71           N  
ATOM   4508  CA  GLU A 601     -26.855  15.467   1.327  1.00 90.71           C  
ATOM   4509  C   GLU A 601     -25.660  16.261   1.868  1.00 90.71           C  
ATOM   4510  CB  GLU A 601     -28.153  16.290   1.391  1.00 90.71           C  
ATOM   4511  O   GLU A 601     -24.822  16.696   1.083  1.00 90.71           O  
ATOM   4512  CG  GLU A 601     -28.144  17.500   0.439  1.00 90.71           C  
ATOM   4513  CD  GLU A 601     -29.363  18.424   0.621  1.00 90.71           C  
ATOM   4514  OE1 GLU A 601     -29.577  19.294  -0.251  1.00 90.71           O  
ATOM   4515  OE2 GLU A 601     -30.019  18.363   1.691  1.00 90.71           O  
ATOM   4516  N   ILE A 602     -25.531  16.403   3.196  1.00 91.28           N  
ATOM   4517  CA  ILE A 602     -24.429  17.145   3.837  1.00 91.28           C  
ATOM   4518  C   ILE A 602     -23.063  16.584   3.422  1.00 91.28           C  
ATOM   4519  CB  ILE A 602     -24.593  17.140   5.380  1.00 91.28           C  
ATOM   4520  O   ILE A 602     -22.164  17.355   3.062  1.00 91.28           O  
ATOM   4521  CG1 ILE A 602     -25.780  18.041   5.791  1.00 91.28           C  
ATOM   4522  CG2 ILE A 602     -23.312  17.620   6.100  1.00 91.28           C  
ATOM   4523  CD1 ILE A 602     -26.232  17.840   7.245  1.00 91.28           C  
ATOM   4524  N   THR A 603     -22.899  15.260   3.470  1.00 91.33           N  
ATOM   4525  CA  THR A 603     -21.645  14.601   3.087  1.00 91.33           C  
ATOM   4526  C   THR A 603     -21.414  14.635   1.588  1.00 91.33           C  
ATOM   4527  CB  THR A 603     -21.591  13.149   3.560  1.00 91.33           C  
ATOM   4528  O   THR A 603     -20.309  14.986   1.174  1.00 91.33           O  
ATOM   4529  CG2 THR A 603     -21.452  13.108   5.058  1.00 91.33           C  
ATOM   4530  OG1 THR A 603     -22.785  12.479   3.262  1.00 91.33           O  
ATOM   4531  N   SER A 604     -22.443  14.365   0.775  1.00 89.75           N  
ATOM   4532  CA  SER A 604     -22.348  14.418  -0.693  1.00 89.75           C  
ATOM   4533  C   SER A 604     -21.887  15.790  -1.169  1.00 89.75           C  
ATOM   4534  CB  SER A 604     -23.690  14.121  -1.371  1.00 89.75           C  
ATOM   4535  O   SER A 604     -20.912  15.907  -1.913  1.00 89.75           O  
ATOM   4536  OG  SER A 604     -24.126  12.810  -1.109  1.00 89.75           O  
ATOM   4537  N   ASP A 605     -22.545  16.846  -0.693  1.00 89.39           N  
ATOM   4538  CA  ASP A 605     -22.247  18.219  -1.079  1.00 89.39           C  
ATOM   4539  C   ASP A 605     -20.821  18.617  -0.722  1.00 89.39           C  
ATOM   4540  CB  ASP A 605     -23.203  19.174  -0.349  1.00 89.39           C  
ATOM   4541  O   ASP A 605     -20.145  19.302  -1.495  1.00 89.39           O  
ATOM   4542  CG  ASP A 605     -24.279  19.748  -1.255  1.00 89.39           C  
ATOM   4543  OD1 ASP A 605     -24.686  19.081  -2.226  1.00 89.39           O  
ATOM   4544  OD2 ASP A 605     -24.505  20.969  -1.060  1.00 89.39           O  
ATOM   4545  N   ASN A 606     -20.368  18.245   0.476  1.00 91.88           N  
ATOM   4546  CA  ASN A 606     -19.032  18.595   0.923  1.00 91.88           C  
ATOM   4547  C   ASN A 606     -17.968  17.799   0.169  1.00 91.88           C  
ATOM   4548  CB  ASN A 606     -18.932  18.411   2.434  1.00 91.88           C  
ATOM   4549  O   ASN A 606     -17.023  18.406  -0.327  1.00 91.88           O  
ATOM   4550  CG  ASN A 606     -17.585  18.890   2.949  1.00 91.88           C  
ATOM   4551  ND2 ASN A 606     -16.714  17.974   3.304  1.00 91.88           N  
ATOM   4552  OD1 ASN A 606     -17.316  20.086   3.017  1.00 91.88           O  
ATOM   4553  N   ALA A 607     -18.132  16.484   0.029  1.00 91.51           N  
ATOM   4554  CA  ALA A 607     -17.199  15.637  -0.707  1.00 91.51           C  
ATOM   4555  C   ALA A 607     -17.015  16.127  -2.154  1.00 91.51           C  
ATOM   4556  CB  ALA A 607     -17.717  14.203  -0.642  1.00 91.51           C  
ATOM   4557  O   ALA A 607     -15.886  16.382  -2.571  1.00 91.51           O  
ATOM   4558  N   LEU A 608     -18.110  16.401  -2.877  1.00 87.98           N  
ATOM   4559  CA  LEU A 608     -18.068  16.942  -4.245  1.00 87.98           C  
ATOM   4560  C   LEU A 608     -17.384  18.317  -4.330  1.00 87.98           C  
ATOM   4561  CB  LEU A 608     -19.501  17.024  -4.802  1.00 87.98           C  
ATOM   4562  O   LEU A 608     -16.704  18.614  -5.311  1.00 87.98           O  
ATOM   4563  CG  LEU A 608     -20.168  15.661  -5.073  1.00 87.98           C  
ATOM   4564  CD1 LEU A 608     -21.655  15.877  -5.361  1.00 87.98           C  
ATOM   4565  CD2 LEU A 608     -19.573  14.942  -6.285  1.00 87.98           C  
ATOM   4566  N   LYS A 609     -17.535  19.168  -3.306  1.00 90.38           N  
ATOM   4567  CA  LYS A 609     -16.879  20.487  -3.250  1.00 90.38           C  
ATOM   4568  C   LYS A 609     -15.385  20.388  -2.926  1.00 90.38           C  
ATOM   4569  CB  LYS A 609     -17.609  21.399  -2.246  1.00 90.38           C  
ATOM   4570  O   LYS A 609     -14.613  21.188  -3.450  1.00 90.38           O  
ATOM   4571  CG  LYS A 609     -18.946  21.916  -2.805  1.00 90.38           C  
ATOM   4572  CD  LYS A 609     -19.844  22.543  -1.722  1.00 90.38           C  
ATOM   4573  CE  LYS A 609     -21.231  22.829  -2.327  1.00 90.38           C  
ATOM   4574  NZ  LYS A 609     -22.339  22.788  -1.334  1.00 90.38           N  
ATOM   4575  N   GLN A 610     -14.974  19.455  -2.063  1.00 91.98           N  
ATOM   4576  CA  GLN A 610     -13.585  19.346  -1.593  1.00 91.98           C  
ATOM   4577  C   GLN A 610     -12.712  18.427  -2.466  1.00 91.98           C  
ATOM   4578  CB  GLN A 610     -13.531  18.901  -0.118  1.00 91.98           C  
ATOM   4579  O   GLN A 610     -11.498  18.607  -2.476  1.00 91.98           O  
ATOM   4580  CG  GLN A 610     -14.293  19.783   0.890  1.00 91.98           C  
ATOM   4581  CD  GLN A 610     -13.863  21.242   0.993  1.00 91.98           C  
ATOM   4582  NE2 GLN A 610     -14.771  22.102   1.401  1.00 91.98           N  
ATOM   4583  OE1 GLN A 610     -12.742  21.666   0.762  1.00 91.98           O  
ATOM   4584  N   MET A 611     -13.283  17.487  -3.233  1.00 87.00           N  
ATOM   4585  CA  MET A 611     -12.510  16.494  -4.007  1.00 87.00           C  
ATOM   4586  C   MET A 611     -11.606  17.088  -5.101  1.00 87.00           C  
ATOM   4587  CB  MET A 611     -13.446  15.429  -4.614  1.00 87.00           C  
ATOM   4588  O   MET A 611     -10.577  16.508  -5.437  1.00 87.00           O  
ATOM   4589  CG  MET A 611     -14.457  16.032  -5.606  1.00 87.00           C  
ATOM   4590  SD  MET A 611     -15.498  14.899  -6.568  1.00 87.00           S  
ATOM   4591  CE  MET A 611     -16.162  13.833  -5.267  1.00 87.00           C  
ATOM   4592  N   GLY A 612     -11.959  18.252  -5.660  1.00 86.74           N  
ATOM   4593  CA  GLY A 612     -11.217  18.838  -6.781  1.00 86.74           C  
ATOM   4594  C   GLY A 612      -9.836  19.367  -6.400  1.00 86.74           C  
ATOM   4595  O   GLY A 612      -8.878  19.206  -7.153  1.00 86.74           O  
ATOM   4596  N   TYR A 613      -9.712  19.989  -5.227  1.00 92.12           N  
ATOM   4597  CA  TYR A 613      -8.478  20.672  -4.837  1.00 92.12           C  
ATOM   4598  C   TYR A 613      -7.287  19.714  -4.631  1.00 92.12           C  
ATOM   4599  CB  TYR A 613      -8.761  21.589  -3.644  1.00 92.12           C  
ATOM   4600  O   TYR A 613      -6.225  19.995  -5.189  1.00 92.12           O  
ATOM   4601  CG  TYR A 613      -7.615  22.498  -3.266  1.00 92.12           C  
ATOM   4602  CD1 TYR A 613      -6.945  22.330  -2.040  1.00 92.12           C  
ATOM   4603  CD2 TYR A 613      -7.244  23.540  -4.136  1.00 92.12           C  
ATOM   4604  CE1 TYR A 613      -5.937  23.234  -1.662  1.00 92.12           C  
ATOM   4605  CE2 TYR A 613      -6.202  24.416  -3.783  1.00 92.12           C  
ATOM   4606  OH  TYR A 613      -4.542  25.105  -2.192  1.00 92.12           O  
ATOM   4607  CZ  TYR A 613      -5.548  24.264  -2.541  1.00 92.12           C  
ATOM   4608  N   PRO A 614      -7.437  18.555  -3.955  1.00 92.69           N  
ATOM   4609  CA  PRO A 614      -6.392  17.534  -3.853  1.00 92.69           C  
ATOM   4610  C   PRO A 614      -5.881  17.053  -5.215  1.00 92.69           C  
ATOM   4611  CB  PRO A 614      -7.033  16.394  -3.046  1.00 92.69           C  
ATOM   4612  O   PRO A 614      -4.670  17.008  -5.435  1.00 92.69           O  
ATOM   4613  CG  PRO A 614      -7.973  17.157  -2.128  1.00 92.69           C  
ATOM   4614  CD  PRO A 614      -8.549  18.171  -3.100  1.00 92.69           C  
ATOM   4615  N   ALA A 615      -6.784  16.780  -6.162  1.00 89.90           N  
ATOM   4616  CA  ALA A 615      -6.407  16.374  -7.514  1.00 89.90           C  
ATOM   4617  C   ALA A 615      -5.639  17.483  -8.256  1.00 89.90           C  
ATOM   4618  CB  ALA A 615      -7.676  15.957  -8.266  1.00 89.90           C  
ATOM   4619  O   ALA A 615      -4.641  17.211  -8.926  1.00 89.90           O  
ATOM   4620  N   PHE A 616      -6.050  18.747  -8.103  1.00 90.06           N  
ATOM   4621  CA  PHE A 616      -5.331  19.872  -8.701  1.00 90.06           C  
ATOM   4622  C   PHE A 616      -3.947  20.084  -8.094  1.00 90.06           C  
ATOM   4623  CB  PHE A 616      -6.151  21.163  -8.612  1.00 90.06           C  
ATOM   4624  O   PHE A 616      -3.023  20.355  -8.854  1.00 90.06           O  
ATOM   4625  CG  PHE A 616      -7.420  21.174  -9.442  1.00 90.06           C  
ATOM   4626  CD1 PHE A 616      -7.400  20.758 -10.789  1.00 90.06           C  
ATOM   4627  CD2 PHE A 616      -8.624  21.627  -8.875  1.00 90.06           C  
ATOM   4628  CE1 PHE A 616      -8.584  20.758 -11.546  1.00 90.06           C  
ATOM   4629  CE2 PHE A 616      -9.809  21.625  -9.630  1.00 90.06           C  
ATOM   4630  CZ  PHE A 616      -9.790  21.186 -10.964  1.00 90.06           C  
ATOM   4631  N   ILE A 617      -3.770  19.923  -6.777  1.00 94.56           N  
ATOM   4632  CA  ILE A 617      -2.434  19.938  -6.155  1.00 94.56           C  
ATOM   4633  C   ILE A 617      -1.567  18.861  -6.810  1.00 94.56           C  
ATOM   4634  CB  ILE A 617      -2.522  19.736  -4.622  1.00 94.56           C  
ATOM   4635  O   ILE A 617      -0.484  19.147  -7.314  1.00 94.56           O  
ATOM   4636  CG1 ILE A 617      -3.179  20.961  -3.949  1.00 94.56           C  
ATOM   4637  CG2 ILE A 617      -1.121  19.496  -4.015  1.00 94.56           C  
ATOM   4638  CD1 ILE A 617      -3.559  20.712  -2.483  1.00 94.56           C  
ATOM   4639  N   ALA A 618      -2.078  17.634  -6.873  1.00 94.45           N  
ATOM   4640  CA  ALA A 618      -1.336  16.488  -7.369  1.00 94.45           C  
ATOM   4641  C   ALA A 618      -0.867  16.646  -8.834  1.00 94.45           C  
ATOM   4642  CB  ALA A 618      -2.247  15.278  -7.161  1.00 94.45           C  
ATOM   4643  O   ALA A 618       0.247  16.247  -9.175  1.00 94.45           O  
ATOM   4644  N   ILE A 619      -1.689  17.272  -9.685  1.00 93.87           N  
ATOM   4645  CA  ILE A 619      -1.401  17.492 -11.112  1.00 93.87           C  
ATOM   4646  C   ILE A 619      -0.588  18.771 -11.347  1.00 93.87           C  
ATOM   4647  CB  ILE A 619      -2.722  17.516 -11.918  1.00 93.87           C  
ATOM   4648  O   ILE A 619       0.352  18.771 -12.137  1.00 93.87           O  
ATOM   4649  CG1 ILE A 619      -3.443  16.151 -11.831  1.00 93.87           C  
ATOM   4650  CG2 ILE A 619      -2.478  17.881 -13.398  1.00 93.87           C  
ATOM   4651  CD1 ILE A 619      -4.909  16.213 -12.276  1.00 93.87           C  
ATOM   4652  N   LEU A 620      -0.947  19.884 -10.705  1.00 95.69           N  
ATOM   4653  CA  LEU A 620      -0.336  21.183 -10.992  1.00 95.69           C  
ATOM   4654  C   LEU A 620       1.006  21.372 -10.293  1.00 95.69           C  
ATOM   4655  CB  LEU A 620      -1.293  22.335 -10.644  1.00 95.69           C  
ATOM   4656  O   LEU A 620       1.819  22.138 -10.802  1.00 95.69           O  
ATOM   4657  CG  LEU A 620      -2.584  22.378 -11.480  1.00 95.69           C  
ATOM   4658  CD1 LEU A 620      -3.464  23.532 -10.995  1.00 95.69           C  
ATOM   4659  CD2 LEU A 620      -2.304  22.592 -12.971  1.00 95.69           C  
ATOM   4660  N   THR A 621       1.278  20.690  -9.175  1.00 97.48           N  
ATOM   4661  CA  THR A 621       2.556  20.836  -8.464  1.00 97.48           C  
ATOM   4662  C   THR A 621       3.760  20.556  -9.378  1.00 97.48           C  
ATOM   4663  CB  THR A 621       2.581  20.017  -7.160  1.00 97.48           C  
ATOM   4664  O   THR A 621       4.601  21.452  -9.490  1.00 97.48           O  
ATOM   4665  CG2 THR A 621       3.970  19.900  -6.535  1.00 97.48           C  
ATOM   4666  OG1 THR A 621       1.780  20.661  -6.198  1.00 97.48           O  
ATOM   4667  N   PRO A 622       3.858  19.415 -10.096  1.00 96.55           N  
ATOM   4668  CA  PRO A 622       4.951  19.181 -11.045  1.00 96.55           C  
ATOM   4669  C   PRO A 622       5.064  20.232 -12.143  1.00 96.55           C  
ATOM   4670  CB  PRO A 622       4.654  17.833 -11.695  1.00 96.55           C  
ATOM   4671  O   PRO A 622       6.167  20.635 -12.493  1.00 96.55           O  
ATOM   4672  CG  PRO A 622       3.912  17.096 -10.598  1.00 96.55           C  
ATOM   4673  CD  PRO A 622       3.062  18.200  -9.968  1.00 96.55           C  
ATOM   4674  N   LEU A 623       3.931  20.695 -12.677  1.00 95.69           N  
ATOM   4675  CA  LEU A 623       3.911  21.683 -13.753  1.00 95.69           C  
ATOM   4676  C   LEU A 623       4.435  23.029 -13.250  1.00 95.69           C  
ATOM   4677  CB  LEU A 623       2.488  21.815 -14.328  1.00 95.69           C  
ATOM   4678  O   LEU A 623       5.377  23.570 -13.816  1.00 95.69           O  
ATOM   4679  CG  LEU A 623       2.175  20.845 -15.480  1.00 95.69           C  
ATOM   4680  CD1 LEU A 623       2.258  19.374 -15.081  1.00 95.69           C  
ATOM   4681  CD2 LEU A 623       0.761  21.120 -15.995  1.00 95.69           C  
ATOM   4682  N   VAL A 624       3.856  23.557 -12.171  1.00 97.39           N  
ATOM   4683  CA  VAL A 624       4.227  24.862 -11.608  1.00 97.39           C  
ATOM   4684  C   VAL A 624       5.678  24.854 -11.141  1.00 97.39           C  
ATOM   4685  CB  VAL A 624       3.282  25.250 -10.453  1.00 97.39           C  
ATOM   4686  O   VAL A 624       6.436  25.758 -11.478  1.00 97.39           O  
ATOM   4687  CG1 VAL A 624       3.736  26.528  -9.734  1.00 97.39           C  
ATOM   4688  CG2 VAL A 624       1.861  25.502 -10.976  1.00 97.39           C  
ATOM   4689  N   THR A 625       6.085  23.830 -10.389  1.00 97.99           N  
ATOM   4690  CA  THR A 625       7.464  23.751  -9.881  1.00 97.99           C  
ATOM   4691  C   THR A 625       8.473  23.498 -11.001  1.00 97.99           C  
ATOM   4692  CB  THR A 625       7.621  22.719  -8.758  1.00 97.99           C  
ATOM   4693  O   THR A 625       9.537  24.112 -10.988  1.00 97.99           O  
ATOM   4694  CG2 THR A 625       6.808  23.062  -7.510  1.00 97.99           C  
ATOM   4695  OG1 THR A 625       7.242  21.432  -9.168  1.00 97.99           O  
ATOM   4696  N   GLY A 626       8.117  22.698 -12.010  1.00 97.49           N  
ATOM   4697  CA  GLY A 626       8.935  22.469 -13.198  1.00 97.49           C  
ATOM   4698  C   GLY A 626       9.143  23.737 -14.014  1.00 97.49           C  
ATOM   4699  O   GLY A 626      10.284  24.136 -14.233  1.00 97.49           O  
ATOM   4700  N   PHE A 627       8.066  24.419 -14.415  1.00 96.79           N  
ATOM   4701  CA  PHE A 627       8.168  25.668 -15.180  1.00 96.79           C  
ATOM   4702  C   PHE A 627       8.890  26.782 -14.414  1.00 96.79           C  
ATOM   4703  CB  PHE A 627       6.773  26.152 -15.604  1.00 96.79           C  
ATOM   4704  O   PHE A 627       9.476  27.657 -15.043  1.00 96.79           O  
ATOM   4705  CG  PHE A 627       6.183  25.417 -16.792  1.00 96.79           C  
ATOM   4706  CD1 PHE A 627       6.818  25.498 -18.044  1.00 96.79           C  
ATOM   4707  CD2 PHE A 627       4.981  24.695 -16.672  1.00 96.79           C  
ATOM   4708  CE1 PHE A 627       6.269  24.844 -19.159  1.00 96.79           C  
ATOM   4709  CE2 PHE A 627       4.445  24.016 -17.779  1.00 96.79           C  
ATOM   4710  CZ  PHE A 627       5.089  24.092 -19.025  1.00 96.79           C  
ATOM   4711  N   LEU A 628       8.869  26.775 -13.079  1.00 97.83           N  
ATOM   4712  CA  LEU A 628       9.584  27.774 -12.286  1.00 97.83           C  
ATOM   4713  C   LEU A 628      11.065  27.442 -12.084  1.00 97.83           C  
ATOM   4714  CB  LEU A 628       8.872  27.989 -10.941  1.00 97.83           C  
ATOM   4715  O   LEU A 628      11.874  28.351 -12.218  1.00 97.83           O  
ATOM   4716  CG  LEU A 628       7.541  28.757 -11.041  1.00 97.83           C  
ATOM   4717  CD1 LEU A 628       6.881  28.789  -9.661  1.00 97.83           C  
ATOM   4718  CD2 LEU A 628       7.733  30.204 -11.505  1.00 97.83           C  
ATOM   4719  N   LEU A 629      11.411  26.199 -11.730  1.00 97.97           N  
ATOM   4720  CA  LEU A 629      12.725  25.851 -11.156  1.00 97.97           C  
ATOM   4721  C   LEU A 629      13.449  24.689 -11.860  1.00 97.97           C  
ATOM   4722  CB  LEU A 629      12.541  25.560  -9.651  1.00 97.97           C  
ATOM   4723  O   LEU A 629      14.558  24.320 -11.457  1.00 97.97           O  
ATOM   4724  CG  LEU A 629      12.072  26.764  -8.814  1.00 97.97           C  
ATOM   4725  CD1 LEU A 629      11.704  26.329  -7.399  1.00 97.97           C  
ATOM   4726  CD2 LEU A 629      13.151  27.839  -8.690  1.00 97.97           C  
ATOM   4727  N   GLY A 630      12.847  24.109 -12.897  1.00 96.94           N  
ATOM   4728  CA  GLY A 630      13.458  23.071 -13.723  1.00 96.94           C  
ATOM   4729  C   GLY A 630      13.282  21.642 -13.207  1.00 96.94           C  
ATOM   4730  O   GLY A 630      12.605  21.366 -12.210  1.00 96.94           O  
ATOM   4731  N   ALA A 631      13.887  20.704 -13.936  1.00 96.46           N  
ATOM   4732  CA  ALA A 631      13.681  19.273 -13.742  1.00 96.46           C  
ATOM   4733  C   ALA A 631      14.352  18.723 -12.474  1.00 96.46           C  
ATOM   4734  CB  ALA A 631      14.144  18.541 -15.008  1.00 96.46           C  
ATOM   4735  O   ALA A 631      13.815  17.823 -11.826  1.00 96.46           O  
ATOM   4736  N   GLU A 632      15.490  19.271 -12.069  1.00 96.57           N  
ATOM   4737  CA  GLU A 632      16.189  18.870 -10.849  1.00 96.57           C  
ATOM   4738  C   GLU A 632      15.335  19.174  -9.612  1.00 96.57           C  
ATOM   4739  CB  GLU A 632      17.542  19.595 -10.755  1.00 96.57           C  
ATOM   4740  O   GLU A 632      15.193  18.332  -8.722  1.00 96.57           O  
ATOM   4741  CG  GLU A 632      18.553  19.207 -11.852  1.00 96.57           C  
ATOM   4742  CD  GLU A 632      18.306  19.847 -13.232  1.00 96.57           C  
ATOM   4743  OE1 GLU A 632      18.988  19.419 -14.188  1.00 96.57           O  
ATOM   4744  OE2 GLU A 632      17.414  20.725 -13.338  1.00 96.57           O  
ATOM   4745  N   PHE A 633      14.690  20.346  -9.589  1.00 98.31           N  
ATOM   4746  CA  PHE A 633      13.802  20.739  -8.497  1.00 98.31           C  
ATOM   4747  C   PHE A 633      12.589  19.809  -8.391  1.00 98.31           C  
ATOM   4748  CB  PHE A 633      13.366  22.195  -8.684  1.00 98.31           C  
ATOM   4749  O   PHE A 633      12.278  19.327  -7.301  1.00 98.31           O  
ATOM   4750  CG  PHE A 633      12.599  22.716  -7.489  1.00 98.31           C  
ATOM   4751  CD1 PHE A 633      11.206  22.557  -7.429  1.00 98.31           C  
ATOM   4752  CD2 PHE A 633      13.280  23.314  -6.415  1.00 98.31           C  
ATOM   4753  CE1 PHE A 633      10.495  23.003  -6.303  1.00 98.31           C  
ATOM   4754  CE2 PHE A 633      12.573  23.750  -5.282  1.00 98.31           C  
ATOM   4755  CZ  PHE A 633      11.179  23.597  -5.227  1.00 98.31           C  
ATOM   4756  N   VAL A 634      11.938  19.497  -9.518  1.00 98.22           N  
ATOM   4757  CA  VAL A 634      10.822  18.535  -9.554  1.00 98.22           C  
ATOM   4758  C   VAL A 634      11.278  17.148  -9.100  1.00 98.22           C  
ATOM   4759  CB  VAL A 634      10.185  18.471 -10.952  1.00 98.22           C  
ATOM   4760  O   VAL A 634      10.584  16.520  -8.306  1.00 98.22           O  
ATOM   4761  CG1 VAL A 634       9.133  17.360 -11.078  1.00 98.22           C  
ATOM   4762  CG2 VAL A 634       9.499  19.791 -11.285  1.00 98.22           C  
ATOM   4763  N   GLY A 635      12.468  16.693  -9.509  1.00 97.17           N  
ATOM   4764  CA  GLY A 635      13.055  15.445  -9.010  1.00 97.17           C  
ATOM   4765  C   GLY A 635      13.180  15.434  -7.482  1.00 97.17           C  
ATOM   4766  O   GLY A 635      12.822  14.453  -6.833  1.00 97.17           O  
ATOM   4767  N   GLY A 636      13.589  16.561  -6.895  1.00 97.83           N  
ATOM   4768  CA  GLY A 636      13.545  16.788  -5.453  1.00 97.83           C  
ATOM   4769  C   GLY A 636      12.135  16.674  -4.868  1.00 97.83           C  
ATOM   4770  O   GLY A 636      11.919  15.901  -3.936  1.00 97.83           O  
ATOM   4771  N   VAL A 637      11.160  17.404  -5.426  1.00 98.38           N  
ATOM   4772  CA  VAL A 637       9.746  17.382  -4.986  1.00 98.38           C  
ATOM   4773  C   VAL A 637       9.198  15.961  -4.953  1.00 98.38           C  
ATOM   4774  CB  VAL A 637       8.867  18.284  -5.880  1.00 98.38           C  
ATOM   4775  O   VAL A 637       8.555  15.564  -3.978  1.00 98.38           O  
ATOM   4776  CG1 VAL A 637       7.368  18.153  -5.577  1.00 98.38           C  
ATOM   4777  CG2 VAL A 637       9.225  19.763  -5.694  1.00 98.38           C  
ATOM   4778  N   LEU A 638       9.502  15.172  -5.977  1.00 97.33           N  
ATOM   4779  CA  LEU A 638       9.106  13.778  -6.048  1.00 97.33           C  
ATOM   4780  C   LEU A 638       9.726  12.932  -4.923  1.00 97.33           C  
ATOM   4781  CB  LEU A 638       9.491  13.243  -7.428  1.00 97.33           C  
ATOM   4782  O   LEU A 638       8.997  12.196  -4.259  1.00 97.33           O  
ATOM   4783  CG  LEU A 638       8.717  13.788  -8.637  1.00 97.33           C  
ATOM   4784  CD1 LEU A 638       9.229  13.077  -9.892  1.00 97.33           C  
ATOM   4785  CD2 LEU A 638       7.215  13.549  -8.493  1.00 97.33           C  
ATOM   4786  N   ILE A 639      11.029  13.076  -4.641  1.00 96.91           N  
ATOM   4787  CA  ILE A 639      11.698  12.385  -3.520  1.00 96.91           C  
ATOM   4788  C   ILE A 639      11.019  12.728  -2.190  1.00 96.91           C  
ATOM   4789  CB  ILE A 639      13.209  12.728  -3.470  1.00 96.91           C  
ATOM   4790  O   ILE A 639      10.661  11.833  -1.422  1.00 96.91           O  
ATOM   4791  CG1 ILE A 639      13.947  12.086  -4.664  1.00 96.91           C  
ATOM   4792  CG2 ILE A 639      13.853  12.256  -2.147  1.00 96.91           C  
ATOM   4793  CD1 ILE A 639      15.370  12.628  -4.862  1.00 96.91           C  
ATOM   4794  N   GLY A 640      10.816  14.019  -1.919  1.00 97.59           N  
ATOM   4795  CA  GLY A 640      10.188  14.487  -0.682  1.00 97.59           C  
ATOM   4796  C   GLY A 640       8.772  13.950  -0.486  1.00 97.59           C  
ATOM   4797  O   GLY A 640       8.403  13.556   0.626  1.00 97.59           O  
ATOM   4798  N   THR A 641       8.012  13.895  -1.583  1.00 97.73           N  
ATOM   4799  CA  THR A 641       6.640  13.374  -1.623  1.00 97.73           C  
ATOM   4800  C   THR A 641       6.609  11.871  -1.365  1.00 97.73           C  
ATOM   4801  CB  THR A 641       5.959  13.714  -2.959  1.00 97.73           C  
ATOM   4802  O   THR A 641       5.840  11.417  -0.522  1.00 97.73           O  
ATOM   4803  CG2 THR A 641       4.491  13.292  -3.020  1.00 97.73           C  
ATOM   4804  OG1 THR A 641       6.001  15.108  -3.163  1.00 97.73           O  
ATOM   4805  N   VAL A 642       7.494  11.100  -2.007  1.00 96.53           N  
ATOM   4806  CA  VAL A 642       7.616   9.651  -1.775  1.00 96.53           C  
ATOM   4807  C   VAL A 642       7.960   9.347  -0.329  1.00 96.53           C  
ATOM   4808  CB  VAL A 642       8.652   9.013  -2.717  1.00 96.53           C  
ATOM   4809  O   VAL A 642       7.275   8.549   0.303  1.00 96.53           O  
ATOM   4810  CG1 VAL A 642       9.017   7.568  -2.338  1.00 96.53           C  
ATOM   4811  CG2 VAL A 642       8.064   8.943  -4.119  1.00 96.53           C  
ATOM   4812  N   LEU A 643       8.998   9.987   0.214  1.00 97.14           N  
ATOM   4813  CA  LEU A 643       9.454   9.700   1.572  1.00 97.14           C  
ATOM   4814  C   LEU A 643       8.389  10.077   2.605  1.00 97.14           C  
ATOM   4815  CB  LEU A 643      10.778  10.432   1.841  1.00 97.14           C  
ATOM   4816  O   LEU A 643       8.052   9.266   3.462  1.00 97.14           O  
ATOM   4817  CG  LEU A 643      11.970   9.936   1.001  1.00 97.14           C  
ATOM   4818  CD1 LEU A 643      13.190  10.808   1.301  1.00 97.14           C  
ATOM   4819  CD2 LEU A 643      12.333   8.479   1.296  1.00 97.14           C  
ATOM   4820  N   SER A 644       7.821  11.280   2.512  1.00 97.77           N  
ATOM   4821  CA  SER A 644       6.811  11.734   3.476  1.00 97.77           C  
ATOM   4822  C   SER A 644       5.508  10.954   3.350  1.00 97.77           C  
ATOM   4823  CB  SER A 644       6.538  13.226   3.308  1.00 97.77           C  
ATOM   4824  O   SER A 644       4.924  10.573   4.365  1.00 97.77           O  
ATOM   4825  OG  SER A 644       7.747  13.925   3.502  1.00 97.77           O  
ATOM   4826  N   GLY A 645       5.078  10.674   2.117  1.00 96.45           N  
ATOM   4827  CA  GLY A 645       3.856   9.931   1.837  1.00 96.45           C  
ATOM   4828  C   GLY A 645       3.958   8.484   2.305  1.00 96.45           C  
ATOM   4829  O   GLY A 645       3.045   8.007   2.967  1.00 96.45           O  
ATOM   4830  N   ALA A 646       5.102   7.827   2.084  1.00 95.52           N  
ATOM   4831  CA  ALA A 646       5.390   6.488   2.599  1.00 95.52           C  
ATOM   4832  C   ALA A 646       5.210   6.391   4.118  1.00 95.52           C  
ATOM   4833  CB  ALA A 646       6.822   6.118   2.201  1.00 95.52           C  
ATOM   4834  O   ALA A 646       4.509   5.508   4.613  1.00 95.52           O  
ATOM   4835  N   MET A 647       5.833   7.308   4.865  1.00 97.49           N
[truncated: 48,276 more chars]
