# Supplementary material for: The inorganic pyrophosphatases of microorganisms: a structural and functional review
Source: PeerJ. 2024 Jun 24;12:e17496. doi: 10.7717/peerj.17496 (PMC11210485; doi:10.7717/peerj.17496)
Supplement: Supplemental Information 1 [file peerj-12-17496-s001.zip › Supplementary Files/m_PPases/AF-Q9X913-F1-model_v4_M_Scoelicolor.pdb]

HEADER                                            01-JUN-22                     
TITLE     ALPHAFOLD MONOMER V2.0 PREDICTION FOR K(+)-INSENSITIVE PYROPHOSPHATE- 
TITLE    2 ENERGIZED PROTON PUMP (Q9X913)                                       
COMPND    MOL_ID: 1;                                                            
COMPND   2 MOLECULE: K(+)-INSENSITIVE PYROPHOSPHATE-ENERGIZED PROTON PUMP;      
COMPND   3 CHAIN: A                                                             
SOURCE    MOL_ID: 1;                                                            
SOURCE   2 ORGANISM_SCIENTIFIC: STREPTOMYCES COELICOLOR (STRAIN ATCC BAA-471 /  
SOURCE   3 A3(2) / M145);                                                       
SOURCE   4 ORGANISM_TAXID: 100226                                               
REMARK   1                                                                      
REMARK   1 REFERENCE 1                                                          
REMARK   1  AUTH   JOHN JUMPER, RICHARD EVANS, ALEXANDER PRITZEL, TIM GREEN,    
REMARK   1  AUTH 2 MICHAEL FIGURNOV, OLAF RONNEBERGER, KATHRYN TUNYASUVUNAKOOL, 
REMARK   1  AUTH 3 RUSS BATES, AUGUSTIN ZIDEK, ANNA POTAPENKO, ALEX BRIDGLAND,  
REMARK   1  AUTH 4 CLEMENS MEYER, SIMON A A KOHL, ANDREW J BALLARD,             
REMARK   1  AUTH 5 ANDREW COWIE, BERNARDINO ROMERA-PAREDES, STANISLAV NIKOLOV,  
REMARK   1  AUTH 6 RISHUB JAIN, JONAS ADLER, TREVOR BACK, STIG PETERSEN,        
REMARK   1  AUTH 7 DAVID REIMAN, ELLEN CLANCY, MICHAL ZIELINSKI,                
REMARK   1  AUTH 8 MARTIN STEINEGGER, MICHALINA PACHOLSKA, TAMAS BERGHAMMER,    
REMARK   1  AUTH 9 DAVID SILVER, ORIOL VINYALS, ANDREW W SENIOR,                
REMARK   1  AUTH10 KORAY KAVUKCUOGLU, PUSHMEET KOHLI, DEMIS HASSABIS            
REMARK   1  TITL   HIGHLY ACCURATE PROTEIN STRUCTURE PREDICTION WITH ALPHAFOLD  
REMARK   1  REF    NATURE                        V. 596   583 2021              
REMARK   1  REFN                   ISSN 0028-0836                               
REMARK   1  PMID   34265844                                                     
REMARK   1  DOI    10.1038/s41586-021-03819-2                                   
REMARK   1                                                                      
REMARK   1 DISCLAIMERS                                                          
REMARK   1 ALPHAFOLD DATA, COPYRIGHT (2021) DEEPMIND TECHNOLOGIES LIMITED. THE  
REMARK   1 INFORMATION PROVIDED IS THEORETICAL MODELLING ONLY AND CAUTION SHOULD
REMARK   1 BE EXERCISED IN ITS USE. IT IS PROVIDED "AS-IS" WITHOUT ANY WARRANTY 
REMARK   1 OF ANY KIND, WHETHER EXPRESSED OR IMPLIED. NO WARRANTY IS GIVEN THAT 
REMARK   1 USE OF THE INFORMATION SHALL NOT INFRINGE THE RIGHTS OF ANY THIRD    
REMARK   1 PARTY. THE INFORMATION IS NOT INTENDED TO BE A SUBSTITUTE FOR        
REMARK   1 PROFESSIONAL MEDICAL ADVICE, DIAGNOSIS, OR TREATMENT, AND DOES NOT   
REMARK   1 CONSTITUTE MEDICAL OR OTHER PROFESSIONAL ADVICE. IT IS AVAILABLE FOR 
REMARK   1 ACADEMIC AND COMMERCIAL PURPOSES, UNDER CC-BY 4.0 LICENCE.           
DBREF  XXXX A    1   794  UNP    Q9X913   HPPA_STRCO       1    794             
SEQRES   1 A  794  MET ALA GLU LEU PRO THR SER HIS LEU ALA ALA ALA VAL          
SEQRES   2 A  794  LEU THR ASP GLY ASN ARG ALA LEU VAL ALA VAL ILE ALA          
SEQRES   3 A  794  VAL VAL ALA LEU ALA ALA LEU VAL LEU ALA GLY VAL LEU          
SEQRES   4 A  794  VAL ARG GLN VAL LEU ALA ALA GLY GLU GLY THR ASP SER          
SEQRES   5 A  794  MET LYS LYS ILE ALA ALA ALA VAL GLN GLU GLY ALA ASN          
SEQRES   6 A  794  ALA TYR LEU ALA ARG GLN LEU ARG THR LEU GLY VAL PHE          
SEQRES   7 A  794  ALA VAL VAL VAL PHE PHE LEU LEU MET LEU LEU PRO ALA          
SEQRES   8 A  794  ASP ASP TRP ASN GLN ARG ALA GLY ARG SER ILE PHE PHE          
SEQRES   9 A  794  LEU ILE GLY ALA ALA PHE SER ALA ALA THR GLY TYR ILE          
SEQRES  10 A  794  GLY MET TRP LEU ALA VAL ARG SER ASN VAL ARG VAL ALA          
SEQRES  11 A  794  ALA ALA ALA ARG GLU ALA THR PRO ALA PRO GLY GLU PRO          
SEQRES  12 A  794  GLU LYS ASP LEU ALA LEU VAL SER HIS LYS ALA THR LYS          
SEQRES  13 A  794  ILE ALA PHE ARG THR GLY GLY VAL VAL GLY MET PHE THR          
SEQRES  14 A  794  VAL GLY LEU GLY LEU LEU GLY ALA CYS CYS VAL VAL LEU          
SEQRES  15 A  794  VAL TYR ALA ALA ASP ALA PRO LYS VAL LEU GLU GLY PHE          
SEQRES  16 A  794  GLY LEU GLY ALA ALA LEU ILE ALA MET PHE MET ARG VAL          
SEQRES  17 A  794  GLY GLY GLY ILE PHE THR LYS ALA ALA ASP VAL GLY ALA          
SEQRES  18 A  794  ASP LEU VAL GLY LYS VAL GLU GLN GLY ILE PRO GLU ASP          
SEQRES  19 A  794  ASP PRO ARG ASN ALA ALA THR ILE ALA ASP ASN VAL GLY          
SEQRES  20 A  794  ASP ASN VAL GLY ASP CYS ALA GLY MET ALA ALA ASP LEU          
SEQRES  21 A  794  PHE GLU SER TYR ALA VAL THR LEU VAL ALA ALA LEU ILE          
SEQRES  22 A  794  LEU GLY LYS VAL ALA PHE GLY ASP PHE GLY LEU ALA PHE          
SEQRES  23 A  794  PRO LEU LEU VAL PRO ALA ILE GLY VAL LEU THR ALA MET          
SEQRES  24 A  794  ILE GLY ILE PHE ALA VAL ALA PRO ARG ARG SER ASP ARG          
SEQRES  25 A  794  SER GLY MET SER ALA ILE ASN ARG GLY PHE PHE ILE SER          
SEQRES  26 A  794  ALA VAL ILE SER LEU VAL LEU VAL ALA VAL ALA VAL PHE          
SEQRES  27 A  794  VAL TYR LEU PRO GLY LYS TYR ALA ASP LEU ASP GLY VAL          
SEQRES  28 A  794  THR ASP ALA ALA ILE ALA GLY LYS SER GLY ASP PRO ARG          
SEQRES  29 A  794  ILE LEU ALA LEU VAL ALA VAL ALA ILE GLY ILE VAL LEU          
SEQRES  30 A  794  ALA ALA LEU ILE GLN GLN LEU THR GLY TYR PHE THR GLU          
SEQRES  31 A  794  THR THR ARG ARG PRO VAL LYS ASP ILE GLY LYS SER SER          
SEQRES  32 A  794  LEU THR GLY PRO ALA THR VAL VAL LEU ALA GLY ILE SER          
SEQRES  33 A  794  LEU GLY LEU GLU SER ALA VAL TYR THR ALA LEU LEU ILE          
SEQRES  34 A  794  GLY LEU GLY VAL TYR GLY ALA PHE LEU LEU GLY GLY THR          
SEQRES  35 A  794  SER ILE MET LEU ALA LEU PHE ALA VAL ALA LEU ALA GLY          
SEQRES  36 A  794  THR GLY LEU LEU THR THR VAL GLY VAL ILE VAL ALA MET          
SEQRES  37 A  794  ASP THR PHE GLY PRO VAL SER ASP ASN ALA GLN GLY ILE          
SEQRES  38 A  794  ALA GLU MET SER GLY ASP VAL GLU GLY ALA GLY ALA GLN          
SEQRES  39 A  794  VAL LEU THR ASP LEU ASP ALA VAL GLY ASN THR THR LYS          
SEQRES  40 A  794  ALA ILE THR LYS GLY ILE ALA ILE ALA THR ALA VAL LEU          
SEQRES  41 A  794  ALA ALA ALA ALA LEU PHE GLY SER TYR ARG ASP ALA ILE          
SEQRES  42 A  794  THR THR GLY ALA ALA ASP VAL GLY GLU LYS LEU SER GLY          
SEQRES  43 A  794  GLU GLY ALA PRO MET THR LEU MET MET ASP ILE SER GLN          
SEQRES  44 A  794  PRO ASN ASN LEU VAL GLY LEU ILE ALA GLY ALA ALA VAL          
SEQRES  45 A  794  VAL PHE LEU PHE SER GLY LEU ALA ILE ASN ALA VAL SER          
SEQRES  46 A  794  ARG SER ALA GLY ALA VAL VAL TYR GLU VAL ARG ARG GLN          
SEQRES  47 A  794  PHE ARG GLU ARG PRO GLY ILE MET ASP TYR SER GLU LYS          
SEQRES  48 A  794  PRO GLU TYR GLY LYS VAL VAL ASP ILE CYS THR ARG ASP          
SEQRES  49 A  794  ALA LEU ARG GLU LEU ALA THR PRO GLY LEU LEU ALA VAL          
SEQRES  50 A  794  MET ALA PRO ILE PHE ILE GLY PHE THR LEU GLY VAL GLY          
SEQRES  51 A  794  ALA LEU GLY ALA PHE LEU ALA GLY ALA ILE GLY ALA GLY          
SEQRES  52 A  794  THR LEU MET ALA VAL PHE LEU ALA ASN SER GLY GLY SER          
SEQRES  53 A  794  TRP ASP ASN ALA LYS LYS LEU VAL GLU ASP GLY HIS HIS          
SEQRES  54 A  794  GLY GLY LYS GLY SER GLU ALA HIS ALA ALA THR VAL ILE          
SEQRES  55 A  794  GLY ASP THR VAL GLY ASP PRO PHE LYS ASP THR ALA GLY          
SEQRES  56 A  794  PRO ALA ILE ASN PRO LEU LEU LYS VAL MET ASN LEU VAL          
SEQRES  57 A  794  ALA LEU LEU ILE ALA PRO ALA VAL ILE LYS PHE SER TYR          
SEQRES  58 A  794  GLY ALA ASP LYS SER VAL VAL VAL ARG VAL LEU ILE ALA          
SEQRES  59 A  794  VAL VAL ALA PHE ALA VAL ILE ALA ALA ALA VAL TYR VAL          
SEQRES  60 A  794  SER LYS ARG ARG GLY ILE ALA MET GLY ASP GLU ASP ASP          
SEQRES  61 A  794  ALA ASP PRO GLU PRO LYS SER ALA ASP PRO ALA VAL VAL          
SEQRES  62 A  794  SER                                                          
CRYST1    1.000    1.000    1.000  90.00  90.00  90.00 P 1           1          
ORIGX1      1.000000  0.000000  0.000000        0.00000                         
ORIGX2      0.000000  1.000000  0.000000        0.00000                         
ORIGX3      0.000000  0.000000  1.000000        0.00000                         
SCALE1      1.000000  0.000000  0.000000        0.00000                         
SCALE2      0.000000  1.000000  0.000000        0.00000                         
SCALE3      0.000000  0.000000  1.000000        0.00000                         
MODEL        1                                                                  
ATOM      1  N   MET A   1     -58.023  -9.214  15.005  1.00 38.46           N  
ATOM      2  CA  MET A   1     -56.688  -8.715  14.622  1.00 38.46           C  
ATOM      3  C   MET A   1     -55.737  -9.873  14.817  1.00 38.46           C  
ATOM      4  CB  MET A   1     -56.285  -7.516  15.494  1.00 38.46           C  
ATOM      5  O   MET A   1     -55.544 -10.271  15.953  1.00 38.46           O  
ATOM      6  CG  MET A   1     -56.940  -6.218  15.012  1.00 38.46           C  
ATOM      7  SD  MET A   1     -56.721  -4.849  16.173  1.00 38.46           S  
ATOM      8  CE  MET A   1     -56.615  -3.448  15.028  1.00 38.46           C  
ATOM      9  N   ALA A   2     -55.295 -10.509  13.733  1.00 37.11           N  
ATOM     10  CA  ALA A   2     -54.298 -11.566  13.834  1.00 37.11           C  
ATOM     11  C   ALA A   2     -52.974 -10.915  14.245  1.00 37.11           C  
ATOM     12  CB  ALA A   2     -54.209 -12.300  12.489  1.00 37.11           C  
ATOM     13  O   ALA A   2     -52.544  -9.961  13.595  1.00 37.11           O  
ATOM     14  N   GLU A   3     -52.391 -11.380  15.346  1.00 33.69           N  
ATOM     15  CA  GLU A   3     -51.029 -11.044  15.742  1.00 33.69           C  
ATOM     16  C   GLU A   3     -50.105 -11.423  14.580  1.00 33.69           C  
ATOM     17  CB  GLU A   3     -50.658 -11.821  17.021  1.00 33.69           C  
ATOM     18  O   GLU A   3     -49.912 -12.603  14.286  1.00 33.69           O  
ATOM     19  CG  GLU A   3     -51.373 -11.277  18.270  1.00 33.69           C  
ATOM     20  CD  GLU A   3     -51.131 -12.124  19.532  1.00 33.69           C  
ATOM     21  OE1 GLU A   3     -51.193 -11.534  20.634  1.00 33.69           O  
ATOM     22  OE2 GLU A   3     -50.963 -13.356  19.392  1.00 33.69           O  
ATOM     23  N   LEU A   4     -49.572 -10.426  13.867  1.00 33.14           N  
ATOM     24  CA  LEU A   4     -48.375 -10.665  13.076  1.00 33.14           C  
ATOM     25  C   LEU A   4     -47.290 -11.071  14.077  1.00 33.14           C  
ATOM     26  CB  LEU A   4     -47.945  -9.420  12.278  1.00 33.14           C  
ATOM     27  O   LEU A   4     -47.071 -10.320  15.032  1.00 33.14           O  
ATOM     28  CG  LEU A   4     -48.533  -9.376  10.853  1.00 33.14           C  
ATOM     29  CD1 LEU A   4     -49.569  -8.261  10.708  1.00 33.14           C  
ATOM     30  CD2 LEU A   4     -47.426  -9.149   9.822  1.00 33.14           C  
ATOM     31  N   PRO A   5     -46.617 -12.219  13.888  1.00 32.44           N  
ATOM     32  CA  PRO A   5     -45.464 -12.542  14.696  1.00 32.44           C  
ATOM     33  C   PRO A   5     -44.468 -11.412  14.476  1.00 32.44           C  
ATOM     34  CB  PRO A   5     -44.936 -13.901  14.216  1.00 32.44           C  
ATOM     35  O   PRO A   5     -43.974 -11.210  13.366  1.00 32.44           O  
ATOM     36  CG  PRO A   5     -45.906 -14.358  13.125  1.00 32.44           C  
ATOM     37  CD  PRO A   5     -46.757 -13.141  12.780  1.00 32.44           C  
ATOM     38  N   THR A   6     -44.198 -10.650  15.528  1.00 33.90           N  
ATOM     39  CA  THR A   6     -43.005  -9.826  15.611  1.00 33.90           C  
ATOM     40  C   THR A   6     -41.841 -10.804  15.592  1.00 33.90           C  
ATOM     41  CB  THR A   6     -43.017  -8.973  16.891  1.00 33.90           C  
ATOM     42  O   THR A   6     -41.381 -11.257  16.640  1.00 33.90           O  
ATOM     43  CG2 THR A   6     -44.078  -7.874  16.827  1.00 33.90           C  
ATOM     44  OG1 THR A   6     -43.320  -9.770  18.013  1.00 33.90           O  
ATOM     45  N   SER A   7     -41.403 -11.213  14.400  1.00 31.96           N  
ATOM     46  CA  SER A   7     -40.074 -11.773  14.238  1.00 31.96           C  
ATOM     47  C   SER A   7     -39.146 -10.685  14.752  1.00 31.96           C  
ATOM     48  CB  SER A   7     -39.782 -12.141  12.775  1.00 31.96           C  
ATOM     49  O   SER A   7     -38.922  -9.676  14.083  1.00 31.96           O  
ATOM     50  OG  SER A   7     -39.942 -11.023  11.925  1.00 31.96           O  
ATOM     51  N   HIS A   8     -38.698 -10.829  15.995  1.00 33.35           N  
ATOM     52  CA  HIS A   8     -37.539 -10.112  16.477  1.00 33.35           C  
ATOM     53  C   HIS A   8     -36.451 -10.449  15.465  1.00 33.35           C  
ATOM     54  CB  HIS A   8     -37.194 -10.594  17.894  1.00 33.35           C  
ATOM     55  O   HIS A   8     -36.004 -11.594  15.419  1.00 33.35           O  
ATOM     56  CG  HIS A   8     -38.181 -10.139  18.938  1.00 33.35           C  
ATOM     57  CD2 HIS A   8     -39.251 -10.839  19.432  1.00 33.35           C  
ATOM     58  ND1 HIS A   8     -38.160  -8.924  19.584  1.00 33.35           N  
ATOM     59  CE1 HIS A   8     -39.188  -8.893  20.448  1.00 33.35           C  
ATOM     60  NE2 HIS A   8     -39.881 -10.039  20.391  1.00 33.35           N  
ATOM     61  N   LEU A   9     -36.139  -9.511  14.568  1.00 36.16           N  
ATOM     62  CA  LEU A   9     -35.043  -9.674  13.628  1.00 36.16           C  
ATOM     63  C   LEU A   9     -33.808  -9.847  14.508  1.00 36.16           C  
ATOM     64  CB  LEU A   9     -34.954  -8.463  12.683  1.00 36.16           C  
ATOM     65  O   LEU A   9     -33.376  -8.909  15.179  1.00 36.16           O  
ATOM     66  CG  LEU A   9     -36.148  -8.310  11.717  1.00 36.16           C  
ATOM     67  CD1 LEU A   9     -36.160  -6.935  11.049  1.00 36.16           C  
ATOM     68  CD2 LEU A   9     -36.160  -9.388  10.632  1.00 36.16           C  
ATOM     69  N   ALA A  10     -33.351 -11.089  14.636  1.00 48.10           N  
ATOM     70  CA  ALA A  10     -32.195 -11.408  15.445  1.00 48.10           C  
ATOM     71  C   ALA A  10     -30.980 -10.719  14.820  1.00 48.10           C  
ATOM     72  CB  ALA A  10     -32.045 -12.930  15.544  1.00 48.10           C  
ATOM     73  O   ALA A  10     -30.891 -10.591  13.599  1.00 48.10           O  
ATOM     74  N   ALA A  11     -30.053 -10.254  15.656  1.00 66.34           N  
ATOM     75  CA  ALA A  11     -28.776  -9.765  15.162  1.00 66.34           C  
ATOM     76  C   ALA A  11     -28.053 -10.888  14.406  1.00 66.34           C  
ATOM     77  CB  ALA A  11     -27.948  -9.252  16.347  1.00 66.34           C  
ATOM     78  O   ALA A  11     -28.168 -12.050  14.791  1.00 66.34           O  
ATOM     79  N   ALA A  12     -27.296 -10.528  13.369  1.00 73.25           N  
ATOM     80  CA  ALA A  12     -26.557 -11.484  12.555  1.00 73.25           C  
ATOM     81  C   ALA A  12     -25.731 -12.471  13.401  1.00 73.25           C  
ATOM     82  CB  ALA A  12     -25.651 -10.708  11.599  1.00 73.25           C  
ATOM     83  O   ALA A  12     -24.941 -12.058  14.259  1.00 73.25           O  
ATOM     84  N   VAL A  13     -25.876 -13.763  13.122  1.00 81.63           N  
ATOM     85  CA  VAL A  13     -25.166 -14.867  13.767  1.00 81.63           C  
ATOM     86  C   VAL A  13     -24.297 -15.580  12.737  1.00 81.63           C  
ATOM     87  CB  VAL A  13     -26.141 -15.845  14.458  1.00 81.63           C  
ATOM     88  O   VAL A  13     -24.662 -15.780  11.581  1.00 81.63           O  
ATOM     89  CG1 VAL A  13     -25.390 -16.942  15.232  1.00 81.63           C  
ATOM     90  CG2 VAL A  13     -27.043 -15.129  15.471  1.00 81.63           C  
ATOM     91  N   LEU A  14     -23.111 -16.020  13.158  1.00 82.41           N  
ATOM     92  CA  LEU A  14     -22.292 -16.890  12.324  1.00 82.41           C  
ATOM     93  C   LEU A  14     -22.841 -18.325  12.383  1.00 82.41           C  
ATOM     94  CB  LEU A  14     -20.821 -16.759  12.744  1.00 82.41           C  
ATOM     95  O   LEU A  14     -22.481 -19.090  13.282  1.00 82.41           O  
ATOM     96  CG  LEU A  14     -19.866 -17.432  11.746  1.00 82.41           C  
ATOM     97  CD1 LEU A  14     -19.769 -16.694  10.412  1.00 82.41           C  
ATOM     98  CD2 LEU A  14     -18.467 -17.504  12.351  1.00 82.41           C  
ATOM     99  N   THR A  15     -23.725 -18.659  11.440  1.00 85.90           N  
ATOM    100  CA  THR A  15     -24.342 -19.990  11.293  1.00 85.90           C  
ATOM    101  C   THR A  15     -23.303 -21.083  11.046  1.00 85.90           C  
ATOM    102  CB  THR A  15     -25.366 -20.020  10.142  1.00 85.90           C  
ATOM    103  O   THR A  15     -22.202 -20.808  10.570  1.00 85.90           O  
ATOM    104  CG2 THR A  15     -26.410 -18.913  10.238  1.00 85.90           C  
ATOM    105  OG1 THR A  15     -24.721 -19.893   8.894  1.00 85.90           O  
ATOM    106  N   ASP A  16     -23.641 -22.347  11.309  1.00 84.50           N  
ATOM    107  CA  ASP A  16     -22.706 -23.463  11.095  1.00 84.50           C  
ATOM    108  C   ASP A  16     -22.290 -23.619   9.622  1.00 84.50           C  
ATOM    109  CB  ASP A  16     -23.313 -24.764  11.633  1.00 84.50           C  
ATOM    110  O   ASP A  16     -21.132 -23.927   9.335  1.00 84.50           O  
ATOM    111  CG  ASP A  16     -23.473 -24.756  13.159  1.00 84.50           C  
ATOM    112  OD1 ASP A  16     -22.650 -24.094  13.848  1.00 84.50           O  
ATOM    113  OD2 ASP A  16     -24.427 -25.414  13.619  1.00 84.50           O  
ATOM    114  N   GLY A  17     -23.195 -23.318   8.682  1.00 87.46           N  
ATOM    115  CA  GLY A  17     -22.876 -23.255   7.253  1.00 87.46           C  
ATOM    116  C   GLY A  17     -21.853 -22.160   6.939  1.00 87.46           C  
ATOM    117  O   GLY A  17     -20.862 -22.414   6.253  1.00 87.46           O  
ATOM    118  N   ASN A  18     -22.031 -20.967   7.513  1.00 88.97           N  
ATOM    119  CA  ASN A  18     -21.107 -19.850   7.318  1.00 88.97           C  
ATOM    120  C   ASN A  18     -19.767 -20.112   8.018  1.00 88.97           C  
ATOM    121  CB  ASN A  18     -21.778 -18.535   7.763  1.00 88.97           C  
ATOM    122  O   ASN A  18     -18.722 -19.799   7.457  1.00 88.97           O  
ATOM    123  CG  ASN A  18     -22.985 -18.185   6.906  1.00 88.97           C  
ATOM    124  ND2 ASN A  18     -23.707 -17.137   7.213  1.00 88.97           N  
ATOM    125  OD1 ASN A  18     -23.320 -18.862   5.953  1.00 88.97           O  
ATOM    126  N   ARG A  19     -19.759 -20.769   9.187  1.00 90.95           N  
ATOM    127  CA  ARG A  19     -18.528 -21.238   9.851  1.00 90.95           C  
ATOM    128  C   ARG A  19     -17.752 -22.207   8.970  1.00 90.95           C  
ATOM    129  CB  ARG A  19     -18.842 -21.936  11.183  1.00 90.95           C  
ATOM    130  O   ARG A  19     -16.548 -22.031   8.796  1.00 90.95           O  
ATOM    131  CG  ARG A  19     -19.300 -20.957  12.256  1.00 90.95           C  
ATOM    132  CD  ARG A  19     -19.646 -21.674  13.552  1.00 90.95           C  
ATOM    133  NE  ARG A  19     -20.097 -20.711  14.566  1.00 90.95           N  
ATOM    134  NH1 ARG A  19     -21.185 -22.228  15.902  1.00 90.95           N  
ATOM    135  NH2 ARG A  19     -20.993 -20.093  16.554  1.00 90.95           N  
ATOM    136  CZ  ARG A  19     -20.753 -21.018  15.666  1.00 90.95           C  
ATOM    137  N   ALA A  20     -18.430 -23.202   8.399  1.00 92.81           N  
ATOM    138  CA  ALA A  20     -17.807 -24.162   7.494  1.00 92.81           C  
ATOM    139  C   ALA A  20     -17.232 -23.463   6.253  1.00 92.81           C  
ATOM    140  CB  ALA A  20     -18.836 -25.237   7.125  1.00 92.81           C  
ATOM    141  O   ALA A  20     -16.097 -23.737   5.867  1.00 92.81           O  
ATOM    142  N   LEU A  21     -17.966 -22.507   5.675  1.00 93.73           N  
ATOM    143  CA  LEU A  21     -17.485 -21.717   4.545  1.00 93.73           C  
ATOM    144  C   LEU A  21     -16.240 -20.894   4.904  1.00 93.73           C  
ATOM    145  CB  LEU A  21     -18.621 -20.819   4.031  1.00 93.73           C  
ATOM    146  O   LEU A  21     -15.249 -20.946   4.180  1.00 93.73           O  
ATOM    147  CG  LEU A  21     -18.208 -19.966   2.818  1.00 93.73           C  
ATOM    148  CD1 LEU A  21     -17.810 -20.835   1.621  1.00 93.73           C  
ATOM    149  CD2 LEU A  21     -19.360 -19.069   2.390  1.00 93.73           C  
ATOM    150  N   VAL A  22     -16.253 -20.173   6.028  1.00 94.31           N  
ATOM    151  CA  VAL A  22     -15.102 -19.374   6.484  1.00 94.31           C  
ATOM    152  C   VAL A  22     -13.894 -20.273   6.769  1.00 94.31           C  
ATOM    153  CB  VAL A  22     -15.473 -18.518   7.711  1.00 94.31           C  
ATOM    154  O   VAL A  22     -12.768 -19.905   6.440  1.00 94.31           O  
ATOM    155  CG1 VAL A  22     -14.273 -17.719   8.234  1.00 94.31           C  
ATOM    156  CG2 VAL A  22     -16.551 -17.475   7.381  1.00 94.31           C  
ATOM    157  N   ALA A  23     -14.103 -21.482   7.298  1.00 94.90           N  
ATOM    158  CA  ALA A  23     -13.033 -22.464   7.470  1.00 94.90           C  
ATOM    159  C   ALA A  23     -12.446 -22.928   6.123  1.00 94.90           C  
ATOM    160  CB  ALA A  23     -13.564 -23.637   8.301  1.00 94.90           C  
ATOM    161  O   ALA A  23     -11.226 -23.001   5.981  1.00 94.90           O  
ATOM    162  N   VAL A  24     -13.281 -23.175   5.107  1.00 96.15           N  
ATOM    163  CA  VAL A  24     -12.815 -23.478   3.740  1.00 96.15           C  
ATOM    164  C   VAL A  24     -12.031 -22.300   3.155  1.00 96.15           C  
ATOM    165  CB  VAL A  24     -13.994 -23.872   2.825  1.00 96.15           C  
ATOM    166  O   VAL A  24     -10.972 -22.501   2.563  1.00 96.15           O  
ATOM    167  CG1 VAL A  24     -13.582 -24.001   1.352  1.00 96.15           C  
ATOM    168  CG2 VAL A  24     -14.575 -25.229   3.245  1.00 96.15           C  
ATOM    169  N   ILE A  25     -12.491 -21.065   3.366  1.00 96.73           N  
ATOM    170  CA  ILE A  25     -11.781 -19.859   2.923  1.00 96.73           C  
ATOM    171  C   ILE A  25     -10.418 -19.735   3.621  1.00 96.73           C  
ATOM    172  CB  ILE A  25     -12.662 -18.608   3.128  1.00 96.73           C  
ATOM    173  O   ILE A  25      -9.420 -19.426   2.968  1.00 96.73           O  
ATOM    174  CG1 ILE A  25     -13.903 -18.647   2.205  1.00 96.73           C  
ATOM    175  CG2 ILE A  25     -11.830 -17.361   2.807  1.00 96.73           C  
ATOM    176  CD1 ILE A  25     -14.988 -17.634   2.592  1.00 96.73           C  
ATOM    177  N   ALA A  26     -10.334 -20.046   4.916  1.00 96.37           N  
ATOM    178  CA  ALA A  26      -9.063 -20.091   5.636  1.00 96.37           C  
ATOM    179  C   ALA A  26      -8.106 -21.143   5.045  1.00 96.37           C  
ATOM    180  CB  ALA A  26      -9.340 -20.341   7.123  1.00 96.37           C  
ATOM    181  O   ALA A  26      -6.909 -20.887   4.925  1.00 96.37           O  
ATOM    182  N   VAL A  27      -8.618 -22.297   4.600  1.00 97.23           N  
ATOM    183  CA  VAL A  27      -7.816 -23.307   3.883  1.00 97.23           C  
ATOM    184  C   VAL A  27      -7.314 -22.775   2.537  1.00 97.23           C  
ATOM    185  CB  VAL A  27      -8.594 -24.628   3.712  1.00 97.23           C  
ATOM    186  O   VAL A  27      -6.152 -22.995   2.201  1.00 97.23           O  
ATOM    187  CG1 VAL A  27      -7.843 -25.644   2.841  1.00 97.23           C  
ATOM    188  CG2 VAL A  27      -8.835 -25.297   5.071  1.00 97.23           C  
ATOM    189  N   VAL A  28      -8.132 -22.030   1.786  1.00 96.99           N  
ATOM    190  CA  VAL A  28      -7.694 -21.361   0.544  1.00 96.99           C  
ATOM    191  C   VAL A  28      -6.589 -20.338   0.831  1.00 96.99           C  
ATOM    192  CB  VAL A  28      -8.885 -20.700  -0.184  1.00 96.99           C  
ATOM    193  O   VAL A  28      -5.582 -20.301   0.124  1.00 96.99           O  
ATOM    194  CG1 VAL A  28      -8.439 -19.868  -1.392  1.00 96.99           C  
ATOM    195  CG2 VAL A  28      -9.871 -21.759  -0.692  1.00 96.99           C  
ATOM    196  N   ALA A  29      -6.724 -19.558   1.904  1.00 96.51           N  
ATOM    197  CA  ALA A  29      -5.697 -18.616   2.338  1.00 96.51           C  
ATOM    198  C   ALA A  29      -4.377 -19.328   2.697  1.00 96.51           C  
ATOM    199  CB  ALA A  29      -6.260 -17.807   3.510  1.00 96.51           C  
ATOM    200  O   ALA A  29      -3.301 -18.890   2.289  1.00 96.51           O  
ATOM    201  N   LEU A  30      -4.445 -20.475   3.383  1.00 97.01           N  
ATOM    202  CA  LEU A  30      -3.276 -21.319   3.656  1.00 97.01           C  
ATOM    203  C   LEU A  30      -2.668 -21.907   2.374  1.00 97.01           C  
ATOM    204  CB  LEU A  30      -3.659 -22.446   4.631  1.00 97.01           C  
ATOM    205  O   LEU A  30      -1.445 -21.966   2.258  1.00 97.01           O  
ATOM    206  CG  LEU A  30      -3.940 -21.990   6.073  1.00 97.01           C  
ATOM    207  CD1 LEU A  30      -4.484 -23.170   6.878  1.00 97.01           C  
ATOM    208  CD2 LEU A  30      -2.680 -21.476   6.771  1.00 97.01           C  
ATOM    209  N   ALA A  31      -3.485 -22.299   1.393  1.00 97.02           N  
ATOM    210  CA  ALA A  31      -3.003 -22.793   0.104  1.00 97.02           C  
ATOM    211  C   ALA A  31      -2.178 -21.733  -0.649  1.00 97.02           C  
ATOM    212  CB  ALA A  31      -4.191 -23.289  -0.729  1.00 97.02           C  
ATOM    213  O   ALA A  31      -1.170 -22.078  -1.271  1.00 97.02           O  
ATOM    214  N   ALA A  32      -2.538 -20.449  -0.529  1.00 96.64           N  
ATOM    215  CA  ALA A  32      -1.728 -19.343  -1.045  1.00 96.64           C  
ATOM    216  C   ALA A  32      -0.334 -19.314  -0.401  1.00 96.64           C  
ATOM    217  CB  ALA A  32      -2.458 -18.020  -0.802  1.00 96.64           C  
ATOM    218  O   ALA A  32       0.671 -19.245  -1.105  1.00 96.64           O  
ATOM    219  N   LEU A  33      -0.253 -19.446   0.928  1.00 97.02           N  
ATOM    220  CA  LEU A  33       1.023 -19.468   1.656  1.00 97.02           C  
ATOM    221  C   LEU A  33       1.868 -20.704   1.313  1.00 97.02           C  
ATOM    222  CB  LEU A  33       0.765 -19.400   3.172  1.00 97.02           C  
ATOM    223  O   LEU A  33       3.090 -20.610   1.179  1.00 97.02           O  
ATOM    224  CG  LEU A  33      -0.021 -18.166   3.651  1.00 97.02           C  
ATOM    225  CD1 LEU A  33      -0.177 -18.223   5.170  1.00 97.02           C  
ATOM    226  CD2 LEU A  33       0.665 -16.852   3.281  1.00 97.02           C  
ATOM    227  N   VAL A  34       1.232 -21.862   1.111  1.00 97.05           N  
ATOM    228  CA  VAL A  34       1.914 -23.075   0.633  1.00 97.05           C  
ATOM    229  C   VAL A  34       2.497 -22.845  -0.761  1.00 97.05           C  
ATOM    230  CB  VAL A  34       0.970 -24.293   0.647  1.00 97.05           C  
ATOM    231  O   VAL A  34       3.668 -23.156  -0.993  1.00 97.05           O  
ATOM    232  CG1 VAL A  34       1.599 -25.525  -0.021  1.00 97.05           C  
ATOM    233  CG2 VAL A  34       0.619 -24.691   2.086  1.00 97.05           C  
ATOM    234  N   LEU A  35       1.722 -22.257  -1.679  1.00 95.26           N  
ATOM    235  CA  LEU A  35       2.219 -21.900  -3.005  1.00 95.26           C  
ATOM    236  C   LEU A  35       3.370 -20.892  -2.921  1.00 95.26           C  
ATOM    237  CB  LEU A  35       1.068 -21.372  -3.880  1.00 95.26           C  
ATOM    238  O   LEU A  35       4.366 -21.062  -3.625  1.00 95.26           O  
ATOM    239  CG  LEU A  35       1.554 -20.888  -5.259  1.00 95.26           C  
ATOM    240  CD1 LEU A  35       2.172 -22.010  -6.087  1.00 95.26           C  
ATOM    241  CD2 LEU A  35       0.424 -20.281  -6.076  1.00 95.26           C  
ATOM    242  N   ALA A  36       3.277 -19.893  -2.041  1.00 95.56           N  
ATOM    243  CA  ALA A  36       4.359 -18.947  -1.790  1.00 95.56           C  
ATOM    244  C   ALA A  36       5.649 -19.689  -1.400  1.00 95.56           C  
ATOM    245  CB  ALA A  36       3.916 -17.950  -0.711  1.00 95.56           C  
ATOM    246  O   ALA A  36       6.698 -19.453  -1.993  1.00 95.56           O  
ATOM    247  N   GLY A  37       5.567 -20.676  -0.500  1.00 95.32           N  
ATOM    248  CA  GLY A  37       6.702 -21.530  -0.135  1.00 95.32           C  
ATOM    249  C   GLY A  37       7.279 -22.341  -1.306  1.00 95.32           C  
ATOM    250  O   GLY A  37       8.498 -22.494  -1.417  1.00 95.32           O  
ATOM    251  N   VAL A  38       6.434 -22.831  -2.219  1.00 95.26           N  
ATOM    252  CA  VAL A  38       6.881 -23.514  -3.448  1.00 95.26           C  
ATOM    253  C   VAL A  38       7.592 -22.542  -4.393  1.00 95.26           C  
ATOM    254  CB  VAL A  38       5.704 -24.210  -4.163  1.00 95.26           C  
ATOM    255  O   VAL A  38       8.654 -22.872  -4.923  1.00 95.26           O  
ATOM    256  CG1 VAL A  38       6.110 -24.800  -5.522  1.00 95.26           C  
ATOM    257  CG2 VAL A  38       5.155 -25.363  -3.313  1.00 95.26           C  
ATOM    258  N   LEU A  39       7.041 -21.345  -4.591  1.00 93.54           N  
ATOM    259  CA  LEU A  39       7.631 -20.313  -5.443  1.00 93.54           C  
ATOM    260  C   LEU A  39       8.967 -19.810  -4.880  1.00 93.54           C  
ATOM    261  CB  LEU A  39       6.627 -19.165  -5.622  1.00 93.54           C  
ATOM    262  O   LEU A  39       9.921 -19.700  -5.645  1.00 93.54           O  
ATOM    263  CG  LEU A  39       5.399 -19.465  -6.495  1.00 93.54           C  
ATOM    264  CD1 LEU A  39       4.471 -18.250  -6.476  1.00 93.54           C  
ATOM    265  CD2 LEU A  39       5.776 -19.763  -7.949  1.00 93.54           C  
ATOM    266  N   VAL A  40       9.086 -19.630  -3.558  1.00 96.47           N  
ATOM    267  CA  VAL A  40      10.361 -19.317  -2.883  1.00 96.47           C  
ATOM    268  C   VAL A  40      11.427 -20.346  -3.250  1.00 96.47           C  
ATOM    269  CB  VAL A  40      10.188 -19.258  -1.349  1.00 96.47           C  
ATOM    270  O   VAL A  40      12.521 -19.975  -3.667  1.00 96.47           O  
ATOM    271  CG1 VAL A  40      11.524 -19.228  -0.593  1.00 96.47           C  
ATOM    272  CG2 VAL A  40       9.422 -18.008  -0.916  1.00 96.47           C  
ATOM    273  N   ARG A  41      11.115 -21.648  -3.168  1.00 95.49           N  
ATOM    274  CA  ARG A  41      12.068 -22.707  -3.548  1.00 95.49           C  
ATOM    275  C   ARG A  41      12.472 -22.622  -5.018  1.00 95.49           C  
ATOM    276  CB  ARG A  41      11.487 -24.093  -3.247  1.00 95.49           C  
ATOM    277  O   ARG A  41      13.638 -22.824  -5.333  1.00 95.49           O  
ATOM    278  CG  ARG A  41      11.395 -24.377  -1.745  1.00 95.49           C  
ATOM    279  CD  ARG A  41      10.747 -25.747  -1.531  1.00 95.49           C  
ATOM    280  NE  ARG A  41      10.631 -26.071  -0.099  1.00 95.49           N  
ATOM    281  NH1 ARG A  41       9.598 -28.107  -0.340  1.00 95.49           N  
ATOM    282  NH2 ARG A  41      10.030 -27.324   1.704  1.00 95.49           N  
ATOM    283  CZ  ARG A  41      10.089 -27.162   0.413  1.00 95.49           C  
ATOM    284  N   GLN A  42      11.530 -22.321  -5.911  1.00 92.32           N  
ATOM    285  CA  GLN A  42      11.807 -22.200  -7.346  1.00 92.32           C  
ATOM    286  C   GLN A  42      12.690 -20.993  -7.670  1.00 92.32           C  
ATOM    287  CB  GLN A  42      10.492 -22.107  -8.131  1.00 92.32           C  
ATOM    288  O   GLN A  42      13.573 -21.107  -8.514  1.00 92.32           O  
ATOM    289  CG  GLN A  42       9.725 -23.435  -8.118  1.00 92.32           C  
ATOM    290  CD  GLN A  42       8.377 -23.354  -8.822  1.00 92.32           C  
ATOM    291  NE2 GLN A  42       7.575 -24.389  -8.765  1.00 92.32           N  
ATOM    292  OE1 GLN A  42       8.029 -22.400  -9.500  1.00 92.32           O  
ATOM    293  N   VAL A  43      12.459 -19.861  -7.004  1.00 93.78           N  
ATOM    294  CA  VAL A  43      13.277 -18.654  -7.151  1.00 93.78           C  
ATOM    295  C   VAL A  43      14.675 -18.903  -6.589  1.00 93.78           C  
ATOM    296  CB  VAL A  43      12.582 -17.459  -6.475  1.00 93.78           C  
ATOM    297  O   VAL A  43      15.657 -18.706  -7.295  1.00 93.78           O  
ATOM    298  CG1 VAL A  43      13.483 -16.230  -6.394  1.00 93.78           C  
ATOM    299  CG2 VAL A  43      11.313 -17.055  -7.242  1.00 93.78           C  
ATOM    300  N   LEU A  44      14.788 -19.424  -5.363  1.00 95.71           N  
ATOM    301  CA  LEU A  44      16.084 -19.655  -4.716  1.00 95.71           C  
ATOM    302  C   LEU A  44      16.935 -20.729  -5.404  1.00 95.71           C  
ATOM    303  CB  LEU A  44      15.874 -20.004  -3.236  1.00 95.71           C  
ATOM    304  O   LEU A  44      18.160 -20.667  -5.315  1.00 95.71           O  
ATOM    305  CG  LEU A  44      15.323 -18.846  -2.386  1.00 95.71           C  
ATOM    306  CD1 LEU A  44      15.128 -19.345  -0.956  1.00 95.71           C  
ATOM    307  CD2 LEU A  44      16.250 -17.628  -2.350  1.00 95.71           C  
ATOM    308  N   ALA A  45      16.307 -21.670  -6.116  1.00 95.18           N  
ATOM    309  CA  ALA A  45      16.999 -22.667  -6.929  1.00 95.18           C  
ATOM    310  C   ALA A  45      17.682 -22.081  -8.180  1.00 95.18           C  
ATOM    311  CB  ALA A  45      15.994 -23.761  -7.312  1.00 95.18           C  
ATOM    312  O   ALA A  45      18.509 -22.762  -8.785  1.00 95.18           O  
ATOM    313  N   ALA A  46      17.353 -20.851  -8.593  1.00 92.45           N  
ATOM    314  CA  ALA A  46      18.073 -20.182  -9.673  1.00 92.45           C  
ATOM    315  C   ALA A  46      19.493 -19.783  -9.228  1.00 92.45           C  
ATOM    316  CB  ALA A  46      17.252 -18.995 -10.189  1.00 92.45           C  
ATOM    317  O   ALA A  46      19.724 -19.468  -8.058  1.00 92.45           O  
ATOM    318  N   GLY A  47      20.441 -19.814 -10.170  1.00 91.53           N  
ATOM    319  CA  GLY A  47      21.849 -19.497  -9.918  1.00 91.53           C  
ATOM    320  C   GLY A  47      22.092 -18.009  -9.654  1.00 91.53           C  
ATOM    321  O   GLY A  47      21.349 -17.161 -10.133  1.00 91.53           O  
ATOM    322  N   GLU A  48      23.154 -17.704  -8.909  1.00 91.77           N  
ATOM    323  CA  GLU A  48      23.486 -16.346  -8.434  1.00 91.77           C  
ATOM    324  C   GLU A  48      24.561 -15.642  -9.277  1.00 91.77           C  
ATOM    325  CB  GLU A  48      23.916 -16.416  -6.959  1.00 91.77           C  
ATOM    326  O   GLU A  48      25.051 -14.586  -8.898  1.00 91.77           O  
ATOM    327  CG  GLU A  48      22.797 -16.964  -6.069  1.00 91.77           C  
ATOM    328  CD  GLU A  48      23.164 -17.004  -4.581  1.00 91.77           C  
ATOM    329  OE1 GLU A  48      22.200 -16.915  -3.774  1.00 91.77           O  
ATOM    330  OE2 GLU A  48      24.356 -17.202  -4.265  1.00 91.77           O  
ATOM    331  N   GLY A  49      24.961 -16.228 -10.406  1.00 90.22           N  
ATOM    332  CA  GLY A  49      25.968 -15.634 -11.283  1.00 90.22           C  
ATOM    333  C   GLY A  49      27.381 -15.679 -10.697  1.00 90.22           C  
ATOM    334  O   GLY A  49      27.767 -16.645 -10.026  1.00 90.22           O  
ATOM    335  N   THR A  50      28.168 -14.655 -11.018  1.00 92.45           N  
ATOM    336  CA  THR A  50      29.595 -14.552 -10.686  1.00 92.45           C  
ATOM    337  C   THR A  50      29.819 -14.155  -9.225  1.00 92.45           C  
ATOM    338  CB  THR A  50      30.284 -13.513 -11.586  1.00 92.45           C  
ATOM    339  O   THR A  50      28.903 -13.755  -8.504  1.00 92.45           O  
ATOM    340  CG2 THR A  50      30.021 -13.727 -13.078  1.00 92.45           C  
ATOM    341  OG1 THR A  50      29.792 -12.271 -11.172  1.00 92.45           O  
ATOM    342  N   ASP A  51      31.069 -14.220  -8.770  1.00 92.33           N  
ATOM    343  CA  ASP A  51      31.412 -13.762  -7.423  1.00 92.33           C  
ATOM    344  C   ASP A  51      31.377 -12.233  -7.282  1.00 92.33           C  
ATOM    345  CB  ASP A  51      32.770 -14.335  -7.012  1.00 92.33           C  
ATOM    346  O   ASP A  51      31.170 -11.743  -6.172  1.00 92.33           O  
ATOM    347  CG  ASP A  51      32.752 -15.864  -6.883  1.00 92.33           C  
ATOM    348  OD1 ASP A  51      31.654 -16.452  -6.668  1.00 92.33           O  
ATOM    349  OD2 ASP A  51      33.856 -16.434  -6.992  1.00 92.33           O  
ATOM    350  N   SER A  52      31.536 -11.472  -8.373  1.00 90.38           N  
ATOM    351  CA  SER A  52      31.373 -10.010  -8.354  1.00 90.38           C  
ATOM    352  C   SER A  52      29.908  -9.642  -8.102  1.00 90.38           C  
ATOM    353  CB  SER A  52      31.853  -9.385  -9.669  1.00 90.38           C  
ATOM    354  O   SER A  52      29.598  -8.945  -7.133  1.00 90.38           O  
ATOM    355  OG  SER A  52      32.029  -7.999  -9.495  1.00 90.38           O  
ATOM    356  N   MET A  53      28.993 -10.239  -8.874  1.00 91.56           N  
ATOM    357  CA  MET A  53      27.546 -10.063  -8.712  1.00 91.56           C  
ATOM    358  C   MET A  53      27.078 -10.432  -7.297  1.00 91.56           C  
ATOM    359  CB  MET A  53      26.815 -10.938  -9.739  1.00 91.56           C  
ATOM    360  O   MET A  53      26.336  -9.678  -6.667  1.00 91.56           O  
ATOM    361  CG  MET A  53      27.079 -10.530 -11.191  1.00 91.56           C  
ATOM    362  SD  MET A  53      26.445 -11.745 -12.378  1.00 91.56           S  
ATOM    363  CE  MET A  53      24.694 -11.341 -12.236  1.00 91.56           C  
ATOM    364  N   LYS A  54      27.559 -11.557  -6.745  1.00 93.88           N  
ATOM    365  CA  LYS A  54      27.240 -11.973  -5.366  1.00 93.88           C  
ATOM    366  C   LYS A  54      27.729 -10.983  -4.313  1.00 93.88           C  
ATOM    367  CB  LYS A  54      27.859 -13.337  -5.059  1.00 93.88           C  
ATOM    368  O   LYS A  54      27.033 -10.776  -3.324  1.00 93.88           O  
ATOM    369  CG  LYS A  54      27.184 -14.494  -5.802  1.00 93.88           C  
ATOM    370  CD  LYS A  54      28.018 -15.757  -5.567  1.00 93.88           C  
ATOM    371  CE  LYS A  54      27.796 -16.776  -6.676  1.00 93.88           C  
ATOM    372  NZ  LYS A  54      28.984 -17.657  -6.782  1.00 93.88           N  
ATOM    373  N   LYS A  55      28.911 -10.380  -4.491  1.00 90.80           N  
ATOM    374  CA  LYS A  55      29.452  -9.388  -3.544  1.00 90.80           C  
ATOM    375  C   LYS A  55      28.585  -8.132  -3.495  1.00 90.80           C  
ATOM    376  CB  LYS A  55      30.890  -9.013  -3.921  1.00 90.80           C  
ATOM    377  O   LYS A  55      28.296  -7.653  -2.402  1.00 90.80           O  
ATOM    378  CG  LYS A  55      31.913 -10.082  -3.520  1.00 90.80           C  
ATOM    379  CD  LYS A  55      33.253  -9.764  -4.193  1.00 90.80           C  
ATOM    380  CE  LYS A  55      34.278 -10.866  -3.927  1.00 90.80           C  
ATOM    381  NZ  LYS A  55      35.535 -10.601  -4.670  1.00 90.80           N  
ATOM    382  N   ILE A  56      28.151  -7.635  -4.652  1.00 90.17           N  
ATOM    383  CA  ILE A  56      27.246  -6.480  -4.747  1.00 90.17           C  
ATOM    384  C   ILE A  56      25.895  -6.827  -4.118  1.00 90.17           C  
ATOM    385  CB  ILE A  56      27.105  -6.050  -6.220  1.00 90.17           C  
ATOM    386  O   ILE A  56      25.423  -6.126  -3.224  1.00 90.17           O  
ATOM    387  CG1 ILE A  56      28.451  -5.510  -6.754  1.00 90.17           C  
ATOM    388  CG2 ILE A  56      26.025  -4.970  -6.388  1.00 90.17           C  
ATOM    389  CD1 ILE A  56      28.562  -5.638  -8.271  1.00 90.17           C  
ATOM    390  N   ALA A  57      25.323  -7.974  -4.491  1.00 92.00           N  
ATOM    391  CA  ALA A  57      24.062  -8.447  -3.931  1.00 92.00           C  
ATOM    392  C   ALA A  57      24.119  -8.616  -2.404  1.00 92.00           C  
ATOM    393  CB  ALA A  57      23.708  -9.767  -4.616  1.00 92.00           C  
ATOM    394  O   ALA A  57      23.154  -8.299  -1.714  1.00 92.00           O  
ATOM    395  N   ALA A  58      25.243  -9.086  -1.856  1.00 92.43           N  
ATOM    396  CA  ALA A  58      25.438  -9.205  -0.414  1.00 92.43           C  
ATOM    397  C   ALA A  58      25.434  -7.837   0.288  1.00 92.43           C  
ATOM    398  CB  ALA A  58      26.736  -9.974  -0.146  1.00 92.43           C  
ATOM    399  O   ALA A  58      24.828  -7.714   1.351  1.00 92.43           O  
ATOM    400  N   ALA A  59      26.041  -6.809  -0.313  1.00 89.93           N  
ATOM    401  CA  ALA A  59      26.027  -5.450   0.230  1.00 89.93           C  
ATOM    402  C   ALA A  59      24.610  -4.850   0.240  1.00 89.93           C  
ATOM    403  CB  ALA A  59      27.011  -4.593  -0.575  1.00 89.93           C  
ATOM    404  O   ALA A  59      24.181  -4.296   1.253  1.00 89.93           O  
ATOM    405  N   VAL A  60      23.848  -5.038  -0.845  1.00 92.47           N  
ATOM    406  CA  VAL A  60      22.434  -4.627  -0.914  1.00 92.47           C  
ATOM    407  C   VAL A  60      21.597  -5.375   0.131  1.00 92.47           C  
ATOM    408  CB  VAL A  60      21.870  -4.834  -2.336  1.00 92.47           C  
ATOM    409  O   VAL A  60      20.808  -4.780   0.864  1.00 92.47           O  
ATOM    410  CG1 VAL A  60      20.382  -4.473  -2.423  1.00 92.47           C  
ATOM    411  CG2 VAL A  60      22.622  -3.970  -3.357  1.00 92.47           C  
ATOM    412  N   GLN A  61      21.808  -6.687   0.274  1.00 92.96           N  
ATOM    413  CA  GLN A  61      21.136  -7.498   1.292  1.00 92.96           C  
ATOM    414  C   GLN A  61      21.440  -7.023   2.714  1.00 92.96           C  
ATOM    415  CB  GLN A  61      21.555  -8.969   1.150  1.00 92.96           C  
ATOM    416  O   GLN A  61      20.538  -6.984   3.552  1.00 92.96           O  
ATOM    417  CG  GLN A  61      20.832  -9.638  -0.018  1.00 92.96           C  
ATOM    418  CD  GLN A  61      21.280 -11.065  -0.283  1.00 92.96           C  
ATOM    419  NE2 GLN A  61      21.317 -11.474  -1.532  1.00 92.96           N  
ATOM    420  OE1 GLN A  61      21.513 -11.858   0.620  1.00 92.96           O  
ATOM    421  N   GLU A  62      22.692  -6.687   3.012  1.00 91.37           N  
ATOM    422  CA  GLU A  62      23.094  -6.180   4.322  1.00 91.37           C  
ATOM    423  C   GLU A  62      22.400  -4.850   4.634  1.00 91.37           C  
ATOM    424  CB  GLU A  62      24.624  -6.069   4.371  1.00 91.37           C  
ATOM    425  O   GLU A  62      21.753  -4.736   5.680  1.00 91.37           O  
ATOM    426  CG  GLU A  62      25.118  -5.671   5.769  1.00 91.37           C  
ATOM    427  CD  GLU A  62      26.650  -5.604   5.880  1.00 91.37           C  
ATOM    428  OE1 GLU A  62      27.113  -5.178   6.962  1.00 91.37           O  
ATOM    429  OE2 GLU A  62      27.350  -6.002   4.921  1.00 91.37           O  
ATOM    430  N   GLY A  63      22.446  -3.891   3.702  1.00 90.26           N  
ATOM    431  CA  GLY A  63      21.804  -2.584   3.859  1.00 90.26           C  
ATOM    432  C   GLY A  63      20.290  -2.685   4.059  1.00 90.26           C  
ATOM    433  O   GLY A  63      19.747  -2.114   5.007  1.00 90.26           O  
ATOM    434  N   ALA A  64      19.611  -3.489   3.237  1.00 91.81           N  
ATOM    435  CA  ALA A  64      18.162  -3.672   3.314  1.00 91.81           C  
ATOM    436  C   ALA A  64      17.729  -4.333   4.635  1.00 91.81           C  
ATOM    437  CB  ALA A  64      17.735  -4.484   2.085  1.00 91.81           C  
ATOM    438  O   ALA A  64      16.780  -3.890   5.292  1.00 91.81           O  
ATOM    439  N   ASN A  65      18.454  -5.367   5.079  1.00 90.89           N  
ATOM    440  CA  ASN A  65      18.175  -6.029   6.355  1.00 90.89           C  
ATOM    441  C   ASN A  65      18.433  -5.103   7.553  1.00 90.89           C  
ATOM    442  CB  ASN A  65      19.015  -7.309   6.472  1.00 90.89           C  
ATOM    443  O   ASN A  65      17.644  -5.104   8.503  1.00 90.89           O  
ATOM    444  CG  ASN A  65      18.512  -8.436   5.590  1.00 90.89           C  
ATOM    445  ND2 ASN A  65      19.394  -9.126   4.915  1.00 90.89           N  
ATOM    446  OD1 ASN A  65      17.334  -8.746   5.517  1.00 90.89           O  
ATOM    447  N   ALA A  66      19.509  -4.311   7.516  1.00 88.70           N  
ATOM    448  CA  ALA A  66      19.830  -3.351   8.568  1.00 88.70           C  
ATOM    449  C   ALA A  66      18.740  -2.274   8.702  1.00 88.70           C  
ATOM    450  CB  ALA A  66      21.203  -2.738   8.271  1.00 88.70           C  
ATOM    451  O   ALA A  66      18.301  -1.981   9.822  1.00 88.70           O  
ATOM    452  N   TYR A  67      18.251  -1.748   7.574  1.00 90.68           N  
ATOM    453  CA  TYR A  67      17.155  -0.783   7.545  1.00 90.68           C  
ATOM    454  C   TYR A  67      15.878  -1.349   8.178  1.00 90.68           C  
ATOM    455  CB  TYR A  67      16.895  -0.323   6.106  1.00 90.68           C  
ATOM    456  O   TYR A  67      15.378  -0.780   9.154  1.00 90.68           O  
ATOM    457  CG  TYR A  67      15.709   0.616   6.017  1.00 90.68           C  
ATOM    458  CD1 TYR A  67      14.415   0.110   5.786  1.00 90.68           C  
ATOM    459  CD2 TYR A  67      15.901   1.994   6.213  1.00 90.68           C  
ATOM    460  CE1 TYR A  67      13.308   0.978   5.774  1.00 90.68           C  
ATOM    461  CE2 TYR A  67      14.802   2.871   6.181  1.00 90.68           C  
ATOM    462  OH  TYR A  67      12.455   3.213   5.919  1.00 90.68           O  
ATOM    463  CZ  TYR A  67      13.506   2.360   5.964  1.00 90.68           C  
ATOM    464  N   LEU A  68      15.373  -2.494   7.692  1.00 87.15           N  
ATOM    465  CA  LEU A  68      14.126  -3.068   8.217  1.00 87.15           C  
ATOM    466  C   LEU A  68      14.243  -3.439   9.697  1.00 87.15           C  
ATOM    467  CB  LEU A  68      13.682  -4.309   7.421  1.00 87.15           C  
ATOM    468  O   LEU A  68      13.317  -3.184  10.465  1.00 87.15           O  
ATOM    469  CG  LEU A  68      12.984  -4.053   6.073  1.00 87.15           C  
ATOM    470  CD1 LEU A  68      12.325  -5.362   5.635  1.00 87.15           C  
ATOM    471  CD2 LEU A  68      11.850  -3.029   6.135  1.00 87.15           C  
ATOM    472  N   ALA A  69      15.375  -3.997  10.134  1.00 88.49           N  
ATOM    473  CA  ALA A  69      15.580  -4.323  11.543  1.00 88.49           C  
ATOM    474  C   ALA A  69      15.498  -3.073  12.438  1.00 88.49           C  
ATOM    475  CB  ALA A  69      16.932  -5.027  11.691  1.00 88.49           C  
ATOM    476  O   ALA A  69      14.889  -3.108  13.514  1.00 88.49           O  
ATOM    477  N   ARG A  70      16.080  -1.953  11.990  1.00 88.72           N  
ATOM    478  CA  ARG A  70      16.022  -0.673  12.707  1.00 88.72           C  
ATOM    479  C   ARG A  70      14.611  -0.085  12.680  1.00 88.72           C  
ATOM    480  CB  ARG A  70      17.069   0.275  12.109  1.00 88.72           C  
ATOM    481  O   ARG A  70      14.124   0.334  13.729  1.00 88.72           O  
ATOM    482  CG  ARG A  70      17.348   1.494  13.001  1.00 88.72           C  
ATOM    483  CD  ARG A  70      18.385   2.377  12.297  1.00 88.72           C  
ATOM    484  NE  ARG A  70      18.663   3.646  13.001  1.00 88.72           N  
ATOM    485  NH1 ARG A  70      20.519   4.253  11.756  1.00 88.72           N  
ATOM    486  NH2 ARG A  70      19.812   5.575  13.403  1.00 88.72           N  
ATOM    487  CZ  ARG A  70      19.657   4.480  12.714  1.00 88.72           C  
ATOM    488  N   GLN A  71      13.939  -0.120  11.530  1.00 89.27           N  
ATOM    489  CA  GLN A  71      12.563   0.347  11.380  1.00 89.27           C  
ATOM    490  C   GLN A  71      11.611  -0.420  12.305  1.00 89.27           C  
ATOM    491  CB  GLN A  71      12.141   0.230   9.907  1.00 89.27           C  
ATOM    492  O   GLN A  71      10.913   0.196  13.107  1.00 89.27           O  
ATOM    493  CG  GLN A  71      10.783   0.900   9.651  1.00 89.27           C  
ATOM    494  CD  GLN A  71      10.391   0.805   8.184  1.00 89.27           C  
ATOM    495  NE2 GLN A  71      10.130   1.906   7.520  1.00 89.27           N  
ATOM    496  OE1 GLN A  71      10.315  -0.269   7.618  1.00 89.27           O  
ATOM    497  N   LEU A  72      11.633  -1.755  12.278  1.00 87.99           N  
ATOM    498  CA  LEU A  72      10.768  -2.591  13.116  1.00 87.99           C  
ATOM    499  C   LEU A  72      11.012  -2.373  14.613  1.00 87.99           C  
ATOM    500  CB  LEU A  72      10.971  -4.072  12.753  1.00 87.99           C  
ATOM    501  O   LEU A  72      10.059  -2.361  15.390  1.00 87.99           O  
ATOM    502  CG  LEU A  72      10.440  -4.475  11.364  1.00 87.99           C  
ATOM    503  CD1 LEU A  72      10.780  -5.945  11.108  1.00 87.99           C  
ATOM    504  CD2 LEU A  72       8.926  -4.302  11.242  1.00 87.99           C  
ATOM    505  N   ARG A  73      12.262  -2.139  15.032  1.00 87.89           N  
ATOM    506  CA  ARG A  73      12.575  -1.809  16.431  1.00 87.89           C  
ATOM    507  C   ARG A  73      11.938  -0.486  16.857  1.00 87.89           C  
ATOM    508  CB  ARG A  73      14.096  -1.798  16.626  1.00 87.89           C  
ATOM    509  O   ARG A  73      11.352  -0.417  17.935  1.00 87.89           O  
ATOM    510  CG  ARG A  73      14.480  -1.600  18.101  1.00 87.89           C  
ATOM    511  CD  ARG A  73      15.999  -1.537  18.285  1.00 87.89           C  
ATOM    512  NE  ARG A  73      16.649  -2.823  17.965  1.00 87.89           N  
ATOM    513  NH1 ARG A  73      18.794  -2.036  17.725  1.00 87.89           N  
ATOM    514  NH2 ARG A  73      18.377  -4.206  17.430  1.00 87.89           N  
ATOM    515  CZ  ARG A  73      17.931  -3.014  17.710  1.00 87.89           C  
ATOM    516  N   THR A  74      12.034   0.548  16.022  1.00 85.02           N  
ATOM    517  CA  THR A  74      11.415   1.852  16.296  1.00 85.02           C  
ATOM    518  C   THR A  74       9.892   1.747  16.307  1.00 85.02           C  
ATOM    519  CB  THR A  74      11.888   2.892  15.270  1.00 85.02           C  
ATOM    520  O   THR A  74       9.247   2.239  17.232  1.00 85.02           O  
ATOM    521  CG2 THR A  74      11.301   4.283  15.510  1.00 85.02           C  
ATOM    522  OG1 THR A  74      13.283   3.043  15.381  1.00 85.02           O  
ATOM    523  N   LEU A  75       9.310   1.054  15.326  1.00 86.89           N  
ATOM    524  CA  LEU A  75       7.863   0.870  15.216  1.00 86.89           C  
ATOM    525  C   LEU A  75       7.282  -0.005  16.324  1.00 86.89           C  
ATOM    526  CB  LEU A  75       7.519   0.291  13.835  1.00 86.89           C  
ATOM    527  O   LEU A  75       6.151   0.231  16.740  1.00 86.89           O  
ATOM    528  CG  LEU A  75       7.829   1.227  12.656  1.00 86.89           C  
ATOM    529  CD1 LEU A  75       7.387   0.564  11.353  1.00 86.89           C  
ATOM    530  CD2 LEU A  75       7.139   2.577  12.811  1.00 86.89           C  
ATOM    531  N   GLY A  76       8.052  -0.956  16.857  1.00 86.63           N  
ATOM    532  CA  GLY A  76       7.634  -1.785  17.985  1.00 86.63           C  
ATOM    533  C   GLY A  76       7.233  -0.955  19.207  1.00 86.63           C  
ATOM    534  O   GLY A  76       6.227  -1.252  19.845  1.00 86.63           O  
ATOM    535  N   VAL A  77       7.946   0.142  19.486  1.00 85.21           N  
ATOM    536  CA  VAL A  77       7.599   1.057  20.588  1.00 85.21           C  
ATOM    537  C   VAL A  77       6.251   1.734  20.331  1.00 85.21           C  
ATOM    538  CB  VAL A  77       8.703   2.109  20.810  1.00 85.21           C  
ATOM    539  O   VAL A  77       5.389   1.747  21.209  1.00 85.21           O  
ATOM    540  CG1 VAL A  77       8.371   3.036  21.988  1.00 85.21           C  
ATOM    541  CG2 VAL A  77      10.054   1.443  21.105  1.00 85.21           C  
ATOM    542  N   PHE A  78       6.033   2.244  19.116  1.00 85.00           N  
ATOM    543  CA  PHE A  78       4.760   2.862  18.734  1.00 85.00           C  
ATOM    544  C   PHE A  78       3.599   1.867  18.780  1.00 85.00           C  
ATOM    545  CB  PHE A  78       4.876   3.487  17.338  1.00 85.00           C  
ATOM    546  O   PHE A  78       2.536   2.200  19.301  1.00 85.00           O  
ATOM    547  CG  PHE A  78       5.592   4.820  17.332  1.00 85.00           C  
ATOM    548  CD1 PHE A  78       4.870   5.999  17.593  1.00 85.00           C  
ATOM    549  CD2 PHE A  78       6.972   4.891  17.068  1.00 85.00           C  
ATOM    550  CE1 PHE A  78       5.523   7.244  17.585  1.00 85.00           C  
ATOM    551  CE2 PHE A  78       7.627   6.134  17.066  1.00 85.00           C  
ATOM    552  CZ  PHE A  78       6.902   7.311  17.322  1.00 85.00           C  
ATOM    553  N   ALA A  79       3.802   0.638  18.300  1.00 88.94           N  
ATOM    554  CA  ALA A  79       2.790  -0.411  18.337  1.00 88.94           C  
ATOM    555  C   ALA A  79       2.375  -0.746  19.779  1.00 88.94           C  
ATOM    556  CB  ALA A  79       3.330  -1.640  17.598  1.00 88.94           C  
ATOM    557  O   ALA A  79       1.185  -0.859  20.059  1.00 88.94           O  
ATOM    558  N   VAL A  80       3.329  -0.825  20.713  1.00 90.23           N  
ATOM    559  CA  VAL A  80       3.033  -1.042  22.139  1.00 90.23           C  
ATOM    560  C   VAL A  80       2.230   0.122  22.726  1.00 90.23           C  
ATOM    561  CB  VAL A  80       4.332  -1.285  22.930  1.00 90.23           C  
ATOM    562  O   VAL A  80       1.262  -0.105  23.449  1.00 90.23           O  
ATOM    563  CG1 VAL A  80       4.101  -1.329  24.445  1.00 90.23           C  
ATOM    564  CG2 VAL A  80       4.952  -2.635  22.546  1.00 90.23           C  
ATOM    565  N   VAL A  81       2.573   1.369  22.394  1.00 88.15           N  
ATOM    566  CA  VAL A  81       1.809   2.539  22.859  1.00 88.15           C  
ATOM    567  C   VAL A  81       0.376   2.503  22.322  1.00 88.15           C  
ATOM    568  CB  VAL A  81       2.526   3.850  22.487  1.00 88.15           C  
ATOM    569  O   VAL A  81      -0.573   2.609  23.098  1.00 88.15           O  
ATOM    570  CG1 VAL A  81       1.675   5.088  22.799  1.00 88.15           C  
ATOM    571  CG2 VAL A  81       3.838   3.989  23.271  1.00 88.15           C  
ATOM    572  N   VAL A  82       0.197   2.300  21.013  1.00 88.76           N  
ATOM    573  CA  VAL A  82      -1.132   2.253  20.382  1.00 88.76           C  
ATOM    574  C   VAL A  82      -1.960   1.081  20.912  1.00 88.76           C  
ATOM    575  CB  VAL A  82      -1.020   2.224  18.847  1.00 88.76           C  
ATOM    576  O   VAL A  82      -3.148   1.253  21.167  1.00 88.76           O  
ATOM    577  CG1 VAL A  82      -2.390   2.077  18.169  1.00 88.76           C  
ATOM    578  CG2 VAL A  82      -0.407   3.535  18.333  1.00 88.76           C  
ATOM    579  N   PHE A  83      -1.343  -0.072  21.177  1.00 92.13           N  
ATOM    580  CA  PHE A  83      -2.001  -1.225  21.794  1.00 92.13           C  
ATOM    581  C   PHE A  83      -2.712  -0.865  23.107  1.00 92.13           C  
ATOM    582  CB  PHE A  83      -0.947  -2.314  22.023  1.00 92.13           C  
ATOM    583  O   PHE A  83      -3.886  -1.207  23.284  1.00 92.13           O  
ATOM    584  CG  PHE A  83      -1.429  -3.492  22.837  1.00 92.13           C  
ATOM    585  CD1 PHE A  83      -1.235  -3.540  24.230  1.00 92.13           C  
ATOM    586  CD2 PHE A  83      -2.066  -4.554  22.185  1.00 92.13           C  
ATOM    587  CE1 PHE A  83      -1.671  -4.660  24.957  1.00 92.13           C  
ATOM    588  CE2 PHE A  83      -2.502  -5.677  22.907  1.00 92.13           C  
ATOM    589  CZ  PHE A  83      -2.297  -5.733  24.295  1.00 92.13           C  
ATOM    590  N   PHE A  84      -2.032  -0.137  24.001  1.00 91.16           N  
ATOM    591  CA  PHE A  84      -2.622   0.317  25.262  1.00 91.16           C  
ATOM    592  C   PHE A  84      -3.636   1.445  25.058  1.00 91.16           C  
ATOM    593  CB  PHE A  84      -1.521   0.747  26.238  1.00 91.16           C  
ATOM    594  O   PHE A  84      -4.674   1.447  25.715  1.00 91.16           O  
ATOM    595  CG  PHE A  84      -0.686  -0.402  26.767  1.00 91.16           C  
ATOM    596  CD1 PHE A  84      -1.288  -1.404  27.552  1.00 91.16           C  
ATOM    597  CD2 PHE A  84       0.692  -0.467  26.494  1.00 91.16           C  
ATOM    598  CE1 PHE A  84      -0.520  -2.473  28.046  1.00 91.16           C  
ATOM    599  CE2 PHE A  84       1.460  -1.535  26.989  1.00 91.16           C  
ATOM    600  CZ  PHE A  84       0.854  -2.541  27.760  1.00 91.16           C  
ATOM    601  N   LEU A  85      -3.395   2.367  24.121  1.00 87.48           N  
ATOM    602  CA  LEU A  85      -4.367   3.417  23.794  1.00 87.48           C  
ATOM    603  C   LEU A  85      -5.688   2.833  23.275  1.00 87.48           C  
ATOM    604  CB  LEU A  85      -3.768   4.392  22.767  1.00 87.48           C  
ATOM    605  O   LEU A  85      -6.759   3.304  23.654  1.00 87.48           O  
ATOM    606  CG  LEU A  85      -2.624   5.276  23.298  1.00 87.48           C  
ATOM    607  CD1 LEU A  85      -2.071   6.124  22.152  1.00 87.48           C  
ATOM    608  CD2 LEU A  85      -3.082   6.216  24.414  1.00 87.48           C  
ATOM    609  N   LEU A  86      -5.634   1.763  22.478  1.00 86.43           N  
ATOM    610  CA  LEU A  86      -6.826   1.062  22.000  1.00 86.43           C  
ATOM    611  C   LEU A  86      -7.629   0.407  23.129  1.00 86.43           C  
ATOM    612  CB  LEU A  86      -6.425   0.003  20.963  1.00 86.43           C  
ATOM    613  O   LEU A  86      -8.840   0.254  22.985  1.00 86.43           O  
ATOM    614  CG  LEU A  86      -5.999   0.540  19.590  1.00 86.43           C  
ATOM    615  CD1 LEU A  86      -5.626  -0.657  18.718  1.00 86.43           C  
ATOM    616  CD2 LEU A  86      -7.108   1.340  18.908  1.00 86.43           C  
ATOM    617  N   MET A  87      -7.012   0.063  24.264  1.00 86.43           N  
ATOM    618  CA  MET A  87      -7.748  -0.464  25.424  1.00 86.43           C  
ATOM    619  C   MET A  87      -8.577   0.611  26.135  1.00 86.43           C  
ATOM    620  CB  MET A  87      -6.794  -1.110  26.434  1.00 86.43           C  
ATOM    621  O   MET A  87      -9.550   0.282  26.814  1.00 86.43           O  
ATOM    622  CG  MET A  87      -6.123  -2.360  25.876  1.00 86.43           C  
ATOM    623  SD  MET A  87      -5.101  -3.216  27.096  1.00 86.43           S  
ATOM    624  CE  MET A  87      -4.762  -4.700  26.127  1.00 86.43           C  
ATOM    625  N   LEU A  88      -8.213   1.888  25.974  1.00 84.82           N  
ATOM    626  CA  LEU A  88      -8.924   3.017  26.578  1.00 84.82           C  
ATOM    627  C   LEU A  88     -10.184   3.409  25.796  1.00 84.82           C  
ATOM    628  CB  LEU A  88      -7.975   4.224  26.699  1.00 84.82           C  
ATOM    629  O   LEU A  88     -11.058   4.087  26.337  1.00 84.82           O  
ATOM    630  CG  LEU A  88      -6.677   3.969  27.485  1.00 84.82           C  
ATOM    631  CD1 LEU A  88      -5.835   5.245  27.499  1.00 84.82           C  
ATOM    632  CD2 LEU A  88      -6.949   3.547  28.931  1.00 84.82           C  
ATOM    633  N   LEU A  89     -10.288   2.999  24.530  1.00 84.84           N  
ATOM    634  CA  LEU A  89     -11.440   3.319  23.694  1.00 84.84           C  
ATOM    635  C   LEU A  89     -12.672   2.484  24.092  1.00 84.84           C  
ATOM    636  CB  LEU A  89     -11.085   3.138  22.211  1.00 84.84           C  
ATOM    637  O   LEU A  89     -12.527   1.302  24.425  1.00 84.84           O  
ATOM    638  CG  LEU A  89     -10.082   4.138  21.631  1.00 84.84           C  
ATOM    639  CD1 LEU A  89      -9.834   3.761  20.173  1.00 84.84           C  
ATOM    640  CD2 LEU A  89     -10.595   5.577  21.682  1.00 84.84           C  
ATOM    641  N   PRO A  90     -13.893   3.048  24.002  1.00 79.94           N  
ATOM    642  CA  PRO A  90     -15.125   2.323  24.291  1.00 79.94           C  
ATOM    643  C   PRO A  90     -15.246   1.022  23.484  1.00 79.94           C  
ATOM    644  CB  PRO A  90     -16.272   3.289  23.972  1.00 79.94           C  
ATOM    645  O   PRO A  90     -14.840   0.953  22.321  1.00 79.94           O  
ATOM    646  CG  PRO A  90     -15.627   4.668  24.088  1.00 79.94           C  
ATOM    647  CD  PRO A  90     -14.200   4.417  23.613  1.00 79.94           C  
ATOM    648  N   ALA A  91     -15.798   0.000  24.134  1.00 80.27           N  
ATOM    649  CA  ALA A  91     -16.363  -1.205  23.528  1.00 80.27           C  
ATOM    650  C   ALA A  91     -17.335  -1.835  24.535  1.00 80.27           C  
ATOM    651  CB  ALA A  91     -15.274  -2.213  23.143  1.00 80.27           C  
ATOM    652  O   ALA A  91     -17.233  -1.521  25.734  1.00 80.27           O  
ATOM    653  N   ASP A  92     -18.209  -2.713  24.047  1.00 78.69           N  
ATOM    654  CA  ASP A  92     -19.319  -3.291  24.814  1.00 78.69           C  
ATOM    655  C   ASP A  92     -18.785  -4.136  25.972  1.00 78.69           C  
ATOM    656  CB  ASP A  92     -20.221  -4.154  23.909  1.00 78.69           C  
ATOM    657  O   ASP A  92     -19.145  -3.915  27.124  1.00 78.69           O  
ATOM    658  CG  ASP A  92     -20.639  -3.504  22.590  1.00 78.69           C  
ATOM    659  OD1 ASP A  92     -20.501  -2.269  22.422  1.00 78.69           O  
ATOM    660  OD2 ASP A  92     -20.951  -4.258  21.641  1.00 78.69           O  
ATOM    661  N   ASP A  93     -17.817  -5.006  25.668  1.00 83.65           N  
ATOM    662  CA  ASP A  93     -17.248  -5.960  26.613  1.00 83.65           C  
ATOM    663  C   ASP A  93     -15.720  -5.966  26.603  1.00 83.65           C  
ATOM    664  CB  ASP A  93     -17.766  -7.368  26.300  1.00 83.65           C  
ATOM    665  O   ASP A  93     -15.054  -5.580  25.634  1.00 83.65           O  
ATOM    666  CG  ASP A  93     -19.256  -7.510  26.596  1.00 83.65           C  
ATOM    667  OD1 ASP A  93     -19.637  -7.155  27.732  1.00 83.65           O  
ATOM    668  OD2 ASP A  93     -19.953  -8.051  25.716  1.00 83.65           O  
ATOM    669  N   TRP A  94     -15.138  -6.487  27.685  1.00 86.02           N  
ATOM    670  CA  TRP A  94     -13.688  -6.633  27.811  1.00 86.02           C  
ATOM    671  C   TRP A  94     -13.080  -7.519  26.715  1.00 86.02           C  
ATOM    672  CB  TRP A  94     -13.345  -7.176  29.200  1.00 86.02           C  
ATOM    673  O   TRP A  94     -11.992  -7.221  26.226  1.00 86.02           O  
ATOM    674  CG  TRP A  94     -11.879  -7.146  29.491  1.00 86.02           C  
ATOM    675  CD1 TRP A  94     -11.063  -8.220  29.587  1.00 86.02           C  
ATOM    676  CD2 TRP A  94     -11.026  -5.975  29.658  1.00 86.02           C  
ATOM    677  CE2 TRP A  94      -9.686  -6.419  29.859  1.00 86.02           C  
ATOM    678  CE3 TRP A  94     -11.253  -4.580  29.648  1.00 86.02           C  
ATOM    679  NE1 TRP A  94      -9.768  -7.795  29.817  1.00 86.02           N  
ATOM    680  CH2 TRP A  94      -8.878  -4.143  30.017  1.00 86.02           C  
ATOM    681  CZ2 TRP A  94      -8.621  -5.525  30.040  1.00 86.02           C  
ATOM    682  CZ3 TRP A  94     -10.190  -3.673  29.823  1.00 86.02           C  
ATOM    683  N   ASN A  95     -13.804  -8.552  26.269  1.00 85.92           N  
ATOM    684  CA  ASN A  95     -13.364  -9.425  25.177  1.00 85.92           C  
ATOM    685  C   ASN A  95     -13.193  -8.655  23.863  1.00 85.92           C  
ATOM    686  CB  ASN A  95     -14.366 -10.579  25.002  1.00 85.92           C  
ATOM    687  O   ASN A  95     -12.199  -8.857  23.170  1.00 85.92           O  
ATOM    688  CG  ASN A  95     -14.276 -11.626  26.097  1.00 85.92           C  
ATOM    689  ND2 ASN A  95     -15.261 -12.485  26.191  1.00 85.92           N  
ATOM    690  OD1 ASN A  95     -13.337 -11.689  26.872  1.00 85.92           O  
ATOM    691  N   GLN A  96     -14.104  -7.731  23.543  1.00 83.65           N  
ATOM    692  CA  GLN A  96     -13.985  -6.892  22.349  1.00 83.65           C  
ATOM    693  C   GLN A  96     -12.814  -5.908  22.475  1.00 83.65           C  
ATOM    694  CB  GLN A  96     -15.291  -6.126  22.105  1.00 83.65           C  
ATOM    695  O   GLN A  96     -12.054  -5.736  21.523  1.00 83.65           O  
ATOM    696  CG  GLN A  96     -16.508  -7.010  21.768  1.00 83.65           C  
ATOM    697  CD  GLN A  96     -17.766  -6.167  21.555  1.00 83.65           C  
ATOM    698  NE2 GLN A  96     -18.927  -6.765  21.424  1.00 83.65           N  
ATOM    699  OE1 GLN A  96     -17.708  -4.942  21.517  1.00 83.65           O  
ATOM    700  N   ARG A  97     -12.609  -5.302  23.658  1.00 87.78           N  
ATOM    701  CA  ARG A  97     -11.473  -4.387  23.903  1.00 87.78           C  
ATOM    702  C   ARG A  97     -10.134  -5.096  23.751  1.00 87.78           C  
ATOM    703  CB  ARG A  97     -11.540  -3.737  25.295  1.00 87.78           C  
ATOM    704  O   ARG A  97      -9.268  -4.625  23.016  1.00 87.78           O  
ATOM    705  CG  ARG A  97     -12.782  -2.868  25.443  1.00 87.78           C  
ATOM    706  CD  ARG A  97     -12.795  -2.061  26.735  1.00 87.78           C  
ATOM    707  NE  ARG A  97     -14.122  -1.452  26.919  1.00 87.78           N  
ATOM    708  NH1 ARG A  97     -13.696  -0.381  28.895  1.00 87.78           N  
ATOM    709  NH2 ARG A  97     -15.759  -0.340  27.996  1.00 87.78           N  
ATOM    710  CZ  ARG A  97     -14.515  -0.720  27.936  1.00 87.78           C  
ATOM    711  N   ALA A  98      -9.979  -6.234  24.427  1.00 89.33           N  
ATOM    712  CA  ALA A  98      -8.771  -7.044  24.358  1.00 89.33           C  
ATOM    713  C   ALA A  98      -8.560  -7.590  22.940  1.00 89.33           C  
ATOM    714  CB  ALA A  98      -8.871  -8.166  25.397  1.00 89.33           C  
ATOM    715  O   ALA A  98      -7.459  -7.480  22.405  1.00 89.33           O  
ATOM    716  N   GLY A  99      -9.622  -8.098  22.308  1.00 90.16           N  
ATOM    717  CA  GLY A  99      -9.604  -8.587  20.935  1.00 90.16           C  
ATOM    718  C   GLY A  99      -9.114  -7.529  19.955  1.00 90.16           C  
ATOM    719  O   GLY A  99      -8.157  -7.781  19.229  1.00 90.16           O  
ATOM    720  N   ARG A 100      -9.691  -6.323  19.987  1.00 92.05           N  
ATOM    721  CA  ARG A 100      -9.288  -5.194  19.135  1.00 92.05           C  
ATOM    722  C   ARG A 100      -7.803  -4.853  19.288  1.00 92.05           C  
ATOM    723  CB  ARG A 100     -10.191  -3.995  19.462  1.00 92.05           C  
ATOM    724  O   ARG A 100      -7.105  -4.717  18.286  1.00 92.05           O  
ATOM    725  CG  ARG A 100      -9.899  -2.787  18.562  1.00 92.05           C  
ATOM    726  CD  ARG A 100     -10.833  -1.613  18.853  1.00 92.05           C  
ATOM    727  NE  ARG A 100     -10.650  -1.052  20.207  1.00 92.05           N  
ATOM    728  NH1 ARG A 100     -12.541   0.268  20.243  1.00 92.05           N  
ATOM    729  NH2 ARG A 100     -11.401  -0.115  22.116  1.00 92.05           N  
ATOM    730  CZ  ARG A 100     -11.524  -0.291  20.836  1.00 92.05           C  
ATOM    731  N   SER A 101      -7.297  -4.756  20.519  1.00 93.60           N  
ATOM    732  CA  SER A 101      -5.876  -4.472  20.766  1.00 93.60           C  
ATOM    733  C   SER A 101      -4.959  -5.627  20.332  1.00 93.60           C  
ATOM    734  CB  SER A 101      -5.653  -4.138  22.244  1.00 93.60           C  
ATOM    735  O   SER A 101      -3.917  -5.393  19.725  1.00 93.60           O  
ATOM    736  OG  SER A 101      -6.212  -2.881  22.565  1.00 93.60           O  
ATOM    737  N   ILE A 102      -5.332  -6.885  20.581  1.00 94.12           N  
ATOM    738  CA  ILE A 102      -4.539  -8.053  20.156  1.00 94.12           C  
ATOM    739  C   ILE A 102      -4.489  -8.141  18.629  1.00 94.12           C  
ATOM    740  CB  ILE A 102      -5.101  -9.348  20.787  1.00 94.12           C  
ATOM    741  O   ILE A 102      -3.415  -8.312  18.053  1.00 94.12           O  
ATOM    742  CG1 ILE A 102      -4.835  -9.351  22.310  1.00 94.12           C  
ATOM    743  CG2 ILE A 102      -4.477 -10.605  20.146  1.00 94.12           C  
ATOM    744  CD1 ILE A 102      -5.660 -10.397  23.072  1.00 94.12           C  
ATOM    745  N   PHE A 103      -5.628  -7.979  17.959  1.00 94.69           N  
ATOM    746  CA  PHE A 103      -5.688  -8.041  16.504  1.00 94.69           C  
ATOM    747  C   PHE A 103      -5.034  -6.843  15.828  1.00 94.69           C  
ATOM    748  CB  PHE A 103      -7.119  -8.281  16.029  1.00 94.69           C  
ATOM    749  O   PHE A 103      -4.504  -7.013  14.735  1.00 94.69           O  
ATOM    750  CG  PHE A 103      -7.408  -9.762  15.948  1.00 94.69           C  
ATOM    751  CD1 PHE A 103      -7.097 -10.467  14.770  1.00 94.69           C  
ATOM    752  CD2 PHE A 103      -7.868 -10.462  17.077  1.00 94.69           C  
ATOM    753  CE1 PHE A 103      -7.296 -11.858  14.706  1.00 94.69           C  
ATOM    754  CE2 PHE A 103      -8.054 -11.852  17.013  1.00 94.69           C  
ATOM    755  CZ  PHE A 103      -7.804 -12.547  15.819  1.00 94.69           C  
ATOM    756  N   PHE A 104      -4.946  -5.691  16.494  1.00 95.96           N  
ATOM    757  CA  PHE A 104      -4.046  -4.617  16.077  1.00 95.96           C  
ATOM    758  C   PHE A 104      -2.592  -5.092  15.973  1.00 95.96           C  
ATOM    759  CB  PHE A 104      -4.225  -3.409  17.007  1.00 95.96           C  
ATOM    760  O   PHE A 104      -1.951  -4.864  14.948  1.00 95.96           O  
ATOM    761  CG  PHE A 104      -3.123  -2.381  16.894  1.00 95.96           C  
ATOM    762  CD1 PHE A 104      -1.965  -2.495  17.687  1.00 95.96           C  
ATOM    763  CD2 PHE A 104      -3.232  -1.341  15.959  1.00 95.96           C  
ATOM    764  CE1 PHE A 104      -0.903  -1.596  17.505  1.00 95.96           C  
ATOM    765  CE2 PHE A 104      -2.173  -0.435  15.785  1.00 95.96           C  
ATOM    766  CZ  PHE A 104      -1.003  -0.572  16.549  1.00 95.96           C  
ATOM    767  N   LEU A 105      -2.078  -5.827  16.964  1.00 96.19           N  
ATOM    768  CA  LEU A 105      -0.722  -6.382  16.876  1.00 96.19           C  
ATOM    769  C   LEU A 105      -0.603  -7.443  15.778  1.00 96.19           C  
ATOM    770  CB  LEU A 105      -0.273  -6.963  18.225  1.00 96.19           C  
ATOM    771  O   LEU A 105       0.417  -7.486  15.098  1.00 96.19           O  
ATOM    772  CG  LEU A 105      -0.145  -5.932  19.354  1.00 96.19           C  
ATOM    773  CD1 LEU A 105       0.254  -6.653  20.642  1.00 96.19           C  
ATOM    774  CD2 LEU A 105       0.901  -4.853  19.059  1.00 96.19           C  
ATOM    775  N   ILE A 106      -1.631  -8.270  15.572  1.00 96.03           N  
ATOM    776  CA  ILE A 106      -1.634  -9.282  14.503  1.00 96.03           C  
ATOM    777  C   ILE A 106      -1.634  -8.616  13.120  1.00 96.03           C  
ATOM    778  CB  ILE A 106      -2.814 -10.268  14.671  1.00 96.03           C  
ATOM    779  O   ILE A 106      -0.844  -9.002  12.263  1.00 96.03           O  
ATOM    780  CG1 ILE A 106      -2.657 -11.064  15.990  1.00 96.03           C  
ATOM    781  CG2 ILE A 106      -2.903 -11.237  13.476  1.00 96.03           C  
ATOM    782  CD1 ILE A 106      -3.876 -11.916  16.366  1.00 96.03           C  
ATOM    783  N   GLY A 107      -2.468  -7.596  12.905  1.00 96.65           N  
ATOM    784  CA  GLY A 107      -2.515  -6.836  11.653  1.00 96.65           C  
ATOM    785  C   GLY A 107      -1.200  -6.119  11.370  1.00 96.65           C  
ATOM    786  O   GLY A 107      -0.668  -6.215  10.265  1.00 96.65           O  
ATOM    787  N   ALA A 108      -0.617  -5.496  12.398  1.00 96.00           N  
ATOM    788  CA  ALA A 108       0.712  -4.901  12.324  1.00 96.00           C  
ATOM    789  C   ALA A 108       1.787  -5.945  11.974  1.00 96.00           C  
ATOM    790  CB  ALA A 108       0.996  -4.215  13.668  1.00 96.00           C  
ATOM    791  O   ALA A 108       2.595  -5.731  11.070  1.00 96.00           O  
ATOM    792  N   ALA A 109       1.772  -7.100  12.644  1.00 96.12           N  
ATOM    793  CA  ALA A 109       2.725  -8.178  12.411  1.00 96.12           C  
ATOM    794  C   ALA A 109       2.602  -8.768  11.001  1.00 96.12           C  
ATOM    795  CB  ALA A 109       2.534  -9.258  13.482  1.00 96.12           C  
ATOM    796  O   ALA A 109       3.618  -9.021  10.364  1.00 96.12           O  
ATOM    797  N   PHE A 110       1.387  -8.966  10.487  1.00 97.47           N  
ATOM    798  CA  PHE A 110       1.169  -9.506   9.143  1.00 97.47           C  
ATOM    799  C   PHE A 110       1.545  -8.505   8.049  1.00 97.47           C  
ATOM    800  CB  PHE A 110      -0.288  -9.955   8.998  1.00 97.47           C  
ATOM    801  O   PHE A 110       2.158  -8.899   7.054  1.00 97.47           O  
ATOM    802  CG  PHE A 110      -0.692 -11.252   9.678  1.00 97.47           C  
ATOM    803  CD1 PHE A 110       0.174 -11.957  10.541  1.00 97.47           C  
ATOM    804  CD2 PHE A 110      -1.966 -11.781   9.399  1.00 97.47           C  
ATOM    805  CE1 PHE A 110      -0.231 -13.175  11.111  1.00 97.47           C  
ATOM    806  CE2 PHE A 110      -2.369 -13.001   9.965  1.00 97.47           C  
ATOM    807  CZ  PHE A 110      -1.502 -13.699  10.822  1.00 97.47           C  
ATOM    808  N   SER A 111       1.268  -7.215   8.255  1.00 95.99           N  
ATOM    809  CA  SER A 111       1.732  -6.154   7.357  1.00 95.99           C  
ATOM    810  C   SER A 111       3.259  -6.103   7.309  1.00 95.99           C  
ATOM    811  CB  SER A 111       1.170  -4.809   7.814  1.00 95.99           C  
ATOM    812  O   SER A 111       3.841  -6.100   6.224  1.00 95.99           O  
ATOM    813  OG  SER A 111       1.428  -3.810   6.853  1.00 95.99           O  
ATOM    814  N   ALA A 112       3.914  -6.138   8.475  1.00 95.12           N  
ATOM    815  CA  ALA A 112       5.371  -6.176   8.579  1.00 95.12           C  
ATOM    816  C   ALA A 112       5.961  -7.448   7.952  1.00 95.12           C  
ATOM    817  CB  ALA A 112       5.762  -6.076  10.058  1.00 95.12           C  
ATOM    818  O   ALA A 112       6.952  -7.377   7.230  1.00 95.12           O  
ATOM    819  N   ALA A 113       5.349  -8.611   8.194  1.00 95.07           N  
ATOM    820  CA  ALA A 113       5.796  -9.888   7.647  1.00 95.07           C  
ATOM    821  C   ALA A 113       5.700  -9.915   6.118  1.00 95.07           C  
ATOM    822  CB  ALA A 113       4.974 -11.022   8.270  1.00 95.07           C  
ATOM    823  O   ALA A 113       6.628 -10.384   5.465  1.00 95.07           O  
ATOM    824  N   THR A 114       4.619  -9.380   5.546  1.00 94.90           N  
ATOM    825  CA  THR A 114       4.434  -9.309   4.089  1.00 94.90           C  
ATOM    826  C   THR A 114       5.526  -8.455   3.443  1.00 94.90           C  
ATOM    827  CB  THR A 114       3.040  -8.771   3.733  1.00 94.90           C  
ATOM    828  O   THR A 114       6.178  -8.910   2.503  1.00 94.90           O  
ATOM    829  CG2 THR A 114       2.772  -8.862   2.237  1.00 94.90           C  
ATOM    830  OG1 THR A 114       2.049  -9.555   4.358  1.00 94.90           O  
ATOM    831  N   GLY A 115       5.793  -7.266   3.996  1.00 93.17           N  
ATOM    832  CA  GLY A 115       6.879  -6.405   3.523  1.00 93.17           C  
ATOM    833  C   GLY A 115       8.265  -7.030   3.708  1.00 93.17           C  
ATOM    834  O   GLY A 115       9.060  -7.061   2.772  1.00 93.17           O  
ATOM    835  N   TYR A 116       8.543  -7.600   4.884  1.00 93.96           N  
ATOM    836  CA  TYR A 116       9.836  -8.216   5.197  1.00 93.96           C  
ATOM    837  C   TYR A 116      10.140  -9.431   4.317  1.00 93.96           C  
ATOM    838  CB  TYR A 116       9.879  -8.606   6.683  1.00 93.96           C  
ATOM    839  O   TYR A 116      11.223  -9.520   3.744  1.00 93.96           O  
ATOM    840  CG  TYR A 116      11.196  -9.233   7.105  1.00 93.96           C  
ATOM    841  CD1 TYR A 116      11.382 -10.629   7.034  1.00 93.96           C  
ATOM    842  CD2 TYR A 116      12.257  -8.408   7.524  1.00 93.96           C  
ATOM    843  CE1 TYR A 116      12.631 -11.192   7.359  1.00 93.96           C  
ATOM    844  CE2 TYR A 116      13.513  -8.963   7.831  1.00 93.96           C  
ATOM    845  OH  TYR A 116      14.919 -10.897   8.016  1.00 93.96           O  
ATOM    846  CZ  TYR A 116      13.702 -10.358   7.743  1.00 93.96           C  
ATOM    847  N   ILE A 117       9.199 -10.373   4.195  1.00 92.54           N  
ATOM    848  CA  ILE A 117       9.391 -11.596   3.402  1.00 92.54           C  
ATOM    849  C   ILE A 117       9.512 -11.250   1.918  1.00 92.54           C  
ATOM    850  CB  ILE A 117       8.250 -12.606   3.660  1.00 92.54           C  
ATOM    851  O   ILE A 117      10.351 -11.836   1.229  1.00 92.54           O  
ATOM    852  CG1 ILE A 117       8.309 -13.106   5.123  1.00 92.54           C  
ATOM    853  CG2 ILE A 117       8.340 -13.803   2.692  1.00 92.54           C  
ATOM    854  CD1 ILE A 117       7.076 -13.907   5.558  1.00 92.54           C  
ATOM    855  N   GLY A 118       8.714 -10.289   1.439  1.00 89.30           N  
ATOM    856  CA  GLY A 118       8.793  -9.833   0.057  1.00 89.30           C  
ATOM    857  C   GLY A 118      10.161  -9.254  -0.271  1.00 89.30           C  
ATOM    858  O   GLY A 118      10.829  -9.746  -1.180  1.00 89.30           O  
ATOM    859  N   MET A 119      10.636  -8.321   0.553  1.00 92.39           N  
ATOM    860  CA  MET A 119      11.967  -7.739   0.410  1.00 92.39           C  
ATOM    861  C   MET A 119      13.074  -8.789   0.519  1.00 92.39           C  
ATOM    862  CB  MET A 119      12.154  -6.688   1.500  1.00 92.39           C  
ATOM    863  O   MET A 119      13.977  -8.818  -0.310  1.00 92.39           O  
ATOM    864  CG  MET A 119      13.415  -5.867   1.245  1.00 92.39           C  
ATOM    865  SD  MET A 119      13.911  -4.832   2.632  1.00 92.39           S  
ATOM    866  CE  MET A 119      14.690  -6.103   3.658  1.00 92.39           C  
ATOM    867  N   TRP A 120      13.001  -9.677   1.516  1.00 94.23           N  
ATOM    868  CA  TRP A 120      13.996 -10.727   1.755  1.00 94.23           C  
ATOM    869  C   TRP A 120      14.190 -11.636   0.538  1.00 94.23           C  
ATOM    870  CB  TRP A 120      13.558 -11.557   2.969  1.00 94.23           C  
ATOM    871  O   TRP A 120      15.315 -12.076   0.265  1.00 94.23           O  
ATOM    872  CG  TRP A 120      14.392 -12.769   3.254  1.00 94.23           C  
ATOM    873  CD1 TRP A 120      15.399 -12.831   4.153  1.00 94.23           C  
ATOM    874  CD2 TRP A 120      14.280 -14.110   2.679  1.00 94.23           C  
ATOM    875  CE2 TRP A 120      15.310 -14.922   3.238  1.00 94.23           C  
ATOM    876  CE3 TRP A 120      13.401 -14.730   1.763  1.00 94.23           C  
ATOM    877  NE1 TRP A 120      15.940 -14.103   4.152  1.00 94.23           N  
ATOM    878  CH2 TRP A 120      14.597 -16.850   1.966  1.00 94.23           C  
ATOM    879  CZ2 TRP A 120      15.487 -16.266   2.882  1.00 94.23           C  
ATOM    880  CZ3 TRP A 120      13.556 -16.085   1.410  1.00 94.23           C  
ATOM    881  N   LEU A 121      13.108 -11.926  -0.188  1.00 95.14           N  
ATOM    882  CA  LEU A 121      13.188 -12.681  -1.429  1.00 95.14           C  
ATOM    883  C   LEU A 121      13.641 -11.797  -2.595  1.00 95.14           C  
ATOM    884  CB  LEU A 121      11.844 -13.362  -1.713  1.00 95.14           C  
ATOM    885  O   LEU A 121      14.464 -12.265  -3.380  1.00 95.14           O  
ATOM    886  CG  LEU A 121      11.928 -14.341  -2.900  1.00 95.14           C  
ATOM    887  CD1 LEU A 121      12.792 -15.571  -2.598  1.00 95.14           C  
ATOM    888  CD2 LEU A 121      10.531 -14.822  -3.257  1.00 95.14           C  
ATOM    889  N   ALA A 122      13.154 -10.556  -2.703  1.00 94.26           N  
ATOM    890  CA  ALA A 122      13.537  -9.607  -3.752  1.00 94.26           C  
ATOM    891  C   ALA A 122      15.059  -9.431  -3.814  1.00 94.26           C  
ATOM    892  CB  ALA A 122      12.791  -8.284  -3.554  1.00 94.26           C  
ATOM    893  O   ALA A 122      15.667  -9.841  -4.797  1.00 94.26           O  
ATOM    894  N   VAL A 123      15.709  -9.062  -2.706  1.00 93.93           N  
ATOM    895  CA  VAL A 123      17.176  -8.877  -2.636  1.00 93.93           C  
ATOM    896  C   VAL A 123      17.997 -10.116  -3.037  1.00 93.93           C  
ATOM    897  CB  VAL A 123      17.609  -8.424  -1.229  1.00 93.93           C  
ATOM    898  O   VAL A 123      19.150 -10.011  -3.453  1.00 93.93           O  
ATOM    899  CG1 VAL A 123      17.018  -7.072  -0.839  1.00 93.93           C  
ATOM    900  CG2 VAL A 123      17.261  -9.446  -0.133  1.00 93.93           C  
ATOM    901  N   ARG A 124      17.423 -11.321  -2.914  1.00 95.26           N  
ATOM    902  CA  ARG A 124      18.038 -12.585  -3.368  1.00 95.26           C  
ATOM    903  C   ARG A 124      17.701 -12.918  -4.814  1.00 95.26           C  
ATOM    904  CB  ARG A 124      17.584 -13.733  -2.459  1.00 95.26           C  
ATOM    905  O   ARG A 124      18.418 -13.693  -5.445  1.00 95.26           O  
ATOM    906  CG  ARG A 124      18.268 -13.648  -1.098  1.00 95.26           C  
ATOM    907  CD  ARG A 124      17.687 -14.696  -0.146  1.00 95.26           C  
ATOM    908  NE  ARG A 124      18.409 -14.682   1.134  1.00 95.26           N  
ATOM    909  NH1 ARG A 124      17.500 -12.731   1.946  1.00 95.26           N  
ATOM    910  NH2 ARG A 124      19.107 -13.772   3.092  1.00 95.26           N  
ATOM    911  CZ  ARG A 124      18.328 -13.733   2.047  1.00 95.26           C  
ATOM    912  N   SER A 125      16.602 -12.383  -5.321  1.00 96.34           N  
ATOM    913  CA  SER A 125      16.120 -12.578  -6.683  1.00 96.34           C  
ATOM    914  C   SER A 125      16.820 -11.654  -7.665  1.00 96.34           C  
ATOM    915  CB  SER A 125      14.620 -12.332  -6.761  1.00 96.34           C  
ATOM    916  O   SER A 125      17.108 -12.107  -8.765  1.00 96.34           O  
ATOM    917  OG  SER A 125      13.973 -13.165  -5.822  1.00 96.34           O  
ATOM    918  N   ASN A 126      17.164 -10.428  -7.260  1.00 95.57           N  
ATOM    919  CA  ASN A 126      17.818  -9.424  -8.109  1.00 95.57           C  
ATOM    920  C   ASN A 126      19.064 -10.014  -8.793  1.00 95.57           C  
ATOM    921  CB  ASN A 126      18.160  -8.187  -7.245  1.00 95.57           C  
ATOM    922  O   ASN A 126      19.155 -10.085 -10.018  1.00 95.57           O  
ATOM    923  CG  ASN A 126      16.956  -7.579  -6.533  1.00 95.57           C  
ATOM    924  ND2 ASN A 126      17.157  -6.714  -5.566  1.00 95.57           N  
ATOM    925  OD1 ASN A 126      15.821  -7.938  -6.785  1.00 95.57           O  
ATOM    926  N   VAL A 127      19.960 -10.609  -7.997  1.00 96.08           N  
ATOM    927  CA  VAL A 127      21.178 -11.267  -8.503  1.00 96.08           C  
ATOM    928  C   VAL A 127      20.886 -12.471  -9.408  1.00 96.08           C  
ATOM    929  CB  VAL A 127      22.088 -11.653  -7.322  1.00 96.08           C  
ATOM    930  O   VAL A 127      21.634 -12.752 -10.339  1.00 96.08           O  
ATOM    931  CG1 VAL A 127      21.585 -12.842  -6.495  1.00 96.08           C  
ATOM    932  CG2 VAL A 127      23.515 -11.930  -7.786  1.00 96.08           C  
ATOM    933  N   ARG A 128      19.779 -13.184  -9.174  1.00 96.99           N  
ATOM    934  CA  ARG A 128      19.371 -14.357  -9.967  1.00 96.99           C  
ATOM    935  C   ARG A 128      18.768 -13.962 -11.309  1.00 96.99           C  
ATOM    936  CB  ARG A 128      18.375 -15.208  -9.172  1.00 96.99           C  
ATOM    937  O   ARG A 128      18.933 -14.689 -12.285  1.00 96.99           O  
ATOM    938  CG  ARG A 128      19.025 -15.878  -7.959  1.00 96.99           C  
ATOM    939  CD  ARG A 128      17.953 -16.485  -7.052  1.00 96.99           C  
ATOM    940  NE  ARG A 128      18.526 -17.498  -6.154  1.00 96.99           N  
ATOM    941  NH1 ARG A 128      19.700 -16.100  -4.732  1.00 96.99           N  
ATOM    942  NH2 ARG A 128      19.913 -18.280  -4.549  1.00 96.99           N  
ATOM    943  CZ  ARG A 128      19.356 -17.280  -5.154  1.00 96.99           C  
ATOM    944  N   VAL A 129      18.076 -12.827 -11.363  1.00 95.26           N  
ATOM    945  CA  VAL A 129      17.566 -12.239 -12.606  1.00 95.26           C  
ATOM    946  C   VAL A 129      18.733 -11.725 -13.443  1.00 95.26           C  
ATOM    947  CB  VAL A 129      16.533 -11.142 -12.300  1.00 95.26           C  
ATOM    948  O   VAL A 129      18.827 -12.096 -14.612  1.00 95.26           O  
ATOM    949  CG1 VAL A 129      16.077 -10.387 -13.553  1.00 95.26           C  
ATOM    950  CG2 VAL A 129      15.287 -11.787 -11.681  1.00 95.26           C  
ATOM    951  N   ALA A 130      19.681 -11.012 -12.829  1.00 94.22           N  
ATOM    952  CA  ALA A 130      20.916 -10.591 -13.487  1.00 94.22           C  
ATOM    953  C   ALA A 130      21.708 -11.798 -14.027  1.00 94.22           C  
ATOM    954  CB  ALA A 130      21.728  -9.767 -12.482  1.00 94.22           C  
ATOM    955  O   ALA A 130      22.114 -11.833 -15.188  1.00 94.22           O  
ATOM    956  N   ALA A 131      21.855 -12.851 -13.216  1.00 94.11           N  
ATOM    957  CA  ALA A 131      22.545 -14.075 -13.618  1.00 94.11           C  
ATOM    958  C   ALA A 131      21.825 -14.818 -14.750  1.00 94.11           C  
ATOM    959  CB  ALA A 131      22.682 -14.975 -12.391  1.00 94.11           C  
ATOM    960  O   ALA A 131      22.476 -15.397 -15.617  1.00 94.11           O  
ATOM    961  N   ALA A 132      20.489 -14.803 -14.756  1.00 91.70           N  
ATOM    962  CA  ALA A 132      19.710 -15.366 -15.847  1.00 91.70           C  
ATOM    963  C   ALA A 132      19.902 -14.565 -17.140  1.00 91.70           C  
ATOM    964  CB  ALA A 132      18.236 -15.454 -15.434  1.00 91.70           C  
ATOM    965  O   ALA A 132      20.069 -15.185 -18.184  1.00 91.70           O  
ATOM    966  N   ALA A 133      19.927 -13.230 -17.080  1.00 90.38           N  
ATOM    967  CA  ALA A 133      20.151 -12.378 -18.248  1.00 90.38           C  
ATOM    968  C   ALA A 133      21.562 -12.531 -18.837  1.00 90.38           C  
ATOM    969  CB  ALA A 133      19.870 -10.930 -17.857  1.00 90.38           C  
ATOM    970  O   ALA A 133      21.712 -12.556 -20.056  1.00 90.38           O  
ATOM    971  N   ARG A 134      22.579 -12.756 -17.992  1.00 88.96           N  
ATOM    972  CA  ARG A 134      23.957 -13.060 -18.420  1.00 88.96           C  
ATOM    973  C   ARG A 134      24.047 -14.248 -19.380  1.00 88.96           C  
ATOM    974  CB  ARG A 134      24.817 -13.308 -17.173  1.00 88.96           C  
ATOM    975  O   ARG A 134      24.960 -14.323 -20.187  1.00 88.96           O  
ATOM    976  CG  ARG A 134      26.312 -13.369 -17.513  1.00 88.96           C  
ATOM    977  CD  ARG A 134      27.154 -13.577 -16.252  1.00 88.96           C  
ATOM    978  NE  ARG A 134      28.530 -13.970 -16.600  1.00 88.96           N  
ATOM    979  NH1 ARG A 134      28.160 -16.220 -16.921  1.00 88.96           N  
ATOM    980  NH2 ARG A 134      30.190 -15.370 -17.280  1.00 88.96           N  
ATOM    981  CZ  ARG A 134      28.953 -15.180 -16.924  1.00 88.96           C  
ATOM    982  N   GLU A 135      23.095 -15.179 -19.337  1.00 85.61           N  
ATOM    983  CA  GLU A 135      23.071 -16.307 -20.272  1.00 85.61           C  
ATOM    984  C   GLU A 135      22.859 -15.894 -21.742  1.00 85.61           C  
ATOM    985  CB  GLU A 135      22.004 -17.324 -19.842  1.00 85.61           C  
ATOM    986  O   GLU A 135      23.068 -16.725 -22.623  1.00 85.61           O  
ATOM    987  CG  GLU A 135      22.320 -17.991 -18.495  1.00 85.61           C  
ATOM    988  CD  GLU A 135      21.318 -19.091 -18.116  1.00 85.61           C  
ATOM    989  OE1 GLU A 135      21.222 -19.443 -16.922  1.00 85.61           O  
ATOM    990  OE2 GLU A 135      20.676 -19.712 -19.000  1.00 85.61           O  
ATOM    991  N   ALA A 136      22.456 -14.649 -22.019  1.00 83.12           N  
ATOM    992  CA  ALA A 136      22.391 -14.095 -23.373  1.00 83.12           C  
ATOM    993  C   ALA A 136      23.770 -13.715 -23.935  1.00 83.12           C  
ATOM    994  CB  ALA A 136      21.473 -12.872 -23.359  1.00 83.12           C  
ATOM    995  O   ALA A 136      23.913 -13.619 -25.152  1.00 83.12           O  
ATOM    996  N   THR A 137      24.775 -13.526 -23.077  1.00 75.81           N  
ATOM    997  CA  THR A 137      26.176 -13.317 -23.457  1.00 75.81           C  
ATOM    998  C   THR A 137      26.993 -14.566 -23.106  1.00 75.81           C  
ATOM    999  CB  THR A 137      26.767 -12.021 -22.861  1.00 75.81           C  
ATOM   1000  O   THR A 137      27.602 -14.633 -22.035  1.00 75.81           O  
ATOM   1001  CG2 THR A 137      26.827 -10.955 -23.953  1.00 75.81           C  
ATOM   1002  OG1 THR A 137      25.993 -11.468 -21.814  1.00 75.81           O  
ATOM   1003  N   PRO A 138      26.980 -15.603 -23.970  1.00 66.92           N  
ATOM   1004  CA  PRO A 138      27.741 -16.828 -23.737  1.00 66.92           C  
ATOM   1005  C   PRO A 138      29.239 -16.544 -23.586  1.00 66.92           C  
ATOM   1006  CB  PRO A 138      27.454 -17.737 -24.937  1.00 66.92           C  
ATOM   1007  O   PRO A 138      29.801 -15.684 -24.268  1.00 66.92           O  
ATOM   1008  CG  PRO A 138      27.032 -16.770 -26.035  1.00 66.92           C  
ATOM   1009  CD  PRO A 138      26.314 -15.672 -25.266  1.00 66.92           C  
ATOM   1010  N   ALA A 139      29.899 -17.299 -22.707  1.00 68.84           N  
ATOM   1011  CA  ALA A 139      31.354 -17.258 -22.602  1.00 68.84           C  
ATOM   1012  C   ALA A 139      32.011 -17.821 -23.883  1.00 68.84           C  
ATOM   1013  CB  ALA A 139      31.772 -18.022 -21.340  1.00 68.84           C  
ATOM   1014  O   ALA A 139      31.375 -18.590 -24.610  1.00 68.84           O  
ATOM   1015  N   PRO A 140      33.290 -17.506 -24.174  1.00 69.03           N  
ATOM   1016  CA  PRO A 140      33.983 -18.053 -25.340  1.00 69.03           C  
ATOM   1017  C   PRO A 140      33.884 -19.588 -25.402  1.00 69.03           C  
ATOM   1018  CB  PRO A 140      35.433 -17.564 -25.221  1.00 69.03           C  
ATOM   1019  O   PRO A 140      34.393 -20.286 -24.527  1.00 69.03           O  
ATOM   1020  CG  PRO A 140      35.309 -16.280 -24.403  1.00 69.03           C  
ATOM   1021  CD  PRO A 140      34.150 -16.578 -23.455  1.00 69.03           C  
ATOM   1022  N   GLY A 141      33.225 -20.110 -26.442  1.00 67.56           N  
ATOM   1023  CA  GLY A 141      33.000 -21.547 -26.657  1.00 67.56           C  
ATOM   1024  C   GLY A 141      31.624 -22.074 -26.230  1.00 67.56           C  
ATOM   1025  O   GLY A 141      31.286 -23.206 -26.576  1.00 67.56           O  
ATOM   1026  N   GLU A 142      30.808 -21.282 -25.532  1.00 71.82           N  
ATOM   1027  CA  GLU A 142      29.413 -21.631 -25.259  1.00 71.82           C  
ATOM   1028  C   GLU A 142      28.522 -21.314 -26.475  1.00 71.82           C  
ATOM   1029  CB  GLU A 142      28.898 -20.928 -23.995  1.00 71.82           C  
ATOM   1030  O   GLU A 142      28.731 -20.309 -27.157  1.00 71.82           O  
ATOM   1031  CG  GLU A 142      29.527 -21.466 -22.704  1.00 71.82           C  
ATOM   1032  CD  GLU A 142      28.953 -20.801 -21.441  1.00 71.82           C  
ATOM   1033  OE1 GLU A 142      29.080 -21.418 -20.359  1.00 71.82           O  
ATOM   1034  OE2 GLU A 142      28.376 -19.691 -21.538  1.00 71.82           O  
ATOM   1035  N   PRO A 143      27.520 -22.159 -26.781  1.00 73.15           N  
ATOM   1036  CA  PRO A 143      26.590 -21.883 -27.866  1.00 73.15           C  
ATOM   1037  C   PRO A 143      25.725 -20.659 -27.546  1.00 73.15           C  
ATOM   1038  CB  PRO A 143      25.755 -23.157 -28.023  1.00 73.15           C  
ATOM   1039  O   PRO A 143      25.252 -20.502 -26.417  1.00 73.15           O  
ATOM   1040  CG  PRO A 143      25.790 -23.780 -26.626  1.00 73.15           C  
ATOM   1041  CD  PRO A 143      27.169 -23.392 -26.096  1.00 73.15           C  
ATOM   1042  N   GLU A 144      25.454 -19.839 -28.564  1.00 75.09           N  
ATOM   1043  CA  GLU A 144      24.457 -18.772 -28.472  1.00 75.09           C  
ATOM   1044  C   GLU A 144      23.100 -19.343 -28.057  1.00 75.09           C  
ATOM   1045  CB  GLU A 144      24.330 -17.991 -29.786  1.00 75.09           C  
ATOM   1046  O   GLU A 144      22.590 -20.313 -28.630  1.00 75.09           O  
ATOM   1047  CG  GLU A 144      25.514 -17.039 -30.017  1.00 75.09           C  
ATOM   1048  CD  GLU A 144      25.370 -16.206 -31.303  1.00 75.09           C  
ATOM   1049  OE1 GLU A 144      26.257 -15.356 -31.534  1.00 75.09           O  
ATOM   1050  OE2 GLU A 144      24.400 -16.440 -32.063  1.00 75.09           O  
ATOM   1051  N   LYS A 145      22.516 -18.738 -27.024  1.00 78.83           N  
ATOM   1052  CA  LYS A 145      21.173 -19.071 -26.563  1.00 78.83           C  
ATOM   1053  C   LYS A 145      20.154 -18.186 -27.262  1.00 78.83           C  
ATOM   1054  CB  LYS A 145      21.087 -18.962 -25.037  1.00 78.83           C  
ATOM   1055  O   LYS A 145      20.408 -17.029 -27.575  1.00 78.83           O  
ATOM   1056  CG  LYS A 145      21.867 -20.094 -24.353  1.00 78.83           C  
ATOM   1057  CD  LYS A 145      21.743 -19.948 -22.838  1.00 78.83           C  
ATOM   1058  CE  LYS A 145      22.548 -21.018 -22.101  1.00 78.83           C  
ATOM   1059  NZ  LYS A 145      22.662 -20.681 -20.664  1.00 78.83           N  
ATOM   1060  N   ASP A 146      18.959 -18.734 -27.447  1.00 79.98           N  
ATOM   1061  CA  ASP A 146      17.804 -17.969 -27.912  1.00 79.98           C  
ATOM   1062  C   ASP A 146      17.492 -16.850 -26.901  1.00 79.98           C  
ATOM   1063  CB  ASP A 146      16.631 -18.945 -28.112  1.00 79.98           C  
ATOM   1064  O   ASP A 146      17.086 -17.125 -25.766  1.00 79.98           O  
ATOM   1065  CG  ASP A 146      15.331 -18.319 -28.634  1.00 79.98           C  
ATOM   1066  OD1 ASP A 146      15.218 -17.078 -28.647  1.00 79.98           O  
ATOM   1067  OD2 ASP A 146      14.401 -19.107 -28.959  1.00 79.98           O  
ATOM   1068  N   LEU A 147      17.677 -15.595 -27.322  1.00 77.75           N  
ATOM   1069  CA  LEU A 147      17.469 -14.404 -26.493  1.00 77.75           C  
ATOM   1070  C   LEU A 147      16.051 -14.338 -25.919  1.00 77.75           C  
ATOM   1071  CB  LEU A 147      17.752 -13.138 -27.324  1.00 77.75           C  
ATOM   1072  O   LEU A 147      15.870 -13.914 -24.777  1.00 77.75           O  
ATOM   1073  CG  LEU A 147      19.193 -13.002 -27.849  1.00 77.75           C  
ATOM   1074  CD1 LEU A 147      19.335 -11.683 -28.609  1.00 77.75           C  
ATOM   1075  CD2 LEU A 147      20.215 -13.027 -26.716  1.00 77.75           C  
ATOM   1076  N   ALA A 148      15.051 -14.835 -26.656  1.00 76.43           N  
ATOM   1077  CA  ALA A 148      13.689 -14.904 -26.147  1.00 76.43           C  
ATOM   1078  C   ALA A 148      13.606 -15.860 -24.949  1.00 76.43           C  
ATOM   1079  CB  ALA A 148      12.741 -15.319 -27.279  1.00 76.43           C  
ATOM   1080  O   ALA A 148      12.998 -15.529 -23.937  1.00 76.43           O  
ATOM   1081  N   LEU A 149      14.263 -17.025 -25.002  1.00 80.50           N  
ATOM   1082  CA  LEU A 149      14.270 -17.972 -23.880  1.00 80.50           C  
ATOM   1083  C   LEU A 149      15.013 -17.423 -22.658  1.00 80.50           C  
ATOM   1084  CB  LEU A 149      14.875 -19.322 -24.307  1.00 80.50           C  
ATOM   1085  O   LEU A 149      14.572 -17.663 -21.530  1.00 80.50           O  
ATOM   1086  CG  LEU A 149      14.075 -20.091 -25.370  1.00 80.50           C  
ATOM   1087  CD1 LEU A 149      14.782 -21.411 -25.689  1.00 80.50           C  
ATOM   1088  CD2 LEU A 149      12.657 -20.437 -24.899  1.00 80.50           C  
ATOM   1089  N   VAL A 150      16.103 -16.679 -22.870  1.00 84.85           N  
ATOM   1090  CA  VAL A 150      16.843 -16.012 -21.788  1.00 84.85           C  
ATOM   1091  C   VAL A 150      15.976 -14.943 -21.121  1.00 84.85           C  
ATOM   1092  CB  VAL A 150      18.170 -15.416 -22.293  1.00 84.85           C  
ATOM   1093  O   VAL A 150      15.760 -14.999 -19.908  1.00 84.85           O  
ATOM   1094  CG1 VAL A 150      18.864 -14.688 -21.143  1.00 84.85           C  
ATOM   1095  CG2 VAL A 150      19.111 -16.516 -22.805  1.00 84.85           C  
ATOM   1096  N   SER A 151      15.389 -14.039 -21.911  1.00 82.33           N  
ATOM   1097  CA  SER A 151      14.471 -13.007 -21.417  1.00 82.33           C  
ATOM   1098  C   SER A 151      13.269 -13.619 -20.689  1.00 82.33           C  
ATOM   1099  CB  SER A 151      14.013 -12.130 -22.587  1.00 82.33           C  
ATOM   1100  O   SER A 151      12.913 -13.196 -19.588  1.00 82.33           O  
ATOM   1101  OG  SER A 151      13.086 -11.172 -22.125  1.00 82.33           O  
ATOM   1102  N   HIS A 152      12.694 -14.706 -21.215  1.00 84.42           N  
ATOM   1103  CA  HIS A 152      11.600 -15.424 -20.558  1.00 84.42           C  
ATOM   1104  C   HIS A 152      12.014 -16.014 -19.208  1.00 84.42           C  
ATOM   1105  CB  HIS A 152      11.110 -16.568 -21.450  1.00 84.42           C  
ATOM   1106  O   HIS A 152      11.219 -16.008 -18.265  1.00 84.42           O  
ATOM   1107  CG  HIS A 152      10.438 -16.165 -22.734  1.00 84.42           C  
ATOM   1108  CD2 HIS A 152      10.209 -14.901 -23.222  1.00 84.42           C  
ATOM   1109  ND1 HIS A 152       9.913 -17.051 -23.644  1.00 84.42           N  
ATOM   1110  CE1 HIS A 152       9.370 -16.344 -24.643  1.00 84.42           C  
ATOM   1111  NE2 HIS A 152       9.497 -15.034 -24.418  1.00 84.42           N  
ATOM   1112  N   LYS A 153      13.238 -16.543 -19.098  1.00 86.92           N  
ATOM   1113  CA  LYS A 153      13.767 -17.088 -17.845  1.00 86.92           C  
ATOM   1114  C   LYS A 153      13.935 -15.986 -16.799  1.00 86.92           C  
ATOM   1115  CB  LYS A 153      15.083 -17.824 -18.132  1.00 86.92           C  
ATOM   1116  O   LYS A 153      13.453 -16.165 -15.682  1.00 86.92           O  
ATOM   1117  CG  LYS A 153      15.660 -18.502 -16.882  1.00 86.92           C  
ATOM   1118  CD  LYS A 153      16.993 -19.171 -17.231  1.00 86.92           C  
ATOM   1119  CE  LYS A 153      17.608 -19.827 -15.994  1.00 86.92           C  
ATOM   1120  NZ  LYS A 153      18.900 -20.464 -16.335  1.00 86.92           N  
ATOM   1121  N   ALA A 154      14.547 -14.862 -17.170  1.00 89.34           N  
ATOM   1122  CA  ALA A 154      14.719 -13.702 -16.298  1.00 89.34           C  
ATOM   1123  C   ALA A 154      13.361 -13.123 -15.855  1.00 89.34           C  
ATOM   1124  CB  ALA A 154      15.593 -12.689 -17.044  1.00 89.34           C  
ATOM   1125  O   ALA A 154      13.092 -13.035 -14.656  1.00 89.34           O  
ATOM   1126  N   THR A 155      12.446 -12.895 -16.809  1.00 88.26           N  
ATOM   1127  CA  THR A 155      11.063 -12.447 -16.552  1.00 88.26           C  
ATOM   1128  C   THR A 155      10.354 -13.365 -15.560  1.00 88.26           C  
ATOM   1129  CB  THR A 155      10.209 -12.444 -17.835  1.00 88.26           C  
ATOM   1130  O   THR A 155       9.711 -12.918 -14.614  1.00 88.26           O  
ATOM   1131  CG2 THR A 155       8.807 -11.867 -17.617  1.00 88.26           C  
ATOM   1132  OG1 THR A 155      10.763 -11.677 -18.864  1.00 88.26           O  
ATOM   1133  N   LYS A 156      10.473 -14.682 -15.762  1.00 88.02           N  
ATOM   1134  CA  LYS A 156       9.812 -15.689 -14.931  1.00 88.02           C  
ATOM   1135  C   LYS A 156      10.340 -15.696 -13.500  1.00 88.02           C  
ATOM   1136  CB  LYS A 156       9.977 -17.044 -15.619  1.00 88.02           C  
ATOM   1137  O   LYS A 156       9.549 -15.945 -12.595  1.00 88.02           O  
ATOM   1138  CG  LYS A 156       9.335 -18.214 -14.870  1.00 88.02           C  
ATOM   1139  CD  LYS A 156       9.524 -19.476 -15.714  1.00 88.02           C  
ATOM   1140  CE  LYS A 156       8.946 -20.683 -14.990  1.00 88.02           C  
ATOM   1141  NZ  LYS A 156       9.131 -21.926 -15.773  1.00 88.02           N  
ATOM   1142  N   ILE A 157      11.637 -15.471 -13.283  1.00 91.53           N  
ATOM   1143  CA  ILE A 157      12.203 -15.368 -11.931  1.00 91.53           C  
ATOM   1144  C   ILE A 157      11.654 -14.108 -11.257  1.00 91.53           C  
ATOM   1145  CB  ILE A 157      13.748 -15.418 -11.957  1.00 91.53           C  
ATOM   1146  O   ILE A 157      11.037 -14.231 -10.202  1.00 91.53           O  
ATOM   1147  CG1 ILE A 157      14.237 -16.797 -12.460  1.00 91.53           C  
ATOM   1148  CG2 ILE A 157      14.333 -15.158 -10.554  1.00 91.53           C  
ATOM   1149  CD1 ILE A 157      15.712 -16.797 -12.878  1.00 91.53           C  
ATOM   1150  N   ALA A 158      11.769 -12.945 -11.908  1.00 91.58           N  
ATOM   1151  CA  ALA A 158      11.295 -11.667 -11.374  1.00 91.58           C  
ATOM   1152  C   ALA A 158       9.795 -11.694 -11.028  1.00 91.58           C  
ATOM   1153  CB  ALA A 158      11.616 -10.574 -12.402  1.00 91.58           C  
ATOM   1154  O   ALA A 158       9.390 -11.392  -9.905  1.00 91.58           O  
ATOM   1155  N   PHE A 159       8.960 -12.162 -11.957  1.00 90.31           N  
ATOM   1156  CA  PHE A 159       7.513 -12.203 -11.755  1.00 90.31           C  
ATOM   1157  C   PHE A 159       7.092 -13.217 -10.682  1.00 90.31           C  
ATOM   1158  CB  PHE A 159       6.837 -12.501 -13.096  1.00 90.31           C  
ATOM   1159  O   PHE A 159       6.140 -12.990  -9.939  1.00 90.31           O  
ATOM   1160  CG  PHE A 159       5.347 -12.258 -13.048  1.00 90.31           C  
ATOM   1161  CD1 PHE A 159       4.444 -13.330 -12.943  1.00 90.31           C  
ATOM   1162  CD2 PHE A 159       4.867 -10.936 -13.076  1.00 90.31           C  
ATOM   1163  CE1 PHE A 159       3.066 -13.069 -12.872  1.00 90.31           C  
ATOM   1164  CE2 PHE A 159       3.490 -10.683 -12.985  1.00 90.31           C  
ATOM   1165  CZ  PHE A 159       2.587 -11.750 -12.873  1.00 90.31           C  
ATOM   1166  N   ARG A 160       7.805 -14.344 -10.548  1.00 91.93           N  
ATOM   1167  CA  ARG A 160       7.533 -15.325  -9.482  1.00 91.93           C  
ATOM   1168  C   ARG A 160       7.958 -14.836  -8.111  1.00 91.93           C  
ATOM   1169  CB  ARG A 160       8.224 -16.650  -9.776  1.00 91.93           C  
ATOM   1170  O   ARG A 160       7.286 -15.184  -7.143  1.00 91.93           O  
ATOM   1171  CG  ARG A 160       7.449 -17.409 -10.850  1.00 91.93           C  
ATOM   1172  CD  ARG A 160       8.236 -18.665 -11.189  1.00 91.93           C  
ATOM   1173  NE  ARG A 160       7.446 -19.545 -12.060  1.00 91.93           N  
ATOM   1174  NH1 ARG A 160       8.800 -21.357 -11.828  1.00 91.93           N  
ATOM   1175  NH2 ARG A 160       6.788 -21.611 -12.748  1.00 91.93           N  
ATOM   1176  CZ  ARG A 160       7.673 -20.829 -12.200  1.00 91.93           C  
ATOM   1177  N   THR A 161       9.019 -14.039  -8.029  1.00 94.71           N  
ATOM   1178  CA  THR A 161       9.386 -13.331  -6.801  1.00 94.71           C  
ATOM   1179  C   THR A 161       8.236 -12.444  -6.350  1.00 94.71           C  
ATOM   1180  CB  THR A 161      10.670 -12.527  -7.009  1.00 94.71           C  
ATOM   1181  O   THR A 161       7.768 -12.598  -5.225  1.00 94.71           O  
ATOM   1182  CG2 THR A 161      11.065 -11.704  -5.789  1.00 94.71           C  
ATOM   1183  OG1 THR A 161      11.685 -13.463  -7.271  1.00 94.71           O  
ATOM   1184  N   GLY A 162       7.679 -11.635  -7.253  1.00 93.15           N  
ATOM   1185  CA  GLY A 162       6.464 -10.876  -6.964  1.00 93.15           C  
ATOM   1186  C   GLY A 162       5.253 -11.752  -6.636  1.00 93.15           C  
ATOM   1187  O   GLY A 162       4.481 -11.437  -5.735  1.00 93.15           O  
ATOM   1188  N   GLY A 163       5.111 -12.899  -7.300  1.00 93.43           N  
ATOM   1189  CA  GLY A 163       4.073 -13.883  -6.993  1.00 93.43           C  
ATOM   1190  C   GLY A 163       4.121 -14.377  -5.544  1.00 93.43           C  
ATOM   1191  O   GLY A 163       3.071 -14.544  -4.928  1.00 93.43           O  
ATOM   1192  N   VAL A 164       5.313 -14.555  -4.962  1.00 95.56           N  
ATOM   1193  CA  VAL A 164       5.460 -14.872  -3.529  1.00 95.56           C  
ATOM   1194  C   VAL A 164       4.882 -13.750  -2.676  1.00 95.56           C  
ATOM   1195  CB  VAL A 164       6.930 -15.125  -3.139  1.00 95.56           C  
ATOM   1196  O   VAL A 164       4.071 -14.023  -1.792  1.00 95.56           O  
ATOM   1197  CG1 VAL A 164       7.117 -15.304  -1.626  1.00 95.56           C  
ATOM   1198  CG2 VAL A 164       7.434 -16.399  -3.815  1.00 95.56           C  
ATOM   1199  N   VAL A 165       5.258 -12.502  -2.960  1.00 94.98           N  
ATOM   1200  CA  VAL A 165       4.778 -11.328  -2.216  1.00 94.98           C  
ATOM   1201  C   VAL A 165       3.259 -11.215  -2.311  1.00 94.98           C  
ATOM   1202  CB  VAL A 165       5.443 -10.032  -2.723  1.00 94.98           C  
ATOM   1203  O   VAL A 165       2.583 -11.060  -1.293  1.00 94.98           O  
ATOM   1204  CG1 VAL A 165       5.166  -8.878  -1.762  1.00 94.98           C  
ATOM   1205  CG2 VAL A 165       6.957 -10.199  -2.860  1.00 94.98           C  
ATOM   1206  N   GLY A 166       2.702 -11.397  -3.510  1.00 94.72           N  
ATOM   1207  CA  GLY A 166       1.261 -11.392  -3.742  1.00 94.72           C  
ATOM   1208  C   GLY A 166       0.536 -12.477  -2.957  1.00 94.72           C  
ATOM   1209  O   GLY A 166      -0.482 -12.194  -2.330  1.00 94.72           O  
ATOM   1210  N   MET A 167       1.078 -13.697  -2.914  1.00 96.36           N  
ATOM   1211  CA  MET A 167       0.490 -14.805  -2.156  1.00 96.36           C  
ATOM   1212  C   MET A 167       0.562 -14.602  -0.639  1.00 96.36           C  
ATOM   1213  CB  MET A 167       1.149 -16.126  -2.560  1.00 96.36           C  
ATOM   1214  O   MET A 167      -0.392 -14.949   0.055  1.00 96.36           O  
ATOM   1215  CG  MET A 167       0.782 -16.611  -3.969  1.00 96.36           C  
ATOM   1216  SD  MET A 167      -0.986 -16.875  -4.276  1.00 96.36           S  
ATOM   1217  CE  MET A 167      -1.454 -15.289  -5.028  1.00 96.36           C  
ATOM   1218  N   PHE A 168       1.634 -13.999  -0.114  1.00 95.54           N  
ATOM   1219  CA  PHE A 168       1.685 -13.587   1.294  1.00 95.54           C  
ATOM   1220  C   PHE A 168       0.669 -12.485   1.598  1.00 95.54           C  
ATOM   1221  CB  PHE A 168       3.105 -13.152   1.681  1.00 95.54           C  
ATOM   1222  O   PHE A 168      -0.046 -12.586   2.591  1.00 95.54           O  
ATOM   1223  CG  PHE A 168       3.939 -14.297   2.214  1.00 95.54           C  
ATOM   1224  CD1 PHE A 168       3.794 -14.693   3.555  1.00 95.54           C  
ATOM   1225  CD2 PHE A 168       4.834 -14.987   1.379  1.00 95.54           C  
ATOM   1226  CE1 PHE A 168       4.537 -15.775   4.058  1.00 95.54           C  
ATOM   1227  CE2 PHE A 168       5.575 -16.072   1.877  1.00 95.54           C  
ATOM   1228  CZ  PHE A 168       5.427 -16.467   3.218  1.00 95.54           C  
ATOM   1229  N   THR A 169       0.552 -11.494   0.712  1.00 95.43           N  
ATOM   1230  CA  THR A 169      -0.380 -10.366   0.841  1.00 95.43           C  
ATOM   1231  C   THR A 169      -1.821 -10.858   0.974  1.00 95.43           C  
ATOM   1232  CB  THR A 169      -0.258  -9.429  -0.376  1.00 95.43           C  
ATOM   1233  O   THR A 169      -2.491 -10.593   1.974  1.00 95.43           O  
ATOM   1234  CG2 THR A 169      -1.121  -8.184  -0.252  1.00 95.43           C  
ATOM   1235  OG1 THR A 169       1.061  -8.960  -0.511  1.00 95.43           O  
ATOM   1236  N   VAL A 170      -2.296 -11.631  -0.008  1.00 95.60           N  
ATOM   1237  CA  VAL A 170      -3.682 -12.122  -0.014  1.00 95.60           C  
ATOM   1238  C   VAL A 170      -3.894 -13.256   0.990  1.00 95.60           C  
ATOM   1239  CB  VAL A 170      -4.145 -12.528  -1.426  1.00 95.60           C  
ATOM   1240  O   VAL A 170      -4.954 -13.335   1.608  1.00 95.60           O  
ATOM   1241  CG1 VAL A 170      -3.987 -11.372  -2.423  1.00 95.60           C  
ATOM   1242  CG2 VAL A 170      -3.430 -13.770  -1.981  1.00 95.60           C  
ATOM   1243  N   GLY A 171      -2.886 -14.111   1.193  1.00 96.60           N  
ATOM   1244  CA  GLY A 171      -2.940 -15.247   2.109  1.00 96.60           C  
ATOM   1245  C   GLY A 171      -3.030 -14.807   3.566  1.00 96.60           C  
ATOM   1246  O   GLY A 171      -3.972 -15.184   4.256  1.00 96.60           O  
ATOM   1247  N   LEU A 172      -2.106 -13.963   4.037  1.00 97.33           N  
ATOM   1248  CA  LEU A 172      -2.143 -13.451   5.411  1.00 97.33           C  
ATOM   1249  C   LEU A 172      -3.349 -12.538   5.645  1.00 97.33           C  
ATOM   1250  CB  LEU A 172      -0.841 -12.702   5.752  1.00 97.33           C  
ATOM   1251  O   LEU A 172      -3.963 -12.615   6.709  1.00 97.33           O  
ATOM   1252  CG  LEU A 172       0.426 -13.569   5.840  1.00 97.33           C  
ATOM   1253  CD1 LEU A 172       1.625 -12.679   6.169  1.00 97.33           C  
ATOM   1254  CD2 LEU A 172       0.324 -14.638   6.932  1.00 97.33           C  
ATOM   1255  N   GLY A 173      -3.712 -11.702   4.664  1.00 95.29           N  
ATOM   1256  CA  GLY A 173      -4.841 -10.779   4.792  1.00 95.29           C  
ATOM   1257  C   GLY A 173      -6.163 -11.527   4.960  1.00 95.29           C  
ATOM   1258  O   GLY A 173      -6.929 -11.256   5.887  1.00 95.29           O  
ATOM   1259  N   LEU A 174      -6.396 -12.530   4.110  1.00 96.51           N  
ATOM   1260  CA  LEU A 174      -7.604 -13.347   4.158  1.00 96.51           C  
ATOM   1261  C   LEU A 174      -7.624 -14.274   5.377  1.00 96.51           C  
ATOM   1262  CB  LEU A 174      -7.707 -14.131   2.842  1.00 96.51           C  
ATOM   1263  O   LEU A 174      -8.661 -14.393   6.029  1.00 96.51           O  
ATOM   1264  CG  LEU A 174      -9.029 -14.885   2.638  1.00 96.51           C  
ATOM   1265  CD1 LEU A 174     -10.236 -13.945   2.667  1.00 96.51           C  
ATOM   1266  CD2 LEU A 174      -8.972 -15.562   1.271  1.00 96.51           C  
ATOM   1267  N   LEU A 175      -6.487 -14.892   5.718  1.00 96.82           N  
ATOM   1268  CA  LEU A 175      -6.369 -15.748   6.899  1.00 96.82           C  
ATOM   1269  C   LEU A 175      -6.634 -14.956   8.182  1.00 96.82           C  
ATOM   1270  CB  LEU A 175      -4.971 -16.392   6.924  1.00 96.82           C  
ATOM   1271  O   LEU A 175      -7.397 -15.413   9.029  1.00 96.82           O  
ATOM   1272  CG  LEU A 175      -4.738 -17.366   8.092  1.00 96.82           C  
ATOM   1273  CD1 LEU A 175      -5.669 -18.579   8.017  1.00 96.82           C  
ATOM   1274  CD2 LEU A 175      -3.291 -17.857   8.055  1.00 96.82           C  
ATOM   1275  N   GLY A 176      -6.054 -13.758   8.304  1.00 94.08           N  
ATOM   1276  CA  GLY A 176      -6.281 -12.862   9.436  1.00 94.08           C  
ATOM   1277  C   GLY A 176      -7.762 -12.542   9.613  1.00 94.08           C  
ATOM   1278  O   GLY A 176      -8.301 -12.734  10.703  1.00 94.08           O  
ATOM   1279  N   ALA A 177      -8.444 -12.157   8.531  1.00 94.37           N  
ATOM   1280  CA  ALA A 177      -9.872 -11.867   8.575  1.00 94.37           C  
ATOM   1281  C   ALA A 177     -10.721 -13.099   8.943  1.00 94.37           C  
ATOM   1282  CB  ALA A 177     -10.287 -11.246   7.238  1.00 94.37           C  
ATOM   1283  O   ALA A 177     -11.603 -13.005   9.798  1.00 94.37           O  
ATOM   1284  N   CYS A 178     -10.418 -14.271   8.373  1.00 95.09           N  
ATOM   1285  CA  CYS A 178     -11.114 -15.520   8.700  1.00 95.09           C  
ATOM   1286  C   CYS A 178     -10.940 -15.909  10.170  1.00 95.09           C  
ATOM   1287  CB  CYS A 178     -10.610 -16.659   7.810  1.00 95.09           C  
ATOM   1288  O   CYS A 178     -11.911 -16.291  10.816  1.00 95.09           O  
ATOM   1289  SG  CYS A 178     -11.096 -16.360   6.097  1.00 95.09           S  
ATOM   1290  N   CYS A 179      -9.728 -15.784  10.718  1.00 93.54           N  
ATOM   1291  CA  CYS A 179      -9.464 -16.060  12.129  1.00 93.54           C  
ATOM   1292  C   CYS A 179     -10.309 -15.167  13.046  1.00 93.54           C  
ATOM   1293  CB  CYS A 179      -7.969 -15.872  12.412  1.00 93.54           C  
ATOM   1294  O   CYS A 179     -10.876 -15.669  14.014  1.00 93.54           O  
ATOM   1295  SG  CYS A 179      -7.023 -17.244  11.690  1.00 93.54           S  
ATOM   1296  N   VAL A 180     -10.446 -13.870  12.736  1.00 91.57           N  
ATOM   1297  CA  VAL A 180     -11.313 -12.984  13.532  1.00 91.57           C  
ATOM   1298  C   VAL A 180     -12.767 -13.436  13.455  1.00 91.57           C  
ATOM   1299  CB  VAL A 180     -11.234 -11.504  13.115  1.00 91.57           C  
ATOM   1300  O   VAL A 180     -13.416 -13.565  14.491  1.00 91.57           O  
ATOM   1301  CG1 VAL A 180     -12.060 -10.664  14.097  1.00 91.57           C  
ATOM   1302  CG2 VAL A 180      -9.832 -10.926  13.201  1.00 91.57           C  
ATOM   1303  N   VAL A 181     -13.271 -13.716  12.249  1.00 92.22           N  
ATOM   1304  CA  VAL A 181     -14.664 -14.145  12.050  1.00 92.22           C  
ATOM   1305  C   VAL A 181     -14.953 -15.467  12.762  1.00 92.22           C  
ATOM   1306  CB  VAL A 181     -15.028 -14.175  10.553  1.00 92.22           C  
ATOM   1307  O   VAL A 181     -15.971 -15.575  13.437  1.00 92.22           O  
ATOM   1308  CG1 VAL A 181     -16.419 -14.770  10.304  1.00 92.22           C  
ATOM   1309  CG2 VAL A 181     -15.040 -12.745   9.993  1.00 92.22           C  
ATOM   1310  N   LEU A 182     -14.052 -16.448  12.702  1.00 92.11           N  
ATOM   1311  CA  LEU A 182     -14.239 -17.740  13.372  1.00 92.11           C  
ATOM   1312  C   LEU A 182     -14.217 -17.635  14.903  1.00 92.11           C  
ATOM   1313  CB  LEU A 182     -13.163 -18.729  12.890  1.00 92.11           C  
ATOM   1314  O   LEU A 182     -14.946 -18.371  15.564  1.00 92.11           O  
ATOM   1315  CG  LEU A 182     -13.344 -19.188  11.434  1.00 92.11           C  
ATOM   1316  CD1 LEU A 182     -12.117 -19.981  10.979  1.00 92.11           C  
ATOM   1317  CD2 LEU A 182     -14.585 -20.065  11.242  1.00 92.11           C  
ATOM   1318  N   VAL A 183     -13.395 -16.743  15.468  1.00 89.10           N  
ATOM   1319  CA  VAL A 183     -13.233 -16.612  16.927  1.00 89.10           C  
ATOM   1320  C   VAL A 183     -14.292 -15.696  17.547  1.00 89.10           C  
ATOM   1321  CB  VAL A 183     -11.805 -16.146  17.274  1.00 89.10           C  
ATOM   1322  O   VAL A 183     -14.815 -16.015  18.610  1.00 89.10           O  
ATOM   1323  CG1 VAL A 183     -11.606 -15.899  18.776  1.00 89.10           C  
ATOM   1324  CG2 VAL A 183     -10.769 -17.205  16.865  1.00 89.10           C  
ATOM   1325  N   TYR A 184     -14.618 -14.576  16.897  1.00 87.64           N  
ATOM   1326  CA  TYR A 184     -15.511 -13.545  17.448  1.00 87.64           C  
ATOM   1327  C   TYR A 184     -16.910 -13.531  16.822  1.00 87.64           C  
ATOM   1328  CB  TYR A 184     -14.838 -12.170  17.347  1.00 87.64           C  
ATOM   1329  O   TYR A 184     -17.798 -12.862  17.344  1.00 87.64           O  
ATOM   1330  CG  TYR A 184     -13.673 -12.001  18.299  1.00 87.64           C  
ATOM   1331  CD1 TYR A 184     -13.893 -11.496  19.596  1.00 87.64           C  
ATOM   1332  CD2 TYR A 184     -12.379 -12.376  17.898  1.00 87.64           C  
ATOM   1333  CE1 TYR A 184     -12.814 -11.351  20.491  1.00 87.64           C  
ATOM   1334  CE2 TYR A 184     -11.308 -12.263  18.801  1.00 87.64           C  
ATOM   1335  OH  TYR A 184     -10.479 -11.640  20.963  1.00 87.64           O  
ATOM   1336  CZ  TYR A 184     -11.520 -11.743  20.095  1.00 87.64           C  
ATOM   1337  N   ALA A 185     -17.140 -14.270  15.732  1.00 87.32           N  
ATOM   1338  CA  ALA A 185     -18.440 -14.394  15.074  1.00 87.32           C  
ATOM   1339  C   ALA A 185     -19.111 -13.029  14.814  1.00 87.32           C  
ATOM   1340  CB  ALA A 185     -19.290 -15.417  15.849  1.00 87.32           C  
ATOM   1341  O   ALA A 185     -18.606 -12.232  14.025  1.00 87.32           O  
ATOM   1342  N   ALA A 186     -20.234 -12.742  15.476  1.00 80.84           N  
ATOM   1343  CA  ALA A 186     -20.984 -11.498  15.305  1.00 80.84           C  
ATOM   1344  C   ALA A 186     -20.203 -10.245  15.750  1.00 80.84           C  
ATOM   1345  CB  ALA A 186     -22.295 -11.635  16.085  1.00 80.84           C  
ATOM   1346  O   ALA A 186     -20.459  -9.156  15.229  1.00 80.84           O  
ATOM   1347  N   ASP A 187     -19.239 -10.394  16.660  1.00 84.19           N  
ATOM   1348  CA  ASP A 187     -18.401  -9.303  17.177  1.00 84.19           C  
ATOM   1349  C   ASP A 187     -17.132  -9.079  16.348  1.00 84.19           C  
ATOM   1350  CB  ASP A 187     -18.039  -9.581  18.641  1.00 84.19           C  
ATOM   1351  O   ASP A 187     -16.379  -8.131  16.587  1.00 84.19           O  
ATOM   1352  CG  ASP A 187     -19.230  -9.465  19.590  1.00 84.19           C  
ATOM   1353  OD1 ASP A 187     -20.253  -8.865  19.193  1.00 84.19           O  
ATOM   1354  OD2 ASP A 187     -19.059  -9.913  20.742  1.00 84.19           O  
ATOM   1355  N   ALA A 188     -16.900  -9.923  15.337  1.00 83.65           N  
ATOM   1356  CA  ALA A 188     -15.739  -9.834  14.465  1.00 83.65           C  
ATOM   1357  C   ALA A 188     -15.503  -8.435  13.867  1.00 83.65           C  
ATOM   1358  CB  ALA A 188     -15.852 -10.912  13.383  1.00 83.65           C  
ATOM   1359  O   ALA A 188     -14.348  -8.010  13.872  1.00 83.65           O  
ATOM   1360  N   PRO A 189     -16.525  -7.674  13.415  1.00 83.63           N  
ATOM   1361  CA  PRO A 189     -16.305  -6.352  12.831  1.00 83.63           C  
ATOM   1362  C   PRO A 189     -15.588  -5.364  13.770  1.00 83.63           C  
ATOM   1363  CB  PRO A 189     -17.692  -5.873  12.395  1.00 83.63           C  
ATOM   1364  O   PRO A 189     -14.627  -4.726  13.349  1.00 83.63           O  
ATOM   1365  CG  PRO A 189     -18.473  -7.158  12.162  1.00 83.63           C  
ATOM   1366  CD  PRO A 189     -17.926  -8.058  13.258  1.00 83.63           C  
ATOM   1367  N   LYS A 190     -15.953  -5.321  15.062  1.00 84.95           N  
ATOM   1368  CA  LYS A 190     -15.315  -4.434  16.060  1.00 84.95           C  
ATOM   1369  C   LYS A 190     -13.854  -4.808  16.335  1.00 84.95           C  
ATOM   1370  CB  LYS A 190     -16.117  -4.455  17.377  1.00 84.95           C  
ATOM   1371  O   LYS A 190     -13.020  -3.955  16.633  1.00 84.95           O  
ATOM   1372  CG  LYS A 190     -17.477  -3.748  17.254  1.00 84.95           C  
ATOM   1373  CD  LYS A 190     -18.211  -3.657  18.604  1.00 84.95           C  
ATOM   1374  CE  LYS A 190     -19.485  -2.818  18.435  1.00 84.95           C  
ATOM   1375  NZ  LYS A 190     -20.261  -2.669  19.690  1.00 84.95           N  
ATOM   1376  N   VAL A 191     -13.525  -6.097  16.240  1.00 90.28           N  
ATOM   1377  CA  VAL A 191     -12.151  -6.600  16.409  1.00 90.28           C  
ATOM   1378  C   VAL A 191     -11.318  -6.378  15.142  1.00 90.28           C  
ATOM   1379  CB  VAL A 191     -12.185  -8.080  16.832  1.00 90.28           C  
ATOM   1380  O   VAL A 191     -10.135  -6.038  15.224  1.00 90.28           O  
ATOM   1381  CG1 VAL A 191     -10.782  -8.688  16.914  1.00 90.28           C  
ATOM   1382  CG2 VAL A 191     -12.846  -8.215  18.209  1.00 90.28           C  
ATOM   1383  N   LEU A 192     -11.944  -6.510  13.971  1.00 91.95           N  
ATOM   1384  CA  LEU A 192     -11.345  -6.267  12.661  1.00 91.95           C  
ATOM   1385  C   LEU A 192     -10.886  -4.817  12.487  1.00 91.95           C  
ATOM   1386  CB  LEU A 192     -12.362  -6.662  11.575  1.00 91.95           C  
ATOM   1387  O   LEU A 192      -9.851  -4.595  11.868  1.00 91.95           O  
ATOM   1388  CG  LEU A 192     -12.364  -8.157  11.252  1.00 91.95           C  
ATOM   1389  CD1 LEU A 192     -13.581  -8.499  10.408  1.00 91.95           C  
ATOM   1390  CD2 LEU A 192     -11.118  -8.592  10.479  1.00 91.95           C  
ATOM   1391  N   GLU A 193     -11.566  -3.839  13.087  1.00 92.41           N  
ATOM   1392  CA  GLU A 193     -11.088  -2.447  13.123  1.00 92.41           C  
ATOM   1393  C   GLU A 193      -9.663  -2.340  13.688  1.00 92.41           C  
ATOM   1394  CB  GLU A 193     -12.010  -1.601  14.005  1.00 92.41           C  
ATOM   1395  O   GLU A 193      -8.826  -1.612  13.151  1.00 92.41           O  
ATOM   1396  CG  GLU A 193     -13.416  -1.417  13.426  1.00 92.41           C  
ATOM   1397  CD  GLU A 193     -14.386  -0.816  14.455  1.00 92.41           C  
ATOM   1398  OE1 GLU A 193     -15.605  -1.032  14.287  1.00 92.41           O  
ATOM   1399  OE2 GLU A 193     -13.911  -0.169  15.419  1.00 92.41           O  
ATOM   1400  N   GLY A 194      -9.362  -3.119  14.734  1.00 93.84           N  
ATOM   1401  CA  GLY A 194      -8.019  -3.230  15.295  1.00 93.84           C  
ATOM   1402  C   GLY A 194      -7.034  -3.812  14.286  1.00 93.84           C  
ATOM   1403  O   GLY A 194      -5.995  -3.206  14.035  1.00 93.84           O  
ATOM   1404  N   PHE A 195      -7.384  -4.941  13.659  1.00 95.89           N  
ATOM   1405  CA  PHE A 195      -6.582  -5.572  12.600  1.00 95.89           C  
ATOM   1406  C   PHE A 195      -6.261  -4.605  11.452  1.00 95.89           C  
ATOM   1407  CB  PHE A 195      -7.314  -6.822  12.085  1.00 95.89           C  
ATOM   1408  O   PHE A 195      -5.097  -4.464  11.074  1.00 95.89           O  
ATOM   1409  CG  PHE A 195      -6.603  -7.561  10.972  1.00 95.89           C  
ATOM   1410  CD1 PHE A 195      -7.078  -7.474   9.649  1.00 95.89           C  
ATOM   1411  CD2 PHE A 195      -5.479  -8.357  11.260  1.00 95.89           C  
ATOM   1412  CE1 PHE A 195      -6.434  -8.189   8.623  1.00 95.89           C  
ATOM   1413  CE2 PHE A 195      -4.827  -9.058  10.230  1.00 95.89           C  
ATOM   1414  CZ  PHE A 195      -5.306  -8.974   8.911  1.00 95.89           C  
ATOM   1415  N   GLY A 196      -7.275  -3.889  10.959  1.00 95.89           N  
ATOM   1416  CA  GLY A 196      -7.130  -2.865   9.931  1.00 95.89           C  
ATOM   1417  C   GLY A 196      -6.211  -1.730  10.373  1.00 95.89           C  
ATOM   1418  O   GLY A 196      -5.290  -1.385   9.640  1.00 95.89           O  
ATOM   1419  N   LEU A 197      -6.391  -1.187  11.586  1.00 95.70           N  
ATOM   1420  CA  LEU A 197      -5.532  -0.112  12.101  1.00 95.70           C  
ATOM   1421  C   LEU A 197      -4.073  -0.560  12.250  1.00 95.70           C  
ATOM   1422  CB  LEU A 197      -6.086   0.418  13.436  1.00 95.70           C  
ATOM   1423  O   LEU A 197      -3.162   0.206  11.940  1.00 95.70           O  
ATOM   1424  CG  LEU A 197      -5.258   1.605  13.978  1.00 95.70           C  
ATOM   1425  CD1 LEU A 197      -5.478   2.882  13.166  1.00 95.70           C  
ATOM   1426  CD2 LEU A 197      -5.588   1.907  15.433  1.00 95.70           C  
ATOM   1427  N   GLY A 198      -3.846  -1.787  12.716  1.00 95.56           N  
ATOM   1428  CA  GLY A 198      -2.507  -2.356  12.847  1.00 95.56           C  
ATOM   1429  C   GLY A 198      -1.787  -2.426  11.508  1.00 95.56           C  
ATOM   1430  O   GLY A 198      -0.645  -1.976  11.392  1.00 95.56           O  
ATOM   1431  N   ALA A 199      -2.486  -2.930  10.489  1.00 96.79           N  
ATOM   1432  CA  ALA A 199      -1.986  -2.959   9.122  1.00 96.79           C  
ATOM   1433  C   ALA A 199      -1.711  -1.539   8.592  1.00 96.79           C  
ATOM   1434  CB  ALA A 199      -2.998  -3.724   8.262  1.00 96.79           C  
ATOM   1435  O   ALA A 199      -0.601  -1.263   8.142  1.00 96.79           O  
ATOM   1436  N   ALA A 200      -2.680  -0.626   8.740  1.00 94.86           N  
ATOM   1437  CA  ALA A 200      -2.624   0.784   8.325  1.00 94.86           C  
ATOM   1438  C   ALA A 200      -1.405   1.513   8.872  1.00 94.86           C  
ATOM   1439  CB  ALA A 200      -3.950   1.443   8.696  1.00 94.86           C  
ATOM   1440  O   ALA A 200      -0.666   2.163   8.130  1.00 94.86           O  
ATOM   1441  N   LEU A 201      -1.161   1.369  10.172  1.00 92.49           N  
ATOM   1442  CA  LEU A 201      -0.074   2.063  10.835  1.00 92.49           C  
ATOM   1443  C   LEU A 201       1.291   1.579  10.329  1.00 92.49           C  
ATOM   1444  CB  LEU A 201      -0.249   1.885  12.350  1.00 92.49           C  
ATOM   1445  O   LEU A 201       2.134   2.402   9.978  1.00 92.49           O  
ATOM   1446  CG  LEU A 201       0.677   2.795  13.166  1.00 92.49           C  
ATOM   1447  CD1 LEU A 201       0.287   4.272  13.035  1.00 92.49           C  
ATOM   1448  CD2 LEU A 201       0.608   2.407  14.641  1.00 92.49           C  
ATOM   1449  N   ILE A 202       1.509   0.262  10.254  1.00 93.68           N  
ATOM   1450  CA  ILE A 202       2.780  -0.296   9.769  1.00 93.68           C  
ATOM   1451  C   ILE A 202       3.000   0.031   8.294  1.00 93.68           C  
ATOM   1452  CB  ILE A 202       2.847  -1.812  10.036  1.00 93.68           C  
ATOM   1453  O   ILE A 202       4.089   0.482   7.938  1.00 93.68           O  
ATOM   1454  CG1 ILE A 202       2.889  -2.123  11.548  1.00 93.68           C  
ATOM   1455  CG2 ILE A 202       4.048  -2.473   9.336  1.00 93.68           C  
ATOM   1456  CD1 ILE A 202       4.035  -1.493  12.354  1.00 93.68           C  
ATOM   1457  N   ALA A 203       1.977  -0.127   7.455  1.00 93.91           N  
ATOM   1458  CA  ALA A 203       2.051   0.213   6.041  1.00 93.91           C  
ATOM   1459  C   ALA A 203       2.422   1.681   5.817  1.00 93.91           C  
ATOM   1460  CB  ALA A 203       0.704  -0.100   5.403  1.00 93.91           C  
ATOM   1461  O   ALA A 203       3.297   1.970   5.006  1.00 93.91           O  
ATOM   1462  N   MET A 204       1.831   2.607   6.580  1.00 92.57           N  
ATOM   1463  CA  MET A 204       2.169   4.029   6.515  1.00 92.57           C  
ATOM   1464  C   MET A 204       3.660   4.272   6.771  1.00 92.57           C  
ATOM   1465  CB  MET A 204       1.323   4.784   7.545  1.00 92.57           C  
ATOM   1466  O   MET A 204       4.316   4.965   5.995  1.00 92.57           O  
ATOM   1467  CG  MET A 204       1.501   6.303   7.461  1.00 92.57           C  
ATOM   1468  SD  MET A 204       0.854   7.175   8.909  1.00 92.57           S  
ATOM   1469  CE  MET A 204       2.043   6.611  10.165  1.00 92.57           C  
ATOM   1470  N   PHE A 205       4.214   3.695   7.838  1.00 91.50           N  
ATOM   1471  CA  PHE A 205       5.622   3.893   8.176  1.00 91.50           C  
ATOM   1472  C   PHE A 205       6.573   3.204   7.198  1.00 91.50           C  
ATOM   1473  CB  PHE A 205       5.881   3.398   9.595  1.00 91.50           C  
ATOM   1474  O   PHE A 205       7.593   3.786   6.833  1.00 91.50           O  
ATOM   1475  CG  PHE A 205       5.321   4.294  10.680  1.00 91.50           C  
ATOM   1476  CD1 PHE A 205       5.875   5.570  10.885  1.00 91.50           C  
ATOM   1477  CD2 PHE A 205       4.315   3.834  11.546  1.00 91.50           C  
ATOM   1478  CE1 PHE A 205       5.417   6.388  11.931  1.00 91.50           C  
ATOM   1479  CE2 PHE A 205       3.857   4.650  12.595  1.00 91.50           C  
ATOM   1480  CZ  PHE A 205       4.402   5.929  12.785  1.00 91.50           C  
ATOM   1481  N   MET A 206       6.250   1.990   6.753  1.00 92.59           N  
ATOM   1482  CA  MET A 206       7.062   1.285   5.764  1.00 92.59           C  
ATOM   1483  C   MET A 206       7.058   2.013   4.421  1.00 92.59           C  
ATOM   1484  CB  MET A 206       6.587  -0.160   5.606  1.00 92.59           C  
ATOM   1485  O   MET A 206       8.120   2.210   3.838  1.00 92.59           O  
ATOM   1486  CG  MET A 206       6.949  -1.002   6.836  1.00 92.59           C  
ATOM   1487  SD  MET A 206       6.729  -2.791   6.638  1.00 92.59           S  
ATOM   1488  CE  MET A 206       7.855  -3.072   5.244  1.00 92.59           C  
ATOM   1489  N   ARG A 207       5.892   2.487   3.969  1.00 92.44           N  
ATOM   1490  CA  ARG A 207       5.753   3.213   2.705  1.00 92.44           C  
ATOM   1491  C   ARG A 207       6.463   4.562   2.732  1.00 92.44           C  
ATOM   1492  CB  ARG A 207       4.260   3.355   2.353  1.00 92.44           C  
ATOM   1493  O   ARG A 207       7.293   4.819   1.870  1.00 92.44           O  
ATOM   1494  CG  ARG A 207       4.021   4.117   1.041  1.00 92.44           C  
ATOM   1495  CD  ARG A 207       4.529   3.351  -0.184  1.00 92.44           C  
ATOM   1496  NE  ARG A 207       3.486   2.466  -0.718  1.00 92.44           N  
ATOM   1497  NH1 ARG A 207       4.687   1.675  -2.507  1.00 92.44           N  
ATOM   1498  NH2 ARG A 207       2.501   1.232  -2.307  1.00 92.44           N  
ATOM   1499  CZ  ARG A 207       3.574   1.790  -1.838  1.00 92.44           C  
ATOM   1500  N   VAL A 208       6.161   5.417   3.713  1.00 92.63           N  
ATOM   1501  CA  VAL A 208       6.765   6.760   3.797  1.00 92.63           C  
ATOM   1502  C   VAL A 208       8.266   6.651   4.052  1.00 92.63           C  
ATOM   1503  CB  VAL A 208       6.106   7.605   4.907  1.00 92.63           C  
ATOM   1504  O   VAL A 208       9.055   7.355   3.435  1.00 92.63           O  
ATOM   1505  CG1 VAL A 208       6.730   9.005   5.027  1.00 92.63           C  
ATOM   1506  CG2 VAL A 208       4.616   7.847   4.665  1.00 92.63           C  
ATOM   1507  N   GLY A 209       8.673   5.758   4.953  1.00 92.65           N  
ATOM   1508  CA  GLY A 209      10.067   5.615   5.351  1.00 92.65           C  
ATOM   1509  C   GLY A 209      10.911   5.013   4.242  1.00 92.65           C  
ATOM   1510  O   GLY A 209      12.024   5.478   4.012  1.00 92.65           O  
ATOM   1511  N   GLY A 210      10.388   3.987   3.572  1.00 92.60           N  
ATOM   1512  CA  GLY A 210      11.041   3.381   2.424  1.00 92.60           C  
ATOM   1513  C   GLY A 210      11.134   4.367   1.261  1.00 92.60           C  
ATOM   1514  O   GLY A 210      12.205   4.500   0.683  1.00 92.60           O  
ATOM   1515  N   GLY A 211      10.078   5.144   0.994  1.00 93.06           N  
ATOM   1516  CA  GLY A 211      10.102   6.205  -0.019  1.00 93.06           C  
ATOM   1517  C   GLY A 211      11.179   7.261   0.251  1.00 93.06           C  
ATOM   1518  O   GLY A 211      11.998   7.531  -0.626  1.00 93.06           O  
ATOM   1519  N   ILE A 212      11.252   7.788   1.484  1.00 94.27           N  
ATOM   1520  CA  ILE A 212      12.284   8.772   1.865  1.00 94.27           C  
ATOM   1521  C   ILE A 212      13.686   8.196   1.676  1.00 94.27           C  
ATOM   1522  CB  ILE A 212      12.097   9.299   3.307  1.00 94.27           C  
ATOM   1523  O   ILE A 212      14.545   8.879   1.132  1.00 94.27           O  
ATOM   1524  CG1 ILE A 212      10.785  10.103   3.432  1.00 94.27           C  
ATOM   1525  CG2 ILE A 212      13.275  10.212   3.722  1.00 94.27           C  
ATOM   1526  CD1 ILE A 212      10.319  10.262   4.885  1.00 94.27           C  
ATOM   1527  N   PHE A 213      13.914   6.955   2.111  1.00 93.98           N  
ATOM   1528  CA  PHE A 213      15.206   6.296   1.947  1.00 93.98           C  
ATOM   1529  C   PHE A 213      15.577   6.163   0.465  1.00 93.98           C  
ATOM   1530  CB  PHE A 213      15.160   4.928   2.644  1.00 93.98           C  
ATOM   1531  O   PHE A 213      16.659   6.589   0.070  1.00 93.98           O  
ATOM   1532  CG  PHE A 213      16.466   4.170   2.575  1.00 93.98           C  
ATOM   1533  CD1 PHE A 213      16.863   3.565   1.377  1.00 93.98           C  
ATOM   1534  CD2 PHE A 213      17.307   4.086   3.694  1.00 93.98           C  
ATOM   1535  CE1 PHE A 213      18.085   2.893   1.294  1.00 93.98           C  
ATOM   1536  CE2 PHE A 213      18.550   3.434   3.595  1.00 93.98           C  
ATOM   1537  CZ  PHE A 213      18.946   2.838   2.392  1.00 93.98           C  
ATOM   1538  N   THR A 214      14.671   5.584  -0.329  1.00 91.54           N  
ATOM   1539  CA  THR A 214      14.913   5.237  -1.737  1.00 91.54           C  
ATOM   1540  C   THR A 214      15.223   6.485  -2.531  1.00 91.54           C  
ATOM   1541  CB  THR A 214      13.708   4.516  -2.369  1.00 91.54           C  
ATOM   1542  O   THR A 214      16.293   6.605  -3.105  1.00 91.54           O  
ATOM   1543  CG2 THR A 214      14.040   3.909  -3.728  1.00 91.54           C  
ATOM   1544  OG1 THR A 214      13.272   3.487  -1.514  1.00 91.54           O  
ATOM   1545  N   LYS A 215      14.346   7.488  -2.462  1.00 91.64           N  
ATOM   1546  CA  LYS A 215      14.494   8.681  -3.292  1.00 91.64           C  
ATOM   1547  C   LYS A 215      15.567   9.641  -2.799  1.00 91.64           C  
ATOM   1548  CB  LYS A 215      13.136   9.356  -3.474  1.00 91.64           C  
ATOM   1549  O   LYS A 215      16.052  10.453  -3.572  1.00 91.64           O  
ATOM   1550  CG  LYS A 215      12.123   8.434  -4.165  1.00 91.64           C  
ATOM   1551  CD  LYS A 215      12.517   7.988  -5.593  1.00 91.64           C  
ATOM   1552  CE  LYS A 215      12.723   6.482  -5.753  1.00 91.64           C  
ATOM   1553  NZ  LYS A 215      12.947   6.112  -7.171  1.00 91.64           N  
ATOM   1554  N   ALA A 216      15.964   9.565  -1.528  1.00 91.46           N  
ATOM   1555  CA  ALA A 216      17.155  10.277  -1.078  1.00 91.46           C  
ATOM   1556  C   ALA A 216      18.432   9.690  -1.685  1.00 91.46           C  
ATOM   1557  CB  ALA A 216      17.223  10.235   0.444  1.00 91.46           C  
ATOM   1558  O   ALA A 216      19.339  10.447  -2.029  1.00 91.46           O  
ATOM   1559  N   ALA A 217      18.499   8.360  -1.789  1.00 91.82           N  
ATOM   1560  CA  ALA A 217      19.617   7.673  -2.411  1.00 91.82           C  
ATOM   1561  C   ALA A 217      19.634   7.902  -3.927  1.00 91.82           C  
ATOM   1562  CB  ALA A 217      19.561   6.191  -2.045  1.00 91.82           C  
ATOM   1563  O   ALA A 217      20.657   8.358  -4.421  1.00 91.82           O  
ATOM   1564  N   ASP A 218      18.501   7.697  -4.599  1.00 90.36           N  
ATOM   1565  CA  ASP A 218      18.295   7.897  -6.040  1.00 90.36           C  
ATOM   1566  C   ASP A 218      18.650   9.330  -6.473  1.00 90.36           C  
ATOM   1567  CB  ASP A 218      16.825   7.560  -6.328  1.00 90.36           C  
ATOM   1568  O   ASP A 218      19.645   9.553  -7.157  1.00 90.36           O  
ATOM   1569  CG  ASP A 218      16.431   7.539  -7.802  1.00 90.36           C  
ATOM   1570  OD1 ASP A 218      17.181   8.102  -8.621  1.00 90.36           O  
ATOM   1571  OD2 ASP A 218      15.285   7.074  -8.027  1.00 90.36           O  
ATOM   1572  N   VAL A 219      17.969  10.351  -5.930  1.00 88.49           N  
ATOM   1573  CA  VAL A 219      18.248  11.760  -6.273  1.00 88.49           C  
ATOM   1574  C   VAL A 219      19.705  12.134  -5.976  1.00 88.49           C  
ATOM   1575  CB  VAL A 219      17.285  12.706  -5.528  1.00 88.49           C  
ATOM   1576  O   VAL A 219      20.323  12.901  -6.715  1.00 88.49           O  
ATOM   1577  CG1 VAL A 219      17.615  14.192  -5.742  1.00 88.49           C  
ATOM   1578  CG2 VAL A 219      15.832  12.503  -5.981  1.00 88.49           C  
ATOM   1579  N   GLY A 220      20.276  11.604  -4.891  1.00 87.08           N  
ATOM   1580  CA  GLY A 220      21.684  11.813  -4.566  1.00 87.08           C  
ATOM   1581  C   GLY A 220      22.636  11.147  -5.562  1.00 87.08           C  
ATOM   1582  O   GLY A 220      23.641  11.753  -5.945  1.00 87.08           O  
ATOM   1583  N   ALA A 221      22.315   9.930  -5.998  1.00 87.52           N  
ATOM   1584  CA  ALA A 221      23.065   9.179  -6.990  1.00 87.52           C  
ATOM   1585  C   ALA A 221      22.989   9.848  -8.366  1.00 87.52           C  
ATOM   1586  CB  ALA A 221      22.545   7.734  -7.039  1.00 87.52           C  
ATOM   1587  O   ALA A 221      24.029  10.040  -8.995  1.00 87.52           O  
ATOM   1588  N   ASP A 222      21.804  10.285  -8.784  1.00 86.58           N  
ATOM   1589  CA  ASP A 222      21.548  10.876 -10.094  1.00 86.58           C  
ATOM   1590  C   ASP A 222      22.175  12.258 -10.257  1.00 86.58           C  
ATOM   1591  CB  ASP A 222      20.024  10.912 -10.333  1.00 86.58           C  
ATOM   1592  O   ASP A 222      22.827  12.536 -11.271  1.00 86.58           O  
ATOM   1593  CG  ASP A 222      19.539   9.665 -11.076  1.00 86.58           C  
ATOM   1594  OD1 ASP A 222      20.315   8.689 -11.138  1.00 86.58           O  
ATOM   1595  OD2 ASP A 222      18.622   9.791 -11.919  1.00 86.58           O  
ATOM   1596  N   LEU A 223      22.050  13.126  -9.250  1.00 83.55           N  
ATOM   1597  CA  LEU A 223      22.637  14.464  -9.317  1.00 83.55           C  
ATOM   1598  C   LEU A 223      24.168  14.404  -9.343  1.00 83.55           C  
ATOM   1599  CB  LEU A 223      22.129  15.323  -8.149  1.00 83.55           C  
ATOM   1600  O   LEU A 223      24.795  15.021 -10.205  1.00 83.55           O  
ATOM   1601  CG  LEU A 223      20.638  15.703  -8.240  1.00 83.55           C  
ATOM   1602  CD1 LEU A 223      20.252  16.480  -6.979  1.00 83.55           C  
ATOM   1603  CD2 LEU A 223      20.325  16.582  -9.455  1.00 83.55           C  
ATOM   1604  N   VAL A 224      24.784  13.640  -8.437  1.00 84.52           N  
ATOM   1605  CA  VAL A 224      26.251  13.604  -8.355  1.00 84.52           C  
ATOM   1606  C   VAL A 224      26.849  12.701  -9.436  1.00 84.52           C  
ATOM   1607  CB  VAL A 224      26.740  13.230  -6.945  1.00 84.52           C  
ATOM   1608  O   VAL A 224      27.853  13.051 -10.050  1.00 84.52           O  
ATOM   1609  CG1 VAL A 224      28.252  13.446  -6.844  1.00 84.52           C  
ATOM   1610  CG2 VAL A 224      26.119  14.132  -5.874  1.00 84.52           C  
ATOM   1611  N   GLY A 225      26.235  11.553  -9.714  1.00 82.03           N  
ATOM   1612  CA  GLY A 225      26.703  10.600 -10.717  1.00 82.03           C  
ATOM   1613  C   GLY A 225      26.457  11.087 -12.144  1.00 82.03           C  
ATOM   1614  O   GLY A 225      27.402  11.427 -12.860  1.00 82.03           O  
ATOM   1615  N   LYS A 226      25.188  11.146 -12.561  1.00 79.65           N  
ATOM   1616  CA  LYS A 226      24.818  11.406 -13.962  1.00 79.65           C  
ATOM   1617  C   LYS A 226      25.026  12.861 -14.368  1.00 79.65           C  
ATOM   1618  CB  LYS A 226      23.355  11.018 -14.223  1.00 79.65           C  
ATOM   1619  O   LYS A 226      25.523  13.114 -15.464  1.00 79.65           O  
ATOM   1620  CG  LYS A 226      23.038   9.535 -13.990  1.00 79.65           C  
ATOM   1621  CD  LYS A 226      21.533   9.330 -14.201  1.00 79.65           C  
ATOM   1622  CE  LYS A 226      21.128   7.891 -13.899  1.00 79.65           C  
ATOM   1623  NZ  LYS A 226      19.683   7.795 -13.616  1.00 79.65           N  
ATOM   1624  N   VAL A 227      24.627  13.815 -13.522  1.00 76.57           N  
ATOM   1625  CA  VAL A 227      24.637  15.244 -13.887  1.00 76.57           C  
ATOM   1626  C   VAL A 227      26.007  15.883 -13.659  1.00 76.57           C  
ATOM   1627  CB  VAL A 227      23.507  16.030 -13.188  1.00 76.57           C  
ATOM   1628  O   VAL A 227      26.507  16.567 -14.549  1.00 76.57           O  
ATOM   1629  CG1 VAL A 227      23.480  17.500 -13.630  1.00 76.57           C  
ATOM   1630  CG2 VAL A 227      22.128  15.428 -13.494  1.00 76.57           C  
ATOM   1631  N   GLU A 228      26.629  15.674 -12.495  1.00 83.75           N  
ATOM   1632  CA  GLU A 228      27.907  16.325 -12.159  1.00 83.75           C  
ATOM   1633  C   GLU A 228      29.129  15.605 -12.735  1.00 83.75           C  
ATOM   1634  CB  GLU A 228      28.067  16.459 -10.638  1.00 83.75           C  
ATOM   1635  O   GLU A 228      30.024  16.264 -13.265  1.00 83.75           O  
ATOM   1636  CG  GLU A 228      27.113  17.489 -10.029  1.00 83.75           C  
ATOM   1637  CD  GLU A 228      27.108  17.458  -8.495  1.00 83.75           C  
ATOM   1638  OE1 GLU A 228      26.052  17.785  -7.913  1.00 83.75           O  
ATOM   1639  OE2 GLU A 228      28.151  17.225  -7.840  1.00 83.75           O  
ATOM   1640  N   GLN A 229      29.197  14.275 -12.613  1.00 82.61           N  
ATOM   1641  CA  GLN A 229      30.368  13.500 -13.045  1.00 82.61           C  
ATOM   1642  C   GLN A 229      30.205  12.854 -14.428  1.00 82.61           C  
ATOM   1643  CB  GLN A 229      30.734  12.452 -11.980  1.00 82.61           C  
ATOM   1644  O   GLN A 229      31.201  12.434 -15.019  1.00 82.61           O  
ATOM   1645  CG  GLN A 229      31.106  13.037 -10.608  1.00 82.61           C  
ATOM   1646  CD  GLN A 229      32.192  14.101 -10.670  1.00 82.61           C  
ATOM   1647  NE2 GLN A 229      31.956  15.267 -10.108  1.00 82.61           N  
ATOM   1648  OE1 GLN A 229      33.266  13.912 -11.218  1.00 82.61           O  
ATOM   1649  N   GLY A 230      28.980  12.763 -14.957  1.00 79.74           N  
ATOM   1650  CA  GLY A 230      28.707  12.125 -16.248  1.00 79.74           C  
ATOM   1651  C   GLY A 230      29.016  10.624 -16.271  1.00 79.74           C  
ATOM   1652  O   GLY A 230      29.351  10.086 -17.327  1.00 79.74           O  
ATOM   1653  N   ILE A 231      28.954   9.957 -15.115  1.00 82.97           N  
ATOM   1654  CA  ILE A 231      29.164   8.507 -14.995  1.00 82.97           C  
ATOM   1655  C   ILE A 231      27.826   7.750 -15.125  1.00 82.97           C  
ATOM   1656  CB  ILE A 231      29.963   8.150 -13.718  1.00 82.97           C  
ATOM   1657  O   ILE A 231      26.771   8.364 -14.941  1.00 82.97           O  
ATOM   1658  CG1 ILE A 231      29.227   8.552 -12.425  1.00 82.97           C  
ATOM   1659  CG2 ILE A 231      31.361   8.795 -13.799  1.00 82.97           C  
ATOM   1660  CD1 ILE A 231      29.955   8.167 -11.132  1.00 82.97           C  
ATOM   1661  N   PRO A 232      27.842   6.448 -15.479  1.00 79.53           N  
ATOM   1662  CA  PRO A 232      26.637   5.614 -15.519  1.00 79.53           C  
ATOM   1663  C   PRO A 232      25.828   5.634 -14.209  1.00 79.53           C  
ATOM   1664  CB  PRO A 232      27.121   4.200 -15.859  1.00 79.53           C  
ATOM   1665  O   PRO A 232      26.380   5.919 -13.148  1.00 79.53           O  
ATOM   1666  CG  PRO A 232      28.424   4.444 -16.619  1.00 79.53           C  
ATOM   1667  CD  PRO A 232      28.996   5.677 -15.925  1.00 79.53           C  
ATOM   1668  N   GLU A 233      24.530   5.319 -14.312  1.00 73.51           N  
ATOM   1669  CA  GLU A 233      23.550   5.292 -13.208  1.00 73.51           C  
ATOM   1670  C   GLU A 233      24.050   4.434 -12.042  1.00 73.51           C  
ATOM   1671  CB  GLU A 233      22.210   4.776 -13.785  1.00 73.51           C  
ATOM   1672  O   GLU A 233      24.314   4.954 -10.959  1.00 73.51           O  
ATOM   1673  CG  GLU A 233      20.989   4.761 -12.837  1.00 73.51           C  
ATOM   1674  CD  GLU A 233      19.640   4.728 -13.607  1.00 73.51           C  
ATOM   1675  OE1 GLU A 233      18.653   5.359 -13.160  1.00 73.51           O  
ATOM   1676  OE2 GLU A 233      19.619   4.349 -14.802  1.00 73.51           O  
ATOM   1677  N   ASP A 234      24.319   3.158 -12.313  1.00 79.08           N  
ATOM   1678  CA  ASP A 234      24.763   2.170 -11.332  1.00 79.08           C  
ATOM   1679  C   ASP A 234      26.288   1.956 -11.356  1.00 79.08           C  
ATOM   1680  CB  ASP A 234      23.963   0.887 -11.545  1.00 79.08           C  
ATOM   1681  O   ASP A 234      26.801   0.836 -11.294  1.00 79.08           O  
ATOM   1682  CG  ASP A 234      22.552   0.985 -10.982  1.00 79.08           C  
ATOM   1683  OD1 ASP A 234      22.460   1.087  -9.734  1.00 79.08           O  
ATOM   1684  OD2 ASP A 234      21.617   0.765 -11.777  1.00 79.08           O  
ATOM   1685  N   ASP A 235      27.062   3.037 -11.462  1.00 83.70           N  
ATOM   1686  CA  ASP A 235      28.523   2.944 -11.454  1.00 83.70           C  
ATOM   1687  C   ASP A 235      29.070   2.663 -10.033  1.00 83.70           C  
ATOM   1688  CB  ASP A 235      29.129   4.203 -12.080  1.00 83.70           C  
ATOM   1689  O   ASP A 235      28.726   3.369  -9.074  1.00 83.70           O  
ATOM   1690  CG  ASP A 235      30.619   4.045 -12.377  1.00 83.70           C  
ATOM   1691  OD1 ASP A 235      31.421   3.951 -11.424  1.00 83.70           O  
ATOM   1692  OD2 ASP A 235      31.023   4.112 -13.558  1.00 83.70           O  
ATOM   1693  N   PRO A 236      29.983   1.685  -9.855  1.00 84.68           N  
ATOM   1694  CA  PRO A 236      30.527   1.331  -8.542  1.00 84.68           C  
ATOM   1695  C   PRO A 236      31.466   2.398  -7.955  1.00 84.68           C  
ATOM   1696  CB  PRO A 236      31.233  -0.009  -8.761  1.00 84.68           C  
ATOM   1697  O   PRO A 236      31.973   2.234  -6.847  1.00 84.68           O  
ATOM   1698  CG  PRO A 236      31.703   0.081 -10.209  1.00 84.68           C  
ATOM   1699  CD  PRO A 236      30.572   0.846 -10.891  1.00 84.68           C  
ATOM   1700  N   ARG A 237      31.752   3.492  -8.663  1.00 87.09           N  
ATOM   1701  CA  ARG A 237      32.459   4.649  -8.095  1.00 87.09           C  
ATOM   1702  C   ARG A 237      31.522   5.527  -7.277  1.00 87.09           C  
ATOM   1703  CB  ARG A 237      33.126   5.446  -9.216  1.00 87.09           C  
ATOM   1704  O   ARG A 237      31.963   6.177  -6.335  1.00 87.09           O  
ATOM   1705  CG  ARG A 237      34.170   4.589  -9.952  1.00 87.09           C  
ATOM   1706  CD  ARG A 237      34.728   5.332 -11.160  1.00 87.09           C  
ATOM   1707  NE  ARG A 237      33.739   5.360 -12.248  1.00 87.09           N  
ATOM   1708  NH1 ARG A 237      34.933   6.656 -13.701  1.00 87.09           N  
ATOM   1709  NH2 ARG A 237      32.912   5.893 -14.286  1.00 87.09           N  
ATOM   1710  CZ  ARG A 237      33.860   5.973 -13.402  1.00 87.09           C  
ATOM   1711  N   ASN A 238      30.229   5.533  -7.583  1.00 89.59           N  
ATOM   1712  CA  ASN A 238      29.255   6.334  -6.860  1.00 89.59           C  
ATOM   1713  C   ASN A 238      28.820   5.619  -5.570  1.00 89.59           C  
ATOM   1714  CB  ASN A 238      28.104   6.648  -7.819  1.00 89.59           C  
ATOM   1715  O   ASN A 238      28.208   4.558  -5.605  1.00 89.59           O  
ATOM   1716  CG  ASN A 238      27.081   7.602  -7.236  1.00 89.59           C  
ATOM   1717  ND2 ASN A 238      26.170   8.052  -8.063  1.00 89.59           N  
ATOM   1718  OD1 ASN A 238      27.121   7.961  -6.064  1.00 89.59           O  
ATOM   1719  N   ALA A 239      29.111   6.203  -4.404  1.00 88.45           N  
ATOM   1720  CA  ALA A 239      28.770   5.592  -3.115  1.00 88.45           C  
ATOM   1721  C   ALA A 239      27.252   5.448  -2.882  1.00 88.45           C  
ATOM   1722  CB  ALA A 239      29.409   6.420  -1.993  1.00 88.45           C  
ATOM   1723  O   ALA A 239      26.843   4.665  -2.019  1.00 88.45           O  
ATOM   1724  N   ALA A 240      26.426   6.205  -3.610  1.00 91.22           N  
ATOM   1725  CA  ALA A 240      24.977   6.193  -3.452  1.00 91.22           C  
ATOM   1726  C   ALA A 240      24.281   5.025  -4.165  1.00 91.22           C  
ATOM   1727  CB  ALA A 240      24.427   7.556  -3.878  1.00 91.22           C  
ATOM   1728  O   ALA A 240      23.203   4.646  -3.727  1.00 91.22           O  
ATOM   1729  N   THR A 241      24.903   4.375  -5.151  1.00 90.86           N  
ATOM   1730  CA  THR A 241      24.262   3.310  -5.955  1.00 90.86           C  
ATOM   1731  C   THR A 241      23.870   2.091  -5.127  1.00 90.86           C  
ATOM   1732  CB  THR A 241      25.190   2.853  -7.087  1.00 90.86           C  
ATOM   1733  O   THR A 241      22.786   1.536  -5.282  1.00 90.86           O  
ATOM   1734  CG2 THR A 241      25.382   3.988  -8.080  1.00 90.86           C  
ATOM   1735  OG1 THR A 241      26.457   2.502  -6.567  1.00 90.86           O  
ATOM   1736  N   ILE A 242      24.696   1.696  -4.154  1.00 90.55           N  
ATOM   1737  CA  ILE A 242      24.324   0.627  -3.214  1.00 90.55           C  
ATOM   1738  C   ILE A 242      23.151   1.061  -2.330  1.00 90.55           C  
ATOM   1739  CB  ILE A 242      25.537   0.184  -2.371  1.00 90.55           C  
ATOM   1740  O   ILE A 242      22.292   0.238  -2.026  1.00 90.55           O  
ATOM   1741  CG1 ILE A 242      26.615  -0.500  -3.243  1.00 90.55           C  
ATOM   1742  CG2 ILE A 242      25.145  -0.739  -1.197  1.00 90.55           C  
ATOM   1743  CD1 ILE A 242      26.258  -1.891  -3.783  1.00 90.55           C  
ATOM   1744  N   ALA A 243      23.102   2.327  -1.903  1.00 91.93           N  
ATOM   1745  CA  ALA A 243      21.969   2.831  -1.135  1.00 91.93           C  
ATOM   1746  C   ALA A 243      20.702   2.896  -1.993  1.00 91.93           C  
ATOM   1747  CB  ALA A 243      22.324   4.184  -0.507  1.00 91.93           C  
ATOM   1748  O   ALA A 243      19.635   2.580  -1.488  1.00 91.93           O  
ATOM   1749  N   ASP A 244      20.816   3.220  -3.273  1.00 93.18           N  
ATOM   1750  CA  ASP A 244      19.690   3.264  -4.199  1.00 93.18           C  
ATOM   1751  C   ASP A 244      19.079   1.872  -4.405  1.00 93.18           C  
ATOM   1752  CB  ASP A 244      20.188   3.889  -5.503  1.00 93.18           C  
ATOM   1753  O   ASP A 244      17.926   1.621  -4.053  1.00 93.18           O  
ATOM   1754  CG  ASP A 244      19.039   4.249  -6.431  1.00 93.18           C  
ATOM   1755  OD1 ASP A 244      17.890   4.251  -5.933  1.00 93.18           O  
ATOM   1756  OD2 ASP A 244      19.376   4.611  -7.569  1.00 93.18           O  
ATOM   1757  N   ASN A 245      19.929   0.893  -4.731  1.00 91.90           N  
ATOM   1758  CA  ASN A 245      19.534  -0.512  -4.818  1.00 91.90           C  
ATOM   1759  C   ASN A 245      18.920  -1.027  -3.497  1.00 91.90           C  
ATOM   1760  CB  ASN A 245      20.765  -1.339  -5.225  1.00 91.90           C  
ATOM   1761  O   ASN A 245      17.922  -1.750  -3.490  1.00 91.90           O  
ATOM   1762  CG  ASN A 245      21.053  -1.252  -6.714  1.00 91.90           C  
ATOM   1763  ND2 ASN A 245      21.987  -0.446  -7.144  1.00 91.90           N  
ATOM   1764  OD1 ASN A 245      20.477  -1.984  -7.488  1.00 91.90           O  
ATOM   1765  N   VAL A 246      19.468  -0.652  -2.333  1.00 93.87           N  
ATOM   1766  CA  VAL A 246      18.834  -0.959  -1.032  1.00 93.87           C  
ATOM   1767  C   VAL A 246      17.440  -0.332  -0.943  1.00 93.87           C  
ATOM   1768  CB  VAL A 246      19.714  -0.491   0.144  1.00 93.87           C  
ATOM   1769  O   VAL A 246      16.512  -0.977  -0.448  1.00 93.87           O  
ATOM   1770  CG1 VAL A 246      18.988  -0.567   1.494  1.00 93.87           C  
ATOM   1771  CG2 VAL A 246      20.960  -1.370   0.285  1.00 93.87           C  
ATOM   1772  N   GLY A 247      17.307   0.899  -1.427  1.00 91.63           N  
ATOM   1773  CA  GLY A 247      16.094   1.698  -1.473  1.00 91.63           C  
ATOM   1774  C   GLY A 247      14.951   0.997  -2.172  1.00 91.63           C  
ATOM   1775  O   GLY A 247      13.937   0.724  -1.532  1.00 91.63           O  
ATOM   1776  N   ASP A 248      15.141   0.601  -3.423  1.00 91.90           N  
ATOM   1777  CA  ASP A 248      14.111  -0.082  -4.215  1.00 91.90           C  
ATOM   1778  C   ASP A 248      13.521  -1.297  -3.494  1.00 91.90           C  
ATOM   1779  CB  ASP A 248      14.767  -0.599  -5.484  1.00 91.90           C  
ATOM   1780  O   ASP A 248      12.324  -1.592  -3.552  1.00 91.90           O  
ATOM   1781  CG  ASP A 248      15.136   0.496  -6.466  1.00 91.90           C  
ATOM   1782  OD1 ASP A 248      14.427   1.527  -6.450  1.00 91.90           O  
ATOM   1783  OD2 ASP A 248      16.077   0.184  -7.218  1.00 91.90           O  
ATOM   1784  N   ASN A 249      14.351  -2.008  -2.733  1.00 93.03           N  
ATOM   1785  CA  ASN A 249      13.885  -3.133  -1.940  1.00 93.03           C  
ATOM   1786  C   ASN A 249      13.088  -2.673  -0.704  1.00 93.03           C  
ATOM   1787  CB  ASN A 249      15.081  -4.032  -1.605  1.00 93.03           C  
ATOM   1788  O   ASN A 249      12.035  -3.248  -0.412  1.00 93.03           O  
ATOM   1789  CG  ASN A 249      15.645  -4.704  -2.840  1.00 93.03           C  
ATOM   1790  ND2 ASN A 249      16.733  -4.196  -3.348  1.00 93.03           N  
ATOM   1791  OD1 ASN A 249      15.156  -5.728  -3.300  1.00 93.03           O  
ATOM   1792  N   VAL A 250      13.540  -1.654   0.037  1.00 92.45           N  
ATOM   1793  CA  VAL A 250      12.856  -1.203   1.266  1.00 92.45           C  
ATOM   1794  C   VAL A 250      11.588  -0.384   0.990  1.00 92.45           C  
ATOM   1795  CB  VAL A 250      13.787  -0.444   2.234  1.00 92.45           C  
ATOM   1796  O   VAL A 250      10.609  -0.508   1.727  1.00 92.45           O  
ATOM   1797  CG1 VAL A 250      14.944  -1.330   2.718  1.00 92.45           C  
ATOM   1798  CG2 VAL A 250      14.398   0.854   1.705  1.00 92.45           C  
ATOM   1799  N   GLY A 251      11.582   0.443  -0.053  1.00 89.43           N  
ATOM   1800  CA  GLY A 251      10.465   1.297  -0.446  1.00 89.43           C  
ATOM   1801  C   GLY A 251       9.525   0.603  -1.413  1.00 89.43           C  
ATOM   1802  O   GLY A 251       8.373   0.317  -1.061  1.00 89.43           O  
ATOM   1803  N   ASP A 252      10.023   0.307  -2.609  1.00 88.51           N  
ATOM   1804  CA  ASP A 252       9.183  -0.158  -3.708  1.00 88.51           C  
ATOM   1805  C   ASP A 252       8.751  -1.614  -3.538  1.00 88.51           C  
ATOM   1806  CB  ASP A 252       9.865   0.054  -5.062  1.00 88.51           C  
ATOM   1807  O   ASP A 252       7.623  -1.943  -3.882  1.00 88.51           O  
ATOM   1808  CG  ASP A 252       9.978   1.506  -5.515  1.00 88.51           C  
ATOM   1809  OD1 ASP A 252       9.508   2.390  -4.758  1.00 88.51           O  
ATOM   1810  OD2 ASP A 252      10.389   1.674  -6.684  1.00 88.51           O  
ATOM   1811  N   CYS A 253       9.568  -2.480  -2.930  1.00 91.16           N  
ATOM   1812  CA  CYS A 253       9.127  -3.836  -2.597  1.00 91.16           C  
ATOM   1813  C   CYS A 253       8.458  -3.911  -1.213  1.00 91.16           C  
ATOM   1814  CB  CYS A 253      10.275  -4.834  -2.783  1.00 91.16           C  
ATOM   1815  O   CYS A 253       7.286  -4.282  -1.114  1.00 91.16           O  
ATOM   1816  SG  CYS A 253       9.647  -6.520  -2.520  1.00 91.16           S  
ATOM   1817  N   ALA A 254       9.172  -3.591  -0.127  1.00 93.27           N  
ATOM   1818  CA  ALA A 254       8.657  -3.814   1.228  1.00 93.27           C  
ATOM   1819  C   ALA A 254       7.494  -2.868   1.566  1.00 93.27           C  
ATOM   1820  CB  ALA A 254       9.791  -3.694   2.260  1.00 93.27           C  
ATOM   1821  O   ALA A 254       6.447  -3.311   2.051  1.00 93.27           O  
ATOM   1822  N   GLY A 255       7.674  -1.570   1.301  1.00 92.34           N  
ATOM   1823  CA  GLY A 255       6.664  -0.541   1.534  1.00 92.34           C  
ATOM   1824  C   GLY A 255       5.402  -0.763   0.705  1.00 92.34           C  
ATOM   1825  O   GLY A 255       4.297  -0.663   1.244  1.00 92.34           O  
ATOM   1826  N   MET A 256       5.544  -1.137  -0.572  1.00 90.36           N  
ATOM   1827  CA  MET A 256       4.388  -1.437  -1.422  1.00 90.36           C  
ATOM   1828  C   MET A 256       3.636  -2.690  -1.005  1.00 90.36           C  
ATOM   1829  CB  MET A 256       4.786  -1.526  -2.900  1.00 90.36           C  
ATOM   1830  O   MET A 256       2.407  -2.670  -0.929  1.00 90.36           O  
ATOM   1831  CG  MET A 256       3.546  -1.476  -3.809  1.00 90.36           C  
ATOM   1832  SD  MET A 256       3.371  -0.102  -4.992  1.00 90.36           S  
ATOM   1833  CE  MET A 256       5.039   0.247  -5.615  1.00 90.36           C  
ATOM   1834  N   ALA A 257       4.352  -3.760  -0.671  1.00 93.49           N  
ATOM   1835  CA  ALA A 257       3.734  -4.986  -0.192  1.00 93.49           C  
ATOM   1836  C   ALA A 257       2.920  -4.751   1.093  1.00 93.49           C  
ATOM   1837  CB  ALA A 257       4.857  -5.998   0.012  1.00 93.49           C  
ATOM   1838  O   ALA A 257       1.803  -5.255   1.222  1.00 93.49           O  
ATOM   1839  N   ALA A 258       3.443  -3.940   2.019  1.00 94.95           N  
ATOM   1840  CA  ALA A 258       2.731  -3.561   3.236  1.00 94.95           C  
ATOM   1841  C   ALA A 258       1.469  -2.721   2.943  1.00 94.95           C  
ATOM   1842  CB  ALA A 258       3.714  -2.842   4.167  1.00 94.95           C  
ATOM   1843  O   ALA A 258       0.409  -3.016   3.487  1.00 94.95           O  
ATOM   1844  N   ASP A 259       1.548  -1.727   2.052  1.00 93.55           N  
ATOM   1845  CA  ASP A 259       0.409  -0.882   1.640  1.00 93.55           C  
ATOM   1846  C   ASP A 259      -0.697  -1.664   0.905  1.00 93.55           C  
ATOM   1847  CB  ASP A 259       0.977   0.257   0.780  1.00 93.55           C  
ATOM   1848  O   ASP A 259      -1.894  -1.433   1.111  1.00 93.55           O  
ATOM   1849  CG  ASP A 259      -0.046   1.267   0.243  1.00 93.55           C  
ATOM   1850  OD1 ASP A 259      -1.115   1.488   0.859  1.00 93.55           O  
ATOM   1851  OD2 ASP A 259       0.290   1.883  -0.794  1.00 93.55           O  
ATOM   1852  N   LEU A 260      -0.327  -2.647   0.082  1.00 92.97           N  
ATOM   1853  CA  LEU A 260      -1.295  -3.509  -0.599  1.00 92.97           C  
ATOM   1854  C   LEU A 260      -1.925  -4.537   0.350  1.00 92.97           C  
ATOM   1855  CB  LEU A 260      -0.633  -4.164  -1.823  1.00 92.97           C  
ATOM   1856  O   LEU A 260      -3.135  -4.763   0.270  1.00 92.97           O  
ATOM   1857  CG  LEU A 260      -0.357  -3.169  -2.970  1.00 92.97           C  
ATOM   1858  CD1 LEU A 260       0.436  -3.838  -4.091  1.00 92.97           C  
ATOM   1859  CD2 LEU A 260      -1.654  -2.635  -3.590  1.00 92.97           C  
ATOM   1860  N   PHE A 261      -1.154  -5.112   1.282  1.00 96.13           N  
ATOM   1861  CA  PHE A 261      -1.693  -5.959   2.358  1.00 96.13           C  
ATOM   1862  C   PHE A 261      -2.716  -5.196   3.185  1.00 96.13           C  
ATOM   1863  CB  PHE A 261      -0.557  -6.446   3.273  1.00 96.13           C  
ATOM   1864  O   PHE A 261      -3.806  -5.684   3.478  1.00 96.13           O  
ATOM   1865  CG  PHE A 261      -1.057  -7.080   4.557  1.00 96.13           C  
ATOM   1866  CD1 PHE A 261      -1.251  -6.290   5.708  1.00 96.13           C  
ATOM   1867  CD2 PHE A 261      -1.388  -8.445   4.589  1.00 96.13           C  
ATOM   1868  CE1 PHE A 261      -1.797  -6.857   6.872  1.00 96.13           C  
ATOM   1869  CE2 PHE A 261      -1.924  -9.008   5.759  1.00 96.13           C  
ATOM   1870  CZ  PHE A 261      -2.155  -8.211   6.889  1.00 96.13           C  
ATOM   1871  N   GLU A 262      -2.362  -3.975   3.540  1.00 95.47           N  
ATOM   1872  CA  GLU A 262      -3.211  -3.103   4.310  1.00 95.47           C  
ATOM   1873  C   GLU A 262      -4.483  -2.735   3.544  1.00 95.47           C  
ATOM   1874  CB  GLU A 262      -2.321  -1.943   4.701  1.00 95.47           C  
ATOM   1875  O   GLU A 262      -5.572  -2.887   4.092  1.00 95.47           O  
ATOM   1876  CG  GLU A 262      -3.010  -0.886   5.531  1.00 95.47           C  
ATOM   1877  CD  GLU A 262      -3.817   0.133   4.742  1.00 95.47           C  
ATOM   1878  OE1 GLU A 262      -4.498   0.986   5.346  1.00 95.47           O  
ATOM   1879  OE2 GLU A 262      -3.726   0.083   3.506  1.00 95.47           O  
ATOM   1880  N   SER A 263      -4.388  -2.395   2.256  1.00 94.81           N  
ATOM   1881  CA  SER A 263      -5.565  -2.109   1.424  1.00 94.81           C  
ATOM   1882  C   SER A 263      -6.510  -3.309   1.377  1.00 94.81           C  
ATOM   1883  CB  SER A 263      -5.151  -1.773  -0.010  1.00 94.81           C  
ATOM   1884  O   SER A 263      -7.733  -3.155   1.436  1.00 94.81           O  
ATOM   1885  OG  SER A 263      -4.345  -0.615  -0.052  1.00 94.81           O  
ATOM   1886  N   TYR A 264      -5.938  -4.511   1.309  1.00 94.24           N  
ATOM   1887  CA  TYR A 264      -6.671  -5.768   1.339  1.00 94.24           C  
ATOM   1888  C   TYR A 264      -7.380  -5.979   2.683  1.00 94.24           C  
ATOM   1889  CB  TYR A 264      -5.687  -6.893   1.000  1.00 94.24           C  
ATOM   1890  O   TYR A 264      -8.588  -6.217   2.716  1.00 94.24           O  
ATOM   1891  CG  TYR A 264      -6.338  -8.201   0.635  1.00 94.24           C  
ATOM   1892  CD1 TYR A 264      -6.723  -9.104   1.643  1.00 94.24           C  
ATOM   1893  CD2 TYR A 264      -6.517  -8.529  -0.721  1.00 94.24           C  
ATOM   1894  CE1 TYR A 264      -7.250 -10.358   1.291  1.00 94.24           C  
ATOM   1895  CE2 TYR A 264      -7.062  -9.774  -1.077  1.00 94.24           C  
ATOM   1896  OH  TYR A 264      -7.813 -11.938  -0.420  1.00 94.24           O  
ATOM   1897  CZ  TYR A 264      -7.403 -10.696  -0.070  1.00 94.24           C  
ATOM   1898  N   ALA A 265      -6.656  -5.827   3.795  1.00 95.51           N  
ATOM   1899  CA  ALA A 265      -7.191  -5.951   5.147  1.00 95.51           C  
ATOM   1900  C   ALA A 265      -8.308  -4.934   5.418  1.00 95.51           C  
ATOM   1901  CB  ALA A 265      -6.031  -5.779   6.137  1.00 95.51           C  
ATOM   1902  O   ALA A 265      -9.392  -5.300   5.862  1.00 95.51           O  
ATOM   1903  N   VAL A 266      -8.075  -3.661   5.111  1.00 95.38           N  
ATOM   1904  CA  VAL A 266      -9.006  -2.566   5.400  1.00 95.38           C  
ATOM   1905  C   VAL A 266     -10.285  -2.666   4.573  1.00 95.38           C  
ATOM   1906  CB  VAL A 266      -8.288  -1.226   5.179  1.00 95.38           C  
ATOM   1907  O   VAL A 266     -11.381  -2.452   5.091  1.00 95.38           O  
ATOM   1908  CG1 VAL A 266      -9.263  -0.065   5.314  1.00 95.38           C  
ATOM   1909  CG2 VAL A 266      -7.203  -1.052   6.248  1.00 95.38           C  
ATOM   1910  N   THR A 267     -10.174  -3.056   3.305  1.00 95.12           N  
ATOM   1911  CA  THR A 267     -11.351  -3.285   2.459  1.00 95.12           C  
ATOM   1912  C   THR A 267     -12.200  -4.442   2.994  1.00 95.12           C  
ATOM   1913  CB  THR A 267     -10.914  -3.561   1.022  1.00 95.12           C  
ATOM   1914  O   THR A 267     -13.424  -4.334   3.022  1.00 95.12           O  
ATOM   1915  CG2 THR A 267     -12.082  -3.788   0.066  1.00 95.12           C  
ATOM   1916  OG1 THR A 267     -10.182  -2.478   0.512  1.00 95.12           O  
ATOM   1917  N   LEU A 268     -11.571  -5.519   3.484  1.00 94.73           N  
ATOM   1918  CA  LEU A 268     -12.275  -6.625   4.142  1.00 94.73           C  
ATOM   1919  C   LEU A 268     -12.987  -6.184   5.423  1.00 94.73           C  
ATOM   1920  CB  LEU A 268     -11.279  -7.752   4.470  1.00 94.73           C  
ATOM   1921  O   LEU A 268     -14.132  -6.573   5.647  1.00 94.73           O  
ATOM   1922  CG  LEU A 268     -10.893  -8.620   3.268  1.00 94.73           C  
ATOM   1923  CD1 LEU A 268      -9.862  -9.661   3.707  1.00 94.73           C  
ATOM   1924  CD2 LEU A 268     -12.129  -9.337   2.728  1.00 94.73           C  
ATOM   1925  N   VAL A 269     -12.333  -5.356   6.242  1.00 92.69           N  
ATOM   1926  CA  VAL A 269     -12.915  -4.783   7.466  1.00 92.69           C  
ATOM   1927  C   VAL A 269     -14.188  -4.011   7.124  1.00 92.69           C  
ATOM   1928  CB  VAL A 269     -11.895  -3.867   8.175  1.00 92.69           C  
ATOM   1929  O   VAL A 269     -15.253  -4.313   7.662  1.00 92.69           O  
ATOM   1930  CG1 VAL A 269     -12.492  -3.136   9.383  1.00 92.69           C  
ATOM   1931  CG2 VAL A 269     -10.646  -4.630   8.637  1.00 92.69           C  
ATOM   1932  N   ALA A 270     -14.106  -3.071   6.179  1.00 93.40           N  
ATOM   1933  CA  ALA A 270     -15.252  -2.265   5.770  1.00 93.40           C  
ATOM   1934  C   ALA A 270     -16.382  -3.125   5.179  1.00 93.40           C  
ATOM   1935  CB  ALA A 270     -14.769  -1.213   4.768  1.00 93.40           C  
ATOM   1936  O   ALA A 270     -17.554  -2.942   5.518  1.00 93.40           O  
ATOM   1937  N   ALA A 271     -16.032  -4.102   4.336  1.00 95.31           N  
ATOM   1938  CA  ALA A 271     -16.997  -4.994   3.709  1.00 95.31           C  
ATOM   1939  C   ALA A 271     -17.698  -5.920   4.713  1.00 95.31           C  
ATOM   1940  CB  ALA A 271     -16.294  -5.769   2.590  1.00 95.31           C  
ATOM   1941  O   ALA A 271     -18.880  -6.195   4.536  1.00 95.31           O  
ATOM   1942  N   LEU A 272     -17.027  -6.360   5.780  1.00 94.17           N  
ATOM   1943  CA  LEU A 272     -17.643  -7.172   6.835  1.00 94.17           C  
ATOM   1944  C   LEU A 272     -18.520  -6.347   7.782  1.00 94.17           C  
ATOM   1945  CB  LEU A 272     -16.549  -7.931   7.602  1.00 94.17           C  
ATOM   1946  O   LEU A 272     -19.597  -6.813   8.150  1.00 94.17           O  
ATOM   1947  CG  LEU A 272     -15.988  -9.123   6.808  1.00 94.17           C  
ATOM   1948  CD1 LEU A 272     -14.728  -9.651   7.480  1.00 94.17           C  
ATOM   1949  CD2 LEU A 272     -16.986 -10.282   6.756  1.00 94.17           C  
ATOM   1950  N   ILE A 273     -18.108  -5.121   8.136  1.00 91.67           N  
ATOM   1951  CA  ILE A 273     -18.940  -4.195   8.926  1.00 91.67           C  
ATOM   1952  C   ILE A 273     -20.249  -3.920   8.177  1.00 91.67           C  
ATOM   1953  CB  ILE A 273     -18.181  -2.879   9.242  1.00 91.67           C  
ATOM   1954  O   ILE A 273     -21.335  -4.197   8.684  1.00 91.67           O  
ATOM   1955  CG1 ILE A 273     -16.994  -3.111  10.204  1.00 91.67           C  
ATOM   1956  CG2 ILE A 273     -19.134  -1.840   9.869  1.00 91.67           C  
ATOM   1957  CD1 ILE A 273     -15.971  -1.973  10.239  1.00 91.67           C  
ATOM   1958  N   LEU A 274     -20.146  -3.436   6.937  1.00 92.50           N  
ATOM   1959  CA  LEU A 274     -21.314  -3.086   6.129  1.00 92.50           C  
ATOM   1960  C   LEU A 274     -22.102  -4.322   5.688  1.00 92.50           C  
ATOM   1961  CB  LEU A 274     -20.846  -2.260   4.922  1.00 92.50           C  
ATOM   1962  O   LEU A 274     -23.326  -4.270   5.604  1.00 92.50           O  
ATOM   1963  CG  LEU A 274     -20.330  -0.862   5.306  1.00 92.50           C  
ATOM   1964  CD1 LEU A 274     -19.648  -0.229   4.099  1.00 92.50           C  
ATOM   1965  CD2 LEU A 274     -21.476   0.047   5.753  1.00 92.50           C  
ATOM   1966  N   GLY A 275     -21.418  -5.441   5.451  1.00 93.05           N  
ATOM   1967  CA  GLY A 275     -22.032  -6.713   5.092  1.00 93.05           C  
ATOM   1968  C   GLY A 275     -22.922  -7.247   6.198  1.00 93.05           C  
ATOM   1969  O   GLY A 275     -24.066  -7.588   5.917  1.00 93.05           O  
ATOM   1970  N   LYS A 276     -22.453  -7.257   7.453  1.00 90.41           N  
ATOM   1971  CA  LYS A 276     -23.260  -7.671   8.613  1.00 90.41           C  
ATOM   1972  C   LYS A 276     -24.582  -6.900   8.690  1.00 90.41           C  
ATOM   1973  CB  LYS A 276     -22.432  -7.463   9.894  1.00 90.41           C  
ATOM   1974  O   LYS A 276     -25.622  -7.495   8.944  1.00 90.41           O  
ATOM   1975  CG  LYS A 276     -23.186  -7.924  11.152  1.00 90.41           C  
ATOM   1976  CD  LYS A 276     -22.436  -7.566  12.440  1.00 90.41           C  
ATOM   1977  CE  LYS A 276     -23.312  -7.866  13.662  1.00 90.41           C  
ATOM   1978  NZ  LYS A 276     -22.637  -7.486  14.929  1.00 90.41           N  
ATOM   1979  N   VAL A 277     -24.543  -5.589   8.455  1.00 88.05           N  
ATOM   1980  CA  VAL A 277     -25.734  -4.725   8.507  1.00 88.05           C  
ATOM   1981  C   VAL A 277     -26.648  -4.962   7.302  1.00 88.05           C  
ATOM   1982  CB  VAL A 277     -25.312  -3.245   8.608  1.00 88.05           C  
ATOM   1983  O   VAL A 277     -27.863  -5.052   7.447  1.00 88.05           O  
ATOM   1984  CG1 VAL A 277     -26.521  -2.301   8.640  1.00 88.05           C  
ATOM   1985  CG2 VAL A 277     -24.493  -3.004   9.882  1.00 88.05           C  
ATOM   1986  N   ALA A 278     -26.071  -5.081   6.107  1.00 90.31           N  
ATOM   1987  CA  ALA A 278     -26.826  -5.163   4.864  1.00 90.31           C  
ATOM   1988  C   ALA A 278     -27.402  -6.560   4.580  1.00 90.31           C  
ATOM   1989  CB  ALA A 278     -25.886  -4.706   3.742  1.00 90.31           C  
ATOM   1990  O   ALA A 278     -28.493  -6.679   4.029  1.00 90.31           O  
ATOM   1991  N   PHE A 279     -26.630  -7.610   4.855  1.00 92.60           N  
ATOM   1992  CA  PHE A 279     -26.879  -8.994   4.432  1.00 92.60           C  
ATOM   1993  C   PHE A 279     -26.960  -9.964   5.625  1.00 92.60           C  
ATOM   1994  CB  PHE A 279     -25.796  -9.419   3.412  1.00 92.60           C  
ATOM   1995  O   PHE A 279     -27.034 -11.174   5.414  1.00 92.60           O  
ATOM   1996  CG  PHE A 279     -26.030  -9.072   1.946  1.00 92.60           C  
ATOM   1997  CD1 PHE A 279     -25.635  -9.989   0.952  1.00 92.60           C  
ATOM   1998  CD2 PHE A 279     -26.587  -7.843   1.540  1.00 92.60           C  
ATOM   1999  CE1 PHE A 279     -25.807  -9.681  -0.409  1.00 92.60           C  
ATOM   2000  CE2 PHE A 279     -26.778  -7.541   0.183  1.00 92.60           C  
ATOM   2001  CZ  PHE A 279     -26.386  -8.463  -0.798  1.00 92.60           C  
ATOM   2002  N   GLY A 280     -26.922  -9.455   6.862  1.00 89.88           N  
ATOM   2003  CA  GLY A 280     -27.088 -10.257   8.072  1.00 89.88           C  
ATOM   2004  C   GLY A 280     -26.048 -11.373   8.176  1.00 89.88           C  
ATOM   2005  O   GLY A 280     -24.843 -11.133   8.040  1.00 89.88           O  
ATOM   2006  N   ASP A 281     -26.514 -12.605   8.368  1.00 90.38           N  
ATOM   2007  CA  ASP A 281     -25.678 -13.801   8.527  1.00 90.38           C  
ATOM   2008  C   ASP A 281     -24.773 -14.018   7.308  1.00 90.38           C  
ATOM   2009  CB  ASP A 281     -26.578 -15.036   8.725  1.00 90.38           C  
ATOM   2010  O   ASP A 281     -23.571 -14.274   7.444  1.00 90.38           O  
ATOM   2011  CG  ASP A 281     -27.351 -15.049  10.050  1.00 90.38           C  
ATOM   2012  OD1 ASP A 281     -27.286 -14.043  10.789  1.00 90.38           O  
ATOM   2013  OD2 ASP A 281     -27.973 -16.089  10.344  1.00 90.38           O  
ATOM   2014  N   PHE A 282     -25.325 -13.859   6.098  1.00 89.68           N  
ATOM   2015  CA  PHE A 282     -24.576 -13.975   4.843  1.00 89.68           C  
ATOM   2016  C   PHE A 282     -23.502 -12.893   4.719  1.00 89.68           C  
ATOM   2017  CB  PHE A 282     -25.535 -13.888   3.649  1.00 89.68           C  
ATOM   2018  O   PHE A 282     -22.445 -13.131   4.128  1.00 89.68           O  
ATOM   2019  CG  PHE A 282     -26.469 -15.072   3.524  1.00 89.68           C  
ATOM   2020  CD1 PHE A 282     -26.028 -16.243   2.880  1.00 89.68           C  
ATOM   2021  CD2 PHE A 282     -27.770 -15.014   4.059  1.00 89.68           C  
ATOM   2022  CE1 PHE A 282     -26.876 -17.356   2.776  1.00 89.68           C  
ATOM   2023  CE2 PHE A 282     -28.621 -16.129   3.952  1.00 89.68           C  
ATOM   2024  CZ  PHE A 282     -28.172 -17.300   3.317  1.00 89.68           C  
ATOM   2025  N   GLY A 283     -23.750 -11.726   5.312  1.00 89.74           N  
ATOM   2026  CA  GLY A 283     -22.844 -10.587   5.349  1.00 89.74           C  
ATOM   2027  C   GLY A 283     -21.542 -10.823   6.111  1.00 89.74           C  
ATOM   2028  O   GLY A 283     -20.557 -10.145   5.835  1.00 89.74           O  
ATOM   2029  N   LEU A 284     -21.500 -11.807   7.015  1.00 87.48           N  
ATOM   2030  CA  LEU A 284     -20.293 -12.172   7.769  1.00 87.48           C  
ATOM   2031  C   LEU A 284     -19.342 -13.108   7.003  1.00 87.48           C  
ATOM   2032  CB  LEU A 284     -20.710 -12.797   9.114  1.00 87.48           C  
ATOM   2033  O   LEU A 284     -18.200 -13.289   7.420  1.00 87.48           O  
ATOM   2034  CG  LEU A 284     -21.358 -11.814  10.108  1.00 87.48           C  
ATOM   2035  CD1 LEU A 284     -21.875 -12.586  11.324  1.00 87.48           C  
ATOM   2036  CD2 LEU A 284     -20.358 -10.765  10.606  1.00 87.48           C  
ATOM   2037  N   ALA A 285     -19.788 -13.707   5.893  1.00 91.29           N  
ATOM   2038  CA  ALA A 285     -19.001 -14.688   5.140  1.00 91.29           C  
ATOM   2039  C   ALA A 285     -18.881 -14.369   3.641  1.00 91.29           C  
ATOM   2040  CB  ALA A 285     -19.605 -16.070   5.401  1.00 91.29           C  
ATOM   2041  O   ALA A 285     -17.817 -14.580   3.057  1.00 91.29           O  
ATOM   2042  N   PHE A 286     -19.914 -13.803   3.008  1.00 94.45           N  
ATOM   2043  CA  PHE A 286     -19.873 -13.450   1.585  1.00 94.45           C  
ATOM   2044  C   PHE A 286     -18.726 -12.482   1.224  1.00 94.45           C  
ATOM   2045  CB  PHE A 286     -21.230 -12.900   1.119  1.00 94.45           C  
ATOM   2046  O   PHE A 286     -18.024 -12.752   0.246  1.00 94.45           O  
ATOM   2047  CG  PHE A 286     -21.224 -12.518  -0.341  1.00 94.45           C  
ATOM   2048  CD1 PHE A 286     -21.245 -11.162  -0.713  1.00 94.45           C  
ATOM   2049  CD2 PHE A 286     -21.114 -13.519  -1.323  1.00 94.45           C  
ATOM   2050  CE1 PHE A 286     -21.134 -10.810  -2.067  1.00 94.45           C  
ATOM   2051  CE2 PHE A 286     -21.004 -13.165  -2.677  1.00 94.45           C  
ATOM   2052  CZ  PHE A 286     -21.000 -11.808  -3.046  1.00 94.45           C  
ATOM   2053  N   PRO A 287     -18.443 -11.420   2.010  1.00 94.97           N  
ATOM   2054  CA  PRO A 287     -17.316 -10.531   1.727  1.00 94.97           C  
ATOM   2055  C   PRO A 287     -15.943 -11.210   1.758  1.00 94.97           C  
ATOM   2056  CB  PRO A 287     -17.382  -9.432   2.788  1.00 94.97           C  
ATOM   2057  O   PRO A 287     -15.004 -10.677   1.179  1.00 94.97           O  
ATOM   2058  CG  PRO A 287     -18.859  -9.385   3.152  1.00 94.97           C  
ATOM   2059  CD  PRO A 287     -19.224 -10.865   3.114  1.00 94.97           C  
ATOM   2060  N   LEU A 288     -15.813 -12.372   2.412  1.00 95.51           N  
ATOM   2061  CA  LEU A 288     -14.588 -13.179   2.421  1.00 95.51           C  
ATOM   2062  C   LEU A 288     -14.512 -14.126   1.217  1.00 95.51           C  
ATOM   2063  CB  LEU A 288     -14.506 -13.978   3.734  1.00 95.51           C  
ATOM   2064  O   LEU A 288     -13.421 -14.424   0.732  1.00 95.51           O  
ATOM   2065  CG  LEU A 288     -14.385 -13.128   5.007  1.00 95.51           C  
ATOM   2066  CD1 LEU A 288     -14.436 -14.034   6.235  1.00 95.51           C  
ATOM   2067  CD2 LEU A 288     -13.063 -12.365   5.035  1.00 95.51           C  
ATOM   2068  N   LEU A 289     -15.662 -14.583   0.712  1.00 96.71           N  
ATOM   2069  CA  LEU A 289     -15.752 -15.511  -0.416  1.00 96.71           C  
ATOM   2070  C   LEU A 289     -15.215 -14.897  -1.717  1.00 96.71           C  
ATOM   2071  CB  LEU A 289     -17.222 -15.949  -0.554  1.00 96.71           C  
ATOM   2072  O   LEU A 289     -14.495 -15.558  -2.462  1.00 96.71           O  
ATOM   2073  CG  LEU A 289     -17.500 -16.960  -1.680  1.00 96.71           C  
ATOM   2074  CD1 LEU A 289     -16.668 -18.232  -1.522  1.00 96.71           C  
ATOM   2075  CD2 LEU A 289     -18.988 -17.320  -1.658  1.00 96.71           C  
ATOM   2076  N   VAL A 290     -15.525 -13.624  -1.976  1.00 96.58           N  
ATOM   2077  CA  VAL A 290     -15.054 -12.892  -3.165  1.00 96.58           C  
ATOM   2078  C   VAL A 290     -13.514 -12.829  -3.232  1.00 96.58           C  
ATOM   2079  CB  VAL A 290     -15.722 -11.501  -3.254  1.00 96.58           C  
ATOM   2080  O   VAL A 290     -12.942 -13.311  -4.211  1.00 96.58           O  
ATOM   2081  CG1 VAL A 290     -15.170 -10.681  -4.425  1.00 96.58           C  
ATOM   2082  CG2 VAL A 290     -17.240 -11.630  -3.414  1.00 96.58           C  
ATOM   2083  N   PRO A 291     -12.799 -12.323  -2.209  1.00 95.27           N  
ATOM   2084  CA  PRO A 291     -11.341 -12.352  -2.186  1.00 95.27           C  
ATOM   2085  C   PRO A 291     -10.764 -13.770  -2.186  1.00 95.27           C  
ATOM   2086  CB  PRO A 291     -10.906 -11.578  -0.944  1.00 95.27           C  
ATOM   2087  O   PRO A 291      -9.714 -13.973  -2.784  1.00 95.27           O  
ATOM   2088  CG  PRO A 291     -12.168 -11.320  -0.143  1.00 95.27           C  
ATOM   2089  CD  PRO A 291     -13.318 -11.561  -1.095  1.00 95.27           C  
ATOM   2090  N   ALA A 292     -11.437 -14.768  -1.598  1.00 97.02           N  
ATOM   2091  CA  ALA A 292     -10.999 -16.167  -1.678  1.00 97.02           C  
ATOM   2092  C   ALA A 292     -10.936 -16.681  -3.124  1.00 97.02           C  
ATOM   2093  CB  ALA A 292     -11.944 -17.040  -0.850  1.00 97.02           C  
ATOM   2094  O   ALA A 292      -9.984 -17.360  -3.507  1.00 97.02           O  
ATOM   2095  N   ILE A 293     -11.916 -16.311  -3.952  1.00 96.65           N  
ATOM   2096  CA  ILE A 293     -11.884 -16.573  -5.396  1.00 96.65           C  
ATOM   2097  C   ILE A 293     -10.704 -15.838  -6.033  1.00 96.65           C  
ATOM   2098  CB  ILE A 293     -13.230 -16.176  -6.032  1.00 96.65           C  
ATOM   2099  O   ILE A 293      -9.968 -16.434  -6.815  1.00 96.65           O  
ATOM   2100  CG1 ILE A 293     -14.332 -17.134  -5.530  1.00 96.65           C  
ATOM   2101  CG2 ILE A 293     -13.154 -16.184  -7.566  1.00 96.65           C  
ATOM   2102  CD1 ILE A 293     -15.743 -16.606  -5.778  1.00 96.65           C  
ATOM   2103  N   GLY A 294     -10.479 -14.586  -5.633  1.00 94.07           N  
ATOM   2104  CA  GLY A 294      -9.309 -13.795  -6.011  1.00 94.07           C  
ATOM   2105  C   GLY A 294      -7.965 -14.463  -5.725  1.00 94.07           C  
ATOM   2106  O   GLY A 294      -7.048 -14.399  -6.537  1.00 94.07           O  
ATOM   2107  N   VAL A 295      -7.840 -15.150  -4.587  1.00 95.49           N  
ATOM   2108  CA  VAL A 295      -6.647 -15.941  -4.263  1.00 95.49           C  
ATOM   2109  C   VAL A 295      -6.443 -17.035  -5.309  1.00 95.49           C  
ATOM   2110  CB  VAL A 295      -6.740 -16.549  -2.851  1.00 95.49           C  
ATOM   2111  O   VAL A 295      -5.360 -17.143  -5.879  1.00 95.49           O  
ATOM   2112  CG1 VAL A 295      -5.551 -17.460  -2.552  1.00 95.49           C  
ATOM   2113  CG2 VAL A 295      -6.768 -15.468  -1.767  1.00 95.49           C  
ATOM   2114  N   LEU A 296      -7.485 -17.816  -5.609  1.00 94.70           N  
ATOM   2115  CA  LEU A 296      -7.406 -18.913  -6.579  1.00 94.70           C  
ATOM   2116  C   LEU A 296      -7.056 -18.413  -7.986  1.00 94.70           C  
ATOM   2117  CB  LEU A 296      -8.744 -19.675  -6.607  1.00 94.70           C  
ATOM   2118  O   LEU A 296      -6.223 -19.008  -8.674  1.00 94.70           O  
ATOM   2119  CG  LEU A 296      -9.136 -20.350  -5.281  1.00 94.70           C  
ATOM   2120  CD1 LEU A 296     -10.532 -20.959  -5.415  1.00 94.70           C  
ATOM   2121  CD2 LEU A 296      -8.157 -21.459  -4.891  1.00 94.70           C  
ATOM   2122  N   THR A 297      -7.655 -17.306  -8.419  1.00 92.31           N  
ATOM   2123  CA  THR A 297      -7.379 -16.724  -9.737  1.00 92.31           C  
ATOM   2124  C   THR A 297      -6.017 -16.056  -9.801  1.00 92.31           C  
ATOM   2125  CB  THR A 297      -8.460 -15.737 -10.157  1.00 92.31           C  
ATOM   2126  O   THR A 297      -5.355 -16.165 -10.830  1.00 92.31           O  
ATOM   2127  CG2 THR A 297      -9.795 -16.461 -10.279  1.00 92.31           C  
ATOM   2128  OG1 THR A 297      -8.593 -14.734  -9.195  1.00 92.31           O  
ATOM   2129  N   ALA A 298      -5.526 -15.475  -8.705  1.00 90.40           N  
ATOM   2130  CA  ALA A 298      -4.153 -15.001  -8.610  1.00 90.40           C  
ATOM   2131  C   ALA A 298      -3.139 -16.149  -8.708  1.00 90.40           C  
ATOM   2132  CB  ALA A 298      -3.979 -14.189  -7.325  1.00 90.40           C  
ATOM   2133  O   ALA A 298      -2.147 -16.008  -9.422  1.00 90.40           O  
ATOM   2134  N   MET A 299      -3.401 -17.307  -8.086  1.00 91.16           N  
ATOM   2135  CA  MET A 299      -2.559 -18.501  -8.256  1.00 91.16           C  
ATOM   2136  C   MET A 299      -2.481 -18.901  -9.737  1.00 91.16           C  
ATOM   2137  CB  MET A 299      -3.090 -19.684  -7.427  1.00 91.16           C  
ATOM   2138  O   MET A 299      -1.388 -19.107 -10.263  1.00 91.16           O  
ATOM   2139  CG  MET A 299      -3.065 -19.461  -5.910  1.00 91.16           C  
ATOM   2140  SD  MET A 299      -3.948 -20.725  -4.953  1.00 91.16           S  
ATOM   2141  CE  MET A 299      -2.804 -22.121  -5.084  1.00 91.16           C  
ATOM   2142  N   ILE A 300      -3.623 -18.947 -10.434  1.00 87.55           N  
ATOM   2143  CA  ILE A 300      -3.684 -19.232 -11.877  1.00 87.55           C  
ATOM   2144  C   ILE A 300      -2.947 -18.150 -12.679  1.00 87.55           C  
ATOM   2145  CB  ILE A 300      -5.154 -19.382 -12.336  1.00 87.55           C  
ATOM   2146  O   ILE A 300      -2.149 -18.477 -13.555  1.00 87.55           O  
ATOM   2147  CG1 ILE A 300      -5.806 -20.621 -11.678  1.00 87.55           C  
ATOM   2148  CG2 ILE A 300      -5.250 -19.494 -13.872  1.00 87.55           C  
ATOM   2149  CD1 ILE A 300      -7.339 -20.614 -11.751  1.00 87.55           C  
ATOM   2150  N   GLY A 301      -3.172 -16.875 -12.359  1.00 83.56           N  
ATOM   2151  CA  GLY A 301      -2.562 -15.718 -13.012  1.00 83.56           C  
ATOM   2152  C   GLY A 301      -1.037 -15.744 -12.943  1.00 83.56           C  
ATOM   2153  O   GLY A 301      -0.383 -15.555 -13.966  1.00 83.56           O  
ATOM   2154  N   ILE A 302      -0.468 -16.086 -11.780  1.00 83.10           N  
ATOM   2155  CA  ILE A 302       0.987 -16.201 -11.587  1.00 83.10           C  
ATOM   2156  C   ILE A 302       1.602 -17.238 -12.537  1.00 83.10           C  
ATOM   2157  CB  ILE A 302       1.333 -16.480 -10.106  1.00 83.10           C  
ATOM   2158  O   ILE A 302       2.686 -17.025 -13.081  1.00 83.10           O  
ATOM   2159  CG1 ILE A 302       1.029 -15.231  -9.245  1.00 83.10           C  
ATOM   2160  CG2 ILE A 302       2.823 -16.850  -9.938  1.00 83.10           C  
ATOM   2161  CD1 ILE A 302       0.961 -15.536  -7.744  1.00 83.10           C  
ATOM   2162  N   PHE A 303       0.912 -18.356 -12.772  1.00 79.74           N  
ATOM   2163  CA  PHE A 303       1.372 -19.388 -13.704  1.00 79.74           C  
ATOM   2164  C   PHE A 303       1.011 -19.102 -15.170  1.00 79.74           C  
ATOM   2165  CB  PHE A 303       0.842 -20.752 -13.248  1.00 79.74           C  
ATOM   2166  O   PHE A 303       1.705 -19.584 -16.065  1.00 79.74           O  
ATOM   2167  CG  PHE A 303       1.461 -21.244 -11.953  1.00 79.74           C  
ATOM   2168  CD1 PHE A 303       2.825 -21.587 -11.918  1.00 79.74           C  
ATOM   2169  CD2 PHE A 303       0.678 -21.387 -10.795  1.00 79.74           C  
ATOM   2170  CE1 PHE A 303       3.401 -22.077 -10.733  1.00 79.74           C  
ATOM   2171  CE2 PHE A 303       1.253 -21.862  -9.606  1.00 79.74           C  
ATOM   2172  CZ  PHE A 303       2.611 -22.227  -9.584  1.00 79.74           C  
ATOM   2173  N   ALA A 304      -0.042 -18.319 -15.424  1.00 73.72           N  
ATOM   2174  CA  ALA A 304      -0.483 -17.926 -16.761  1.00 73.72           C  
ATOM   2175  C   ALA A 304       0.433 -16.877 -17.414  1.00 73.72           C  
ATOM   2176  CB  ALA A 304      -1.929 -17.424 -16.674  1.00 73.72           C  
ATOM   2177  O   ALA A 304       0.476 -16.792 -18.648  1.00 73.72           O  
ATOM   2178  N   VAL A 305       1.206 -16.124 -16.618  1.00 65.98           N  
ATOM   2179  CA  VAL A 305       2.325 -15.296 -17.099  1.00 65.98           C  
ATOM   2180  C   VAL A 305       3.495 -16.208 -17.483  1.00 65.98           C  
ATOM   2181  CB  VAL A 305       2.702 -14.176 -16.107  1.00 65.98           C  
ATOM   2182  O   VAL A 305       4.521 -16.317 -16.816  1.00 65.98           O  
ATOM   2183  CG1 VAL A 305       3.801 -13.255 -16.662  1.00 65.98           C  
ATOM   2184  CG2 VAL A 305       1.486 -13.275 -15.864  1.00 65.98           C  
ATOM   2185  N   ALA A 306       3.307 -16.919 -18.591  1.00 59.43           N  
ATOM   2186  CA  ALA A 306       4.363 -17.561 -19.351  1.00 59.43           C  
ATOM   2187  C   ALA A 306       4.566 -16.725 -20.622  1.00 59.43           C  
ATOM   2188  CB  ALA A 306       3.975 -19.017 -19.631  1.00 59.43           C  
ATOM   2189  O   ALA A 306       3.685 -16.746 -21.496  1.00 59.43           O  
ATOM   2190  N   PRO A 307       5.671 -15.964 -20.720  1.00 57.68           N  
ATOM   2191  CA  PRO A 307       6.036 -15.284 -21.951  1.00 57.68           C  
ATOM   2192  C   PRO A 307       6.078 -16.280 -23.117  1.00 57.68           C  
ATOM   2193  CB  PRO A 307       7.399 -14.662 -21.667  1.00 57.68           C  
ATOM   2194  O   PRO A 307       6.643 -17.375 -23.016  1.00 57.68           O  
ATOM   2195  CG  PRO A 307       7.402 -14.435 -20.161  1.00 57.68           C  
ATOM   2196  CD  PRO A 307       6.638 -15.662 -19.670  1.00 57.68           C  
ATOM   2197  N   ARG A 308       5.405 -15.937 -24.212  1.00 56.17           N  
ATOM   2198  CA  ARG A 308       5.361 -16.722 -25.450  1.00 56.17           C  
ATOM   2199  C   ARG A 308       6.319 -16.094 -26.450  1.00 56.17           C  
ATOM   2200  CB  ARG A 308       3.930 -16.749 -26.010  1.00 56.17           C  
ATOM   2201  O   ARG A 308       6.463 -14.884 -26.473  1.00 56.17           O  
ATOM   2202  CG  ARG A 308       2.939 -17.440 -25.064  1.00 56.17           C  
ATOM   2203  CD  ARG A 308       1.534 -17.420 -25.673  1.00 56.17           C  
ATOM   2204  NE  ARG A 308       0.556 -18.078 -24.785  1.00 56.17           N  
ATOM   2205  NH1 ARG A 308      -1.256 -17.917 -26.183  1.00 56.17           N  
ATOM   2206  NH2 ARG A 308      -1.491 -18.874 -24.180  1.00 56.17           N  
ATOM   2207  CZ  ARG A 308      -0.721 -18.287 -25.053  1.00 56.17           C  
ATOM   2208  N   ARG A 309       6.876 -16.888 -27.371  1.00 53.61           N  
ATOM   2209  CA  ARG A 309       7.705 -16.352 -28.474  1.00 53.61           C  
ATOM   2210  C   ARG A 309       7.007 -15.262 -29.304  1.00 53.61           C  
ATOM   2211  CB  ARG A 309       8.157 -17.484 -29.412  1.00 53.61           C  
ATOM   2212  O   ARG A 309       7.677 -14.476 -29.951  1.00 53.61           O  
ATOM   2213  CG  ARG A 309       9.385 -18.240 -28.890  1.00 53.61           C  
ATOM   2214  CD  ARG A 309       9.921 -19.163 -29.992  1.00 53.61           C  
ATOM   2215  NE  ARG A 309      11.235 -19.734 -29.637  1.00 53.61           N  
ATOM   2216  NH1 ARG A 309      10.803 -21.967 -30.014  1.00 53.61           N  
ATOM   2217  NH2 ARG A 309      12.849 -21.291 -29.426  1.00 53.61           N  
ATOM   2218  CZ  ARG A 309      11.615 -20.994 -29.693  1.00 53.61           C  
ATOM   2219  N   SER A 310       5.672 -15.244 -29.319  1.00 49.81           N  
ATOM   2220  CA  SER A 310       4.857 -14.246 -30.021  1.00 49.81           C  
ATOM   2221  C   SER A 310       4.663 -12.932 -29.257  1.00 49.81           C  
ATOM   2222  CB  SER A 310       3.478 -14.851 -30.301  1.00 49.81           C  
ATOM   2223  O   SER A 310       4.072 -12.001 -29.805  1.00 49.81           O  
ATOM   2224  OG  SER A 310       2.847 -15.235 -29.084  1.00 49.81           O  
ATOM   2225  N   ASP A 311       5.047 -12.876 -27.981  1.00 55.46           N  
ATOM   2226  CA  ASP A 311       4.852 -11.699 -27.142  1.00 55.46           C  
ATOM   2227  C   ASP A 311       5.836 -10.612 -27.580  1.00 55.46           C  
ATOM   2228  CB  ASP A 311       4.989 -12.075 -25.655  1.00 55.46           C  
ATOM   2229  O   ASP A 311       7.046 -10.806 -27.564  1.00 55.46           O  
ATOM   2230  CG  ASP A 311       3.806 -12.905 -25.137  1.00 55.46           C  
ATOM   2231  OD1 ASP A 311       2.716 -12.938 -25.755  1.00 55.46           O  
ATOM   2232  OD2 ASP A 311       3.925 -13.565 -24.079  1.00 55.46           O  
ATOM   2233  N   ARG A 312       5.303  -9.462 -28.008  1.00 52.79           N  
ATOM   2234  CA  ARG A 312       6.110  -8.341 -28.524  1.00 52.79           C  
ATOM   2235  C   ARG A 312       6.960  -7.674 -27.440  1.00 52.79           C  
ATOM   2236  CB  ARG A 312       5.203  -7.292 -29.182  1.00 52.79           C  
ATOM   2237  O   ARG A 312       7.909  -6.977 -27.765  1.00 52.79           O  
ATOM   2238  CG  ARG A 312       4.449  -7.822 -30.409  1.00 52.79           C  
ATOM   2239  CD  ARG A 312       3.625  -6.684 -31.023  1.00 52.79           C  
ATOM   2240  NE  ARG A 312       2.825  -7.147 -32.171  1.00 52.79           N  
ATOM   2241  NH1 ARG A 312       1.720  -5.172 -32.555  1.00 52.79           N  
ATOM   2242  NH2 ARG A 312       1.305  -6.938 -33.856  1.00 52.79           N  
ATOM   2243  CZ  ARG A 312       1.956  -6.420 -32.852  1.00 52.79           C  
ATOM   2244  N   SER A 313       6.565  -7.842 -26.180  1.00 59.39           N  
ATOM   2245  CA  SER A 313       7.227  -7.311 -24.988  1.00 59.39           C  
ATOM   2246  C   SER A 313       6.792  -8.095 -23.747  1.00 59.39           C  
ATOM   2247  CB  SER A 313       6.885  -5.824 -24.802  1.00 59.39           C  
ATOM   2248  O   SER A 313       5.697  -8.678 -23.731  1.00 59.39           O  
ATOM   2249  OG  SER A 313       5.500  -5.625 -24.546  1.00 59.39           O  
ATOM   2250  N   GLY A 314       7.599  -8.057 -22.680  1.00 60.84           N  
ATOM   2251  CA  GLY A 314       7.241  -8.635 -21.376  1.00 60.84           C  
ATOM   2252  C   GLY A 314       5.895  -8.121 -20.846  1.00 60.84           C  
ATOM   2253  O   GLY A 314       5.101  -8.891 -20.303  1.00 60.84           O  
ATOM   2254  N   MET A 315       5.566  -6.858 -21.142  1.00 68.86           N  
ATOM   2255  CA  MET A 315       4.300  -6.228 -20.761  1.00 68.86           C  
ATOM   2256  C   MET A 315       3.070  -6.946 -21.335  1.00 68.86           C  
ATOM   2257  CB  MET A 315       4.327  -4.757 -21.213  1.00 68.86           C  
ATOM   2258  O   MET A 315       2.044  -7.078 -20.671  1.00 68.86           O  
ATOM   2259  CG  MET A 315       3.216  -3.936 -20.560  1.00 68.86           C  
ATOM   2260  SD  MET A 315       3.328  -3.960 -18.757  1.00 68.86           S  
ATOM   2261  CE  MET A 315       1.900  -2.948 -18.342  1.00 68.86           C  
ATOM   2262  N   SER A 316       3.162  -7.480 -22.558  1.00 70.53           N  
ATOM   2263  CA  SER A 316       2.045  -8.216 -23.168  1.00 70.53           C  
ATOM   2264  C   SER A 316       1.735  -9.536 -22.447  1.00 70.53           C  
ATOM   2265  CB  SER A 316       2.304  -8.435 -24.659  1.00 70.53           C  
ATOM   2266  O   SER A 316       0.569  -9.931 -22.353  1.00 70.53           O  
ATOM   2267  OG  SER A 316       3.363  -9.335 -24.900  1.00 70.53           O  
ATOM   2268  N   ALA A 317       2.755 -10.195 -21.887  1.00 69.14           N  
ATOM   2269  CA  ALA A 317       2.591 -11.401 -21.083  1.00 69.14           C  
ATOM   2270  C   ALA A 317       1.973 -11.082 -19.716  1.00 69.14           C  
ATOM   2271  CB  ALA A 317       3.952 -12.093 -20.939  1.00 69.14           C  
ATOM   2272  O   ALA A 317       1.052 -11.777 -19.279  1.00 69.14           O  
ATOM   2273  N   ILE A 318       2.449 -10.007 -19.085  1.00 75.10           N  
ATOM   2274  CA  ILE A 318       1.972  -9.514 -17.793  1.00 75.10           C  
ATOM   2275  C   ILE A 318       0.494  -9.096 -17.877  1.00 75.10           C  
ATOM   2276  CB  ILE A 318       2.907  -8.378 -17.317  1.00 75.10           C  
ATOM   2277  O   ILE A 318      -0.342  -9.629 -17.143  1.00 75.10           O  
ATOM   2278  CG1 ILE A 318       4.283  -8.957 -16.906  1.00 75.10           C  
ATOM   2279  CG2 ILE A 318       2.254  -7.642 -16.151  1.00 75.10           C  
ATOM   2280  CD1 ILE A 318       5.345  -7.893 -16.599  1.00 75.10           C  
ATOM   2281  N   ASN A 319       0.142  -8.241 -18.845  1.00 80.33           N  
ATOM   2282  CA  ASN A 319      -1.236  -7.789 -19.059  1.00 80.33           C  
ATOM   2283  C   ASN A 319      -2.180  -8.961 -19.332  1.00 80.33           C  
ATOM   2284  CB  ASN A 319      -1.266  -6.778 -20.222  1.00 80.33           C  
ATOM   2285  O   ASN A 319      -3.279  -9.028 -18.783  1.00 80.33           O  
ATOM   2286  CG  ASN A 319      -0.762  -5.409 -19.808  1.00 80.33           C  
ATOM   2287  ND2 ASN A 319      -0.513  -4.526 -20.748  1.00 80.33           N  
ATOM   2288  OD1 ASN A 319      -0.630  -5.107 -18.639  1.00 80.33           O  
ATOM   2289  N   ARG A 320      -1.746  -9.939 -20.134  1.00 82.30           N  
ATOM   2290  CA  ARG A 320      -2.532 -11.150 -20.385  1.00 82.30           C  
ATOM   2291  C   ARG A 320      -2.820 -11.919 -19.094  1.00 82.30           C  
ATOM   2292  CB  ARG A 320      -1.798 -11.998 -21.424  1.00 82.30           C  
ATOM   2293  O   ARG A 320      -3.951 -12.363 -18.912  1.00 82.30           O  
ATOM   2294  CG  ARG A 320      -2.532 -13.311 -21.719  1.00 82.30           C  
ATOM   2295  CD  ARG A 320      -1.836 -14.108 -22.822  1.00 82.30           C  
ATOM   2296  NE  ARG A 320      -0.456 -14.490 -22.442  1.00 82.30           N  
ATOM   2297  NH1 ARG A 320       0.684 -13.147 -23.921  1.00 82.30           N  
ATOM   2298  NH2 ARG A 320       1.812 -14.595 -22.698  1.00 82.30           N  
ATOM   2299  CZ  ARG A 320       0.664 -14.073 -23.011  1.00 82.30           C  
ATOM   2300  N   GLY A 321      -1.834 -12.070 -18.207  1.00 80.05           N  
ATOM   2301  CA  GLY A 321      -2.027 -12.712 -16.904  1.00 80.05           C  
ATOM   2302  C   GLY A 321      -3.075 -12.001 -16.049  1.00 80.05           C  
ATOM   2303  O   GLY A 321      -3.966 -12.654 -15.502  1.00 80.05           O  
ATOM   2304  N   PHE A 322      -3.021 -10.667 -16.002  1.00 85.62           N  
ATOM   2305  CA  PHE A 322      -4.010  -9.846 -15.305  1.00 85.62           C  
ATOM   2306  C   PHE A 322      -5.423 -10.020 -15.883  1.00 85.62           C  
ATOM   2307  CB  PHE A 322      -3.563  -8.380 -15.331  1.00 85.62           C  
ATOM   2308  O   PHE A 322      -6.342 -10.367 -15.143  1.00 85.62           O  
ATOM   2309  CG  PHE A 322      -4.585  -7.441 -14.726  1.00 85.62           C  
ATOM   2310  CD1 PHE A 322      -5.551  -6.832 -15.549  1.00 85.62           C  
ATOM   2311  CD2 PHE A 322      -4.591  -7.193 -13.340  1.00 85.62           C  
ATOM   2312  CE1 PHE A 322      -6.519  -5.983 -14.990  1.00 85.62           C  
ATOM   2313  CE2 PHE A 322      -5.546  -6.323 -12.786  1.00 85.62           C  
ATOM   2314  CZ  PHE A 322      -6.514  -5.723 -13.610  1.00 85.62           C  
ATOM   2315  N   PHE A 323      -5.602  -9.858 -17.199  1.00 87.60           N  
ATOM   2316  CA  PHE A 323      -6.922  -9.970 -17.833  1.00 87.60           C  
ATOM   2317  C   PHE A 323      -7.518 -11.377 -17.716  1.00 87.60           C  
ATOM   2318  CB  PHE A 323      -6.849  -9.541 -19.307  1.00 87.60           C  
ATOM   2319  O   PHE A 323      -8.717 -11.512 -17.478  1.00 87.60           O  
ATOM   2320  CG  PHE A 323      -6.858  -8.038 -19.507  1.00 87.60           C  
ATOM   2321  CD1 PHE A 323      -8.029  -7.306 -19.235  1.00 87.60           C  
ATOM   2322  CD2 PHE A 323      -5.709  -7.362 -19.959  1.00 87.60           C  
ATOM   2323  CE1 PHE A 323      -8.040  -5.909 -19.387  1.00 87.60           C  
ATOM   2324  CE2 PHE A 323      -5.709  -5.962 -20.077  1.00 87.60           C  
ATOM   2325  CZ  PHE A 323      -6.874  -5.235 -19.787  1.00 87.60           C  
ATOM   2326  N   ILE A 324      -6.697 -12.427 -17.834  1.00 87.82           N  
ATOM   2327  CA  ILE A 324      -7.144 -13.808 -17.602  1.00 87.82           C  
ATOM   2328  C   ILE A 324      -7.634 -13.964 -16.160  1.00 87.82           C  
ATOM   2329  CB  ILE A 324      -6.024 -14.817 -17.948  1.00 87.82           C  
ATOM   2330  O   ILE A 324      -8.730 -14.480 -15.951  1.00 87.82           O  
ATOM   2331  CG1 ILE A 324      -5.831 -14.879 -19.480  1.00 87.82           C  
ATOM   2332  CG2 ILE A 324      -6.341 -16.227 -17.411  1.00 87.82           C  
ATOM   2333  CD1 ILE A 324      -4.596 -15.682 -19.912  1.00 87.82           C  
ATOM   2334  N   SER A 325      -6.859 -13.489 -15.179  1.00 87.32           N  
ATOM   2335  CA  SER A 325      -7.256 -13.539 -13.769  1.00 87.32           C  
ATOM   2336  C   SER A 325      -8.573 -12.792 -13.532  1.00 87.32           C  
ATOM   2337  CB  SER A 325      -6.140 -12.976 -12.885  1.00 87.32           C  
ATOM   2338  O   SER A 325      -9.500 -13.363 -12.968  1.00 87.32           O  
ATOM   2339  OG  SER A 325      -6.511 -13.126 -11.533  1.00 87.32           O  
ATOM   2340  N   ALA A 326      -8.713 -11.570 -14.055  1.00 89.62           N  
ATOM   2341  CA  ALA A 326      -9.916 -10.750 -13.912  1.00 89.62           C  
ATOM   2342  C   ALA A 326     -11.173 -11.411 -14.510  1.00 89.62           C  
ATOM   2343  CB  ALA A 326      -9.635  -9.391 -14.565  1.00 89.62           C  
ATOM   2344  O   ALA A 326     -12.223 -11.448 -13.865  1.00 89.62           O  
ATOM   2345  N   VAL A 327     -11.074 -11.975 -15.720  1.00 92.89           N  
ATOM   2346  CA  VAL A 327     -12.203 -12.655 -16.381  1.00 92.89           C  
ATOM   2347  C   VAL A 327     -12.598 -13.924 -15.628  1.00 92.89           C  
ATOM   2348  CB  VAL A 327     -11.875 -12.961 -17.856  1.00 92.89           C  
ATOM   2349  O   VAL A 327     -13.785 -14.149 -15.392  1.00 92.89           O  
ATOM   2350  CG1 VAL A 327     -12.933 -13.850 -18.526  1.00 92.89           C  
ATOM   2351  CG2 VAL A 327     -11.802 -11.662 -18.670  1.00 92.89           C  
ATOM   2352  N   ILE A 328     -11.624 -14.740 -15.209  1.00 93.60           N  
ATOM   2353  CA  ILE A 328     -11.904 -15.949 -14.423  1.00 93.60           C  
ATOM   2354  C   ILE A 328     -12.519 -15.567 -13.071  1.00 93.60           C  
ATOM   2355  CB  ILE A 328     -10.639 -16.824 -14.270  1.00 93.60           C  
ATOM   2356  O   ILE A 328     -13.496 -16.193 -12.663  1.00 93.60           O  
ATOM   2357  CG1 ILE A 328     -10.167 -17.351 -15.646  1.00 93.60           C  
ATOM   2358  CG2 ILE A 328     -10.916 -18.032 -13.352  1.00 93.60           C  
ATOM   2359  CD1 ILE A 328      -8.806 -18.060 -15.597  1.00 93.60           C  
ATOM   2360  N   SER A 329     -12.012 -14.519 -12.410  1.00 93.34           N  
ATOM   2361  CA  SER A 329     -12.566 -14.009 -11.148  1.00 93.34           C  
ATOM   2362  C   SER A 329     -14.034 -13.648 -11.311  1.00 93.34           C  
ATOM   2363  CB  SER A 329     -11.811 -12.769 -10.651  1.00 93.34           C  
ATOM   2364  O   SER A 329     -14.856 -14.089 -10.514  1.00 93.34           O  
ATOM   2365  OG  SER A 329     -10.527 -13.101 -10.170  1.00 93.34           O  
ATOM   2366  N   LEU A 330     -14.388 -12.915 -12.370  1.00 94.91           N  
ATOM   2367  CA  LEU A 330     -15.771 -12.522 -12.626  1.00 94.91           C  
ATOM   2368  C   LEU A 330     -16.694 -13.737 -12.811  1.00 94.91           C  
ATOM   2369  CB  LEU A 330     -15.791 -11.591 -13.850  1.00 94.91           C  
ATOM   2370  O   LEU A 330     -17.777 -13.779 -12.227  1.00 94.91           O  
ATOM   2371  CG  LEU A 330     -17.192 -11.070 -14.214  1.00 94.91           C  
ATOM   2372  CD1 LEU A 330     -17.811 -10.236 -13.092  1.00 94.91           C  
ATOM   2373  CD2 LEU A 330     -17.103 -10.200 -15.467  1.00 94.91           C  
ATOM   2374  N   VAL A 331     -16.262 -14.740 -13.582  1.00 96.28           N  
ATOM   2375  CA  VAL A 331     -17.045 -15.966 -13.813  1.00 96.28           C  
ATOM   2376  C   VAL A 331     -17.227 -16.758 -12.518  1.00 96.28           C  
ATOM   2377  CB  VAL A 331     -16.392 -16.839 -14.904  1.00 96.28           C  
ATOM   2378  O   VAL A 331     -18.344 -17.162 -12.195  1.00 96.28           O  
ATOM   2379  CG1 VAL A 331     -17.086 -18.201 -15.061  1.00 96.28           C  
ATOM   2380  CG2 VAL A 331     -16.455 -16.139 -16.268  1.00 96.28           C  
ATOM   2381  N   LEU A 332     -16.153 -16.964 -11.753  1.00 96.49           N  
ATOM   2382  CA  LEU A 332     -16.209 -17.715 -10.500  1.00 96.49           C  
ATOM   2383  C   LEU A 332     -17.032 -16.990  -9.432  1.00 96.49           C  
ATOM   2384  CB  LEU A 332     -14.783 -17.986 -10.001  1.00 96.49           C  
ATOM   2385  O   LEU A 332     -17.804 -17.637  -8.728  1.00 96.49           O  
ATOM   2386  CG  LEU A 332     -13.968 -18.993 -10.828  1.00 96.49           C  
ATOM   2387  CD1 LEU A 332     -12.591 -19.161 -10.183  1.00 96.49           C  
ATOM   2388  CD2 LEU A 332     -14.628 -20.372 -10.903  1.00 96.49           C  
ATOM   2389  N   VAL A 333     -16.928 -15.660  -9.345  1.00 96.41           N  
ATOM   2390  CA  VAL A 333     -17.783 -14.850  -8.466  1.00 96.41           C  
ATOM   2391  C   VAL A 333     -19.243 -14.983  -8.875  1.00 96.41           C  
ATOM   2392  CB  VAL A 333     -17.356 -13.372  -8.449  1.00 96.41           C  
ATOM   2393  O   VAL A 333     -20.079 -15.184  -8.001  1.00 96.41           O  
ATOM   2394  CG1 VAL A 333     -18.416 -12.488  -7.772  1.00 96.41           C  
ATOM   2395  CG2 VAL A 333     -16.043 -13.193  -7.673  1.00 96.41           C  
ATOM   2396  N   ALA A 334     -19.568 -14.919 -10.171  1.00 96.23           N  
ATOM   2397  CA  ALA A 334     -20.943 -15.095 -10.631  1.00 96.23           C  
ATOM   2398  C   ALA A 334     -21.512 -16.442 -10.169  1.00 96.23           C  
ATOM   2399  CB  ALA A 334     -21.000 -14.930 -12.155  1.00 96.23           C  
ATOM   2400  O   ALA A 334     -22.571 -16.480  -9.545  1.00 96.23           O  
ATOM   2401  N   VAL A 335     -20.776 -17.536 -10.383  1.00 96.79           N  
ATOM   2402  CA  VAL A 335     -21.181 -18.868  -9.907  1.00 96.79           C  
ATOM   2403  C   VAL A 335     -21.357 -18.879  -8.386  1.00 96.79           C  
ATOM   2404  CB  VAL A 335     -20.171 -19.940 -10.360  1.00 96.79           C  
ATOM   2405  O   VAL A 335     -22.402 -19.302  -7.896  1.00 96.79           O  
ATOM   2406  CG1 VAL A 335     -20.496 -21.321  -9.776  1.00 96.79           C  
ATOM   2407  CG2 VAL A 335     -20.171 -20.079 -11.889  1.00 96.79           C  
ATOM   2408  N   ALA A 336     -20.378 -18.375  -7.635  1.00 94.83           N  
ATOM   2409  CA  ALA A 336     -20.414 -18.359  -6.176  1.00 94.83           C  
ATOM   2410  C   ALA A 336     -21.603 -17.558  -5.624  1.00 94.83           C  
ATOM   2411  CB  ALA A 336     -19.079 -17.798  -5.688  1.00 94.83           C  
ATOM   2412  O   ALA A 336     -22.276 -18.013  -4.702  1.00 94.83           O  
ATOM   2413  N   VAL A 337     -21.907 -16.405  -6.223  1.00 95.70           N  
ATOM   2414  CA  VAL A 337     -23.046 -15.552  -5.865  1.00 95.70           C  
ATOM   2415  C   VAL A 337     -24.374 -16.291  -6.044  1.00 95.70           C  
ATOM   2416  CB  VAL A 337     -23.001 -14.256  -6.699  1.00 95.70           C  
ATOM   2417  O   VAL A 337     -25.181 -16.309  -5.117  1.00 95.70           O  
ATOM   2418  CG1 VAL A 337     -24.328 -13.503  -6.700  1.00 95.70           C  
ATOM   2419  CG2 VAL A 337     -21.941 -13.293  -6.157  1.00 95.70           C  
ATOM   2420  N   PHE A 338     -24.600 -16.929  -7.198  1.00 94.65           N  
ATOM   2421  CA  PHE A 338     -25.862 -17.627  -7.477  1.00 94.65           C  
ATOM   2422  C   PHE A 338     -26.037 -18.928  -6.682  1.00 94.65           C  
ATOM   2423  CB  PHE A 338     -25.998 -17.877  -8.988  1.00 94.65           C  
ATOM   2424  O   PHE A 338     -27.174 -19.358  -6.477  1.00 94.65           O  
ATOM   2425  CG  PHE A 338     -26.440 -16.651  -9.766  1.00 94.65           C  
ATOM   2426  CD1 PHE A 338     -27.773 -16.209  -9.676  1.00 94.65           C  
ATOM   2427  CD2 PHE A 338     -25.539 -15.946 -10.582  1.00 94.65           C  
ATOM   2428  CE1 PHE A 338     -28.182 -15.043 -10.347  1.00 94.65           C  
ATOM   2429  CE2 PHE A 338     -25.941 -14.778 -11.250  1.00 94.65           C  
ATOM   2430  CZ  PHE A 338     -27.262 -14.319 -11.124  1.00 94.65           C  
ATOM   2431  N   VAL A 339     -24.937 -19.540  -6.235  1.00 93.33           N  
ATOM   2432  CA  VAL A 339     -24.953 -20.751  -5.402  1.00 93.33           C  
ATOM   2433  C   VAL A 339     -25.147 -20.425  -3.919  1.00 93.33           C  
ATOM   2434  CB  VAL A 339     -23.668 -21.572  -5.638  1.00 93.33           C  
ATOM   2435  O   VAL A 339     -25.881 -21.140  -3.244  1.00 93.33           O  
ATOM   2436  CG1 VAL A 339     -23.512 -22.748  -4.664  1.00 93.33           C  
ATOM   2437  CG2 VAL A 339     -23.660 -22.168  -7.054  1.00 93.33           C  
ATOM   2438  N   TYR A 340     -24.498 -19.377  -3.405  1.00 93.13           N  
ATOM   2439  CA  TYR A 340     -24.427 -19.114  -1.965  1.00 93.13           C  
ATOM   2440  C   TYR A 340     -25.505 -18.155  -1.444  1.00 93.13           C  
ATOM   2441  CB  TYR A 340     -23.026 -18.587  -1.634  1.00 93.13           C  
ATOM   2442  O   TYR A 340     -26.089 -18.408  -0.395  1.00 93.13           O  
ATOM   2443  CG  TYR A 340     -22.832 -18.246  -0.173  1.00 93.13           C  
ATOM   2444  CD1 TYR A 340     -22.719 -16.898   0.219  1.00 93.13           C  
ATOM   2445  CD2 TYR A 340     -22.818 -19.269   0.795  1.00 93.13           C  
ATOM   2446  CE1 TYR A 340     -22.562 -16.577   1.577  1.00 93.13           C  
ATOM   2447  CE2 TYR A 340     -22.676 -18.944   2.157  1.00 93.13           C  
ATOM   2448  OH  TYR A 340     -22.355 -17.268   3.838  1.00 93.13           O  
ATOM   2449  CZ  TYR A 340     -22.531 -17.599   2.541  1.00 93.13           C  
ATOM   2450  N   LEU A 341     -25.766 -17.047  -2.145  1.00 93.55           N  
ATOM   2451  CA  LEU A 341     -26.711 -16.034  -1.666  1.00 93.55           C  
ATOM   2452  C   LEU A 341     -28.157 -16.429  -1.993  1.00 93.55           C  
ATOM   2453  CB  LEU A 341     -26.355 -14.660  -2.259  1.00 93.55           C  
ATOM   2454  O   LEU A 341     -28.387 -17.059  -3.025  1.00 93.55           O  
ATOM   2455  CG  LEU A 341     -25.051 -14.050  -1.718  1.00 93.55           C  
ATOM   2456  CD1 LEU A 341     -24.737 -12.776  -2.502  1.00 93.55           C  
ATOM   2457  CD2 LEU A 341     -25.153 -13.701  -0.232  1.00 93.55           C  
ATOM   2458  N   PRO A 342     -29.162 -16.046  -1.189  1.00 92.09           N  
ATOM   2459  CA  PRO A 342     -30.572 -16.257  -1.523  1.00 92.09           C  
ATOM   2460  C   PRO A 342     -31.035 -15.328  -2.657  1.00 92.09           C  
ATOM   2461  CB  PRO A 342     -31.327 -15.995  -0.224  1.00 92.09           C  
ATOM   2462  O   PRO A 342     -30.384 -14.334  -2.952  1.00 92.09           O  
ATOM   2463  CG  PRO A 342     -30.456 -14.965   0.491  1.00 92.09           C  
ATOM   2464  CD  PRO A 342     -29.037 -15.364   0.092  1.00 92.09           C  
ATOM   2465  N   GLY A 343     -32.142 -15.663  -3.329  1.00 90.33           N  
ATOM   2466  CA  GLY A 343     -32.651 -14.898  -4.485  1.00 90.33           C  
ATOM   2467  C   GLY A 343     -33.567 -13.721  -4.132  1.00 90.33           C  
ATOM   2468  O   GLY A 343     -33.996 -12.988  -5.021  1.00 90.33           O  
ATOM   2469  N   LYS A 344     -33.911 -13.548  -2.851  1.00 90.35           N  
ATOM   2470  CA  LYS A 344     -34.770 -12.466  -2.354  1.00 90.35           C  
ATOM   2471  C   LYS A 344     -34.174 -11.869  -1.089  1.00 90.35           C  
ATOM   2472  CB  LYS A 344     -36.177 -12.991  -2.039  1.00 90.35           C  
ATOM   2473  O   LYS A 344     -33.600 -12.589  -0.280  1.00 90.35           O  
ATOM   2474  CG  LYS A 344     -36.910 -13.573  -3.254  1.00 90.35           C  
ATOM   2475  CD  LYS A 344     -38.267 -14.108  -2.798  1.00 90.35           C  
ATOM   2476  CE  LYS A 344     -39.006 -14.761  -3.964  1.00 90.35           C  
ATOM   2477  NZ  LYS A 344     -40.236 -15.419  -3.466  1.00 90.35           N  
ATOM   2478  N   TYR A 345     -34.378 -10.570  -0.889  1.00 86.91           N  
ATOM   2479  CA  TYR A 345     -33.945  -9.888   0.334  1.00 86.91           C  
ATOM   2480  C   TYR A 345     -34.671 -10.377   1.592  1.00 86.91           C  
ATOM   2481  CB  TYR A 345     -34.143  -8.379   0.181  1.00 86.91           C  
ATOM   2482  O   TYR A 345     -34.077 -10.387   2.661  1.00 86.91           O  
ATOM   2483  CG  TYR A 345     -33.152  -7.721  -0.754  1.00 86.91           C  
ATOM   2484  CD1 TYR A 345     -31.898  -7.325  -0.253  1.00 86.91           C  
ATOM   2485  CD2 TYR A 345     -33.475  -7.496  -2.106  1.00 86.91           C  
ATOM   2486  CE1 TYR A 345     -30.957  -6.714  -1.098  1.00 86.91           C  
ATOM   2487  CE2 TYR A 345     -32.538  -6.879  -2.956  1.00 86.91           C  
ATOM   2488  OH  TYR A 345     -30.383  -5.885  -3.271  1.00 86.91           O  
ATOM   2489  CZ  TYR A 345     -31.279  -6.492  -2.453  1.00 86.91           C  
ATOM   2490  N   ALA A 346     -35.924 -10.823   1.462  1.00 85.75           N  
ATOM   2491  CA  ALA A 346     -36.694 -11.378   2.577  1.00 85.75           C  
ATOM   2492  C   ALA A 346     -36.125 -12.705   3.111  1.00 85.75           C  
ATOM   2493  CB  ALA A 346     -38.142 -11.554   2.108  1.00 85.75           C  
ATOM   2494  O   ALA A 346     -36.416 -13.070   4.243  1.00 85.75           O  
ATOM   2495  N   ASP A 347     -35.316 -13.399   2.304  1.00 88.39           N  
ATOM   2496  CA  ASP A 347     -34.668 -14.664   2.664  1.00 88.39           C  
ATOM   2497  C   ASP A 347     -33.246 -14.430   3.235  1.00 88.39           C  
ATOM   2498  CB  ASP A 347     -34.637 -15.588   1.427  1.00 88.39           C  
ATOM   2499  O   ASP A 347     -32.483 -15.378   3.412  1.00 88.39           O  
ATOM   2500  CG  ASP A 347     -35.985 -15.926   0.763  1.00 88.39           C  
ATOM   2501  OD1 ASP A 347     -37.047 -15.890   1.420  1.00 88.39           O  
ATOM   2502  OD2 ASP A 347     -35.964 -16.197  -0.466  1.00 88.39           O  
ATOM   2503  N   LEU A 348     -32.844 -13.169   3.467  1.00 86.70           N  
ATOM   2504  CA  LEU A 348     -31.598 -12.834   4.161  1.00 86.70           C  
ATOM   2505  C   LEU A 348     -31.825 -12.870   5.676  1.00 86.70           C  
ATOM   2506  CB  LEU A 348     -31.069 -11.454   3.727  1.00 86.70           C  
ATOM   2507  O   LEU A 348     -32.385 -11.940   6.259  1.00 86.70           O  
ATOM   2508  CG  LEU A 348     -30.579 -11.356   2.275  1.00 86.70           C  
ATOM   2509  CD1 LEU A 348     -30.365  -9.887   1.905  1.00 86.70           C  
ATOM   2510  CD2 LEU A 348     -29.241 -12.075   2.070  1.00 86.70           C  
ATOM   2511  N   ASP A 349     -31.344 -13.932   6.313  1.00 84.81           N  
ATOM   2512  CA  ASP A 349     -31.397 -14.086   7.765  1.00 84.81           C  
ATOM   2513  C   ASP A 349     -30.486 -13.076   8.486  1.00 84.81           C  
ATOM   2514  CB  ASP A 349     -31.039 -15.528   8.151  1.00 84.81           C  
ATOM   2515  O   ASP A 349     -29.410 -12.712   8.003  1.00 84.81           O  
ATOM   2516  CG  ASP A 349     -32.048 -16.549   7.616  1.00 84.81           C  
ATOM   2517  OD1 ASP A 349     -33.265 -16.301   7.781  1.00 84.81           O  
ATOM   2518  OD2 ASP A 349     -31.594 -17.578   7.066  1.00 84.81           O  
ATOM   2519  N   GLY A 350     -30.917 -12.615   9.663  1.00 82.97           N  
ATOM   2520  CA  GLY A 350     -30.131 -11.728  10.530  1.00 82.97           C  
ATOM   2521  C   GLY A 350     -30.132 -10.240  10.143  1.00 82.97           C  
ATOM   2522  O   GLY A 350     -29.417  -9.445  10.757  1.00 82.97           O  
ATOM   2523  N   VAL A 351     -30.906  -9.840   9.126  1.00 84.01           N  
ATOM   2524  CA  VAL A 351     -31.052  -8.432   8.716  1.00 84.01           C  
ATOM   2525  C   VAL A 351     -32.058  -7.728   9.622  1.00 84.01           C  
ATOM   2526  CB  VAL A 351     -31.474  -8.318   7.238  1.00 84.01           C  
ATOM   2527  O   VAL A 351     -33.238  -8.058   9.615  1.00 84.01           O  
ATOM   2528  CG1 VAL A 351     -31.682  -6.856   6.813  1.00 84.01           C  
ATOM   2529  CG2 VAL A 351     -30.398  -8.904   6.317  1.00 84.01           C  
ATOM   2530  N   THR A 352     -31.616  -6.724  10.382  1.00 77.13           N  
ATOM   2531  CA  THR A 352     -32.475  -5.978  11.323  1.00 77.13           C  
ATOM   2532  C   THR A 352     -33.207  -4.791  10.697  1.00 77.13           C  
ATOM   2533  CB  THR A 352     -31.672  -5.513  12.542  1.00 77.13           C  
ATOM   2534  O   THR A 352     -34.207  -4.326  11.245  1.00 77.13           O  
ATOM   2535  CG2 THR A 352     -31.130  -6.688  13.356  1.00 77.13           C  
ATOM   2536  OG1 THR A 352     -30.567  -4.747  12.119  1.00 77.13           O  
ATOM   2537  N   ASP A 353     -32.750  -4.304   9.542  1.00 79.53           N  
ATOM   2538  CA  ASP A 353     -33.384  -3.194   8.832  1.00 79.53           C  
ATOM   2539  C   ASP A 353     -34.556  -3.694   7.970  1.00 79.53           C  
ATOM   2540  CB  ASP A 353     -32.336  -2.411   8.026  1.00 79.53           C  
ATOM   2541  O   ASP A 353     -34.379  -4.294   6.903  1.00 79.53           O  
ATOM   2542  CG  ASP A 353     -32.889  -1.119   7.405  1.00 79.53           C  
ATOM   2543  OD1 ASP A 353     -34.130  -0.928   7.421  1.00 79.53           O  
ATOM   2544  OD2 ASP A 353     -32.074  -0.335   6.868  1.00 79.53           O  
ATOM   2545  N   ALA A 354     -35.779  -3.401   8.419  1.00 77.23           N  
ATOM   2546  CA  ALA A 354     -37.006  -3.760   7.714  1.00 77.23           C  
ATOM   2547  C   ALA A 354     -37.081  -3.173   6.290  1.00 77.23           C  
ATOM   2548  CB  ALA A 354     -38.198  -3.302   8.564  1.00 77.23           C  
ATOM   2549  O   ALA A 354     -37.715  -3.773   5.418  1.00 77.23           O  
ATOM   2550  N   ALA A 355     -36.422  -2.038   6.019  1.00 82.39           N  
ATOM   2551  CA  ALA A 355     -36.376  -1.454   4.680  1.00 82.39           C  
ATOM   2552  C   ALA A 355     -35.546  -2.303   3.705  1.00 82.39           C  
ATOM   2553  CB  ALA A 355     -35.819  -0.028   4.776  1.00 82.39           C  
ATOM   2554  O   ALA A 355     -35.820  -2.306   2.504  1.00 82.39           O  
ATOM   2555  N   ILE A 356     -34.552  -3.038   4.212  1.00 83.19           N  
ATOM   2556  CA  ILE A 356     -33.748  -3.971   3.420  1.00 83.19           C  
ATOM   2557  C   ILE A 356     -34.525  -5.267   3.204  1.00 83.19           C  
ATOM   2558  CB  ILE A 356     -32.372  -4.215   4.074  1.00 83.19           C  
ATOM   2559  O   ILE A 356     -34.695  -5.675   2.057  1.00 83.19           O  
ATOM   2560  CG1 ILE A 356     -31.591  -2.884   4.168  1.00 83.19           C  
ATOM   2561  CG2 ILE A 356     -31.594  -5.274   3.272  1.00 83.19           C  
ATOM   2562  CD1 ILE A 356     -30.201  -3.010   4.801  1.00 83.19           C  
ATOM   2563  N   ALA A 357     -35.052  -5.872   4.272  1.00 78.78           N  
ATOM   2564  CA  ALA A 357     -35.792  -7.134   4.187  1.00 78.78           C  
ATOM   2565  C   ALA A 357     -37.047  -7.025   3.295  1.00 78.78           C  
ATOM   2566  CB  ALA A 357     -36.150  -7.570   5.613  1.00 78.78           C  
ATOM   2567  O   ALA A 357     -37.375  -7.949   2.552  1.00 78.78           O  
ATOM   2568  N   GLY A 358     -37.725  -5.871   3.319  1.00 81.91           N  
ATOM   2569  CA  GLY A 358     -38.890  -5.584   2.479  1.00 81.91           C  
ATOM   2570  C   GLY A 358     -38.570  -5.159   1.041  1.00 81.91           C  
ATOM   2571  O   GLY A 358     -39.494  -4.936   0.255  1.00 81.91           O  
ATOM   2572  N   LYS A 359     -37.292  -5.011   0.668  1.00 82.25           N  
ATOM   2573  CA  LYS A 359     -36.902  -4.528  -0.660  1.00 82.25           C  
ATOM   2574  C   LYS A 359     -37.219  -5.569  -1.737  1.00 82.25           C  
ATOM   2575  CB  LYS A 359     -35.418  -4.128  -0.653  1.00 82.25           C  
ATOM   2576  O   LYS A 359     -36.802  -6.722  -1.667  1.00 82.25           O  
ATOM   2577  CG  LYS A 359     -35.006  -3.428  -1.955  1.00 82.25           C  
ATOM   2578  CD  LYS A 359     -33.548  -2.962  -1.899  1.00 82.25           C  
ATOM   2579  CE  LYS A 359     -33.150  -2.343  -3.244  1.00 82.25           C  
ATOM   2580  NZ  LYS A 359     -31.729  -1.919  -3.257  1.00 82.25           N  
ATOM   2581  N   SER A 360     -37.896  -5.139  -2.800  1.00 82.02           N  
ATOM   2582  CA  SER A 360     -38.048  -5.946  -4.012  1.00 82.02           C  
ATOM   2583  C   SER A 360     -36.737  -6.007  -4.800  1.00 82.02           C  
ATOM   2584  CB  SER A 360     -39.156  -5.378  -4.900  1.00 82.02           C  
ATOM   2585  O   SER A 360     -36.081  -4.981  -4.990  1.00 82.02           O  
ATOM   2586  OG  SER A 360     -38.837  -4.056  -5.289  1.00 82.02           O  
ATOM   2587  N   GLY A 361     -36.404  -7.178  -5.333  1.00 84.79           N  
ATOM   2588  CA  GLY A 361     -35.228  -7.392  -6.174  1.00 84.79           C  
ATOM   2589  C   GLY A 361     -34.433  -8.615  -5.737  1.00 84.79           C  
ATOM   2590  O   GLY A 361     -34.799  -9.292  -4.776  1.00 84.79           O  
ATOM   2591  N   ASP A 362     -33.347  -8.877  -6.457  1.00 90.65           N  
ATOM   2592  CA  ASP A 362     -32.460 -10.006  -6.193  1.00 90.65           C  
ATOM   2593  C   ASP A 362     -31.122  -9.499  -5.609  1.00 90.65           C  
ATOM   2594  CB  ASP A 362     -32.284 -10.818  -7.485  1.00 90.65           C  
ATOM   2595  O   ASP A 362     -30.373  -8.810  -6.318  1.00 90.65           O  
ATOM   2596  CG  ASP A 362     -31.505 -12.122  -7.275  1.00 90.65           C  
ATOM   2597  OD1 ASP A 362     -30.908 -12.286  -6.188  1.00 90.65           O  
ATOM   2598  OD2 ASP A 362     -31.449 -12.933  -8.225  1.00 90.65           O  
ATOM   2599  N   PRO A 363     -30.791  -9.814  -4.339  1.00 92.64           N  
ATOM   2600  CA  PRO A 363     -29.516  -9.425  -3.737  1.00 92.64           C  
ATOM   2601  C   PRO A 363     -28.305 -10.024  -4.467  1.00 92.64           C  
ATOM   2602  CB  PRO A 363     -29.587  -9.893  -2.278  1.00 92.64           C  
ATOM   2603  O   PRO A 363     -27.224  -9.433  -4.418  1.00 92.64           O  
ATOM   2604  CG  PRO A 363     -30.583 -11.044  -2.312  1.00 92.64           C  
ATOM   2605  CD  PRO A 363     -31.559 -10.635  -3.409  1.00 92.64           C  
ATOM   2606  N   ARG A 364     -28.472 -11.136  -5.200  1.00 94.64           N  
ATOM   2607  CA  ARG A 364     -27.420 -11.743  -6.034  1.00 94.64           C  
ATOM   2608  C   ARG A 364     -26.984 -10.800  -7.144  1.00 94.64           C  
ATOM   2609  CB  ARG A 364     -27.934 -13.043  -6.673  1.00 94.64           C  
ATOM   2610  O   ARG A 364     -25.792 -10.652  -7.394  1.00 94.64           O  
ATOM   2611  CG  ARG A 364     -28.340 -14.104  -5.647  1.00 94.64           C  
ATOM   2612  CD  ARG A 364     -29.162 -15.194  -6.330  1.00 94.64           C  
ATOM   2613  NE  ARG A 364     -29.497 -16.262  -5.382  1.00 94.64           N  
ATOM   2614  NH1 ARG A 364     -30.345 -17.792  -6.845  1.00 94.64           N  
ATOM   2615  NH2 ARG A 364     -30.095 -18.341  -4.699  1.00 94.64           N  
ATOM   2616  CZ  ARG A 364     -29.983 -17.455  -5.643  1.00 94.64           C  
ATOM   2617  N   ILE A 365     -27.938 -10.125  -7.788  1.00 94.13           N  
ATOM   2618  CA  ILE A 365     -27.645  -9.185  -8.876  1.00 94.13           C  
ATOM   2619  C   ILE A 365     -26.884  -7.978  -8.327  1.00 94.13           C  
ATOM   2620  CB  ILE A 365     -28.929  -8.774  -9.630  1.00 94.13           C  
ATOM   2621  O   ILE A 365     -25.874  -7.593  -8.911  1.00 94.13           O  
ATOM   2622  CG1 ILE A 365     -29.600 -10.019 -10.256  1.00 94.13           C  
ATOM   2623  CG2 ILE A 365     -28.600  -7.732 -10.720  1.00 94.13           C  
ATOM   2624  CD1 ILE A 365     -30.925  -9.727 -10.972  1.00 94.13           C  
ATOM   2625  N   LEU A 366     -27.311  -7.422  -7.184  1.00 94.44           N  
ATOM   2626  CA  LEU A 366     -26.582  -6.336  -6.519  1.00 94.44           C  
ATOM   2627  C   LEU A 366     -25.139  -6.754  -6.231  1.00 94.44           C  
ATOM   2628  CB  LEU A 366     -27.333  -5.904  -5.242  1.00 94.44           C  
ATOM   2629  O   LEU A 366     -24.212  -6.044  -6.614  1.00 94.44           O  
ATOM   2630  CG  LEU A 366     -26.658  -4.755  -4.453  1.00 94.44           C  
ATOM   2631  CD1 LEU A 366     -27.687  -4.052  -3.564  1.00 94.44           C  
ATOM   2632  CD2 LEU A 366     -25.529  -5.206  -3.516  1.00 94.44           C  
ATOM   2633  N   ALA A 367     -24.953  -7.910  -5.590  1.00 95.18           N  
ATOM   2634  CA  ALA A 367     -23.637  -8.396  -5.199  1.00 95.18           C  
ATOM   2635  C   ALA A 367     -22.725  -8.645  -6.411  1.00 95.18           C  
ATOM   2636  CB  ALA A 367     -23.828  -9.659  -4.356  1.00 95.18           C  
ATOM   2637  O   ALA A 367     -21.579  -8.195  -6.423  1.00 95.18           O  
ATOM   2638  N   LEU A 368     -23.240  -9.308  -7.451  1.00 97.05           N  
ATOM   2639  CA  LEU A 368     -22.491  -9.586  -8.674  1.00 97.05           C  
ATOM   2640  C   LEU A 368     -22.100  -8.301  -9.407  1.00 97.05           C  
ATOM   2641  CB  LEU A 368     -23.322 -10.515  -9.576  1.00 97.05           C  
ATOM   2642  O   LEU A 368     -20.940  -8.152  -9.781  1.00 97.05           O  
ATOM   2643  CG  LEU A 368     -22.672 -10.817 -10.940  1.00 97.05           C  
ATOM   2644  CD1 LEU A 368     -21.271 -11.416 -10.795  1.00 97.05           C  
ATOM   2645  CD2 LEU A 368     -23.550 -11.803 -11.708  1.00 97.05           C  
ATOM   2646  N   VAL A 369     -23.039  -7.370  -9.605  1.00 97.33           N  
ATOM   2647  CA  VAL A 369     -22.758  -6.119 -10.323  1.00 97.33           C  
ATOM   2648  C   VAL A 369     -21.789  -5.247  -9.527  1.00 97.33           C  
ATOM   2649  CB  VAL A 369     -24.050  -5.360 -10.682  1.00 97.33           C  
ATOM   2650  O   VAL A 369     -20.863  -4.700 -10.116  1.00 97.33           O  
ATOM   2651  CG1 VAL A 369     -23.753  -4.032 -11.393  1.00 97.33           C  
ATOM   2652  CG2 VAL A 369     -24.915  -6.176 -11.656  1.00 97.33           C  
ATOM   2653  N   ALA A 370     -21.925  -5.172  -8.200  1.00 97.36           N  
ATOM   2654  CA  ALA A 370     -20.991  -4.439  -7.348  1.00 97.36           C  
ATOM   2655  C   ALA A 370     -19.558  -4.983  -7.473  1.00 97.36           C  
ATOM   2656  CB  ALA A 370     -21.489  -4.512  -5.903  1.00 97.36           C  
ATOM   2657  O   ALA A 370     -18.627  -4.230  -7.755  1.00 97.36           O  
ATOM   2658  N   VAL A 371     -19.382  -6.302  -7.349  1.00 97.04           N  
ATOM   2659  CA  VAL A 371     -18.070  -6.943  -7.517  1.00 97.04           C  
ATOM   2660  C   VAL A 371     -17.534  -6.755  -8.941  1.00 97.04           C  
ATOM   2661  CB  VAL A 371     -18.150  -8.432  -7.136  1.00 97.04           C  
ATOM   2662  O   VAL A 371     -16.356  -6.440  -9.121  1.00 97.04           O  
ATOM   2663  CG1 VAL A 371     -16.856  -9.168  -7.498  1.00 97.04           C  
ATOM   2664  CG2 VAL A 371     -18.385  -8.590  -5.628  1.00 97.04           C  
ATOM   2665  N   ALA A 372     -18.392  -6.882  -9.957  1.00 97.09           N  
ATOM   2666  CA  ALA A 372     -18.018  -6.665 -11.351  1.00 97.09           C  
ATOM   2667  C   ALA A 372     -17.538  -5.229 -11.606  1.00 97.09           C  
ATOM   2668  CB  ALA A 372     -19.204  -7.023 -12.253  1.00 97.09           C  
ATOM   2669  O   ALA A 372     -16.534  -5.054 -12.294  1.00 97.09           O  
ATOM   2670  N   ILE A 373     -18.188  -4.216 -11.016  1.00 97.17           N  
ATOM   2671  CA  ILE A 373     -17.737  -2.817 -11.076  1.00 97.17           C  
ATOM   2672  C   ILE A 373     -16.305  -2.705 -10.550  1.00 97.17           C  
ATOM   2673  CB  ILE A 373     -18.705  -1.879 -10.310  1.00 97.17           C  
ATOM   2674  O   ILE A 373     -15.476  -2.081 -11.204  1.00 97.17           O  
ATOM   2675  CG1 ILE A 373     -20.025  -1.715 -11.096  1.00 97.17           C  
ATOM   2676  CG2 ILE A 373     -18.082  -0.490 -10.059  1.00 97.17           C  
ATOM   2677  CD1 ILE A 373     -21.155  -1.092 -10.265  1.00 97.17           C  
ATOM   2678  N   GLY A 374     -15.988  -3.352  -9.426  1.00 95.95           N  
ATOM   2679  CA  GLY A 374     -14.635  -3.386  -8.864  1.00 95.95           C  
ATOM   2680  C   GLY A 374     -13.579  -3.981  -9.797  1.00 95.95           C  
ATOM   2681  O   GLY A 374     -12.519  -3.389 -10.006  1.00 95.95           O  
ATOM   2682  N   ILE A 375     -13.881  -5.139 -10.392  1.00 95.02           N  
ATOM   2683  CA  ILE A 375     -12.986  -5.829 -11.338  1.00 95.02           C  
ATOM   2684  C   ILE A 375     -12.775  -4.981 -12.600  1.00 95.02           C  
ATOM   2685  CB  ILE A 375     -13.551  -7.227 -11.693  1.00 95.02           C  
ATOM   2686  O   ILE A 375     -11.647  -4.808 -13.063  1.00 95.02           O  
ATOM   2687  CG1 ILE A 375     -13.585  -8.132 -10.442  1.00 95.02           C  
ATOM   2688  CG2 ILE A 375     -12.706  -7.902 -12.792  1.00 95.02           C  
ATOM   2689  CD1 ILE A 375     -14.317  -9.468 -10.630  1.00 95.02           C  
ATOM   2690  N   VAL A 376     -13.859  -4.430 -13.153  1.00 95.17           N  
ATOM   2691  CA  VAL A 376     -13.811  -3.562 -14.336  1.00 95.17           C  
ATOM   2692  C   VAL A 376     -13.032  -2.287 -14.032  1.00 95.17           C  
ATOM   2693  CB  VAL A 376     -15.233  -3.242 -14.837  1.00 95.17           C  
ATOM   2694  O   VAL A 376     -12.210  -1.874 -14.845  1.00 95.17           O  
ATOM   2695  CG1 VAL A 376     -15.249  -2.162 -15.926  1.00 95.17           C  
ATOM   2696  CG2 VAL A 376     -15.881  -4.497 -15.439  1.00 95.17           C  
ATOM   2697  N   LEU A 377     -13.229  -1.691 -12.855  1.00 95.14           N  
ATOM   2698  CA  LEU A 377     -12.506  -0.497 -12.439  1.00 95.14           C  
ATOM   2699  C   LEU A 377     -10.993  -0.751 -12.397  1.00 95.14           C  
ATOM   2700  CB  LEU A 377     -13.070  -0.020 -11.088  1.00 95.14           C  
ATOM   2701  O   LEU A 377     -10.243   0.064 -12.926  1.00 95.14           O  
ATOM   2702  CG  LEU A 377     -12.482   1.316 -10.617  1.00 95.14           C  
ATOM   2703  CD1 LEU A 377     -12.909   2.485 -11.496  1.00 95.14           C  
ATOM   2704  CD2 LEU A 377     -12.896   1.604  -9.183  1.00 95.14           C  
ATOM   2705  N   ALA A 378     -10.550  -1.899 -11.870  1.00 92.56           N  
ATOM   2706  CA  ALA A 378      -9.138  -2.291 -11.876  1.00 92.56           C  
ATOM   2707  C   ALA A 378      -8.547  -2.299 -13.298  1.00 92.56           C  
ATOM   2708  CB  ALA A 378      -9.008  -3.679 -11.231  1.00 92.56           C  
ATOM   2709  O   ALA A 378      -7.486  -1.725 -13.543  1.00 92.56           O  
ATOM   2710  N   ALA A 379      -9.268  -2.902 -14.249  1.00 92.56           N  
ATOM   2711  CA  ALA A 379      -8.857  -2.953 -15.649  1.00 92.56           C  
ATOM   2712  C   ALA A 379      -8.856  -1.568 -16.316  1.00 92.56           C  
ATOM   2713  CB  ALA A 379      -9.784  -3.928 -16.385  1.00 92.56           C  
ATOM   2714  O   ALA A 379      -7.952  -1.252 -17.086  1.00 92.56           O  
ATOM   2715  N   LEU A 380      -9.845  -0.722 -16.022  1.00 94.80           N  
ATOM   2716  CA  LEU A 380      -9.919   0.627 -16.585  1.00 94.80           C  
ATOM   2717  C   LEU A 380      -8.807   1.532 -16.046  1.00 94.80           C  
ATOM   2718  CB  LEU A 380     -11.308   1.232 -16.327  1.00 94.80           C  
ATOM   2719  O   LEU A 380      -8.208   2.265 -16.829  1.00 94.80           O  
ATOM   2720  CG  LEU A 380     -12.459   0.570 -17.105  1.00 94.80           C  
ATOM   2721  CD1 LEU A 380     -13.786   1.207 -16.693  1.00 94.80           C  
ATOM   2722  CD2 LEU A 380     -12.311   0.732 -18.619  1.00 94.80           C  
ATOM   2723  N   ILE A 381      -8.489   1.456 -14.750  1.00 93.73           N  
ATOM   2724  CA  ILE A 381      -7.383   2.217 -14.153  1.00 93.73           C  
ATOM   2725  C   ILE A 381      -6.052   1.771 -14.739  1.00 93.73           C  
ATOM   2726  CB  ILE A 381      -7.366   2.070 -12.624  1.00 93.73           C  
ATOM   2727  O   ILE A 381      -5.259   2.623 -15.121  1.00 93.73           O  
ATOM   2728  CG1 ILE A 381      -8.610   2.748 -12.019  1.00 93.73           C  
ATOM   2729  CG2 ILE A 381      -6.088   2.692 -12.018  1.00 93.73           C  
ATOM   2730  CD1 ILE A 381      -8.906   2.122 -10.665  1.00 93.73           C  
ATOM   2731  N   GLN A 382      -5.831   0.460 -14.884  1.00 90.95           N  
ATOM   2732  CA  GLN A 382      -4.631  -0.062 -15.540  1.00 90.95           C  
ATOM   2733  C   GLN A 382      -4.422   0.579 -16.919  1.00 90.95           C  
ATOM   2734  CB  GLN A 382      -4.740  -1.593 -15.642  1.00 90.95           C  
ATOM   2735  O   GLN A 382      -3.340   1.084 -17.213  1.00 90.95           O  
ATOM   2736  CG  GLN A 382      -3.638  -2.211 -16.514  1.00 90.95           C  
ATOM   2737  CD  GLN A 382      -3.650  -3.729 -16.449  1.00 90.95           C  
ATOM   2738  NE2 GLN A 382      -2.751  -4.346 -15.712  1.00 90.95           N  
ATOM   2739  OE1 GLN A 382      -4.477  -4.385 -17.061  1.00 90.95           O  
ATOM   2740  N   GLN A 383      -5.468   0.603 -17.747  1.00 91.21           N  
ATOM   2741  CA  GLN A 383      -5.393   1.164 -19.097  1.00 91.21           C  
ATOM   2742  C   GLN A 383      -5.237   2.689 -19.092  1.00 91.21           C  
ATOM   2743  CB  GLN A 383      -6.649   0.757 -19.882  1.00 91.21           C  
ATOM   2744  O   GLN A 383      -4.529   3.237 -19.938  1.00 91.21           O  
ATOM   2745  CG  GLN A 383      -6.756  -0.760 -20.101  1.00 91.21           C  
ATOM   2746  CD  GLN A 383      -5.682  -1.295 -21.034  1.00 91.21           C  
ATOM   2747  NE2 GLN A 383      -5.974  -1.469 -22.304  1.00 91.21           N  
ATOM   2748  OE1 GLN A 383      -4.561  -1.574 -20.661  1.00 91.21           O  
ATOM   2749  N   LEU A 384      -5.896   3.376 -18.156  1.00 94.78           N  
ATOM   2750  CA  LEU A 384      -5.832   4.828 -18.032  1.00 94.78           C  
ATOM   2751  C   LEU A 384      -4.446   5.284 -17.571  1.00 94.78           C  
ATOM   2752  CB  LEU A 384      -6.939   5.298 -17.075  1.00 94.78           C  
ATOM   2753  O   LEU A 384      -3.850   6.141 -18.215  1.00 94.78           O  
ATOM   2754  CG  LEU A 384      -7.050   6.829 -16.964  1.00 94.78           C  
ATOM   2755  CD1 LEU A 384      -7.464   7.463 -18.296  1.00 94.78           C  
ATOM   2756  CD2 LEU A 384      -8.102   7.181 -15.917  1.00 94.78           C  
ATOM   2757  N   THR A 385      -3.911   4.688 -16.504  1.00 93.04           N  
ATOM   2758  CA  THR A 385      -2.559   4.981 -16.017  1.00 93.04           C  
ATOM   2759  C   THR A 385      -1.526   4.659 -17.092  1.00 93.04           C  
ATOM   2760  CB  THR A 385      -2.264   4.217 -14.720  1.00 93.04           C  
ATOM   2761  O   THR A 385      -0.721   5.526 -17.419  1.00 93.04           O  
ATOM   2762  CG2 THR A 385      -0.891   4.556 -14.151  1.00 93.04           C  
ATOM   2763  OG1 THR A 385      -3.190   4.588 -13.725  1.00 93.04           O  
ATOM   2764  N   GLY A 386      -1.625   3.489 -17.738  1.00 90.37           N  
ATOM   2765  CA  GLY A 386      -0.738   3.118 -18.843  1.00 90.37           C  
ATOM   2766  C   GLY A 386      -0.756   4.122 -20.001  1.00 90.37           C  
ATOM   2767  O   GLY A 386       0.293   4.454 -20.541  1.00 90.37           O  
ATOM   2768  N   TYR A 387      -1.911   4.700 -20.355  1.00 93.09           N  
ATOM   2769  CA  TYR A 387      -1.969   5.744 -21.388  1.00 93.09           C  
ATOM   2770  C   TYR A 387      -1.114   6.979 -21.049  1.00 93.09           C  
ATOM   2771  CB  TYR A 387      -3.426   6.152 -21.642  1.00 93.09           C  
ATOM   2772  O   TYR A 387      -0.503   7.557 -21.951  1.00 93.09           O  
ATOM   2773  CG  TYR A 387      -3.571   7.316 -22.606  1.00 93.09           C  
ATOM   2774  CD1 TYR A 387      -3.782   8.618 -22.109  1.00 93.09           C  
ATOM   2775  CD2 TYR A 387      -3.443   7.105 -23.992  1.00 93.09           C  
ATOM   2776  CE1 TYR A 387      -3.871   9.709 -22.993  1.00 93.09           C  
ATOM   2777  CE2 TYR A 387      -3.530   8.194 -24.882  1.00 93.09           C  
ATOM   2778  OH  TYR A 387      -3.815  10.548 -25.240  1.00 93.09           O  
ATOM   2779  CZ  TYR A 387      -3.743   9.497 -24.382  1.00 93.09           C  
ATOM   2780  N   PHE A 388      -1.070   7.373 -19.774  1.00 94.22           N  
ATOM   2781  CA  PHE A 388      -0.337   8.551 -19.309  1.00 94.22           C  
ATOM   2782  C   PHE A 388       1.143   8.287 -19.010  1.00 94.22           C  
ATOM   2783  CB  PHE A 388      -1.060   9.149 -18.093  1.00 94.22           C  
ATOM   2784  O   PHE A 388       1.916   9.243 -19.019  1.00 94.22           O  
ATOM   2785  CG  PHE A 388      -2.345   9.874 -18.446  1.00 94.22           C  
ATOM   2786  CD1 PHE A 388      -2.292  11.087 -19.160  1.00 94.22           C  
ATOM   2787  CD2 PHE A 388      -3.591   9.357 -18.050  1.00 94.22           C  
ATOM   2788  CE1 PHE A 388      -3.476  11.770 -19.490  1.00 94.22           C  
ATOM   2789  CE2 PHE A 388      -4.776  10.034 -18.387  1.00 94.22           C  
ATOM   2790  CZ  PHE A 388      -4.720  11.236 -19.114  1.00 94.22           C  
ATOM   2791  N   THR A 389       1.549   7.035 -18.773  1.00 90.86           N  
ATOM   2792  CA  THR A 389       2.913   6.709 -18.318  1.00 90.86           C  
ATOM   2793  C   THR A 389       3.713   5.805 -19.258  1.00 90.86           C  
ATOM   2794  CB  THR A 389       2.892   6.109 -16.905  1.00 90.86           C  
ATOM   2795  O   THR A 389       4.930   5.762 -19.143  1.00 90.86           O  
ATOM   2796  CG2 THR A 389       2.234   7.051 -15.891  1.00 90.86           C  
ATOM   2797  OG1 THR A 389       2.185   4.888 -16.896  1.00 90.86           O  
ATOM   2798  N   GLU A 390       3.105   5.117 -20.227  1.00 88.46           N  
ATOM   2799  CA  GLU A 390       3.851   4.288 -21.188  1.00 88.46           C  
ATOM   2800  C   GLU A 390       4.684   5.138 -22.171  1.00 88.46           C  
ATOM   2801  CB  GLU A 390       2.888   3.403 -22.001  1.00 88.46           C  
ATOM   2802  O   GLU A 390       4.160   6.023 -22.854  1.00 88.46           O  
ATOM   2803  CG  GLU A 390       2.337   2.165 -21.278  1.00 88.46           C  
ATOM   2804  CD  GLU A 390       1.217   1.432 -22.056  1.00 88.46           C  
ATOM   2805  OE1 GLU A 390       0.731   0.398 -21.546  1.00 88.46           O  
ATOM   2806  OE2 GLU A 390       0.822   1.851 -23.183  1.00 88.46           O  
ATOM   2807  N   THR A 391       5.954   4.772 -22.374  1.00 86.98           N  
ATOM   2808  CA  THR A 391       6.894   5.420 -23.322  1.00 86.98           C  
ATOM   2809  C   THR A 391       6.409   5.422 -24.776  1.00 86.98           C  
ATOM   2810  CB  THR A 391       8.255   4.702 -23.293  1.00 86.98           C  
ATOM   2811  O   THR A 391       6.721   6.308 -25.574  1.00 86.98           O  
ATOM   2812  CG2 THR A 391       8.911   4.745 -21.920  1.00 86.98           C  
ATOM   2813  OG1 THR A 391       8.089   3.342 -23.633  1.00 86.98           O  
ATOM   2814  N   THR A 392       5.597   4.436 -25.158  1.00 85.33           N  
ATOM   2815  CA  THR A 392       5.078   4.318 -26.528  1.00 85.33           C  
ATOM   2816  C   THR A 392       3.914   5.269 -26.816  1.00 85.33           C  
ATOM   2817  CB  THR A 392       4.675   2.879 -26.865  1.00 85.33           C  
ATOM   2818  O   THR A 392       3.570   5.484 -27.989  1.00 85.33           O  
ATOM   2819  CG2 THR A 392       5.822   1.889 -26.678  1.00 85.33           C  
ATOM   2820  OG1 THR A 392       3.577   2.462 -26.090  1.00 85.33           O  
ATOM   2821  N   ARG A 393       3.318   5.864 -25.777  1.00 90.62           N  
ATOM   2822  CA  ARG A 393       2.129   6.712 -25.869  1.00 90.62           C  
ATOM   2823  C   ARG A 393       2.501   8.178 -26.025  1.00 90.62           C  
ATOM   2824  CB  ARG A 393       1.237   6.498 -24.637  1.00 90.62           C  
ATOM   2825  O   ARG A 393       3.604   8.619 -25.720  1.00 90.62           O  
ATOM   2826  CG  ARG A 393       0.776   5.051 -24.454  1.00 90.62           C  
ATOM   2827  CD  ARG A 393      -0.222   4.593 -25.513  1.00 90.62           C  
ATOM   2828  NE  ARG A 393      -0.688   3.251 -25.158  1.00 90.62           N  
ATOM   2829  NH1 ARG A 393      -2.750   3.282 -26.170  1.00 90.62           N  
ATOM   2830  NH2 ARG A 393      -2.121   1.564 -24.854  1.00 90.62           N  
ATOM   2831  CZ  ARG A 393      -1.855   2.707 -25.408  1.00 90.62           C  
ATOM   2832  N   ARG A 394       1.544   8.944 -26.546  1.00 95.13           N  
ATOM   2833  CA  ARG A 394       1.722  10.370 -26.826  1.00 95.13           C  
ATOM   2834  C   ARG A 394       2.093  11.199 -25.582  1.00 95.13           C  
ATOM   2835  CB  ARG A 394       0.490  10.905 -27.563  1.00 95.13           C  
ATOM   2836  O   ARG A 394       3.011  11.995 -25.726  1.00 95.13           O  
ATOM   2837  CG  ARG A 394       0.646  12.398 -27.853  1.00 95.13           C  
ATOM   2838  CD  ARG A 394      -0.558  12.925 -28.618  1.00 95.13           C  
ATOM   2839  NE  ARG A 394      -0.479  14.385 -28.676  1.00 95.13           N  
ATOM   2840  NH1 ARG A 394      -2.596  14.766 -29.485  1.00 95.13           N  
ATOM   2841  NH2 ARG A 394      -1.228  16.481 -29.032  1.00 95.13           N  
ATOM   2842  CZ  ARG A 394      -1.434  15.200 -29.070  1.00 95.13           C  
ATOM   2843  N   PRO A 395       1.459  11.029 -24.403  1.00 95.93           N  
ATOM   2844  CA  PRO A 395       1.738  11.902 -23.261  1.00 95.93           C  
ATOM   2845  C   PRO A 395       3.217  11.903 -22.839  1.00 95.93           C  
ATOM   2846  CB  PRO A 395       0.786  11.435 -22.155  1.00 95.93           C  
ATOM   2847  O   PRO A 395       3.819  12.967 -22.730  1.00 95.93           O  
ATOM   2848  CG  PRO A 395      -0.388  10.840 -22.922  1.00 95.93           C  
ATOM   2849  CD  PRO A 395       0.319  10.170 -24.091  1.00 95.93           C  
ATOM   2850  N   VAL A 396       3.843  10.727 -22.724  1.00 94.14           N  
ATOM   2851  CA  VAL A 396       5.277  10.617 -22.396  1.00 94.14           C  
ATOM   2852  C   VAL A 396       6.167  11.092 -23.544  1.00 94.14           C  
ATOM   2853  CB  VAL A 396       5.638   9.178 -21.996  1.00 94.14           C  
ATOM   2854  O   VAL A 396       7.156  11.780 -23.307  1.00 94.14           O  
ATOM   2855  CG1 VAL A 396       7.125   9.027 -21.659  1.00 94.14           C  
ATOM   2856  CG2 VAL A 396       4.834   8.768 -20.761  1.00 94.14           C  
ATOM   2857  N   LYS A 397       5.807  10.802 -24.801  1.00 95.35           N  
ATOM   2858  CA  LYS A 397       6.539  11.308 -25.978  1.00 95.35           C  
ATOM   2859  C   LYS A 397       6.566  12.832 -26.044  1.00 95.35           C  
ATOM   2860  CB  LYS A 397       5.917  10.751 -27.261  1.00 95.35           C  
ATOM   2861  O   LYS A 397       7.579  13.401 -26.443  1.00 95.35           O  
ATOM   2862  CG  LYS A 397       6.332   9.297 -27.466  1.00 95.35           C  
ATOM   2863  CD  LYS A 397       5.583   8.669 -28.638  1.00 95.35           C  
ATOM   2864  CE  LYS A 397       6.187   7.285 -28.856  1.00 95.35           C  
ATOM   2865  NZ  LYS A 397       5.415   6.501 -29.843  1.00 95.35           N  
ATOM   2866  N   ASP A 398       5.476  13.489 -25.658  1.00 96.86           N  
ATOM   2867  CA  ASP A 398       5.392  14.948 -25.635  1.00 96.86           C  
ATOM   2868  C   ASP A 398       6.308  15.529 -24.531  1.00 96.86           C  
ATOM   2869  CB  ASP A 398       3.911  15.393 -25.539  1.00 96.86           C  
ATOM   2870  O   ASP A 398       7.005  16.515 -24.784  1.00 96.86           O  
ATOM   2871  CG  ASP A 398       3.088  15.197 -26.841  1.00 96.86           C  
ATOM   2872  OD1 ASP A 398       3.691  15.006 -27.924  1.00 96.86           O  
ATOM   2873  OD2 ASP A 398       1.831  15.296 -26.818  1.00 96.86           O  
ATOM   2874  N   ILE A 399       6.418  14.871 -23.365  1.00 96.76           N  
ATOM   2875  CA  ILE A 399       7.401  15.229 -22.320  1.00 96.76           C  
ATOM   2876  C   ILE A 399       8.831  14.996 -22.818  1.00 96.76           C  
ATOM   2877  CB  ILE A 399       7.147  14.462 -21.000  1.00 96.76           C  
ATOM   2878  O   ILE A 399       9.656  15.907 -22.753  1.00 96.76           O  
ATOM   2879  CG1 ILE A 399       5.765  14.839 -20.431  1.00 96.76           C  
ATOM   2880  CG2 ILE A 399       8.234  14.791 -19.953  1.00 96.76           C  
ATOM   2881  CD1 ILE A 399       5.341  13.987 -19.239  1.00 96.76           C  
ATOM   2882  N   GLY A 400       9.118  13.822 -23.384  1.00 94.87           N  
ATOM   2883  CA  GLY A 400      10.424  13.495 -23.958  1.00 94.87           C  
ATOM   2884  C   GLY A 400      10.853  14.502 -25.025  1.00 94.87           C  
ATOM   2885  O   GLY A 400      11.984  14.970 -25.011  1.00 94.87           O  
ATOM   2886  N   LYS A 401       9.932  14.951 -25.884  1.00 96.33           N  
ATOM   2887  CA  LYS A 401      10.188  16.001 -26.880  1.00 96.33           C  
ATOM   2888  C   LYS A 401      10.440  17.376 -26.254  1.00 96.33           C  
ATOM   2889  CB  LYS A 401       9.009  16.029 -27.856  1.00 96.33           C  
ATOM   2890  O   LYS A 401      11.227  18.145 -26.802  1.00 96.33           O  
ATOM   2891  CG  LYS A 401       9.266  16.966 -29.042  1.00 96.33           C  
ATOM   2892  CD  LYS A 401       8.073  16.941 -29.995  1.00 96.33           C  
ATOM   2893  CE  LYS A 401       8.337  17.899 -31.157  1.00 96.33           C  
ATOM   2894  NZ  LYS A 401       7.162  17.959 -32.056  1.00 96.33           N  
ATOM   2895  N   SER A 402       9.800  17.695 -25.128  1.00 96.86           N  
ATOM   2896  CA  SER A 402      10.024  18.957 -24.406  1.00 96.86           C  
ATOM   2897  C   SER A 402      11.423  19.064 -23.785  1.00 96.86           C  
ATOM   2898  CB  SER A 402       8.937  19.175 -23.350  1.00 96.86           C  
ATOM   2899  O   SER A 402      11.862  20.168 -23.465  1.00 96.86           O  
ATOM   2900  OG  SER A 402       9.166  18.414 -22.187  1.00 96.86           O  
ATOM   2901  N   SER A 403      12.163  17.954 -23.677  1.00 95.95           N  
ATOM   2902  CA  SER A 403      13.572  17.975 -23.260  1.00 95.95           C  
ATOM   2903  C   SER A 403      14.468  18.771 -24.213  1.00 95.95           C  
ATOM   2904  CB  SER A 403      14.108  16.553 -23.118  1.00 95.95           C  
ATOM   2905  O   SER A 403      15.447  19.365 -23.772  1.00 95.95           O  
ATOM   2906  OG  SER A 403      14.266  15.967 -24.391  1.00 95.95           O  
ATOM   2907  N   LEU A 404      14.085  18.885 -25.493  1.00 95.67           N  
ATOM   2908  CA  LEU A 404      14.808  19.665 -26.504  1.00 95.67           C  
ATOM   2909  C   LEU A 404      14.836  21.172 -26.199  1.00 95.67           C  
ATOM   2910  CB  LEU A 404      14.155  19.435 -27.880  1.00 95.67           C  
ATOM   2911  O   LEU A 404      15.640  21.895 -26.779  1.00 95.67           O  
ATOM   2912  CG  LEU A 404      14.181  17.985 -28.395  1.00 95.67           C  
ATOM   2913  CD1 LEU A 404      13.394  17.913 -29.709  1.00 95.67           C  
ATOM   2914  CD2 LEU A 404      15.602  17.493 -28.666  1.00 95.67           C  
ATOM   2915  N   THR A 405      13.946  21.657 -25.329  1.00 94.49           N  
ATOM   2916  CA  THR A 405      13.904  23.057 -24.875  1.00 94.49           C  
ATOM   2917  C   THR A 405      14.416  23.242 -23.444  1.00 94.49           C  
ATOM   2918  CB  THR A 405      12.503  23.662 -25.062  1.00 94.49           C  
ATOM   2919  O   THR A 405      14.470  24.372 -22.960  1.00 94.49           O  
ATOM   2920  CG2 THR A 405      12.157  23.809 -26.544  1.00 94.49           C  
ATOM   2921  OG1 THR A 405      11.485  22.842 -24.547  1.00 94.49           O  
ATOM   2922  N   GLY A 406      14.826  22.156 -22.782  1.00 93.94           N  
ATOM   2923  CA  GLY A 406      15.481  22.170 -21.478  1.00 93.94           C  
ATOM   2924  C   GLY A 406      14.628  21.683 -20.295  1.00 93.94           C  
ATOM   2925  O   GLY A 406      13.469  21.288 -20.450  1.00 93.94           O  
ATOM   2926  N   PRO A 407      15.195  21.712 -19.074  1.00 94.55           N  
ATOM   2927  CA  PRO A 407      14.588  21.103 -17.884  1.00 94.55           C  
ATOM   2928  C   PRO A 407      13.259  21.741 -17.461  1.00 94.55           C  
ATOM   2929  CB  PRO A 407      15.632  21.254 -16.772  1.00 94.55           C  
ATOM   2930  O   PRO A 407      12.323  21.050 -17.065  1.00 94.55           O  
ATOM   2931  CG  PRO A 407      16.958  21.477 -17.496  1.00 94.55           C  
ATOM   2932  CD  PRO A 407      16.557  22.149 -18.798  1.00 94.55           C  
ATOM   2933  N   ALA A 408      13.141  23.069 -17.571  1.00 97.67           N  
ATOM   2934  CA  ALA A 408      11.938  23.785 -17.147  1.00 97.67           C  
ATOM   2935  C   ALA A 408      10.697  23.335 -17.932  1.00 97.67           C  
ATOM   2936  CB  ALA A 408      12.181  25.291 -17.302  1.00 97.67           C  
ATOM   2937  O   ALA A 408       9.628  23.146 -17.356  1.00 97.67           O  
ATOM   2938  N   THR A 409      10.834  23.115 -19.241  1.00 97.52           N  
ATOM   2939  CA  THR A 409       9.732  22.644 -20.086  1.00 97.52           C  
ATOM   2940  C   THR A 409       9.369  21.191 -19.813  1.00 97.52           C  
ATOM   2941  CB  THR A 409      10.042  22.857 -21.571  1.00 97.52           C  
ATOM   2942  O   THR A 409       8.183  20.872 -19.844  1.00 97.52           O  
ATOM   2943  CG2 THR A 409       9.923  24.343 -21.919  1.00 97.52           C  
ATOM   2944  OG1 THR A 409      11.370  22.507 -21.883  1.00 97.52           O  
ATOM   2945  N   VAL A 410      10.344  20.346 -19.456  1.00 97.73           N  
ATOM   2946  CA  VAL A 410      10.094  18.968 -18.998  1.00 97.73           C  
ATOM   2947  C   VAL A 410       9.247  18.971 -17.729  1.00 97.73           C  
ATOM   2948  CB  VAL A 410      11.418  18.204 -18.785  1.00 97.73           C  
ATOM   2949  O   VAL A 410       8.208  18.309 -17.675  1.00 97.73           O  
ATOM   2950  CG1 VAL A 410      11.203  16.812 -18.184  1.00 97.73           C  
ATOM   2951  CG2 VAL A 410      12.156  18.022 -20.113  1.00 97.73           C  
ATOM   2952  N   VAL A 411       9.630  19.769 -16.727  1.00 97.93           N  
ATOM   2953  CA  VAL A 411       8.873  19.894 -15.471  1.00 97.93           C  
ATOM   2954  C   VAL A 411       7.468  20.452 -15.732  1.00 97.93           C  
ATOM   2955  CB  VAL A 411       9.639  20.746 -14.441  1.00 97.93           C  
ATOM   2956  O   VAL A 411       6.480  19.904 -15.254  1.00 97.93           O  
ATOM   2957  CG1 VAL A 411       8.823  20.947 -13.156  1.00 97.93           C  
ATOM   2958  CG2 VAL A 411      10.958  20.076 -14.034  1.00 97.93           C  
ATOM   2959  N   LEU A 412       7.322  21.499 -16.544  1.00 97.98           N  
ATOM   2960  CA  LEU A 412       5.992  22.036 -16.855  1.00 97.98           C  
ATOM   2961  C   LEU A 412       5.099  21.013 -17.577  1.00 97.98           C  
ATOM   2962  CB  LEU A 412       6.137  23.325 -17.677  1.00 97.98           C  
ATOM   2963  O   LEU A 412       3.913  20.906 -17.257  1.00 97.98           O  
ATOM   2964  CG  LEU A 412       6.702  24.520 -16.888  1.00 97.98           C  
ATOM   2965  CD1 LEU A 412       6.942  25.683 -17.852  1.00 97.98           C  
ATOM   2966  CD2 LEU A 412       5.757  24.997 -15.783  1.00 97.98           C  
ATOM   2967  N   ALA A 413       5.660  20.236 -18.508  1.00 97.70           N  
ATOM   2968  CA  ALA A 413       4.921  19.216 -19.245  1.00 97.70           C  
ATOM   2969  C   ALA A 413       4.423  18.085 -18.328  1.00 97.70           C  
ATOM   2970  CB  ALA A 413       5.805  18.701 -20.389  1.00 97.70           C  
ATOM   2971  O   ALA A 413       3.248  17.718 -18.399  1.00 97.70           O  
ATOM   2972  N   GLY A 414       5.270  17.581 -17.424  1.00 97.10           N  
ATOM   2973  CA  GLY A 414       4.864  16.534 -16.479  1.00 97.10           C  
ATOM   2974  C   GLY A 414       3.874  17.017 -15.418  1.00 97.10           C  
ATOM   2975  O   GLY A 414       2.904  16.313 -15.151  1.00 97.10           O  
ATOM   2976  N   ILE A 415       4.019  18.247 -14.895  1.00 98.00           N  
ATOM   2977  CA  ILE A 415       3.015  18.836 -13.985  1.00 98.00           C  
ATOM   2978  C   ILE A 415       1.656  18.925 -14.686  1.00 98.00           C  
ATOM   2979  CB  ILE A 415       3.456  20.225 -13.450  1.00 98.00           C  
ATOM   2980  O   ILE A 415       0.636  18.540 -14.113  1.00 98.00           O  
ATOM   2981  CG1 ILE A 415       4.585  20.064 -12.410  1.00 98.00           C  
ATOM   2982  CG2 ILE A 415       2.281  20.996 -12.805  1.00 98.00           C  
ATOM   2983  CD1 ILE A 415       5.202  21.379 -11.915  1.00 98.00           C  
ATOM   2984  N   SER A 416       1.631  19.418 -15.929  1.00 98.02           N  
ATOM   2985  CA  SER A 416       0.393  19.523 -16.706  1.00 98.02           C  
ATOM   2986  C   SER A 416      -0.259  18.153 -16.916  1.00 98.02           C  
ATOM   2987  CB  SER A 416       0.672  20.188 -18.055  1.00 98.02           C  
ATOM   2988  O   SER A 416      -1.462  18.013 -16.694  1.00 98.02           O  
ATOM   2989  OG  SER A 416      -0.541  20.429 -18.744  1.00 98.02           O  
ATOM   2990  N   LEU A 417       0.527  17.140 -17.301  1.00 97.42           N  
ATOM   2991  CA  LEU A 417       0.050  15.767 -17.498  1.00 97.42           C  
ATOM   2992  C   LEU A 417      -0.516  15.178 -16.205  1.00 97.42           C  
ATOM   2993  CB  LEU A 417       1.215  14.927 -18.055  1.00 97.42           C  
ATOM   2994  O   LEU A 417      -1.591  14.573 -16.208  1.00 97.42           O  
ATOM   2995  CG  LEU A 417       0.887  13.437 -18.291  1.00 97.42           C  
ATOM   2996  CD1 LEU A 417       1.882  12.844 -19.281  1.00 97.42           C  
ATOM   2997  CD2 LEU A 417       0.988  12.567 -17.028  1.00 97.42           C  
ATOM   2998  N   GLY A 418       0.177  15.362 -15.083  1.00 97.05           N  
ATOM   2999  CA  GLY A 418      -0.286  14.893 -13.786  1.00 97.05           C  
ATOM   3000  C   GLY A 418      -1.625  15.504 -13.390  1.00 97.05           C  
ATOM   3001  O   GLY A 418      -2.528  14.778 -12.980  1.00 97.05           O  
ATOM   3002  N   LEU A 419      -1.770  16.825 -13.537  1.00 98.13           N  
ATOM   3003  CA  LEU A 419      -3.011  17.530 -13.207  1.00 98.13           C  
ATOM   3004  C   LEU A 419      -4.175  17.042 -14.077  1.00 98.13           C  
ATOM   3005  CB  LEU A 419      -2.808  19.046 -13.379  1.00 98.13           C  
ATOM   3006  O   LEU A 419      -5.270  16.812 -13.568  1.00 98.13           O  
ATOM   3007  CG  LEU A 419      -1.908  19.701 -12.315  1.00 98.13           C  
ATOM   3008  CD1 LEU A 419      -1.596  21.139 -12.732  1.00 98.13           C  
ATOM   3009  CD2 LEU A 419      -2.578  19.738 -10.938  1.00 98.13           C  
ATOM   3010  N   GLU A 420      -3.932  16.831 -15.371  1.00 98.04           N  
ATOM   3011  CA  GLU A 420      -4.923  16.284 -16.299  1.00 98.04           C  
ATOM   3012  C   GLU A 420      -5.313  14.839 -15.933  1.00 98.04           C  
ATOM   3013  CB  GLU A 420      -4.364  16.401 -17.729  1.00 98.04           C  
ATOM   3014  O   GLU A 420      -6.493  14.515 -15.774  1.00 98.04           O  
ATOM   3015  CG  GLU A 420      -5.326  15.785 -18.749  1.00 98.04           C  
ATOM   3016  CD  GLU A 420      -4.905  15.921 -20.220  1.00 98.04           C  
ATOM   3017  OE1 GLU A 420      -5.715  15.482 -21.074  1.00 98.04           O  
ATOM   3018  OE2 GLU A 420      -3.797  16.427 -20.496  1.00 98.04           O  
ATOM   3019  N   SER A 421      -4.327  13.960 -15.755  1.00 96.69           N  
ATOM   3020  CA  SER A 421      -4.555  12.539 -15.466  1.00 96.69           C  
ATOM   3021  C   SER A 421      -5.242  12.298 -14.115  1.00 96.69           C  
ATOM   3022  CB  SER A 421      -3.235  11.776 -15.552  1.00 96.69           C  
ATOM   3023  O   SER A 421      -6.038  11.358 -13.983  1.00 96.69           O  
ATOM   3024  OG  SER A 421      -2.369  12.150 -14.502  1.00 96.69           O  
ATOM   3025  N   ALA A 422      -5.004  13.174 -13.131  1.00 97.55           N  
ATOM   3026  CA  ALA A 422      -5.697  13.168 -11.849  1.00 97.55           C  
ATOM   3027  C   ALA A 422      -7.208  13.356 -12.015  1.00 97.55           C  
ATOM   3028  CB  ALA A 422      -5.085  14.249 -10.955  1.00 97.55           C  
ATOM   3029  O   ALA A 422      -7.982  12.633 -11.386  1.00 97.55           O  
ATOM   3030  N   VAL A 423      -7.638  14.260 -12.903  1.00 98.16           N  
ATOM   3031  CA  VAL A 423      -9.063  14.503 -13.169  1.00 98.16           C  
ATOM   3032  C   VAL A 423      -9.721  13.256 -13.752  1.00 98.16           C  
ATOM   3033  CB  VAL A 423      -9.265  15.725 -14.088  1.00 98.16           C  
ATOM   3034  O   VAL A 423     -10.730  12.797 -13.217  1.00 98.16           O  
ATOM   3035  CG1 VAL A 423     -10.737  15.920 -14.477  1.00 98.16           C  
ATOM   3036  CG2 VAL A 423      -8.802  17.007 -13.387  1.00 98.16           C  
ATOM   3037  N   TYR A 424      -9.147  12.662 -14.803  1.00 97.81           N  
ATOM   3038  CA  TYR A 424      -9.730  11.470 -15.429  1.00 97.81           C  
ATOM   3039  C   TYR A 424      -9.811  10.284 -14.467  1.00 97.81           C  
ATOM   3040  CB  TYR A 424      -8.927  11.074 -16.668  1.00 97.81           C  
ATOM   3041  O   TYR A 424     -10.834   9.602 -14.413  1.00 97.81           O  
ATOM   3042  CG  TYR A 424      -9.054  12.047 -17.817  1.00 97.81           C  
ATOM   3043  CD1 TYR A 424     -10.266  12.147 -18.531  1.00 97.81           C  
ATOM   3044  CD2 TYR A 424      -7.952  12.831 -18.192  1.00 97.81           C  
ATOM   3045  CE1 TYR A 424     -10.376  13.040 -19.617  1.00 97.81           C  
ATOM   3046  CE2 TYR A 424      -8.057  13.695 -19.293  1.00 97.81           C  
ATOM   3047  OH  TYR A 424      -9.328  14.671 -21.053  1.00 97.81           O  
ATOM   3048  CZ  TYR A 424      -9.264  13.818 -19.999  1.00 97.81           C  
ATOM   3049  N   THR A 425      -8.759  10.056 -13.679  1.00 96.50           N  
ATOM   3050  CA  THR A 425      -8.719   8.939 -12.727  1.00 96.50           C  
ATOM   3051  C   THR A 425      -9.701   9.154 -11.576  1.00 96.50           C  
ATOM   3052  CB  THR A 425      -7.300   8.730 -12.193  1.00 96.50           C  
ATOM   3053  O   THR A 425     -10.429   8.231 -11.214  1.00 96.50           O  
ATOM   3054  CG2 THR A 425      -7.176   7.446 -11.374  1.00 96.50           C  
ATOM   3055  OG1 THR A 425      -6.392   8.622 -13.267  1.00 96.50           O  
ATOM   3056  N   ALA A 426      -9.797  10.375 -11.039  1.00 96.29           N  
ATOM   3057  CA  ALA A 426     -10.766  10.705  -9.996  1.00 96.29           C  
ATOM   3058  C   ALA A 426     -12.213  10.565 -10.491  1.00 96.29           C  
ATOM   3059  CB  ALA A 426     -10.490  12.122  -9.486  1.00 96.29           C  
ATOM   3060  O   ALA A 426     -13.048  10.010  -9.779  1.00 96.29           O  
ATOM   3061  N   LEU A 427     -12.508  11.005 -11.721  1.00 97.42           N  
ATOM   3062  CA  LEU A 427     -13.819  10.801 -12.341  1.00 97.42           C  
ATOM   3063  C   LEU A 427     -14.125   9.314 -12.526  1.00 97.42           C  
ATOM   3064  CB  LEU A 427     -13.886  11.532 -13.693  1.00 97.42           C  
ATOM   3065  O   LEU A 427     -15.232   8.885 -12.218  1.00 97.42           O  
ATOM   3066  CG  LEU A 427     -13.970  13.066 -13.600  1.00 97.42           C  
ATOM   3067  CD1 LEU A 427     -13.916  13.651 -15.012  1.00 97.42           C  
ATOM   3068  CD2 LEU A 427     -15.262  13.542 -12.931  1.00 97.42           C  
ATOM   3069  N   LEU A 428     -13.155   8.515 -12.974  1.00 97.35           N  
ATOM   3070  CA  LEU A 428     -13.324   7.074 -13.153  1.00 97.35           C  
ATOM   3071  C   LEU A 428     -13.616   6.355 -11.823  1.00 97.35           C  
ATOM   3072  CB  LEU A 428     -12.070   6.535 -13.863  1.00 97.35           C  
ATOM   3073  O   LEU A 428     -14.562   5.569 -11.747  1.00 97.35           O  
ATOM   3074  CG  LEU A 428     -12.081   5.018 -14.085  1.00 97.35           C  
ATOM   3075  CD1 LEU A 428     -13.243   4.558 -14.967  1.00 97.35           C  
ATOM   3076  CD2 LEU A 428     -10.768   4.571 -14.722  1.00 97.35           C  
ATOM   3077  N   ILE A 429     -12.861   6.656 -10.762  1.00 95.03           N  
ATOM   3078  CA  ILE A 429     -13.115   6.113  -9.417  1.00 95.03           C  
ATOM   3079  C   ILE A 429     -14.474   6.595  -8.895  1.00 95.03           C  
ATOM   3080  CB  ILE A 429     -11.970   6.479  -8.444  1.00 95.03           C  
ATOM   3081  O   ILE A 429     -15.259   5.793  -8.390  1.00 95.03           O  
ATOM   3082  CG1 ILE A 429     -10.641   5.808  -8.868  1.00 95.03           C  
ATOM   3083  CG2 ILE A 429     -12.332   6.040  -7.012  1.00 95.03           C  
ATOM   3084  CD1 ILE A 429      -9.410   6.402  -8.168  1.00 95.03           C  
ATOM   3085  N   GLY A 430     -14.788   7.882  -9.068  1.00 95.35           N  
ATOM   3086  CA  GLY A 430     -16.070   8.468  -8.684  1.00 95.35           C  
ATOM   3087  C   GLY A 430     -17.257   7.810  -9.390  1.00 95.35           C  
ATOM   3088  O   GLY A 430     -18.254   7.504  -8.742  1.00 95.35           O  
ATOM   3089  N   LEU A 431     -17.135   7.510 -10.687  1.00 95.76           N  
ATOM   3090  CA  LEU A 431     -18.127   6.750 -11.451  1.00 95.76           C  
ATOM   3091  C   LEU A 431     -18.263   5.312 -10.941  1.00 95.76           C  
ATOM   3092  CB  LEU A 431     -17.751   6.744 -12.944  1.00 95.76           C  
ATOM   3093  O   LEU A 431     -19.379   4.805 -10.887  1.00 95.76           O  
ATOM   3094  CG  LEU A 431     -17.998   8.069 -13.686  1.00 95.76           C  
ATOM   3095  CD1 LEU A 431     -17.412   7.969 -15.096  1.00 95.76           C  
ATOM   3096  CD2 LEU A 431     -19.489   8.394 -13.808  1.00 95.76           C  
ATOM   3097  N   GLY A 432     -17.167   4.668 -10.528  1.00 95.12           N  
ATOM   3098  CA  GLY A 432     -17.204   3.347  -9.895  1.00 95.12           C  
ATOM   3099  C   GLY A 432     -17.963   3.359  -8.565  1.00 95.12           C  
ATOM   3100  O   GLY A 432     -18.876   2.558  -8.362  1.00 95.12           O  
ATOM   3101  N   VAL A 433     -17.648   4.316  -7.685  1.00 94.16           N  
ATOM   3102  CA  VAL A 433     -18.344   4.508  -6.401  1.00 94.16           C  
ATOM   3103  C   VAL A 433     -19.818   4.841  -6.625  1.00 94.16           C  
ATOM   3104  CB  VAL A 433     -17.662   5.609  -5.562  1.00 94.16           C  
ATOM   3105  O   VAL A 433     -20.686   4.235  -6.001  1.00 94.16           O  
ATOM   3106  CG1 VAL A 433     -18.440   5.944  -4.281  1.00 94.16           C  
ATOM   3107  CG2 VAL A 433     -16.259   5.174  -5.124  1.00 94.16           C  
ATOM   3108  N   TYR A 434     -20.122   5.765  -7.538  1.00 94.68           N  
ATOM   3109  CA  TYR A 434     -21.493   6.161  -7.848  1.00 94.68           C  
ATOM   3110  C   TYR A 434     -22.290   5.020  -8.494  1.00 94.68           C  
ATOM   3111  CB  TYR A 434     -21.480   7.403  -8.743  1.00 94.68           C  
ATOM   3112  O   TYR A 434     -23.431   4.769  -8.114  1.00 94.68           O  
ATOM   3113  CG  TYR A 434     -22.863   7.966  -8.994  1.00 94.68           C  
ATOM   3114  CD1 TYR A 434     -23.429   7.923 -10.283  1.00 94.68           C  
ATOM   3115  CD2 TYR A 434     -23.589   8.525  -7.924  1.00 94.68           C  
ATOM   3116  CE1 TYR A 434     -24.714   8.454 -10.503  1.00 94.68           C  
ATOM   3117  CE2 TYR A 434     -24.879   9.044  -8.138  1.00 94.68           C  
ATOM   3118  OH  TYR A 434     -26.682   9.521  -9.649  1.00 94.68           O  
ATOM   3119  CZ  TYR A 434     -25.441   9.012  -9.432  1.00 94.68           C  
ATOM   3120  N   GLY A 435     -21.677   4.277  -9.417  1.00 95.36           N  
ATOM   3121  CA  GLY A 435     -22.273   3.098 -10.037  1.00 95.36           C  
ATOM   3122  C   GLY A 435     -22.634   2.031  -9.006  1.00 95.36           C  
ATOM   3123  O   GLY A 435     -23.743   1.503  -9.045  1.00 95.36           O  
ATOM   3124  N   ALA A 436     -21.748   1.767  -8.041  1.00 95.04           N  
ATOM   3125  CA  ALA A 436     -22.033   0.860  -6.932  1.00 95.04           C  
ATOM   3126  C   ALA A 436     -23.130   1.414  -6.006  1.00 95.04           C  
ATOM   3127  CB  ALA A 436     -20.724   0.591  -6.186  1.00 95.04           C  
ATOM   3128  O   ALA A 436     -24.046   0.685  -5.624  1.00 95.04           O  
ATOM   3129  N   PHE A 437     -23.096   2.715  -5.708  1.00 92.24           N  
ATOM   3130  CA  PHE A 437     -24.109   3.394  -4.902  1.00 92.24           C  
ATOM   3131  C   PHE A 437     -25.523   3.250  -5.493  1.00 92.24           C  
ATOM   3132  CB  PHE A 437     -23.703   4.867  -4.730  1.00 92.24           C  
ATOM   3133  O   PHE A 437     -26.464   2.938  -4.761  1.00 92.24           O  
ATOM   3134  CG  PHE A 437     -24.800   5.769  -4.204  1.00 92.24           C  
ATOM   3135  CD1 PHE A 437     -25.637   6.462  -5.100  1.00 92.24           C  
ATOM   3136  CD2 PHE A 437     -25.006   5.893  -2.819  1.00 92.24           C  
ATOM   3137  CE1 PHE A 437     -26.695   7.250  -4.612  1.00 92.24           C  
ATOM   3138  CE2 PHE A 437     -26.070   6.671  -2.335  1.00 92.24           C  
ATOM   3139  CZ  PHE A 437     -26.918   7.346  -3.228  1.00 92.24           C  
ATOM   3140  N   LEU A 438     -25.681   3.395  -6.815  1.00 93.91           N  
ATOM   3141  CA  LEU A 438     -26.979   3.272  -7.493  1.00 93.91           C  
ATOM   3142  C   LEU A 438     -27.639   1.894  -7.303  1.00 93.91           C  
ATOM   3143  CB  LEU A 438     -26.806   3.577  -8.992  1.00 93.91           C  
ATOM   3144  O   LEU A 438     -28.868   1.798  -7.311  1.00 93.91           O  
ATOM   3145  CG  LEU A 438     -26.557   5.056  -9.346  1.00 93.91           C  
ATOM   3146  CD1 LEU A 438     -26.332   5.166 -10.854  1.00 93.91           C  
ATOM   3147  CD2 LEU A 438     -27.736   5.952  -8.962  1.00 93.91           C  
ATOM   3148  N   LEU A 439     -26.857   0.834  -7.065  1.00 92.04           N  
ATOM   3149  CA  LEU A 439     -27.383  -0.513  -6.804  1.00 92.04           C  
ATOM   3150  C   LEU A 439     -28.153  -0.594  -5.473  1.00 92.04           C  
ATOM   3151  CB  LEU A 439     -26.232  -1.535  -6.809  1.00 92.04           C  
ATOM   3152  O   LEU A 439     -29.062  -1.416  -5.307  1.00 92.04           O  
ATOM   3153  CG  LEU A 439     -25.324  -1.520  -8.050  1.00 92.04           C  
ATOM   3154  CD1 LEU A 439     -24.166  -2.494  -7.851  1.00 92.04           C  
ATOM   3155  CD2 LEU A 439     -26.084  -1.908  -9.319  1.00 92.04           C  
ATOM   3156  N   GLY A 440     -27.832   0.285  -4.519  1.00 85.14           N  
ATOM   3157  CA  GLY A 440     -28.494   0.355  -3.217  1.00 85.14           C  
ATOM   3158  C   GLY A 440     -29.952   0.814  -3.278  1.00 85.14           C  
ATOM   3159  O   GLY A 440     -30.742   0.480  -2.386  1.00 85.14           O  
ATOM   3160  N   GLY A 441     -30.365   1.476  -4.364  1.00 83.44           N  
ATOM   3161  CA  GLY A 441     -31.709   2.031  -4.517  1.00 83.44           C  
ATOM   3162  C   GLY A 441     -32.012   3.058  -3.424  1.00 83.44           C  
ATOM   3163  O   GLY A 441     -31.258   4.003  -3.228  1.00 83.44           O  
ATOM   3164  N   THR A 442     -33.106   2.864  -2.688  1.00 78.65           N  
ATOM   3165  CA  THR A 442     -33.505   3.752  -1.581  1.00 78.65           C  
ATOM   3166  C   THR A 442     -32.757   3.489  -0.271  1.00 78.65           C  
ATOM   3167  CB  THR A 442     -35.014   3.640  -1.327  1.00 78.65           C  
ATOM   3168  O   THR A 442     -32.825   4.316   0.636  1.00 78.65           O  
ATOM   3169  CG2 THR A 442     -35.834   4.158  -2.509  1.00 78.65           C  
ATOM   3170  OG1 THR A 442     -35.360   2.284  -1.144  1.00 78.65           O  
ATOM   3171  N   SER A 443     -32.036   2.366  -0.146  1.00 84.68           N  
ATOM   3172  CA  SER A 443     -31.276   2.037   1.064  1.00 84.68           C  
ATOM   3173  C   SER A 443     -29.828   2.490   0.928  1.00 84.68           C  
ATOM   3174  CB  SER A 443     -31.349   0.545   1.392  1.00 84.68           C  
ATOM   3175  O   SER A 443     -29.046   1.932   0.153  1.00 84.68           O  
ATOM   3176  OG  SER A 443     -30.499   0.245   2.489  1.00 84.68           O  
ATOM   3177  N   ILE A 444     -29.456   3.474   1.747  1.00 85.22           N  
ATOM   3178  CA  ILE A 444     -28.074   3.945   1.851  1.00 85.22           C  
ATOM   3179  C   ILE A 444     -27.129   2.841   2.342  1.00 85.22           C  
ATOM   3180  CB  ILE A 444     -28.011   5.209   2.739  1.00 85.22           C  
ATOM   3181  O   ILE A 444     -25.995   2.772   1.882  1.00 85.22           O  
ATOM   3182  CG1 ILE A 444     -26.624   5.885   2.748  1.00 85.22           C  
ATOM   3183  CG2 ILE A 444     -28.420   4.933   4.199  1.00 85.22           C  
ATOM   3184  CD1 ILE A 444     -26.157   6.355   1.369  1.00 85.22           C  
ATOM   3185  N   MET A 445     -27.584   1.940   3.219  1.00 85.31           N  
ATOM   3186  CA  MET A 445     -26.746   0.852   3.735  1.00 85.31           C  
ATOM   3187  C   MET A 445     -26.423  -0.174   2.648  1.00 85.31           C  
ATOM   3188  CB  MET A 445     -27.410   0.182   4.948  1.00 85.31           C  
ATOM   3189  O   MET A 445     -25.266  -0.562   2.503  1.00 85.31           O  
ATOM   3190  CG  MET A 445     -27.466   1.097   6.177  1.00 85.31           C  
ATOM   3191  SD  MET A 445     -25.853   1.759   6.692  1.00 85.31           S  
ATOM   3192  CE  MET A 445     -26.281   2.469   8.303  1.00 85.31           C  
ATOM   3193  N   LEU A 446     -27.404  -0.538   1.809  1.00 89.78           N  
ATOM   3194  CA  LEU A 446     -27.142  -1.374   0.632  1.00 89.78           C  
ATOM   3195  C   LEU A 446     -26.203  -0.682  -0.362  1.00 89.78           C  
ATOM   3196  CB  LEU A 446     -28.457  -1.739  -0.077  1.00 89.78           C  
ATOM   3197  O   LEU A 446     -25.371  -1.348  -0.970  1.00 89.78           O  
ATOM   3198  CG  LEU A 446     -29.330  -2.777   0.644  1.00 89.78           C  
ATOM   3199  CD1 LEU A 446     -30.616  -2.982  -0.158  1.00 89.78           C  
ATOM   3200  CD2 LEU A 446     -28.640  -4.137   0.724  1.00 89.78           C  
ATOM   3201  N   ALA A 447     -26.323   0.638  -0.521  1.00 91.56           N  
ATOM   3202  CA  ALA A 447     -25.456   1.411  -1.404  1.00 91.56           C  
ATOM   3203  C   ALA A 447     -23.998   1.408  -0.915  1.00 91.56           C  
ATOM   3204  CB  ALA A 447     -26.013   2.835  -1.503  1.00 91.56           C  
ATOM   3205  O   ALA A 447     -23.082   1.130  -1.683  1.00 91.56           O  
ATOM   3206  N   LEU A 448     -23.782   1.662   0.378  1.00 91.88           N  
ATOM   3207  CA  LEU A 448     -22.455   1.637   0.996  1.00 91.88           C  
ATOM   3208  C   LEU A 448     -21.855   0.229   0.979  1.00 91.88           C  
ATOM   3209  CB  LEU A 448     -22.563   2.171   2.433  1.00 91.88           C  
ATOM   3210  O   LEU A 448     -20.674   0.065   0.675  1.00 91.88           O  
ATOM   3211  CG  LEU A 448     -22.909   3.668   2.525  1.00 91.88           C  
ATOM   3212  CD1 LEU A 448     -23.245   4.017   3.976  1.00 91.88           C  
ATOM   3213  CD2 LEU A 448     -21.773   4.561   2.025  1.00 91.88           C  
ATOM   3214  N   PHE A 449     -22.668  -0.799   1.234  1.00 94.19           N  
ATOM   3215  CA  PHE A 449     -22.219  -2.181   1.116  1.00 94.19           C  
ATOM   3216  C   PHE A 449     -21.840  -2.541  -0.326  1.00 94.19           C  
ATOM   3217  CB  PHE A 449     -23.284  -3.133   1.668  1.00 94.19           C  
ATOM   3218  O   PHE A 449     -20.817  -3.185  -0.539  1.00 94.19           O  
ATOM   3219  CG  PHE A 449     -22.867  -4.590   1.601  1.00 94.19           C  
ATOM   3220  CD1 PHE A 449     -23.707  -5.545   0.998  1.00 94.19           C  
ATOM   3221  CD2 PHE A 449     -21.620  -4.991   2.117  1.00 94.19           C  
ATOM   3222  CE1 PHE A 449     -23.309  -6.891   0.936  1.00 94.19           C  
ATOM   3223  CE2 PHE A 449     -21.212  -6.331   2.028  1.00 94.19           C  
ATOM   3224  CZ  PHE A 449     -22.066  -7.287   1.455  1.00 94.19           C  
ATOM   3225  N   ALA A 450     -22.587  -2.070  -1.329  1.00 95.52           N  
ATOM   3226  CA  ALA A 450     -22.215  -2.242  -2.731  1.00 95.52           C  
ATOM   3227  C   ALA A 450     -20.872  -1.561  -3.061  1.00 95.52           C  
ATOM   3228  CB  ALA A 450     -23.353  -1.728  -3.616  1.00 95.52           C  
ATOM   3229  O   ALA A 450     -20.061  -2.141  -3.780  1.00 95.52           O  
ATOM   3230  N   VAL A 451     -20.585  -0.378  -2.503  1.00 94.78           N  
ATOM   3231  CA  VAL A 451     -19.264   0.272  -2.638  1.00 94.78           C  
ATOM   3232  C   VAL A 451     -18.162  -0.589  -2.011  1.00 94.78           C  
ATOM   3233  CB  VAL A 451     -19.270   1.692  -2.031  1.00 94.78           C  
ATOM   3234  O   VAL A 451     -17.116  -0.796  -2.627  1.00 94.78           O  
ATOM   3235  CG1 VAL A 451     -17.877   2.339  -2.025  1.00 94.78           C  
ATOM   3236  CG2 VAL A 451     -20.196   2.624  -2.822  1.00 94.78           C  
ATOM   3237  N   ALA A 452     -18.404  -1.159  -0.829  1.00 96.13           N  
ATOM   3238  CA  ALA A 452     -17.455  -2.069  -0.192  1.00 96.13           C  
ATOM   3239  C   ALA A 452     -17.240  -3.354  -1.013  1.00 96.13           C  
ATOM   3240  CB  ALA A 452     -17.937  -2.364   1.229  1.00 96.13           C  
ATOM   3241  O   ALA A 452     -16.103  -3.796  -1.180  1.00 96.13           O  
ATOM   3242  N   LEU A 453     -18.303  -3.915  -1.600  1.00 96.94           N  
ATOM   3243  CA  LEU A 453     -18.220  -5.062  -2.505  1.00 96.94           C  
ATOM   3244  C   LEU A 453     -17.459  -4.737  -3.794  1.00 96.94           C  
ATOM   3245  CB  LEU A 453     -19.622  -5.589  -2.841  1.00 96.94           C  
ATOM   3246  O   LEU A 453     -16.678  -5.571  -4.247  1.00 96.94           O  
ATOM   3247  CG  LEU A 453     -20.319  -6.385  -1.726  1.00 96.94           C  
ATOM   3248  CD1 LEU A 453     -21.670  -6.855  -2.266  1.00 96.94           C  
ATOM   3249  CD2 LEU A 453     -19.518  -7.617  -1.292  1.00 96.94           C  
ATOM   3250  N   ALA A 454     -17.603  -3.532  -4.349  1.00 97.21           N  
ATOM   3251  CA  ALA A 454     -16.751  -3.074  -5.445  1.00 97.21           C  
ATOM   3252  C   ALA A 454     -15.273  -3.029  -5.021  1.00 97.21           C  
ATOM   3253  CB  ALA A 454     -17.263  -1.724  -5.959  1.00 97.21           C  
ATOM   3254  O   ALA A 454     -14.407  -3.497  -5.760  1.00 97.21           O  
ATOM   3255  N   GLY A 455     -14.985  -2.595  -3.791  1.00 95.41           N  
ATOM   3256  CA  GLY A 455     -13.666  -2.758  -3.174  1.00 95.41           C  
ATOM   3257  C   GLY A 455     -13.190  -4.216  -3.194  1.00 95.41           C  
ATOM   3258  O   GLY A 455     -12.114  -4.503  -3.717  1.00 95.41           O  
ATOM   3259  N   THR A 456     -14.010  -5.159  -2.710  1.00 95.88           N  
ATOM   3260  CA  THR A 456     -13.665  -6.598  -2.729  1.00 95.88           C  
ATOM   3261  C   THR A 456     -13.490  -7.160  -4.141  1.00 95.88           C  
ATOM   3262  CB  THR A 456     -14.665  -7.483  -1.970  1.00 95.88           C  
ATOM   3263  O   THR A 456     -12.669  -8.050  -4.349  1.00 95.88           O  
ATOM   3264  CG2 THR A 456     -14.886  -7.045  -0.525  1.00 95.88           C  
ATOM   3265  OG1 THR A 456     -15.918  -7.567  -2.607  1.00 95.88           O  
ATOM   3266  N   GLY A 457     -14.209  -6.622  -5.129  1.00 95.40           N  
ATOM   3267  CA  GLY A 457     -14.046  -6.997  -6.527  1.00 95.40           C  
ATOM   3268  C   GLY A 457     -12.685  -6.607  -7.072  1.00 95.40           C  
ATOM   3269  O   GLY A 457     -12.019  -7.434  -7.694  1.00 95.40           O  
ATOM   3270  N   LEU A 458     -12.212  -5.405  -6.746  1.00 93.91           N  
ATOM   3271  CA  LEU A 458     -10.844  -5.008  -7.055  1.00 93.91           C  
ATOM   3272  C   LEU A 458      -9.843  -5.945  -6.350  1.00 93.91           C  
ATOM   3273  CB  LEU A 458     -10.687  -3.515  -6.718  1.00 93.91           C  
ATOM   3274  O   LEU A 458      -8.919  -6.440  -7.005  1.00 93.91           O  
ATOM   3275  CG  LEU A 458      -9.417  -2.891  -7.315  1.00 93.91           C  
ATOM   3276  CD1 LEU A 458      -9.527  -1.366  -7.334  1.00 93.91           C  
ATOM   3277  CD2 LEU A 458      -8.166  -3.277  -6.541  1.00 93.91           C  
ATOM   3278  N   LEU A 459     -10.076  -6.295  -5.072  1.00 90.48           N  
ATOM   3279  CA  LEU A 459      -9.206  -7.218  -4.320  1.00 90.48           C  
ATOM   3280  C   LEU A 459      -8.971  -8.559  -5.022  1.00 90.48           C  
ATOM   3281  CB  LEU A 459      -9.717  -7.525  -2.905  1.00 90.48           C  
ATOM   3282  O   LEU A 459      -7.911  -9.158  -4.834  1.00 90.48           O  
ATOM   3283  CG  LEU A 459      -9.852  -6.367  -1.910  1.00 90.48           C  
ATOM   3284  CD1 LEU A 459     -10.124  -7.003  -0.545  1.00 90.48           C  
ATOM   3285  CD2 LEU A 459      -8.621  -5.465  -1.853  1.00 90.48           C  
ATOM   3286  N   THR A 460      -9.901  -9.017  -5.867  1.00 92.61           N  
ATOM   3287  CA  THR A 460      -9.724 -10.275  -6.611  1.00 92.61           C  
ATOM   3288  C   THR A 460      -8.517 -10.276  -7.550  1.00 92.61           C  
ATOM   3289  CB  THR A 460     -10.962 -10.696  -7.411  1.00 92.61           C  
ATOM   3290  O   THR A 460      -8.045 -11.335  -7.950  1.00 92.61           O  
ATOM   3291  CG2 THR A 460     -12.234 -10.757  -6.576  1.00 92.61           C  
ATOM   3292  OG1 THR A 460     -11.179  -9.839  -8.506  1.00 92.61           O  
ATOM   3293  N   THR A 461      -7.991  -9.098  -7.884  1.00 90.16           N  
ATOM   3294  CA  THR A 461      -6.826  -8.933  -8.760  1.00 90.16           C  
ATOM   3295  C   THR A 461      -5.537  -8.606  -8.000  1.00 90.16           C  
ATOM   3296  CB  THR A 461      -7.115  -7.893  -9.849  1.00 90.16           C  
ATOM   3297  O   THR A 461      -4.456  -8.644  -8.591  1.00 90.16           O  
ATOM   3298  CG2 THR A 461      -8.321  -8.266 -10.715  1.00 90.16           C  
ATOM   3299  OG1 THR A 461      -7.359  -6.618  -9.303  1.00 90.16           O  
ATOM   3300  N   VAL A 462      -5.609  -8.353  -6.683  1.00 91.14           N  
ATOM   3301  CA  VAL A 462      -4.477  -7.856  -5.875  1.00 91.14           C  
ATOM   3302  C   VAL A 462      -3.286  -8.804  -5.893  1.00 91.14           C  
ATOM   3303  CB  VAL A 462      -4.916  -7.527  -4.434  1.00 91.14           C  
ATOM   3304  O   VAL A 462      -2.158  -8.346  -6.030  1.00 91.14           O  
ATOM   3305  CG1 VAL A 462      -3.751  -7.336  -3.452  1.00 91.14           C  
ATOM   3306  CG2 VAL A 462      -5.702  -6.212  -4.456  1.00 91.14           C  
ATOM   3307  N   GLY A 463      -3.507 -10.120  -5.842  1.00 91.98           N  
ATOM   3308  CA  GLY A 463      -2.399 -11.080  -5.877  1.00 91.98           C  
ATOM   3309  C   GLY A 463      -1.549 -10.982  -7.154  1.00 91.98           C  
ATOM   3310  O   GLY A 463      -0.335 -11.153  -7.091  1.00 91.98           O  
ATOM   3311  N   VAL A 464      -2.164 -10.651  -8.297  1.00 90.62           N  
ATOM   3312  CA  VAL A 464      -1.444 -10.414  -9.563  1.00 90.62           C  
ATOM   3313  C   VAL A 464      -0.862  -9.002  -9.608  1.00 90.62           C  
ATOM   3314  CB  VAL A 464      -2.342 -10.672 -10.791  1.00 90.62           C  
ATOM   3315  O   VAL A 464       0.249  -8.832 -10.095  1.00 90.62           O  
ATOM   3316  CG1 VAL A 464      -1.571 -10.526 -12.111  1.00 90.62           C  
ATOM   3317  CG2 VAL A 464      -2.925 -12.092 -10.760  1.00 90.62           C  
ATOM   3318  N   ILE A 465      -1.565  -8.002  -9.067  1.00 90.23           N  
ATOM   3319  CA  ILE A 465      -1.075  -6.616  -8.971  1.00 90.23           C  
ATOM   3320  C   ILE A 465       0.220  -6.544  -8.165  1.00 90.23           C  
ATOM   3321  CB  ILE A 465      -2.163  -5.692  -8.386  1.00 90.23           C  
ATOM   3322  O   ILE A 465       1.175  -5.932  -8.620  1.00 90.23           O  
ATOM   3323  CG1 ILE A 465      -3.337  -5.564  -9.382  1.00 90.23           C  
ATOM   3324  CG2 ILE A 465      -1.625  -4.287  -8.042  1.00 90.23           C  
ATOM   3325  CD1 ILE A 465      -4.624  -5.085  -8.709  1.00 90.23           C  
ATOM   3326  N   VAL A 466       0.297  -7.218  -7.019  1.00 91.57           N  
ATOM   3327  CA  VAL A 466       1.528  -7.272  -6.217  1.00 91.57           C  
ATOM   3328  C   VAL A 466       2.654  -7.975  -6.986  1.00 91.57           C  
ATOM   3329  CB  VAL A 466       1.265  -8.001  -4.891  1.00 91.57           C  
ATOM   3330  O   VAL A 466       3.809  -7.567  -6.908  1.00 91.57           O  
ATOM   3331  CG1 VAL A 466       2.532  -8.099  -4.040  1.00 91.57           C  
ATOM   3332  CG2 VAL A 466       0.205  -7.335  -4.005  1.00 91.57           C  
ATOM   3333  N   ALA A 467       2.331  -9.012  -7.768  1.00 91.71           N  
ATOM   3334  CA  ALA A 467       3.330  -9.711  -8.573  1.00 91.71           C  
ATOM   3335  C   ALA A 467       3.907  -8.839  -9.695  1.00 91.71           C  
ATOM   3336  CB  ALA A 467       2.733 -11.016  -9.113  1.00 91.71           C  
ATOM   3337  O   ALA A 467       5.112  -8.857  -9.936  1.00 91.71           O  
ATOM   3338  N   MET A 468       3.035  -8.068 -10.343  1.00 90.03           N  
ATOM   3339  CA  MET A 468       3.385  -7.027 -11.304  1.00 90.03           C  
ATOM   3340  C   MET A 468       4.243  -5.939 -10.662  1.00 90.03           C  
ATOM   3341  CB  MET A 468       2.071  -6.434 -11.844  1.00 90.03           C  
ATOM   3342  O   MET A 468       5.222  -5.495 -11.244  1.00 90.03           O  
ATOM   3343  CG  MET A 468       1.427  -7.366 -12.860  1.00 90.03           C  
ATOM   3344  SD  MET A 468       0.072  -6.662 -13.851  1.00 90.03           S  
ATOM   3345  CE  MET A 468      -1.123  -6.224 -12.573  1.00 90.03           C  
ATOM   3346  N   ASP A 469       3.905  -5.541  -9.446  1.00 90.85           N  
ATOM   3347  CA  ASP A 469       4.574  -4.443  -8.773  1.00 90.85           C  
ATOM   3348  C   ASP A 469       6.014  -4.793  -8.382  1.00 90.85           C  
ATOM   3349  CB  ASP A 469       3.733  -4.084  -7.558  1.00 90.85           C  
ATOM   3350  O   ASP A 469       6.960  -4.143  -8.813  1.00 90.85           O  
ATOM   3351  CG  ASP A 469       4.344  -2.862  -6.934  1.00 90.85           C  
ATOM   3352  OD1 ASP A 469       4.083  -1.781  -7.505  1.00 90.85           O  
ATOM   3353  OD2 ASP A 469       5.045  -3.058  -5.923  1.00 90.85           O  
ATOM   3354  N   THR A 470       6.191  -5.906  -7.665  1.00 92.56           N  
ATOM   3355  CA  THR A 470       7.515  -6.388  -7.239  1.00 92.56           C  
ATOM   3356  C   THR A 470       8.407  -6.783  -8.419  1.00 92.56           C  
ATOM   3357  CB  THR A 470       7.339  -7.595  -6.319  1.00 92.56           C  
ATOM   3358  O   THR A 470       9.627  -6.807  -8.276  1.00 92.56           O  
ATOM   3359  CG2 THR A 470       8.642  -8.200  -5.790  1.00 92.56           C  
ATOM   3360  OG1 THR A 470       6.547  -7.271  -5.200  1.00 92.56           O  
ATOM   3361  N   PHE A 471       7.834  -7.084  -9.590  1.00 91.02           N  
ATOM   3362  CA  PHE A 471       8.623  -7.317 -10.800  1.00 91.02           C  
ATOM   3363  C   PHE A 471       9.524  -6.118 -11.122  1.00 91.02           C  
ATOM   3364  CB  PHE A 471       7.685  -7.661 -11.968  1.00 91.02           C  
ATOM   3365  O   PHE A 471      10.677  -6.342 -11.472  1.00 91.02           O  
ATOM   3366  CG  PHE A 471       8.347  -7.690 -13.327  1.00 91.02           C  
ATOM   3367  CD1 PHE A 471       8.449  -6.509 -14.086  1.00 91.02           C  
ATOM   3368  CD2 PHE A 471       8.891  -8.886 -13.821  1.00 91.02           C  
ATOM   3369  CE1 PHE A 471       9.128  -6.520 -15.314  1.00 91.02           C  
ATOM   3370  CE2 PHE A 471       9.555  -8.897 -15.058  1.00 91.02           C  
ATOM   3371  CZ  PHE A 471       9.677  -7.712 -15.803  1.00 91.02           C  
ATOM   3372  N   GLY A 472       9.034  -4.886 -10.932  1.00 89.31           N  
ATOM   3373  CA  GLY A 472       9.784  -3.666 -11.223  1.00 89.31           C  
ATOM   3374  C   GLY A 472      11.072  -3.523 -10.408  1.00 89.31           C  
ATOM   3375  O   GLY A 472      12.141  -3.535 -11.001  1.00 89.31           O  
ATOM   3376  N   PRO A 473      11.022  -3.447  -9.065  1.00 90.92           N  
ATOM   3377  CA  PRO A 473      12.227  -3.329  -8.234  1.00 90.92           C  
ATOM   3378  C   PRO A 473      13.220  -4.473  -8.447  1.00 90.92           C  
ATOM   3379  CB  PRO A 473      11.717  -3.334  -6.789  1.00 90.92           C  
ATOM   3380  O   PRO A 473      14.429  -4.295  -8.344  1.00 90.92           O  
ATOM   3381  CG  PRO A 473      10.323  -2.743  -6.933  1.00 90.92           C  
ATOM   3382  CD  PRO A 473       9.831  -3.330  -8.246  1.00 90.92           C  
ATOM   3383  N   VAL A 474      12.710  -5.669  -8.761  1.00 94.59           N  
ATOM   3384  CA  VAL A 474      13.561  -6.830  -9.022  1.00 94.59           C  
ATOM   3385  C   VAL A 474      14.288  -6.718 -10.364  1.00 94.59           C  
ATOM   3386  CB  VAL A 474      12.756  -8.136  -8.907  1.00 94.59           C  
ATOM   3387  O   VAL A 474      15.445  -7.131 -10.443  1.00 94.59           O  
ATOM   3388  CG1 VAL A 474      13.580  -9.360  -9.318  1.00 94.59           C  
ATOM   3389  CG2 VAL A 474      12.294  -8.388  -7.465  1.00 94.59           C  
ATOM   3390  N   SER A 475      13.640  -6.203 -11.416  1.00 91.33           N  
ATOM   3391  CA  SER A 475      14.300  -5.955 -12.706  1.00 91.33           C  
ATOM   3392  C   SER A 475      15.297  -4.804 -12.628  1.00 91.33           C  
ATOM   3393  CB  SER A 475      13.285  -5.699 -13.830  1.00 91.33           C  
ATOM   3394  O   SER A 475      16.398  -4.937 -13.149  1.00 91.33           O  
ATOM   3395  OG  SER A 475      12.333  -4.702 -13.527  1.00 91.33           O  
ATOM   3396  N   ASP A 476      14.926  -3.746 -11.916  1.00 90.70           N  
ATOM   3397  CA  ASP A 476      15.715  -2.533 -11.693  1.00 90.70           C  
ATOM   3398  C   ASP A 476      17.055  -2.865 -11.014  1.00 90.70           C  
ATOM   3399  CB  ASP A 476      14.815  -1.634 -10.833  1.00 90.70           C  
ATOM   3400  O   ASP A 476      18.130  -2.788 -11.604  1.00 90.70           O  
ATOM   3401  CG  ASP A 476      15.170  -0.162 -10.826  1.00 90.70           C  
ATOM   3402  OD1 ASP A 476      16.245   0.175 -11.353  1.00 90.70           O  
ATOM   3403  OD2 ASP A 476      14.258   0.552 -10.335  1.00 90.70           O  
ATOM   3404  N   ASN A 477      16.997  -3.502  -9.840  1.00 93.08           N  
ATOM   3405  CA  ASN A 477      18.201  -3.951  -9.139  1.00 93.08           C  
ATOM   3406  C   ASN A 477      18.994  -5.033  -9.884  1.00 93.08           C  
ATOM   3407  CB  ASN A 477      17.781  -4.542  -7.799  1.00 93.08           C  
ATOM   3408  O   ASN A 477      20.182  -5.234  -9.624  1.00 93.08           O  
ATOM   3409  CG  ASN A 477      17.695  -3.539  -6.688  1.00 93.08           C  
ATOM   3410  ND2 ASN A 477      16.962  -2.475  -6.854  1.00 93.08           N  
ATOM   3411  OD1 ASN A 477      18.230  -3.814  -5.621  1.00 93.08           O  
ATOM   3412  N   ALA A 478      18.344  -5.822 -10.744  1.00 94.18           N  
ATOM   3413  CA  ALA A 478      19.068  -6.783 -11.564  1.00 94.18           C  
ATOM   3414  C   ALA A 478      19.950  -6.063 -12.591  1.00 94.18           C  
ATOM   3415  CB  ALA A 478      18.086  -7.749 -12.226  1.00 94.18           C  
ATOM   3416  O   ALA A 478      21.080  -6.504 -12.817  1.00 94.18           O  
ATOM   3417  N   GLN A 479      19.460  -4.961 -13.164  1.00 90.31           N  
ATOM   3418  CA  GLN A 479      20.260  -4.070 -13.995  1.00 90.31           C  
ATOM   3419  C   GLN A 479      21.374  -3.411 -13.176  1.00 90.31           C  
ATOM   3420  CB  GLN A 479      19.350  -3.054 -14.693  1.00 90.31           C  
ATOM   3421  O   GLN A 479      22.532  -3.518 -13.577  1.00 90.31           O  
ATOM   3422  CG  GLN A 479      20.166  -2.180 -15.654  1.00 90.31           C  
ATOM   3423  CD  GLN A 479      19.300  -1.267 -16.505  1.00 90.31           C  
ATOM   3424  NE2 GLN A 479      19.865  -0.211 -17.041  1.00 90.31           N  
ATOM   3425  OE1 GLN A 479      18.141  -1.526 -16.782  1.00 90.31           O  
ATOM   3426  N   GLY A 480      21.080  -2.882 -11.986  1.00 89.86           N  
ATOM   3427  CA  GLY A 480      22.114  -2.262 -11.153  1.00 89.86           C  
ATOM   3428  C   GLY A 480      23.234  -3.217 -10.734  1.00 89.86           C  
ATOM   3429  O   GLY A 480      24.417  -2.882 -10.795  1.00 89.86           O  
ATOM   3430  N   ILE A 481      22.916  -4.476 -10.408  1.00 92.91           N  
ATOM   3431  CA  ILE A 481      23.937  -5.509 -10.149  1.00 92.91           C  
ATOM   3432  C   ILE A 481      24.765  -5.809 -11.407  1.00 92.91           C  
ATOM   3433  CB  ILE A 481      23.284  -6.792  -9.586  1.00 92.91           C  
ATOM   3434  O   ILE A 481      25.973  -6.041 -11.309  1.00 92.91           O  
ATOM   3435  CG1 ILE A 481      22.753  -6.534  -8.158  1.00 92.91           C  
ATOM   3436  CG2 ILE A 481      24.273  -7.979  -9.550  1.00 92.91           C  
ATOM   3437  CD1 ILE A 481      21.801  -7.623  -7.651  1.00 92.91           C  
ATOM   3438  N   ALA A 482      24.133  -5.853 -12.580  1.00 90.07           N  
ATOM   3439  CA  ALA A 482      24.817  -6.087 -13.846  1.00 90.07           C  
ATOM   3440  C   ALA A 482      25.789  -4.949 -14.193  1.00 90.07           C  
ATOM   3441  CB  ALA A 482      23.767  -6.297 -14.935  1.00 90.07           C  
ATOM   3442  O   ALA A 482      26.954  -5.234 -14.472  1.00 90.07           O  
ATOM   3443  N   GLU A 483      25.346  -3.695 -14.098  1.00 87.25           N  
ATOM   3444  CA  GLU A 483      26.168  -2.508 -14.360  1.00 87.25           C  
ATOM   3445  C   GLU A 483      27.319  -2.386 -13.351  1.00 87.25           C  
ATOM   3446  CB  GLU A 483      25.288  -1.244 -14.374  1.00 87.25           C  
ATOM   3447  O   GLU A 483      28.478  -2.294 -13.757  1.00 87.25           O  
ATOM   3448  CG  GLU A 483      24.367  -1.184 -15.611  1.00 87.25           C  
ATOM   3449  CD  GLU A 483      23.655   0.168 -15.837  1.00 87.25           C  
ATOM   3450  OE1 GLU A 483      22.691   0.173 -16.649  1.00 87.25           O  
ATOM   3451  OE2 GLU A 483      24.149   1.209 -15.346  1.00 87.25           O  
ATOM   3452  N   MET A 484      27.045  -2.525 -12.046  1.00 86.76           N  
ATOM   3453  CA  MET A 484      28.085  -2.457 -11.011  1.00 86.76           C  
ATOM   3454  C   MET A 484      29.122  -3.581 -11.109  1.00 86.76           C  
ATOM   3455  CB  MET A 484      27.467  -2.519  -9.609  1.00 86.76           C  
ATOM   3456  O   MET A 484      30.279  -3.397 -10.725  1.00 86.76           O  
ATOM   3457  CG  MET A 484      26.883  -1.201  -9.113  1.00 86.76           C  
ATOM   3458  SD  MET A 484      26.391  -1.280  -7.371  1.00 86.76           S  
ATOM   3459  CE  MET A 484      24.737  -1.974  -7.614  1.00 86.76           C  
ATOM   3460  N   SER A 485      28.711  -4.778 -11.544  1.00 88.54           N  
ATOM   3461  CA  SER A 485      29.623  -5.925 -11.648  1.00 88.54           C  
ATOM   3462  C   SER A 485      30.479  -5.895 -12.910  1.00 88.54           C  
ATOM   3463  CB  SER A 485      28.879  -7.261 -11.560  1.00 88.54           C  
ATOM   3464  O   SER A 485      31.561  -6.481 -12.894  1.00 88.54           O  
ATOM   3465  OG  SER A 485      27.969  -7.439 -12.624  1.00 88.54           O  
ATOM   3466  N   GLY A 486      29.993  -5.259 -13.982  1.00 84.97           N  
ATOM   3467  CA  GLY A 486      30.589  -5.328 -15.317  1.00 84.97           C  
ATOM   3468  C   GLY A 486      30.506  -6.715 -15.969  1.00 84.97           C  
ATOM   3469  O   GLY A 486      31.163  -6.958 -16.973  1.00 84.97           O  
ATOM   3470  N   ASP A 487      29.732  -7.652 -15.407  1.00 85.00           N  
ATOM   3471  CA  ASP A 487      29.728  -9.061 -15.837  1.00 85.00           C  
ATOM   3472  C   ASP A 487      28.658  -9.395 -16.890  1.00 85.00           C  
ATOM   3473  CB  ASP A 487      29.546  -9.973 -14.615  1.00 85.00           C  
ATOM   3474  O   ASP A 487      28.585 -10.539 -17.363  1.00 85.00           O  
ATOM   3475  CG  ASP A 487      30.787 -10.105 -13.735  1.00 85.00           C  
ATOM   3476  OD1 ASP A 487      31.911 -10.203 -14.263  1.00 85.00           O  
ATOM   3477  OD2 ASP A 487      30.599 -10.348 -12.522  1.00 85.00           O  
ATOM   3478  N   VAL A 488      27.788  -8.437 -17.223  1.00 84.83           N  
ATOM   3479  CA  VAL A 488      26.673  -8.615 -18.159  1.00 84.83           C  
ATOM   3480  C   VAL A 488      26.747  -7.542 -19.237  1.00 84.83           C  
ATOM   3481  CB  VAL A 488      25.312  -8.589 -17.440  1.00 84.83           C  
ATOM   3482  O   VAL A 488      26.347  -6.403 -19.031  1.00 84.83           O  
ATOM   3483  CG1 VAL A 488      24.188  -8.962 -18.412  1.00 84.83           C  
ATOM   3484  CG2 VAL A 488      25.260  -9.554 -16.248  1.00 84.83           C  
ATOM   3485  N   GLU A 489      27.239  -7.929 -20.409  1.00 83.71           N  
ATOM   3486  CA  GLU A 489      27.410  -7.029 -21.551  1.00 83.71           C  
ATOM   3487  C   GLU A 489      26.482  -7.406 -22.717  1.00 83.71           C  
ATOM   3488  CB  GLU A 489      28.883  -7.028 -21.987  1.00 83.71           C  
ATOM   3489  O   GLU A 489      25.807  -8.444 -22.701  1.00 83.71           O  
ATOM   3490  CG  GLU A 489      29.847  -6.521 -20.898  1.00 83.71           C  
ATOM   3491  CD  GLU A 489      31.298  -6.430 -21.402  1.00 83.71           C  
ATOM   3492  OE1 GLU A 489      32.119  -5.781 -20.722  1.00 83.71           O  
ATOM   3493  OE2 GLU A 489      31.583  -6.999 -22.485  1.00 83.71           O  
ATOM   3494  N   GLY A 490      26.457  -6.560 -23.751  1.00 85.77           N  
ATOM   3495  CA  GLY A 490      25.820  -6.841 -25.038  1.00 85.77           C  
ATOM   3496  C   GLY A 490      24.350  -7.247 -24.919  1.00 85.77           C  
ATOM   3497  O   GLY A 490      23.536  -6.536 -24.331  1.00 85.77           O  
ATOM   3498  N   ALA A 491      24.004  -8.411 -25.475  1.00 85.02           N  
ATOM   3499  CA  ALA A 491      22.627  -8.904 -25.478  1.00 85.02           C  
ATOM   3500  C   ALA A 491      22.066  -9.150 -24.064  1.00 85.02           C  
ATOM   3501  CB  ALA A 491      22.572 -10.175 -26.331  1.00 85.02           C  
ATOM   3502  O   ALA A 491      20.865  -8.995 -23.858  1.00 85.02           O  
ATOM   3503  N   GLY A 492      22.911  -9.503 -23.088  1.00 85.55           N  
ATOM   3504  CA  GLY A 492      22.486  -9.665 -21.694  1.00 85.55           C  
ATOM   3505  C   GLY A 492      22.094  -8.344 -21.043  1.00 85.55           C  
ATOM   3506  O   GLY A 492      21.074  -8.289 -20.358  1.00 85.55           O  
ATOM   3507  N   ALA A 493      22.855  -7.279 -21.313  1.00 85.36           N  
ATOM   3508  CA  ALA A 493      22.535  -5.936 -20.839  1.00 85.36           C  
ATOM   3509  C   ALA A 493      21.216  -5.449 -21.454  1.00 85.36           C  
ATOM   3510  CB  ALA A 493      23.705  -5.000 -21.157  1.00 85.36           C  
ATOM   3511  O   ALA A 493      20.335  -5.005 -20.727  1.00 85.36           O  
ATOM   3512  N   GLN A 494      21.019  -5.662 -22.762  1.00 83.95           N  
ATOM   3513  CA  GLN A 494      19.765  -5.307 -23.434  1.00 83.95           C  
ATOM   3514  C   GLN A 494      18.550  -6.034 -22.840  1.00 83.95           C  
ATOM   3515  CB  GLN A 494      19.880  -5.602 -24.939  1.00 83.95           C  
ATOM   3516  O   GLN A 494      17.502  -5.424 -22.661  1.00 83.95           O  
ATOM   3517  CG  GLN A 494      18.678  -5.049 -25.728  1.00 83.95           C  
ATOM   3518  CD  GLN A 494      18.588  -3.528 -25.644  1.00 83.95           C  
ATOM   3519  NE2 GLN A 494      17.462  -2.960 -25.276  1.00 83.95           N  
ATOM   3520  OE1 GLN A 494      19.553  -2.834 -25.924  1.00 83.95           O  
ATOM   3521  N   VAL A 495      18.680  -7.322 -22.492  1.00 86.40           N  
ATOM   3522  CA  VAL A 495      17.595  -8.062 -21.822  1.00 86.40           C  
ATOM   3523  C   VAL A 495      17.222  -7.409 -20.490  1.00 86.40           C  
ATOM   3524  CB  VAL A 495      17.965  -9.547 -21.619  1.00 86.40           C  
ATOM   3525  O   VAL A 495      16.039  -7.360 -20.167  1.00 86.40           O  
ATOM   3526  CG1 VAL A 495      17.015 -10.297 -20.669  1.00 86.40           C  
ATOM   3527  CG2 VAL A 495      17.923 -10.304 -22.954  1.00 86.40           C  
ATOM   3528  N   LEU A 496      18.195  -6.923 -19.715  1.00 88.48           N  
ATOM   3529  CA  LEU A 496      17.925  -6.237 -18.449  1.00 88.48           C  
ATOM   3530  C   LEU A 496      17.287  -4.868 -18.672  1.00 88.48           C  
ATOM   3531  CB  LEU A 496      19.205  -6.136 -17.608  1.00 88.48           C  
ATOM   3532  O   LEU A 496      16.275  -4.596 -18.038  1.00 88.48           O  
ATOM   3533  CG  LEU A 496      19.681  -7.498 -17.085  1.00 88.48           C  
ATOM   3534  CD1 LEU A 496      21.056  -7.374 -16.446  1.00 88.48           C  
ATOM   3535  CD2 LEU A 496      18.729  -8.090 -16.036  1.00 88.48           C  
ATOM   3536  N   THR A 497      17.783  -4.082 -19.628  1.00 84.60           N  
ATOM   3537  CA  THR A 497      17.183  -2.793 -20.008  1.00 84.60           C  
ATOM   3538  C   THR A 497      15.725  -2.952 -20.450  1.00 84.60           C  
ATOM   3539  CB  THR A 497      18.004  -2.148 -21.134  1.00 84.60           C  
ATOM   3540  O   THR A 497      14.850  -2.209 -20.009  1.00 84.60           O  
ATOM   3541  CG2 THR A 497      17.529  -0.743 -21.489  1.00 84.60           C  
ATOM   3542  OG1 THR A 497      19.356  -2.041 -20.746  1.00 84.60           O  
ATOM   3543  N   ASP A 498      15.420  -3.974 -21.257  1.00 83.15           N  
ATOM   3544  CA  ASP A 498      14.046  -4.269 -21.677  1.00 83.15           C  
ATOM   3545  C   ASP A 498      13.153  -4.662 -20.482  1.00 83.15           C  
ATOM   3546  CB  ASP A 498      14.036  -5.425 -22.694  1.00 83.15           C  
ATOM   3547  O   ASP A 498      11.961  -4.338 -20.454  1.00 83.15           O  
ATOM   3548  CG  ASP A 498      14.618  -5.130 -24.084  1.00 83.15           C  
ATOM   3549  OD1 ASP A 498      14.954  -3.968 -24.397  1.00 83.15           O  
ATOM   3550  OD2 ASP A 498      14.662  -6.102 -24.876  1.00 83.15           O  
ATOM   3551  N   LEU A 499      13.703  -5.387 -19.499  1.00 85.90           N  
ATOM   3552  CA  LEU A 499      12.982  -5.773 -18.285  1.00 85.90           C  
ATOM   3553  C   LEU A 499      12.732  -4.577 -17.369  1.00 85.90           C  
ATOM   3554  CB  LEU A 499      13.737  -6.874 -17.522  1.00 85.90           C  
ATOM   3555  O   LEU A 499      11.609  -4.452 -16.886  1.00 85.90           O  
ATOM   3556  CG  LEU A 499      13.701  -8.248 -18.199  1.00 85.90           C  
ATOM   3557  CD1 LEU A 499      14.685  -9.197 -17.514  1.00 85.90           C  
ATOM   3558  CD2 LEU A 499      12.327  -8.904 -18.129  1.00 85.90           C  
ATOM   3559  N   ASP A 500      13.726  -3.713 -17.166  1.00 85.81           N  
ATOM   3560  CA  ASP A 500      13.608  -2.473 -16.393  1.00 85.81           C  
ATOM   3561  C   ASP A 500      12.539  -1.547 -16.995  1.00 85.81           C  
ATOM   3562  CB  ASP A 500      14.978  -1.772 -16.315  1.00 85.81           C  
ATOM   3563  O   ASP A 500      11.597  -1.138 -16.313  1.00 85.81           O  
ATOM   3564  CG  ASP A 500      14.872  -0.430 -15.575  1.00 85.81           C  
ATOM   3565  OD1 ASP A 500      14.092  -0.414 -14.597  1.00 85.81           O  
ATOM   3566  OD2 ASP A 500      15.405   0.593 -16.079  1.00 85.81           O  
ATOM   3567  N   ALA A 501      12.561  -1.334 -18.315  1.00 81.03           N  
ATOM   3568  CA  ALA A 501      11.553  -0.523 -19.002  1.00 81.03           C  
ATOM   3569  C   ALA A 501      10.117  -1.060 -18.804  1.00 81.03           C  
ATOM   3570  CB  ALA A 501      11.928  -0.464 -20.487  1.00 81.03           C  
ATOM   3571  O   ALA A 501       9.165  -0.302 -18.565  1.00 81.03           O  
ATOM   3572  N   VAL A 502       9.941  -2.388 -18.866  1.00 81.61           N  
ATOM   3573  CA  VAL A 502       8.662  -3.035 -18.524  1.00 81.61           C  
ATOM   3574  C   VAL A 502       8.354  -2.869 -17.034  1.00 81.61           C  
ATOM   3575  CB  VAL A 502       8.665  -4.522 -18.936  1.00 81.61           C  
ATOM   3576  O   VAL A 502       7.197  -2.630 -16.676  1.00 81.61           O  
ATOM   3577  CG1 VAL A 502       7.414  -5.276 -18.456  1.00 81.61           C  
ATOM   3578  CG2 VAL A 502       8.684  -4.669 -20.466  1.00 81.61           C  
ATOM   3579  N   GLY A 503       9.367  -2.965 -16.177  1.00 85.79           N  
ATOM   3580  CA  GLY A 503       9.306  -2.773 -14.735  1.00 85.79           C  
ATOM   3581  C   GLY A 503       8.734  -1.415 -14.353  1.00 85.79           C  
ATOM   3582  O   GLY A 503       7.723  -1.376 -13.658  1.00 85.79           O  
ATOM   3583  N   ASN A 504       9.278  -0.319 -14.878  1.00 82.83           N  
ATOM   3584  CA  ASN A 504       8.840   1.049 -14.568  1.00 82.83           C  
ATOM   3585  C   ASN A 504       7.415   1.343 -15.042  1.00 82.83           C  
ATOM   3586  CB  ASN A 504       9.880   2.032 -15.140  1.00 82.83           C  
ATOM   3587  O   ASN A 504       6.603   1.919 -14.308  1.00 82.83           O  
ATOM   3588  CG  ASN A 504      11.176   1.918 -14.354  1.00 82.83           C  
ATOM   3589  ND2 ASN A 504      12.314   2.007 -14.996  1.00 82.83           N  
ATOM   3590  OD1 ASN A 504      11.133   1.659 -13.159  1.00 82.83           O  
ATOM   3591  N   THR A 505       7.051   0.851 -16.228  1.00 81.75           N  
ATOM   3592  CA  THR A 505       5.660   0.918 -16.704  1.00 81.75           C  
ATOM   3593  C   THR A 505       4.724   0.152 -15.764  1.00 81.75           C  
ATOM   3594  CB  THR A 505       5.546   0.344 -18.120  1.00 81.75           C  
ATOM   3595  O   THR A 505       3.641   0.630 -15.414  1.00 81.75           O  
ATOM   3596  CG2 THR A 505       4.119   0.446 -18.657  1.00 81.75           C  
ATOM   3597  OG1 THR A 505       6.357   1.058 -19.024  1.00 81.75           O  
ATOM   3598  N   THR A 506       5.149  -1.032 -15.322  1.00 85.02           N  
ATOM   3599  CA  THR A 506       4.357  -1.875 -14.429  1.00 85.02           C  
ATOM   3600  C   THR A 506       4.227  -1.242 -13.040  1.00 85.02           C  
ATOM   3601  CB  THR A 506       4.913  -3.303 -14.367  1.00 85.02           C  
ATOM   3602  O   THR A 506       3.098  -1.144 -12.563  1.00 85.02           O  
ATOM   3603  CG2 THR A 506       3.921  -4.213 -13.676  1.00 85.02           C  
ATOM   3604  OG1 THR A 506       5.048  -3.849 -15.660  1.00 85.02           O  
ATOM   3605  N   LYS A 507       5.316  -0.708 -12.458  1.00 87.01           N  
ATOM   3606  CA  LYS A 507       5.334   0.077 -11.204  1.00 87.01           C  
ATOM   3607  C   LYS A 507       4.330   1.234 -11.269  1.00 87.01           C  
ATOM   3608  CB  LYS A 507       6.745   0.663 -10.927  1.00 87.01           C  
ATOM   3609  O   LYS A 507       3.565   1.460 -10.335  1.00 87.01           O  
ATOM   3610  CG  LYS A 507       7.864  -0.289 -10.441  1.00 87.01           C  
ATOM   3611  CD  LYS A 507       9.184   0.503 -10.217  1.00 87.01           C  
ATOM   3612  CE  LYS A 507      10.459  -0.297  -9.856  1.00 87.01           C  
ATOM   3613  NZ  LYS A 507      11.638   0.590  -9.584  1.00 87.01           N  
ATOM   3614  N   ALA A 508       4.306   1.986 -12.371  1.00 87.36           N  
ATOM   3615  CA  ALA A 508       3.379   3.107 -12.527  1.00 87.36           C  
ATOM   3616  C   ALA A 508       1.911   2.642 -12.527  1.00 87.36           C  
ATOM   3617  CB  ALA A 508       3.741   3.869 -13.805  1.00 87.36           C  
ATOM   3618  O   ALA A 508       1.075   3.190 -11.807  1.00 87.36           O  
ATOM   3619  N   ILE A 509       1.602   1.592 -13.291  1.00 89.07           N  
ATOM   3620  CA  ILE A 509       0.259   1.001 -13.365  1.00 89.07           C  
ATOM   3621  C   ILE A 509      -0.198   0.470 -12.004  1.00 89.07           C  
ATOM   3622  CB  ILE A 509       0.259  -0.089 -14.457  1.00 89.07           C  
ATOM   3623  O   ILE A 509      -1.327   0.738 -11.584  1.00 89.07           O  
ATOM   3624  CG1 ILE A 509       0.175   0.607 -15.833  1.00 89.07           C  
ATOM   3625  CG2 ILE A 509      -0.876  -1.115 -14.285  1.00 89.07           C  
ATOM   3626  CD1 ILE A 509       0.495  -0.320 -17.003  1.00 89.07           C  
ATOM   3627  N   THR A 510       0.655  -0.272 -11.298  1.00 90.65           N  
ATOM   3628  CA  THR A 510       0.321  -0.863  -9.996  1.00 90.65           C  
ATOM   3629  C   THR A 510       0.132   0.204  -8.927  1.00 90.65           C  
ATOM   3630  CB  THR A 510       1.377  -1.880  -9.551  1.00 90.65           C  
ATOM   3631  O   THR A 510      -0.808   0.088  -8.140  1.00 90.65           O  
ATOM   3632  CG2 THR A 510       1.356  -3.097 -10.482  1.00 90.65           C  
ATOM   3633  OG1 THR A 510       2.645  -1.290  -9.615  1.00 90.65           O  
ATOM   3634  N   LYS A 511       0.907   1.298  -8.956  1.00 90.76           N  
ATOM   3635  CA  LYS A 511       0.666   2.490  -8.122  1.00 90.76           C  
ATOM   3636  C   LYS A 511      -0.695   3.120  -8.399  1.00 90.76           C  
ATOM   3637  CB  LYS A 511       1.768   3.531  -8.351  1.00 90.76           C  
ATOM   3638  O   LYS A 511      -1.429   3.407  -7.455  1.00 90.76           O  
ATOM   3639  CG  LYS A 511       3.090   3.130  -7.688  1.00 90.76           C  
ATOM   3640  CD  LYS A 511       4.212   4.037  -8.199  1.00 90.76           C  
ATOM   3641  CE  LYS A 511       5.556   3.538  -7.675  1.00 90.76           C  
ATOM   3642  NZ  LYS A 511       6.670   4.262  -8.310  1.00 90.76           N  
ATOM   3643  N   GLY A 512      -1.067   3.286  -9.671  1.00 91.98           N  
ATOM   3644  CA  GLY A 512      -2.388   3.792 -10.057  1.00 91.98           C  
ATOM   3645  C   GLY A 512      -3.525   2.943  -9.481  1.00 91.98           C  
ATOM   3646  O   GLY A 512      -4.482   3.471  -8.908  1.00 91.98           O  
ATOM   3647  N   ILE A 513      -3.388   1.616  -9.550  1.00 92.50           N  
ATOM   3648  CA  ILE A 513      -4.367   0.695  -8.965  1.00 92.50           C  
ATOM   3649  C   ILE A 513      -4.356   0.773  -7.431  1.00 92.50           C  
ATOM   3650  CB  ILE A 513      -4.174  -0.747  -9.476  1.00 92.50           C  
ATOM   3651  O   ILE A 513      -5.430   0.839  -6.840  1.00 92.50           O  
ATOM   3652  CG1 ILE A 513      -4.310  -0.843 -11.015  1.00 92.50           C  
ATOM   3653  CG2 ILE A 513      -5.242  -1.638  -8.818  1.00 92.50           C  
ATOM   3654  CD1 ILE A 513      -3.782  -2.170 -11.579  1.00 92.50           C  
ATOM   3655  N   ALA A 514      -3.187   0.827  -6.784  1.00 92.60           N  
ATOM   3656  CA  ALA A 514      -3.055   0.967  -5.329  1.00 92.60           C  
ATOM   3657  C   ALA A 514      -3.728   2.247  -4.798  1.00 92.60           C  
ATOM   3658  CB  ALA A 514      -1.564   0.943  -4.968  1.00 92.60           C  
ATOM   3659  O   ALA A 514      -4.378   2.235  -3.753  1.00 92.60           O  
ATOM   3660  N   ILE A 515      -3.628   3.356  -5.537  1.00 93.84           N  
ATOM   3661  CA  ILE A 515      -4.346   4.593  -5.201  1.00 93.84           C  
ATOM   3662  C   ILE A 515      -5.854   4.342  -5.230  1.00 93.84           C  
ATOM   3663  CB  ILE A 515      -3.927   5.741  -6.143  1.00 93.84           C  
ATOM   3664  O   ILE A 515      -6.559   4.656  -4.272  1.00 93.84           O  
ATOM   3665  CG1 ILE A 515      -2.450   6.127  -5.900  1.00 93.84           C  
ATOM   3666  CG2 ILE A 515      -4.829   6.970  -5.922  1.00 93.84           C  
ATOM   3667  CD1 ILE A 515      -1.828   6.922  -7.052  1.00 93.84           C  
ATOM   3668  N   ALA A 516      -6.366   3.713  -6.286  1.00 93.70           N  
ATOM   3669  CA  ALA A 516      -7.789   3.413  -6.370  1.00 93.70           C  
ATOM   3670  C   ALA A 516      -8.270   2.422  -5.305  1.00 93.70           C  
ATOM   3671  CB  ALA A 516      -8.078   2.879  -7.754  1.00 93.70           C  
ATOM   3672  O   ALA A 516      -9.379   2.584  -4.789  1.00 93.70           O  
ATOM   3673  N   THR A 517      -7.450   1.432  -4.932  1.00 92.85           N  
ATOM   3674  CA  THR A 517      -7.776   0.514  -3.830  1.00 92.85           C  
ATOM   3675  C   THR A 517      -7.915   1.285  -2.532  1.00 92.85           C  
ATOM   3676  CB  THR A 517      -6.757  -0.628  -3.621  1.00 92.85           C  
ATOM   3677  O   THR A 517      -8.871   1.069  -1.794  1.00 92.85           O  
ATOM   3678  CG2 THR A 517      -6.369  -1.339  -4.905  1.00 92.85           C  
ATOM   3679  OG1 THR A 517      -5.525  -0.231  -3.079  1.00 92.85           O  
ATOM   3680  N   ALA A 518      -6.996   2.216  -2.269  1.00 93.87           N  
ATOM   3681  CA  ALA A 518      -7.026   3.040  -1.074  1.00 93.87           C  
ATOM   3682  C   ALA A 518      -8.250   3.961  -1.037  1.00 93.87           C  
ATOM   3683  CB  ALA A 518      -5.714   3.822  -0.992  1.00 93.87           C  
ATOM   3684  O   ALA A 518      -8.888   4.081   0.007  1.00 93.87           O  
ATOM   3685  N   VAL A 519      -8.619   4.560  -2.171  1.00 94.42           N  
ATOM   3686  CA  VAL A 519      -9.799   5.431  -2.270  1.00 94.42           C  
ATOM   3687  C   VAL A 519     -11.093   4.642  -2.081  1.00 94.42           C  
ATOM   3688  CB  VAL A 519      -9.797   6.206  -3.598  1.00 94.42           C  
ATOM   3689  O   VAL A 519     -11.957   5.079  -1.323  1.00 94.42           O  
ATOM   3690  CG1 VAL A 519     -11.070   7.047  -3.766  1.00 94.42           C  
ATOM   3691  CG2 VAL A 519      -8.603   7.167  -3.645  1.00 94.42           C  
ATOM   3692  N   LEU A 520     -11.227   3.461  -2.697  1.00 92.85           N  
ATOM   3693  CA  LEU A 520     -12.385   2.588  -2.475  1.00 92.85           C  
ATOM   3694  C   LEU A 520     -12.459   2.086  -1.031  1.00 92.85           C  
ATOM   3695  CB  LEU A 520     -12.351   1.388  -3.436  1.00 92.85           C  
ATOM   3696  O   LEU A 520     -13.539   2.093  -0.443  1.00 92.85           O  
ATOM   3697  CG  LEU A 520     -12.800   1.675  -4.878  1.00 92.85           C  
ATOM   3698  CD1 LEU A 520     -12.748   0.359  -5.653  1.00 92.85           C  
ATOM   3699  CD2 LEU A 520     -14.237   2.197  -4.955  1.00 92.85           C  
ATOM   3700  N   ALA A 521     -11.327   1.696  -0.444  1.00 94.01           N  
ATOM   3701  CA  ALA A 521     -11.255   1.286   0.954  1.00 94.01           C  
ATOM   3702  C   ALA A 521     -11.678   2.428   1.888  1.00 94.01           C  
ATOM   3703  CB  ALA A 521      -9.827   0.820   1.257  1.00 94.01           C  
ATOM   3704  O   ALA A 521     -12.486   2.220   2.790  1.00 94.01           O  
ATOM   3705  N   ALA A 522     -11.192   3.647   1.641  1.00 94.46           N  
ATOM   3706  CA  ALA A 522     -11.569   4.831   2.403  1.00 94.46           C  
ATOM   3707  C   ALA A 522     -13.057   5.182   2.229  1.00 94.46           C  
ATOM   3708  CB  ALA A 522     -10.651   5.984   1.988  1.00 94.46           C  
ATOM   3709  O   ALA A 522     -13.729   5.482   3.211  1.00 94.46           O  
ATOM   3710  N   ALA A 523     -13.604   5.083   1.013  1.00 91.54           N  
ATOM   3711  CA  ALA A 523     -15.029   5.297   0.756  1.00 91.54           C  
ATOM   3712  C   ALA A 523     -15.914   4.242   1.448  1.00 91.54           C  
ATOM   3713  CB  ALA A 523     -15.254   5.310  -0.761  1.00 91.54           C  
ATOM   3714  O   ALA A 523     -16.972   4.570   1.983  1.00 91.54           O  
ATOM   3715  N   ALA A 524     -15.473   2.982   1.487  1.00 92.21           N  
ATOM   3716  CA  ALA A 524     -16.162   1.917   2.208  1.00 92.21           C  
ATOM   3717  C   ALA A 524     -16.085   2.123   3.732  1.00 92.21           C  
ATOM   3718  CB  ALA A 524     -15.568   0.576   1.767  1.00 92.21           C  
ATOM   3719  O   ALA A 524     -17.107   2.048   4.414  1.00 92.21           O  
ATOM   3720  N   LEU A 525     -14.907   2.465   4.266  1.00 93.17           N  
ATOM   3721  CA  LEU A 525     -14.737   2.822   5.677  1.00 93.17           C  
ATOM   3722  C   LEU A 525     -15.560   4.046   6.071  1.00 93.17           C  
ATOM   3723  CB  LEU A 525     -13.269   3.139   5.983  1.00 93.17           C  
ATOM   3724  O   LEU A 525     -16.043   4.107   7.196  1.00 93.17           O  
ATOM   3725  CG  LEU A 525     -12.328   1.945   6.181  1.00 93.17           C  
ATOM   3726  CD1 LEU A 525     -10.952   2.551   6.461  1.00 93.17           C  
ATOM   3727  CD2 LEU A 525     -12.720   1.073   7.378  1.00 93.17           C  
ATOM   3728  N   PHE A 526     -15.763   5.001   5.164  1.00 87.45           N  
ATOM   3729  CA  PHE A 526     -16.665   6.124   5.400  1.00 87.45           C  
ATOM   3730  C   PHE A 526     -18.111   5.649   5.628  1.00 87.45           C  
ATOM   3731  CB  PHE A 526     -16.573   7.094   4.220  1.00 87.45           C  
ATOM   3732  O   PHE A 526     -18.829   6.182   6.476  1.00 87.45           O  
ATOM   3733  CG  PHE A 526     -17.331   8.370   4.478  1.00 87.45           C  
ATOM   3734  CD1 PHE A 526     -18.609   8.579   3.926  1.00 87.45           C  
ATOM   3735  CD2 PHE A 526     -16.769   9.324   5.338  1.00 87.45           C  
ATOM   3736  CE1 PHE A 526     -19.320   9.755   4.227  1.00 87.45           C  
ATOM   3737  CE2 PHE A 526     -17.491  10.482   5.652  1.00 87.45           C  
ATOM   3738  CZ  PHE A 526     -18.759  10.709   5.093  1.00 87.45           C  
ATOM   3739  N   GLY A 527     -18.528   4.588   4.931  1.00 87.26           N  
ATOM   3740  CA  GLY A 527     -19.781   3.897   5.222  1.00 87.26           C  
ATOM   3741  C   GLY A 527     -19.794   3.263   6.616  1.00 87.26           C  
ATOM   3742  O   GLY A 527     -20.757   3.448   7.358  1.00 87.26           O  
ATOM   3743  N   SER A 528     -18.715   2.582   7.010  1.00 91.52           N  
ATOM   3744  CA  SER A 528     -18.560   2.037   8.369  1.00 91.52           C  
ATOM   3745  C   SER A 528     -18.558   3.132   9.446  1.00 91.52           C  
ATOM   3746  CB  SER A 528     -17.265   1.224   8.473  1.00 91.52           C  
ATOM   3747  O   SER A 528     -19.129   2.957  10.516  1.00 91.52           O  
ATOM   3748  OG  SER A 528     -17.204   0.238   7.458  1.00 91.52           O  
ATOM   3749  N   TYR A 529     -17.979   4.298   9.155  1.00 92.83           N  
ATOM   3750  CA  TYR A 529     -17.966   5.461  10.045  1.00 92.83           C  
ATOM   3751  C   TYR A 529     -19.382   5.974  10.322  1.00 92.83           C  
ATOM   3752  CB  TYR A 529     -17.084   6.544   9.411  1.00 92.83           C  
ATOM   3753  O   TYR A 529     -19.737   6.258  11.467  1.00 92.83           O  
ATOM   3754  CG  TYR A 529     -17.021   7.822  10.214  1.00 92.83           C  
ATOM   3755  CD1 TYR A 529     -17.744   8.963   9.815  1.00 92.83           C  
ATOM   3756  CD2 TYR A 529     -16.231   7.859  11.372  1.00 92.83           C  
ATOM   3757  CE1 TYR A 529     -17.692  10.131  10.600  1.00 92.83           C  
ATOM   3758  CE2 TYR A 529     -16.185   9.016  12.161  1.00 92.83           C  
ATOM   3759  OH  TYR A 529     -16.943  11.208  12.622  1.00 92.83           O  
ATOM   3760  CZ  TYR A 529     -16.944  10.138  11.794  1.00 92.83           C  
ATOM   3761  N   ARG A 530     -20.230   6.028   9.288  1.00 88.74           N  
ATOM   3762  CA  ARG A 530     -21.652   6.361   9.439  1.00 88.74           C  
ATOM   3763  C   ARG A 530     -22.384   5.360  10.332  1.00 88.74           C  
ATOM   3764  CB  ARG A 530     -22.294   6.434   8.048  1.00 88.74           C  
ATOM   3765  O   ARG A 530     -23.208   5.777  11.148  1.00 88.74           O  
ATOM   3766  CG  ARG A 530     -23.803   6.686   8.136  1.00 88.74           C  
ATOM   3767  CD  ARG A 530     -24.414   6.793   6.741  1.00 88.74           C  
ATOM   3768  NE  ARG A 530     -25.851   7.105   6.845  1.00 88.74           N  
ATOM   3769  NH1 ARG A 530     -25.736   9.367   6.454  1.00 88.74           N  
ATOM   3770  NH2 ARG A 530     -27.693   8.428   6.972  1.00 88.74           N  
ATOM   3771  CZ  ARG A 530     -26.415   8.295   6.756  1.00 88.74           C  
ATOM   3772  N   ASP A 531     -22.116   4.070  10.166  1.00 87.83           N  
ATOM   3773  CA  ASP A 531     -22.711   3.019  10.994  1.00 87.83           C  
ATOM   3774  C   ASP A 531     -22.307   3.169  12.472  1.00 87.83           C  
ATOM   3775  CB  ASP A 531     -22.314   1.653  10.425  1.00 87.83           C  
ATOM   3776  O   ASP A 531     -23.164   3.186  13.359  1.00 87.83           O  
ATOM   3777  CG  ASP A 531     -23.016   0.540  11.193  1.00 87.83           C  
ATOM   3778  OD1 ASP A 531     -24.261   0.502  11.092  1.00 87.83           O  
ATOM   3779  OD2 ASP A 531     -22.303  -0.227  11.874  1.00 87.83           O  
ATOM   3780  N   ALA A 532     -21.024   3.439  12.732  1.00 89.56           N  
ATOM   3781  CA  ALA A 532     -20.515   3.709  14.075  1.00 89.56           C  
ATOM   3782  C   ALA A 532     -21.149   4.955  14.715  1.00 89.56           C  
ATOM   3783  CB  ALA A 532     -18.991   3.837  14.004  1.00 89.56           C  
ATOM   3784  O   ALA A 532     -21.483   4.935  15.901  1.00 89.56           O  
ATOM   3785  N   ILE A 533     -21.369   6.030  13.945  1.00 90.67           N  
ATOM   3786  CA  ILE A 533     -22.101   7.209  14.435  1.00 90.67           C  
ATOM   3787  C   ILE A 533     -23.552   6.855  14.761  1.00 90.67           C  
ATOM   3788  CB  ILE A 533     -22.052   8.377  13.424  1.00 90.67           C  
ATOM   3789  O   ILE A 533     -24.077   7.300  15.778  1.00 90.67           O  
ATOM   3790  CG1 ILE A 533     -20.638   8.968  13.320  1.00 90.67           C  
ATOM   3791  CG2 ILE A 533     -23.034   9.497  13.837  1.00 90.67           C  
ATOM   3792  CD1 ILE A 533     -20.480   9.833  12.065  1.00 90.67           C  
ATOM   3793  N   THR A 534     -24.200   6.074  13.896  1.00 86.77           N  
ATOM   3794  CA  THR A 534     -25.616   5.719  14.046  1.00 86.77           C  
ATOM   3795  C   THR A 534     -25.839   4.902  15.312  1.00 86.77           C  
ATOM   3796  CB  THR A 534     -26.127   4.969  12.803  1.00 86.77           C  
ATOM   3797  O   THR A 534     -26.711   5.235  16.112  1.00 86.77           O  
ATOM   3798  CG2 THR A 534     -27.613   4.606  12.850  1.00 86.77           C  
ATOM   3799  OG1 THR A 534     -25.923   5.770  11.653  1.00 86.77           O  
ATOM   3800  N   THR A 535     -24.993   3.895  15.523  1.00 85.93           N  
ATOM   3801  CA  THR A 535     -24.998   3.061  16.727  1.00 85.93           C  
ATOM   3802  C   THR A 535     -24.652   3.887  17.965  1.00 85.93           C  
ATOM   3803  CB  THR A 535     -24.017   1.892  16.561  1.00 85.93           C  
ATOM   3804  O   THR A 535     -25.420   3.918  18.920  1.00 85.93           O  
ATOM   3805  CG2 THR A 535     -24.088   0.913  17.731  1.00 85.93           C  
ATOM   3806  OG1 THR A 535     -24.340   1.162  15.398  1.00 85.93           O  
ATOM   3807  N   GLY A 536     -23.558   4.655  17.918  1.00 87.75           N  
ATOM   3808  CA  GLY A 536     -23.124   5.460  19.059  1.00 87.75           C  
ATOM   3809  C   GLY A 536     -24.142   6.525  19.478  1.00 87.75           C  
ATOM   3810  O   GLY A 536     -24.277   6.793  20.668  1.00 87.75           O  
ATOM   3811  N   ALA A 537     -24.871   7.126  18.531  1.00 87.78           N  
ATOM   3812  CA  ALA A 537     -25.948   8.071  18.828  1.00 87.78           C  
ATOM   3813  C   ALA A 537     -27.146   7.377  19.496  1.00 87.78           C  
ATOM   3814  CB  ALA A 537     -26.361   8.789  17.539  1.00 87.78           C  
ATOM   3815  O   ALA A 537     -27.682   7.902  20.471  1.00 87.78           O  
ATOM   3816  N   ALA A 538     -27.522   6.185  19.019  1.00 86.29           N  
ATOM   3817  CA  ALA A 538     -28.585   5.390  19.627  1.00 86.29           C  
ATOM   3818  C   ALA A 538     -28.248   4.992  21.076  1.00 86.29           C  
ATOM   3819  CB  ALA A 538     -28.855   4.168  18.740  1.00 86.29           C  
ATOM   3820  O   ALA A 538     -29.105   5.123  21.950  1.00 86.29           O  
ATOM   3821  N   ASP A 539     -26.996   4.610  21.351  1.00 84.97           N  
ATOM   3822  CA  ASP A 539     -26.529   4.208  22.688  1.00 84.97           C  
ATOM   3823  C   ASP A 539     -26.635   5.334  23.730  1.00 84.97           C  
ATOM   3824  CB  ASP A 539     -25.062   3.752  22.611  1.00 84.97           C  
ATOM   3825  O   ASP A 539     -26.881   5.080  24.910  1.00 84.97           O  
ATOM   3826  CG  ASP A 539     -24.834   2.450  21.837  1.00 84.97           C  
ATOM   3827  OD1 ASP A 539     -25.801   1.672  21.682  1.00 84.97           O  
ATOM   3828  OD2 ASP A 539     -23.663   2.237  21.444  1.00 84.97           O  
ATOM   3829  N   VAL A 540     -26.466   6.591  23.307  1.00 85.27           N  
ATOM   3830  CA  VAL A 540     -26.608   7.772  24.181  1.00 85.27           C  
ATOM   3831  C   VAL A 540     -28.006   8.401  24.130  1.00 85.27           C  
ATOM   3832  CB  VAL A 540     -25.498   8.812  23.943  1.00 85.27           C  
ATOM   3833  O   VAL A 540     -28.233   9.427  24.770  1.00 85.27           O  
ATOM   3834  CG1 VAL A 540     -24.104   8.219  24.182  1.00 85.27           C  
ATOM   3835  CG2 VAL A 540     -25.552   9.415  22.538  1.00 85.27           C  
ATOM   3836  N   GLY A 541     -28.945   7.796  23.394  1.00 82.92           N  
ATOM   3837  CA  GLY A 541     -30.330   8.260  23.269  1.00 82.92           C  
ATOM   3838  C   GLY A 541     -30.522   9.495  22.381  1.00 82.92           C  
ATOM   3839  O   GLY A 541     -31.551  10.162  22.482  1.00 82.92           O  
ATOM   3840  N   GLU A 542     -29.556   9.812  21.519  1.00 84.79           N  
ATOM   3841  CA  GLU A 542     -29.605  10.965  20.618  1.00 84.79           C  
ATOM   3842  C   GLU A 542     -30.154  10.600  19.235  1.00 84.79           C  
ATOM   3843  CB  GLU A 542     -28.218  11.610  20.489  1.00 84.79           C  
ATOM   3844  O   GLU A 542     -29.972   9.494  18.722  1.00 84.79           O  
ATOM   3845  CG  GLU A 542     -27.774  12.368  21.751  1.00 84.79           C  
ATOM   3846  CD  GLU A 542     -28.588  13.636  22.055  1.00 84.79           C  
ATOM   3847  OE1 GLU A 542     -28.366  14.206  23.150  1.00 84.79           O  
ATOM   3848  OE2 GLU A 542     -29.365  14.072  21.173  1.00 84.79           O  
ATOM   3849  N   LYS A 543     -30.805  11.570  18.585  1.00 79.44           N  
ATOM   3850  CA  LYS A 543     -31.295  11.426  17.206  1.00 79.44           C  
ATOM   3851  C   LYS A 543     -30.299  12.023  16.218  1.00 79.44           C  
ATOM   3852  CB  LYS A 543     -32.683  12.058  17.046  1.00 79.44           C  
ATOM   3853  O   LYS A 543     -29.772  13.109  16.431  1.00 79.44           O  
ATOM   3854  CG  LYS A 543     -33.755  11.350  17.887  1.00 79.44           C  
ATOM   3855  CD  LYS A 543     -35.117  12.008  17.644  1.00 79.44           C  
ATOM   3856  CE  LYS A 543     -36.181  11.384  18.549  1.00 79.44           C  
ATOM   3857  NZ  LYS A 543     -37.472  12.100  18.405  1.00 79.44           N  
ATOM   3858  N   LEU A 544     -30.110  11.352  15.082  1.00 75.79           N  
ATOM   3859  CA  LEU A 544     -29.258  11.839  13.984  1.00 75.79           C  
ATOM   3860  C   LEU A 544     -29.946  12.879  13.093  1.00 75.79           C  
ATOM   3861  CB  LEU A 544     -28.852  10.651  13.102  1.00 75.79           C  
ATOM   3862  O   LEU A 544     -29.285  13.564  12.319  1.00 75.79           O  
ATOM   3863  CG  LEU A 544     -28.017   9.592  13.827  1.00 75.79           C  
ATOM   3864  CD1 LEU A 544     -27.967   8.333  12.971  1.00 75.79           C  
ATOM   3865  CD2 LEU A 544     -26.603  10.085  14.122  1.00 75.79           C  
ATOM   3866  N   SER A 545     -31.278  12.937  13.125  1.00 75.02           N  
ATOM   3867  CA  SER A 545     -32.080  13.817  12.273  1.00 75.02           C  
ATOM   3868  C   SER A 545     -33.447  14.104  12.898  1.00 75.02           C  
ATOM   3869  CB  SER A 545     -32.240  13.200  10.876  1.00 75.02           C  
ATOM   3870  O   SER A 545     -33.886  13.392  13.805  1.00 75.02           O  
ATOM   3871  OG  SER A 545     -32.938  11.971  10.927  1.00 75.02           O  
ATOM   3872  N   GLY A 546     -34.115  15.144  12.395  1.00 74.97           N  
ATOM   3873  CA  GLY A 546     -35.410  15.614  12.888  1.00 74.97           C  
ATOM   3874  C   GLY A 546     -35.299  16.702  13.958  1.00 74.97           C  
ATOM   3875  O   GLY A 546     -34.208  17.153  14.306  1.00 74.97           O  
ATOM   3876  N   GLU A 547     -36.449  17.143  14.471  1.00 68.43           N  
ATOM   3877  CA  GLU A 547     -36.506  18.163  15.522  1.00 68.43           C  
ATOM   3878  C   GLU A 547     -35.793  17.691  16.797  1.00 68.43           C  
ATOM   3879  CB  GLU A 547     -37.955  18.556  15.837  1.00 68.43           C  
ATOM   3880  O   GLU A 547     -36.020  16.584  17.292  1.00 68.43           O  
ATOM   3881  CG  GLU A 547     -38.585  19.399  14.718  1.00 68.43           C  
ATOM   3882  CD  GLU A 547     -40.005  19.881  15.060  1.00 68.43           C  
ATOM   3883  OE1 GLU A 547     -40.488  20.778  14.335  1.00 68.43           O  
ATOM   3884  OE2 GLU A 547     -40.597  19.344  16.024  1.00 68.43           O  
ATOM   3885  N   GLY A 548     -34.914  18.551  17.317  1.00 71.62           N  
ATOM   3886  CA  GLY A 548     -34.104  18.290  18.508  1.00 71.62           C  
ATOM   3887  C   GLY A 548     -32.792  17.540  18.256  1.00 71.62           C  
ATOM   3888  O   GLY A 548     -31.989  17.456  19.179  1.00 71.62           O  
ATOM   3889  N   ALA A 549     -32.534  17.040  17.039  1.00 76.19           N  
ATOM   3890  CA  ALA A 549     -31.266  16.387  16.717  1.00 76.19           C  
ATOM   3891  C   ALA A 549     -30.090  17.384  16.815  1.00 76.19           C  
ATOM   3892  CB  ALA A 549     -31.354  15.761  15.322  1.00 76.19           C  
ATOM   3893  O   ALA A 549     -30.138  18.451  16.190  1.00 76.19           O  
ATOM   3894  N   PRO A 550     -29.017  17.071  17.565  1.00 75.40           N  
ATOM   3895  CA  PRO A 550     -27.844  17.930  17.643  1.00 75.40           C  
ATOM   3896  C   PRO A 550     -27.223  18.167  16.264  1.00 75.40           C  
ATOM   3897  CB  PRO A 550     -26.864  17.221  18.582  1.00 75.40           C  
ATOM   3898  O   PRO A 550     -26.829  17.220  15.582  1.00 75.40           O  
ATOM   3899  CG  PRO A 550     -27.752  16.313  19.431  1.00 75.40           C  
ATOM   3900  CD  PRO A 550     -28.909  15.962  18.499  1.00 75.40           C  
ATOM   3901  N   MET A 551     -27.052  19.436  15.879  1.00 70.93           N  
ATOM   3902  CA  MET A 551     -26.461  19.789  14.579  1.00 70.93           C  
ATOM   3903  C   MET A 551     -25.097  19.117  14.360  1.00 70.93           C  
ATOM   3904  CB  MET A 551     -26.335  21.316  14.441  1.00 70.93           C  
ATOM   3905  O   MET A 551     -24.831  18.621  13.278  1.00 70.93           O  
ATOM   3906  CG  MET A 551     -27.681  21.977  14.126  1.00 70.93           C  
ATOM   3907  SD  MET A 551     -27.566  23.737  13.693  1.00 70.93           S  
ATOM   3908  CE  MET A 551     -27.371  24.488  15.329  1.00 70.93           C  
ATOM   3909  N   THR A 552     -24.275  18.991  15.402  1.00 73.69           N  
ATOM   3910  CA  THR A 552     -22.937  18.374  15.359  1.00 73.69           C  
ATOM   3911  C   THR A 552     -22.918  16.847  15.169  1.00 73.69           C  
ATOM   3912  CB  THR A 552     -22.165  18.765  16.633  1.00 73.69           C  
ATOM   3913  O   THR A 552     -21.839  16.284  14.962  1.00 73.69           O  
ATOM   3914  CG2 THR A 552     -21.664  20.205  16.562  1.00 73.69           C  
ATOM   3915  OG1 THR A 552     -23.009  18.752  17.766  1.00 73.69           O  
ATOM   3916  N   LEU A 553     -24.070  16.162  15.244  1.00 78.84           N  
ATOM   3917  CA  LEU A 553     -24.220  14.756  14.829  1.00 78.84           C  
ATOM   3918  C   LEU A 553     -24.553  14.621  13.336  1.00 78.84           C  
ATOM   3919  CB  LEU A 553     -25.322  14.062  15.659  1.00 78.84           C  
ATOM   3920  O   LEU A 553     -24.329  13.563  12.749  1.00 78.84           O  
ATOM   3921  CG  LEU A 553     -24.951  13.747  17.115  1.00 78.84           C  
ATOM   3922  CD1 LEU A 553     -26.142  13.157  17.856  1.00 78.84           C  
ATOM   3923  CD2 LEU A 553     -23.807  12.735  17.218  1.00 78.84           C  
ATOM   3924  N   MET A 554     -25.078  15.678  12.712  1.00 75.62           N  
ATOM   3925  CA  MET A 554     -25.464  15.656  11.307  1.00 75.62           C  
ATOM   3926  C   MET A 554     -24.223  15.773  10.416  1.00 75.62           C  
ATOM   3927  CB  MET A 554     -26.470  16.776  10.994  1.00 75.62           C  
ATOM   3928  O   MET A 554     -23.407  16.676  10.576  1.00 75.62           O  
ATOM   3929  CG  MET A 554     -27.738  16.701  11.855  1.00 75.62           C  
ATOM   3930  SD  MET A 554     -28.966  17.992  11.509  1.00 75.62           S  
ATOM   3931  CE  MET A 554     -29.620  17.418   9.918  1.00 75.62           C  
ATOM   3932  N   MET A 555     -24.111  14.898   9.416  1.00 79.03           N  
ATOM   3933  CA  MET A 555     -23.075  14.971   8.371  1.00 79.03           C  
ATOM   3934  C   MET A 555     -23.517  15.826   7.171  1.00 79.03           C  
ATOM   3935  CB  MET A 555     -22.653  13.560   7.940  1.00 79.03           C  
ATOM   3936  O   MET A 555     -23.099  15.586   6.040  1.00 79.03           O  
ATOM   3937  CG  MET A 555     -21.972  12.770   9.060  1.00 79.03           C  
ATOM   3938  SD  MET A 555     -21.388  11.141   8.527  1.00 79.03           S  
ATOM   3939  CE  MET A 555     -22.966  10.288   8.322  1.00 79.03           C  
ATOM   3940  N   ASP A 556     -24.412  16.791   7.391  1.00 85.75           N  
ATOM   3941  CA  ASP A 556     -24.878  17.679   6.330  1.00 85.75           C  
ATOM   3942  C   ASP A 556     -23.802  18.722   6.007  1.00 85.75           C  
ATOM   3943  CB  ASP A 556     -26.217  18.322   6.716  1.00 85.75           C  
ATOM   3944  O   ASP A 556     -23.449  19.555   6.843  1.00 85.75           O  
ATOM   3945  CG  ASP A 556     -26.774  19.214   5.600  1.00 85.75           C  
ATOM   3946  OD1 ASP A 556     -26.138  19.326   4.528  1.00 85.75           O  
ATOM   3947  OD2 ASP A 556     -27.824  19.843   5.831  1.00 85.75           O  
ATOM   3948  N   ILE A 557     -23.278  18.680   4.783  1.00 83.02           N  
ATOM   3949  CA  ILE A 557     -22.242  19.600   4.303  1.00 83.02           C  
ATOM   3950  C   ILE A 557     -22.708  21.062   4.248  1.00 83.02           C  
ATOM   3951  CB  ILE A 557     -21.708  19.150   2.928  1.00 83.02           C  
ATOM   3952  O   ILE A 557     -21.865  21.954   4.196  1.00 83.02           O  
ATOM   3953  CG1 ILE A 557     -22.812  19.173   1.843  1.00 83.02           C  
ATOM   3954  CG2 ILE A 557     -21.048  17.763   3.050  1.00 83.02           C  
ATOM   3955  CD1 ILE A 557     -22.277  18.974   0.422  1.00 83.02           C  
ATOM   3956  N   SER A 558     -24.022  21.321   4.279  1.00 85.66           N  
ATOM   3957  CA  SER A 558     -24.576  22.680   4.336  1.00 85.66           C  
ATOM   3958  C   SER A 558     -24.224  23.403   5.643  1.00 85.66           C  
ATOM   3959  CB  SER A 558     -26.098  22.638   4.136  1.00 85.66           C  
ATOM   3960  O   SER A 558     -24.236  24.634   5.704  1.00 85.66           O  
ATOM   3961  OG  SER A 558     -26.776  22.293   5.329  1.00 85.66           O  
ATOM   3962  N   GLN A 559     -23.864  22.651   6.689  1.00 85.66           N  
ATOM   3963  CA  GLN A 559     -23.455  23.216   7.964  1.00 85.66           C  
ATOM   3964  C   GLN A 559     -22.023  23.772   7.893  1.00 85.66           C  
ATOM   3965  CB  GLN A 559     -23.562  22.174   9.075  1.00 85.66           C  
ATOM   3966  O   GLN A 559     -21.094  23.035   7.549  1.00 85.66           O  
ATOM   3967  CG  GLN A 559     -25.014  21.744   9.321  1.00 85.66           C  
ATOM   3968  CD  GLN A 559     -25.124  20.851  10.545  1.00 85.66           C  
ATOM   3969  NE2 GLN A 559     -26.307  20.625  11.065  1.00 85.66           N  
ATOM   3970  OE1 GLN A 559     -24.149  20.351  11.076  1.00 85.66           O  
ATOM   3971  N   PRO A 560     -21.785  25.028   8.321  1.00 88.66           N  
ATOM   3972  CA  PRO A 560     -20.455  25.638   8.273  1.00 88.66           C  
ATOM   3973  C   PRO A 560     -19.361  24.844   9.000  1.00 88.66           C  
ATOM   3974  CB  PRO A 560     -20.631  27.029   8.888  1.00 88.66           C  
ATOM   3975  O   PRO A 560     -18.239  24.764   8.510  1.00 88.66           O  
ATOM   3976  CG  PRO A 560     -22.082  27.373   8.559  1.00 88.66           C  
ATOM   3977  CD  PRO A 560     -22.787  26.026   8.674  1.00 88.66           C  
ATOM   3978  N   ASN A 561     -19.679  24.203  10.132  1.00 88.74           N  
ATOM   3979  CA  ASN A 561     -18.718  23.364  10.863  1.00 88.74           C  
ATOM   3980  C   ASN A 561     -18.223  22.185  10.012  1.00 88.74           C  
ATOM   3981  CB  ASN A 561     -19.371  22.840  12.155  1.00 88.74           C  
ATOM   3982  O   ASN A 561     -17.041  21.844  10.047  1.00 88.74           O  
ATOM   3983  CG  ASN A 561     -19.637  23.915  13.190  1.00 88.74           C  
ATOM   3984  ND2 ASN A 561     -20.401  23.599  14.208  1.00 88.74           N  
ATOM   3985  OD1 ASN A 561     -19.180  25.041  13.111  1.00 88.74           O  
ATOM   3986  N   ASN A 562     -19.115  21.594   9.216  1.00 93.17           N  
ATOM   3987  CA  ASN A 562     -18.787  20.484   8.332  1.00 93.17           C  
ATOM   3988  C   ASN A 562     -17.968  20.975   7.135  1.00 93.17           C  
ATOM   3989  CB  ASN A 562     -20.085  19.753   7.942  1.00 93.17           C  
ATOM   3990  O   ASN A 562     -16.985  20.337   6.767  1.00 93.17           O  
ATOM   3991  CG  ASN A 562     -20.757  19.072   9.128  1.00 93.17           C  
ATOM   3992  ND2 ASN A 562     -21.944  18.558   8.949  1.00 93.17           N  
ATOM   3993  OD1 ASN A 562     -20.233  19.003  10.227  1.00 93.17           O  
ATOM   3994  N   LEU A 563     -18.277  22.156   6.597  1.00 93.87           N  
ATOM   3995  CA  LEU A 563     -17.453  22.782   5.562  1.00 93.87           C  
ATOM   3996  C   LEU A 563     -16.021  23.070   6.051  1.00 93.87           C  
ATOM   3997  CB  LEU A 563     -18.162  24.054   5.073  1.00 93.87           C  
ATOM   3998  O   LEU A 563     -15.062  22.808   5.326  1.00 93.87           O  
ATOM   3999  CG  LEU A 563     -17.458  24.733   3.884  1.00 93.87           C  
ATOM   4000  CD1 LEU A 563     -17.421  23.837   2.644  1.00 93.87           C  
ATOM   4001  CD2 LEU A 563     -18.198  26.023   3.531  1.00 93.87           C  
ATOM   4002  N   VAL A 564     -15.857  23.544   7.292  1.00 94.72           N  
ATOM   4003  CA  VAL A 564     -14.532  23.712   7.919  1.00 94.72           C  
ATOM   4004  C   VAL A 564     -13.813  22.370   8.040  1.00 94.72           C  
ATOM   4005  CB  VAL A 564     -14.644  24.395   9.297  1.00 94.72           C  
ATOM   4006  O   VAL A 564     -12.635  22.283   7.697  1.00 94.72           O  
ATOM   4007  CG1 VAL A 564     -13.312  24.411  10.063  1.00 94.72           C  
ATOM   4008  CG2 VAL A 564     -15.087  25.855   9.141  1.00 94.72           C  
ATOM   4009  N   GLY A 565     -14.520  21.320   8.472  1.00 95.87           N  
ATOM   4010  CA  GLY A 565     -13.995  19.955   8.499  1.00 95.87           C  
ATOM   4011  C   GLY A 565     -13.469  19.519   7.132  1.00 95.87           C  
ATOM   4012  O   GLY A 565     -12.314  19.116   7.023  1.00 95.87           O  
ATOM   4013  N   LEU A 566     -14.270  19.691   6.078  1.00 96.30           N  
ATOM   4014  CA  LEU A 566     -13.907  19.365   4.696  1.00 96.30           C  
ATOM   4015  C   LEU A 566     -12.644  20.094   4.231  1.00 96.30           C  
ATOM   4016  CB  LEU A 566     -15.136  19.642   3.809  1.00 96.30           C  
ATOM   4017  O   LEU A 566     -11.724  19.459   3.713  1.00 96.30           O  
ATOM   4018  CG  LEU A 566     -14.988  19.235   2.331  1.00 96.30           C  
ATOM   4019  CD1 LEU A 566     -16.370  18.938   1.747  1.00 96.30           C  
ATOM   4020  CD2 LEU A 566     -14.357  20.333   1.468  1.00 96.30           C  
ATOM   4021  N   ILE A 567     -12.567  21.407   4.457  1.00 97.62           N  
ATOM   4022  CA  ILE A 567     -11.390  22.211   4.101  1.00 97.62           C  
ATOM   4023  C   ILE A 567     -10.160  21.742   4.886  1.00 97.62           C  
ATOM   4024  CB  ILE A 567     -11.680  23.712   4.323  1.00 97.62           C  
ATOM   4025  O   ILE A 567      -9.084  21.604   4.307  1.00 97.62           O  
ATOM   4026  CG1 ILE A 567     -12.749  24.199   3.316  1.00 97.62           C  
ATOM   4027  CG2 ILE A 567     -10.397  24.556   4.175  1.00 97.62           C  
ATOM   4028  CD1 ILE A 567     -13.331  25.578   3.652  1.00 97.62           C  
ATOM   4029  N   ALA A 568     -10.307  21.451   6.181  1.00 97.36           N  
ATOM   4030  CA  ALA A 568      -9.216  20.939   7.006  1.00 97.36           C  
ATOM   4031  C   ALA A 568      -8.718  19.570   6.512  1.00 97.36           C  
ATOM   4032  CB  ALA A 568      -9.679  20.892   8.467  1.00 97.36           C  
ATOM   4033  O   ALA A 568      -7.511  19.342   6.465  1.00 97.36           O  
ATOM   4034  N   GLY A 569      -9.627  18.688   6.089  1.00 97.97           N  
ATOM   4035  CA  GLY A 569      -9.295  17.387   5.502  1.00 97.97           C  
ATOM   4036  C   GLY A 569      -8.457  17.521   4.241  1.00 97.97           C  
ATOM   4037  O   GLY A 569      -7.393  16.911   4.126  1.00 97.97           O  
ATOM   4038  N   ALA A 570      -8.888  18.395   3.330  1.00 98.35           N  
ATOM   4039  CA  ALA A 570      -8.123  18.715   2.132  1.00 98.35           C  
ATOM   4040  C   ALA A 570      -6.756  19.340   2.474  1.00 98.35           C  
ATOM   4041  CB  ALA A 570      -8.975  19.631   1.248  1.00 98.35           C  
ATOM   4042  O   ALA A 570      -5.734  18.947   1.915  1.00 98.35           O  
ATOM   4043  N   ALA A 571      -6.707  20.263   3.438  1.00 98.10           N  
ATOM   4044  CA  ALA A 571      -5.471  20.920   3.855  1.00 98.10           C  
ATOM   4045  C   ALA A 571      -4.443  19.940   4.449  1.00 98.10           C  
ATOM   4046  CB  ALA A 571      -5.819  22.034   4.849  1.00 98.10           C  
ATOM   4047  O   ALA A 571      -3.247  20.085   4.193  1.00 98.10           O  
ATOM   4048  N   VAL A 572      -4.885  18.923   5.201  1.00 97.83           N  
ATOM   4049  CA  VAL A 572      -3.991  17.893   5.759  1.00 97.83           C  
ATOM   4050  C   VAL A 572      -3.311  17.088   4.656  1.00 97.83           C  
ATOM   4051  CB  VAL A 572      -4.732  16.975   6.753  1.00 97.83           C  
ATOM   4052  O   VAL A 572      -2.115  16.836   4.768  1.00 97.83           O  
ATOM   4053  CG1 VAL A 572      -3.937  15.713   7.124  1.00 97.83           C  
ATOM   4054  CG2 VAL A 572      -4.978  17.737   8.061  1.00 97.83           C  
ATOM   4055  N   VAL A 573      -4.015  16.748   3.572  1.00 98.21           N  
ATOM   4056  CA  VAL A 573      -3.415  16.054   2.417  1.00 98.21           C  
ATOM   4057  C   VAL A 573      -2.284  16.884   1.804  1.00 98.21           C  
ATOM   4058  CB  VAL A 573      -4.486  15.738   1.356  1.00 98.21           C  
ATOM   4059  O   VAL A 573      -1.193  16.366   1.561  1.00 98.21           O  
ATOM   4060  CG1 VAL A 573      -3.890  15.183   0.058  1.00 98.21           C  
ATOM   4061  CG2 VAL A 573      -5.497  14.719   1.894  1.00 98.21           C  
ATOM   4062  N   PHE A 574      -2.513  18.182   1.592  1.00 97.71           N  
ATOM   4063  CA  PHE A 574      -1.504  19.086   1.030  1.00 97.71           C  
ATOM   4064  C   PHE A 574      -0.307  19.255   1.970  1.00 97.71           C  
ATOM   4065  CB  PHE A 574      -2.142  20.448   0.725  1.00 97.71           C  
ATOM   4066  O   PHE A 574       0.842  19.166   1.536  1.00 97.71           O  
ATOM   4067  CG  PHE A 574      -2.841  20.515  -0.618  1.00 97.71           C  
ATOM   4068  CD1 PHE A 574      -2.313  21.324  -1.642  1.00 97.71           C  
ATOM   4069  CD2 PHE A 574      -4.008  19.766  -0.859  1.00 97.71           C  
ATOM   4070  CE1 PHE A 574      -2.958  21.395  -2.889  1.00 97.71           C  
ATOM   4071  CE2 PHE A 574      -4.653  19.837  -2.104  1.00 97.71           C  
ATOM   4072  CZ  PHE A 574      -4.130  20.655  -3.119  1.00 97.71           C  
ATOM   4073  N   LEU A 575      -0.567  19.453   3.265  1.00 95.75           N  
ATOM   4074  CA  LEU A 575       0.484  19.566   4.271  1.00 95.75           C  
ATOM   4075  C   LEU A 575       1.318  18.283   4.349  1.00 95.75           C  
ATOM   4076  CB  LEU A 575      -0.154  19.915   5.626  1.00 95.75           C  
ATOM   4077  O   LEU A 575       2.543  18.355   4.349  1.00 95.75           O  
ATOM   4078  CG  LEU A 575       0.859  20.030   6.781  1.00 95.75           C  
ATOM   4079  CD1 LEU A 575       1.901  21.129   6.546  1.00 95.75           C  
ATOM   4080  CD2 LEU A 575       0.122  20.340   8.082  1.00 95.75           C  
ATOM   4081  N   PHE A 576       0.668  17.121   4.386  1.00 95.55           N  
ATOM   4082  CA  PHE A 576       1.330  15.821   4.429  1.00 95.55           C  
ATOM   4083  C   PHE A 576       2.218  15.600   3.201  1.00 95.55           C  
ATOM   4084  CB  PHE A 576       0.260  14.732   4.547  1.00 95.55           C  
ATOM   4085  O   PHE A 576       3.381  15.227   3.347  1.00 95.55           O  
ATOM   4086  CG  PHE A 576       0.828  13.333   4.617  1.00 95.55           C  
ATOM   4087  CD1 PHE A 576       1.148  12.651   3.429  1.00 95.55           C  
ATOM   4088  CD2 PHE A 576       0.985  12.691   5.860  1.00 95.55           C  
ATOM   4089  CE1 PHE A 576       1.625  11.335   3.486  1.00 95.55           C  
ATOM   4090  CE2 PHE A 576       1.446  11.364   5.912  1.00 95.55           C  
ATOM   4091  CZ  PHE A 576       1.776  10.688   4.725  1.00 95.55           C  
ATOM   4092  N   SER A 577       1.704  15.906   2.008  1.00 95.69           N  
ATOM   4093  CA  SER A 577       2.458  15.784   0.754  1.00 95.69           C  
ATOM   4094  C   SER A 577       3.701  16.677   0.765  1.00 95.69           C  
ATOM   4095  CB  SER A 577       1.569  16.138  -0.443  1.00 95.69           C  
ATOM   4096  O   SER A 577       4.802  16.217   0.474  1.00 95.69           O  
ATOM   4097  OG  SER A 577       0.387  15.364  -0.429  1.00 95.69           O  
ATOM   4098  N   GLY A 578       3.558  17.936   1.195  1.00 93.67           N  
ATOM   4099  CA  GLY A 578       4.687  18.859   1.326  1.00 93.67           C  
ATOM   4100  C   GLY A 578       5.718  18.415   2.370  1.00 93.67           C  
ATOM   4101  O   GLY A 578       6.919  18.563   2.153  1.00 93.67           O  
ATOM   4102  N   LEU A 579       5.282  17.836   3.494  1.00 92.92           N  
ATOM   4103  CA  LEU A 579       6.187  17.274   4.504  1.00 92.92           C  
ATOM   4104  C   LEU A 579       6.986  16.087   3.951  1.00 92.92           C  
ATOM   4105  CB  LEU A 579       5.387  16.851   5.748  1.00 92.92           C  
ATOM   4106  O   LEU A 579       8.187  16.010   4.203  1.00 92.92           O  
ATOM   4107  CG  LEU A 579       4.844  18.015   6.596  1.00 92.92           C  
ATOM   4108  CD1 LEU A 579       3.831  17.467   7.601  1.00 92.92           C  
ATOM   4109  CD2 LEU A 579       5.948  18.733   7.372  1.00 92.92           C  
ATOM   4110  N   ALA A 580       6.341  15.204   3.185  1.00 92.91           N  
ATOM   4111  CA  ALA A 580       6.977  14.046   2.564  1.00 92.91           C  
ATOM   4112  C   ALA A 580       8.026  14.458   1.514  1.00 92.91           C  
ATOM   4113  CB  ALA A 580       5.871  13.162   1.977  1.00 92.91           C  
ATOM   4114  O   ALA A 580       9.156  13.978   1.560  1.00 92.91           O  
ATOM   4115  N   ILE A 581       7.699  15.412   0.634  1.00 93.75           N  
ATOM   4116  CA  ILE A 581       8.643  15.943  -0.368  1.00 93.75           C  
ATOM   4117  C   ILE A 581       9.841  16.616   0.316  1.00 93.75           C  
ATOM   4118  CB  ILE A 581       7.917  16.917  -1.325  1.00 93.75           C  
ATOM   4119  O   ILE A 581      10.992  16.356  -0.030  1.00 93.75           O  
ATOM   4120  CG1 ILE A 581       6.871  16.161  -2.176  1.00 93.75           C  
ATOM   4121  CG2 ILE A 581       8.916  17.639  -2.251  1.00 93.75           C  
ATOM   4122  CD1 ILE A 581       5.833  17.072  -2.842  1.00 93.75           C  
ATOM   4123  N   ASN A 582       9.588  17.440   1.337  1.00 91.21           N  
ATOM   4124  CA  ASN A 582      10.656  18.110   2.079  1.00 91.21           C  
ATOM   4125  C   ASN A 582      11.574  17.124   2.818  1.00 91.21           C  
ATOM   4126  CB  ASN A 582      10.028  19.096   3.074  1.00 91.21           C  
ATOM   4127  O   ASN A 582      12.761  17.404   2.980  1.00 91.21           O  
ATOM   4128  CG  ASN A 582       9.506  20.366   2.434  1.00 91.21           C  
ATOM   4129  ND2 ASN A 582       8.626  21.069   3.105  1.00 91.21           N  
ATOM   4130  OD1 ASN A 582       9.905  20.790   1.370  1.00 91.21           O  
ATOM   4131  N   ALA A 583      11.040  15.994   3.291  1.00 91.44           N  
ATOM   4132  CA  ALA A 583      11.839  14.949   3.922  1.00 91.44           C  
ATOM   4133  C   ALA A 583      12.826  14.314   2.933  1.00 91.44           C  
ATOM   4134  CB  ALA A 583      10.903  13.905   4.535  1.00 91.44           C  
ATOM   4135  O   ALA A 583      14.004  14.182   3.267  1.00 91.44           O  
ATOM   4136  N   VAL A 584      12.371  14.000   1.713  1.00 92.50           N  
ATOM   4137  CA  VAL A 584      13.248  13.505   0.638  1.00 92.50           C  
ATOM   4138  C   VAL A 584      14.299  14.553   0.296  1.00 92.50           C  
ATOM   4139  CB  VAL A 584      12.466  13.129  -0.634  1.00 92.50           C  
ATOM   4140  O   VAL A 584      15.481  14.244   0.324  1.00 92.50           O  
ATOM   4141  CG1 VAL A 584      13.410  12.602  -1.721  1.00 92.50           C  
ATOM   4142  CG2 VAL A 584      11.428  12.038  -0.371  1.00 92.50           C  
ATOM   4143  N   SER A 585      13.893  15.804   0.058  1.00 90.91           N  
ATOM   4144  CA  SER A 585      14.809  16.882  -0.341  1.00 90.91           C  
ATOM   4145  C   SER A 585      15.959  17.090   0.654  1.00 90.91           C  
ATOM   4146  CB  SER A 585      14.006  18.172  -0.529  1.00 90.91           C  
ATOM   4147  O   SER A 585      17.115  17.173   0.242  1.00 90.91           O  
ATOM   4148  OG  SER A 585      14.843  19.272  -0.815  1.00 90.91           O  
ATOM   4149  N   ARG A 586      15.675  17.096   1.964  1.00 89.70           N  
ATOM   4150  CA  ARG A 586      16.721  17.202   2.998  1.00 89.70           C  
ATOM   4151  C   ARG A 586      17.667  16.006   2.999  1.00 89.70           C  
ATOM   4152  CB  ARG A 586      16.090  17.325   4.387  1.00 89.70           C  
ATOM   4153  O   ARG A 586      18.880  16.184   3.073  1.00 89.70           O  
ATOM   4154  CG  ARG A 586      15.545  18.728   4.652  1.00 89.70           C  
ATOM   4155  CD  ARG A 586      15.159  18.871   6.133  1.00 89.70           C  
ATOM   4156  NE  ARG A 586      14.036  17.990   6.530  1.00 89.70           N  
ATOM   4157  NH1 ARG A 586      12.377  19.368   5.786  1.00 89.70           N  
ATOM   4158  NH2 ARG A 586      11.827  17.420   6.688  1.00 89.70           N  
ATOM   4159  CZ  ARG A 586      12.761  18.249   6.327  1.00 89.70           C  
ATOM   4160  N   SER A 587      17.106  14.799   2.947  1.00 90.88           N  
ATOM   4161  CA  SER A 587      17.891  13.565   2.986  1.00 90.88           C  
ATOM   4162  C   SER A 587      18.748  13.417   1.724  1.00 90.88           C  
ATOM   4163  CB  SER A 587      16.947  12.379   3.182  1.00 90.88           C  
ATOM   4164  O   SER A 587      19.920  13.076   1.830  1.00 90.88           O  
ATOM   4165  OG  SER A 587      17.667  11.192   3.450  1.00 90.88           O  
ATOM   4166  N   ALA A 588      18.206  13.752   0.551  1.00 90.67           N  
ATOM   4167  CA  ALA A 588      18.940  13.801  -0.711  1.00 90.67           C  
ATOM   4168  C   ALA A 588      20.095  14.807  -0.639  1.00 90.67           C  
ATOM   4169  CB  ALA A 588      17.968  14.166  -1.839  1.00 90.67           C  
ATOM   4170  O   ALA A 588      21.214  14.481  -1.019  1.00 90.67           O  
ATOM   4171  N   GLY A 589      19.866  15.994  -0.062  1.00 90.11           N  
ATOM   4172  CA  GLY A 589      20.929  16.968   0.189  1.00 90.11           C  
ATOM   4173  C   GLY A 589      22.089  16.364   0.987  1.00 90.11           C  
ATOM   4174  O   GLY A 589      23.239  16.463   0.569  1.00 90.11           O  
ATOM   4175  N   ALA A 590      21.803  15.667   2.090  1.00 90.17           N  
ATOM   4176  CA  ALA A 590      22.838  15.004   2.886  1.00 90.17           C  
ATOM   4177  C   ALA A 590      23.616  13.932   2.094  1.00 90.17           C  
ATOM   4178  CB  ALA A 590      22.188  14.418   4.144  1.00 90.17           C  
ATOM   4179  O   ALA A 590      24.835  13.835   2.244  1.00 90.17           O  
ATOM   4180  N   VAL A 591      22.939  13.167   1.230  1.00 91.72           N  
ATOM   4181  CA  VAL A 591      23.585  12.189   0.337  1.00 91.72           C  
ATOM   4182  C   VAL A 591      24.500  12.886  -0.667  1.00 91.72           C  
ATOM   4183  CB  VAL A 591      22.544  11.313  -0.389  1.00 91.72           C  
ATOM   4184  O   VAL A 591      25.663  12.507  -0.781  1.00 91.72           O  
ATOM   4185  CG1 VAL A 591      23.202  10.373  -1.407  1.00 91.72           C  
ATOM   4186  CG2 VAL A 591      21.777  10.451   0.619  1.00 91.72           C  
ATOM   4187  N   VAL A 592      24.023  13.941  -1.335  1.00 91.07           N  
ATOM   4188  CA  VAL A 592      24.805  14.722  -2.308  1.00 91.07           C  
ATOM   4189  C   VAL A 592      26.101  15.239  -1.680  1.00 91.07           C  
ATOM   4190  CB  VAL A 592      23.963  15.890  -2.868  1.00 91.07           C  
ATOM   4191  O   VAL A 592      27.183  15.038  -2.233  1.00 91.07           O  
ATOM   4192  CG1 VAL A 592      24.789  16.910  -3.661  1.00 91.07           C  
ATOM   4193  CG2 VAL A 592      22.851  15.384  -3.792  1.00 91.07           C  
ATOM   4194  N   TYR A 593      26.019  15.867  -0.502  1.00 90.39           N  
ATOM   4195  CA  TYR A 593      27.203  16.375   0.198  1.00 90.39           C  
ATOM   4196  C   TYR A 593      28.171  15.261   0.603  1.00 90.39           C  
ATOM   4197  CB  TYR A 593      26.790  17.210   1.417  1.00 90.39           C  
ATOM   4198  O   TYR A 593      29.383  15.439   0.483  1.00 90.39           O  
ATOM   4199  CG  TYR A 593      26.484  18.647   1.052  1.00 90.39           C  
ATOM   4200  CD1 TYR A 593      27.542  19.556   0.867  1.00 90.39           C  
ATOM   4201  CD2 TYR A 593      25.159  19.074   0.859  1.00 90.39           C  
ATOM   4202  CE1 TYR A 593      27.278  20.879   0.474  1.00 90.39           C  
ATOM   4203  CE2 TYR A 593      24.892  20.375   0.407  1.00 90.39           C  
ATOM   4204  OH  TYR A 593      25.720  22.532  -0.248  1.00 90.39           O  
ATOM   4205  CZ  TYR A 593      25.953  21.283   0.220  1.00 90.39           C  
ATOM   4206  N   GLU A 594      27.667  14.105   1.034  1.00 93.49           N  
ATOM   4207  CA  GLU A 594      28.517  12.970   1.394  1.00 93.49           C  
ATOM   4208  C   GLU A 594      29.229  12.366   0.175  1.00 93.49           C  
ATOM   4209  CB  GLU A 594      27.687  11.926   2.156  1.00 93.49           C  
ATOM   4210  O   GLU A 594      30.429  12.097   0.248  1.00 93.49           O  
ATOM   4211  CG  GLU A 594      28.466  10.648   2.508  1.00 93.49           C  
ATOM   4212  CD  GLU A 594      29.732  10.866   3.349  1.00 93.49           C  
ATOM   4213  OE1 GLU A 594      30.595   9.955   3.352  1.00 93.49           O  
ATOM   4214  OE2 GLU A 594      29.903  11.903   4.025  1.00 93.49           O  
ATOM   4215  N   VAL A 595      28.541  12.189  -0.958  1.00 91.15           N  
ATOM   4216  CA  VAL A 595      29.173  11.668  -2.184  1.00 91.15           C  
ATOM   4217  C   VAL A 595      30.215  12.662  -2.707  1.00 91.15           C  
ATOM   4218  CB  VAL A 595      28.135  11.316  -3.268  1.00 91.15           C  
ATOM   4219  O   VAL A 595      31.351  12.271  -2.985  1.00 91.15           O  
ATOM   4220  CG1 VAL A 595      28.814  10.740  -4.519  1.00 91.15           C  
ATOM   4221  CG2 VAL A 595      27.150  10.239  -2.794  1.00 91.15           C  
ATOM   4222  N   ARG A 596      29.894  13.964  -2.739  1.00 92.92           N  
ATOM   4223  CA  ARG A 596      30.856  15.020  -3.104  1.00 92.92           C  
ATOM   4224  C   ARG A 596      32.071  15.041  -2.174  1.00 92.92           C  
ATOM   4225  CB  ARG A 596      30.168  16.390  -3.089  1.00 92.92           C  
ATOM   4226  O   ARG A 596      33.199  15.174  -2.649  1.00 92.92           O  
ATOM   4227  CG  ARG A 596      29.224  16.624  -4.279  1.00 92.92           C  
ATOM   4228  CD  ARG A 596      28.566  17.989  -4.071  1.00 92.92           C  
ATOM   4229  NE  ARG A 596      27.632  18.365  -5.146  1.00 92.92           N  
ATOM   4230  NH1 ARG A 596      26.685  20.123  -4.004  1.00 92.92           N  
ATOM   4231  NH2 ARG A 596      25.932  19.618  -6.016  1.00 92.92           N  
ATOM   4232  CZ  ARG A 596      26.762  19.357  -5.060  1.00 92.92           C  
ATOM   4233  N   ARG A 597      31.867  14.882  -0.858  1.00 94.09           N  
ATOM   4234  CA  ARG A 597      32.954  14.776   0.129  1.00 94.09           C  
ATOM   4235  C   ARG A 597      33.876  13.612  -0.210  1.00 94.09           C  
ATOM   4236  CB  ARG A 597      32.375  14.623   1.547  1.00 94.09           C  
ATOM   4237  O   ARG A 597      35.086  13.808  -0.248  1.00 94.09           O  
ATOM   4238  CG  ARG A 597      33.468  14.594   2.627  1.00 94.09           C  
ATOM   4239  CD  ARG A 597      32.912  14.236   4.013  1.00 94.09           C  
ATOM   4240  NE  ARG A 597      32.567  12.802   4.137  1.00 94.09           N  
ATOM   4241  NH1 ARG A 597      34.591  12.057   4.914  1.00 94.09           N  
ATOM   4242  NH2 ARG A 597      32.999  10.582   4.446  1.00 94.09           N  
ATOM   4243  CZ  ARG A 597      33.376  11.831   4.508  1.00 94.09           C  
ATOM   4244  N   GLN A 598      33.319  12.432  -0.488  1.00 92.54           N  
ATOM   4245  CA  GLN A 598      34.114  11.257  -0.844  1.00 92.54           C  
ATOM   4246  C   GLN A 598      34.905  11.477  -2.135  1.00 92.54           C  
ATOM   4247  CB  GLN A 598      33.236  10.003  -0.936  1.00 92.54           C  
ATOM   4248  O   GLN A 598      36.103  11.225  -2.135  1.00 92.54           O  
ATOM   4249  CG  GLN A 598      32.748   9.557   0.451  1.00 92.54           C  
ATOM   4250  CD  GLN A 598      31.996   8.234   0.408  1.00 92.54           C  
ATOM   4251  NE2 GLN A 598      30.970   8.077   1.214  1.00 92.54           N  
ATOM   4252  OE1 GLN A 598      32.355   7.298  -0.293  1.00 92.54           O  
ATOM   4253  N   PHE A 599      34.305  12.026  -3.193  1.00 90.82           N  
ATOM   4254  CA  PHE A 599      35.043  12.328  -4.427  1.00 90.82           C  
ATOM   4255  C   PHE A 599      36.163  13.355  -4.229  1.00 90.82           C  
ATOM   4256  CB  PHE A 599      34.058  12.786  -5.512  1.00 90.82           C  
ATOM   4257  O   PHE A 599      37.235  13.214  -4.815  1.00 90.82           O  
ATOM   4258  CG  PHE A 599      33.116  11.724  -6.055  1.00 90.82           C  
ATOM   4259  CD1 PHE A 599      33.406  10.348  -5.938  1.00 90.82           C  
ATOM   4260  CD2 PHE A 599      31.970  12.122  -6.773  1.00 90.82           C  
ATOM   4261  CE1 PHE A 599      32.563   9.398  -6.527  1.00 90.82           C  
ATOM   4262  CE2 PHE A 599      31.139  11.157  -7.372  1.00 90.82           C  
ATOM   4263  CZ  PHE A 599      31.430   9.794  -7.245  1.00 90.82           C  
ATOM   4264  N   ARG A 600      35.954  14.360  -3.371  1.00 91.35           N  
ATOM   4265  CA  ARG A 600      36.966  15.378  -3.060  1.00 91.35           C  
ATOM   4266  C   ARG A 600      38.106  14.842  -2.191  1.00 91.35           C  
ATOM   4267  CB  ARG A 600      36.260  16.574  -2.409  1.00 91.35           C  
ATOM   4268  O   ARG A 600      39.266  15.129  -2.462  1.00 91.35           O  
ATOM   4269  CG  ARG A 600      37.219  17.740  -2.124  1.00 91.35           C  
ATOM   4270  CD  ARG A 600      36.483  18.925  -1.488  1.00 91.35           C  
ATOM   4271  NE  ARG A 600      35.959  18.593  -0.147  1.00 91.35           N  
ATOM   4272  NH1 ARG A 600      34.563  20.404   0.119  1.00 91.35           N  
ATOM   4273  NH2 ARG A 600      34.712  18.870   1.734  1.00 91.35           N  
ATOM   4274  CZ  ARG A 600      35.082  19.289   0.556  1.00 91.35           C  
ATOM   4275  N   GLU A 601      37.784  14.115  -1.123  1.00 94.29           N  
ATOM   4276  CA  GLU A 601      38.763  13.622  -0.138  1.00 94.29           C  
ATOM   4277  C   GLU A 601      39.463  12.336  -0.590  1.00 94.29           C  
ATOM   4278  CB  GLU A 601      38.075  13.404   1.224  1.00 94.29           C  
ATOM   4279  O   GLU A 601      40.536  12.011  -0.086  1.00 94.29           O  
ATOM   4280  CG  GLU A 601      37.679  14.735   1.884  1.00 94.29           C  
ATOM   4281  CD  GLU A 601      36.870  14.588   3.186  1.00 94.29           C  
ATOM   4282  OE1 GLU A 601      36.355  15.635   3.637  1.00 94.29           O  
ATOM   4283  OE2 GLU A 601      36.680  13.461   3.710  1.00 94.29           O  
ATOM   4284  N   ARG A 602      38.861  11.599  -1.529  1.00 91.27           N  
ATOM   4285  CA  ARG A 602      39.314  10.281  -1.987  1.00 91.27           C  
ATOM   4286  C   ARG A 602      39.305  10.221  -3.518  1.00 91.27           C  
ATOM   4287  CB  ARG A 602      38.457   9.186  -1.337  1.00 91.27           C  
ATOM   4288  O   ARG A 602      38.521   9.474  -4.107  1.00 91.27           O  
ATOM   4289  CG  ARG A 602      38.429   9.309   0.196  1.00 91.27           C  
ATOM   4290  CD  ARG A 602      37.654   8.168   0.842  1.00 91.27           C  
ATOM   4291  NE  ARG A 602      38.345   6.901   0.595  1.00 91.27           N  
ATOM   4292  NH1 ARG A 602      36.763   5.479   1.416  1.00 91.27           N  
ATOM   4293  NH2 ARG A 602      38.464   4.709   0.198  1.00 91.27           N  
ATOM   4294  CZ  ARG A 602      37.858   5.702   0.758  1.00 91.27           C  
ATOM   4295  N   PRO A 603      40.176  10.997  -4.191  1.00 88.28           N  
ATOM   4296  CA  PRO A 603      40.187  11.095  -5.652  1.00 88.28           C  
ATOM   4297  C   PRO A 603      40.445   9.750  -6.350  1.00 88.28           C  
ATOM   4298  CB  PRO A 603      41.270  12.130  -5.976  1.00 88.28           C  
ATOM   4299  O   PRO A 603      39.987   9.560  -7.475  1.00 88.28           O  
ATOM   4300  CG  PRO A 603      42.196  12.093  -4.760  1.00 88.28           C  
ATOM   4301  CD  PRO A 603      41.228  11.823  -3.614  1.00 88.28           C  
ATOM   4302  N   GLY A 604      41.091   8.792  -5.670  1.00 89.55           N  
ATOM   4303  CA  GLY A 604      41.293   7.427  -6.168  1.00 89.55           C  
ATOM   4304  C   GLY A 604      40.000   6.628  -6.386  1.00 89.55           C  
ATOM   4305  O   GLY A 604      40.013   5.548  -6.966  1.00 89.55           O  
ATOM   4306  N   ILE A 605      38.845   7.134  -5.950  1.00 87.85           N  
ATOM   4307  CA  ILE A 605      37.558   6.528  -6.303  1.00 87.85           C  
ATOM   4308  C   ILE A 605      37.309   6.647  -7.813  1.00 87.85           C  
ATOM   4309  CB  ILE A 605      36.433   7.162  -5.461  1.00 87.85           C  
ATOM   4310  O   ILE A 605      36.834   5.700  -8.436  1.00 87.85           O  
ATOM   4311  CG1 ILE A 605      36.566   6.723  -3.983  1.00 87.85           C  
ATOM   4312  CG2 ILE A 605      35.068   6.767  -6.036  1.00 87.85           C  
ATOM   4313  CD1 ILE A 605      35.605   7.446  -3.029  1.00 87.85           C  
ATOM   4314  N   MET A 606      37.661   7.782  -8.426  1.00 85.70           N  
ATOM   4315  CA  MET A 606      37.338   8.043  -9.833  1.00 85.70           C  
ATOM   4316  C   MET A 606      38.134   7.170 -10.811  1.00 85.70           C  
ATOM   4317  CB  MET A 606      37.525   9.535 -10.149  1.00 85.70           C  
ATOM   4318  O   MET A 606      37.643   6.899 -11.912  1.00 85.70           O  
ATOM   4319  CG  MET A 606      36.471  10.408  -9.454  1.00 85.70           C  
ATOM   4320  SD  MET A 606      34.742  10.011  -9.856  1.00 85.70           S  
ATOM   4321  CE  MET A 606      34.644  10.562 -11.582  1.00 85.70           C  
ATOM   4322  N   ASP A 607      39.320   6.708 -10.402  1.00 88.21           N  
ATOM   4323  CA  ASP A 607      40.206   5.825 -11.172  1.00 88.21           C  
ATOM   4324  C   ASP A 607      40.184   4.355 -10.706  1.00 88.21           C  
ATOM   4325  CB  ASP A 607      41.628   6.419 -11.227  1.00 88.21           C  
ATOM   4326  O   ASP A 607      40.981   3.548 -11.186  1.00 88.21           O  
ATOM   4327  CG  ASP A 607      42.413   6.363  -9.910  1.00 88.21           C  
ATOM   4328  OD1 ASP A 607      41.949   5.713  -8.949  1.00 88.21           O  
ATOM   4329  OD2 ASP A 607      43.498   6.977  -9.853  1.00 88.21           O  
ATOM   4330  N   TYR A 608      39.249   3.995  -9.815  1.00 84.49           N  
ATOM   4331  CA  TYR A 608      39.082   2.661  -9.220  1.00 84.49           C  
ATOM   4332  C   TYR A 608      40.226   2.183  -8.305  1.00 84.49           C  
ATOM   4333  CB  TYR A 608      38.746   1.609 -10.293  1.00 84.49           C  
ATOM   4334  O   TYR A 608      40.222   1.022  -7.883  1.00 84.49           O  
ATOM   4335  CG  TYR A 608      37.570   1.935 -11.188  1.00 84.49           C  
ATOM   4336  CD1 TYR A 608      36.280   1.528 -10.806  1.00 84.49           C  
ATOM   4337  CD2 TYR A 608      37.766   2.600 -12.416  1.00 84.49           C  
ATOM   4338  CE1 TYR A 608      35.192   1.764 -11.663  1.00 84.49           C  
ATOM   4339  CE2 TYR A 608      36.674   2.850 -13.269  1.00 84.49           C  
ATOM   4340  OH  TYR A 608      34.315   2.620 -13.701  1.00 84.49           O  
ATOM   4341  CZ  TYR A 608      35.384   2.418 -12.893  1.00 84.49           C  
ATOM   4342  N   SER A 609      41.194   3.037  -7.957  1.00 87.75           N  
ATOM   4343  CA  SER A 609      42.243   2.689  -6.987  1.00 87.75           C  
ATOM   4344  C   SER A 609      41.731   2.644  -5.542  1.00 87.75           C  
ATOM   4345  CB  SER A 609      43.434   3.641  -7.107  1.00 87.75           C  
ATOM   4346  O   SER A 609      42.281   1.917  -4.710  1.00 87.75           O  
ATOM   4347  OG  SER A 609      43.084   4.960  -6.768  1.00 87.75           O  
ATOM   4348  N   GLU A 610      40.640   3.353  -5.245  1.00 87.24           N  
ATOM   4349  CA  GLU A 610      39.973   3.354  -3.949  1.00 87.24           C  
ATOM   4350  C   GLU A 610      38.505   2.931  -4.030  1.00 87.24           C  
ATOM   4351  CB  GLU A 610      40.063   4.721  -3.272  1.00 87.24           C  
ATOM   4352  O   GLU A 610      37.777   3.244  -4.967  1.00 87.24           O  
ATOM   4353  CG  GLU A 610      41.484   5.087  -2.820  1.00 87.24           C  
ATOM   4354  CD  GLU A 610      41.472   6.274  -1.848  1.00 87.24           C  
ATOM   4355  OE1 GLU A 610      42.469   7.022  -1.804  1.00 87.24           O  
ATOM   4356  OE2 GLU A 610      40.476   6.384  -1.085  1.00 87.24           O  
ATOM   4357  N   LYS A 611      38.037   2.252  -2.975  1.00 85.43           N  
ATOM   4358  CA  LYS A 611      36.634   1.847  -2.843  1.00 85.43           C  
ATOM   4359  C   LYS A 611      35.801   2.929  -2.129  1.00 85.43           C  
ATOM   4360  CB  LYS A 611      36.557   0.487  -2.139  1.00 85.43           C  
ATOM   4361  O   LYS A 611      36.219   3.348  -1.038  1.00 85.43           O  
ATOM   4362  CG  LYS A 611      35.141  -0.095  -2.224  1.00 85.43           C  
ATOM   4363  CD  LYS A 611      35.058  -1.454  -1.525  1.00 85.43           C  
ATOM   4364  CE  LYS A 611      33.612  -1.940  -1.625  1.00 85.43           C  
ATOM   4365  NZ  LYS A 611      33.396  -3.231  -0.934  1.00 85.43           N  
ATOM   4366  N   PRO A 612      34.617   3.304  -2.654  1.00 88.01           N  
ATOM   4367  CA  PRO A 612      33.685   4.202  -1.969  1.00 88.01           C  
ATOM   4368  C   PRO A 612      33.168   3.654  -0.634  1.00 88.01           C  
ATOM   4369  CB  PRO A 612      32.519   4.434  -2.932  1.00 88.01           C  
ATOM   4370  O   PRO A 612      33.096   2.440  -0.412  1.00 88.01           O  
ATOM   4371  CG  PRO A 612      33.091   4.082  -4.292  1.00 88.01           C  
ATOM   4372  CD  PRO A 612      34.119   3.001  -3.993  1.00 88.01           C  
ATOM   4373  N   GLU A 613      32.758   4.549   0.265  1.00 90.51           N  
ATOM   4374  CA  GLU A 613      32.162   4.199   1.560  1.00 90.51           C  
ATOM   4375  C   GLU A 613      30.637   4.039   1.448  1.00 90.51           C  
ATOM   4376  CB  GLU A 613      32.535   5.195   2.677  1.00 90.51           C  
ATOM   4377  O   GLU A 613      29.876   4.828   2.009  1.00 90.51           O  
ATOM   4378  CG  GLU A 613      34.025   5.498   2.803  1.00 90.51           C  
ATOM   4379  CD  GLU A 613      34.308   6.419   3.998  1.00 90.51           C  
ATOM   4380  OE1 GLU A 613      34.390   5.926   5.142  1.00 90.51           O  
ATOM   4381  OE2 GLU A 613      34.405   7.659   3.835  1.00 90.51           O  
ATOM   4382  N   TYR A 614      30.177   2.988   0.763  1.00 87.44           N  
ATOM   4383  CA  TYR A 614      28.742   2.700   0.588  1.00 87.44           C  
ATOM   4384  C   TYR A 614      27.945   2.723   1.903  1.00 87.44           C  
ATOM   4385  CB  TYR A 614      28.594   1.310  -0.039  1.00 87.44           C  
ATOM   4386  O   TYR A 614      26.853   3.282   1.984  1.00 87.44           O  
ATOM   4387  CG  TYR A 614      29.297   1.141  -1.367  1.00 87.44           C  
ATOM   4388  CD1 TYR A 614      28.851   1.874  -2.481  1.00 87.44           C  
ATOM   4389  CD2 TYR A 614      30.354   0.219  -1.503  1.00 87.44           C  
ATOM   4390  CE1 TYR A 614      29.422   1.658  -3.745  1.00 87.44           C  
ATOM   4391  CE2 TYR A 614      30.930   0.005  -2.770  1.00 87.44           C  
ATOM   4392  OH  TYR A 614      30.921   0.423  -5.122  1.00 87.44           O  
ATOM   4393  CZ  TYR A 614      30.447   0.709  -3.891  1.00 87.44           C  
ATOM   4394  N   GLY A 615      28.518   2.151   2.970  1.00 87.69           N  
ATOM   4395  CA  GLY A 615      27.862   2.052   4.275  1.00 87.69           C  
ATOM   4396  C   GLY A 615      27.542   3.404   4.919  1.00 87.69           C  
ATOM   4397  O   GLY A 615      26.571   3.495   5.667  1.00 87.69           O  
ATOM   4398  N   LYS A 616      28.304   4.466   4.608  1.00 90.48           N  
ATOM   4399  CA  LYS A 616      28.007   5.815   5.114  1.00 90.48           C  
ATOM   4400  C   LYS A 616      26.745   6.381   4.481  1.00 90.48           C  
ATOM   4401  CB  LYS A 616      29.183   6.773   4.884  1.00 90.48           C  
ATOM   4402  O   LYS A 616      25.904   6.910   5.202  1.00 90.48           O  
ATOM   4403  CG  LYS A 616      30.320   6.531   5.881  1.00 90.48           C  
ATOM   4404  CD  LYS A 616      31.370   7.631   5.720  1.00 90.48           C  
ATOM   4405  CE  LYS A 616      32.459   7.495   6.783  1.00 90.48           C  
ATOM   4406  NZ  LYS A 616      33.619   8.335   6.425  1.00 90.48           N  
ATOM   4407  N   VAL A 617      26.581   6.221   3.167  1.00 92.04           N  
ATOM   4408  CA  VAL A 617      25.382   6.693   2.461  1.00 92.04           C  
ATOM   4409  C   VAL A 617      24.148   5.909   2.914  1.00 92.04           C  
ATOM   4410  CB  VAL A 617      25.558   6.639   0.932  1.00 92.04           C  
ATOM   4411  O   VAL A 617      23.130   6.507   3.255  1.00 92.04           O  
ATOM   4412  CG1 VAL A 617      24.329   7.265   0.270  1.00 92.04           C  
ATOM   4413  CG2 VAL A 617      26.795   7.433   0.485  1.00 92.04           C  
ATOM   4414  N   VAL A 618      24.267   4.582   3.049  1.00 91.52           N  
ATOM   4415  CA  VAL A 618      23.189   3.732   3.586  1.00 91.52           C  
ATOM   4416  C   VAL A 618      22.788   4.150   5.010  1.00 91.52           C  
ATOM   4417  CB  VAL A 618      23.591   2.243   3.543  1.00 91.52           C  
ATOM   4418  O   VAL A 618      21.591   4.199   5.313  1.00 91.52           O  
ATOM   4419  CG1 VAL A 618      22.548   1.328   4.203  1.00 91.52           C  
ATOM   4420  CG2 VAL A 618      23.764   1.747   2.102  1.00 91.52           C  
ATOM   4421  N   ASP A 619      23.739   4.475   5.898  1.00 91.61           N  
ATOM   4422  CA  ASP A 619      23.408   4.956   7.251  1.00 91.61           C  
ATOM   4423  C   ASP A 619      22.727   6.330   7.233  1.00 91.61           C  
ATOM   4424  CB  ASP A 619      24.626   4.988   8.189  1.00 91.61           C  
ATOM   4425  O   ASP A 619      21.757   6.517   7.971  1.00 91.61           O  
ATOM   4426  CG  ASP A 619      24.210   5.457   9.602  1.00 91.61           C  
ATOM   4427  OD1 ASP A 619      23.423   4.737  10.274  1.00 91.61           O  
ATOM   4428  OD2 ASP A 619      24.617   6.572  10.014  1.00 91.61           O  
ATOM   4429  N   ILE A 620      23.173   7.261   6.378  1.00 91.50           N  
ATOM   4430  CA  ILE A 620      22.533   8.576   6.207  1.00 91.50           C  
ATOM   4431  C   ILE A 620      21.066   8.390   5.819  1.00 91.50           C  
ATOM   4432  CB  ILE A 620      23.302   9.456   5.193  1.00 91.50           C  
ATOM   4433  O   ILE A 620      20.188   8.813   6.575  1.00 91.50           O  
ATOM   4434  CG1 ILE A 620      24.650   9.899   5.803  1.00 91.50           C  
ATOM   4435  CG2 ILE A 620      22.488  10.699   4.777  1.00 91.50           C  
ATOM   4436  CD1 ILE A 620      25.617  10.486   4.771  1.00 91.50           C  
ATOM   4437  N   CYS A 621      20.794   7.673   4.723  1.00 92.70           N  
ATOM   4438  CA  CYS A 621      19.428   7.422   4.262  1.00 92.70           C  
ATOM   4439  C   CYS A 621      18.597   6.706   5.336  1.00 92.70           C  
ATOM   4440  CB  CYS A 621      19.468   6.603   2.963  1.00 92.70           C  
ATOM   4441  O   CYS A 621      17.453   7.080   5.597  1.00 92.70           O  
ATOM   4442  SG  CYS A 621      20.267   7.556   1.650  1.00 92.70           S  
ATOM   4443  N   THR A 622      19.171   5.710   6.024  1.00 90.64           N  
ATOM   4444  CA  THR A 622      18.479   4.963   7.089  1.00 90.64           C  
ATOM   4445  C   THR A 622      18.080   5.873   8.244  1.00 90.64           C  
ATOM   4446  CB  THR A 622      19.357   3.832   7.653  1.00 90.64           C  
ATOM   4447  O   THR A 622      16.935   5.864   8.704  1.00 90.64           O  
ATOM   4448  CG2 THR A 622      18.662   3.069   8.780  1.00 90.64           C  
ATOM   4449  OG1 THR A 622      19.655   2.861   6.695  1.00 90.64           O  
ATOM   4450  N   ARG A 623      19.045   6.626   8.772  1.00 90.76           N  
ATOM   4451  CA  ARG A 623      18.853   7.488   9.935  1.00 90.76           C  
ATOM   4452  C   ARG A 623      17.850   8.591   9.622  1.00 90.76           C  
ATOM   4453  CB  ARG A 623      20.222   8.063  10.306  1.00 90.76           C  
ATOM   4454  O   ARG A 623      16.967   8.845  10.445  1.00 90.76           O  
ATOM   4455  CG  ARG A 623      20.165   9.035  11.494  1.00 90.76           C  
ATOM   4456  CD  ARG A 623      21.509   9.743  11.653  1.00 90.76           C  
ATOM   4457  NE  ARG A 623      21.789  10.579  10.474  1.00 90.76           N  
ATOM   4458  NH1 ARG A 623      23.979   9.934  10.074  1.00 90.76           N  
ATOM   4459  NH2 ARG A 623      22.964  11.473   8.790  1.00 90.76           N  
ATOM   4460  CZ  ARG A 623      22.920  10.655   9.800  1.00 90.76           C  
ATOM   4461  N   ASP A 624      17.982   9.217   8.461  1.00 89.84           N  
ATOM   4462  CA  ASP A 624      17.188  10.381   8.094  1.00 89.84           C  
ATOM   4463  C   ASP A 624      15.752   9.966   7.750  1.00 89.84           C  
ATOM   4464  CB  ASP A 624      17.914  11.175   6.999  1.00 89.84           C  
ATOM   4465  O   ASP A 624      14.817  10.550   8.301  1.00 89.84           O  
ATOM   4466  CG  ASP A 624      19.230  11.820   7.495  1.00 89.84           C  
ATOM   4467  OD1 ASP A 624      19.584  11.704   8.706  1.00 89.84           O  
ATOM   4468  OD2 ASP A 624      19.896  12.493   6.688  1.00 89.84           O  
ATOM   4469  N   ALA A 625      15.552   8.863   7.018  1.00 90.23           N  
ATOM   4470  CA  ALA A 625      14.224   8.295   6.782  1.00 90.23           C  
ATOM   4471  C   ALA A 625      13.464   8.025   8.090  1.00 90.23           C  
ATOM   4472  CB  ALA A 625      14.371   7.014   5.958  1.00 90.23           C  
ATOM   4473  O   ALA A 625      12.347   8.509   8.279  1.00 90.23           O  
ATOM   4474  N   LEU A 626      14.076   7.316   9.048  1.00 88.29           N  
ATOM   4475  CA  LEU A 626      13.427   7.005  10.329  1.00 88.29           C  
ATOM   4476  C   LEU A 626      13.150   8.250  11.180  1.00 88.29           C  
ATOM   4477  CB  LEU A 626      14.287   6.012  11.122  1.00 88.29           C  
ATOM   4478  O   LEU A 626      12.166   8.292  11.921  1.00 88.29           O  
ATOM   4479  CG  LEU A 626      14.409   4.622  10.478  1.00 88.29           C  
ATOM   4480  CD1 LEU A 626      15.300   3.757  11.364  1.00 88.29           C  
ATOM   4481  CD2 LEU A 626      13.066   3.912  10.324  1.00 88.29           C  
ATOM   4482  N   ARG A 627      14.006   9.269  11.085  1.00 86.83           N  
ATOM   4483  CA  ARG A 627      13.832  10.540  11.796  1.00 86.83           C  
ATOM   4484  C   ARG A 627      12.718  11.397  11.190  1.00 86.83           C  
ATOM   4485  CB  ARG A 627      15.180  11.268  11.775  1.00 86.83           C  
ATOM   4486  O   ARG A 627      12.066  12.149  11.920  1.00 86.83           O  
ATOM   4487  CG  ARG A 627      15.159  12.554  12.604  1.00 86.83           C  
ATOM   4488  CD  ARG A 627      16.481  13.297  12.439  1.00 86.83           C  
ATOM   4489  NE  ARG A 627      16.469  14.573  13.178  1.00 86.83           N  
ATOM   4490  NH1 ARG A 627      18.497  15.327  12.413  1.00 86.83           N  
ATOM   4491  NH2 ARG A 627      17.323  16.584  13.831  1.00 86.83           N  
ATOM   4492  CZ  ARG A 627      17.425  15.485  13.136  1.00 86.83           C  
ATOM   4493  N   GLU A 628      12.524  11.335   9.879  1.00 87.88           N  
ATOM   4494  CA  GLU A 628      11.503  12.095   9.151  1.00 87.88           C  
ATOM   4495  C   GLU A 628      10.107  11.450   9.240  1.00 87.88           C  
ATOM   4496  CB  GLU A 628      11.967  12.288   7.699  1.00 87.88           C  
ATOM   4497  O   GLU A 628       9.101  12.153   9.174  1.00 87.88           O  
ATOM   4498  CG  GLU A 628      13.170  13.248   7.537  1.00 87.88           C  
ATOM   4499  CD  GLU A 628      12.876  14.698   7.944  1.00 87.88           C  
ATOM   4500  OE1 GLU A 628      13.804  15.502   8.204  1.00 87.88           O  
ATOM   4501  OE2 GLU A 628      11.703  15.089   8.115  1.00 87.88           O  
ATOM   4502  N   LEU A 629      10.025  10.145   9.519  1.00 85.24           N  
ATOM   4503  CA  LEU A 629       8.768   9.396   9.670  1.00 85.24           C  
ATOM   4504  C   LEU A 629       7.823   9.886  10.778  1.00 85.24           C  
ATOM   4505  CB  LEU A 629       9.127   7.931   9.977  1.00 85.24           C  
ATOM   4506  O   LEU A 629       6.606   9.707  10.678  1.00 85.24           O  
ATOM   4507  CG  LEU A 629       9.381   7.058   8.746  1.00 85.24           C  
ATOM   4508  CD1 LEU A 629       9.699   5.633   9.200  1.00 85.24           C  
ATOM   4509  CD2 LEU A 629       8.146   7.064   7.857  1.00 85.24           C  
ATOM   4510  N   ALA A 630       8.360  10.459  11.857  1.00 83.96           N  
ATOM   4511  CA  ALA A 630       7.563  10.786  13.039  1.00 83.96           C  
ATOM   4512  C   ALA A 630       6.495  11.851  12.745  1.00 83.96           C  
ATOM   4513  CB  ALA A 630       8.506  11.230  14.163  1.00 83.96           C  
ATOM   4514  O   ALA A 630       5.357  11.726  13.196  1.00 83.96           O  
ATOM   4515  N   THR A 631       6.838  12.887  11.974  1.00 87.50           N  
ATOM   4516  CA  THR A 631       5.930  14.015  11.733  1.00 87.50           C  
ATOM   4517  C   THR A 631       4.719  13.625  10.876  1.00 87.50           C  
ATOM   4518  CB  THR A 631       6.668  15.251  11.185  1.00 87.50           C  
ATOM   4519  O   THR A 631       3.597  13.876  11.325  1.00 87.50           O  
ATOM   4520  CG2 THR A 631       5.724  16.429  10.953  1.00 87.50           C  
ATOM   4521  OG1 THR A 631       7.636  15.685  12.113  1.00 87.50           O  
ATOM   4522  N   PRO A 632       4.882  12.989   9.697  1.00 87.01           N  
ATOM   4523  CA  PRO A 632       3.745  12.557   8.885  1.00 87.01           C  
ATOM   4524  C   PRO A 632       2.855  11.552   9.624  1.00 87.01           C  
ATOM   4525  CB  PRO A 632       4.349  11.956   7.607  1.00 87.01           C  
ATOM   4526  O   PRO A 632       1.630  11.654   9.562  1.00 87.01           O  
ATOM   4527  CG  PRO A 632       5.738  12.575   7.520  1.00 87.01           C  
ATOM   4528  CD  PRO A 632       6.121  12.705   8.985  1.00 87.01           C  
ATOM   4529  N   GLY A 633       3.455  10.628  10.385  1.00 88.59           N  
ATOM   4530  CA  GLY A 633       2.694   9.630  11.130  1.00 88.59           C  
ATOM   4531  C   GLY A 633       1.873  10.208  12.280  1.00 88.59           C  
ATOM   4532  O   GLY A 633       0.701   9.869  12.439  1.00 88.59           O  
ATOM   4533  N   LEU A 634       2.446  11.137  13.052  1.00 91.46           N  
ATOM   4534  CA  LEU A 634       1.702  11.839  14.099  1.00 91.46           C  
ATOM   4535  C   LEU A 634       0.582  12.699  13.513  1.00 91.46           C  
ATOM   4536  CB  LEU A 634       2.660  12.697  14.939  1.00 91.46           C  
ATOM   4537  O   LEU A 634      -0.505  12.729  14.082  1.00 91.46           O  
ATOM   4538  CG  LEU A 634       3.576  11.885  15.872  1.00 91.46           C  
ATOM   4539  CD1 LEU A 634       4.614  12.824  16.487  1.00 91.46           C  
ATOM   4540  CD2 LEU A 634       2.803  11.207  17.006  1.00 91.46           C  
ATOM   4541  N   LEU A 635       0.810  13.354  12.370  1.00 93.76           N  
ATOM   4542  CA  LEU A 635      -0.227  14.119  11.678  1.00 93.76           C  
ATOM   4543  C   LEU A 635      -1.411  13.222  11.281  1.00 93.76           C  
ATOM   4544  CB  LEU A 635       0.402  14.831  10.465  1.00 93.76           C  
ATOM   4545  O   LEU A 635      -2.553  13.573  11.575  1.00 93.76           O  
ATOM   4546  CG  LEU A 635      -0.584  15.678   9.638  1.00 93.76           C  
ATOM   4547  CD1 LEU A 635      -1.133  16.864  10.434  1.00 93.76           C  
ATOM   4548  CD2 LEU A 635       0.126  16.230   8.401  1.00 93.76           C  
ATOM   4549  N   ALA A 636      -1.142  12.056  10.682  1.00 93.40           N  
ATOM   4550  CA  ALA A 636      -2.170  11.116  10.232  1.00 93.40           C  
ATOM   4551  C   ALA A 636      -3.066  10.608  11.376  1.00 93.40           C  
ATOM   4552  CB  ALA A 636      -1.471   9.946   9.530  1.00 93.40           C  
ATOM   4553  O   ALA A 636      -4.278  10.491  11.207  1.00 93.40           O  
ATOM   4554  N   VAL A 637      -2.493  10.335  12.554  1.00 94.01           N  
ATOM   4555  CA  VAL A 637      -3.259   9.830  13.707  1.00 94.01           C  
ATOM   4556  C   VAL A 637      -3.916  10.967  14.493  1.00 94.01           C  
ATOM   4557  CB  VAL A 637      -2.380   8.952  14.621  1.00 94.01           C  
ATOM   4558  O   VAL A 637      -5.064  10.847  14.913  1.00 94.01           O  
ATOM   4559  CG1 VAL A 637      -3.183   8.296  15.756  1.00 94.01           C  
ATOM   4560  CG2 VAL A 637      -1.734   7.791  13.848  1.00 94.01           C  
ATOM   4561  N   MET A 638      -3.220  12.086  14.709  1.00 95.60           N  
ATOM   4562  CA  MET A 638      -3.719  13.158  15.576  1.00 95.60           C  
ATOM   4563  C   MET A 638      -4.732  14.074  14.886  1.00 95.60           C  
ATOM   4564  CB  MET A 638      -2.563  13.993  16.140  1.00 95.60           C  
ATOM   4565  O   MET A 638      -5.590  14.620  15.576  1.00 95.60           O  
ATOM   4566  CG  MET A 638      -1.613  13.225  17.063  1.00 95.60           C  
ATOM   4567  SD  MET A 638      -2.351  12.591  18.595  1.00 95.60           S  
ATOM   4568  CE  MET A 638      -2.453  10.838  18.162  1.00 95.60           C  
ATOM   4569  N   ALA A 639      -4.678  14.260  13.560  1.00 97.29           N  
ATOM   4570  CA  ALA A 639      -5.595  15.175  12.872  1.00 97.29           C  
ATOM   4571  C   ALA A 639      -7.077  14.755  12.989  1.00 97.29           C  
ATOM   4572  CB  ALA A 639      -5.131  15.416  11.428  1.00 97.29           C  
ATOM   4573  O   ALA A 639      -7.883  15.592  13.406  1.00 97.29           O  
ATOM   4574  N   PRO A 640      -7.462  13.483  12.751  1.00 97.38           N  
ATOM   4575  CA  PRO A 640      -8.831  13.021  12.996  1.00 97.38           C  
ATOM   4576  C   PRO A 640      -9.263  13.190  14.457  1.00 97.38           C  
ATOM   4577  CB  PRO A 640      -8.848  11.539  12.608  1.00 97.38           C  
ATOM   4578  O   PRO A 640     -10.390  13.602  14.725  1.00 97.38           O  
ATOM   4579  CG  PRO A 640      -7.675  11.389  11.654  1.00 97.38           C  
ATOM   4580  CD  PRO A 640      -6.672  12.415  12.155  1.00 97.38           C  
ATOM   4581  N   ILE A 641      -8.361  12.917  15.410  1.00 96.61           N  
ATOM   4582  CA  ILE A 641      -8.627  13.079  16.847  1.00 96.61           C  
ATOM   4583  C   ILE A 641      -8.915  14.546  17.162  1.00 96.61           C  
ATOM   4584  CB  ILE A 641      -7.462  12.519  17.698  1.00 96.61           C  
ATOM   4585  O   ILE A 641      -9.923  14.862  17.794  1.00 96.61           O  
ATOM   4586  CG1 ILE A 641      -7.298  11.006  17.432  1.00 96.61           C  
ATOM   4587  CG2 ILE A 641      -7.697  12.769  19.201  1.00 96.61           C  
ATOM   4588  CD1 ILE A 641      -6.096  10.365  18.132  1.00 96.61           C  
ATOM   4589  N   PHE A 642      -8.071  15.453  16.675  1.00 97.17           N  
ATOM   4590  CA  PHE A 642      -8.256  16.883  16.864  1.00 97.17           C  
ATOM   4591  C   PHE A 642      -9.612  17.348  16.320  1.00 97.17           C  
ATOM   4592  CB  PHE A 642      -7.092  17.636  16.211  1.00 97.17           C  
ATOM   4593  O   PHE A 642     -10.388  17.944  17.066  1.00 97.17           O  
ATOM   4594  CG  PHE A 642      -7.267  19.137  16.255  1.00 97.17           C  
ATOM   4595  CD1 PHE A 642      -7.420  19.872  15.066  1.00 97.17           C  
ATOM   4596  CD2 PHE A 642      -7.328  19.795  17.495  1.00 97.17           C  
ATOM   4597  CE1 PHE A 642      -7.616  21.263  15.120  1.00 97.17           C  
ATOM   4598  CE2 PHE A 642      -7.523  21.186  17.550  1.00 97.17           C  
ATOM   4599  CZ  PHE A 642      -7.661  21.921  16.361  1.00 97.17           C  
ATOM   4600  N   ILE A 643      -9.939  17.029  15.064  1.00 96.50           N  
ATOM   4601  CA  ILE A 643     -11.204  17.450  14.441  1.00 96.50           C  
ATOM   4602  C   ILE A 643     -12.416  16.828  15.146  1.00 96.50           C  
ATOM   4603  CB  ILE A 643     -11.186  17.143  12.928  1.00 96.50           C  
ATOM   4604  O   ILE A 643     -13.375  17.538  15.451  1.00 96.50           O  
ATOM   4605  CG1 ILE A 643     -10.065  17.910  12.188  1.00 96.50           C  
ATOM   4606  CG2 ILE A 643     -12.549  17.454  12.282  1.00 96.50           C  
ATOM   4607  CD1 ILE A 643     -10.106  19.442  12.282  1.00 96.50           C  
ATOM   4608  N   GLY A 644     -12.363  15.535  15.475  1.00 94.81           N  
ATOM   4609  CA  GLY A 644     -13.456  14.836  16.150  1.00 94.81           C  
ATOM   4610  C   GLY A 644     -13.786  15.429  17.517  1.00 94.81           C  
ATOM   4611  O   GLY A 644     -14.944  15.735  17.796  1.00 94.81           O  
ATOM   4612  N   PHE A 645     -12.781  15.648  18.368  1.00 94.94           N  
ATOM   4613  CA  PHE A 645     -13.019  16.154  19.723  1.00 94.94           C  
ATOM   4614  C   PHE A 645     -13.334  17.660  19.771  1.00 94.94           C  
ATOM   4615  CB  PHE A 645     -11.859  15.737  20.639  1.00 94.94           C  
ATOM   4616  O   PHE A 645     -14.054  18.094  20.681  1.00 94.94           O  
ATOM   4617  CG  PHE A 645     -11.948  14.278  21.059  1.00 94.94           C  
ATOM   4618  CD1 PHE A 645     -12.794  13.918  22.121  1.00 94.94           C  
ATOM   4619  CD2 PHE A 645     -11.239  13.269  20.383  1.00 94.94           C  
ATOM   4620  CE1 PHE A 645     -12.929  12.574  22.505  1.00 94.94           C  
ATOM   4621  CE2 PHE A 645     -11.370  11.922  20.761  1.00 94.94           C  
ATOM   4622  CZ  PHE A 645     -12.216  11.573  21.826  1.00 94.94           C  
ATOM   4623  N   THR A 646     -12.885  18.444  18.781  1.00 93.27           N  
ATOM   4624  CA  THR A 646     -13.195  19.883  18.667  1.00 93.27           C  
ATOM   4625  C   THR A 646     -14.555  20.153  18.029  1.00 93.27           C  
ATOM   4626  CB  THR A 646     -12.127  20.674  17.894  1.00 93.27           C  
ATOM   4627  O   THR A 646     -15.429  20.723  18.682  1.00 93.27           O  
ATOM   4628  CG2 THR A 646     -10.815  20.772  18.649  1.00 93.27           C  
ATOM   4629  OG1 THR A 646     -11.844  20.101  16.644  1.00 93.27           O  
ATOM   4630  N   LEU A 647     -14.747  19.735  16.777  1.00 91.89           N  
ATOM   4631  CA  LEU A 647     -15.895  20.106  15.943  1.00 91.89           C  
ATOM   4632  C   LEU A 647     -17.011  19.051  15.941  1.00 91.89           C  
ATOM   4633  CB  LEU A 647     -15.401  20.401  14.515  1.00 91.89           C  
ATOM   4634  O   LEU A 647     -18.148  19.365  15.590  1.00 91.89           O  
ATOM   4635  CG  LEU A 647     -14.382  21.545  14.362  1.00 91.89           C  
ATOM   4636  CD1 LEU A 647     -14.013  21.707  12.886  1.00 91.89           C  
ATOM   4637  CD2 LEU A 647     -14.929  22.881  14.868  1.00 91.89           C  
ATOM   4638  N   GLY A 648     -16.717  17.826  16.382  1.00 92.19           N  
ATOM   4639  CA  GLY A 648     -17.678  16.726  16.458  1.00 92.19           C  
ATOM   4640  C   GLY A 648     -17.637  15.784  15.253  1.00 92.19           C  
ATOM   4641  O   GLY A 648     -16.855  15.952  14.316  1.00 92.19           O  
ATOM   4642  N   VAL A 649     -18.496  14.762  15.290  1.00 93.41           N  
ATOM   4643  CA  VAL A 649     -18.504  13.672  14.299  1.00 93.41           C  
ATOM   4644  C   VAL A 649     -18.990  14.106  12.915  1.00 93.41           C  
ATOM   4645  CB  VAL A 649     -19.300  12.449  14.790  1.00 93.41           C  
ATOM   4646  O   VAL A 649     -18.474  13.617  11.917  1.00 93.41           O  
ATOM   4647  CG1 VAL A 649     -18.674  11.850  16.053  1.00 93.41           C  
ATOM   4648  CG2 VAL A 649     -20.776  12.757  15.064  1.00 93.41           C  
ATOM   4649  N   GLY A 650     -19.911  15.074  12.825  1.00 92.02           N  
ATOM   4650  CA  GLY A 650     -20.327  15.638  11.535  1.00 92.02           C  
ATOM   4651  C   GLY A 650     -19.147  16.247  10.771  1.00 92.02           C  
ATOM   4652  O   GLY A 650     -18.891  15.904   9.614  1.00 92.02           O  
ATOM   4653  N   ALA A 651     -18.363  17.079  11.462  1.00 94.30           N  
ATOM   4654  CA  ALA A 651     -17.206  17.752  10.886  1.00 94.30           C  
ATOM   4655  C   ALA A 651     -16.042  16.793  10.628  1.00 94.30           C  
ATOM   4656  CB  ALA A 651     -16.798  18.888  11.821  1.00 94.30           C  
ATOM   4657  O   ALA A 651     -15.338  16.948   9.634  1.00 94.30           O  
ATOM   4658  N   LEU A 652     -15.863  15.778  11.477  1.00 96.27           N  
ATOM   4659  CA  LEU A 652     -14.904  14.705  11.231  1.00 96.27           C  
ATOM   4660  C   LEU A 652     -15.282  13.883   9.989  1.00 96.27           C  
ATOM   4661  CB  LEU A 652     -14.783  13.854  12.500  1.00 96.27           C  
ATOM   4662  O   LEU A 652     -14.417  13.602   9.168  1.00 96.27           O  
ATOM   4663  CG  LEU A 652     -13.842  12.645  12.368  1.00 96.27           C  
ATOM   4664  CD1 LEU A 652     -12.426  13.066  11.975  1.00 96.27           C  
ATOM   4665  CD2 LEU A 652     -13.758  11.914  13.709  1.00 96.27           C  
ATOM   4666  N   GLY A 653     -16.564  13.573   9.787  1.00 94.90           N  
ATOM   4667  CA  GLY A 653     -17.033  12.951   8.548  1.00 94.90           C  
ATOM   4668  C   GLY A 653     -16.721  13.817   7.323  1.00 94.90           C  
ATOM   4669  O   GLY A 653     -16.139  13.348   6.346  1.00 94.90           O  
ATOM   4670  N   ALA A 654     -17.014  15.115   7.393  1.00 95.68           N  
ATOM   4671  CA  ALA A 654     -16.683  16.036   6.311  1.00 95.68           C  
ATOM   4672  C   ALA A 654     -15.163  16.167   6.080  1.00 95.68           C  
ATOM   4673  CB  ALA A 654     -17.356  17.367   6.618  1.00 95.68           C  
ATOM   4674  O   ALA A 654     -14.728  16.239   4.933  1.00 95.68           O  
ATOM   4675  N   PHE A 655     -14.347  16.107   7.138  1.00 97.08           N  
ATOM   4676  CA  PHE A 655     -12.885  16.032   7.064  1.00 97.08           C  
ATOM   4677  C   PHE A 655     -12.405  14.800   6.299  1.00 97.08           C  
ATOM   4678  CB  PHE A 655     -12.304  16.096   8.488  1.00 97.08           C  
ATOM   4679  O   PHE A 655     -11.563  14.930   5.412  1.00 97.08           O  
ATOM   4680  CG  PHE A 655     -10.827  15.778   8.613  1.00 97.08           C  
ATOM   4681  CD1 PHE A 655     -10.383  14.443   8.700  1.00 97.08           C  
ATOM   4682  CD2 PHE A 655      -9.893  16.823   8.655  1.00 97.08           C  
ATOM   4683  CE1 PHE A 655      -9.008  14.162   8.777  1.00 97.08           C  
ATOM   4684  CE2 PHE A 655      -8.520  16.545   8.749  1.00 97.08           C  
ATOM   4685  CZ  PHE A 655      -8.075  15.212   8.793  1.00 97.08           C  
ATOM   4686  N   LEU A 656     -12.969  13.621   6.570  1.00 96.86           N  
ATOM   4687  CA  LEU A 656     -12.647  12.413   5.808  1.00 96.86           C  
ATOM   4688  C   LEU A 656     -13.038  12.568   4.336  1.00 96.86           C  
ATOM   4689  CB  LEU A 656     -13.352  11.194   6.416  1.00 96.86           C  
ATOM   4690  O   LEU A 656     -12.247  12.221   3.464  1.00 96.86           O  
ATOM   4691  CG  LEU A 656     -12.944  10.855   7.857  1.00 96.86           C  
ATOM   4692  CD1 LEU A 656     -13.847   9.728   8.353  1.00 96.86           C  
ATOM   4693  CD2 LEU A 656     -11.469  10.467   7.977  1.00 96.86           C  
ATOM   4694  N   ALA A 657     -14.208  13.146   4.045  1.00 95.32           N  
ATOM   4695  CA  ALA A 657     -14.645  13.401   2.672  1.00 95.32           C  
ATOM   4696  C   ALA A 657     -13.699  14.365   1.930  1.00 95.32           C  
ATOM   4697  CB  ALA A 657     -16.087  13.923   2.701  1.00 95.32           C  
ATOM   4698  O   ALA A 657     -13.300  14.092   0.797  1.00 95.32           O  
ATOM   4699  N   GLY A 658     -13.285  15.456   2.583  1.00 96.68           N  
ATOM   4700  CA  GLY A 658     -12.302  16.399   2.045  1.00 96.68           C  
ATOM   4701  C   GLY A 658     -10.937  15.754   1.809  1.00 96.68           C  
ATOM   4702  O   GLY A 658     -10.330  15.963   0.759  1.00 96.68           O  
ATOM   4703  N   ALA A 659     -10.487  14.913   2.744  1.00 97.57           N  
ATOM   4704  CA  ALA A 659      -9.252  14.156   2.606  1.00 97.57           C  
ATOM   4705  C   ALA A 659      -9.326  13.141   1.456  1.00 97.57           C  
ATOM   4706  CB  ALA A 659      -8.923  13.477   3.936  1.00 97.57           C  
ATOM   4707  O   ALA A 659      -8.401  13.083   0.659  1.00 97.57           O  
ATOM   4708  N   ILE A 660     -10.419  12.385   1.311  1.00 96.13           N  
ATOM   4709  CA  ILE A 660     -10.603  11.428   0.206  1.00 96.13           C  
ATOM   4710  C   ILE A 660     -10.593  12.156  -1.142  1.00 96.13           C  
ATOM   4711  CB  ILE A 660     -11.899  10.605   0.408  1.00 96.13           C  
ATOM   4712  O   ILE A 660      -9.878  11.742  -2.055  1.00 96.13           O  
ATOM   4713  CG1 ILE A 660     -11.740   9.640   1.605  1.00 96.13           C  
ATOM   4714  CG2 ILE A 660     -12.246   9.787  -0.853  1.00 96.13           C  
ATOM   4715  CD1 ILE A 660     -13.068   9.058   2.114  1.00 96.13           C  
ATOM   4716  N   GLY A 661     -11.339  13.258  -1.267  1.00 95.93           N  
ATOM   4717  CA  GLY A 661     -11.414  14.032  -2.508  1.00 95.93           C  
ATOM   4718  C   GLY A 661     -10.065  14.629  -2.911  1.00 95.93           C  
ATOM   4719  O   GLY A 661      -9.573  14.372  -4.011  1.00 95.93           O  
ATOM   4720  N   ALA A 662      -9.430  15.381  -2.007  1.00 97.83           N  
ATOM   4721  CA  ALA A 662      -8.120  15.978  -2.263  1.00 97.83           C  
ATOM   4722  C   ALA A 662      -7.019  14.917  -2.405  1.00 97.83           C  
ATOM   4723  CB  ALA A 662      -7.798  16.951  -1.126  1.00 97.83           C  
ATOM   4724  O   ALA A 662      -6.143  15.049  -3.254  1.00 97.83           O  
ATOM   4725  N   GLY A 663      -7.079  13.857  -1.599  1.00 97.62           N  
ATOM   4726  CA  GLY A 663      -6.127  12.750  -1.592  1.00 97.62           C  
ATOM   4727  C   GLY A 663      -6.135  11.966  -2.892  1.00 97.62           C  
ATOM   4728  O   GLY A 663      -5.069  11.705  -3.431  1.00 97.62           O  
ATOM   4729  N   THR A 664      -7.314  11.675  -3.447  1.00 97.17           N  
ATOM   4730  CA  THR A 664      -7.433  11.011  -4.755  1.00 97.17           C  
ATOM   4731  C   THR A 664      -6.736  11.825  -5.843  1.00 97.17           C  
ATOM   4732  CB  THR A 664      -8.905  10.815  -5.153  1.00 97.17           C  
ATOM   4733  O   THR A 664      -5.908  11.298  -6.581  1.00 97.17           O  
ATOM   4734  CG2 THR A 664      -9.054  10.025  -6.455  1.00 97.17           C  
ATOM   4735  OG1 THR A 664      -9.603  10.106  -4.160  1.00 97.17           O  
ATOM   4736  N   LEU A 665      -7.038  13.125  -5.922  1.00 98.10           N  
ATOM   4737  CA  LEU A 665      -6.456  14.012  -6.929  1.00 98.10           C  
ATOM   4738  C   LEU A 665      -4.943  14.165  -6.740  1.00 98.10           C  
ATOM   4739  CB  LEU A 665      -7.157  15.380  -6.861  1.00 98.10           C  
ATOM   4740  O   LEU A 665      -4.189  14.024  -7.699  1.00 98.10           O  
ATOM   4741  CG  LEU A 665      -8.613  15.363  -7.360  1.00 98.10           C  
ATOM   4742  CD1 LEU A 665      -9.303  16.668  -6.965  1.00 98.10           C  
ATOM   4743  CD2 LEU A 665      -8.690  15.222  -8.882  1.00 98.10           C  
ATOM   4744  N   MET A 666      -4.499  14.415  -5.508  1.00 98.36           N  
ATOM   4745  CA  MET A 666      -3.088  14.631  -5.191  1.00 98.36           C  
ATOM   4746  C   MET A 666      -2.253  13.363  -5.408  1.00 98.36           C  
ATOM   4747  CB  MET A 666      -2.974  15.152  -3.751  1.00 98.36           C  
ATOM   4748  O   MET A 666      -1.184  13.440  -6.003  1.00 98.36           O  
ATOM   4749  CG  MET A 666      -1.539  15.532  -3.369  1.00 98.36           C  
ATOM   4750  SD  MET A 666      -0.778  16.863  -4.340  1.00 98.36           S  
ATOM   4751  CE  MET A 666      -1.795  18.275  -3.850  1.00 98.36           C  
ATOM   4752  N   ALA A 667      -2.740  12.193  -4.990  1.00 97.76           N  
ATOM   4753  CA  ALA A 667      -2.013  10.936  -5.148  1.00 97.76           C  
ATOM   4754  C   ALA A 667      -1.783  10.598  -6.625  1.00 97.76           C  
ATOM   4755  CB  ALA A 667      -2.774   9.821  -4.426  1.00 97.76           C  
ATOM   4756  O   ALA A 667      -0.659  10.280  -7.009  1.00 97.76           O  
ATOM   4757  N   VAL A 668      -2.820  10.729  -7.462  1.00 97.21           N  
ATOM   4758  CA  VAL A 668      -2.703  10.475  -8.905  1.00 97.21           C  
ATOM   4759  C   VAL A 668      -1.818  11.520  -9.577  1.00 97.21           C  
ATOM   4760  CB  VAL A 668      -4.079  10.426  -9.589  1.00 97.21           C  
ATOM   4761  O   VAL A 668      -0.966  11.154 -10.381  1.00 97.21           O  
ATOM   4762  CG1 VAL A 668      -3.925  10.163 -11.091  1.00 97.21           C  
ATOM   4763  CG2 VAL A 668      -4.950   9.295  -9.029  1.00 97.21           C  
ATOM   4764  N   PHE A 669      -1.981  12.802  -9.233  1.00 98.03           N  
ATOM   4765  CA  PHE A 669      -1.138  13.876  -9.758  1.00 98.03           C  
ATOM   4766  C   PHE A 669       0.346  13.587  -9.516  1.00 98.03           C  
ATOM   4767  CB  PHE A 669      -1.546  15.215  -9.119  1.00 98.03           C  
ATOM   4768  O   PHE A 669       1.133  13.606 -10.463  1.00 98.03           O  
ATOM   4769  CG  PHE A 669      -0.477  16.291  -9.189  1.00 98.03           C  
ATOM   4770  CD1 PHE A 669       0.122  16.782  -8.016  1.00 98.03           C  
ATOM   4771  CD2 PHE A 669      -0.020  16.750 -10.433  1.00 98.03           C  
ATOM   4772  CE1 PHE A 669       1.161  17.726  -8.093  1.00 98.03           C  
ATOM   4773  CE2 PHE A 669       1.021  17.685 -10.518  1.00 98.03           C  
ATOM   4774  CZ  PHE A 669       1.614  18.177  -9.345  1.00 98.03           C  
ATOM   4775  N   LEU A 670       0.723  13.287  -8.272  1.00 97.42           N  
ATOM   4776  CA  LEU A 670       2.112  13.031  -7.901  1.00 97.42           C  
ATOM   4777  C   LEU A 670       2.639  11.750  -8.570  1.00 97.42           C  
ATOM   4778  CB  LEU A 670       2.212  12.962  -6.365  1.00 97.42           C  
ATOM   4779  O   LEU A 670       3.695  11.777  -9.201  1.00 97.42           O  
ATOM   4780  CG  LEU A 670       1.912  14.276  -5.617  1.00 97.42           C  
ATOM   4781  CD1 LEU A 670       1.894  14.011  -4.112  1.00 97.42           C  
ATOM   4782  CD2 LEU A 670       2.941  15.370  -5.877  1.00 97.42           C  
ATOM   4783  N   ALA A 671       1.876  10.654  -8.503  1.00 94.85           N  
ATOM   4784  CA  ALA A 671       2.276   9.370  -9.074  1.00 94.85           C  
ATOM   4785  C   ALA A 671       2.466   9.426 -10.595  1.00 94.85           C  
ATOM   4786  CB  ALA A 671       1.255   8.304  -8.666  1.00 94.85           C  
ATOM   4787  O   ALA A 671       3.488   8.966 -11.103  1.00 94.85           O  
ATOM   4788  N   ASN A 672       1.516  10.020 -11.321  1.00 95.88           N  
ATOM   4789  CA  ASN A 672       1.572  10.068 -12.778  1.00 95.88           C  
ATOM   4790  C   ASN A 672       2.572  11.107 -13.286  1.00 95.88           C  
ATOM   4791  CB  ASN A 672       0.178  10.331 -13.353  1.00 95.88           C  
ATOM   4792  O   ASN A 672       3.235  10.829 -14.280  1.00 95.88           O  
ATOM   4793  CG  ASN A 672      -0.790   9.173 -13.200  1.00 95.88           C  
ATOM   4794  ND2 ASN A 672      -2.012   9.386 -13.616  1.00 95.88           N  
ATOM   4795  OD1 ASN A 672      -0.493   8.081 -12.744  1.00 95.88           O  
ATOM   4796  N   SER A 673       2.723  12.263 -12.620  1.00 96.82           N  
ATOM   4797  CA  SER A 673       3.757  13.239 -13.011  1.00 96.82           C  
ATOM   4798  C   SER A 673       5.135  12.595 -12.922  1.00 96.82           C  
ATOM   4799  CB  SER A 673       3.780  14.504 -12.148  1.00 96.82           C  
ATOM   4800  O   SER A 673       5.837  12.527 -13.929  1.00 96.82           O  
ATOM   4801  OG  SER A 673       2.531  15.141 -12.089  1.00 96.82           O  
ATOM   4802  N   GLY A 674       5.473  12.029 -11.756  1.00 94.44           N  
ATOM   4803  CA  GLY A 674       6.754  11.357 -11.558  1.00 94.44           C  
ATOM   4804  C   GLY A 674       6.946  10.163 -12.482  1.00 94.44           C  
ATOM   4805  O   GLY A 674       7.961  10.091 -13.163  1.00 94.44           O  
ATOM   4806  N   GLY A 675       5.948   9.284 -12.608  1.00 92.34           N  
ATOM   4807  CA  GLY A 675       6.034   8.161 -13.542  1.00 92.34           C  
ATOM   4808  C   GLY A 675       6.213   8.601 -15.000  1.00 92.34           C  
ATOM   4809  O   GLY A 675       6.879   7.918 -15.769  1.00 92.34           O  
ATOM   4810  N   SER A 676       5.645   9.738 -15.404  1.00 95.04           N  
ATOM   4811  CA  SER A 676       5.803  10.257 -16.765  1.00 95.04           C  
ATOM   4812  C   SER A 676       7.169  10.908 -17.014  1.00 95.04           C  
ATOM   4813  CB  SER A 676       4.651  11.202 -17.108  1.00 95.04           C  
ATOM   4814  O   SER A 676       7.697  10.765 -18.115  1.00 95.04           O  
ATOM   4815  OG  SER A 676       4.750  12.455 -16.455  1.00 95.04           O  
ATOM   4816  N   TRP A 677       7.762  11.573 -16.012  1.00 95.19           N  
ATOM   4817  CA  TRP A 677       9.124  12.112 -16.100  1.00 95.19           C  
ATOM   4818  C   TRP A 677      10.169  11.005 -16.192  1.00 95.19           C  
ATOM   4819  CB  TRP A 677       9.428  13.012 -14.900  1.00 95.19           C  
ATOM   4820  O   TRP A 677      11.027  11.059 -17.069  1.00 95.19           O  
ATOM   4821  CG  TRP A 677       8.779  14.359 -14.916  1.00 95.19           C  
ATOM   4822  CD1 TRP A 677       8.788  15.222 -15.953  1.00 95.19           C  
ATOM   4823  CD2 TRP A 677       8.071  15.042 -13.842  1.00 95.19           C  
ATOM   4824  CE2 TRP A 677       7.658  16.316 -14.302  1.00 95.19           C  
ATOM   4825  CE3 TRP A 677       7.762  14.733 -12.511  1.00 95.19           C  
ATOM   4826  NE1 TRP A 677       8.143  16.385 -15.592  1.00 95.19           N  
ATOM   4827  CH2 TRP A 677       6.603  16.831 -12.168  1.00 95.19           C  
ATOM   4828  CZ2 TRP A 677       6.930  17.188 -13.485  1.00 95.19           C  
ATOM   4829  CZ3 TRP A 677       7.033  15.594 -11.673  1.00 95.19           C
[truncated: 68,526 more chars]
