# Supplementary material for: The inorganic pyrophosphatases of microorganisms: a structural and functional review
Source: PeerJ. 2024 Jun 24;12:e17496. doi: 10.7717/peerj.17496 (PMC11210485; doi:10.7717/peerj.17496)
Supplement: Supplemental Information 1 [file peerj-12-17496-s001.zip › Supplementary Files/m_PPases/AF-S5DPH3-F1-model_v4_C_actinomarina.pdb]

HEADER                                            01-JUN-22                     
TITLE     ALPHAFOLD MONOMER V2.0 PREDICTION FOR PUTATIVE K(+)-STIMULATED        
TITLE    2 PYROPHOSPHATE-ENERGIZED SODIUM PUMP (S5DPH3)                         
COMPND    MOL_ID: 1;                                                            
COMPND   2 MOLECULE: PUTATIVE K(+)-STIMULATED PYROPHOSPHATE-ENERGIZED SODIUM    
COMPND   3 PUMP;                                                                
COMPND   4 CHAIN: A                                                             
SOURCE    MOL_ID: 1;                                                            
SOURCE   2 ORGANISM_SCIENTIFIC: CANDIDATUS ACTINOMARINA MINUTA;                 
SOURCE   3 ORGANISM_TAXID: 1389454                                              
REMARK   1                                                                      
REMARK   1 REFERENCE 1                                                          
REMARK   1  AUTH   JOHN JUMPER, RICHARD EVANS, ALEXANDER PRITZEL, TIM GREEN,    
REMARK   1  AUTH 2 MICHAEL FIGURNOV, OLAF RONNEBERGER, KATHRYN TUNYASUVUNAKOOL, 
REMARK   1  AUTH 3 RUSS BATES, AUGUSTIN ZIDEK, ANNA POTAPENKO, ALEX BRIDGLAND,  
REMARK   1  AUTH 4 CLEMENS MEYER, SIMON A A KOHL, ANDREW J BALLARD,             
REMARK   1  AUTH 5 ANDREW COWIE, BERNARDINO ROMERA-PAREDES, STANISLAV NIKOLOV,  
REMARK   1  AUTH 6 RISHUB JAIN, JONAS ADLER, TREVOR BACK, STIG PETERSEN,        
REMARK   1  AUTH 7 DAVID REIMAN, ELLEN CLANCY, MICHAL ZIELINSKI,                
REMARK   1  AUTH 8 MARTIN STEINEGGER, MICHALINA PACHOLSKA, TAMAS BERGHAMMER,    
REMARK   1  AUTH 9 DAVID SILVER, ORIOL VINYALS, ANDREW W SENIOR,                
REMARK   1  AUTH10 KORAY KAVUKCUOGLU, PUSHMEET KOHLI, DEMIS HASSABIS            
REMARK   1  TITL   HIGHLY ACCURATE PROTEIN STRUCTURE PREDICTION WITH ALPHAFOLD  
REMARK   1  REF    NATURE                        V. 596   583 2021              
REMARK   1  REFN                   ISSN 0028-0836                               
REMARK   1  PMID   34265844                                                     
REMARK   1  DOI    10.1038/s41586-021-03819-2                                   
REMARK   1                                                                      
REMARK   1 DISCLAIMERS                                                          
REMARK   1 ALPHAFOLD DATA, COPYRIGHT (2021) DEEPMIND TECHNOLOGIES LIMITED. THE  
REMARK   1 INFORMATION PROVIDED IS THEORETICAL MODELLING ONLY AND CAUTION SHOULD
REMARK   1 BE EXERCISED IN ITS USE. IT IS PROVIDED "AS-IS" WITHOUT ANY WARRANTY 
REMARK   1 OF ANY KIND, WHETHER EXPRESSED OR IMPLIED. NO WARRANTY IS GIVEN THAT 
REMARK   1 USE OF THE INFORMATION SHALL NOT INFRINGE THE RIGHTS OF ANY THIRD    
REMARK   1 PARTY. THE INFORMATION IS NOT INTENDED TO BE A SUBSTITUTE FOR        
REMARK   1 PROFESSIONAL MEDICAL ADVICE, DIAGNOSIS, OR TREATMENT, AND DOES NOT   
REMARK   1 CONSTITUTE MEDICAL OR OTHER PROFESSIONAL ADVICE. IT IS AVAILABLE FOR 
REMARK   1 ACADEMIC AND COMMERCIAL PURPOSES, UNDER CC-BY 4.0 LICENCE.           
DBREF  XXXX A    1   677  UNP    S5DPH3   S5DPH3_9ACTN     1    677             
SEQRES   1 A  677  MET LEU VAL ASN SER MET ILE ALA ALA ALA ALA GLY LEU          
SEQRES   2 A  677  VAL LEU ALA ALA PHE TYR ALA ASN LYS VAL LEU SER ILE          
SEQRES   3 A  677  LYS VAL THR ASP SER ARG VAL GLU GLU LEU SER ASN ALA          
SEQRES   4 A  677  ILE ARG GLN GLY SER MET ALA PHE LEU LYS ARG MET TYR          
SEQRES   5 A  677  SER TRP ILE SER VAL PHE VAL VAL ILE LEU ALA VAL LEU          
SEQRES   6 A  677  ILE SER THR LEU THR GLU TRP GLY TYR PRO TRP GLY SER          
SEQRES   7 A  677  VAL ALA PHE VAL ALA GLY ALA VAL LEU SER SER LEU ALA          
SEQRES   8 A  677  GLY PHE VAL GLY MET ARG ILE ALA THR ALA ALA ASN GLY          
SEQRES   9 A  677  ARG THR THR GLU ALA ALA ARG ASP GLY GLY THR LEU LYS          
SEQRES  10 A  677  ALA LEU PRO VAL ALA PHE ARG GLY GLY ALA VAL MET GLY          
SEQRES  11 A  677  PHE THR VAL ALA GLY LEU GLY LEU LEU GLY VAL ALA LEU          
SEQRES  12 A  677  GLY TYR LEU LEU PHE ILE GLU VAL LEU ASP LEU PRO ASN          
SEQRES  13 A  677  GLY TYR ASP VAL LEU ALA ALA ILE GLY LEU GLY GLY SER          
SEQRES  14 A  677  SER ILE ALA LEU PHE ALA ARG VAL GLY GLY GLY ILE TYR          
SEQRES  15 A  677  THR LYS ALA ALA ASP VAL GLY ALA ASP LEU VAL GLY LYS          
SEQRES  16 A  677  VAL GLU ALA GLY ILE PRO GLU ASP ASP PRO ARG ASN PRO          
SEQRES  17 A  677  ALA THR ILE ALA ASP ASN VAL GLY ASP ASN VAL GLY ASP          
SEQRES  18 A  677  VAL ALA GLY MET GLY ALA ASP LEU PHE GLU SER TYR VAL          
SEQRES  19 A  677  GLY SER LEU VAL ALA PRO LEU ALA TYR ALA ALA ILE VAL          
SEQRES  20 A  677  PHE ALA GLY GLN SER VAL LEU PRO SER LEU LEU LEU PHE          
SEQRES  21 A  677  PRO LEU ALA VAL GLY THR ILE GLY MET GLY ALA SER ILE          
SEQRES  22 A  677  LEU SER SER PHE LEU VAL VAL PRO LYS GLU GLY LYS LEU          
SEQRES  23 A  677  ALA GLN ALA LEU HIS ARG GLY THR TYR SER ALA ALA LEU          
SEQRES  24 A  677  LEU THR VAL ILE GLY VAL TYR PHE LEU SER ASP PHE MET          
SEQRES  25 A  677  PHE ALA ASP TYR ALA GLU ASN PRO ILE GLY LEU PHE PHE          
SEQRES  26 A  677  SER VAL ILE ILE GLY LEU GLY VAL GLY LEU LEU VAL GLY          
SEQRES  27 A  677  GLN ILE SER GLU TRP PHE THR SER ASP HIS TYR SER ILE          
SEQRES  28 A  677  VAL LYS ASN ILE ALA ASP GLN ALA LYS THR GLY PRO ALA          
SEQRES  29 A  677  THR LEU VAL LEU SER GLY ILE SER GLU GLY MET ARG SER          
SEQRES  30 A  677  ALA ALA PHE SER VAL VAL VAL VAL VAL PHE GLY ILE TYR          
SEQRES  31 A  677  GLY ALA TYR THR ALA GLY ASP TRP ALA LEU GLY ALA ASP          
SEQRES  32 A  677  GLY GLY ILE TYR GLY ILE ALA ILE ALA ALA ILE GLY VAL          
SEQRES  33 A  677  LEU SER THR LEU GLY ILE THR VAL ALA VAL ASP ALA TYR          
SEQRES  34 A  677  GLY PRO ILE ALA ASP ASN ALA GLY GLY ILE ALA GLU MET          
SEQRES  35 A  677  ALA HIS LEU PRO PRO GLU VAL ARG GLU ALA THR ASP GLU          
SEQRES  36 A  677  LEU ASP SER LEU GLY ASN THR THR ALA ALA ILE ALA LYS          
SEQRES  37 A  677  GLY PHE ALA ILE GLY SER ALA ALA VAL THR ALA LEU ALA          
SEQRES  38 A  677  LEU PHE SER ALA PHE VAL GLN SER ALA GLY ILE GLU LYS          
SEQRES  39 A  677  LEU ASP ILE THR GLU VAL GLU VAL THR LEU GLY LEU PHE          
SEQRES  40 A  677  LEU GLY GLY MET PHE PRO PHE LEU PHE ALA ALA MET THR          
SEQRES  41 A  677  ILE ASN ALA VAL GLY ARG ALA ALA PHE LYS MET ILE GLU          
SEQRES  42 A  677  GLU VAL ARG ARG GLN PHE ASN GLU ILE PRO GLY LEU ARG          
SEQRES  43 A  677  GLU GLY LYS GLU GLY VAL VAL PRO ASP TYR THR LYS CYS          
SEQRES  44 A  677  VAL ASP ILE ALA THR THR ALA ALA LEU LYS GLU MET LEU          
SEQRES  45 A  677  LEU PRO GLY GLY LEU ALA ILE ALA LEU PRO LEU ILE ILE          
SEQRES  46 A  677  GLY PHE TRP ASP LYS GLU ALA LEU GLY GLY PHE LEU ALA          
SEQRES  47 A  677  GLY SER LEU VAL THR GLY PHE LEU LEU ALA ILE PHE MET          
SEQRES  48 A  677  ALA ASN SER GLY GLY ALA TRP ASP ASN ALA LYS LYS TYR          
SEQRES  49 A  677  ILE GLU ALA GLY GLY GLY ALA GLY LYS GLY SER ASP GLU          
SEQRES  50 A  677  HIS LYS ALA ALA VAL ILE GLY ASP THR ILE GLY ASP PRO          
SEQRES  51 A  677  PHE LYS ASP THR SER GLY PRO ALA MET ASN ILE VAL ILE          
SEQRES  52 A  677  LYS VAL MET THR ILE VAL SER LEU ILE PHE ALA SER ALA          
SEQRES  53 A  677  PHE                                                          
CRYST1    1.000    1.000    1.000  90.00  90.00  90.00 P 1           1          
ORIGX1      1.000000  0.000000  0.000000        0.00000                         
ORIGX2      0.000000  1.000000  0.000000        0.00000                         
ORIGX3      0.000000  0.000000  1.000000        0.00000                         
SCALE1      1.000000  0.000000  0.000000        0.00000                         
SCALE2      0.000000  1.000000  0.000000        0.00000                         
SCALE3      0.000000  0.000000  1.000000        0.00000                         
MODEL        1                                                                  
ATOM      1  N   MET A   1      21.939 -17.825  -7.945  1.00 87.56           N  
ATOM      2  CA  MET A   1      21.139 -16.795  -7.243  1.00 87.56           C  
ATOM      3  C   MET A   1      19.647 -17.083  -7.307  1.00 87.56           C  
ATOM      4  CB  MET A   1      21.486 -15.373  -7.706  1.00 87.56           C  
ATOM      5  O   MET A   1      19.045 -17.172  -6.248  1.00 87.56           O  
ATOM      6  CG  MET A   1      22.857 -14.960  -7.156  1.00 87.56           C  
ATOM      7  SD  MET A   1      22.961 -15.090  -5.348  1.00 87.56           S  
ATOM      8  CE  MET A   1      24.703 -14.665  -5.090  1.00 87.56           C  
ATOM      9  N   LEU A   2      19.076 -17.340  -8.487  1.00 92.69           N  
ATOM     10  CA  LEU A   2      17.642 -17.621  -8.659  1.00 92.69           C  
ATOM     11  C   LEU A   2      17.072 -18.699  -7.711  1.00 92.69           C  
ATOM     12  CB  LEU A   2      17.452 -18.020 -10.133  1.00 92.69           C  
ATOM     13  O   LEU A   2      16.059 -18.482  -7.049  1.00 92.69           O  
ATOM     14  CG  LEU A   2      15.986 -18.144 -10.575  1.00 92.69           C  
ATOM     15  CD1 LEU A   2      15.268 -16.800 -10.476  1.00 92.69           C  
ATOM     16  CD2 LEU A   2      15.959 -18.627 -12.018  1.00 92.69           C  
ATOM     17  N   VAL A   3      17.767 -19.834  -7.565  1.00 94.81           N  
ATOM     18  CA  VAL A   3      17.380 -20.904  -6.621  1.00 94.81           C  
ATOM     19  C   VAL A   3      17.331 -20.411  -5.172  1.00 94.81           C  
ATOM     20  CB  VAL A   3      18.317 -22.122  -6.754  1.00 94.81           C  
ATOM     21  O   VAL A   3      16.409 -20.758  -4.438  1.00 94.81           O  
ATOM     22  CG1 VAL A   3      17.994 -23.229  -5.742  1.00 94.81           C  
ATOM     23  CG2 VAL A   3      18.220 -22.735  -8.157  1.00 94.81           C  
ATOM     24  N   ASN A   4      18.269 -19.554  -4.760  1.00 95.38           N  
ATOM     25  CA  ASN A   4      18.279 -18.989  -3.409  1.00 95.38           C  
ATOM     26  C   ASN A   4      17.075 -18.067  -3.189  1.00 95.38           C  
ATOM     27  CB  ASN A   4      19.594 -18.238  -3.139  1.00 95.38           C  
ATOM     28  O   ASN A   4      16.488 -18.100  -2.112  1.00 95.38           O  
ATOM     29  CG  ASN A   4      20.825 -19.120  -3.178  1.00 95.38           C  
ATOM     30  ND2 ASN A   4      21.990 -18.538  -3.347  1.00 95.38           N  
ATOM     31  OD1 ASN A   4      20.772 -20.331  -3.071  1.00 95.38           O  
ATOM     32  N   SER A   5      16.672 -17.301  -4.208  1.00 96.62           N  
ATOM     33  CA  SER A   5      15.467 -16.467  -4.157  1.00 96.62           C  
ATOM     34  C   SER A   5      14.209 -17.306  -3.960  1.00 96.62           C  
ATOM     35  CB  SER A   5      15.347 -15.609  -5.422  1.00 96.62           C  
ATOM     36  O   SER A   5      13.400 -16.994  -3.088  1.00 96.62           O  
ATOM     37  OG  SER A   5      16.561 -14.919  -5.640  1.00 96.62           O  
ATOM     38  N   MET A   6      14.081 -18.425  -4.681  1.00 97.81           N  
ATOM     39  CA  MET A   6      12.969 -19.362  -4.488  1.00 97.81           C  
ATOM     40  C   MET A   6      12.978 -19.994  -3.089  1.00 97.81           C  
ATOM     41  CB  MET A   6      13.000 -20.461  -5.558  1.00 97.81           C  
ATOM     42  O   MET A   6      11.929 -20.081  -2.452  1.00 97.81           O  
ATOM     43  CG  MET A   6      12.732 -19.918  -6.963  1.00 97.81           C  
ATOM     44  SD  MET A   6      12.535 -21.207  -8.221  1.00 97.81           S  
ATOM     45  CE  MET A   6      14.243 -21.767  -8.424  1.00 97.81           C  
ATOM     46  N   ILE A   7      14.149 -20.394  -2.578  1.00 97.94           N  
ATOM     47  CA  ILE A   7      14.289 -20.954  -1.224  1.00 97.94           C  
ATOM     48  C   ILE A   7      13.907 -19.918  -0.160  1.00 97.94           C  
ATOM     49  CB  ILE A   7      15.718 -21.505  -0.998  1.00 97.94           C  
ATOM     50  O   ILE A   7      13.151 -20.242   0.754  1.00 97.94           O  
ATOM     51  CG1 ILE A   7      15.945 -22.770  -1.858  1.00 97.94           C  
ATOM     52  CG2 ILE A   7      15.967 -21.840   0.488  1.00 97.94           C  
ATOM     53  CD1 ILE A   7      17.413 -23.210  -1.933  1.00 97.94           C  
ATOM     54  N   ALA A   8      14.392 -18.679  -0.270  1.00 97.81           N  
ATOM     55  CA  ALA A   8      14.071 -17.616   0.680  1.00 97.81           C  
ATOM     56  C   ALA A   8      12.579 -17.268   0.656  1.00 97.81           C  
ATOM     57  CB  ALA A   8      14.934 -16.392   0.369  1.00 97.81           C  
ATOM     58  O   ALA A   8      11.960 -17.138   1.712  1.00 97.81           O  
ATOM     59  N   ALA A   9      11.981 -17.188  -0.535  1.00 97.81           N  
ATOM     60  CA  ALA A   9      10.551 -16.961  -0.687  1.00 97.81           C  
ATOM     61  C   ALA A   9       9.726 -18.093  -0.051  1.00 97.81           C  
ATOM     62  CB  ALA A   9      10.252 -16.808  -2.177  1.00 97.81           C  
ATOM     63  O   ALA A   9       8.817 -17.832   0.739  1.00 97.81           O  
ATOM     64  N   ALA A  10      10.090 -19.353  -0.313  1.00 98.19           N  
ATOM     65  CA  ALA A  10       9.457 -20.513   0.309  1.00 98.19           C  
ATOM     66  C   ALA A  10       9.622 -20.510   1.838  1.00 98.19           C  
ATOM     67  CB  ALA A  10      10.035 -21.787  -0.318  1.00 98.19           C  
ATOM     68  O   ALA A  10       8.664 -20.798   2.553  1.00 98.19           O  
ATOM     69  N   ALA A  11      10.795 -20.135   2.355  1.00 98.38           N  
ATOM     70  CA  ALA A  11      11.029 -19.999   3.791  1.00 98.38           C  
ATOM     71  C   ALA A  11      10.127 -18.925   4.425  1.00 98.38           C  
ATOM     72  CB  ALA A  11      12.515 -19.707   4.030  1.00 98.38           C  
ATOM     73  O   ALA A  11       9.573 -19.157   5.500  1.00 98.38           O  
ATOM     74  N   GLY A  12       9.914 -17.795   3.741  1.00 98.12           N  
ATOM     75  CA  GLY A  12       8.951 -16.769   4.150  1.00 98.12           C  
ATOM     76  C   GLY A  12       7.522 -17.315   4.227  1.00 98.12           C  
ATOM     77  O   GLY A  12       6.855 -17.167   5.249  1.00 98.12           O  
ATOM     78  N   LEU A  13       7.070 -18.041   3.201  1.00 98.38           N  
ATOM     79  CA  LEU A  13       5.739 -18.667   3.191  1.00 98.38           C  
ATOM     80  C   LEU A  13       5.578 -19.740   4.284  1.00 98.38           C  
ATOM     81  CB  LEU A  13       5.467 -19.268   1.800  1.00 98.38           C  
ATOM     82  O   LEU A  13       4.526 -19.837   4.918  1.00 98.38           O  
ATOM     83  CG  LEU A  13       5.394 -18.244   0.652  1.00 98.38           C  
ATOM     84  CD1 LEU A  13       5.213 -18.968  -0.681  1.00 98.38           C  
ATOM     85  CD2 LEU A  13       4.243 -17.261   0.834  1.00 98.38           C  
ATOM     86  N   VAL A  14       6.626 -20.522   4.556  1.00 98.44           N  
ATOM     87  CA  VAL A  14       6.646 -21.488   5.667  1.00 98.44           C  
ATOM     88  C   VAL A  14       6.553 -20.771   7.015  1.00 98.44           C  
ATOM     89  CB  VAL A  14       7.896 -22.387   5.589  1.00 98.44           C  
ATOM     90  O   VAL A  14       5.814 -21.222   7.892  1.00 98.44           O  
ATOM     91  CG1 VAL A  14       8.107 -23.229   6.857  1.00 98.44           C  
ATOM     92  CG2 VAL A  14       7.776 -23.372   4.419  1.00 98.44           C  
ATOM     93  N   LEU A  15       7.244 -19.640   7.186  1.00 98.19           N  
ATOM     94  CA  LEU A  15       7.129 -18.818   8.390  1.00 98.19           C  
ATOM     95  C   LEU A  15       5.713 -18.247   8.553  1.00 98.19           C  
ATOM     96  CB  LEU A  15       8.189 -17.705   8.359  1.00 98.19           C  
ATOM     97  O   LEU A  15       5.164 -18.294   9.655  1.00 98.19           O  
ATOM     98  CG  LEU A  15       8.168 -16.814   9.615  1.00 98.19           C  
ATOM     99  CD1 LEU A  15       8.539 -17.599  10.875  1.00 98.19           C  
ATOM    100  CD2 LEU A  15       9.168 -15.679   9.451  1.00 98.19           C  
ATOM    101  N   ALA A  16       5.090 -17.780   7.466  1.00 98.19           N  
ATOM    102  CA  ALA A  16       3.697 -17.339   7.476  1.00 98.19           C  
ATOM    103  C   ALA A  16       2.763 -18.469   7.945  1.00 98.19           C  
ATOM    104  CB  ALA A  16       3.316 -16.826   6.081  1.00 98.19           C  
ATOM    105  O   ALA A  16       1.947 -18.271   8.844  1.00 98.19           O  
ATOM    106  N   ALA A  17       2.933 -19.691   7.430  1.00 98.00           N  
ATOM    107  CA  ALA A  17       2.166 -20.853   7.883  1.00 98.00           C  
ATOM    108  C   ALA A  17       2.434 -21.204   9.361  1.00 98.00           C  
ATOM    109  CB  ALA A  17       2.478 -22.032   6.955  1.00 98.00           C  
ATOM    110  O   ALA A  17       1.510 -21.548  10.103  1.00 98.00           O  
ATOM    111  N   PHE A  18       3.683 -21.087   9.822  1.00 98.12           N  
ATOM    112  CA  PHE A  18       4.045 -21.289  11.226  1.00 98.12           C  
ATOM    113  C   PHE A  18       3.339 -20.287  12.150  1.00 98.12           C  
ATOM    114  CB  PHE A  18       5.570 -21.220  11.383  1.00 98.12           C  
ATOM    115  O   PHE A  18       2.741 -20.696  13.151  1.00 98.12           O  
ATOM    116  CG  PHE A  18       6.033 -21.211  12.827  1.00 98.12           C  
ATOM    117  CD1 PHE A  18       6.350 -19.994  13.460  1.00 98.12           C  
ATOM    118  CD2 PHE A  18       6.135 -22.418  13.543  1.00 98.12           C  
ATOM    119  CE1 PHE A  18       6.783 -19.987  14.797  1.00 98.12           C  
ATOM    120  CE2 PHE A  18       6.570 -22.412  14.880  1.00 98.12           C  
ATOM    121  CZ  PHE A  18       6.901 -21.196  15.505  1.00 98.12           C  
ATOM    122  N   TYR A  19       3.355 -18.993  11.816  1.00 98.12           N  
ATOM    123  CA  TYR A  19       2.652 -17.974  12.596  1.00 98.12           C  
ATOM    124  C   TYR A  19       1.133 -18.122  12.519  1.00 98.12           C  
ATOM    125  CB  TYR A  19       3.103 -16.567  12.185  1.00 98.12           C  
ATOM    126  O   TYR A  19       0.479 -18.008  13.557  1.00 98.12           O  
ATOM    127  CG  TYR A  19       4.481 -16.137  12.662  1.00 98.12           C  
ATOM    128  CD1 TYR A  19       4.984 -16.525  13.925  1.00 98.12           C  
ATOM    129  CD2 TYR A  19       5.243 -15.278  11.847  1.00 98.12           C  
ATOM    130  CE1 TYR A  19       6.242 -16.067  14.362  1.00 98.12           C  
ATOM    131  CE2 TYR A  19       6.491 -14.803  12.290  1.00 98.12           C  
ATOM    132  OH  TYR A  19       8.198 -14.734  13.957  1.00 98.12           O  
ATOM    133  CZ  TYR A  19       6.993 -15.197  13.544  1.00 98.12           C  
ATOM    134  N   ALA A  20       0.581 -18.491  11.360  1.00 97.81           N  
ATOM    135  CA  ALA A  20      -0.842 -18.786  11.219  1.00 97.81           C  
ATOM    136  C   ALA A  20      -1.267 -19.909  12.172  1.00 97.81           C  
ATOM    137  CB  ALA A  20      -1.147 -19.144   9.759  1.00 97.81           C  
ATOM    138  O   ALA A  20      -2.220 -19.749  12.931  1.00 97.81           O  
ATOM    139  N   ASN A  21      -0.512 -21.011  12.220  1.00 97.38           N  
ATOM    140  CA  ASN A  21      -0.780 -22.116  13.141  1.00 97.38           C  
ATOM    141  C   ASN A  21      -0.703 -21.681  14.612  1.00 97.38           C  
ATOM    142  CB  ASN A  21       0.206 -23.258  12.846  1.00 97.38           C  
ATOM    143  O   ASN A  21      -1.534 -22.096  15.421  1.00 97.38           O  
ATOM    144  CG  ASN A  21      -0.131 -24.007  11.569  1.00 97.38           C  
ATOM    145  ND2 ASN A  21       0.843 -24.603  10.925  1.00 97.38           N  
ATOM    146  OD1 ASN A  21      -1.272 -24.109  11.157  1.00 97.38           O  
ATOM    147  N   LYS A  22       0.262 -20.823  14.973  1.00 96.44           N  
ATOM    148  CA  LYS A  22       0.375 -20.281  16.336  1.00 96.44           C  
ATOM    149  C   LYS A  22      -0.834 -19.433  16.717  1.00 96.44           C  
ATOM    150  CB  LYS A  22       1.674 -19.473  16.497  1.00 96.44           C  
ATOM    151  O   LYS A  22      -1.373 -19.646  17.799  1.00 96.44           O  
ATOM    152  CG  LYS A  22       2.941 -20.338  16.566  1.00 96.44           C  
ATOM    153  CD  LYS A  22       3.000 -21.176  17.850  1.00 96.44           C  
ATOM    154  CE  LYS A  22       4.321 -21.946  17.910  1.00 96.44           C  
ATOM    155  NZ  LYS A  22       4.377 -22.810  19.115  1.00 96.44           N  
ATOM    156  N   VAL A  23      -1.277 -18.530  15.844  1.00 96.50           N  
ATOM    157  CA  VAL A  23      -2.475 -17.712  16.078  1.00 96.50           C  
ATOM    158  C   VAL A  23      -3.704 -18.613  16.183  1.00 96.50           C  
ATOM    159  CB  VAL A  23      -2.638 -16.647  14.977  1.00 96.50           C  
ATOM    160  O   VAL A  23      -4.388 -18.598  17.198  1.00 96.50           O  
ATOM    161  CG1 VAL A  23      -3.969 -15.894  15.083  1.00 96.50           C  
ATOM    162  CG2 VAL A  23      -1.509 -15.610  15.051  1.00 96.50           C  
ATOM    163  N   LEU A  24      -3.944 -19.480  15.196  1.00 95.81           N  
ATOM    164  CA  LEU A  24      -5.136 -20.332  15.151  1.00 95.81           C  
ATOM    165  C   LEU A  24      -5.249 -21.305  16.336  1.00 95.81           C  
ATOM    166  CB  LEU A  24      -5.166 -21.094  13.816  1.00 95.81           C  
ATOM    167  O   LEU A  24      -6.366 -21.678  16.695  1.00 95.81           O  
ATOM    168  CG  LEU A  24      -5.406 -20.205  12.580  1.00 95.81           C  
ATOM    169  CD1 LEU A  24      -5.263 -21.055  11.317  1.00 95.81           C  
ATOM    170  CD2 LEU A  24      -6.800 -19.575  12.582  1.00 95.81           C  
ATOM    171  N   SER A  25      -4.124 -21.677  16.960  1.00 95.25           N  
ATOM    172  CA  SER A  25      -4.091 -22.530  18.157  1.00 95.25           C  
ATOM    173  C   SER A  25      -4.620 -21.859  19.432  1.00 95.25           C  
ATOM    174  CB  SER A  25      -2.676 -23.075  18.380  1.00 95.25           C  
ATOM    175  O   SER A  25      -4.952 -22.557  20.391  1.00 95.25           O  
ATOM    176  OG  SER A  25      -1.767 -22.117  18.903  1.00 95.25           O  
ATOM    177  N   ILE A  26      -4.724 -20.525  19.446  1.00 94.69           N  
ATOM    178  CA  ILE A  26      -5.321 -19.768  20.549  1.00 94.69           C  
ATOM    179  C   ILE A  26      -6.835 -19.970  20.496  1.00 94.69           C  
ATOM    180  CB  ILE A  26      -4.932 -18.275  20.486  1.00 94.69           C  
ATOM    181  O   ILE A  26      -7.456 -19.808  19.439  1.00 94.69           O  
ATOM    182  CG1 ILE A  26      -3.394 -18.119  20.509  1.00 94.69           C  
ATOM    183  CG2 ILE A  26      -5.579 -17.488  21.642  1.00 94.69           C  
ATOM    184  CD1 ILE A  26      -2.925 -16.707  20.165  1.00 94.69           C  
ATOM    185  N   LYS A  27      -7.417 -20.354  21.634  1.00 92.44           N  
ATOM    186  CA  LYS A  27      -8.857 -20.570  21.774  1.00 92.44           C  
ATOM    187  C   LYS A  27      -9.538 -19.264  22.159  1.00 92.44           C  
ATOM    188  CB  LYS A  27      -9.148 -21.653  22.821  1.00 92.44           C  
ATOM    189  O   LYS A  27      -9.071 -18.589  23.067  1.00 92.44           O  
ATOM    190  CG  LYS A  27      -8.630 -23.031  22.386  1.00 92.44           C  
ATOM    191  CD  LYS A  27      -9.065 -24.090  23.401  1.00 92.44           C  
ATOM    192  CE  LYS A  27      -8.583 -25.473  22.960  1.00 92.44           C  
ATOM    193  NZ  LYS A  27      -9.064 -26.516  23.898  1.00 92.44           N  
ATOM    194  N   VAL A  28     -10.648 -18.971  21.493  1.00 92.81           N  
ATOM    195  CA  VAL A  28     -11.616 -17.972  21.951  1.00 92.81           C  
ATOM    196  C   VAL A  28     -12.576 -18.698  22.886  1.00 92.81           C  
ATOM    197  CB  VAL A  28     -12.325 -17.291  20.766  1.00 92.81           C  
ATOM    198  O   VAL A  28     -13.059 -19.777  22.550  1.00 92.81           O  
ATOM    199  CG1 VAL A  28     -13.286 -16.199  21.235  1.00 92.81           C  
ATOM    200  CG2 VAL A  28     -11.304 -16.653  19.807  1.00 92.81           C  
ATOM    201  N   THR A  29     -12.739 -18.184  24.098  1.00 92.31           N  
ATOM    202  CA  THR A  29     -13.499 -18.830  25.181  1.00 92.31           C  
ATOM    203  C   THR A  29     -14.795 -18.092  25.483  1.00 92.31           C  
ATOM    204  CB  THR A  29     -12.670 -18.928  26.466  1.00 92.31           C  
ATOM    205  O   THR A  29     -15.745 -18.707  25.961  1.00 92.31           O  
ATOM    206  CG2 THR A  29     -11.451 -19.842  26.334  1.00 92.31           C  
ATOM    207  OG1 THR A  29     -12.218 -17.664  26.876  1.00 92.31           O  
ATOM    208  N   ASP A  30     -14.837 -16.795  25.194  1.00 93.81           N  
ATOM    209  CA  ASP A  30     -16.023 -15.969  25.298  1.00 93.81           C  
ATOM    210  C   ASP A  30     -16.931 -16.151  24.075  1.00 93.81           C  
ATOM    211  CB  ASP A  30     -15.570 -14.524  25.467  1.00 93.81           C  
ATOM    212  O   ASP A  30     -16.521 -15.940  22.929  1.00 93.81           O  
ATOM    213  CG  ASP A  30     -16.742 -13.665  25.897  1.00 93.81           C  
ATOM    214  OD1 ASP A  30     -17.632 -13.450  25.041  1.00 93.81           O  
ATOM    215  OD2 ASP A  30     -16.757 -13.335  27.102  1.00 93.81           O  
ATOM    216  N   SER A  31     -18.182 -16.549  24.314  1.00 93.50           N  
ATOM    217  CA  SER A  31     -19.143 -16.819  23.242  1.00 93.50           C  
ATOM    218  C   SER A  31     -19.508 -15.568  22.447  1.00 93.50           C  
ATOM    219  CB  SER A  31     -20.415 -17.451  23.815  1.00 93.50           C  
ATOM    220  O   SER A  31     -19.789 -15.671  21.254  1.00 93.50           O  
ATOM    221  OG  SER A  31     -20.973 -16.669  24.859  1.00 93.50           O  
ATOM    222  N   ARG A  32     -19.503 -14.389  23.085  1.00 92.94           N  
ATOM    223  CA  ARG A  32     -19.849 -13.132  22.420  1.00 92.94           C  
ATOM    224  C   ARG A  32     -18.706 -12.664  21.526  1.00 92.94           C  
ATOM    225  CB  ARG A  32     -20.237 -12.083  23.478  1.00 92.94           C  
ATOM    226  O   ARG A  32     -18.950 -12.293  20.380  1.00 92.94           O  
ATOM    227  CG  ARG A  32     -20.726 -10.759  22.878  1.00 92.94           C  
ATOM    228  CD  ARG A  32     -21.933 -10.952  21.957  1.00 92.94           C  
ATOM    229  NE  ARG A  32     -22.423  -9.667  21.446  1.00 92.94           N  
ATOM    230  NH1 ARG A  32     -23.902 -10.543  19.905  1.00 92.94           N  
ATOM    231  NH2 ARG A  32     -23.636  -8.322  20.100  1.00 92.94           N  
ATOM    232  CZ  ARG A  32     -23.320  -9.526  20.489  1.00 92.94           C  
ATOM    233  N   VAL A  33     -17.465 -12.771  22.004  1.00 95.56           N  
ATOM    234  CA  VAL A  33     -16.259 -12.519  21.190  1.00 95.56           C  
ATOM    235  C   VAL A  33     -16.235 -13.436  19.963  1.00 95.56           C  
ATOM    236  CB  VAL A  33     -14.981 -12.716  22.029  1.00 95.56           C  
ATOM    237  O   VAL A  33     -15.951 -12.977  18.854  1.00 95.56           O  
ATOM    238  CG1 VAL A  33     -13.681 -12.569  21.227  1.00 95.56           C  
ATOM    239  CG2 VAL A  33     -14.922 -11.701  23.178  1.00 95.56           C  
ATOM    240  N   GLU A  34     -16.563 -14.722  20.126  1.00 94.88           N  
ATOM    241  CA  GLU A  34     -16.627 -15.674  19.012  1.00 94.88           C  
ATOM    242  C   GLU A  34     -17.717 -15.309  17.990  1.00 94.88           C  
ATOM    243  CB  GLU A  34     -16.807 -17.105  19.552  1.00 94.88           C  
ATOM    244  O   GLU A  34     -17.461 -15.329  16.783  1.00 94.88           O  
ATOM    245  CG  GLU A  34     -16.847 -18.130  18.406  1.00 94.88           C  
ATOM    246  CD  GLU A  34     -16.803 -19.598  18.854  1.00 94.88           C  
ATOM    247  OE1 GLU A  34     -16.246 -20.402  18.066  1.00 94.88           O  
ATOM    248  OE2 GLU A  34     -17.360 -19.927  19.923  1.00 94.88           O  
ATOM    249  N   GLU A  35     -18.919 -14.955  18.448  1.00 93.12           N  
ATOM    250  CA  GLU A  35     -20.033 -14.538  17.590  1.00 93.12           C  
ATOM    251  C   GLU A  35     -19.675 -13.305  16.744  1.00 93.12           C  
ATOM    252  CB  GLU A  35     -21.261 -14.264  18.471  1.00 93.12           C  
ATOM    253  O   GLU A  35     -19.819 -13.334  15.519  1.00 93.12           O  
ATOM    254  CG  GLU A  35     -22.533 -14.001  17.650  1.00 93.12           C  
ATOM    255  CD  GLU A  35     -23.707 -13.494  18.503  1.00 93.12           C  
ATOM    256  OE1 GLU A  35     -24.761 -13.193  17.904  1.00 93.12           O  
ATOM    257  OE2 GLU A  35     -23.549 -13.317  19.736  1.00 93.12           O  
ATOM    258  N   LEU A  36     -19.141 -12.257  17.378  1.00 94.12           N  
ATOM    259  CA  LEU A  36     -18.751 -11.007  16.715  1.00 94.12           C  
ATOM    260  C   LEU A  36     -17.618 -11.229  15.710  1.00 94.12           C  
ATOM    261  CB  LEU A  36     -18.327  -9.992  17.788  1.00 94.12           C  
ATOM    262  O   LEU A  36     -17.721 -10.824  14.551  1.00 94.12           O  
ATOM    263  CG  LEU A  36     -19.489  -9.483  18.660  1.00 94.12           C  
ATOM    264  CD1 LEU A  36     -18.905  -8.763  19.869  1.00 94.12           C  
ATOM    265  CD2 LEU A  36     -20.403  -8.529  17.892  1.00 94.12           C  
ATOM    266  N   SER A  37     -16.579 -11.970  16.109  1.00 94.69           N  
ATOM    267  CA  SER A  37     -15.473 -12.335  15.212  1.00 94.69           C  
ATOM    268  C   SER A  37     -15.978 -13.102  13.985  1.00 94.69           C  
ATOM    269  CB  SER A  37     -14.457 -13.221  15.936  1.00 94.69           C  
ATOM    270  O   SER A  37     -15.503 -12.904  12.865  1.00 94.69           O  
ATOM    271  OG  SER A  37     -13.943 -12.603  17.091  1.00 94.69           O  
ATOM    272  N   ASN A  38     -16.969 -13.981  14.171  1.00 93.25           N  
ATOM    273  CA  ASN A  38     -17.594 -14.718  13.079  1.00 93.25           C  
ATOM    274  C   ASN A  38     -18.414 -13.818  12.151  1.00 93.25           C  
ATOM    275  CB  ASN A  38     -18.457 -15.852  13.654  1.00 93.25           C  
ATOM    276  O   ASN A  38     -18.340 -14.015  10.936  1.00 93.25           O  
ATOM    277  CG  ASN A  38     -17.639 -17.051  14.075  1.00 93.25           C  
ATOM    278  ND2 ASN A  38     -18.022 -17.734  15.122  1.00 93.25           N  
ATOM    279  OD1 ASN A  38     -16.693 -17.436  13.402  1.00 93.25           O  
ATOM    280  N   ALA A  39     -19.164 -12.856  12.691  1.00 91.75           N  
ATOM    281  CA  ALA A  39     -19.933 -11.895  11.904  1.00 91.75           C  
ATOM    282  C   ALA A  39     -19.015 -11.035  11.023  1.00 91.75           C  
ATOM    283  CB  ALA A  39     -20.780 -11.042  12.857  1.00 91.75           C  
ATOM    284  O   ALA A  39     -19.217 -10.976   9.806  1.00 91.75           O  
ATOM    285  N   ILE A  40     -17.947 -10.481  11.609  1.00 94.81           N  
ATOM    286  CA  ILE A  40     -16.923  -9.716  10.884  1.00 94.81           C  
ATOM    287  C   ILE A  40     -16.312 -10.588   9.783  1.00 94.81           C  
ATOM    288  CB  ILE A  40     -15.849  -9.183  11.861  1.00 94.81           C  
ATOM    289  O   ILE A  40     -16.346 -10.238   8.606  1.00 94.81           O  
ATOM    290  CG1 ILE A  40     -16.460  -8.165  12.853  1.00 94.81           C  
ATOM    291  CG2 ILE A  40     -14.700  -8.522  11.078  1.00 94.81           C  
ATOM    292  CD1 ILE A  40     -15.577  -7.913  14.083  1.00 94.81           C  
ATOM    293  N   ARG A  41     -15.852 -11.798  10.123  1.00 94.44           N  
ATOM    294  CA  ARG A  41     -15.260 -12.723   9.147  1.00 94.44           C  
ATOM    295  C   ARG A  41     -16.203 -13.048   7.987  1.00 94.44           C  
ATOM    296  CB  ARG A  41     -14.811 -13.982   9.890  1.00 94.44           C  
ATOM    297  O   ARG A  41     -15.763 -13.103   6.840  1.00 94.44           O  
ATOM    298  CG  ARG A  41     -14.096 -14.970   8.961  1.00 94.44           C  
ATOM    299  CD  ARG A  41     -13.457 -16.095   9.774  1.00 94.44           C  
ATOM    300  NE  ARG A  41     -14.462 -16.926  10.473  1.00 94.44           N  
ATOM    301  NH1 ARG A  41     -13.003 -18.518  11.215  1.00 94.44           N  
ATOM    302  NH2 ARG A  41     -15.157 -18.735  11.683  1.00 94.44           N  
ATOM    303  CZ  ARG A  41     -14.214 -18.050  11.115  1.00 94.44           C  
ATOM    304  N   GLN A  42     -17.484 -13.293   8.256  1.00 90.75           N  
ATOM    305  CA  GLN A  42     -18.465 -13.566   7.204  1.00 90.75           C  
ATOM    306  C   GLN A  42     -18.666 -12.350   6.292  1.00 90.75           C  
ATOM    307  CB  GLN A  42     -19.798 -14.008   7.819  1.00 90.75           C  
ATOM    308  O   GLN A  42     -18.665 -12.519   5.069  1.00 90.75           O  
ATOM    309  CG  GLN A  42     -19.744 -15.444   8.361  1.00 90.75           C  
ATOM    310  CD  GLN A  42     -21.051 -15.851   9.035  1.00 90.75           C  
ATOM    311  NE2 GLN A  42     -21.025 -16.782   9.962  1.00 90.75           N  
ATOM    312  OE1 GLN A  42     -22.128 -15.385   8.715  1.00 90.75           O  
ATOM    313  N   GLY A  43     -18.772 -11.147   6.865  1.00 91.00           N  
ATOM    314  CA  GLY A  43     -18.875  -9.890   6.122  1.00 91.00           C  
ATOM    315  C   GLY A  43     -17.666  -9.647   5.218  1.00 91.00           C  
ATOM    316  O   GLY A  43     -17.829  -9.463   4.008  1.00 91.00           O  
ATOM    317  N   SER A  44     -16.451  -9.760   5.763  1.00 93.81           N  
ATOM    318  CA  SER A  44     -15.208  -9.560   5.007  1.00 93.81           C  
ATOM    319  C   SER A  44     -15.080 -10.558   3.855  1.00 93.81           C  
ATOM    320  CB  SER A  44     -13.987  -9.664   5.930  1.00 93.81           C  
ATOM    321  O   SER A  44     -14.825 -10.169   2.713  1.00 93.81           O  
ATOM    322  OG  SER A  44     -14.125  -8.866   7.084  1.00 93.81           O  
ATOM    323  N   MET A  45     -15.349 -11.846   4.103  1.00 92.31           N  
ATOM    324  CA  MET A  45     -15.277 -12.870   3.057  1.00 92.31           C  
ATOM    325  C   MET A  45     -16.350 -12.695   1.974  1.00 92.31           C  
ATOM    326  CB  MET A  45     -15.382 -14.273   3.676  1.00 92.31           C  
ATOM    327  O   MET A  45     -16.093 -12.979   0.799  1.00 92.31           O  
ATOM    328  CG  MET A  45     -14.163 -14.677   4.520  1.00 92.31           C  
ATOM    329  SD  MET A  45     -12.520 -14.462   3.783  1.00 92.31           S  
ATOM    330  CE  MET A  45     -12.748 -15.202   2.155  1.00 92.31           C  
ATOM    331  N   ALA A  46     -17.549 -12.231   2.341  1.00 89.94           N  
ATOM    332  CA  ALA A  46     -18.615 -11.942   1.389  1.00 89.94           C  
ATOM    333  C   ALA A  46     -18.247 -10.766   0.472  1.00 89.94           C  
ATOM    334  CB  ALA A  46     -19.916 -11.682   2.155  1.00 89.94           C  
ATOM    335  O   ALA A  46     -18.413 -10.876  -0.749  1.00 89.94           O  
ATOM    336  N   PHE A  47     -17.704  -9.683   1.037  1.00 91.31           N  
ATOM    337  CA  PHE A  47     -17.209  -8.544   0.266  1.00 91.31           C  
ATOM    338  C   PHE A  47     -16.074  -8.960  -0.672  1.00 91.31           C  
ATOM    339  CB  PHE A  47     -16.752  -7.423   1.204  1.00 91.31           C  
ATOM    340  O   PHE A  47     -16.177  -8.743  -1.879  1.00 91.31           O  
ATOM    341  CG  PHE A  47     -16.176  -6.245   0.441  1.00 91.31           C  
ATOM    342  CD1 PHE A  47     -14.790  -6.146   0.218  1.00 91.31           C  
ATOM    343  CD2 PHE A  47     -17.037  -5.271  -0.093  1.00 91.31           C  
ATOM    344  CE1 PHE A  47     -14.266  -5.058  -0.500  1.00 91.31           C  
ATOM    345  CE2 PHE A  47     -16.515  -4.201  -0.841  1.00 91.31           C  
ATOM    346  CZ  PHE A  47     -15.128  -4.086  -1.031  1.00 91.31           C  
ATOM    347  N   LEU A  48     -15.046  -9.642  -0.153  1.00 91.19           N  
ATOM    348  CA  LEU A  48     -13.886 -10.071  -0.939  1.00 91.19           C  
ATOM    349  C   LEU A  48     -14.297 -10.924  -2.143  1.00 91.19           C  
ATOM    350  CB  LEU A  48     -12.931 -10.849  -0.017  1.00 91.19           C  
ATOM    351  O   LEU A  48     -13.840 -10.698  -3.262  1.00 91.19           O  
ATOM    352  CG  LEU A  48     -11.573 -11.164  -0.669  1.00 91.19           C  
ATOM    353  CD1 LEU A  48     -10.798  -9.890  -1.002  1.00 91.19           C  
ATOM    354  CD2 LEU A  48     -10.722 -12.050   0.235  1.00 91.19           C  
ATOM    355  N   LYS A  49     -15.225 -11.869  -1.939  1.00 92.00           N  
ATOM    356  CA  LYS A  49     -15.761 -12.706  -3.019  1.00 92.00           C  
ATOM    357  C   LYS A  49     -16.470 -11.877  -4.092  1.00 92.00           C  
ATOM    358  CB  LYS A  49     -16.689 -13.767  -2.411  1.00 92.00           C  
ATOM    359  O   LYS A  49     -16.268 -12.127  -5.282  1.00 92.00           O  
ATOM    360  CG  LYS A  49     -17.219 -14.737  -3.476  1.00 92.00           C  
ATOM    361  CD  LYS A  49     -18.107 -15.811  -2.842  1.00 92.00           C  
ATOM    362  CE  LYS A  49     -18.632 -16.743  -3.938  1.00 92.00           C  
ATOM    363  NZ  LYS A  49     -19.509 -17.799  -3.378  1.00 92.00           N  
ATOM    364  N   ARG A  50     -17.310 -10.911  -3.698  1.00 92.19           N  
ATOM    365  CA  ARG A  50     -18.017 -10.027  -4.643  1.00 92.19           C  
ATOM    366  C   ARG A  50     -17.029  -9.134  -5.397  1.00 92.19           C  
ATOM    367  CB  ARG A  50     -19.071  -9.179  -3.910  1.00 92.19           C  
ATOM    368  O   ARG A  50     -17.100  -9.069  -6.621  1.00 92.19           O  
ATOM    369  CG  ARG A  50     -20.303  -9.966  -3.426  1.00 92.19           C  
ATOM    370  CD  ARG A  50     -21.224  -9.034  -2.618  1.00 92.19           C  
ATOM    371  NE  ARG A  50     -22.456  -9.695  -2.129  1.00 92.19           N  
ATOM    372  NH1 ARG A  50     -23.605  -7.804  -1.406  1.00 92.19           N  
ATOM    373  NH2 ARG A  50     -24.511  -9.801  -1.132  1.00 92.19           N  
ATOM    374  CZ  ARG A  50     -23.505  -9.098  -1.565  1.00 92.19           C  
ATOM    375  N   MET A  51     -16.075  -8.534  -4.689  1.00 92.88           N  
ATOM    376  CA  MET A  51     -15.029  -7.686  -5.256  1.00 92.88           C  
ATOM    377  C   MET A  51     -14.189  -8.437  -6.290  1.00 92.88           C  
ATOM    378  CB  MET A  51     -14.185  -7.114  -4.110  1.00 92.88           C  
ATOM    379  O   MET A  51     -14.103  -8.000  -7.434  1.00 92.88           O  
ATOM    380  CG  MET A  51     -13.135  -6.129  -4.625  1.00 92.88           C  
ATOM    381  SD  MET A  51     -12.152  -5.347  -3.328  1.00 92.88           S  
ATOM    382  CE  MET A  51     -11.136  -6.735  -2.772  1.00 92.88           C  
ATOM    383  N   TYR A  52     -13.657  -9.612  -5.949  1.00 93.19           N  
ATOM    384  CA  TYR A  52     -12.875 -10.416  -6.895  1.00 93.19           C  
ATOM    385  C   TYR A  52     -13.699 -10.916  -8.081  1.00 93.19           C  
ATOM    386  CB  TYR A  52     -12.197 -11.576  -6.156  1.00 93.19           C  
ATOM    387  O   TYR A  52     -13.172 -11.003  -9.186  1.00 93.19           O  
ATOM    388  CG  TYR A  52     -11.041 -11.210  -5.237  1.00 93.19           C  
ATOM    389  CD1 TYR A  52     -10.510  -9.901  -5.185  1.00 93.19           C  
ATOM    390  CD2 TYR A  52     -10.446 -12.226  -4.462  1.00 93.19           C  
ATOM    391  CE1 TYR A  52      -9.394  -9.612  -4.382  1.00 93.19           C  
ATOM    392  CE2 TYR A  52      -9.337 -11.935  -3.642  1.00 93.19           C  
ATOM    393  OH  TYR A  52      -7.755 -10.340  -2.801  1.00 93.19           O  
ATOM    394  CZ  TYR A  52      -8.810 -10.628  -3.604  1.00 93.19           C  
ATOM    395  N   SER A  53     -14.999 -11.170  -7.907  1.00 92.94           N  
ATOM    396  CA  SER A  53     -15.871 -11.514  -9.038  1.00 92.94           C  
ATOM    397  C   SER A  53     -15.971 -10.358 -10.041  1.00 92.94           C  
ATOM    398  CB  SER A  53     -17.271 -11.910  -8.562  1.00 92.94           C  
ATOM    399  O   SER A  53     -15.872 -10.587 -11.243  1.00 92.94           O  
ATOM    400  OG  SER A  53     -17.221 -13.000  -7.659  1.00 92.94           O  
ATOM    401  N   TRP A  54     -16.103  -9.115  -9.567  1.00 92.12           N  
ATOM    402  CA  TRP A  54     -16.144  -7.929 -10.433  1.00 92.12           C  
ATOM    403  C   TRP A  54     -14.791  -7.663 -11.096  1.00 92.12           C  
ATOM    404  CB  TRP A  54     -16.613  -6.712  -9.625  1.00 92.12           C  
ATOM    405  O   TRP A  54     -14.725  -7.476 -12.309  1.00 92.12           O  
ATOM    406  CG  TRP A  54     -18.091  -6.640  -9.394  1.00 92.12           C  
ATOM    407  CD1 TRP A  54     -18.869  -7.626  -8.891  1.00 92.12           C  
ATOM    408  CD2 TRP A  54     -18.996  -5.531  -9.681  1.00 92.12           C  
ATOM    409  CE2 TRP A  54     -20.325  -5.940  -9.358  1.00 92.12           C  
ATOM    410  CE3 TRP A  54     -18.833  -4.216 -10.165  1.00 92.12           C  
ATOM    411  NE1 TRP A  54     -20.186  -7.220  -8.871  1.00 92.12           N  
ATOM    412  CH2 TRP A  54     -21.241  -3.810 -10.034  1.00 92.12           C  
ATOM    413  CZ2 TRP A  54     -21.439  -5.109  -9.541  1.00 92.12           C  
ATOM    414  CZ3 TRP A  54     -19.942  -3.363 -10.323  1.00 92.12           C  
ATOM    415  N   ILE A  55     -13.707  -7.726 -10.320  1.00 92.38           N  
ATOM    416  CA  ILE A  55     -12.348  -7.520 -10.833  1.00 92.38           C  
ATOM    417  C   ILE A  55     -11.968  -8.613 -11.845  1.00 92.38           C  
ATOM    418  CB  ILE A  55     -11.339  -7.422  -9.668  1.00 92.38           C  
ATOM    419  O   ILE A  55     -11.278  -8.324 -12.816  1.00 92.38           O  
ATOM    420  CG1 ILE A  55     -11.644  -6.207  -8.762  1.00 92.38           C  
ATOM    421  CG2 ILE A  55      -9.910  -7.288 -10.220  1.00 92.38           C  
ATOM    422  CD1 ILE A  55     -10.852  -6.208  -7.446  1.00 92.38           C  
ATOM    423  N   SER A  56     -12.457  -9.849 -11.699  1.00 93.88           N  
ATOM    424  CA  SER A  56     -12.154 -10.930 -12.649  1.00 93.88           C  
ATOM    425  C   SER A  56     -12.603 -10.618 -14.079  1.00 93.88           C  
ATOM    426  CB  SER A  56     -12.752 -12.263 -12.189  1.00 93.88           C  
ATOM    427  O   SER A  56     -11.894 -10.954 -15.024  1.00 93.88           O  
ATOM    428  OG  SER A  56     -14.155 -12.335 -12.372  1.00 93.88           O  
ATOM    429  N   VAL A  57     -13.729  -9.914 -14.251  1.00 93.00           N  
ATOM    430  CA  VAL A  57     -14.195  -9.460 -15.570  1.00 93.00           C  
ATOM    431  C   VAL A  57     -13.178  -8.499 -16.178  1.00 93.00           C  
ATOM    432  CB  VAL A  57     -15.574  -8.778 -15.468  1.00 93.00           C  
ATOM    433  O   VAL A  57     -12.819  -8.626 -17.346  1.00 93.00           O  
ATOM    434  CG1 VAL A  57     -16.068  -8.278 -16.831  1.00 93.00           C  
ATOM    435  CG2 VAL A  57     -16.627  -9.743 -14.908  1.00 93.00           C  
ATOM    436  N   PHE A  58     -12.670  -7.574 -15.367  1.00 90.38           N  
ATOM    437  CA  PHE A  58     -11.652  -6.622 -15.782  1.00 90.38           C  
ATOM    438  C   PHE A  58     -10.325  -7.306 -16.145  1.00 90.38           C  
ATOM    439  CB  PHE A  58     -11.480  -5.589 -14.665  1.00 90.38           C  
ATOM    440  O   PHE A  58      -9.752  -7.025 -17.196  1.00 90.38           O  
ATOM    441  CG  PHE A  58     -10.475  -4.549 -15.059  1.00 90.38           C  
ATOM    442  CD1 PHE A  58      -9.129  -4.689 -14.675  1.00 90.38           C  
ATOM    443  CD2 PHE A  58     -10.878  -3.511 -15.914  1.00 90.38           C  
ATOM    444  CE1 PHE A  58      -8.178  -3.794 -15.180  1.00 90.38           C  
ATOM    445  CE2 PHE A  58      -9.923  -2.632 -16.435  1.00 90.38           C  
ATOM    446  CZ  PHE A  58      -8.578  -2.802 -16.094  1.00 90.38           C  
ATOM    447  N   VAL A  59      -9.875  -8.260 -15.325  1.00 95.31           N  
ATOM    448  CA  VAL A  59      -8.688  -9.086 -15.600  1.00 95.31           C  
ATOM    449  C   VAL A  59      -8.851  -9.824 -16.930  1.00 95.31           C  
ATOM    450  CB  VAL A  59      -8.434 -10.065 -14.434  1.00 95.31           C  
ATOM    451  O   VAL A  59      -7.943  -9.810 -17.749  1.00 95.31           O  
ATOM    452  CG1 VAL A  59      -7.360 -11.128 -14.707  1.00 95.31           C  
ATOM    453  CG2 VAL A  59      -7.990  -9.301 -13.180  1.00 95.31           C  
ATOM    454  N   VAL A  60     -10.015 -10.413 -17.212  1.00 96.50           N  
ATOM    455  CA  VAL A  60     -10.254 -11.073 -18.506  1.00 96.50           C  
ATOM    456  C   VAL A  60     -10.160 -10.081 -19.668  1.00 96.50           C  
ATOM    457  CB  VAL A  60     -11.599 -11.819 -18.502  1.00 96.50           C  
ATOM    458  O   VAL A  60      -9.519 -10.392 -20.669  1.00 96.50           O  
ATOM    459  CG1 VAL A  60     -12.001 -12.328 -19.893  1.00 96.50           C  
ATOM    460  CG2 VAL A  60     -11.519 -13.046 -17.583  1.00 96.50           C  
ATOM    461  N   ILE A  61     -10.743  -8.885 -19.539  1.00 94.56           N  
ATOM    462  CA  ILE A  61     -10.667  -7.848 -20.581  1.00 94.56           C  
ATOM    463  C   ILE A  61      -9.210  -7.460 -20.851  1.00 94.56           C  
ATOM    464  CB  ILE A  61     -11.538  -6.625 -20.208  1.00 94.56           C  
ATOM    465  O   ILE A  61      -8.784  -7.487 -22.004  1.00 94.56           O  
ATOM    466  CG1 ILE A  61     -13.035  -7.006 -20.265  1.00 94.56           C  
ATOM    467  CG2 ILE A  61     -11.266  -5.434 -21.150  1.00 94.56           C  
ATOM    468  CD1 ILE A  61     -13.955  -5.990 -19.574  1.00 94.56           C  
ATOM    469  N   LEU A  62      -8.423  -7.157 -19.815  1.00 94.75           N  
ATOM    470  CA  LEU A  62      -7.009  -6.818 -19.990  1.00 94.75           C  
ATOM    471  C   LEU A  62      -6.183  -7.981 -20.534  1.00 94.75           C  
ATOM    472  CB  LEU A  62      -6.394  -6.341 -18.668  1.00 94.75           C  
ATOM    473  O   LEU A  62      -5.338  -7.761 -21.393  1.00 94.75           O  
ATOM    474  CG  LEU A  62      -6.581  -4.853 -18.345  1.00 94.75           C  
ATOM    475  CD1 LEU A  62      -5.702  -4.540 -17.138  1.00 94.75           C  
ATOM    476  CD2 LEU A  62      -6.133  -3.936 -19.485  1.00 94.75           C  
ATOM    477  N   ALA A  63      -6.439  -9.212 -20.094  1.00 97.12           N  
ATOM    478  CA  ALA A  63      -5.749 -10.384 -20.620  1.00 97.12           C  
ATOM    479  C   ALA A  63      -5.995 -10.551 -22.127  1.00 97.12           C  
ATOM    480  CB  ALA A  63      -6.207 -11.623 -19.842  1.00 97.12           C  
ATOM    481  O   ALA A  63      -5.067 -10.906 -22.854  1.00 97.12           O  
ATOM    482  N   VAL A  64      -7.215 -10.263 -22.600  1.00 96.56           N  
ATOM    483  CA  VAL A  64      -7.537 -10.230 -24.033  1.00 96.56           C  
ATOM    484  C   VAL A  64      -6.801  -9.087 -24.722  1.00 96.56           C  
ATOM    485  CB  VAL A  64      -9.057 -10.148 -24.276  1.00 96.56           C  
ATOM    486  O   VAL A  64      -6.156  -9.339 -25.730  1.00 96.56           O  
ATOM    487  CG1 VAL A  64      -9.408  -9.915 -25.753  1.00 96.56           C  
ATOM    488  CG2 VAL A  64      -9.739 -11.456 -23.855  1.00 96.56           C  
ATOM    489  N   LEU A  65      -6.832  -7.868 -24.172  1.00 95.31           N  
ATOM    490  CA  LEU A  65      -6.134  -6.726 -24.771  1.00 95.31           C  
ATOM    491  C   LEU A  65      -4.628  -6.970 -24.894  1.00 95.31           C  
ATOM    492  CB  LEU A  65      -6.412  -5.437 -23.979  1.00 95.31           C  
ATOM    493  O   LEU A  65      -4.082  -6.748 -25.968  1.00 95.31           O  
ATOM    494  CG  LEU A  65      -7.854  -4.908 -24.083  1.00 95.31           C  
ATOM    495  CD1 LEU A  65      -7.975  -3.609 -23.288  1.00 95.31           C  
ATOM    496  CD2 LEU A  65      -8.286  -4.615 -25.520  1.00 95.31           C  
ATOM    497  N   ILE A  66      -3.977  -7.492 -23.852  1.00 95.81           N  
ATOM    498  CA  ILE A  66      -2.568  -7.908 -23.903  1.00 95.81           C  
ATOM    499  C   ILE A  66      -2.391  -8.959 -25.001  1.00 95.81           C  
ATOM    500  CB  ILE A  66      -2.101  -8.427 -22.522  1.00 95.81           C  
ATOM    501  O   ILE A  66      -1.558  -8.791 -25.880  1.00 95.81           O  
ATOM    502  CG1 ILE A  66      -2.081  -7.274 -21.492  1.00 95.81           C  
ATOM    503  CG2 ILE A  66      -0.710  -9.085 -22.604  1.00 95.81           C  
ATOM    504  CD1 ILE A  66      -1.956  -7.755 -20.042  1.00 95.81           C  
ATOM    505  N   SER A  67      -3.234  -9.997 -25.022  1.00 96.06           N  
ATOM    506  CA  SER A  67      -3.142 -11.070 -26.018  1.00 96.06           C  
ATOM    507  C   SER A  67      -3.266 -10.585 -27.463  1.00 96.06           C  
ATOM    508  CB  SER A  67      -4.253 -12.104 -25.814  1.00 96.06           C  
ATOM    509  O   SER A  67      -2.752 -11.261 -28.352  1.00 96.06           O  
ATOM    510  OG  SER A  67      -4.042 -13.200 -26.680  1.00 96.06           O  
ATOM    511  N   THR A  68      -4.033  -9.521 -27.713  1.00 95.19           N  
ATOM    512  CA  THR A  68      -4.376  -9.074 -29.071  1.00 95.19           C  
ATOM    513  C   THR A  68      -3.592  -7.859 -29.538  1.00 95.19           C  
ATOM    514  CB  THR A  68      -5.872  -8.753 -29.202  1.00 95.19           C  
ATOM    515  O   THR A  68      -3.468  -7.671 -30.743  1.00 95.19           O  
ATOM    516  CG2 THR A  68      -6.748  -9.992 -29.007  1.00 95.19           C  
ATOM    517  OG1 THR A  68      -6.294  -7.776 -28.273  1.00 95.19           O  
ATOM    518  N   LEU A  69      -3.135  -7.011 -28.615  1.00 94.69           N  
ATOM    519  CA  LEU A  69      -2.471  -5.749 -28.942  1.00 94.69           C  
ATOM    520  C   LEU A  69      -0.951  -5.831 -28.805  1.00 94.69           C  
ATOM    521  CB  LEU A  69      -3.037  -4.600 -28.088  1.00 94.69           C  
ATOM    522  O   LEU A  69      -0.276  -5.025 -29.430  1.00 94.69           O  
ATOM    523  CG  LEU A  69      -4.553  -4.353 -28.205  1.00 94.69           C  
ATOM    524  CD1 LEU A  69      -4.961  -3.173 -27.320  1.00 94.69           C  
ATOM    525  CD2 LEU A  69      -4.986  -4.042 -29.638  1.00 94.69           C  
ATOM    526  N   THR A  70      -0.402  -6.776 -28.032  1.00 92.94           N  
ATOM    527  CA  THR A  70       1.055  -6.944 -27.904  1.00 92.94           C  
ATOM    528  C   THR A  70       1.531  -8.201 -28.631  1.00 92.94           C  
ATOM    529  CB  THR A  70       1.547  -6.898 -26.445  1.00 92.94           C  
ATOM    530  O   THR A  70       0.882  -9.249 -28.592  1.00 92.94           O  
ATOM    531  CG2 THR A  70       0.928  -5.758 -25.635  1.00 92.94           C  
ATOM    532  OG1 THR A  70       1.297  -8.082 -25.728  1.00 92.94           O  
ATOM    533  N   GLU A  71       2.689  -8.122 -29.293  1.00 89.75           N  
ATOM    534  CA  GLU A  71       3.227  -9.236 -30.095  1.00 89.75           C  
ATOM    535  C   GLU A  71       3.580 -10.470 -29.248  1.00 89.75           C  
ATOM    536  CB  GLU A  71       4.482  -8.780 -30.852  1.00 89.75           C  
ATOM    537  O   GLU A  71       3.480 -11.609 -29.699  1.00 89.75           O  
ATOM    538  CG  GLU A  71       4.220  -7.643 -31.852  1.00 89.75           C  
ATOM    539  CD  GLU A  71       5.420  -7.397 -32.784  1.00 89.75           C  
ATOM    540  OE1 GLU A  71       5.193  -6.812 -33.867  1.00 89.75           O  
ATOM    541  OE2 GLU A  71       6.535  -7.860 -32.450  1.00 89.75           O  
ATOM    542  N   TRP A  72       3.967 -10.249 -27.993  1.00 92.62           N  
ATOM    543  CA  TRP A  72       4.343 -11.280 -27.023  1.00 92.62           C  
ATOM    544  C   TRP A  72       3.182 -11.708 -26.109  1.00 92.62           C  
ATOM    545  CB  TRP A  72       5.542 -10.737 -26.243  1.00 92.62           C  
ATOM    546  O   TRP A  72       3.339 -12.587 -25.253  1.00 92.62           O  
ATOM    547  CG  TRP A  72       5.327  -9.391 -25.630  1.00 92.62           C  
ATOM    548  CD1 TRP A  72       5.711  -8.200 -26.147  1.00 92.62           C  
ATOM    549  CD2 TRP A  72       4.667  -9.085 -24.372  1.00 92.62           C  
ATOM    550  CE2 TRP A  72       4.673  -7.672 -24.190  1.00 92.62           C  
ATOM    551  CE3 TRP A  72       4.085  -9.874 -23.358  1.00 92.62           C  
ATOM    552  NE1 TRP A  72       5.314  -7.180 -25.305  1.00 92.62           N  
ATOM    553  CH2 TRP A  72       3.574  -7.889 -22.053  1.00 92.62           C  
ATOM    554  CZ2 TRP A  72       4.138  -7.074 -23.046  1.00 92.62           C  
ATOM    555  CZ3 TRP A  72       3.542  -9.280 -22.208  1.00 92.62           C  
ATOM    556  N   GLY A  73       2.003 -11.101 -26.281  1.00 92.25           N  
ATOM    557  CA  GLY A  73       0.838 -11.316 -25.433  1.00 92.25           C  
ATOM    558  C   GLY A  73       0.281 -12.735 -25.514  1.00 92.25           C  
ATOM    559  O   GLY A  73      -0.009 -13.343 -24.480  1.00 92.25           O  
ATOM    560  N   TYR A  74       0.162 -13.294 -26.725  1.00 93.94           N  
ATOM    561  CA  TYR A  74      -0.405 -14.628 -26.928  1.00 93.94           C  
ATOM    562  C   TYR A  74       0.651 -15.754 -26.876  1.00 93.94           C  
ATOM    563  CB  TYR A  74      -1.191 -14.712 -28.242  1.00 93.94           C  
ATOM    564  O   TYR A  74       1.591 -15.748 -27.668  1.00 93.94           O  
ATOM    565  CG  TYR A  74      -1.868 -16.063 -28.436  1.00 93.94           C  
ATOM    566  CD1 TYR A  74      -1.245 -17.061 -29.210  1.00 93.94           C  
ATOM    567  CD2 TYR A  74      -3.097 -16.338 -27.805  1.00 93.94           C  
ATOM    568  CE1 TYR A  74      -1.855 -18.321 -29.369  1.00 93.94           C  
ATOM    569  CE2 TYR A  74      -3.717 -17.593 -27.966  1.00 93.94           C  
ATOM    570  OH  TYR A  74      -3.695 -19.795 -28.915  1.00 93.94           O  
ATOM    571  CZ  TYR A  74      -3.096 -18.585 -28.755  1.00 93.94           C  
ATOM    572  N   PRO A  75       0.467 -16.800 -26.045  1.00 94.31           N  
ATOM    573  CA  PRO A  75      -0.386 -16.849 -24.854  1.00 94.31           C  
ATOM    574  C   PRO A  75       0.332 -16.328 -23.596  1.00 94.31           C  
ATOM    575  CB  PRO A  75      -0.727 -18.334 -24.719  1.00 94.31           C  
ATOM    576  O   PRO A  75      -0.305 -16.129 -22.561  1.00 94.31           O  
ATOM    577  CG  PRO A  75       0.553 -19.031 -25.182  1.00 94.31           C  
ATOM    578  CD  PRO A  75       1.092 -18.100 -26.270  1.00 94.31           C  
ATOM    579  N   TRP A  76       1.659 -16.179 -23.646  1.00 95.62           N  
ATOM    580  CA  TRP A  76       2.491 -16.103 -22.447  1.00 95.62           C  
ATOM    581  C   TRP A  76       2.351 -14.788 -21.687  1.00 95.62           C  
ATOM    582  CB  TRP A  76       3.944 -16.411 -22.808  1.00 95.62           C  
ATOM    583  O   TRP A  76       2.256 -14.832 -20.462  1.00 95.62           O  
ATOM    584  CG  TRP A  76       4.160 -17.798 -23.328  1.00 95.62           C  
ATOM    585  CD1 TRP A  76       4.633 -18.121 -24.552  1.00 95.62           C  
ATOM    586  CD2 TRP A  76       3.937 -19.066 -22.636  1.00 95.62           C  
ATOM    587  CE2 TRP A  76       4.304 -20.128 -23.515  1.00 95.62           C  
ATOM    588  CE3 TRP A  76       3.470 -19.423 -21.352  1.00 95.62           C  
ATOM    589  NE1 TRP A  76       4.721 -19.495 -24.666  1.00 95.62           N  
ATOM    590  CH2 TRP A  76       3.761 -21.798 -21.848  1.00 95.62           C  
ATOM    591  CZ2 TRP A  76       4.221 -21.476 -23.137  1.00 95.62           C  
ATOM    592  CZ3 TRP A  76       3.386 -20.773 -20.959  1.00 95.62           C  
ATOM    593  N   GLY A  77       2.247 -13.649 -22.376  1.00 95.56           N  
ATOM    594  CA  GLY A  77       1.997 -12.362 -21.725  1.00 95.56           C  
ATOM    595  C   GLY A  77       0.681 -12.342 -20.946  1.00 95.56           C  
ATOM    596  O   GLY A  77       0.649 -11.956 -19.777  1.00 95.56           O  
ATOM    597  N   SER A  78      -0.399 -12.854 -21.541  1.00 96.75           N  
ATOM    598  CA  SER A  78      -1.697 -12.968 -20.865  1.00 96.75           C  
ATOM    599  C   SER A  78      -1.669 -13.965 -19.705  1.00 96.75           C  
ATOM    600  CB  SER A  78      -2.774 -13.378 -21.866  1.00 96.75           C  
ATOM    601  O   SER A  78      -2.277 -13.711 -18.665  1.00 96.75           O  
ATOM    602  OG  SER A  78      -2.827 -12.418 -22.894  1.00 96.75           O  
ATOM    603  N   VAL A  79      -0.948 -15.085 -19.842  1.00 97.00           N  
ATOM    604  CA  VAL A  79      -0.766 -16.064 -18.755  1.00 97.00           C  
ATOM    605  C   VAL A  79      -0.004 -15.446 -17.583  1.00 97.00           C  
ATOM    606  CB  VAL A  79      -0.063 -17.338 -19.268  1.00 97.00           C  
ATOM    607  O   VAL A  79      -0.433 -15.599 -16.440  1.00 97.00           O  
ATOM    608  CG1 VAL A  79       0.428 -18.259 -18.140  1.00 97.00           C  
ATOM    609  CG2 VAL A  79      -1.027 -18.169 -20.126  1.00 97.00           C  
ATOM    610  N   ALA A  80       1.085 -14.724 -17.846  1.00 97.50           N  
ATOM    611  CA  ALA A  80       1.871 -14.046 -16.821  1.00 97.50           C  
ATOM    612  C   ALA A  80       1.058 -12.954 -16.108  1.00 97.50           C  
ATOM    613  CB  ALA A  80       3.124 -13.489 -17.491  1.00 97.50           C  
ATOM    614  O   ALA A  80       1.050 -12.896 -14.877  1.00 97.50           O  
ATOM    615  N   PHE A  81       0.287 -12.164 -16.860  1.00 97.75           N  
ATOM    616  CA  PHE A  81      -0.653 -11.191 -16.306  1.00 97.75           C  
ATOM    617  C   PHE A  81      -1.687 -11.834 -15.371  1.00 97.75           C  
ATOM    618  CB  PHE A  81      -1.317 -10.434 -17.461  1.00 97.75           C  
ATOM    619  O   PHE A  81      -1.853 -11.407 -14.226  1.00 97.75           O  
ATOM    620  CG  PHE A  81      -2.485  -9.586 -17.023  1.00 97.75           C  
ATOM    621  CD1 PHE A  81      -3.789 -10.079 -17.169  1.00 97.75           C  
ATOM    622  CD2 PHE A  81      -2.272  -8.336 -16.418  1.00 97.75           C  
ATOM    623  CE1 PHE A  81      -4.872  -9.331 -16.693  1.00 97.75           C  
ATOM    624  CE2 PHE A  81      -3.366  -7.589 -15.946  1.00 97.75           C  
ATOM    625  CZ  PHE A  81      -4.669  -8.089 -16.075  1.00 97.75           C  
ATOM    626  N   VAL A  82      -2.350 -12.907 -15.813  1.00 98.19           N  
ATOM    627  CA  VAL A  82      -3.325 -13.621 -14.975  1.00 98.19           C  
ATOM    628  C   VAL A  82      -2.646 -14.238 -13.750  1.00 98.19           C  
ATOM    629  CB  VAL A  82      -4.092 -14.675 -15.793  1.00 98.19           C  
ATOM    630  O   VAL A  82      -3.207 -14.183 -12.656  1.00 98.19           O  
ATOM    631  CG1 VAL A  82      -4.986 -15.564 -14.915  1.00 98.19           C  
ATOM    632  CG2 VAL A  82      -5.014 -13.997 -16.816  1.00 98.19           C  
ATOM    633  N   ALA A  83      -1.432 -14.777 -13.888  1.00 98.00           N  
ATOM    634  CA  ALA A  83      -0.671 -15.310 -12.762  1.00 98.00           C  
ATOM    635  C   ALA A  83      -0.378 -14.226 -11.712  1.00 98.00           C  
ATOM    636  CB  ALA A  83       0.612 -15.968 -13.284  1.00 98.00           C  
ATOM    637  O   ALA A  83      -0.615 -14.452 -10.526  1.00 98.00           O  
ATOM    638  N   GLY A  84       0.048 -13.033 -12.136  1.00 97.62           N  
ATOM    639  CA  GLY A  84       0.236 -11.881 -11.251  1.00 97.62           C  
ATOM    640  C   GLY A  84      -1.042 -11.472 -10.519  1.00 97.62           C  
ATOM    641  O   GLY A  84      -1.031 -11.280  -9.301  1.00 97.62           O  
ATOM    642  N   ALA A  85      -2.171 -11.431 -11.234  1.00 97.75           N  
ATOM    643  CA  ALA A  85      -3.475 -11.139 -10.644  1.00 97.75           C  
ATOM    644  C   ALA A  85      -3.898 -12.200  -9.609  1.00 97.75           C  
ATOM    645  CB  ALA A  85      -4.497 -11.006 -11.781  1.00 97.75           C  
ATOM    646  O   ALA A  85      -4.401 -11.869  -8.532  1.00 97.75           O  
ATOM    647  N   VAL A  86      -3.654 -13.483  -9.886  1.00 98.06           N  
ATOM    648  CA  VAL A  86      -3.940 -14.577  -8.945  1.00 98.06           C  
ATOM    649  C   VAL A  86      -3.054 -14.484  -7.703  1.00 98.06           C  
ATOM    650  CB  VAL A  86      -3.801 -15.947  -9.636  1.00 98.06           C  
ATOM    651  O   VAL A  86      -3.567 -14.624  -6.594  1.00 98.06           O  
ATOM    652  CG1 VAL A  86      -3.845 -17.121  -8.646  1.00 98.06           C  
ATOM    653  CG2 VAL A  86      -4.950 -16.159 -10.631  1.00 98.06           C  
ATOM    654  N   LEU A  87      -1.755 -14.217  -7.859  1.00 98.12           N  
ATOM    655  CA  LEU A  87      -0.824 -14.084  -6.735  1.00 98.12           C  
ATOM    656  C   LEU A  87      -1.177 -12.892  -5.833  1.00 98.12           C  
ATOM    657  CB  LEU A  87       0.612 -13.961  -7.269  1.00 98.12           C  
ATOM    658  O   LEU A  87      -1.222 -13.054  -4.614  1.00 98.12           O  
ATOM    659  CG  LEU A  87       1.199 -15.242  -7.890  1.00 98.12           C  
ATOM    660  CD1 LEU A  87       2.547 -14.911  -8.529  1.00 98.12           C  
ATOM    661  CD2 LEU A  87       1.425 -16.343  -6.851  1.00 98.12           C  
ATOM    662  N   SER A  88      -1.513 -11.737  -6.416  1.00 97.31           N  
ATOM    663  CA  SER A  88      -1.967 -10.556  -5.666  1.00 97.31           C  
ATOM    664  C   SER A  88      -3.285 -10.819  -4.929  1.00 97.31           C  
ATOM    665  CB  SER A  88      -2.113  -9.376  -6.629  1.00 97.31           C  
ATOM    666  O   SER A  88      -3.413 -10.548  -3.733  1.00 97.31           O  
ATOM    667  OG  SER A  88      -2.464  -8.201  -5.929  1.00 97.31           O  
ATOM    668  N   SER A  89      -4.246 -11.462  -5.605  1.00 96.75           N  
ATOM    669  CA  SER A  89      -5.518 -11.864  -4.990  1.00 96.75           C  
ATOM    670  C   SER A  89      -5.314 -12.863  -3.847  1.00 96.75           C  
ATOM    671  CB  SER A  89      -6.452 -12.495  -6.027  1.00 96.75           C  
ATOM    672  O   SER A  89      -5.991 -12.799  -2.822  1.00 96.75           O  
ATOM    673  OG  SER A  89      -6.716 -11.611  -7.096  1.00 96.75           O  
ATOM    674  N   LEU A  90      -4.363 -13.790  -3.994  1.00 96.94           N  
ATOM    675  CA  LEU A  90      -4.021 -14.755  -2.955  1.00 96.94           C  
ATOM    676  C   LEU A  90      -3.382 -14.068  -1.741  1.00 96.94           C  
ATOM    677  CB  LEU A  90      -3.111 -15.841  -3.552  1.00 96.94           C  
ATOM    678  O   LEU A  90      -3.735 -14.408  -0.612  1.00 96.94           O  
ATOM    679  CG  LEU A  90      -2.731 -16.956  -2.561  1.00 96.94           C  
ATOM    680  CD1 LEU A  90      -3.954 -17.737  -2.070  1.00 96.94           C  
ATOM    681  CD2 LEU A  90      -1.776 -17.940  -3.237  1.00 96.94           C  
ATOM    682  N   ALA A  91      -2.496 -13.093  -1.957  1.00 95.38           N  
ATOM    683  CA  ALA A  91      -1.883 -12.319  -0.882  1.00 95.38           C  
ATOM    684  C   ALA A  91      -2.942 -11.576  -0.047  1.00 95.38           C  
ATOM    685  CB  ALA A  91      -0.839 -11.371  -1.486  1.00 95.38           C  
ATOM    686  O   ALA A  91      -2.982 -11.735   1.176  1.00 95.38           O  
ATOM    687  N   GLY A  92      -3.860 -10.858  -0.707  1.00 93.94           N  
ATOM    688  CA  GLY A  92      -4.975 -10.174  -0.042  1.00 93.94           C  
ATOM    689  C   GLY A  92      -5.931 -11.136   0.676  1.00 93.94           C  
ATOM    690  O   GLY A  92      -6.329 -10.889   1.815  1.00 93.94           O  
ATOM    691  N   PHE A  93      -6.250 -12.280   0.061  1.00 95.69           N  
ATOM    692  CA  PHE A  93      -7.107 -13.308   0.661  1.00 95.69           C  
ATOM    693  C   PHE A  93      -6.503 -13.929   1.925  1.00 95.69           C  
ATOM    694  CB  PHE A  93      -7.394 -14.395  -0.385  1.00 95.69           C  
ATOM    695  O   PHE A  93      -7.200 -14.087   2.929  1.00 95.69           O  
ATOM    696  CG  PHE A  93      -8.171 -15.590   0.140  1.00 95.69           C  
ATOM    697  CD1 PHE A  93      -7.488 -16.700   0.671  1.00 95.69           C  
ATOM    698  CD2 PHE A  93      -9.574 -15.610   0.071  1.00 95.69           C  
ATOM    699  CE1 PHE A  93      -8.201 -17.813   1.153  1.00 95.69           C  
ATOM    700  CE2 PHE A  93     -10.286 -16.735   0.526  1.00 95.69           C  
ATOM    701  CZ  PHE A  93      -9.605 -17.827   1.086  1.00 95.69           C  
ATOM    702  N   VAL A  94      -5.219 -14.303   1.892  1.00 96.69           N  
ATOM    703  CA  VAL A  94      -4.539 -14.893   3.055  1.00 96.69           C  
ATOM    704  C   VAL A  94      -4.443 -13.872   4.185  1.00 96.69           C  
ATOM    705  CB  VAL A  94      -3.153 -15.446   2.681  1.00 96.69           C  
ATOM    706  O   VAL A  94      -4.757 -14.230   5.321  1.00 96.69           O  
ATOM    707  CG1 VAL A  94      -2.347 -15.886   3.913  1.00 96.69           C  
ATOM    708  CG2 VAL A  94      -3.290 -16.677   1.773  1.00 96.69           C  
ATOM    709  N   GLY A  95      -4.093 -12.617   3.873  1.00 94.81           N  
ATOM    710  CA  GLY A  95      -4.069 -11.515   4.837  1.00 94.81           C  
ATOM    711  C   GLY A  95      -5.422 -11.317   5.523  1.00 94.81           C  
ATOM    712  O   GLY A  95      -5.510 -11.373   6.747  1.00 94.81           O  
ATOM    713  N   MET A  96      -6.506 -11.208   4.753  1.00 93.94           N  
ATOM    714  CA  MET A  96      -7.852 -11.053   5.318  1.00 93.94           C  
ATOM    715  C   MET A  96      -8.260 -12.247   6.188  1.00 93.94           C  
ATOM    716  CB  MET A  96      -8.851 -10.877   4.172  1.00 93.94           C  
ATOM    717  O   MET A  96      -8.833 -12.090   7.268  1.00 93.94           O  
ATOM    718  CG  MET A  96     -10.246 -10.528   4.702  1.00 93.94           C  
ATOM    719  SD  MET A  96     -11.521 -10.386   3.430  1.00 93.94           S  
ATOM    720  CE  MET A  96     -10.852  -8.985   2.509  1.00 93.94           C  
ATOM    721  N   ARG A  97      -7.961 -13.469   5.735  1.00 96.12           N  
ATOM    722  CA  ARG A  97      -8.348 -14.689   6.447  1.00 96.12           C  
ATOM    723  C   ARG A  97      -7.649 -14.821   7.796  1.00 96.12           C  
ATOM    724  CB  ARG A  97      -8.072 -15.896   5.548  1.00 96.12           C  
ATOM    725  O   ARG A  97      -8.254 -15.348   8.728  1.00 96.12           O  
ATOM    726  CG  ARG A  97      -8.624 -17.184   6.167  1.00 96.12           C  
ATOM    727  CD  ARG A  97      -8.476 -18.331   5.172  1.00 96.12           C  
ATOM    728  NE  ARG A  97      -9.099 -19.562   5.693  1.00 96.12           N  
ATOM    729  NH1 ARG A  97      -9.047 -20.735   3.729  1.00 96.12           N  
ATOM    730  NH2 ARG A  97      -9.952 -21.669   5.546  1.00 96.12           N  
ATOM    731  CZ  ARG A  97      -9.363 -20.647   4.991  1.00 96.12           C  
ATOM    732  N   ILE A  98      -6.389 -14.400   7.896  1.00 97.12           N  
ATOM    733  CA  ILE A  98      -5.673 -14.428   9.170  1.00 97.12           C  
ATOM    734  C   ILE A  98      -6.028 -13.231  10.052  1.00 97.12           C  
ATOM    735  CB  ILE A  98      -4.159 -14.621   8.976  1.00 97.12           C  
ATOM    736  O   ILE A  98      -6.198 -13.446  11.245  1.00 97.12           O  
ATOM    737  CG1 ILE A  98      -3.449 -14.964  10.304  1.00 97.12           C  
ATOM    738  CG2 ILE A  98      -3.510 -13.389   8.339  1.00 97.12           C  
ATOM    739  CD1 ILE A  98      -3.870 -16.309  10.917  1.00 97.12           C  
ATOM    740  N   ALA A  99      -6.229 -12.027   9.504  1.00 96.38           N  
ATOM    741  CA  ALA A  99      -6.640 -10.853  10.281  1.00 96.38           C  
ATOM    742  C   ALA A  99      -7.990 -11.077  10.984  1.00 96.38           C  
ATOM    743  CB  ALA A  99      -6.670  -9.633   9.359  1.00 96.38           C  
ATOM    744  O   ALA A  99      -8.068 -11.022  12.211  1.00 96.38           O  
ATOM    745  N   THR A 100      -9.002 -11.521  10.230  1.00 96.19           N  
ATOM    746  CA  THR A 100     -10.332 -11.891  10.761  1.00 96.19           C  
ATOM    747  C   THR A 100     -10.331 -13.120  11.677  1.00 96.19           C  
ATOM    748  CB  THR A 100     -11.331 -12.180   9.632  1.00 96.19           C  
ATOM    749  O   THR A 100     -11.339 -13.435  12.305  1.00 96.19           O  
ATOM    750  CG2 THR A 100     -11.633 -10.971   8.758  1.00 96.19           C  
ATOM    751  OG1 THR A 100     -10.850 -13.203   8.781  1.00 96.19           O  
ATOM    752  N   ALA A 101      -9.236 -13.885  11.722  1.00 96.00           N  
ATOM    753  CA  ALA A 101      -9.057 -14.956  12.697  1.00 96.00           C  
ATOM    754  C   ALA A 101      -8.266 -14.483  13.925  1.00 96.00           C  
ATOM    755  CB  ALA A 101      -8.381 -16.145  12.005  1.00 96.00           C  
ATOM    756  O   ALA A 101      -8.437 -15.042  15.010  1.00 96.00           O  
ATOM    757  N   ALA A 102      -7.377 -13.507  13.758  1.00 97.44           N  
ATOM    758  CA  ALA A 102      -6.512 -12.983  14.798  1.00 97.44           C  
ATOM    759  C   ALA A 102      -7.236 -11.976  15.695  1.00 97.44           C  
ATOM    760  CB  ALA A 102      -5.271 -12.367  14.144  1.00 97.44           C  
ATOM    761  O   ALA A 102      -6.967 -11.988  16.887  1.00 97.44           O  
ATOM    762  N   ASN A 103      -8.168 -11.177  15.169  1.00 96.50           N  
ATOM    763  CA  ASN A 103      -8.883 -10.130  15.910  1.00 96.50           C  
ATOM    764  C   ASN A 103      -9.460 -10.596  17.264  1.00 96.50           C  
ATOM    765  CB  ASN A 103      -9.931  -9.472  14.995  1.00 96.50           C  
ATOM    766  O   ASN A 103      -8.944 -10.206  18.309  1.00 96.50           O  
ATOM    767  CG  ASN A 103     -10.952 -10.387  14.335  1.00 96.50           C  
ATOM    768  ND2 ASN A 103     -11.802  -9.844  13.496  1.00 96.50           N  
ATOM    769  OD1 ASN A 103     -11.001 -11.589  14.561  1.00 96.50           O  
ATOM    770  N   GLY A 104     -10.420 -11.526  17.287  1.00 96.94           N  
ATOM    771  CA  GLY A 104     -11.004 -12.023  18.541  1.00 96.94           C  
ATOM    772  C   GLY A 104     -10.007 -12.765  19.437  1.00 96.94           C  
ATOM    773  O   GLY A 104     -10.155 -12.803  20.655  1.00 96.94           O  
ATOM    774  N   ARG A 105      -8.940 -13.331  18.858  1.00 97.75           N  
ATOM    775  CA  ARG A 105      -7.852 -13.963  19.628  1.00 97.75           C  
ATOM    776  C   ARG A 105      -6.950 -12.932  20.296  1.00 97.75           C  
ATOM    777  CB  ARG A 105      -7.011 -14.863  18.725  1.00 97.75           C  
ATOM    778  O   ARG A 105      -6.417 -13.206  21.367  1.00 97.75           O  
ATOM    779  CG  ARG A 105      -7.798 -16.082  18.253  1.00 97.75           C  
ATOM    780  CD  ARG A 105      -6.939 -16.835  17.240  1.00 97.75           C  
ATOM    781  NE  ARG A 105      -7.471 -18.178  16.980  1.00 97.75           N  
ATOM    782  NH1 ARG A 105      -9.229 -17.581  15.618  1.00 97.75           N  
ATOM    783  NH2 ARG A 105      -8.919 -19.715  16.201  1.00 97.75           N  
ATOM    784  CZ  ARG A 105      -8.535 -18.474  16.264  1.00 97.75           C  
ATOM    785  N   THR A 106      -6.767 -11.777  19.669  1.00 97.75           N  
ATOM    786  CA  THR A 106      -6.073 -10.629  20.248  1.00 97.75           C  
ATOM    787  C   THR A 106      -6.898 -10.054  21.394  1.00 97.75           C  
ATOM    788  CB  THR A 106      -5.792  -9.568  19.176  1.00 97.75           C  
ATOM    789  O   THR A 106      -6.331  -9.831  22.460  1.00 97.75           O  
ATOM    790  CG2 THR A 106      -5.045  -8.355  19.721  1.00 97.75           C  
ATOM    791  OG1 THR A 106      -4.978 -10.116  18.161  1.00 97.75           O  
ATOM    792  N   THR A 107      -8.222  -9.927  21.237  1.00 97.56           N  
ATOM    793  CA  THR A 107      -9.136  -9.518  22.321  1.00 97.56           C  
ATOM    794  C   THR A 107      -9.030 -10.450  23.534  1.00 97.56           C  
ATOM    795  CB  THR A 107     -10.591  -9.505  21.824  1.00 97.56           C  
ATOM    796  O   THR A 107      -8.852 -10.004  24.665  1.00 97.56           O  
ATOM    797  CG2 THR A 107     -11.539  -8.885  22.838  1.00 97.56           C  
ATOM    798  OG1 THR A 107     -10.708  -8.783  20.626  1.00 97.56           O  
ATOM    799  N   GLU A 108      -9.050 -11.764  23.308  1.00 96.56           N  
ATOM    800  CA  GLU A 108      -8.874 -12.767  24.369  1.00 96.56           C  
ATOM    801  C   GLU A 108      -7.497 -12.688  25.036  1.00 96.56           C  
ATOM    802  CB  GLU A 108      -9.077 -14.154  23.751  1.00 96.56           C  
ATOM    803  O   GLU A 108      -7.372 -12.744  26.259  1.00 96.56           O  
ATOM    804  CG  GLU A 108     -10.567 -14.434  23.532  1.00 96.56           C  
ATOM    805  CD  GLU A 108     -11.276 -14.910  24.805  1.00 96.56           C  
ATOM    806  OE1 GLU A 108     -12.367 -15.507  24.685  1.00 96.56           O  
ATOM    807  OE2 GLU A 108     -10.705 -14.819  25.911  1.00 96.56           O  
ATOM    808  N   ALA A 109      -6.442 -12.494  24.245  1.00 96.50           N  
ATOM    809  CA  ALA A 109      -5.098 -12.329  24.777  1.00 96.50           C  
ATOM    810  C   ALA A 109      -4.948 -11.042  25.610  1.00 96.50           C  
ATOM    811  CB  ALA A 109      -4.115 -12.386  23.608  1.00 96.50           C  
ATOM    812  O   ALA A 109      -4.218 -11.054  26.605  1.00 96.50           O  
ATOM    813  N   ALA A 110      -5.648  -9.964  25.237  1.00 96.12           N  
ATOM    814  CA  ALA A 110      -5.711  -8.728  26.014  1.00 96.12           C  
ATOM    815  C   ALA A 110      -6.409  -8.964  27.359  1.00 96.12           C  
ATOM    816  CB  ALA A 110      -6.402  -7.637  25.183  1.00 96.12           C  
ATOM    817  O   ALA A 110      -5.887  -8.561  28.397  1.00 96.12           O  
ATOM    818  N   ARG A 111      -7.509  -9.725  27.373  1.00 94.62           N  
ATOM    819  CA  ARG A 111      -8.190 -10.130  28.612  1.00 94.62           C  
ATOM    820  C   ARG A 111      -7.303 -10.968  29.539  1.00 94.62           C  
ATOM    821  CB  ARG A 111      -9.484 -10.859  28.229  1.00 94.62           C  
ATOM    822  O   ARG A 111      -7.330 -10.791  30.752  1.00 94.62           O  
ATOM    823  CG  ARG A 111     -10.411 -11.032  29.438  1.00 94.62           C  
ATOM    824  CD  ARG A 111     -11.711 -11.727  29.035  1.00 94.62           C  
ATOM    825  NE  ARG A 111     -11.481 -13.137  28.689  1.00 94.62           N  
ATOM    826  NH1 ARG A 111     -13.675 -13.739  28.369  1.00 94.62           N  
ATOM    827  NH2 ARG A 111     -12.026 -15.241  28.181  1.00 94.62           N  
ATOM    828  CZ  ARG A 111     -12.405 -14.031  28.413  1.00 94.62           C  
ATOM    829  N   ASP A 112      -6.481 -11.850  28.976  1.00 93.31           N  
ATOM    830  CA  ASP A 112      -5.637 -12.779  29.737  1.00 93.31           C  
ATOM    831  C   ASP A 112      -4.327 -12.179  30.277  1.00 93.31           C  
ATOM    832  CB  ASP A 112      -5.281 -13.964  28.827  1.00 93.31           C  
ATOM    833  O   ASP A 112      -3.645 -12.809  31.099  1.00 93.31           O  
ATOM    834  CG  ASP A 112      -6.312 -15.090  28.793  1.00 93.31           C  
ATOM    835  OD1 ASP A 112      -7.357 -14.988  29.471  1.00 93.31           O  
ATOM    836  OD2 ASP A 112      -5.935 -16.119  28.185  1.00 93.31           O  
ATOM    837  N   GLY A 113      -3.865 -11.047  29.752  1.00 90.50           N  
ATOM    838  CA  GLY A 113      -2.558 -10.501  30.135  1.00 90.50           C  
ATOM    839  C   GLY A 113      -2.180  -9.180  29.484  1.00 90.50           C  
ATOM    840  O   GLY A 113      -0.985  -8.921  29.314  1.00 90.50           O  
ATOM    841  N   GLY A 114      -3.177  -8.382  29.106  1.00 93.81           N  
ATOM    842  CA  GLY A 114      -3.015  -7.047  28.550  1.00 93.81           C  
ATOM    843  C   GLY A 114      -2.162  -7.014  27.284  1.00 93.81           C  
ATOM    844  O   GLY A 114      -2.052  -7.985  26.524  1.00 93.81           O  
ATOM    845  N   THR A 115      -1.494  -5.883  27.083  1.00 92.81           N  
ATOM    846  CA  THR A 115      -0.703  -5.596  25.880  1.00 92.81           C  
ATOM    847  C   THR A 115       0.453  -6.572  25.653  1.00 92.81           C  
ATOM    848  CB  THR A 115      -0.165  -4.163  25.939  1.00 92.81           C  
ATOM    849  O   THR A 115       0.777  -6.898  24.509  1.00 92.81           O  
ATOM    850  CG2 THR A 115      -1.305  -3.156  25.926  1.00 92.81           C  
ATOM    851  OG1 THR A 115       0.575  -3.942  27.119  1.00 92.81           O  
ATOM    852  N   LEU A 116       1.043  -7.125  26.719  1.00 94.31           N  
ATOM    853  CA  LEU A 116       2.163  -8.071  26.622  1.00 94.31           C  
ATOM    854  C   LEU A 116       1.773  -9.408  25.984  1.00 94.31           C  
ATOM    855  CB  LEU A 116       2.760  -8.322  28.017  1.00 94.31           C  
ATOM    856  O   LEU A 116       2.609 -10.034  25.325  1.00 94.31           O  
ATOM    857  CG  LEU A 116       3.385  -7.090  28.692  1.00 94.31           C  
ATOM    858  CD1 LEU A 116       4.010  -7.510  30.023  1.00 94.31           C  
ATOM    859  CD2 LEU A 116       4.481  -6.454  27.836  1.00 94.31           C  
ATOM    860  N   LYS A 117       0.525  -9.855  26.174  1.00 95.19           N  
ATOM    861  CA  LYS A 117      -0.006 -11.060  25.522  1.00 95.19           C  
ATOM    862  C   LYS A 117      -0.712 -10.750  24.208  1.00 95.19           C  
ATOM    863  CB  LYS A 117      -0.954 -11.807  26.460  1.00 95.19           C  
ATOM    864  O   LYS A 117      -0.614 -11.568  23.295  1.00 95.19           O  
ATOM    865  CG  LYS A 117      -0.231 -12.566  27.581  1.00 95.19           C  
ATOM    866  CD  LYS A 117      -1.247 -13.508  28.237  1.00 95.19           C  
ATOM    867  CE  LYS A 117      -0.709 -14.187  29.497  1.00 95.19           C  
ATOM    868  NZ  LYS A 117      -1.834 -14.800  30.248  1.00 95.19           N  
ATOM    869  N   ALA A 118      -1.366  -9.597  24.092  1.00 95.88           N  
ATOM    870  CA  ALA A 118      -2.086  -9.197  22.888  1.00 95.88           C  
ATOM    871  C   ALA A 118      -1.154  -8.829  21.718  1.00 95.88           C  
ATOM    872  CB  ALA A 118      -3.040  -8.069  23.272  1.00 95.88           C  
ATOM    873  O   ALA A 118      -1.349  -9.343  20.614  1.00 95.88           O  
ATOM    874  N   LEU A 119      -0.083  -8.050  21.950  1.00 95.19           N  
ATOM    875  CA  LEU A 119       0.832  -7.622  20.877  1.00 95.19           C  
ATOM    876  C   LEU A 119       1.415  -8.808  20.084  1.00 95.19           C  
ATOM    877  CB  LEU A 119       1.945  -6.686  21.411  1.00 95.19           C  
ATOM    878  O   LEU A 119       1.367  -8.772  18.857  1.00 95.19           O  
ATOM    879  CG  LEU A 119       2.872  -6.147  20.296  1.00 95.19           C  
ATOM    880  CD1 LEU A 119       2.213  -5.022  19.508  1.00 95.19           C  
ATOM    881  CD2 LEU A 119       4.193  -5.623  20.856  1.00 95.19           C  
ATOM    882  N   PRO A 120       1.933  -9.891  20.704  1.00 95.88           N  
ATOM    883  CA  PRO A 120       2.446 -11.030  19.947  1.00 95.88           C  
ATOM    884  C   PRO A 120       1.394 -11.739  19.092  1.00 95.88           C  
ATOM    885  CB  PRO A 120       3.016 -11.999  20.988  1.00 95.88           C  
ATOM    886  O   PRO A 120       1.767 -12.381  18.113  1.00 95.88           O  
ATOM    887  CG  PRO A 120       3.359 -11.093  22.162  1.00 95.88           C  
ATOM    888  CD  PRO A 120       2.227 -10.074  22.116  1.00 95.88           C  
ATOM    889  N   VAL A 121       0.111 -11.691  19.460  1.00 97.31           N  
ATOM    890  CA  VAL A 121      -0.970 -12.308  18.674  1.00 97.31           C  
ATOM    891  C   VAL A 121      -1.277 -11.448  17.457  1.00 97.31           C  
ATOM    892  CB  VAL A 121      -2.231 -12.559  19.521  1.00 97.31           C  
ATOM    893  O   VAL A 121      -1.212 -11.963  16.339  1.00 97.31           O  
ATOM    894  CG1 VAL A 121      -3.329 -13.246  18.699  1.00 97.31           C  
ATOM    895  CG2 VAL A 121      -1.881 -13.479  20.695  1.00 97.31           C  
ATOM    896  N   ALA A 122      -1.491 -10.147  17.666  1.00 96.31           N  
ATOM    897  CA  ALA A 122      -1.720  -9.188  16.590  1.00 96.31           C  
ATOM    898  C   ALA A 122      -0.539  -9.148  15.610  1.00 96.31           C  
ATOM    899  CB  ALA A 122      -1.999  -7.814  17.208  1.00 96.31           C  
ATOM    900  O   ALA A 122      -0.722  -9.356  14.411  1.00 96.31           O  
ATOM    901  N   PHE A 123       0.692  -9.008  16.119  1.00 96.69           N  
ATOM    902  CA  PHE A 123       1.905  -8.985  15.298  1.00 96.69           C  
ATOM    903  C   PHE A 123       2.083 -10.271  14.493  1.00 96.69           C  
ATOM    904  CB  PHE A 123       3.146  -8.753  16.171  1.00 96.69           C  
ATOM    905  O   PHE A 123       2.440 -10.216  13.323  1.00 96.69           O  
ATOM    906  CG  PHE A 123       4.438  -8.837  15.375  1.00 96.69           C  
ATOM    907  CD1 PHE A 123       5.226 -10.006  15.409  1.00 96.69           C  
ATOM    908  CD2 PHE A 123       4.801  -7.777  14.524  1.00 96.69           C  
ATOM    909  CE1 PHE A 123       6.369 -10.114  14.596  1.00 96.69           C  
ATOM    910  CE2 PHE A 123       5.943  -7.886  13.711  1.00 96.69           C  
ATOM    911  CZ  PHE A 123       6.723  -9.055  13.741  1.00 96.69           C  
ATOM    912  N   ARG A 124       1.828 -11.450  15.080  1.00 97.75           N  
ATOM    913  CA  ARG A 124       1.907 -12.709  14.322  1.00 97.75           C  
ATOM    914  C   ARG A 124       0.850 -12.769  13.230  1.00 97.75           C  
ATOM    915  CB  ARG A 124       1.784 -13.919  15.244  1.00 97.75           C  
ATOM    916  O   ARG A 124       1.167 -13.268  12.158  1.00 97.75           O  
ATOM    917  CG  ARG A 124       3.083 -14.162  16.014  1.00 97.75           C  
ATOM    918  CD  ARG A 124       2.820 -15.238  17.067  1.00 97.75           C  
ATOM    919  NE  ARG A 124       3.983 -15.413  17.954  1.00 97.75           N  
ATOM    920  NH1 ARG A 124       2.816 -16.078  19.817  1.00 97.75           N  
ATOM    921  NH2 ARG A 124       5.034 -15.830  19.927  1.00 97.75           N  
ATOM    922  CZ  ARG A 124       3.938 -15.773  19.222  1.00 97.75           C  
ATOM    923  N   GLY A 125      -0.358 -12.261  13.480  1.00 97.06           N  
ATOM    924  CA  GLY A 125      -1.393 -12.106  12.457  1.00 97.06           C  
ATOM    925  C   GLY A 125      -0.915 -11.233  11.294  1.00 97.06           C  
ATOM    926  O   GLY A 125      -0.947 -11.682  10.148  1.00 97.06           O  
ATOM    927  N   GLY A 126      -0.358 -10.057  11.597  1.00 95.88           N  
ATOM    928  CA  GLY A 126       0.253  -9.175  10.601  1.00 95.88           C  
ATOM    929  C   GLY A 126       1.433  -9.829   9.872  1.00 95.88           C  
ATOM    930  O   GLY A 126       1.546  -9.749   8.651  1.00 95.88           O  
ATOM    931  N   ALA A 127       2.282 -10.575  10.582  1.00 97.19           N  
ATOM    932  CA  ALA A 127       3.417 -11.287  10.001  1.00 97.19           C  
ATOM    933  C   ALA A 127       2.995 -12.347   8.979  1.00 97.19           C  
ATOM    934  CB  ALA A 127       4.272 -11.885  11.125  1.00 97.19           C  
ATOM    935  O   ALA A 127       3.665 -12.502   7.959  1.00 97.19           O  
ATOM    936  N   VAL A 128       1.874 -13.047   9.191  1.00 98.31           N  
ATOM    937  CA  VAL A 128       1.345 -13.965   8.170  1.00 98.31           C  
ATOM    938  C   VAL A 128       1.068 -13.215   6.871  1.00 98.31           C  
ATOM    939  CB  VAL A 128       0.072 -14.683   8.638  1.00 98.31           C  
ATOM    940  O   VAL A 128       1.463 -13.693   5.809  1.00 98.31           O  
ATOM    941  CG1 VAL A 128      -0.518 -15.600   7.554  1.00 98.31           C  
ATOM    942  CG2 VAL A 128       0.330 -15.552   9.866  1.00 98.31           C  
ATOM    943  N   MET A 129       0.445 -12.038   6.940  1.00 95.88           N  
ATOM    944  CA  MET A 129       0.214 -11.201   5.764  1.00 95.88           C  
ATOM    945  C   MET A 129       1.534 -10.748   5.136  1.00 95.88           C  
ATOM    946  CB  MET A 129      -0.677 -10.021   6.155  1.00 95.88           C  
ATOM    947  O   MET A 129       1.754 -11.005   3.955  1.00 95.88           O  
ATOM    948  CG  MET A 129      -0.923  -9.058   4.998  1.00 95.88           C  
ATOM    949  SD  MET A 129      -2.086  -7.791   5.515  1.00 95.88           S  
ATOM    950  CE  MET A 129      -1.750  -6.506   4.306  1.00 95.88           C  
ATOM    951  N   GLY A 130       2.444 -10.156   5.913  1.00 95.81           N  
ATOM    952  CA  GLY A 130       3.692  -9.604   5.384  1.00 95.81           C  
ATOM    953  C   GLY A 130       4.597 -10.626   4.704  1.00 95.81           C  
ATOM    954  O   GLY A 130       5.049 -10.409   3.577  1.00 95.81           O  
ATOM    955  N   PHE A 131       4.800 -11.787   5.326  1.00 98.25           N  
ATOM    956  CA  PHE A 131       5.589 -12.859   4.719  1.00 98.25           C  
ATOM    957  C   PHE A 131       4.868 -13.551   3.557  1.00 98.25           C  
ATOM    958  CB  PHE A 131       6.014 -13.867   5.789  1.00 98.25           C  
ATOM    959  O   PHE A 131       5.537 -14.049   2.652  1.00 98.25           O  
ATOM    960  CG  PHE A 131       7.079 -13.343   6.727  1.00 98.25           C  
ATOM    961  CD1 PHE A 131       8.374 -13.095   6.237  1.00 98.25           C  
ATOM    962  CD2 PHE A 131       6.784 -13.088   8.078  1.00 98.25           C  
ATOM    963  CE1 PHE A 131       9.355 -12.558   7.085  1.00 98.25           C  
ATOM    964  CE2 PHE A 131       7.757 -12.530   8.922  1.00 98.25           C  
ATOM    965  CZ  PHE A 131       9.040 -12.263   8.421  1.00 98.25           C  
ATOM    966  N   THR A 132       3.530 -13.547   3.528  1.00 98.31           N  
ATOM    967  CA  THR A 132       2.777 -14.022   2.358  1.00 98.31           C  
ATOM    968  C   THR A 132       2.933 -13.068   1.179  1.00 98.31           C  
ATOM    969  CB  THR A 132       1.294 -14.258   2.664  1.00 98.31           C  
ATOM    970  O   THR A 132       3.247 -13.517   0.083  1.00 98.31           O  
ATOM    971  CG2 THR A 132       0.553 -14.810   1.449  1.00 98.31           C  
ATOM    972  OG1 THR A 132       1.168 -15.221   3.683  1.00 98.31           O  
ATOM    973  N   VAL A 133       2.777 -11.761   1.401  1.00 97.06           N  
ATOM    974  CA  VAL A 133       2.932 -10.715   0.378  1.00 97.06           C  
ATOM    975  C   VAL A 133       4.333 -10.766  -0.236  1.00 97.06           C  
ATOM    976  CB  VAL A 133       2.630  -9.335   1.004  1.00 97.06           C  
ATOM    977  O   VAL A 133       4.477 -10.974  -1.441  1.00 97.06           O  
ATOM    978  CG1 VAL A 133       3.057  -8.171   0.113  1.00 97.06           C  
ATOM    979  CG2 VAL A 133       1.128  -9.171   1.275  1.00 97.06           C  
ATOM    980  N   ALA A 134       5.373 -10.659   0.595  1.00 96.69           N  
ATOM    981  CA  ALA A 134       6.755 -10.676   0.125  1.00 96.69           C  
ATOM    982  C   ALA A 134       7.153 -12.049  -0.451  1.00 96.69           C  
ATOM    983  CB  ALA A 134       7.652 -10.245   1.292  1.00 96.69           C  
ATOM    984  O   ALA A 134       7.855 -12.125  -1.459  1.00 96.69           O  
ATOM    985  N   GLY A 135       6.684 -13.144   0.158  1.00 98.00           N  
ATOM    986  CA  GLY A 135       6.974 -14.508  -0.284  1.00 98.00           C  
ATOM    987  C   GLY A 135       6.358 -14.829  -1.643  1.00 98.00           C  
ATOM    988  O   GLY A 135       7.059 -15.313  -2.526  1.00 98.00           O  
ATOM    989  N   LEU A 136       5.074 -14.520  -1.850  1.00 98.31           N  
ATOM    990  CA  LEU A 136       4.412 -14.712  -3.143  1.00 98.31           C  
ATOM    991  C   LEU A 136       4.992 -13.790  -4.217  1.00 98.31           C  
ATOM    992  CB  LEU A 136       2.894 -14.485  -3.022  1.00 98.31           C  
ATOM    993  O   LEU A 136       5.133 -14.228  -5.355  1.00 98.31           O  
ATOM    994  CG  LEU A 136       2.126 -15.543  -2.209  1.00 98.31           C  
ATOM    995  CD1 LEU A 136       0.650 -15.154  -2.151  1.00 98.31           C  
ATOM    996  CD2 LEU A 136       2.223 -16.948  -2.810  1.00 98.31           C  
ATOM    997  N   GLY A 137       5.350 -12.549  -3.873  1.00 97.50           N  
ATOM    998  CA  GLY A 137       5.961 -11.614  -4.818  1.00 97.50           C  
ATOM    999  C   GLY A 137       7.333 -12.092  -5.297  1.00 97.50           C  
ATOM   1000  O   GLY A 137       7.548 -12.238  -6.499  1.00 97.50           O  
ATOM   1001  N   LEU A 138       8.235 -12.434  -4.366  1.00 98.00           N  
ATOM   1002  CA  LEU A 138       9.571 -12.935  -4.710  1.00 98.00           C  
ATOM   1003  C   LEU A 138       9.496 -14.272  -5.456  1.00 98.00           C  
ATOM   1004  CB  LEU A 138      10.436 -13.064  -3.437  1.00 98.00           C  
ATOM   1005  O   LEU A 138      10.190 -14.458  -6.454  1.00 98.00           O  
ATOM   1006  CG  LEU A 138      11.901 -13.470  -3.693  1.00 98.00           C  
ATOM   1007  CD1 LEU A 138      12.632 -12.471  -4.592  1.00 98.00           C  
ATOM   1008  CD2 LEU A 138      12.657 -13.542  -2.363  1.00 98.00           C  
ATOM   1009  N   LEU A 139       8.645 -15.196  -4.994  1.00 98.19           N  
ATOM   1010  CA  LEU A 139       8.471 -16.496  -5.642  1.00 98.19           C  
ATOM   1011  C   LEU A 139       7.859 -16.346  -7.037  1.00 98.19           C  
ATOM   1012  CB  LEU A 139       7.606 -17.412  -4.756  1.00 98.19           C  
ATOM   1013  O   LEU A 139       8.307 -17.015  -7.959  1.00 98.19           O  
ATOM   1014  CG  LEU A 139       7.470 -18.853  -5.272  1.00 98.19           C  
ATOM   1015  CD1 LEU A 139       8.811 -19.596  -5.309  1.00 98.19           C  
ATOM   1016  CD2 LEU A 139       6.524 -19.633  -4.358  1.00 98.19           C  
ATOM   1017  N   GLY A 140       6.867 -15.469  -7.200  1.00 97.38           N  
ATOM   1018  CA  GLY A 140       6.206 -15.211  -8.476  1.00 97.38           C  
ATOM   1019  C   GLY A 140       7.172 -14.695  -9.536  1.00 97.38           C  
ATOM   1020  O   GLY A 140       7.214 -15.244 -10.635  1.00 97.38           O  
ATOM   1021  N   VAL A 141       8.004 -13.705  -9.194  1.00 97.38           N  
ATOM   1022  CA  VAL A 141       9.015 -13.176 -10.124  1.00 97.38           C  
ATOM   1023  C   VAL A 141      10.121 -14.203 -10.377  1.00 97.38           C  
ATOM   1024  CB  VAL A 141       9.598 -11.834  -9.641  1.00 97.38           C  
ATOM   1025  O   VAL A 141      10.506 -14.397 -11.524  1.00 97.38           O  
ATOM   1026  CG1 VAL A 141      10.590 -11.247 -10.656  1.00 97.38           C  
ATOM   1027  CG2 VAL A 141       8.496 -10.782  -9.472  1.00 97.38           C  
ATOM   1028  N   ALA A 142      10.600 -14.918  -9.353  1.00 97.50           N  
ATOM   1029  CA  ALA A 142      11.638 -15.937  -9.532  1.00 97.50           C  
ATOM   1030  C   ALA A 142      11.163 -17.124 -10.394  1.00 97.50           C  
ATOM   1031  CB  ALA A 142      12.122 -16.400  -8.153  1.00 97.50           C  
ATOM   1032  O   ALA A 142      11.890 -17.581 -11.274  1.00 97.50           O  
ATOM   1033  N   LEU A 143       9.935 -17.610 -10.182  1.00 97.44           N  
ATOM   1034  CA  LEU A 143       9.342 -18.663 -11.011  1.00 97.44           C  
ATOM   1035  C   LEU A 143       9.029 -18.166 -12.421  1.00 97.44           C  
ATOM   1036  CB  LEU A 143       8.056 -19.204 -10.364  1.00 97.44           C  
ATOM   1037  O   LEU A 143       9.234 -18.912 -13.372  1.00 97.44           O  
ATOM   1038  CG  LEU A 143       8.268 -20.075  -9.116  1.00 97.44           C  
ATOM   1039  CD1 LEU A 143       6.899 -20.470  -8.556  1.00 97.44           C  
ATOM   1040  CD2 LEU A 143       9.030 -21.366  -9.423  1.00 97.44           C  
ATOM   1041  N   GLY A 144       8.562 -16.924 -12.564  1.00 96.44           N  
ATOM   1042  CA  GLY A 144       8.366 -16.296 -13.867  1.00 96.44           C  
ATOM   1043  C   GLY A 144       9.678 -16.192 -14.641  1.00 96.44           C  
ATOM   1044  O   GLY A 144       9.717 -16.550 -15.812  1.00 96.44           O  
ATOM   1045  N   TYR A 145      10.763 -15.787 -13.977  1.00 96.25           N  
ATOM   1046  CA  TYR A 145      12.094 -15.732 -14.576  1.00 96.25           C  
ATOM   1047  C   TYR A 145      12.551 -17.117 -15.038  1.00 96.25           C  
ATOM   1048  CB  TYR A 145      13.089 -15.125 -13.576  1.00 96.25           C  
ATOM   1049  O   TYR A 145      12.885 -17.306 -16.204  1.00 96.25           O  
ATOM   1050  CG  TYR A 145      14.459 -14.851 -14.164  1.00 96.25           C  
ATOM   1051  CD1 TYR A 145      15.398 -15.884 -14.348  1.00 96.25           C  
ATOM   1052  CD2 TYR A 145      14.780 -13.545 -14.563  1.00 96.25           C  
ATOM   1053  CE1 TYR A 145      16.653 -15.605 -14.919  1.00 96.25           C  
ATOM   1054  CE2 TYR A 145      16.027 -13.260 -15.150  1.00 96.25           C  
ATOM   1055  OH  TYR A 145      18.181 -14.031 -15.886  1.00 96.25           O  
ATOM   1056  CZ  TYR A 145      16.971 -14.294 -15.327  1.00 96.25           C  
ATOM   1057  N   LEU A 146      12.489 -18.110 -14.144  1.00 96.69           N  
ATOM   1058  CA  LEU A 146      12.835 -19.494 -14.467  1.00 96.69           C  
ATOM   1059  C   LEU A 146      12.022 -20.005 -15.663  1.00 96.69           C  
ATOM   1060  CB  LEU A 146      12.581 -20.366 -13.224  1.00 96.69           C  
ATOM   1061  O   LEU A 146      12.572 -20.593 -16.585  1.00 96.69           O  
ATOM   1062  CG  LEU A 146      12.888 -21.861 -13.425  1.00 96.69           C  
ATOM   1063  CD1 LEU A 146      14.364 -22.126 -13.707  1.00 96.69           C  
ATOM   1064  CD2 LEU A 146      12.500 -22.629 -12.161  1.00 96.69           C  
ATOM   1065  N   LEU A 147      10.707 -19.790 -15.654  1.00 96.81           N  
ATOM   1066  CA  LEU A 147       9.819 -20.334 -16.672  1.00 96.81           C  
ATOM   1067  C   LEU A 147       9.983 -19.627 -18.020  1.00 96.81           C  
ATOM   1068  CB  LEU A 147       8.370 -20.282 -16.161  1.00 96.81           C  
ATOM   1069  O   LEU A 147      10.201 -20.296 -19.024  1.00 96.81           O  
ATOM   1070  CG  LEU A 147       7.342 -20.856 -17.153  1.00 96.81           C  
ATOM   1071  CD1 LEU A 147       7.588 -22.336 -17.465  1.00 96.81           C  
ATOM   1072  CD2 LEU A 147       5.939 -20.721 -16.562  1.00 96.81           C  
ATOM   1073  N   PHE A 148       9.847 -18.303 -18.058  1.00 95.88           N  
ATOM   1074  CA  PHE A 148       9.750 -17.549 -19.310  1.00 95.88           C  
ATOM   1075  C   PHE A 148      11.109 -17.264 -19.948  1.00 95.88           C  
ATOM   1076  CB  PHE A 148       8.966 -16.248 -19.066  1.00 95.88           C  
ATOM   1077  O   PHE A 148      11.178 -17.182 -21.171  1.00 95.88           O  
ATOM   1078  CG  PHE A 148       7.569 -16.445 -18.498  1.00 95.88           C  
ATOM   1079  CD1 PHE A 148       6.683 -17.367 -19.088  1.00 95.88           C  
ATOM   1080  CD2 PHE A 148       7.147 -15.700 -17.381  1.00 95.88           C  
ATOM   1081  CE1 PHE A 148       5.404 -17.574 -18.543  1.00 95.88           C  
ATOM   1082  CE2 PHE A 148       5.860 -15.893 -16.847  1.00 95.88           C  
ATOM   1083  CZ  PHE A 148       4.991 -16.835 -17.422  1.00 95.88           C  
ATOM   1084  N   ILE A 149      12.169 -17.133 -19.144  1.00 93.94           N  
ATOM   1085  CA  ILE A 149      13.502 -16.748 -19.624  1.00 93.94           C  
ATOM   1086  C   ILE A 149      14.433 -17.963 -19.698  1.00 93.94           C  
ATOM   1087  CB  ILE A 149      14.075 -15.588 -18.772  1.00 93.94           C  
ATOM   1088  O   ILE A 149      15.090 -18.139 -20.711  1.00 93.94           O  
ATOM   1089  CG1 ILE A 149      13.153 -14.343 -18.837  1.00 93.94           C  
ATOM   1090  CG2 ILE A 149      15.492 -15.210 -19.239  1.00 93.94           C  
ATOM   1091  CD1 ILE A 149      13.372 -13.361 -17.684  1.00 93.94           C  
ATOM   1092  N   GLU A 150      14.484 -18.835 -18.682  1.00 93.62           N  
ATOM   1093  CA  GLU A 150      15.429 -19.972 -18.698  1.00 93.62           C  
ATOM   1094  C   GLU A 150      14.858 -21.250 -19.340  1.00 93.62           C  
ATOM   1095  CB  GLU A 150      15.950 -20.292 -17.285  1.00 93.62           C  
ATOM   1096  O   GLU A 150      15.560 -21.939 -20.077  1.00 93.62           O  
ATOM   1097  CG  GLU A 150      16.765 -19.167 -16.621  1.00 93.62           C  
ATOM   1098  CD  GLU A 150      17.409 -19.588 -15.280  1.00 93.62           C  
ATOM   1099  OE1 GLU A 150      18.156 -18.768 -14.696  1.00 93.62           O  
ATOM   1100  OE2 GLU A 150      17.152 -20.716 -14.794  1.00 93.62           O  
ATOM   1101  N   VAL A 151      13.603 -21.612 -19.044  1.00 96.25           N  
ATOM   1102  CA  VAL A 151      13.011 -22.894 -19.477  1.00 96.25           C  
ATOM   1103  C   VAL A 151      12.374 -22.798 -20.858  1.00 96.25           C  
ATOM   1104  CB  VAL A 151      11.994 -23.412 -18.440  1.00 96.25           C  
ATOM   1105  O   VAL A 151      12.585 -23.676 -21.693  1.00 96.25           O  
ATOM   1106  CG1 VAL A 151      11.183 -24.623 -18.932  1.00 96.25           C  
ATOM   1107  CG2 VAL A 151      12.698 -23.842 -17.146  1.00 96.25           C  
ATOM   1108  N   LEU A 152      11.547 -21.775 -21.082  1.00 95.19           N  
ATOM   1109  CA  LEU A 152      10.883 -21.549 -22.366  1.00 95.19           C  
ATOM   1110  C   LEU A 152      11.743 -20.743 -23.343  1.00 95.19           C  
ATOM   1111  CB  LEU A 152       9.528 -20.855 -22.141  1.00 95.19           C  
ATOM   1112  O   LEU A 152      11.437 -20.776 -24.532  1.00 95.19           O  
ATOM   1113  CG  LEU A 152       8.481 -21.688 -21.382  1.00 95.19           C  
ATOM   1114  CD1 LEU A 152       7.233 -20.835 -21.160  1.00 95.19           C  
ATOM   1115  CD2 LEU A 152       8.066 -22.950 -22.141  1.00 95.19           C  
ATOM   1116  N   ASP A 153      12.772 -20.045 -22.844  1.00 94.19           N  
ATOM   1117  CA  ASP A 153      13.694 -19.212 -23.630  1.00 94.19           C  
ATOM   1118  C   ASP A 153      12.948 -18.273 -24.594  1.00 94.19           C  
ATOM   1119  CB  ASP A 153      14.766 -20.105 -24.276  1.00 94.19           C  
ATOM   1120  O   ASP A 153      13.169 -18.246 -25.807  1.00 94.19           O  
ATOM   1121  CG  ASP A 153      15.965 -19.329 -24.838  1.00 94.19           C  
ATOM   1122  OD1 ASP A 153      16.273 -18.236 -24.311  1.00 94.19           O  
ATOM   1123  OD2 ASP A 153      16.618 -19.881 -25.756  1.00 94.19           O  
ATOM   1124  N   LEU A 154      11.953 -17.555 -24.057  1.00 92.75           N  
ATOM   1125  CA  LEU A 154      11.123 -16.667 -24.861  1.00 92.75           C  
ATOM   1126  C   LEU A 154      11.940 -15.430 -25.275  1.00 92.75           C  
ATOM   1127  CB  LEU A 154       9.850 -16.251 -24.104  1.00 92.75           C  
ATOM   1128  O   LEU A 154      12.494 -14.765 -24.398  1.00 92.75           O  
ATOM   1129  CG  LEU A 154       8.901 -17.404 -23.737  1.00 92.75           C  
ATOM   1130  CD1 LEU A 154       7.700 -16.852 -22.967  1.00 92.75           C  
ATOM   1131  CD2 LEU A 154       8.365 -18.149 -24.963  1.00 92.75           C  
ATOM   1132  N   PRO A 155      11.922 -15.025 -26.562  1.00 87.56           N  
ATOM   1133  CA  PRO A 155      12.622 -13.821 -27.021  1.00 87.56           C  
ATOM   1134  C   PRO A 155      12.217 -12.553 -26.256  1.00 87.56           C  
ATOM   1135  CB  PRO A 155      12.279 -13.701 -28.510  1.00 87.56           C  
ATOM   1136  O   PRO A 155      13.060 -11.729 -25.924  1.00 87.56           O  
ATOM   1137  CG  PRO A 155      11.999 -15.142 -28.931  1.00 87.56           C  
ATOM   1138  CD  PRO A 155      11.359 -15.753 -27.689  1.00 87.56           C  
ATOM   1139  N   ASN A 156      10.929 -12.452 -25.915  1.00 88.25           N  
ATOM   1140  CA  ASN A 156      10.336 -11.353 -25.147  1.00 88.25           C  
ATOM   1141  C   ASN A 156      10.060 -11.775 -23.689  1.00 88.25           C  
ATOM   1142  CB  ASN A 156       9.089 -10.849 -25.891  1.00 88.25           C  
ATOM   1143  O   ASN A 156       9.073 -11.365 -23.077  1.00 88.25           O  
ATOM   1144  CG  ASN A 156       9.401 -10.402 -27.312  1.00 88.25           C  
ATOM   1145  ND2 ASN A 156       8.618 -10.803 -28.288  1.00 88.25           N  
ATOM   1146  OD1 ASN A 156      10.374  -9.737 -27.597  1.00 88.25           O  
ATOM   1147  N   GLY A 157      10.883 -12.672 -23.132  1.00 90.81           N  
ATOM   1148  CA  GLY A 157      10.675 -13.239 -21.795  1.00 90.81           C  
ATOM   1149  C   GLY A 157      10.632 -12.186 -20.683  1.00 90.81           C  
ATOM   1150  O   GLY A 157       9.902 -12.357 -19.706  1.00 90.81           O  
ATOM   1151  N   TYR A 158      11.352 -11.073 -20.848  1.00 88.94           N  
ATOM   1152  CA  TYR A 158      11.366  -9.959 -19.896  1.00 88.94           C  
ATOM   1153  C   TYR A 158      10.061  -9.149 -19.914  1.00 88.94           C  
ATOM   1154  CB  TYR A 158      12.582  -9.068 -20.182  1.00 88.94           C  
ATOM   1155  O   TYR A 158       9.546  -8.813 -18.847  1.00 88.94           O  
ATOM   1156  CG  TYR A 158      13.903  -9.818 -20.229  1.00 88.94           C  
ATOM   1157  CD1 TYR A 158      14.412 -10.423 -19.067  1.00 88.94           C  
ATOM   1158  CD2 TYR A 158      14.616  -9.933 -21.438  1.00 88.94           C  
ATOM   1159  CE1 TYR A 158      15.636 -11.112 -19.094  1.00 88.94           C  
ATOM   1160  CE2 TYR A 158      15.836 -10.635 -21.475  1.00 88.94           C  
ATOM   1161  OH  TYR A 158      17.513 -11.922 -20.329  1.00 88.94           O  
ATOM   1162  CZ  TYR A 158      16.349 -11.225 -20.301  1.00 88.94           C  
ATOM   1163  N   ASP A 159       9.475  -8.911 -21.092  1.00 89.69           N  
ATOM   1164  CA  ASP A 159       8.172  -8.245 -21.228  1.00 89.69           C  
ATOM   1165  C   ASP A 159       7.044  -9.120 -20.668  1.00 89.69           C  
ATOM   1166  CB  ASP A 159       7.894  -7.924 -22.701  1.00 89.69           C  
ATOM   1167  O   ASP A 159       6.188  -8.662 -19.905  1.00 89.69           O  
ATOM   1168  CG  ASP A 159       9.029  -7.122 -23.324  1.00 89.69           C  
ATOM   1169  OD1 ASP A 159       9.199  -5.956 -22.907  1.00 89.69           O  
ATOM   1170  OD2 ASP A 159       9.752  -7.727 -24.144  1.00 89.69           O  
ATOM   1171  N   VAL A 160       7.105 -10.427 -20.953  1.00 94.38           N  
ATOM   1172  CA  VAL A 160       6.199 -11.424 -20.367  1.00 94.38           C  
ATOM   1173  C   VAL A 160       6.311 -11.424 -18.841  1.00 94.38           C  
ATOM   1174  CB  VAL A 160       6.480 -12.826 -20.940  1.00 94.38           C  
ATOM   1175  O   VAL A 160       5.293 -11.427 -18.151  1.00 94.38           O  
ATOM   1176  CG1 VAL A 160       5.651 -13.908 -20.241  1.00 94.38           C  
ATOM   1177  CG2 VAL A 160       6.143 -12.908 -22.435  1.00 94.38           C  
ATOM   1178  N   LEU A 161       7.527 -11.378 -18.288  1.00 94.12           N  
ATOM   1179  CA  LEU A 161       7.730 -11.293 -16.841  1.00 94.12           C  
ATOM   1180  C   LEU A 161       7.130 -10.006 -16.260  1.00 94.12           C  
ATOM   1181  CB  LEU A 161       9.235 -11.394 -16.535  1.00 94.12           C  
ATOM   1182  O   LEU A 161       6.513 -10.046 -15.192  1.00 94.12           O  
ATOM   1183  CG  LEU A 161       9.564 -11.423 -15.032  1.00 94.12           C  
ATOM   1184  CD1 LEU A 161       9.032 -12.693 -14.379  1.00 94.12           C  
ATOM   1185  CD2 LEU A 161      11.074 -11.394 -14.830  1.00 94.12           C  
ATOM   1186  N   ALA A 162       7.258  -8.882 -16.968  1.00 91.81           N  
ATOM   1187  CA  ALA A 162       6.702  -7.610 -16.526  1.00 91.81           C  
ATOM   1188  C   ALA A 162       5.172  -7.619 -16.431  1.00 91.81           C  
ATOM   1189  CB  ALA A 162       7.237  -6.483 -17.418  1.00 91.81           C  
ATOM   1190  O   ALA A 162       4.599  -6.954 -15.560  1.00 91.81           O  
ATOM   1191  N   ALA A 163       4.505  -8.450 -17.234  1.00 95.12           N  
ATOM   1192  CA  ALA A 163       3.061  -8.628 -17.164  1.00 95.12           C  
ATOM   1193  C   ALA A 163       2.586  -9.174 -15.802  1.00 95.12           C  
ATOM   1194  CB  ALA A 163       2.627  -9.508 -18.336  1.00 95.12           C  
ATOM   1195  O   ALA A 163       1.475  -8.842 -15.382  1.00 95.12           O  
ATOM   1196  N   ILE A 164       3.423  -9.919 -15.058  1.00 96.00           N  
ATOM   1197  CA  ILE A 164       3.115 -10.329 -13.671  1.00 96.00           C  
ATOM   1198  C   ILE A 164       2.872  -9.097 -12.788  1.00 96.00           C  
ATOM   1199  CB  ILE A 164       4.239 -11.210 -13.062  1.00 96.00           C  
ATOM   1200  O   ILE A 164       1.922  -9.078 -12.001  1.00 96.00           O  
ATOM   1201  CG1 ILE A 164       4.480 -12.478 -13.914  1.00 96.00           C  
ATOM   1202  CG2 ILE A 164       3.918 -11.606 -11.604  1.00 96.00           C  
ATOM   1203  CD1 ILE A 164       5.478 -13.472 -13.304  1.00 96.00           C  
ATOM   1204  N   GLY A 165       3.698  -8.055 -12.940  1.00 93.25           N  
ATOM   1205  CA  GLY A 165       3.538  -6.789 -12.225  1.00 93.25           C  
ATOM   1206  C   GLY A 165       2.195  -6.138 -12.530  1.00 93.25           C  
ATOM   1207  O   GLY A 165       1.426  -5.881 -11.608  1.00 93.25           O  
ATOM   1208  N   LEU A 166       1.856  -5.989 -13.817  1.00 94.19           N  
ATOM   1209  CA  LEU A 166       0.588  -5.389 -14.253  1.00 94.19           C  
ATOM   1210  C   LEU A 166      -0.637  -6.163 -13.729  1.00 94.19           C  
ATOM   1211  CB  LEU A 166       0.598  -5.299 -15.793  1.00 94.19           C  
ATOM   1212  O   LEU A 166      -1.652  -5.563 -13.355  1.00 94.19           O  
ATOM   1213  CG  LEU A 166      -0.729  -4.819 -16.411  1.00 94.19           C  
ATOM   1214  CD1 LEU A 166      -1.123  -3.408 -15.988  1.00 94.19           C  
ATOM   1215  CD2 LEU A 166      -0.675  -4.854 -17.935  1.00 94.19           C  
ATOM   1216  N   GLY A 167      -0.542  -7.494 -13.671  1.00 95.88           N  
ATOM   1217  CA  GLY A 167      -1.554  -8.348 -13.050  1.00 95.88           C  
ATOM   1218  C   GLY A 167      -1.768  -8.005 -11.579  1.00 95.88           C  
ATOM   1219  O   GLY A 167      -2.905  -7.819 -11.137  1.00 95.88           O  
ATOM   1220  N   GLY A 168      -0.669  -7.853 -10.837  1.00 95.12           N  
ATOM   1221  CA  GLY A 168      -0.691  -7.393  -9.452  1.00 95.12           C  
ATOM   1222  C   GLY A 168      -1.321  -6.008  -9.296  1.00 95.12           C  
ATOM   1223  O   GLY A 168      -2.206  -5.847  -8.450  1.00 95.12           O  
ATOM   1224  N   SER A 169      -0.940  -5.050 -10.148  1.00 92.38           N  
ATOM   1225  CA  SER A 169      -1.410  -3.653 -10.095  1.00 92.38           C  
ATOM   1226  C   SER A 169      -2.895  -3.528 -10.370  1.00 92.38           C  
ATOM   1227  CB  SER A 169      -0.624  -2.752 -11.070  1.00 92.38           C  
ATOM   1228  O   SER A 169      -3.584  -2.744  -9.719  1.00 92.38           O  
ATOM   1229  OG  SER A 169       0.764  -2.988 -11.137  1.00 92.38           O  
ATOM   1230  N   SER A 170      -3.411  -4.356 -11.276  1.00 91.69           N  
ATOM   1231  CA  SER A 170      -4.838  -4.396 -11.588  1.00 91.69           C  
ATOM   1232  C   SER A 170      -5.662  -4.800 -10.366  1.00 91.69           C  
ATOM   1233  CB  SER A 170      -5.095  -5.362 -12.744  1.00 91.69           C  
ATOM   1234  O   SER A 170      -6.662  -4.157 -10.061  1.00 91.69           O  
ATOM   1235  OG  SER A 170      -4.401  -4.932 -13.896  1.00 91.69           O  
ATOM   1236  N   ILE A 171      -5.235  -5.823  -9.618  1.00 95.12           N  
ATOM   1237  CA  ILE A 171      -5.926  -6.216  -8.381  1.00 95.12           C  
ATOM   1238  C   ILE A 171      -5.782  -5.136  -7.310  1.00 95.12           C  
ATOM   1239  CB  ILE A 171      -5.411  -7.571  -7.862  1.00 95.12           C  
ATOM   1240  O   ILE A 171      -6.779  -4.764  -6.692  1.00 95.12           O  
ATOM   1241  CG1 ILE A 171      -5.587  -8.701  -8.891  1.00 95.12           C  
ATOM   1242  CG2 ILE A 171      -6.084  -7.967  -6.533  1.00 95.12           C  
ATOM   1243  CD1 ILE A 171      -7.005  -8.914  -9.428  1.00 95.12           C  
ATOM   1244  N   ALA A 172      -4.566  -4.620  -7.111  1.00 94.19           N  
ATOM   1245  CA  ALA A 172      -4.263  -3.623  -6.089  1.00 94.19           C  
ATOM   1246  C   ALA A 172      -5.108  -2.354  -6.240  1.00 94.19           C  
ATOM   1247  CB  ALA A 172      -2.769  -3.306  -6.170  1.00 94.19           C  
ATOM   1248  O   ALA A 172      -5.693  -1.886  -5.265  1.00 94.19           O  
ATOM   1249  N   LEU A 173      -5.235  -1.841  -7.467  1.00 93.81           N  
ATOM   1250  CA  LEU A 173      -5.981  -0.620  -7.763  1.00 93.81           C  
ATOM   1251  C   LEU A 173      -7.438  -0.725  -7.314  1.00 93.81           C  
ATOM   1252  CB  LEU A 173      -5.875  -0.355  -9.272  1.00 93.81           C  
ATOM   1253  O   LEU A 173      -7.921   0.100  -6.538  1.00 93.81           O  
ATOM   1254  CG  LEU A 173      -6.657   0.875  -9.764  1.00 93.81           C  
ATOM   1255  CD1 LEU A 173      -6.170   2.173  -9.118  1.00 93.81           C  
ATOM   1256  CD2 LEU A 173      -6.481   0.982 -11.275  1.00 93.81           C  
ATOM   1257  N   PHE A 174      -8.140  -1.762  -7.772  1.00 93.62           N  
ATOM   1258  CA  PHE A 174      -9.545  -1.941  -7.422  1.00 93.62           C  
ATOM   1259  C   PHE A 174      -9.724  -2.372  -5.966  1.00 93.62           C  
ATOM   1260  CB  PHE A 174     -10.202  -2.932  -8.381  1.00 93.62           C  
ATOM   1261  O   PHE A 174     -10.683  -1.937  -5.334  1.00 93.62           O  
ATOM   1262  CG  PHE A 174     -10.359  -2.411  -9.794  1.00 93.62           C  
ATOM   1263  CD1 PHE A 174     -11.311  -1.417 -10.085  1.00 93.62           C  
ATOM   1264  CD2 PHE A 174      -9.544  -2.908 -10.823  1.00 93.62           C  
ATOM   1265  CE1 PHE A 174     -11.431  -0.917 -11.394  1.00 93.62           C  
ATOM   1266  CE2 PHE A 174      -9.630  -2.377 -12.118  1.00 93.62           C  
ATOM   1267  CZ  PHE A 174     -10.580  -1.387 -12.410  1.00 93.62           C  
ATOM   1268  N   ALA A 175      -8.812  -3.174  -5.408  1.00 93.56           N  
ATOM   1269  CA  ALA A 175      -8.890  -3.588  -4.010  1.00 93.56           C  
ATOM   1270  C   ALA A 175      -8.707  -2.407  -3.048  1.00 93.56           C  
ATOM   1271  CB  ALA A 175      -7.878  -4.707  -3.747  1.00 93.56           C  
ATOM   1272  O   ALA A 175      -9.464  -2.292  -2.087  1.00 93.56           O  
ATOM   1273  N   ARG A 176      -7.760  -1.498  -3.314  1.00 92.75           N  
ATOM   1274  CA  ARG A 176      -7.524  -0.328  -2.459  1.00 92.75           C  
ATOM   1275  C   ARG A 176      -8.626   0.718  -2.605  1.00 92.75           C  
ATOM   1276  CB  ARG A 176      -6.126   0.253  -2.734  1.00 92.75           C  
ATOM   1277  O   ARG A 176      -9.104   1.221  -1.597  1.00 92.75           O  
ATOM   1278  CG  ARG A 176      -5.596   1.154  -1.602  1.00 92.75           C  
ATOM   1279  CD  ARG A 176      -5.216   0.342  -0.347  1.00 92.75           C  
ATOM   1280  NE  ARG A 176      -4.675   1.195   0.731  1.00 92.75           N  
ATOM   1281  NH1 ARG A 176      -5.571   0.136   2.602  1.00 92.75           N  
ATOM   1282  NH2 ARG A 176      -4.537   2.019   2.871  1.00 92.75           N  
ATOM   1283  CZ  ARG A 176      -4.919   1.103   2.035  1.00 92.75           C  
ATOM   1284  N   VAL A 177      -9.085   1.000  -3.828  1.00 94.31           N  
ATOM   1285  CA  VAL A 177     -10.192   1.948  -4.051  1.00 94.31           C  
ATOM   1286  C   VAL A 177     -11.512   1.386  -3.522  1.00 94.31           C  
ATOM   1287  CB  VAL A 177     -10.315   2.330  -5.538  1.00 94.31           C  
ATOM   1288  O   VAL A 177     -12.208   2.060  -2.770  1.00 94.31           O  
ATOM   1289  CG1 VAL A 177     -11.521   3.239  -5.804  1.00 94.31           C  
ATOM   1290  CG2 VAL A 177      -9.077   3.097  -6.010  1.00 94.31           C  
ATOM   1291  N   GLY A 178     -11.862   0.151  -3.885  1.00 94.31           N  
ATOM   1292  CA  GLY A 178     -13.097  -0.494  -3.444  1.00 94.31           C  
ATOM   1293  C   GLY A 178     -13.120  -0.725  -1.935  1.00 94.31           C  
ATOM   1294  O   GLY A 178     -14.094  -0.366  -1.278  1.00 94.31           O  
ATOM   1295  N   GLY A 179     -12.039  -1.271  -1.375  1.00 93.25           N  
ATOM   1296  CA  GLY A 179     -11.889  -1.455   0.067  1.00 93.25           C  
ATOM   1297  C   GLY A 179     -11.928  -0.129   0.827  1.00 93.25           C  
ATOM   1298  O   GLY A 179     -12.670  -0.034   1.795  1.00 93.25           O  
ATOM   1299  N   GLY A 180     -11.228   0.903   0.338  1.00 93.38           N  
ATOM   1300  CA  GLY A 180     -11.227   2.256   0.906  1.00 93.38           C  
ATOM   1301  C   GLY A 180     -12.616   2.902   0.933  1.00 93.38           C  
ATOM   1302  O   GLY A 180     -13.058   3.391   1.971  1.00 93.38           O  
ATOM   1303  N   ILE A 181     -13.354   2.829  -0.183  1.00 95.50           N  
ATOM   1304  CA  ILE A 181     -14.735   3.334  -0.247  1.00 95.50           C  
ATOM   1305  C   ILE A 181     -15.635   2.574   0.727  1.00 95.50           C  
ATOM   1306  CB  ILE A 181     -15.299   3.281  -1.686  1.00 95.50           C  
ATOM   1307  O   ILE A 181     -16.479   3.189   1.370  1.00 95.50           O  
ATOM   1308  CG1 ILE A 181     -14.534   4.257  -2.609  1.00 95.50           C  
ATOM   1309  CG2 ILE A 181     -16.802   3.642  -1.719  1.00 95.50           C  
ATOM   1310  CD1 ILE A 181     -14.733   3.957  -4.100  1.00 95.50           C  
ATOM   1311  N   TYR A 182     -15.471   1.254   0.833  1.00 95.56           N  
ATOM   1312  CA  TYR A 182     -16.251   0.440   1.758  1.00 95.56           C  
ATOM   1313  C   TYR A 182     -16.007   0.864   3.211  1.00 95.56           C  
ATOM   1314  CB  TYR A 182     -15.931  -1.048   1.539  1.00 95.56           C  
ATOM   1315  O   TYR A 182     -16.965   1.191   3.909  1.00 95.56           O  
ATOM   1316  CG  TYR A 182     -16.712  -1.972   2.445  1.00 95.56           C  
ATOM   1317  CD1 TYR A 182     -16.344  -2.099   3.790  1.00 95.56           C  
ATOM   1318  CD2 TYR A 182     -17.818  -2.688   1.961  1.00 95.56           C  
ATOM   1319  CE1 TYR A 182     -17.090  -2.898   4.660  1.00 95.56           C  
ATOM   1320  CE2 TYR A 182     -18.571  -3.497   2.835  1.00 95.56           C  
ATOM   1321  OH  TYR A 182     -18.968  -4.308   5.062  1.00 95.56           O  
ATOM   1322  CZ  TYR A 182     -18.222  -3.582   4.195  1.00 95.56           C  
ATOM   1323  N   THR A 183     -14.742   0.860   3.649  1.00 93.00           N  
ATOM   1324  CA  THR A 183     -14.385   1.101   5.056  1.00 93.00           C  
ATOM   1325  C   THR A 183     -14.752   2.513   5.470  1.00 93.00           C  
ATOM   1326  CB  THR A 183     -12.913   0.778   5.364  1.00 93.00           C  
ATOM   1327  O   THR A 183     -15.542   2.682   6.388  1.00 93.00           O  
ATOM   1328  CG2 THR A 183     -11.880   1.544   4.541  1.00 93.00           C  
ATOM   1329  OG1 THR A 183     -12.598   1.121   6.683  1.00 93.00           O  
ATOM   1330  N   LYS A 184     -14.337   3.532   4.711  1.00 92.25           N  
ATOM   1331  CA  LYS A 184     -14.577   4.920   5.114  1.00 92.25           C  
ATOM   1332  C   LYS A 184     -16.040   5.342   4.991  1.00 92.25           C  
ATOM   1333  CB  LYS A 184     -13.625   5.866   4.375  1.00 92.25           C  
ATOM   1334  O   LYS A 184     -16.467   6.274   5.658  1.00 92.25           O  
ATOM   1335  CG  LYS A 184     -12.140   5.592   4.675  1.00 92.25           C  
ATOM   1336  CD  LYS A 184     -11.741   5.674   6.171  1.00 92.25           C  
ATOM   1337  CE  LYS A 184     -11.251   4.363   6.804  1.00 92.25           C  
ATOM   1338  NZ  LYS A 184     -10.765   4.582   8.188  1.00 92.25           N  
ATOM   1339  N   ALA A 185     -16.841   4.668   4.163  1.00 93.00           N  
ATOM   1340  CA  ALA A 185     -18.287   4.882   4.176  1.00 93.00           C  
ATOM   1341  C   ALA A 185     -18.952   4.333   5.445  1.00 93.00           C  
ATOM   1342  CB  ALA A 185     -18.902   4.228   2.942  1.00 93.00           C  
ATOM   1343  O   ALA A 185     -19.941   4.909   5.901  1.00 93.00           O  
ATOM   1344  N   ALA A 186     -18.451   3.208   5.963  1.00 93.25           N  
ATOM   1345  CA  ALA A 186     -18.935   2.607   7.196  1.00 93.25           C  
ATOM   1346  C   ALA A 186     -18.477   3.414   8.417  1.00 93.25           C  
ATOM   1347  CB  ALA A 186     -18.499   1.140   7.247  1.00 93.25           C  
ATOM   1348  O   ALA A 186     -19.342   3.842   9.173  1.00 93.25           O  
ATOM   1349  N   ASP A 187     -17.181   3.705   8.506  1.00 89.62           N  
ATOM   1350  CA  ASP A 187     -16.512   4.495   9.547  1.00 89.62           C  
ATOM   1351  C   ASP A 187     -17.187   5.867   9.746  1.00 89.62           C  
ATOM   1352  CB  ASP A 187     -15.046   4.608   9.093  1.00 89.62           C  
ATOM   1353  O   ASP A 187     -17.870   6.108  10.741  1.00 89.62           O  
ATOM   1354  CG  ASP A 187     -14.087   5.258  10.083  1.00 89.62           C  
ATOM   1355  OD1 ASP A 187     -14.556   5.681  11.154  1.00 89.62           O  
ATOM   1356  OD2 ASP A 187     -12.915   5.412   9.648  1.00 89.62           O  
ATOM   1357  N   VAL A 188     -17.216   6.711   8.702  1.00 88.62           N  
ATOM   1358  CA  VAL A 188     -17.865   8.039   8.756  1.00 88.62           C  
ATOM   1359  C   VAL A 188     -19.351   7.943   9.134  1.00 88.62           C  
ATOM   1360  CB  VAL A 188     -17.705   8.765   7.402  1.00 88.62           C  
ATOM   1361  O   VAL A 188     -19.889   8.816   9.820  1.00 88.62           O  
ATOM   1362  CG1 VAL A 188     -18.469  10.095   7.331  1.00 88.62           C  
ATOM   1363  CG2 VAL A 188     -16.235   9.090   7.105  1.00 88.62           C  
ATOM   1364  N   GLY A 189     -20.045   6.897   8.678  1.00 89.75           N  
ATOM   1365  CA  GLY A 189     -21.447   6.670   9.021  1.00 89.75           C  
ATOM   1366  C   GLY A 189     -21.653   6.255  10.478  1.00 89.75           C  
ATOM   1367  O   GLY A 189     -22.591   6.738  11.121  1.00 89.75           O  
ATOM   1368  N   ALA A 190     -20.784   5.385  10.990  1.00 89.44           N  
ATOM   1369  CA  ALA A 190     -20.787   4.918  12.366  1.00 89.44           C  
ATOM   1370  C   ALA A 190     -20.453   6.065  13.323  1.00 89.44           C  
ATOM   1371  CB  ALA A 190     -19.788   3.759  12.506  1.00 89.44           C  
ATOM   1372  O   ALA A 190     -21.212   6.310  14.264  1.00 89.44           O  
ATOM   1373  N   ASP A 191     -19.397   6.815  13.031  1.00 85.81           N  
ATOM   1374  CA  ASP A 191     -18.853   7.848  13.902  1.00 85.81           C  
ATOM   1375  C   ASP A 191     -19.714   9.103  13.971  1.00 85.81           C  
ATOM   1376  CB  ASP A 191     -17.427   8.181  13.432  1.00 85.81           C  
ATOM   1377  O   ASP A 191     -20.005   9.599  15.065  1.00 85.81           O  
ATOM   1378  CG  ASP A 191     -16.370   7.371  14.179  1.00 85.81           C  
ATOM   1379  OD1 ASP A 191     -16.764   6.440  14.918  1.00 85.81           O  
ATOM   1380  OD2 ASP A 191     -15.263   7.926  14.343  1.00 85.81           O  
ATOM   1381  N   LEU A 192     -20.194   9.613  12.834  1.00 85.56           N  
ATOM   1382  CA  LEU A 192     -21.028  10.817  12.845  1.00 85.56           C  
ATOM   1383  C   LEU A 192     -22.349  10.570  13.575  1.00 85.56           C  
ATOM   1384  CB  LEU A 192     -21.278  11.317  11.415  1.00 85.56           C  
ATOM   1385  O   LEU A 192     -22.743  11.355  14.441  1.00 85.56           O  
ATOM   1386  CG  LEU A 192     -20.047  11.956  10.748  1.00 85.56           C  
ATOM   1387  CD1 LEU A 192     -20.406  12.325   9.309  1.00 85.56           C  
ATOM   1388  CD2 LEU A 192     -19.607  13.243  11.455  1.00 85.56           C  
ATOM   1389  N   VAL A 193     -23.037   9.471  13.271  1.00 88.75           N  
ATOM   1390  CA  VAL A 193     -24.338   9.216  13.898  1.00 88.75           C  
ATOM   1391  C   VAL A 193     -24.169   8.699  15.328  1.00 88.75           C  
ATOM   1392  CB  VAL A 193     -25.224   8.306  13.039  1.00 88.75           C  
ATOM   1393  O   VAL A 193     -24.927   9.096  16.211  1.00 88.75           O  
ATOM   1394  CG1 VAL A 193     -26.636   8.241  13.637  1.00 88.75           C  
ATOM   1395  CG2 VAL A 193     -25.367   8.849  11.612  1.00 88.75           C  
ATOM   1396  N   GLY A 194     -23.162   7.866  15.591  1.00 86.50           N  
ATOM   1397  CA  GLY A 194     -22.865   7.336  16.920  1.00 86.50           C  
ATOM   1398  C   GLY A 194     -22.317   8.402  17.872  1.00 86.50           C  
ATOM   1399  O   GLY A 194     -22.993   8.794  18.829  1.00 86.50           O  
ATOM   1400  N   LYS A 195     -21.110   8.908  17.601  1.00 82.12           N  
ATOM   1401  CA  LYS A 195     -20.378   9.804  18.511  1.00 82.12           C  
ATOM   1402  C   LYS A 195     -20.979  11.210  18.544  1.00 82.12           C  
ATOM   1403  CB  LYS A 195     -18.882   9.858  18.126  1.00 82.12           C  
ATOM   1404  O   LYS A 195     -21.134  11.786  19.622  1.00 82.12           O  
ATOM   1405  CG  LYS A 195     -18.152   8.499  18.165  1.00 82.12           C  
ATOM   1406  CD  LYS A 195     -16.708   8.618  17.633  1.00 82.12           C  
ATOM   1407  CE  LYS A 195     -15.983   7.265  17.684  1.00 82.12           C  
ATOM   1408  NZ  LYS A 195     -14.712   7.246  16.915  1.00 82.12           N  
ATOM   1409  N   VAL A 196     -21.325  11.780  17.383  1.00 81.44           N  
ATOM   1410  CA  VAL A 196     -21.736  13.198  17.290  1.00 81.44           C  
ATOM   1411  C   VAL A 196     -23.236  13.393  17.525  1.00 81.44           C  
ATOM   1412  CB  VAL A 196     -21.272  13.860  15.972  1.00 81.44           C  
ATOM   1413  O   VAL A 196     -23.618  14.299  18.268  1.00 81.44           O  
ATOM   1414  CG1 VAL A 196     -21.569  15.366  15.959  1.00 81.44           C  
ATOM   1415  CG2 VAL A 196     -19.765  13.678  15.751  1.00 81.44           C  
ATOM   1416  N   GLU A 197     -24.093  12.568  16.918  1.00 87.19           N  
ATOM   1417  CA  GLU A 197     -25.555  12.734  17.011  1.00 87.19           C  
ATOM   1418  C   GLU A 197     -26.182  11.984  18.191  1.00 87.19           C  
ATOM   1419  CB  GLU A 197     -26.242  12.294  15.709  1.00 87.19           C  
ATOM   1420  O   GLU A 197     -27.035  12.532  18.898  1.00 87.19           O  
ATOM   1421  CG  GLU A 197     -25.841  13.157  14.511  1.00 87.19           C  
ATOM   1422  CD  GLU A 197     -26.459  12.683  13.191  1.00 87.19           C  
ATOM   1423  OE1 GLU A 197     -25.943  13.108  12.138  1.00 87.19           O  
ATOM   1424  OE2 GLU A 197     -27.512  12.002  13.160  1.00 87.19           O  
ATOM   1425  N   ALA A 198     -25.797  10.723  18.400  1.00 86.00           N  
ATOM   1426  CA  ALA A 198     -26.372   9.881  19.442  1.00 86.00           C  
ATOM   1427  C   ALA A 198     -25.650  10.017  20.791  1.00 86.00           C  
ATOM   1428  CB  ALA A 198     -26.441   8.432  18.947  1.00 86.00           C  
ATOM   1429  O   ALA A 198     -26.290   9.802  21.823  1.00 86.00           O  
ATOM   1430  N   GLY A 199     -24.371  10.408  20.788  1.00 84.12           N  
ATOM   1431  CA  GLY A 199     -23.540  10.533  21.987  1.00 84.12           C  
ATOM   1432  C   GLY A 199     -23.213   9.186  22.635  1.00 84.12           C  
ATOM   1433  O   GLY A 199     -23.095   9.114  23.858  1.00 84.12           O  
ATOM   1434  N   ILE A 200     -23.138   8.120  21.835  1.00 88.75           N  
ATOM   1435  CA  ILE A 200     -22.755   6.776  22.287  1.00 88.75           C  
ATOM   1436  C   ILE A 200     -21.249   6.545  22.064  1.00 88.75           C  
ATOM   1437  CB  ILE A 200     -23.644   5.684  21.645  1.00 88.75           C  
ATOM   1438  O   ILE A 200     -20.655   7.260  21.252  1.00 88.75           O  
ATOM   1439  CG1 ILE A 200     -23.467   5.603  20.116  1.00 88.75           C  
ATOM   1440  CG2 ILE A 200     -25.116   5.936  22.034  1.00 88.75           C  
ATOM   1441  CD1 ILE A 200     -24.337   4.544  19.431  1.00 88.75           C  
ATOM   1442  N   PRO A 201     -20.622   5.597  22.790  1.00 86.19           N  
ATOM   1443  CA  PRO A 201     -19.233   5.210  22.557  1.00 86.19           C  
ATOM   1444  C   PRO A 201     -18.942   4.797  21.105  1.00 86.19           C  
ATOM   1445  CB  PRO A 201     -18.949   4.056  23.528  1.00 86.19           C  
ATOM   1446  O   PRO A 201     -19.842   4.426  20.348  1.00 86.19           O  
ATOM   1447  CG  PRO A 201     -19.940   4.297  24.663  1.00 86.19           C  
ATOM   1448  CD  PRO A 201     -21.155   4.854  23.926  1.00 86.19           C  
ATOM   1449  N   GLU A 202     -17.662   4.860  20.742  1.00 84.19           N  
ATOM   1450  CA  GLU A 202     -17.112   4.196  19.554  1.00 84.19           C  
ATOM   1451  C   GLU A 202     -17.396   2.697  19.603  1.00 84.19           C  
ATOM   1452  CB  GLU A 202     -15.604   4.430  19.565  1.00 84.19           C  
ATOM   1453  O   GLU A 202     -17.481   2.152  20.696  1.00 84.19           O  
ATOM   1454  CG  GLU A 202     -14.893   4.028  18.265  1.00 84.19           C  
ATOM   1455  CD  GLU A 202     -13.547   4.755  18.138  1.00 84.19           C  
ATOM   1456  OE1 GLU A 202     -13.139   5.024  16.994  1.00 84.19           O  
ATOM   1457  OE2 GLU A 202     -13.076   5.325  19.148  1.00 84.19           O  
ATOM   1458  N   ASP A 203     -17.576   2.040  18.455  1.00 88.94           N  
ATOM   1459  CA  ASP A 203     -17.849   0.595  18.380  1.00 88.94           C  
ATOM   1460  C   ASP A 203     -19.049   0.088  19.204  1.00 88.94           C  
ATOM   1461  CB  ASP A 203     -16.582  -0.204  18.688  1.00 88.94           C  
ATOM   1462  O   ASP A 203     -19.193  -1.112  19.446  1.00 88.94           O  
ATOM   1463  CG  ASP A 203     -15.480   0.047  17.675  1.00 88.94           C  
ATOM   1464  OD1 ASP A 203     -15.787  -0.151  16.478  1.00 88.94           O  
ATOM   1465  OD2 ASP A 203     -14.347   0.287  18.159  1.00 88.94           O  
ATOM   1466  N   ASP A 204     -19.957   0.972  19.626  1.00 90.38           N  
ATOM   1467  CA  ASP A 204     -21.078   0.569  20.467  1.00 90.38           C  
ATOM   1468  C   ASP A 204     -21.989  -0.438  19.730  1.00 90.38           C  
ATOM   1469  CB  ASP A 204     -21.849   1.803  20.938  1.00 90.38           C  
ATOM   1470  O   ASP A 204     -22.413  -0.190  18.592  1.00 90.38           O  
ATOM   1471  CG  ASP A 204     -22.937   1.459  21.952  1.00 90.38           C  
ATOM   1472  OD1 ASP A 204     -23.934   0.794  21.595  1.00 90.38           O  
ATOM   1473  OD2 ASP A 204     -22.886   1.942  23.101  1.00 90.38           O  
ATOM   1474  N   PRO A 205     -22.367  -1.565  20.365  1.00 89.25           N  
ATOM   1475  CA  PRO A 205     -23.131  -2.618  19.702  1.00 89.25           C  
ATOM   1476  C   PRO A 205     -24.536  -2.181  19.261  1.00 89.25           C  
ATOM   1477  CB  PRO A 205     -23.172  -3.778  20.701  1.00 89.25           C  
ATOM   1478  O   PRO A 205     -25.151  -2.872  18.448  1.00 89.25           O  
ATOM   1479  CG  PRO A 205     -22.971  -3.110  22.059  1.00 89.25           C  
ATOM   1480  CD  PRO A 205     -22.063  -1.927  21.742  1.00 89.25           C  
ATOM   1481  N   ARG A 206     -25.057  -1.047  19.753  1.00 90.94           N  
ATOM   1482  CA  ARG A 206     -26.330  -0.455  19.307  1.00 90.94           C  
ATOM   1483  C   ARG A 206     -26.229   0.179  17.923  1.00 90.94           C  
ATOM   1484  CB  ARG A 206     -26.786   0.617  20.307  1.00 90.94           C  
ATOM   1485  O   ARG A 206     -27.258   0.390  17.282  1.00 90.94           O  
ATOM   1486  CG  ARG A 206     -27.037   0.063  21.717  1.00 90.94           C  
ATOM   1487  CD  ARG A 206     -27.296   1.202  22.706  1.00 90.94           C  
ATOM   1488  NE  ARG A 206     -26.061   1.933  23.035  1.00 90.94           N  
ATOM   1489  NH1 ARG A 206     -27.017   3.581  24.308  1.00 90.94           N  
ATOM   1490  NH2 ARG A 206     -24.802   3.435  24.187  1.00 90.94           N  
ATOM   1491  CZ  ARG A 206     -25.962   2.973  23.837  1.00 90.94           C  
ATOM   1492  N   ASN A 207     -25.028   0.517  17.467  1.00 93.81           N  
ATOM   1493  CA  ASN A 207     -24.823   1.155  16.179  1.00 93.81           C  
ATOM   1494  C   ASN A 207     -24.797   0.098  15.053  1.00 93.81           C  
ATOM   1495  CB  ASN A 207     -23.553   2.005  16.276  1.00 93.81           C  
ATOM   1496  O   ASN A 207     -23.921  -0.762  15.045  1.00 93.81           O  
ATOM   1497  CG  ASN A 207     -23.295   2.863  15.051  1.00 93.81           C  
ATOM   1498  ND2 ASN A 207     -22.479   3.874  15.222  1.00 93.81           N  
ATOM   1499  OD1 ASN A 207     -23.851   2.664  13.978  1.00 93.81           O  
ATOM   1500  N   PRO A 208     -25.727   0.132  14.079  1.00 92.50           N  
ATOM   1501  CA  PRO A 208     -25.772  -0.840  12.981  1.00 92.50           C  
ATOM   1502  C   PRO A 208     -24.550  -0.816  12.056  1.00 92.50           C  
ATOM   1503  CB  PRO A 208     -27.031  -0.486  12.181  1.00 92.50           C  
ATOM   1504  O   PRO A 208     -24.337  -1.774  11.311  1.00 92.50           O  
ATOM   1505  CG  PRO A 208     -27.271   0.982  12.501  1.00 92.50           C  
ATOM   1506  CD  PRO A 208     -26.814   1.088  13.949  1.00 92.50           C  
ATOM   1507  N   ALA A 209     -23.758   0.257  12.064  1.00 94.81           N  
ATOM   1508  CA  ALA A 209     -22.616   0.390  11.169  1.00 94.81           C  
ATOM   1509  C   ALA A 209     -21.324  -0.246  11.708  1.00 94.81           C  
ATOM   1510  CB  ALA A 209     -22.452   1.866  10.802  1.00 94.81           C  
ATOM   1511  O   ALA A 209     -20.433  -0.498  10.907  1.00 94.81           O  
ATOM   1512  N   THR A 210     -21.225  -0.600  12.993  1.00 93.31           N  
ATOM   1513  CA  THR A 210     -19.958  -1.058  13.614  1.00 93.31           C  
ATOM   1514  C   THR A 210     -19.431  -2.368  13.041  1.00 93.31           C  
ATOM   1515  CB  THR A 210     -20.115  -1.216  15.129  1.00 93.31           C  
ATOM   1516  O   THR A 210     -18.237  -2.517  12.805  1.00 93.31           O  
ATOM   1517  CG2 THR A 210     -20.313   0.156  15.758  1.00 93.31           C  
ATOM   1518  OG1 THR A 210     -21.248  -2.005  15.431  1.00 93.31           O  
ATOM   1519  N   ILE A 211     -20.314  -3.311  12.697  1.00 93.62           N  
ATOM   1520  CA  ILE A 211     -19.898  -4.521  11.970  1.00 93.62           C  
ATOM   1521  C   ILE A 211     -19.404  -4.174  10.565  1.00 93.62           C  
ATOM   1522  CB  ILE A 211     -21.041  -5.555  11.918  1.00 93.62           C  
ATOM   1523  O   ILE A 211     -18.444  -4.778  10.096  1.00 93.62           O  
ATOM   1524  CG1 ILE A 211     -21.386  -6.109  13.318  1.00 93.62           C  
ATOM   1525  CG2 ILE A 211     -20.748  -6.720  10.949  1.00 93.62           C  
ATOM   1526  CD1 ILE A 211     -20.284  -6.928  14.004  1.00 93.62           C  
ATOM   1527  N   ALA A 212     -20.046  -3.231   9.869  1.00 94.31           N  
ATOM   1528  CA  ALA A 212     -19.572  -2.807   8.555  1.00 94.31           C  
ATOM   1529  C   ALA A 212     -18.215  -2.103   8.663  1.00 94.31           C  
ATOM   1530  CB  ALA A 212     -20.632  -1.937   7.868  1.00 94.31           C  
ATOM   1531  O   ALA A 212     -17.370  -2.328   7.805  1.00 94.31           O  
ATOM   1532  N   ASP A 213     -18.001  -1.337   9.723  1.00 93.62           N  
ATOM   1533  CA  ASP A 213     -16.759  -0.635  10.015  1.00 93.62           C  
ATOM   1534  C   ASP A 213     -15.603  -1.609  10.274  1.00 93.62           C  
ATOM   1535  CB  ASP A 213     -17.032   0.278  11.211  1.00 93.62           C  
ATOM   1536  O   ASP A 213     -14.670  -1.694   9.483  1.00 93.62           O  
ATOM   1537  CG  ASP A 213     -15.935   1.304  11.420  1.00 93.62           C  
ATOM   1538  OD1 ASP A 213     -15.129   1.456  10.478  1.00 93.62           O  
ATOM   1539  OD2 ASP A 213     -16.055   1.972  12.461  1.00 93.62           O  
ATOM   1540  N   ASN A 214     -15.789  -2.533  11.223  1.00 94.50           N  
ATOM   1541  CA  ASN A 214     -14.802  -3.570  11.532  1.00 94.50           C  
ATOM   1542  C   ASN A 214     -14.548  -4.515  10.335  1.00 94.50           C  
ATOM   1543  CB  ASN A 214     -15.294  -4.360  12.757  1.00 94.50           C  
ATOM   1544  O   ASN A 214     -13.448  -5.042  10.141  1.00 94.50           O  
ATOM   1545  CG  ASN A 214     -14.965  -3.718  14.100  1.00 94.50           C  
ATOM   1546  ND2 ASN A 214     -15.509  -2.563  14.411  1.00 94.50           N  
ATOM   1547  OD1 ASN A 214     -14.286  -4.338  14.905  1.00 94.50           O  
ATOM   1548  N   VAL A 215     -15.560  -4.769   9.492  1.00 95.50           N  
ATOM   1549  CA  VAL A 215     -15.359  -5.461   8.204  1.00 95.50           C  
ATOM   1550  C   VAL A 215     -14.479  -4.621   7.276  1.00 95.50           C  
ATOM   1551  CB  VAL A 215     -16.704  -5.796   7.528  1.00 95.50           C  
ATOM   1552  O   VAL A 215     -13.646  -5.191   6.567  1.00 95.50           O  
ATOM   1553  CG1 VAL A 215     -16.552  -6.235   6.063  1.00 95.50           C  
ATOM   1554  CG2 VAL A 215     -17.389  -6.964   8.244  1.00 95.50           C  
ATOM   1555  N   GLY A 216     -14.672  -3.304   7.292  1.00 92.62           N  
ATOM   1556  CA  GLY A 216     -13.920  -2.274   6.591  1.00 92.62           C  
ATOM   1557  C   GLY A 216     -12.418  -2.397   6.768  1.00 92.62           C  
ATOM   1558  O   GLY A 216     -11.719  -2.548   5.763  1.00 92.62           O  
ATOM   1559  N   ASP A 217     -11.941  -2.450   8.007  1.00 91.56           N  
ATOM   1560  CA  ASP A 217     -10.503  -2.526   8.315  1.00 91.56           C  
ATOM   1561  C   ASP A 217      -9.863  -3.755   7.659  1.00 91.56           C  
ATOM   1562  CB  ASP A 217     -10.282  -2.597   9.835  1.00 91.56           C  
ATOM   1563  O   ASP A 217      -8.771  -3.715   7.093  1.00 91.56           O  
ATOM   1564  CG  ASP A 217     -11.152  -1.608  10.601  1.00 91.56           C  
ATOM   1565  OD1 ASP A 217     -11.387  -0.531  10.015  1.00 91.56           O  
ATOM   1566  OD2 ASP A 217     -11.709  -2.086  11.615  1.00 91.56           O  
ATOM   1567  N   ASN A 218     -10.596  -4.870   7.624  1.00 93.38           N  
ATOM   1568  CA  ASN A 218     -10.130  -6.099   6.990  1.00 93.38           C  
ATOM   1569  C   ASN A 218     -10.151  -6.026   5.450  1.00 93.38           C  
ATOM   1570  CB  ASN A 218     -10.978  -7.271   7.499  1.00 93.38           C  
ATOM   1571  O   ASN A 218      -9.309  -6.633   4.780  1.00 93.38           O  
ATOM   1572  CG  ASN A 218     -10.745  -7.576   8.966  1.00 93.38           C  
ATOM   1573  ND2 ASN A 218     -11.618  -7.132   9.834  1.00 93.38           N  
ATOM   1574  OD1 ASN A 218      -9.816  -8.290   9.315  1.00 93.38           O  
ATOM   1575  N   VAL A 219     -11.123  -5.339   4.844  1.00 91.25           N  
ATOM   1576  CA  VAL A 219     -11.247  -5.287   3.375  1.00 91.25           C  
ATOM   1577  C   VAL A 219     -10.373  -4.204   2.749  1.00 91.25           C  
ATOM   1578  CB  VAL A 219     -12.705  -5.199   2.894  1.00 91.25           C  
ATOM   1579  O   VAL A 219      -9.765  -4.449   1.706  1.00 91.25           O  
ATOM   1580  CG1 VAL A 219     -13.530  -6.410   3.363  1.00 91.25           C  
ATOM   1581  CG2 VAL A 219     -13.443  -3.931   3.310  1.00 91.25           C  
ATOM   1582  N   GLY A 220     -10.273  -3.038   3.383  1.00 86.12           N  
ATOM   1583  CA  GLY A 220      -9.437  -1.925   2.949  1.00 86.12           C  
ATOM   1584  C   GLY A 220      -8.004  -2.082   3.434  1.00 86.12           C  
ATOM   1585  O   GLY A 220      -7.084  -2.231   2.619  1.00 86.12           O  
ATOM   1586  N   ASP A 221      -7.827  -2.097   4.752  1.00 85.81           N  
ATOM   1587  CA  ASP A 221      -6.522  -1.955   5.404  1.00 85.81           C  
ATOM   1588  C   ASP A 221      -5.774  -3.263   5.620  1.00 85.81           C  
ATOM   1589  CB  ASP A 221      -6.664  -1.098   6.667  1.00 85.81           C  
ATOM   1590  O   ASP A 221      -4.593  -3.254   5.929  1.00 85.81           O  
ATOM   1591  CG  ASP A 221      -7.094   0.320   6.288  1.00 85.81           C  
ATOM   1592  OD1 ASP A 221      -6.721   0.753   5.156  1.00 85.81           O  
ATOM   1593  OD2 ASP A 221      -7.790   0.952   7.096  1.00 85.81           O  
ATOM   1594  N   VAL A 222      -6.387  -4.401   5.311  1.00 90.19           N  
ATOM   1595  CA  VAL A 222      -5.662  -5.672   5.203  1.00 90.19           C  
ATOM   1596  C   VAL A 222      -5.595  -6.116   3.745  1.00 90.19           C  
ATOM   1597  CB  VAL A 222      -6.240  -6.714   6.170  1.00 90.19           C  
ATOM   1598  O   VAL A 222      -4.517  -6.164   3.154  1.00 90.19           O  
ATOM   1599  CG1 VAL A 222      -5.485  -8.040   6.128  1.00 90.19           C  
ATOM   1600  CG2 VAL A 222      -6.226  -6.218   7.620  1.00 90.19           C  
ATOM   1601  N   ALA A 223      -6.726  -6.417   3.103  1.00 92.00           N  
ATOM   1602  CA  ALA A 223      -6.686  -6.967   1.745  1.00 92.00           C  
ATOM   1603  C   ALA A 223      -6.229  -5.959   0.679  1.00 92.00           C  
ATOM   1604  CB  ALA A 223      -8.042  -7.571   1.410  1.00 92.00           C  
ATOM   1605  O   ALA A 223      -5.404  -6.311  -0.168  1.00 92.00           O  
ATOM   1606  N   GLY A 224      -6.735  -4.722   0.721  1.00 90.31           N  
ATOM   1607  CA  GLY A 224      -6.320  -3.660  -0.198  1.00 90.31           C  
ATOM   1608  C   GLY A 224      -4.845  -3.296  -0.032  1.00 90.31           C  
ATOM   1609  O   GLY A 224      -4.112  -3.243  -1.018  1.00 90.31           O  
ATOM   1610  N   MET A 225      -4.393  -3.122   1.212  1.00 89.94           N  
ATOM   1611  CA  MET A 225      -2.983  -2.877   1.543  1.00 89.94           C  
ATOM   1612  C   MET A 225      -2.071  -4.036   1.105  1.00 89.94           C  
ATOM   1613  CB  MET A 225      -2.885  -2.664   3.057  1.00 89.94           C  
ATOM   1614  O   MET A 225      -1.010  -3.813   0.528  1.00 89.94           O  
ATOM   1615  CG  MET A 225      -1.461  -2.388   3.555  1.00 89.94           C  
ATOM   1616  SD  MET A 225      -1.254  -2.908   5.270  1.00 89.94           S  
ATOM   1617  CE  MET A 225      -2.202  -1.594   6.092  1.00 89.94           C  
ATOM   1618  N   GLY A 226      -2.482  -5.287   1.327  1.00 91.94           N  
ATOM   1619  CA  GLY A 226      -1.698  -6.459   0.929  1.00 91.94           C  
ATOM   1620  C   GLY A 226      -1.494  -6.557  -0.575  1.00 91.94           C  
ATOM   1621  O   GLY A 226      -0.398  -6.890  -1.023  1.00 91.94           O  
ATOM   1622  N   ALA A 227      -2.528  -6.229  -1.351  1.00 93.12           N  
ATOM   1623  CA  ALA A 227      -2.436  -6.170  -2.803  1.00 93.12           C  
ATOM   1624  C   ALA A 227      -1.543  -5.006  -3.280  1.00 93.12           C  
ATOM   1625  CB  ALA A 227      -3.857  -6.099  -3.368  1.00 93.12           C  
ATOM   1626  O   ALA A 227      -0.725  -5.210  -4.176  1.00 93.12           O  
ATOM   1627  N   ASP A 228      -1.649  -3.823  -2.661  1.00 91.94           N  
ATOM   1628  CA  ASP A 228      -0.789  -2.654  -2.933  1.00 91.94           C  
ATOM   1629  C   ASP A 228       0.697  -2.974  -2.713  1.00 91.94           C  
ATOM   1630  CB  ASP A 228      -1.241  -1.485  -2.032  1.00 91.94           C  
ATOM   1631  O   ASP A 228       1.544  -2.795  -3.591  1.00 91.94           O  
ATOM   1632  CG  ASP A 228      -0.483  -0.165  -2.254  1.00 91.94           C  
ATOM   1633  OD1 ASP A 228       0.388  -0.105  -3.150  1.00 91.94           O  
ATOM   1634  OD2 ASP A 228      -0.813   0.813  -1.543  1.00 91.94           O  
ATOM   1635  N   LEU A 229       1.023  -3.537  -1.552  1.00 91.94           N  
ATOM   1636  CA  LEU A 229       2.403  -3.838  -1.192  1.00 91.94           C  
ATOM   1637  C   LEU A 229       2.961  -5.040  -1.967  1.00 91.94           C  
ATOM   1638  CB  LEU A 229       2.477  -3.989   0.336  1.00 91.94           C  
ATOM   1639  O   LEU A 229       4.149  -5.046  -2.292  1.00 91.94           O  
ATOM   1640  CG  LEU A 229       2.269  -2.642   1.068  1.00 91.94           C  
ATOM   1641  CD1 LEU A 229       2.194  -2.813   2.582  1.00 91.94           C  
ATOM   1642  CD2 LEU A 229       3.401  -1.646   0.791  1.00 91.94           C  
ATOM   1643  N   PHE A 230       2.121  -6.018  -2.333  1.00 95.06           N  
ATOM   1644  CA  PHE A 230       2.502  -7.082  -3.270  1.00 95.06           C  
ATOM   1645  C   PHE A 230       2.925  -6.491  -4.609  1.00 95.06           C  
ATOM   1646  CB  PHE A 230       1.337  -8.067  -3.479  1.00 95.06           C  
ATOM   1647  O   PHE A 230       3.998  -6.809  -5.123  1.00 95.06           O  
ATOM   1648  CG  PHE A 230       1.588  -9.081  -4.582  1.00 95.06           C  
ATOM   1649  CD1 PHE A 230       1.215  -8.789  -5.909  1.00 95.06           C  
ATOM   1650  CD2 PHE A 230       2.230 -10.299  -4.293  1.00 95.06           C  
ATOM   1651  CE1 PHE A 230       1.499  -9.698  -6.944  1.00 95.06           C  
ATOM   1652  CE2 PHE A 230       2.492 -11.216  -5.326  1.00 95.06           C  
ATOM   1653  CZ  PHE A 230       2.142 -10.910  -6.651  1.00 95.06           C  
ATOM   1654  N   GLU A 231       2.089  -5.621  -5.166  1.00 93.00           N  
ATOM   1655  CA  GLU A 231       2.378  -5.004  -6.446  1.00 93.00           C  
ATOM   1656  C   GLU A 231       3.619  -4.120  -6.395  1.00 93.00           C  
ATOM   1657  CB  GLU A 231       1.168  -4.211  -6.902  1.00 93.00           C  
ATOM   1658  O   GLU A 231       4.483  -4.251  -7.259  1.00 93.00           O  
ATOM   1659  CG  GLU A 231       1.532  -3.532  -8.218  1.00 93.00           C  
ATOM   1660  CD  GLU A 231       1.840  -2.034  -8.175  1.00 93.00           C  
ATOM   1661  OE1 GLU A 231       1.910  -1.454  -9.281  1.00 93.00           O  
ATOM   1662  OE2 GLU A 231       1.961  -1.452  -7.076  1.00 93.00           O  
ATOM   1663  N   SER A 232       3.743  -3.286  -5.364  1.00 92.12           N  
ATOM   1664  CA  SER A 232       4.911  -2.428  -5.165  1.00 92.12           C  
ATOM   1665  C   SER A 232       6.194  -3.255  -5.195  1.00 92.12           C  
ATOM   1666  CB  SER A 232       4.820  -1.717  -3.812  1.00 92.12           C  
ATOM   1667  O   SER A 232       7.169  -2.901  -5.857  1.00 92.12           O  
ATOM   1668  OG  SER A 232       3.647  -0.945  -3.703  1.00 92.12           O  
ATOM   1669  N   TYR A 233       6.176  -4.405  -4.518  1.00 94.75           N  
ATOM   1670  CA  TYR A 233       7.323  -5.294  -4.435  1.00 94.75           C  
ATOM   1671  C   TYR A 233       7.656  -5.945  -5.771  1.00 94.75           C  
ATOM   1672  CB  TYR A 233       7.036  -6.352  -3.382  1.00 94.75           C  
ATOM   1673  O   TYR A 233       8.804  -5.883  -6.208  1.00 94.75           O  
ATOM   1674  CG  TYR A 233       8.248  -7.174  -2.990  1.00 94.75           C  
ATOM   1675  CD1 TYR A 233       8.205  -8.572  -3.108  1.00 94.75           C  
ATOM   1676  CD2 TYR A 233       9.412  -6.549  -2.502  1.00 94.75           C  
ATOM   1677  CE1 TYR A 233       9.322  -9.340  -2.740  1.00 94.75           C  
ATOM   1678  CE2 TYR A 233      10.530  -7.315  -2.126  1.00 94.75           C  
ATOM   1679  OH  TYR A 233      11.563  -9.467  -1.887  1.00 94.75           O  
ATOM   1680  CZ  TYR A 233      10.490  -8.718  -2.255  1.00 94.75           C  
ATOM   1681  N   VAL A 234       6.658  -6.512  -6.453  1.00 95.06           N  
ATOM   1682  CA  VAL A 234       6.844  -7.106  -7.783  1.00 95.06           C  
ATOM   1683  C   VAL A 234       7.341  -6.052  -8.773  1.00 95.06           C  
ATOM   1684  CB  VAL A 234       5.545  -7.775  -8.266  1.00 95.06           C  
ATOM   1685  O   VAL A 234       8.308  -6.306  -9.486  1.00 95.06           O  
ATOM   1686  CG1 VAL A 234       5.634  -8.235  -9.726  1.00 95.06           C  
ATOM   1687  CG2 VAL A 234       5.240  -9.017  -7.418  1.00 95.06           C  
ATOM   1688  N   GLY A 235       6.758  -4.852  -8.767  1.00 91.69           N  
ATOM   1689  CA  GLY A 235       7.196  -3.720  -9.582  1.00 91.69           C  
ATOM   1690  C   GLY A 235       8.652  -3.338  -9.317  1.00 91.69           C  
ATOM   1691  O   GLY A 235       9.418  -3.166 -10.262  1.00 91.69           O  
ATOM   1692  N   SER A 236       9.071  -3.303  -8.049  1.00 92.19           N  
ATOM   1693  CA  SER A 236      10.456  -2.996  -7.662  1.00 92.19           C  
ATOM   1694  C   SER A 236      11.474  -4.068  -8.077  1.00 92.19           C  
ATOM   1695  CB  SER A 236      10.526  -2.739  -6.155  1.00 92.19           C  
ATOM   1696  O   SER A 236      12.655  -3.767  -8.230  1.00 92.19           O  
ATOM   1697  OG  SER A 236      10.510  -3.936  -5.393  1.00 92.19           O  
ATOM   1698  N   LEU A 237      11.028  -5.313  -8.283  1.00 94.44           N  
ATOM   1699  CA  LEU A 237      11.857  -6.411  -8.789  1.00 94.44           C  
ATOM   1700  C   LEU A 237      11.930  -6.408 -10.321  1.00 94.44           C  
ATOM   1701  CB  LEU A 237      11.286  -7.750  -8.282  1.00 94.44           C  
ATOM   1702  O   LEU A 237      12.995  -6.620 -10.896  1.00 94.44           O  
ATOM   1703  CG  LEU A 237      11.400  -7.981  -6.765  1.00 94.44           C  
ATOM   1704  CD1 LEU A 237      10.602  -9.228  -6.375  1.00 94.44           C  
ATOM   1705  CD2 LEU A 237      12.853  -8.188  -6.340  1.00 94.44           C  
ATOM   1706  N   VAL A 238      10.792  -6.171 -10.974  1.00 92.06           N  
ATOM   1707  CA  VAL A 238      10.629  -6.230 -12.430  1.00 92.06           C  
ATOM   1708  C   VAL A 238      11.215  -5.003 -13.123  1.00 92.06           C  
ATOM   1709  CB  VAL A 238       9.135  -6.390 -12.759  1.00 92.06           C  
ATOM   1710  O   VAL A 238      11.860  -5.155 -14.153  1.00 92.06           O  
ATOM   1711  CG1 VAL A 238       8.777  -6.092 -14.215  1.00 92.06           C  
ATOM   1712  CG2 VAL A 238       8.658  -7.814 -12.432  1.00 92.06           C  
ATOM   1713  N   ALA A 239      11.017  -3.796 -12.588  1.00 88.69           N  
ATOM   1714  CA  ALA A 239      11.457  -2.555 -13.229  1.00 88.69           C  
ATOM   1715  C   ALA A 239      12.972  -2.508 -13.529  1.00 88.69           C  
ATOM   1716  CB  ALA A 239      10.992  -1.358 -12.389  1.00 88.69           C  
ATOM   1717  O   ALA A 239      13.327  -2.284 -14.689  1.00 88.69           O  
ATOM   1718  N   PRO A 240      13.883  -2.757 -12.560  1.00 91.06           N  
ATOM   1719  CA  PRO A 240      15.321  -2.799 -12.843  1.00 91.06           C  
ATOM   1720  C   PRO A 240      15.697  -3.911 -13.823  1.00 91.06           C  
ATOM   1721  CB  PRO A 240      16.012  -3.001 -11.488  1.00 91.06           C  
ATOM   1722  O   PRO A 240      16.591  -3.724 -14.642  1.00 91.06           O  
ATOM   1723  CG  PRO A 240      14.926  -3.605 -10.602  1.00 91.06           C  
ATOM   1724  CD  PRO A 240      13.651  -2.971 -11.136  1.00 91.06           C  
ATOM   1725  N   LEU A 241      15.001  -5.047 -13.773  1.00 91.44           N  
ATOM   1726  CA  LEU A 241      15.228  -6.169 -14.676  1.00 91.44           C  
ATOM   1727  C   LEU A 241      14.838  -5.818 -16.120  1.00 91.44           C  
ATOM   1728  CB  LEU A 241      14.487  -7.372 -14.078  1.00 91.44           C  
ATOM   1729  O   LEU A 241      15.634  -6.039 -17.028  1.00 91.44           O  
ATOM   1730  CG  LEU A 241      14.519  -8.652 -14.921  1.00 91.44           C  
ATOM   1731  CD1 LEU A 241      14.151  -9.821 -14.016  1.00 91.44           C  
ATOM   1732  CD2 LEU A 241      13.523  -8.622 -16.085  1.00 91.44           C  
ATOM   1733  N   ALA A 242      13.657  -5.232 -16.327  1.00 86.38           N  
ATOM   1734  CA  ALA A 242      13.188  -4.793 -17.640  1.00 86.38           C  
ATOM   1735  C   ALA A 242      14.105  -3.708 -18.223  1.00 86.38           C  
ATOM   1736  CB  ALA A 242      11.743  -4.297 -17.499  1.00 86.38           C  
ATOM   1737  O   ALA A 242      14.484  -3.773 -19.389  1.00 86.38           O  
ATOM   1738  N   TYR A 243      14.533  -2.755 -17.390  1.00 88.00           N  
ATOM   1739  CA  TYR A 243      15.500  -1.738 -17.796  1.00 88.00           C  
ATOM   1740  C   TYR A 243      16.846  -2.358 -18.206  1.00 88.00           C  
ATOM   1741  CB  TYR A 243      15.673  -0.725 -16.658  1.00 88.00           C  
ATOM   1742  O   TYR A 243      17.370  -2.054 -19.279  1.00 88.00           O  
ATOM   1743  CG  TYR A 243      16.609   0.402 -17.032  1.00 88.00           C  
ATOM   1744  CD1 TYR A 243      17.973   0.337 -16.685  1.00 88.00           C  
ATOM   1745  CD2 TYR A 243      16.129   1.471 -17.814  1.00 88.00           C  
ATOM   1746  CE1 TYR A 243      18.859   1.337 -17.124  1.00 88.00           C  
ATOM   1747  CE2 TYR A 243      17.018   2.459 -18.274  1.00 88.00           C  
ATOM   1748  OH  TYR A 243      19.270   3.290 -18.423  1.00 88.00           O  
ATOM   1749  CZ  TYR A 243      18.386   2.385 -17.935  1.00 88.00           C  
ATOM   1750  N   ALA A 244      17.390  -3.265 -17.385  1.00 91.56           N  
ATOM   1751  CA  ALA A 244      18.665  -3.918 -17.664  1.00 91.56           C  
ATOM   1752  C   ALA A 244      18.630  -4.735 -18.962  1.00 91.56           C  
ATOM   1753  CB  ALA A 244      19.068  -4.790 -16.471  1.00 91.56           C  
ATOM   1754  O   ALA A 244      19.578  -4.669 -19.742  1.00 91.56           O  
ATOM   1755  N   ALA A 245      17.535  -5.458 -19.210  1.00 89.50           N  
ATOM   1756  CA  ALA A 245      17.350  -6.276 -20.406  1.00 89.50           C  
ATOM   1757  C   ALA A 245      17.474  -5.479 -21.714  1.00 89.50           C  
ATOM   1758  CB  ALA A 245      15.980  -6.952 -20.312  1.00 89.50           C  
ATOM   1759  O   ALA A 245      18.004  -6.005 -22.691  1.00 89.50           O  
ATOM   1760  N   ILE A 246      17.016  -4.223 -21.721  1.00 87.25           N  
ATOM   1761  CA  ILE A 246      17.046  -3.356 -22.904  1.00 87.25           C  
ATOM   1762  C   ILE A 246      18.401  -2.648 -23.021  1.00 87.25           C  
ATOM   1763  CB  ILE A 246      15.857  -2.364 -22.869  1.00 87.25           C  
ATOM   1764  O   ILE A 246      19.052  -2.717 -24.060  1.00 87.25           O  
ATOM   1765  CG1 ILE A 246      14.504  -3.119 -22.866  1.00 87.25           C  
ATOM   1766  CG2 ILE A 246      15.928  -1.409 -24.075  1.00 87.25           C  
ATOM   1767  CD1 ILE A 246      13.290  -2.229 -22.565  1.00 87.25           C  
ATOM   1768  N   VAL A 247      18.850  -1.986 -21.951  1.00 88.44           N  
ATOM   1769  CA  VAL A 247      20.005  -1.070 -22.005  1.00 88.44           C  
ATOM   1770  C   VAL A 247      21.344  -1.806 -21.994  1.00 88.44           C  
ATOM   1771  CB  VAL A 247      19.902  -0.038 -20.866  1.00 88.44           C  
ATOM   1772  O   VAL A 247      22.288  -1.403 -22.669  1.00 88.44           O  
ATOM   1773  CG1 VAL A 247      21.112   0.898 -20.791  1.00 88.44           C  
ATOM   1774  CG2 VAL A 247      18.641   0.810 -21.087  1.00 88.44           C  
ATOM   1775  N   PHE A 248      21.431  -2.926 -21.275  1.00 90.88           N  
ATOM   1776  CA  PHE A 248      22.662  -3.712 -21.149  1.00 90.88           C  
ATOM   1777  C   PHE A 248      22.659  -4.945 -22.063  1.00 90.88           C  
ATOM   1778  CB  PHE A 248      22.944  -4.018 -19.671  1.00 90.88           C  
ATOM   1779  O   PHE A 248      23.430  -5.886 -21.854  1.00 90.88           O  
ATOM   1780  CG  PHE A 248      23.199  -2.779 -18.835  1.00 90.88           C  
ATOM   1781  CD1 PHE A 248      24.516  -2.362 -18.574  1.00 90.88           C  
ATOM   1782  CD2 PHE A 248      22.124  -2.028 -18.329  1.00 90.88           C  
ATOM   1783  CE1 PHE A 248      24.758  -1.202 -17.821  1.00 90.88           C  
ATOM   1784  CE2 PHE A 248      22.362  -0.878 -17.558  1.00 90.88           C  
ATOM   1785  CZ  PHE A 248      23.680  -0.466 -17.306  1.00 90.88           C  
ATOM   1786  N   ALA A 249      21.804  -4.953 -23.091  1.00 90.06           N  
ATOM   1787  CA  ALA A 249      21.717  -6.035 -24.062  1.00 90.06           C  
ATOM   1788  C   ALA A 249      23.093  -6.344 -24.684  1.00 90.06           C  
ATOM   1789  CB  ALA A 249      20.677  -5.667 -25.125  1.00 90.06           C  
ATOM   1790  O   ALA A 249      23.804  -5.462 -25.162  1.00 90.06           O  
ATOM   1791  N   GLY A 250      23.486  -7.621 -24.662  1.00 87.38           N  
ATOM   1792  CA  GLY A 250      24.768  -8.083 -25.207  1.00 87.38           C  
ATOM   1793  C   GLY A 250      26.000  -7.793 -24.339  1.00 87.38           C  
ATOM   1794  O   GLY A 250      27.098  -8.211 -24.708  1.00 87.38           O  
ATOM   1795  N   GLN A 251      25.850  -7.136 -23.184  1.00 90.94           N  
ATOM   1796  CA  GLN A 251      26.954  -6.909 -22.250  1.00 90.94           C  
ATOM   1797  C   GLN A 251      27.153  -8.110 -21.313  1.00 90.94           C  
ATOM   1798  CB  GLN A 251      26.745  -5.615 -21.454  1.00 90.94           C  
ATOM   1799  O   GLN A 251      26.197  -8.742 -20.866  1.00 90.94           O  
ATOM   1800  CG  GLN A 251      26.547  -4.371 -22.343  1.00 90.94           C  
ATOM   1801  CD  GLN A 251      26.593  -3.075 -21.538  1.00 90.94           C  
ATOM   1802  NE2 GLN A 251      25.939  -2.022 -21.977  1.00 90.94           N  
ATOM   1803  OE1 GLN A 251      27.233  -2.997 -20.502  1.00 90.94           O  
ATOM   1804  N   SER A 252      28.404  -8.413 -20.954  1.00 91.25           N  
ATOM   1805  CA  SER A 252      28.740  -9.552 -20.081  1.00 91.25           C  
ATOM   1806  C   SER A 252      28.200  -9.418 -18.652  1.00 91.25           C  
ATOM   1807  CB  SER A 252      30.259  -9.738 -20.032  1.00 91.25           C  
ATOM   1808  O   SER A 252      28.011 -10.428 -17.978  1.00 91.25           O  
ATOM   1809  OG  SER A 252      30.874  -8.544 -19.585  1.00 91.25           O  
ATOM   1810  N   VAL A 253      27.932  -8.187 -18.206  1.00 91.88           N  
ATOM   1811  CA  VAL A 253      27.384  -7.861 -16.880  1.00 91.88           C  
ATOM   1812  C   VAL A 253      25.873  -8.119 -16.774  1.00 91.88           C  
ATOM   1813  CB  VAL A 253      27.754  -6.403 -16.531  1.00 91.88           C  
ATOM   1814  O   VAL A 253      25.338  -8.230 -15.670  1.00 91.88           O  
ATOM   1815  CG1 VAL A 253      27.001  -5.373 -17.386  1.00 91.88           C  
ATOM   1816  CG2 VAL A 253      27.554  -6.086 -15.047  1.00 91.88           C  
ATOM   1817  N   LEU A 254      25.176  -8.257 -17.910  1.00 93.12           N  
ATOM   1818  CA  LEU A 254      23.717  -8.350 -17.974  1.00 93.12           C  
ATOM   1819  C   LEU A 254      23.121  -9.446 -17.069  1.00 93.12           C  
ATOM   1820  CB  LEU A 254      23.289  -8.493 -19.448  1.00 93.12           C  
ATOM   1821  O   LEU A 254      22.201  -9.125 -16.315  1.00 93.12           O  
ATOM   1822  CG  LEU A 254      21.782  -8.707 -19.662  1.00 93.12           C  
ATOM   1823  CD1 LEU A 254      20.975  -7.495 -19.214  1.00 93.12           C  
ATOM   1824  CD2 LEU A 254      21.498  -8.966 -21.139  1.00 93.12           C  
ATOM   1825  N   PRO A 255      23.622 -10.700 -17.042  1.00 91.88           N  
ATOM   1826  CA  PRO A 255      23.054 -11.729 -16.168  1.00 91.88           C  
ATOM   1827  C   PRO A 255      23.103 -11.350 -14.680  1.00 91.88           C  
ATOM   1828  CB  PRO A 255      23.865 -13.000 -16.449  1.00 91.88           C  
ATOM   1829  O   PRO A 255      22.161 -11.632 -13.936  1.00 91.88           O  
ATOM   1830  CG  PRO A 255      24.403 -12.779 -17.861  1.00 91.88           C  
ATOM   1831  CD  PRO A 255      24.669 -11.279 -17.874  1.00 91.88           C  
ATOM   1832  N   SER A 256      24.173 -10.673 -14.246  1.00 94.19           N  
ATOM   1833  CA  SER A 256      24.294 -10.170 -12.875  1.00 94.19           C  
ATOM   1834  C   SER A 256      23.279  -9.064 -12.599  1.00 94.19           C  
ATOM   1835  CB  SER A 256      25.713  -9.667 -12.580  1.00 94.19           C  
ATOM   1836  O   SER A 256      22.638  -9.095 -11.551  1.00 94.19           O  
ATOM   1837  OG  SER A 256      26.623 -10.747 -12.580  1.00 94.19           O  
ATOM   1838  N   LEU A 257      23.069  -8.132 -13.536  1.00 94.44           N  
ATOM   1839  CA  LEU A 257      22.066  -7.067 -13.396  1.00 94.44           C  
ATOM   1840  C   LEU A 257      20.645  -7.638 -13.303  1.00 94.44           C  
ATOM   1841  CB  LEU A 257      22.177  -6.061 -14.558  1.00 94.44           C  
ATOM   1842  O   LEU A 257      19.898  -7.300 -12.392  1.00 94.44           O  
ATOM   1843  CG  LEU A 257      23.529  -5.338 -14.661  1.00 94.44           C  
ATOM   1844  CD1 LEU A 257      23.576  -4.490 -15.927  1.00 94.44           C  
ATOM   1845  CD2 LEU A 257      23.809  -4.411 -13.482  1.00 94.44           C  
ATOM   1846  N   LEU A 258      20.286  -8.583 -14.170  1.00 93.88           N  
ATOM   1847  CA  LEU A 258      18.950  -9.189 -14.167  1.00 93.88           C  
ATOM   1848  C   LEU A 258      18.622  -9.902 -12.842  1.00 93.88           C  
ATOM   1849  CB  LEU A 258      18.855 -10.175 -15.341  1.00 93.88           C  
ATOM   1850  O   LEU A 258      17.488  -9.850 -12.369  1.00 93.88           O  
ATOM   1851  CG  LEU A 258      18.938  -9.528 -16.735  1.00 93.88           C  
ATOM   1852  CD1 LEU A 258      19.090 -10.634 -17.775  1.00 93.88           C  
ATOM   1853  CD2 LEU A 258      17.706  -8.699 -17.079  1.00 93.88           C  
ATOM   1854  N   LEU A 259      19.610 -10.559 -12.224  1.00 94.94           N  
ATOM   1855  CA  LEU A 259      19.422 -11.320 -10.983  1.00 94.94           C  
ATOM   1856  C   LEU A 259      19.642 -10.499  -9.706  1.00 94.94           C  
ATOM   1857  CB  LEU A 259      20.338 -12.554 -11.007  1.00 94.94           C  
ATOM   1858  O   LEU A 259      19.231 -10.936  -8.628  1.00 94.94           O  
ATOM   1859  CG  LEU A 259      19.978 -13.594 -12.085  1.00 94.94           C  
ATOM   1860  CD1 LEU A 259      20.989 -14.741 -12.020  1.00 94.94           C  
ATOM   1861  CD2 LEU A 259      18.581 -14.188 -11.876  1.00 94.94           C  
ATOM   1862  N   PHE A 260      20.274  -9.328  -9.793  1.00 96.44           N  
ATOM   1863  CA  PHE A 260      20.560  -8.490  -8.631  1.00 96.44           C  
ATOM   1864  C   PHE A 260      19.317  -8.058  -7.833  1.00 96.44           C  
ATOM   1865  CB  PHE A 260      21.403  -7.283  -9.046  1.00 96.44           C  
ATOM   1866  O   PHE A 260      19.342  -8.244  -6.614  1.00 96.44           O  
ATOM   1867  CG  PHE A 260      21.959  -6.482  -7.887  1.00 96.44           C  
ATOM   1868  CD1 PHE A 260      21.775  -5.089  -7.827  1.00 96.44           C  
ATOM   1869  CD2 PHE A 260      22.727  -7.122  -6.894  1.00 96.44           C  
ATOM   1870  CE1 PHE A 260      22.366  -4.350  -6.787  1.00 96.44           C  
ATOM   1871  CE2 PHE A 260      23.320  -6.378  -5.861  1.00 96.44           C  
ATOM   1872  CZ  PHE A 260      23.140  -4.989  -5.807  1.00 96.44           C  
ATOM   1873  N   PRO A 261      18.206  -7.573  -8.431  1.00 95.94           N  
ATOM   1874  CA  PRO A 261      17.020  -7.208  -7.651  1.00 95.94           C  
ATOM   1875  C   PRO A 261      16.434  -8.406  -6.884  1.00 95.94           C  
ATOM   1876  CB  PRO A 261      16.031  -6.613  -8.659  1.00 95.94           C  
ATOM   1877  O   PRO A 261      16.086  -8.285  -5.708  1.00 95.94           O  
ATOM   1878  CG  PRO A 261      16.465  -7.189 -10.006  1.00 95.94           C  
ATOM   1879  CD  PRO A 261      17.975  -7.311  -9.850  1.00 95.94           C  
ATOM   1880  N   LEU A 262      16.413  -9.598  -7.496  1.00 97.06           N  
ATOM   1881  CA  LEU A 262      15.992 -10.841  -6.835  1.00 97.06           C  
ATOM   1882  C   LEU A 262      16.929 -11.220  -5.682  1.00 97.06           C  
ATOM   1883  CB  LEU A 262      15.943 -11.980  -7.870  1.00 97.06           C  
ATOM   1884  O   LEU A 262      16.472 -11.663  -4.625  1.00 97.06           O  
ATOM   1885  CG  LEU A 262      14.814 -11.862  -8.908  1.00 97.06           C  
ATOM   1886  CD1 LEU A 262      15.009 -12.919  -9.994  1.00 97.06           C  
ATOM   1887  CD2 LEU A 262      13.449 -12.092  -8.258  1.00 97.06           C  
ATOM   1888  N   ALA A 263      18.237 -11.030  -5.850  1.00 97.56           N  
ATOM   1889  CA  ALA A 263      19.225 -11.304  -4.815  1.00 97.56           C  
ATOM   1890  C   ALA A 263      19.113 -10.326  -3.628  1.00 97.56           C  
ATOM   1891  CB  ALA A 263      20.611 -11.307  -5.461  1.00 97.56           C  
ATOM   1892  O   ALA A 263      19.142 -10.769  -2.478  1.00 97.56           O  
ATOM   1893  N   VAL A 264      18.879  -9.033  -3.878  1.00 97.56           N  
ATOM   1894  CA  VAL A 264      18.573  -8.048  -2.822  1.00 97.56           C  
ATOM   1895  C   VAL A 264      17.296  -8.450  -2.077  1.00 97.56           C  
ATOM   1896  CB  VAL A 264      18.455  -6.622  -3.401  1.00 97.56           C  
ATOM   1897  O   VAL A 264      17.302  -8.517  -0.846  1.00 97.56           O  
ATOM   1898  CG1 VAL A 264      18.013  -5.605  -2.338  1.00 97.56           C  
ATOM   1899  CG2 VAL A 264      19.802  -6.138  -3.953  1.00 97.56           C  
ATOM   1900  N   GLY A 265      16.234  -8.823  -2.801  1.00 96.94           N  
ATOM   1901  CA  GLY A 265      15.000  -9.342  -2.204  1.00 96.94           C  
ATOM   1902  C   GLY A 265      15.212 -10.616  -1.374  1.00 96.94           C  
ATOM   1903  O   GLY A 265      14.603 -10.781  -0.320  1.00 96.94           O  
ATOM   1904  N   THR A 266      16.135 -11.488  -1.789  1.00 97.81           N  
ATOM   1905  CA  THR A 266      16.513 -12.715  -1.061  1.00 97.81           C  
ATOM   1906  C   THR A 266      17.145 -12.391   0.292  1.00 97.81           C  
ATOM   1907  CB  THR A 266      17.508 -13.548  -1.888  1.00 97.81           C  
ATOM   1908  O   THR A 266      16.767 -12.971   1.312  1.00 97.81           O  
ATOM   1909  CG2 THR A 266      17.860 -14.900  -1.274  1.00 97.81           C  
ATOM   1910  OG1 THR A 266      16.970 -13.817  -3.160  1.00 97.81           O  
ATOM   1911  N   ILE A 267      18.090 -11.446   0.313  1.00 98.00           N  
ATOM   1912  CA  ILE A 267      18.748 -10.985   1.542  1.00 98.00           C  
ATOM   1913  C   ILE A 267      17.735 -10.307   2.460  1.00 98.00           C  
ATOM   1914  CB  ILE A 267      19.927 -10.051   1.194  1.00 98.00           C  
ATOM   1915  O   ILE A 267      17.670 -10.634   3.644  1.00 98.00           O  
ATOM   1916  CG1 ILE A 267      21.012 -10.897   0.496  1.00 98.00           C  
ATOM   1917  CG2 ILE A 267      20.485  -9.338   2.441  1.00 98.00           C  
ATOM   1918  CD1 ILE A 267      22.266 -10.117   0.117  1.00 98.00           C  
ATOM   1919  N   GLY A 268      16.912  -9.417   1.907  1.00 97.06           N  
ATOM   1920  CA  GLY A 268      15.879  -8.708   2.651  1.00 97.06           C  
ATOM   1921  C   GLY A 268      14.817  -9.634   3.258  1.00 97.06           C  
ATOM   1922  O   GLY A 268      14.429  -9.462   4.418  1.00 97.06           O  
ATOM   1923  N   MET A 269      14.415 -10.690   2.541  1.00 97.94           N  
ATOM   1924  CA  MET A 269      13.546 -11.752   3.062  1.00 97.94           C  
ATOM   1925  C   MET A 269      14.206 -12.491   4.234  1.00 97.94           C  
ATOM   1926  CB  MET A 269      13.183 -12.722   1.925  1.00 97.94           C  
ATOM   1927  O   MET A 269      13.594 -12.641   5.292  1.00 97.94           O  
ATOM   1928  CG  MET A 269      12.308 -13.893   2.389  1.00 97.94           C  
ATOM   1929  SD  MET A 269      10.703 -13.444   3.102  1.00 97.94           S  
ATOM   1930  CE  MET A 269       9.850 -12.941   1.588  1.00 97.94           C  
ATOM   1931  N   GLY A 270      15.468 -12.908   4.085  1.00 97.81           N  
ATOM   1932  CA  GLY A 270      16.220 -13.566   5.157  1.00 97.81           C  
ATOM   1933  C   GLY A 270      16.373 -12.684   6.400  1.00 97.81           C  
ATOM   1934  O   GLY A 270      16.114 -13.135   7.517  1.00 97.81           O  
ATOM   1935  N   ALA A 271      16.718 -11.410   6.208  1.00 97.56           N  
ATOM   1936  CA  ALA A 271      16.799 -10.418   7.273  1.00 97.56           C  
ATOM   1937  C   ALA A 271      15.447 -10.236   7.979  1.00 97.56           C  
ATOM   1938  CB  ALA A 271      17.305  -9.105   6.666  1.00 97.56           C  
ATOM   1939  O   ALA A 271      15.382 -10.298   9.205  1.00 97.56           O  
ATOM   1940  N   SER A 272      14.357 -10.106   7.218  1.00 97.12           N  
ATOM   1941  CA  SER A 272      12.997  -9.972   7.756  1.00 97.12           C  
ATOM   1942  C   SER A 272      12.584 -11.193   8.585  1.00 97.12           C  
ATOM   1943  CB  SER A 272      11.987  -9.758   6.623  1.00 97.12           C  
ATOM   1944  O   SER A 272      12.050 -11.033   9.684  1.00 97.12           O  
ATOM   1945  OG  SER A 272      12.280  -8.579   5.904  1.00 97.12           O  
ATOM   1946  N   ILE A 273      12.875 -12.410   8.106  1.00 97.94           N  
ATOM   1947  CA  ILE A 273      12.615 -13.665   8.830  1.00 97.94           C  
ATOM   1948  C   ILE A 273      13.318 -13.643  10.189  1.00 97.94           C  
ATOM   1949  CB  ILE A 273      13.042 -14.887   7.977  1.00 97.94           C  
ATOM   1950  O   ILE A 273      12.662 -13.819  11.215  1.00 97.94           O  
ATOM   1951  CG1 ILE A 273      12.024 -15.116   6.836  1.00 97.94           C  
ATOM   1952  CG2 ILE A 273      13.216 -16.171   8.820  1.00 97.94           C  
ATOM   1953  CD1 ILE A 273      12.503 -16.103   5.764  1.00 97.94           C  
ATOM   1954  N   LEU A 274      14.630 -13.388  10.218  1.00 97.38           N  
ATOM   1955  CA  LEU A 274      15.411 -13.386  11.459  1.00 97.38           C  
ATOM   1956  C   LEU A 274      14.928 -12.304  12.432  1.00 97.38           C  
ATOM   1957  CB  LEU A 274      16.899 -13.189  11.122  1.00 97.38           C  
ATOM   1958  O   LEU A 274      14.727 -12.570  13.618  1.00 97.38           O  
ATOM   1959  CG  LEU A 274      17.542 -14.357  10.353  1.00 97.38           C  
ATOM   1960  CD1 LEU A 274      18.985 -13.994  10.001  1.00 97.38           C  
ATOM   1961  CD2 LEU A 274      17.554 -15.654  11.166  1.00 97.38           C  
ATOM   1962  N   SER A 275      14.687 -11.102  11.919  1.00 96.62           N  
ATOM   1963  CA  SER A 275      14.253  -9.956  12.710  1.00 96.62           C  
ATOM   1964  C   SER A 275      12.839 -10.080  13.265  1.00 96.62           C  
ATOM   1965  CB  SER A 275      14.363  -8.711  11.850  1.00 96.62           C  
ATOM   1966  O   SER A 275      12.559  -9.519  14.324  1.00 96.62           O  
ATOM   1967  OG  SER A 275      15.730  -8.401  11.716  1.00 96.62           O  
ATOM   1968  N   SER A 276      11.954 -10.853  12.628  1.00 96.44           N  
ATOM   1969  CA  SER A 276      10.594 -11.076  13.142  1.00 96.44           C  
ATOM   1970  C   SER A 276      10.587 -11.760  14.515  1.00 96.44           C  
ATOM   1971  CB  SER A 276       9.762 -11.874  12.138  1.00 96.44           C  
ATOM   1972  O   SER A 276       9.779 -11.421  15.379  1.00 96.44           O  
ATOM   1973  OG  SER A 276      10.179 -13.222  12.053  1.00 96.44           O  
ATOM   1974  N   PHE A 277      11.556 -12.642  14.783  1.00 96.00           N  
ATOM   1975  CA  PHE A 277      11.729 -13.273  16.096  1.00 96.00           C  
ATOM   1976  C   PHE A 277      12.261 -12.313  17.166  1.00 96.00           C  
ATOM   1977  CB  PHE A 277      12.656 -14.485  15.962  1.00 96.00           C  
ATOM   1978  O   PHE A 277      12.165 -12.606  18.358  1.00 96.00           O  
ATOM   1979  CG  PHE A 277      12.103 -15.576  15.071  1.00 96.00           C  
ATOM   1980  CD1 PHE A 277      11.097 -16.435  15.551  1.00 96.00           C  
ATOM   1981  CD2 PHE A 277      12.583 -15.724  13.759  1.00 96.00           C  
ATOM   1982  CE1 PHE A 277      10.576 -17.444  14.721  1.00 96.00           C  
ATOM   1983  CE2 PHE A 277      12.060 -16.728  12.927  1.00 96.00           C  
ATOM   1984  CZ  PHE A 277      11.062 -17.591  13.410  1.00 96.00           C  
ATOM   1985  N   LEU A 278      12.806 -11.162  16.761  1.00 94.50           N  
ATOM   1986  CA  LEU A 278      13.272 -10.120  17.671  1.00 94.50           C  
ATOM   1987  C   LEU A 278      12.141  -9.187  18.115  1.00 94.50           C  
ATOM   1988  CB  LEU A 278      14.443  -9.338  17.046  1.00 94.50           C  
ATOM   1989  O   LEU A 278      12.372  -8.367  19.004  1.00 94.50           O  
ATOM   1990  CG  LEU A 278      15.635 -10.203  16.595  1.00 94.50           C  
ATOM   1991  CD1 LEU A 278      16.716  -9.306  15.996  1.00 94.50           C  
ATOM   1992  CD2 LEU A 278      16.256 -10.980  17.760  1.00 94.50           C  
ATOM   1993  N   VAL A 279      10.926  -9.305  17.572  1.00 92.75           N  
ATOM   1994  CA  VAL A 279       9.755  -8.550  18.039  1.00 92.75           C  
ATOM   1995  C   VAL A 279       9.219  -9.206  19.311  1.00 92.75           C  
ATOM   1996  CB  VAL A 279       8.686  -8.413  16.941  1.00 92.75           C  
ATOM   1997  O   VAL A 279       8.481 -10.188  19.287  1.00 92.75           O  
ATOM   1998  CG1 VAL A 279       7.516  -7.557  17.440  1.00 92.75           C  
ATOM   1999  CG2 VAL A 279       9.294  -7.719  15.714  1.00 92.75           C  
ATOM   2000  N   VAL A 280       9.651  -8.673  20.455  1.00 90.50           N  
ATOM   2001  CA  VAL A 280       9.299  -9.181  21.789  1.00 90.50           C  
ATOM   2002  C   VAL A 280       8.879  -7.994  22.652  1.00 90.50           C  
ATOM   2003  CB  VAL A 280      10.446  -9.971  22.460  1.00 90.50           C  
ATOM   2004  O   VAL A 280       9.746  -7.144  22.916  1.00 90.50           O  
ATOM   2005  CG1 VAL A 280       9.994 -10.564  23.800  1.00 90.50           C  
ATOM   2006  CG2 VAL A 280      10.959 -11.112  21.576  1.00 90.50           C  
ATOM   2007  N   PRO A 281       7.598  -7.918  23.070  1.00 89.62           N  
ATOM   2008  CA  PRO A 281       7.091  -6.817  23.878  1.00 89.62           C  
ATOM   2009  C   PRO A 281       7.779  -6.758  25.238  1.00 89.62           C  
ATOM   2010  CB  PRO A 281       5.589  -7.050  24.057  1.00 89.62           C  
ATOM   2011  O   PRO A 281       8.182  -7.773  25.810  1.00 89.62           O  
ATOM   2012  CG  PRO A 281       5.443  -8.554  23.873  1.00 89.62           C  
ATOM   2013  CD  PRO A 281       6.534  -8.896  22.860  1.00 89.62           C  
ATOM   2014  N   LYS A 282       7.884  -5.539  25.760  1.00 88.31           N  
ATOM   2015  CA  LYS A 282       8.255  -5.247  27.143  1.00 88.31           C  
ATOM   2016  C   LYS A 282       7.312  -4.176  27.669  1.00 88.31           C  
ATOM   2017  CB  LYS A 282       9.717  -4.788  27.236  1.00 88.31           C  
ATOM   2018  O   LYS A 282       6.838  -3.346  26.895  1.00 88.31           O  
ATOM   2019  CG  LYS A 282      10.709  -5.914  26.917  1.00 88.31           C  
ATOM   2020  CD  LYS A 282      12.149  -5.438  27.141  1.00 88.31           C  
ATOM   2021  CE  LYS A 282      13.115  -6.595  26.871  1.00 88.31           C  
ATOM   2022  NZ  LYS A 282      14.520  -6.217  27.166  1.00 88.31           N  
ATOM   2023  N   GLU A 283       7.074  -4.203  28.971  1.00 82.19           N  
ATOM   2024  CA  GLU A 283       6.177  -3.269  29.650  1.00 82.19           C  
ATOM   2025  C   GLU A 283       6.605  -1.815  29.389  1.00 82.19           C  
ATOM   2026  CB  GLU A 283       6.179  -3.642  31.133  1.00 82.19           C  
ATOM   2027  O   GLU A 283       7.797  -1.491  29.454  1.00 82.19           O  
ATOM   2028  CG  GLU A 283       5.000  -3.059  31.918  1.00 82.19           C  
ATOM   2029  CD  GLU A 283       4.945  -3.617  33.352  1.00 82.19           C  
ATOM   2030  OE1 GLU A 283       3.966  -3.300  34.056  1.00 82.19           O  
ATOM   2031  OE2 GLU A 283       5.885  -4.357  33.735  1.00 82.19           O  
ATOM   2032  N   GLY A 284       5.645  -0.975  28.987  1.00 77.75           N  
ATOM   2033  CA  GLY A 284       5.859   0.429  28.614  1.00 77.75           C  
ATOM   2034  C   GLY A 284       6.759   0.665  27.390  1.00 77.75           C  
ATOM   2035  O   GLY A 284       7.246   1.776  27.192  1.00 77.75           O  
ATOM   2036  N   LYS A 285       7.070  -0.372  26.595  1.00 84.62           N  
ATOM   2037  CA  LYS A 285       8.030  -0.310  25.473  1.00 84.62           C  
ATOM   2038  C   LYS A 285       7.541  -1.067  24.233  1.00 84.62           C  
ATOM   2039  CB  LYS A 285       9.418  -0.782  25.948  1.00 84.62           C  
ATOM   2040  O   LYS A 285       8.340  -1.700  23.538  1.00 84.62           O  
ATOM   2041  CG  LYS A 285      10.056   0.192  26.943  1.00 84.62           C  
ATOM   2042  CD  LYS A 285      11.434  -0.292  27.393  1.00 84.62           C  
ATOM   2043  CE  LYS A 285      12.043   0.816  28.252  1.00 84.62           C  
ATOM   2044  NZ  LYS A 285      13.454   0.536  28.595  1.00 84.62           N  
ATOM   2045  N   LEU A 286       6.240  -1.009  23.948  1.00 84.62           N  
ATOM   2046  CA  LEU A 286       5.621  -1.719  22.821  1.00 84.62           C  
ATOM   2047  C   LEU A 286       6.165  -1.229  21.468  1.00 84.62           C  
ATOM   2048  CB  LEU A 286       4.090  -1.587  22.905  1.00 84.62           C  
ATOM   2049  O   LEU A 286       6.658  -2.041  20.686  1.00 84.62           O  
ATOM   2050  CG  LEU A 286       3.459  -2.092  24.218  1.00 84.62           C  
ATOM   2051  CD1 LEU A 286       1.964  -1.824  24.188  1.00 84.62           C  
ATOM   2052  CD2 LEU A 286       3.681  -3.591  24.458  1.00 84.62           C  
ATOM   2053  N   ALA A 287       6.225   0.091  21.251  1.00 83.69           N  
ATOM   2054  CA  ALA A 287       6.800   0.694  20.040  1.00 83.69           C  
ATOM   2055  C   ALA A 287       8.240   0.232  19.772  1.00 83.69           C  
ATOM   2056  CB  ALA A 287       6.762   2.221  20.204  1.00 83.69           C  
ATOM   2057  O   ALA A 287       8.608  -0.156  18.664  1.00 83.69           O  
ATOM   2058  N   GLN A 288       9.059   0.180  20.829  1.00 86.06           N  
ATOM   2059  CA  GLN A 288      10.452  -0.259  20.734  1.00 86.06           C  
ATOM   2060  C   GLN A 288      10.572  -1.725  20.300  1.00 86.06           C  
ATOM   2061  CB  GLN A 288      11.172  -0.065  22.077  1.00 86.06           C  
ATOM   2062  O   GLN A 288      11.579  -2.096  19.697  1.00 86.06           O  
ATOM   2063  CG  GLN A 288      11.241   1.407  22.504  1.00 86.06           C  
ATOM   2064  CD  GLN A 288      11.923   1.626  23.852  1.00 86.06           C  
ATOM   2065  NE2 GLN A 288      11.831   2.826  24.379  1.00 86.06           N  
ATOM   2066  OE1 GLN A 288      12.542   0.756  24.456  1.00 86.06           O  
ATOM   2067  N   ALA A 289       9.580  -2.571  20.597  1.00 88.44           N  
ATOM   2068  CA  ALA A 289       9.580  -3.961  20.154  1.00 88.44           C  
ATOM   2069  C   ALA A 289       9.411  -4.067  18.632  1.00 88.44           C  
ATOM   2070  CB  ALA A 289       8.498  -4.739  20.909  1.00 88.44           C  
ATOM   2071  O   ALA A 289      10.151  -4.827  18.003  1.00 88.44           O  
ATOM   2072  N   LEU A 290       8.497  -3.281  18.055  1.00 88.06           N  
ATOM   2073  CA  LEU A 290       8.263  -3.222  16.609  1.00 88.06           C  
ATOM   2074  C   LEU A 290       9.461  -2.589  15.887  1.00 88.06           C  
ATOM   2075  CB  LEU A 290       6.960  -2.450  16.331  1.00 88.06           C  
ATOM   2076  O   LEU A 290      10.004  -3.187  14.958  1.00 88.06           O  
ATOM   2077  CG  LEU A 290       5.698  -3.043  16.990  1.00 88.06           C  
ATOM   2078  CD1 LEU A 290       4.515  -2.131  16.714  1.00 88.06           C  
ATOM   2079  CD2 LEU A 290       5.356  -4.439  16.464  1.00 88.06           C  
ATOM   2080  N   HIS A 291       9.962  -1.457  16.399  1.00 85.81           N  
ATOM   2081  CA  HIS A 291      11.144  -0.768  15.864  1.00 85.81           C  
ATOM   2082  C   HIS A 291      12.402  -1.640  15.900  1.00 85.81           C  
ATOM   2083  CB  HIS A 291      11.388   0.526  16.657  1.00 85.81           C  
ATOM   2084  O   HIS A 291      13.206  -1.631  14.971  1.00 85.81           O  
ATOM   2085  CG  HIS A 291      10.344   1.598  16.459  1.00 85.81           C  
ATOM   2086  CD2 HIS A 291       9.255   1.541  15.628  1.00 85.81           C  
ATOM   2087  ND1 HIS A 291      10.319   2.840  17.063  1.00 85.81           N  
ATOM   2088  CE1 HIS A 291       9.243   3.509  16.603  1.00 85.81           C  
ATOM   2089  NE2 HIS A 291       8.568   2.741  15.742  1.00 85.81           N  
ATOM   2090  N   ARG A 292      12.592  -2.442  16.957  1.00 90.19           N  
ATOM   2091  CA  ARG A 292      13.717  -3.386  17.018  1.00 90.19           C  
ATOM   2092  C   ARG A 292      13.645  -4.409  15.886  1.00 90.19           C  
ATOM   2093  CB  ARG A 292      13.766  -4.060  18.395  1.00 90.19           C  
ATOM   2094  O   ARG A 292      14.685  -4.753  15.327  1.00 90.19           O  
ATOM   2095  CG  ARG A 292      14.979  -4.998  18.518  1.00 90.19           C  
ATOM   2096  CD  ARG A 292      15.127  -5.567  19.931  1.00 90.19           C  
ATOM   2097  NE  ARG A 292      14.015  -6.475  20.269  1.00 90.19           N  
ATOM   2098  NH1 ARG A 292      13.802  -6.003  22.503  1.00 90.19           N  
ATOM   2099  NH2 ARG A 292      12.334  -7.333  21.506  1.00 90.19           N  
ATOM   2100  CZ  ARG A 292      13.401  -6.606  21.425  1.00 90.19           C  
ATOM   2101  N   GLY A 293      12.448  -4.889  15.551  1.00 91.25           N  
ATOM   2102  CA  GLY A 293      12.235  -5.765  14.402  1.00 91.25           C  
ATOM   2103  C   GLY A 293      12.631  -5.080  13.095  1.00 91.25           C  
ATOM   2104  O   GLY A 293      13.538  -5.541  12.406  1.00 91.25           O  
ATOM   2105  N   THR A 294      12.013  -3.946  12.779  1.00 89.12           N  
ATOM   2106  CA  THR A 294      12.224  -3.250  11.499  1.00 89.12           C  
ATOM   2107  C   THR A 294      13.665  -2.762  11.316  1.00 89.12           C  
ATOM   2108  CB  THR A 294      11.241  -2.081  11.343  1.00 89.12           C  
ATOM   2109  O   THR A 294      14.283  -3.042  10.289  1.00 89.12           O  
ATOM   2110  CG2 THR A 294       9.797  -2.571  11.259  1.00 89.12           C  
ATOM   2111  OG1 THR A 294      11.322  -1.226  12.458  1.00 89.12           O  
ATOM   2112  N   TYR A 295      14.262  -2.120  12.326  1.00 90.19           N  
ATOM   2113  CA  TYR A 295      15.630  -1.601  12.226  1.00 90.19           C  
ATOM   2114  C   TYR A 295      16.697  -2.693  12.192  1.00 90.19           C  
ATOM   2115  CB  TYR A 295      15.918  -0.617  13.369  1.00 90.19           C  
ATOM   2116  O   TYR A 295      17.716  -2.531  11.519  1.00 90.19           O  
ATOM   2117  CG  TYR A 295      15.091   0.655  13.360  1.00 90.19           C  
ATOM   2118  CD1 TYR A 295      14.791   1.302  12.143  1.00 90.19           C  
ATOM   2119  CD2 TYR A 295      14.654   1.222  14.576  1.00 90.19           C  
ATOM   2120  CE1 TYR A 295      14.037   2.485  12.141  1.00 90.19           C  
ATOM   2121  CE2 TYR A 295      13.902   2.415  14.574  1.00 90.19           C  
ATOM   2122  OH  TYR A 295      12.862   4.187  13.296  1.00 90.19           O  
ATOM   2123  CZ  TYR A 295      13.586   3.043  13.350  1.00 90.19           C  
ATOM   2124  N   SER A 296      16.480  -3.825  12.869  1.00 94.06           N  
ATOM   2125  CA  SER A 296      17.405  -4.955  12.735  1.00 94.06           C  
ATOM   2126  C   SER A 296      17.347  -5.567  11.334  1.00 94.06           C  
ATOM   2127  CB  SER A 296      17.195  -6.013  13.817  1.00 94.06           C  
ATOM   2128  O   SER A 296      18.398  -5.904  10.795  1.00 94.06           O  
ATOM   2129  OG  SER A 296      15.901  -6.568  13.767  1.00 94.06           O  
ATOM   2130  N   ALA A 297      16.165  -5.639  10.709  1.00 94.75           N  
ATOM   2131  CA  ALA A 297      16.036  -6.137   9.340  1.00 94.75           C  
ATOM   2132  C   ALA A 297      16.751  -5.210   8.348  1.00 94.75           C  
ATOM   2133  CB  ALA A 297      14.554  -6.290   8.988  1.00 94.75           C  
ATOM   2134  O   ALA A 297      17.481  -5.682   7.475  1.00 94.75           O  
ATOM   2135  N   ALA A 298      16.606  -3.893   8.525  1.00 92.81           N  
ATOM   2136  CA  ALA A 298      17.316  -2.889   7.737  1.00 92.81           C  
ATOM   2137  C   ALA A 298      18.841  -3.043   7.873  1.00 92.81           C  
ATOM   2138  CB  ALA A 298      16.828  -1.505   8.182  1.00 92.81           C  
ATOM   2139  O   ALA A 298      19.546  -3.134   6.870  1.00 92.81           O  
ATOM   2140  N   LEU A 299      19.352  -3.163   9.104  1.00 95.12           N  
ATOM   2141  CA  LEU A 299      20.784  -3.337   9.364  1.00 95.12           C  
ATOM   2142  C   LEU A 299      21.343  -4.627   8.744  1.00 95.12           C  
ATOM   2143  CB  LEU A 299      21.016  -3.305  10.885  1.00 95.12           C  
ATOM   2144  O   LEU A 299      22.393  -4.602   8.105  1.00 95.12           O  
ATOM   2145  CG  LEU A 299      22.488  -3.496  11.298  1.00 95.12           C  
ATOM   2146  CD1 LEU A 299      23.390  -2.379  10.770  1.00 95.12           C  
ATOM   2147  CD2 LEU A 299      22.590  -3.524  12.823  1.00 95.12           C  
ATOM   2148  N   LEU A 300      20.646  -5.753   8.913  1.00 96.69           N  
ATOM   2149  CA  LEU A 300      21.058  -7.030   8.324  1.00 96.69           C  
ATOM   2150  C   LEU A 300      21.038  -6.978   6.792  1.00 96.69           C  
ATOM   2151  CB  LEU A 300      20.138  -8.150   8.836  1.00 96.69           C  
ATOM   2152  O   LEU A 300      21.933  -7.530   6.153  1.00 96.69           O  
ATOM   2153  CG  LEU A 300      20.326  -8.536  10.312  1.00 96.69           C  
ATOM   2154  CD1 LEU A 300      19.291  -9.600  10.682  1.00 96.69           C  
ATOM   2155  CD2 LEU A 300      21.721  -9.096  10.602  1.00 96.69           C  
ATOM   2156  N   THR A 301      20.065  -6.275   6.210  1.00 96.50           N  
ATOM   2157  CA  THR A 301      19.997  -6.055   4.762  1.00 96.50           C  
ATOM   2158  C   THR A 301      21.184  -5.230   4.278  1.00 96.50           C  
ATOM   2159  CB  THR A 301      18.676  -5.395   4.352  1.00 96.50           C  
ATOM   2160  O   THR A 301      21.825  -5.622   3.308  1.00 96.50           O  
ATOM   2161  CG2 THR A 301      18.553  -5.262   2.837  1.00 96.50           C  
ATOM   2162  OG1 THR A 301      17.608  -6.203   4.789  1.00 96.50           O  
ATOM   2163  N   VAL A 302      21.547  -4.153   4.985  1.00 96.44           N  
ATOM   2164  CA  VAL A 302      22.728  -3.335   4.656  1.00 96.44           C  
ATOM   2165  C   VAL A 302      23.989  -4.195   4.616  1.00 96.44           C  
ATOM   2166  CB  VAL A 302      22.899  -2.168   5.655  1.00 96.44           C  
ATOM   2167  O   VAL A 302      24.728  -4.171   3.634  1.00 96.44           O  
ATOM   2168  CG1 VAL A 302      24.185  -1.365   5.416  1.00 96.44           C  
ATOM   2169  CG2 VAL A 302      21.716  -1.185   5.634  1.00 96.44           C  
ATOM   2170  N   ILE A 303      24.211  -5.003   5.655  1.00 96.62           N  
ATOM   2171  CA  ILE A 303      25.382  -5.884   5.740  1.00 96.62           C  
ATOM   2172  C   ILE A 303      25.378  -6.902   4.594  1.00 96.62           C  
ATOM   2173  CB  ILE A 303      25.431  -6.572   7.123  1.00 96.62           C  
ATOM   2174  O   ILE A 303      26.398  -7.093   3.938  1.00 96.62           O  
ATOM   2175  CG1 ILE A 303      25.651  -5.522   8.238  1.00 96.62           C  
ATOM   2176  CG2 ILE A 303      26.553  -7.627   7.175  1.00 96.62           C  
ATOM   2177  CD1 ILE A 303      25.405  -6.063   9.652  1.00 96.62           C  
ATOM   2178  N   GLY A 304      24.241  -7.549   4.332  1.00 96.81           N  
ATOM   2179  CA  GLY A 304      24.146  -8.554   3.277  1.00 96.81           C  
ATOM   2180  C   GLY A 304      24.369  -7.973   1.879  1.00 96.81           C  
ATOM   2181  O   GLY A 304      25.110  -8.554   1.088  1.00 96.81           O  
ATOM   2182  N   VAL A 305      23.769  -6.819   1.578  1.00 96.56           N  
ATOM   2183  CA  VAL A 305      23.875  -6.183   0.256  1.00 96.56           C  
ATOM   2184  C   VAL A 305      25.291  -5.675  -0.013  1.00 96.56           C  
ATOM   2185  CB  VAL A 305      22.830  -5.065   0.093  1.00 96.56           C  
ATOM   2186  O   VAL A 305      25.736  -5.741  -1.155  1.00 96.56           O  
ATOM   2187  CG1 VAL A 305      22.976  -4.315  -1.237  1.00 96.56           C  
ATOM   2188  CG2 VAL A 305      21.410  -5.655   0.100  1.00 96.56           C  
ATOM   2189  N   TYR A 306      26.029  -5.238   1.014  1.00 95.56           N  
ATOM   2190  CA  TYR A 306      27.437  -4.853   0.867  1.00 95.56           C  
ATOM   2191  C   TYR A 306      28.272  -5.987   0.258  1.00 95.56           C  
ATOM   2192  CB  TYR A 306      27.994  -4.428   2.232  1.00 95.56           C  
ATOM   2193  O   TYR A 306      28.908  -5.804  -0.779  1.00 95.56           O  
ATOM   2194  CG  TYR A 306      29.481  -4.147   2.212  1.00 95.56           C  
ATOM   2195  CD1 TYR A 306      30.385  -5.101   2.720  1.00 95.56           C  
ATOM   2196  CD2 TYR A 306      29.959  -2.953   1.640  1.00 95.56           C  
ATOM   2197  CE1 TYR A 306      31.770  -4.858   2.661  1.00 95.56           C  
ATOM   2198  CE2 TYR A 306      31.345  -2.713   1.572  1.00 95.56           C  
ATOM   2199  OH  TYR A 306      33.590  -3.439   2.020  1.00 95.56           O  
ATOM   2200  CZ  TYR A 306      32.252  -3.666   2.082  1.00 95.56           C  
ATOM   2201  N   PHE A 307      28.198  -7.182   0.852  1.00 96.00           N  
ATOM   2202  CA  PHE A 307      28.911  -8.353   0.339  1.00 96.00           C  
ATOM   2203  C   PHE A 307      28.339  -8.854  -0.990  1.00 96.00           C  
ATOM   2204  CB  PHE A 307      28.882  -9.473   1.385  1.00 96.00           C  
ATOM   2205  O   PHE A 307      29.089  -9.341  -1.830  1.00 96.00           O  
ATOM   2206  CG  PHE A 307      29.635  -9.145   2.658  1.00 96.00           C  
ATOM   2207  CD1 PHE A 307      31.034  -8.997   2.624  1.00 96.00           C  
ATOM   2208  CD2 PHE A 307      28.947  -8.988   3.874  1.00 96.00           C  
ATOM   2209  CE1 PHE A 307      31.740  -8.683   3.799  1.00 96.00           C  
ATOM   2210  CE2 PHE A 307      29.652  -8.671   5.049  1.00 96.00           C  
ATOM   2211  CZ  PHE A 307      31.048  -8.517   5.011  1.00 96.00           C  
ATOM   2212  N   LEU A 308      27.024  -8.732  -1.199  1.00 95.69           N  
ATOM   2213  CA  LEU A 308      26.382  -9.136  -2.450  1.00 95.69           C  
ATOM   2214  C   LEU A 308      26.872  -8.307  -3.640  1.00 95.69           C  
ATOM   2215  CB  LEU A 308      24.861  -8.994  -2.296  1.00 95.69           C  
ATOM   2216  O   LEU A 308      27.125  -8.865  -4.704  1.00 95.69           O  
ATOM   2217  CG  LEU A 308      24.061  -9.467  -3.522  1.00 95.69           C  
ATOM   2218  CD1 LEU A 308      24.166 -10.982  -3.706  1.00 95.69           C  
ATOM   2219  CD2 LEU A 308      22.590  -9.071  -3.381  1.00 95.69           C  
ATOM   2220  N   SER A 309      26.986  -6.990  -3.457  1.00 94.50           N  
ATOM   2221  CA  SER A 309      27.405  -6.064  -4.509  1.00 94.50           C  
ATOM   2222  C   SER A 309      28.821  -6.376  -4.981  1.00 94.50           C  
ATOM   2223  CB  SER A 309      27.326  -4.633  -3.980  1.00 94.50           C  
ATOM   2224  O   SER A 309      29.061  -6.496  -6.177  1.00 94.50           O  
ATOM   2225  OG  SER A 309      27.109  -3.727  -5.033  1.00 94.50           O  
ATOM   2226  N   ASP A 310      29.739  -6.584  -4.036  1.00 92.38           N  
ATOM   2227  CA  ASP A 310      31.112  -6.990  -4.334  1.00 92.38           C  
ATOM   2228  C   ASP A 310      31.145  -8.355  -5.041  1.00 92.38           C  
ATOM   2229  CB  ASP A 310      31.895  -6.995  -3.018  1.00 92.38           C  
ATOM   2230  O   ASP A 310      31.671  -8.478  -6.144  1.00 92.38           O  
ATOM   2231  CG  ASP A 310      33.395  -7.156  -3.252  1.00 92.38           C  
ATOM   2232  OD1 ASP A 310      33.983  -6.196  -3.795  1.00 92.38           O  
ATOM   2233  OD2 ASP A 310      33.930  -8.206  -2.831  1.00 92.38           O  
ATOM   2234  N   PHE A 311      30.459  -9.356  -4.480  1.00 94.31           N  
ATOM   2235  CA  PHE A 311      30.418 -10.713  -5.028  1.00 94.31           C  
ATOM   2236  C   PHE A 311      29.883 -10.792  -6.467  1.00 94.31           C  
ATOM   2237  CB  PHE A 311      29.565 -11.586  -4.095  1.00 94.31           C  
ATOM   2238  O   PHE A 311      30.342 -11.626  -7.243  1.00 94.31           O  
ATOM   2239  CG  PHE A 311      29.399 -13.015  -4.575  1.00 94.31           C  
ATOM   2240  CD1 PHE A 311      28.246 -13.396  -5.288  1.00 94.31           C  
ATOM   2241  CD2 PHE A 311      30.438 -13.943  -4.382  1.00 94.31           C  
ATOM   2242  CE1 PHE A 311      28.142 -14.696  -5.817  1.00 94.31           C  
ATOM   2243  CE2 PHE A 311      30.324 -15.248  -4.892  1.00 94.31           C  
ATOM   2244  CZ  PHE A 311      29.176 -15.624  -5.611  1.00 94.31           C  
ATOM   2245  N   MET A 312      28.888  -9.974  -6.826  1.00 94.62           N  
ATOM   2246  CA  MET A 312      28.247 -10.038  -8.146  1.00 94.62           C  
ATOM   2247  C   MET A 312      28.914  -9.161  -9.208  1.00 94.62           C  
ATOM   2248  CB  MET A 312      26.759  -9.679  -8.029  1.00 94.62           C  
ATOM   2249  O   MET A 312      28.728  -9.429 -10.398  1.00 94.62           O  
ATOM   2250  CG  MET A 312      25.977 -10.783  -7.308  1.00 94.62           C  
ATOM   2251  SD  MET A 312      24.168 -10.616  -7.304  1.00 94.62           S  
ATOM   2252  CE  MET A 312      23.809 -10.684  -9.080  1.00 94.62           C  
ATOM   2253  N   PHE A 313      29.642  -8.115  -8.802  1.00 94.56           N  
ATOM   2254  CA  PHE A 313      30.094  -7.069  -9.721  1.00 94.56           C  
ATOM   2255  C   PHE A 313      31.598  -6.782  -9.693  1.00 94.56           C  
ATOM   2256  CB  PHE A 313      29.249  -5.802  -9.523  1.00 94.56           C  
ATOM   2257  O   PHE A 313      32.046  -6.035 -10.556  1.00 94.56           O  
ATOM   2258  CG  PHE A 313      27.781  -6.004  -9.832  1.00 94.56           C  
ATOM   2259  CD1 PHE A 313      27.348  -6.072 -11.169  1.00 94.56           C  
ATOM   2260  CD2 PHE A 313      26.848  -6.143  -8.790  1.00 94.56           C  
ATOM   2261  CE1 PHE A 313      25.990  -6.282 -11.462  1.00 94.56           C  
ATOM   2262  CE2 PHE A 313      25.490  -6.344  -9.083  1.00 94.56           C  
ATOM   2263  CZ  PHE A 313      25.058  -6.417 -10.418  1.00 94.56           C  
ATOM   2264  N   ALA A 314      32.393  -7.380  -8.798  1.00 91.38           N  
ATOM   2265  CA  ALA A 314      33.845  -7.149  -8.753  1.00 91.38           C  
ATOM   2266  C   ALA A 314      34.571  -7.468 -10.077  1.00 91.38           C  
ATOM   2267  CB  ALA A 314      34.437  -7.967  -7.599  1.00 91.38           C  
ATOM   2268  O   ALA A 314      35.546  -6.803 -10.414  1.00 91.38           O  
ATOM   2269  N   ASP A 315      34.074  -8.438 -10.851  1.00 89.06           N  
ATOM   2270  CA  ASP A 315      34.646  -8.807 -12.155  1.00 89.06           C  
ATOM   2271  C   ASP A 315      34.160  -7.916 -13.321  1.00 89.06           C  
ATOM   2272  CB  ASP A 315      34.334 -10.286 -12.445  1.00 89.06           C  
ATOM   2273  O   ASP A 315      34.673  -8.023 -14.436  1.00 89.06           O  
ATOM   2274  CG  ASP A 315      35.023 -11.273 -11.493  1.00 89.06           C  
ATOM   2275  OD1 ASP A 315      36.171 -11.007 -11.073  1.00 89.06           O  
ATOM   2276  OD2 ASP A 315      34.408 -12.332 -11.228  1.00 89.06           O  
ATOM   2277  N   TYR A 316      33.164  -7.053 -13.088  1.00 86.25           N  
ATOM   2278  CA  TYR A 316      32.478  -6.271 -14.130  1.00 86.25           C  
ATOM   2279  C   TYR A 316      32.566  -4.754 -13.933  1.00 86.25           C  
ATOM   2280  CB  TYR A 316      31.000  -6.682 -14.177  1.00 86.25           C  
ATOM   2281  O   TYR A 316      32.418  -4.006 -14.896  1.00 86.25           O  
ATOM   2282  CG  TYR A 316      30.750  -8.150 -14.459  1.00 86.25           C  
ATOM   2283  CD1 TYR A 316      30.884  -8.646 -15.769  1.00 86.25           C  
ATOM   2284  CD2 TYR A 316      30.384  -9.019 -13.413  1.00 86.25           C  
ATOM   2285  CE1 TYR A 316      30.642 -10.008 -16.033  1.00 86.25           C  
ATOM   2286  CE2 TYR A 316      30.148 -10.381 -13.671  1.00 86.25           C  
ATOM   2287  OH  TYR A 316      30.014 -12.184 -15.244  1.00 86.25           O  
ATOM   2288  CZ  TYR A 316      30.270 -10.876 -14.983  1.00 86.25           C  
ATOM   2289  N   ALA A 317      32.778  -4.300 -12.700  1.00 84.69           N  
ATOM   2290  CA  ALA A 317      32.766  -2.901 -12.300  1.00 84.69           C  
ATOM   2291  C   ALA A 317      34.028  -2.578 -11.497  1.00 84.69           C  
ATOM   2292  CB  ALA A 317      31.508  -2.660 -11.457  1.00 84.69           C  
ATOM   2293  O   ALA A 317      34.378  -3.311 -10.577  1.00 84.69           O  
ATOM   2294  N   GLU A 318      34.674  -1.443 -11.780  1.00 80.25           N  
ATOM   2295  CA  GLU A 318      35.804  -0.971 -10.962  1.00 80.25           C  
ATOM   2296  C   GLU A 318      35.355  -0.580  -9.544  1.00 80.25           C  
ATOM   2297  CB  GLU A 318      36.493   0.230 -11.629  1.00 80.25           C  
ATOM   2298  O   GLU A 318      36.099  -0.754  -8.582  1.00 80.25           O  
ATOM   2299  CG  GLU A 318      37.205  -0.126 -12.945  1.00 80.25           C  
ATOM   2300  CD  GLU A 318      38.046   1.035 -13.514  1.00 80.25           C  
ATOM   2301  OE1 GLU A 318      38.779   0.784 -14.498  1.00 80.25           O  
ATOM   2302  OE2 GLU A 318      37.982   2.158 -12.960  1.00 80.25           O  
ATOM   2303  N   ASN A 319      34.120  -0.082  -9.405  1.00 88.62           N  
ATOM   2304  CA  ASN A 319      33.530   0.321  -8.128  1.00 88.62           C  
ATOM   2305  C   ASN A 319      32.180  -0.380  -7.893  1.00 88.62           C  
ATOM   2306  CB  ASN A 319      33.431   1.852  -8.071  1.00 88.62           C  
ATOM   2307  O   ASN A 319      31.131   0.274  -7.877  1.00 88.62           O  
ATOM   2308  CG  ASN A 319      34.793   2.508  -8.004  1.00 88.62           C  
ATOM   2309  ND2 ASN A 319      35.128   3.324  -8.973  1.00 88.62           N  
ATOM   2310  OD1 ASN A 319      35.553   2.312  -7.069  1.00 88.62           O  
ATOM   2311  N   PRO A 320      32.170  -1.704  -7.641  1.00 87.50           N  
ATOM   2312  CA  PRO A 320      30.937  -2.473  -7.449  1.00 87.50           C  
ATOM   2313  C   PRO A 320      30.125  -1.982  -6.244  1.00 87.50           C  
ATOM   2314  CB  PRO A 320      31.405  -3.919  -7.262  1.00 87.50           C  
ATOM   2315  O   PRO A 320      28.917  -2.196  -6.171  1.00 87.50           O  
ATOM   2316  CG  PRO A 320      32.802  -3.782  -6.665  1.00 87.50           C  
ATOM   2317  CD  PRO A 320      33.335  -2.543  -7.378  1.00 87.50           C  
ATOM   2318  N   ILE A 321      30.759  -1.267  -5.310  1.00 92.38           N  
ATOM   2319  CA  ILE A 321      30.113  -0.650  -4.150  1.00 92.38           C  
ATOM   2320  C   ILE A 321      29.067   0.418  -4.525  1.00 92.38           C  
ATOM   2321  CB  ILE A 321      31.205  -0.099  -3.208  1.00 92.38           C  
ATOM   2322  O   ILE A 321      28.196   0.726  -3.713  1.00 92.38           O  
ATOM   2323  CG1 ILE A 321      30.644   0.074  -1.783  1.00 92.38           C  
ATOM   2324  CG2 ILE A 321      31.833   1.198  -3.758  1.00 92.38           C  
ATOM   2325  CD1 ILE A 321      31.721   0.351  -0.730  1.00 92.38           C  
ATOM   2326  N   GLY A 322      29.099   0.967  -5.745  1.00 94.00           N  
ATOM   2327  CA  GLY A 322      28.086   1.917  -6.212  1.00 94.00           C  
ATOM   2328  C   GLY A 322      26.671   1.320  -6.249  1.00 94.00           C  
ATOM   2329  O   GLY A 322      25.702   1.960  -5.832  1.00 94.00           O  
ATOM   2330  N   LEU A 323      26.531   0.043  -6.619  1.00 94.56           N  
ATOM   2331  CA  LEU A 323      25.232  -0.640  -6.584  1.00 94.56           C  
ATOM   2332  C   LEU A 323      24.757  -0.912  -5.150  1.00 94.56           C  
ATOM   2333  CB  LEU A 323      25.290  -1.921  -7.429  1.00 94.56           C  
ATOM   2334  O   LEU A 323      23.568  -0.772  -4.867  1.00 94.56           O  
ATOM   2335  CG  LEU A 323      25.444  -1.672  -8.938  1.00 94.56           C  
ATOM   2336  CD1 LEU A 323      25.524  -3.011  -9.659  1.00 94.56           C  
ATOM   2337  CD2 LEU A 323      24.284  -0.873  -9.536  1.00 94.56           C  
ATOM   2338  N   PHE A 324      25.675  -1.185  -4.216  1.00 96.31           N  
ATOM   2339  CA  PHE A 324      25.366  -1.210  -2.784  1.00 96.31           C  
ATOM   2340  C   PHE A 324      24.806   0.141  -2.324  1.00 96.31           C  
ATOM   2341  CB  PHE A 324      26.603  -1.624  -1.969  1.00 96.31           C  
ATOM   2342  O   PHE A 324      23.725   0.181  -1.736  1.00 96.31           O  
ATOM   2343  CG  PHE A 324      26.570  -1.193  -0.515  1.00 96.31           C  
ATOM   2344  CD1 PHE A 324      27.275  -0.051  -0.088  1.00 96.31           C  
ATOM   2345  CD2 PHE A 324      25.802  -1.918   0.409  1.00 96.31           C  
ATOM   2346  CE1 PHE A 324      27.237   0.338   1.263  1.00 96.31           C  
ATOM   2347  CE2 PHE A 324      25.772  -1.535   1.758  1.00 96.31           C  
ATOM   2348  CZ  PHE A 324      26.496  -0.413   2.190  1.00 96.31           C  
ATOM   2349  N   PHE A 325      25.485   1.250  -2.636  1.00 96.69           N  
ATOM   2350  CA  PHE A 325      25.001   2.581  -2.269  1.00 96.69           C  
ATOM   2351  C   PHE A 325      23.629   2.883  -2.875  1.00 96.69           C  
ATOM   2352  CB  PHE A 325      26.022   3.655  -2.660  1.00 96.69           C  
ATOM   2353  O   PHE A 325      22.784   3.424  -2.171  1.00 96.69           O  
ATOM   2354  CG  PHE A 325      27.211   3.752  -1.729  1.00 96.69           C  
ATOM   2355  CD1 PHE A 325      27.018   4.081  -0.373  1.00 96.69           C  
ATOM   2356  CD2 PHE A 325      28.513   3.543  -2.217  1.00 96.69           C  
ATOM   2357  CE1 PHE A 325      28.120   4.180   0.493  1.00 96.69           C  
ATOM   2358  CE2 PHE A 325      29.616   3.648  -1.352  1.00 96.69           C  
ATOM   2359  CZ  PHE A 325      29.420   3.960   0.004  1.00 96.69           C  
ATOM   2360  N   SER A 326      23.363   2.464  -4.113  1.00 95.88           N  
ATOM   2361  CA  SER A 326      22.044   2.617  -4.746  1.00 95.88           C  
ATOM   2362  C   SER A 326      20.929   1.953  -3.923  1.00 95.88           C  
ATOM   2363  CB  SER A 326      22.065   2.036  -6.163  1.00 95.88           C  
ATOM   2364  O   SER A 326      19.913   2.583  -3.625  1.00 95.88           O  
ATOM   2365  OG  SER A 326      23.050   2.672  -6.954  1.00 95.88           O  
ATOM   2366  N   VAL A 327      21.147   0.715  -3.461  1.00 96.00           N  
ATOM   2367  CA  VAL A 327      20.192  -0.004  -2.596  1.00 96.00           C  
ATOM   2368  C   VAL A 327      20.016   0.700  -1.247  1.00 96.00           C  
ATOM   2369  CB  VAL A 327      20.641  -1.461  -2.363  1.00 96.00           C  
ATOM   2370  O   VAL A 327      18.886   0.881  -0.790  1.00 96.00           O  
ATOM   2371  CG1 VAL A 327      19.669  -2.228  -1.458  1.00 96.00           C  
ATOM   2372  CG2 VAL A 327      20.709  -2.269  -3.661  1.00 96.00           C  
ATOM   2373  N   ILE A 328      21.108   1.115  -0.595  1.00 95.31           N  
ATOM   2374  CA  ILE A 328      21.036   1.744   0.736  1.00 95.31           C  
ATOM   2375  C   ILE A 328      20.406   3.132   0.674  1.00 95.31           C  
ATOM   2376  CB  ILE A 328      22.420   1.794   1.419  1.00 95.31           C  
ATOM   2377  O   ILE A 328      19.673   3.507   1.586  1.00 95.31           O  
ATOM   2378  CG1 ILE A 328      23.062   0.401   1.578  1.00 95.31           C  
ATOM   2379  CG2 ILE A 328      22.339   2.454   2.809  1.00 95.31           C  
ATOM   2380  CD1 ILE A 328      22.126  -0.737   1.991  1.00 95.31           C  
ATOM   2381  N   ILE A 329      20.643   3.882  -0.401  1.00 95.69           N  
ATOM   2382  CA  ILE A 329      19.972   5.158  -0.645  1.00 95.69           C  
ATOM   2383  C   ILE A 329      18.468   4.927  -0.780  1.00 95.69           C  
ATOM   2384  CB  ILE A 329      20.589   5.857  -1.873  1.00 95.69           C  
ATOM   2385  O   ILE A 329      17.700   5.632  -0.133  1.00 95.69           O  
ATOM   2386  CG1 ILE A 329      22.004   6.361  -1.505  1.00 95.69           C  
ATOM   2387  CG2 ILE A 329      19.717   7.035  -2.335  1.00 95.69           C  
ATOM   2388  CD1 ILE A 329      22.849   6.748  -2.720  1.00 95.69           C  
ATOM   2389  N   GLY A 330      18.048   3.896  -1.518  1.00 93.88           N  
ATOM   2390  CA  GLY A 330      16.652   3.462  -1.569  1.00 93.88           C  
ATOM   2391  C   GLY A 330      16.059   3.172  -0.188  1.00 93.88           C  
ATOM   2392  O   GLY A 330      15.057   3.769   0.202  1.00 93.88           O  
ATOM   2393  N   LEU A 331      16.721   2.320   0.598  1.00 92.38           N  
ATOM   2394  CA  LEU A 331      16.315   2.020   1.976  1.00 92.38           C  
ATOM   2395  C   LEU A 331      16.212   3.298   2.830  1.00 92.38           C  
ATOM   2396  CB  LEU A 331      17.330   1.020   2.559  1.00 92.38           C  
ATOM   2397  O   LEU A 331      15.243   3.486   3.563  1.00 92.38           O  
ATOM   2398  CG  LEU A 331      17.057   0.592   4.011  1.00 92.38           C  
ATOM   2399  CD1 LEU A 331      15.738  -0.167   4.162  1.00 92.38           C  
ATOM   2400  CD2 LEU A 331      18.201  -0.311   4.476  1.00 92.38           C  
ATOM   2401  N   GLY A 332      17.185   4.202   2.698  1.00 92.88           N  
ATOM   2402  CA  GLY A 332      17.214   5.495   3.375  1.00 92.88           C  
ATOM   2403  C   GLY A 332      16.053   6.405   2.978  1.00 92.88           C  
ATOM   2404  O   GLY A 332      15.429   6.990   3.858  1.00 92.88           O  
ATOM   2405  N   VAL A 333      15.711   6.488   1.688  1.00 92.81           N  
ATOM   2406  CA  VAL A 333      14.543   7.241   1.199  1.00 92.81           C  
ATOM   2407  C   VAL A 333      13.265   6.710   1.841  1.00 92.81           C  
ATOM   2408  CB  VAL A 333      14.439   7.183  -0.340  1.00 92.81           C  
ATOM   2409  O   VAL A 333      12.500   7.496   2.395  1.00 92.81           O  
ATOM   2410  CG1 VAL A 333      13.106   7.721  -0.884  1.00 92.81           C  
ATOM   2411  CG2 VAL A 333      15.545   8.016  -0.990  1.00 92.81           C  
ATOM   2412  N   GLY A 334      13.059   5.390   1.829  1.00 88.81           N  
ATOM   2413  CA  GLY A 334      11.894   4.764   2.456  1.00 88.81           C  
ATOM   2414  C   GLY A 334      11.776   5.092   3.944  1.00 88.81           C  
ATOM   2415  O   GLY A 334      10.724   5.537   4.402  1.00 88.81           O  
ATOM   2416  N   LEU A 335      12.872   4.920   4.689  1.00 86.81           N  
ATOM   2417  CA  LEU A 335      12.916   5.199   6.126  1.00 86.81           C  
ATOM   2418  C   LEU A 335      12.694   6.683   6.436  1.00 86.81           C  
ATOM   2419  CB  LEU A 335      14.265   4.728   6.701  1.00 86.81           C  
ATOM   2420  O   LEU A 335      11.930   7.004   7.339  1.00 86.81           O  
ATOM   2421  CG  LEU A 335      14.444   3.200   6.762  1.00 86.81           C  
ATOM   2422  CD1 LEU A 335      15.870   2.878   7.213  1.00 86.81           C  
ATOM   2423  CD2 LEU A 335      13.474   2.538   7.743  1.00 86.81           C  
ATOM   2424  N   LEU A 336      13.324   7.593   5.691  1.00 92.44           N  
ATOM   2425  CA  LEU A 336      13.205   9.033   5.921  1.00 92.44           C  
ATOM   2426  C   LEU A 336      11.813   9.563   5.564  1.00 92.44           C  
ATOM   2427  CB  LEU A 336      14.292   9.776   5.129  1.00 92.44           C  
ATOM   2428  O   LEU A 336      11.275  10.376   6.310  1.00 92.44           O  
ATOM   2429  CG  LEU A 336      15.722   9.619   5.675  1.00 92.44           C  
ATOM   2430  CD1 LEU A 336      16.700  10.276   4.698  1.00 92.44           C  
ATOM   2431  CD2 LEU A 336      15.902  10.275   7.045  1.00 92.44           C  
ATOM   2432  N   VAL A 337      11.198   9.099   4.470  1.00 92.06           N  
ATOM   2433  CA  VAL A 337       9.816   9.481   4.125  1.00 92.06           C  
ATOM   2434  C   VAL A 337       8.826   8.926   5.155  1.00 92.06           C  
ATOM   2435  CB  VAL A 337       9.448   9.043   2.693  1.00 92.06           C  
ATOM   2436  O   VAL A 337       7.914   9.645   5.572  1.00 92.06           O  
ATOM   2437  CG1 VAL A 337       7.979   9.339   2.362  1.00 92.06           C  
ATOM   2438  CG2 VAL A 337      10.282   9.805   1.650  1.00 92.06           C  
ATOM   2439  N   GLY A 338       9.029   7.690   5.624  1.00 88.06           N  
ATOM   2440  CA  GLY A 338       8.260   7.122   6.735  1.00 88.06           C  
ATOM   2441  C   GLY A 338       8.416   7.935   8.027  1.00 88.06           C  
ATOM   2442  O   GLY A 338       7.422   8.285   8.655  1.00 88.06           O  
ATOM   2443  N   GLN A 339       9.644   8.329   8.373  1.00 88.56           N  
ATOM   2444  CA  GLN A 339       9.947   9.139   9.558  1.00 88.56           C  
ATOM   2445  C   GLN A 339       9.347  10.550   9.485  1.00 88.56           C  
ATOM   2446  CB  GLN A 339      11.474   9.222   9.712  1.00 88.56           C  
ATOM   2447  O   GLN A 339       8.852  11.063  10.487  1.00 88.56           O  
ATOM   2448  CG  GLN A 339      11.919   9.876  11.026  1.00 88.56           C  
ATOM   2449  CD  GLN A 339      11.553   9.018  12.230  1.00 88.56           C  
ATOM   2450  NE2 GLN A 339      10.757   9.527  13.139  1.00 88.56           N  
ATOM   2451  OE1 GLN A 339      11.989   7.888  12.355  1.00 88.56           O  
ATOM   2452  N   ILE A 340       9.370  11.182   8.307  1.00 93.25           N  
ATOM   2453  CA  ILE A 340       8.667  12.449   8.075  1.00 93.25           C  
ATOM   2454  C   ILE A 340       7.172  12.244   8.321  1.00 93.25           C  
ATOM   2455  CB  ILE A 340       8.949  12.994   6.654  1.00 93.25           C  
ATOM   2456  O   ILE A 340       6.557  13.044   9.016  1.00 93.25           O  
ATOM   2457  CG1 ILE A 340      10.401  13.515   6.572  1.00 93.25           C  
ATOM   2458  CG2 ILE A 340       7.973  14.128   6.268  1.00 93.25           C  
ATOM   2459  CD1 ILE A 340      10.894  13.714   5.134  1.00 93.25           C  
ATOM   2460  N   SER A 341       6.591  11.160   7.810  1.00 91.12           N  
ATOM   2461  CA  SER A 341       5.170  10.868   8.026  1.00 91.12           C  
ATOM   2462  C   SER A 341       4.863  10.706   9.520  1.00 91.12           C  
ATOM   2463  CB  SER A 341       4.727   9.658   7.196  1.00 91.12           C  
ATOM   2464  O   SER A 341       3.929  11.334  10.008  1.00 91.12           O  
ATOM   2465  OG  SER A 341       5.102   9.856   5.838  1.00 91.12           O  
ATOM   2466  N   GLU A 342       5.701   9.999  10.287  1.00 87.88           N  
ATOM   2467  CA  GLU A 342       5.580   9.896  11.753  1.00 87.88           C  
ATOM   2468  C   GLU A 342       5.637  11.268  12.447  1.00 87.88           C  
ATOM   2469  CB  GLU A 342       6.689   8.983  12.306  1.00 87.88           C  
ATOM   2470  O   GLU A 342       4.775  11.579  13.266  1.00 87.88           O  
ATOM   2471  CG  GLU A 342       6.521   8.687  13.808  1.00 87.88           C  
ATOM   2472  CD  GLU A 342       7.665   7.855  14.417  1.00 87.88           C  
ATOM   2473  OE1 GLU A 342       7.487   7.326  15.536  1.00 87.88           O  
ATOM   2474  OE2 GLU A 342       8.761   7.810  13.812  1.00 87.88           O  
ATOM   2475  N   TRP A 343       6.604  12.127  12.107  1.00 90.75           N  
ATOM   2476  CA  TRP A 343       6.738  13.454  12.728  1.00 90.75           C  
ATOM   2477  C   TRP A 343       5.510  14.341  12.534  1.00 90.75           C  
ATOM   2478  CB  TRP A 343       7.961  14.179  12.155  1.00 90.75           C  
ATOM   2479  O   TRP A 343       5.192  15.152  13.406  1.00 90.75           O  
ATOM   2480  CG  TRP A 343       9.302  13.647  12.547  1.00 90.75           C  
ATOM   2481  CD1 TRP A 343       9.556  12.802  13.571  1.00 90.75           C  
ATOM   2482  CD2 TRP A 343      10.587  13.892  11.906  1.00 90.75           C  
ATOM   2483  CE2 TRP A 343      11.593  13.190  12.636  1.00 90.75           C  
ATOM   2484  CE3 TRP A 343      11.001  14.614  10.766  1.00 90.75           C  
ATOM   2485  NE1 TRP A 343      10.906  12.535  13.634  1.00 90.75           N  
ATOM   2486  CH2 TRP A 343      13.323  13.942  11.121  1.00 90.75           C  
ATOM   2487  CZ2 TRP A 343      12.943  13.212  12.260  1.00 90.75           C  
ATOM   2488  CZ3 TRP A 343      12.354  14.638  10.375  1.00 90.75           C  
ATOM   2489  N   PHE A 344       4.843  14.204  11.390  1.00 93.69           N  
ATOM   2490  CA  PHE A 344       3.673  14.999  11.035  1.00 93.69           C  
ATOM   2491  C   PHE A 344       2.352  14.380  11.492  1.00 93.69           C  
ATOM   2492  CB  PHE A 344       3.693  15.261   9.526  1.00 93.69           C  
ATOM   2493  O   PHE A 344       1.351  15.090  11.515  1.00 93.69           O  
ATOM   2494  CG  PHE A 344       4.621  16.395   9.137  1.00 93.69           C  
ATOM   2495  CD1 PHE A 344       4.086  17.661   8.855  1.00 93.69           C  
ATOM   2496  CD2 PHE A 344       6.014  16.212   9.075  1.00 93.69           C  
ATOM   2497  CE1 PHE A 344       4.932  18.712   8.474  1.00 93.69           C  
ATOM   2498  CE2 PHE A 344       6.865  17.259   8.693  1.00 93.69           C  
ATOM   2499  CZ  PHE A 344       6.320  18.516   8.395  1.00 93.69           C  
ATOM   2500  N   THR A 345       2.341  13.100  11.868  1.00 90.31           N  
ATOM   2501  CA  THR A 345       1.110  12.379  12.215  1.00 90.31           C  
ATOM   2502  C   THR A 345       1.055  11.899  13.654  1.00 90.31           C  
ATOM   2503  CB  THR A 345       0.853  11.185  11.289  1.00 90.31           C  
ATOM   2504  O   THR A 345      -0.049  11.751  14.146  1.00 90.31           O  
ATOM   2505  CG2 THR A 345       0.654  11.606   9.833  1.00 90.31           C  
ATOM   2506  OG1 THR A 345       1.930  10.285  11.350  1.00 90.31           O  
ATOM   2507  N   SER A 346       2.162  11.697  14.373  1.00 86.38           N  
ATOM   2508  CA  SER A 346       2.115  11.221  15.764  1.00 86.38           C  
ATOM   2509  C   SER A 346       1.795  12.340  16.766  1.00 86.38           C  
ATOM   2510  CB  SER A 346       3.392  10.457  16.130  1.00 86.38           C  
ATOM   2511  O   SER A 346       2.374  13.432  16.742  1.00 86.38           O  
ATOM   2512  OG  SER A 346       3.497  10.257  17.532  1.00 86.38           O  
ATOM   2513  N   ASP A 347       0.913  12.019  17.712  1.00 83.81           N  
ATOM   2514  CA  ASP A 347       0.500  12.849  18.848  1.00 83.81           C  
ATOM   2515  C   ASP A 347       1.617  13.114  19.873  1.00 83.81           C  
ATOM   2516  CB  ASP A 347      -0.698  12.178  19.533  1.00 83.81           C  
ATOM   2517  O   ASP A 347       1.482  13.978  20.741  1.00 83.81           O  
ATOM   2518  CG  ASP A 347      -0.315  10.911  20.305  1.00 83.81           C  
ATOM   2519  OD1 ASP A 347       0.649  10.236  19.872  1.00 83.81           O  
ATOM   2520  OD2 ASP A 347      -0.924  10.693  21.373  1.00 83.81           O  
ATOM   2521  N   HIS A 348       2.761  12.434  19.771  1.00 85.25           N  
ATOM   2522  CA  HIS A 348       3.933  12.716  20.594  1.00 85.25           C  
ATOM   2523  C   HIS A 348       4.634  14.022  20.196  1.00 85.25           C  
ATOM   2524  CB  HIS A 348       4.895  11.527  20.519  1.00 85.25           C  
ATOM   2525  O   HIS A 348       5.218  14.699  21.057  1.00 85.25           O  
ATOM   2526  CG  HIS A 348       4.351  10.277  21.164  1.00 85.25           C  
ATOM   2527  CD2 HIS A 348       4.359   9.017  20.630  1.00 85.25           C  
ATOM   2528  ND1 HIS A 348       3.754  10.185  22.404  1.00 85.25           N  
ATOM   2529  CE1 HIS A 348       3.420   8.901  22.605  1.00 85.25           C  
ATOM   2530  NE2 HIS A 348       3.819   8.144  21.577  1.00 85.25           N  
ATOM   2531  N   TYR A 349       4.549  14.412  18.922  1.00 90.50           N  
ATOM   2532  CA  TYR A 349       5.226  15.586  18.377  1.00 90.50           C  
ATOM   2533  C   TYR A 349       4.378  16.856  18.485  1.00 90.50           C  
ATOM   2534  CB  TYR A 349       5.690  15.314  16.942  1.00 90.50           C  
ATOM   2535  O   TYR A 349       3.157  16.832  18.610  1.00 90.50           O  
ATOM   2536  CG  TYR A 349       6.710  14.197  16.861  1.00 90.50           C  
ATOM   2537  CD1 TYR A 349       8.055  14.429  17.214  1.00 90.50           C  
ATOM   2538  CD2 TYR A 349       6.299  12.912  16.474  1.00 90.50           C  
ATOM   2539  CE1 TYR A 349       8.985  13.372  17.179  1.00 90.50           C  
ATOM   2540  CE2 TYR A 349       7.221  11.850  16.446  1.00 90.50           C  
ATOM   2541  OH  TYR A 349       9.467  11.066  16.735  1.00 90.50           O  
ATOM   2542  CZ  TYR A 349       8.566  12.078  16.796  1.00 90.50           C  
ATOM   2543  N   SER A 350       5.043  18.012  18.438  1.00 94.88           N  
ATOM   2544  CA  SER A 350       4.376  19.313  18.557  1.00 94.88           C  
ATOM   2545  C   SER A 350       3.437  19.623  17.392  1.00 94.88           C  
ATOM   2546  CB  SER A 350       5.411  20.432  18.689  1.00 94.88           C  
ATOM   2547  O   SER A 350       2.509  20.399  17.576  1.00 94.88           O  
ATOM   2548  OG  SER A 350       6.352  20.372  17.631  1.00 94.88           O  
ATOM   2549  N   ILE A 351       3.647  19.025  16.215  1.00 96.00           N  
ATOM   2550  CA  ILE A 351       2.836  19.285  15.017  1.00 96.00           C  
ATOM   2551  C   ILE A 351       1.374  18.905  15.271  1.00 96.00           C  
ATOM   2552  CB  ILE A 351       3.435  18.568  13.782  1.00 96.00           C  
ATOM   2553  O   ILE A 351       0.495  19.758  15.175  1.00 96.00           O  
ATOM   2554  CG1 ILE A 351       4.856  19.123  13.512  1.00 96.00           C  
ATOM   2555  CG2 ILE A 351       2.520  18.761  12.559  1.00 96.00           C  
ATOM   2556  CD1 ILE A 351       5.585  18.504  12.312  1.00 96.00           C  
ATOM   2557  N   VAL A 352       1.122  17.663  15.683  1.00 94.81           N  
ATOM   2558  CA  VAL A 352      -0.236  17.174  15.963  1.00 94.81           C  
ATOM   2559  C   VAL A 352      -0.841  17.857  17.181  1.00 94.81           C  
ATOM   2560  CB  VAL A 352      -0.218  15.655  16.148  1.00 94.81           C  
ATOM   2561  O   VAL A 352      -2.001  18.253  17.142  1.00 94.81           O  
ATOM   2562  CG1 VAL A 352      -1.587  15.080  16.522  1.00 94.81           C  
ATOM   2563  CG2 VAL A 352       0.230  15.005  14.843  1.00 94.81           C  
ATOM   2564  N   LYS A 353      -0.049  18.101  18.233  1.00 95.25           N  
ATOM   2565  CA  LYS A 353      -0.512  18.855  19.411  1.00 95.25           C  
ATOM   2566  C   LYS A 353      -0.985  20.260  19.041  1.00 95.25           C  
ATOM   2567  CB  LYS A 353       0.594  18.932  20.468  1.00 95.25           C  
ATOM   2568  O   LYS A 353      -2.020  20.701  19.525  1.00 95.25           O  
ATOM   2569  CG  LYS A 353       0.909  17.546  21.033  1.00 95.25           C  
ATOM   2570  CD  LYS A 353       2.079  17.600  22.018  1.00 95.25           C  
ATOM   2571  CE  LYS A 353       2.413  16.148  22.335  1.00 95.25           C  
ATOM   2572  NZ  LYS A 353       3.603  15.978  23.187  1.00 95.25           N  
ATOM   2573  N   ASN A 354      -0.276  20.937  18.135  1.00 96.44           N  
ATOM   2574  CA  ASN A 354      -0.674  22.254  17.645  1.00 96.44           C  
ATOM   2575  C   ASN A 354      -1.962  22.199  16.809  1.00 96.44           C  
ATOM   2576  CB  ASN A 354       0.466  22.864  16.817  1.00 96.44           C  
ATOM   2577  O   ASN A 354      -2.762  23.130  16.890  1.00 96.44           O  
ATOM   2578  CG  ASN A 354       1.684  23.276  17.622  1.00 96.44           C  
ATOM   2579  ND2 ASN A 354       2.794  23.489  16.954  1.00 96.44           N  
ATOM   2580  OD1 ASN A 354       1.681  23.466  18.825  1.00 96.44           O  
ATOM   2581  N   ILE A 355      -2.170  21.131  16.023  1.00 96.69           N  
ATOM   2582  CA  ILE A 355      -3.423  20.892  15.285  1.00 96.69           C  
ATOM   2583  C   ILE A 355      -4.576  20.667  16.269  1.00 96.69           C  
ATOM   2584  CB  ILE A 355      -3.287  19.706  14.295  1.00 96.69           C  
ATOM   2585  O   ILE A 355      -5.617  21.308  16.136  1.00 96.69           O  
ATOM   2586  CG1 ILE A 355      -2.286  20.045  13.168  1.00 96.69           C  
ATOM   2587  CG2 ILE A 355      -4.650  19.334  13.674  1.00 96.69           C  
ATOM   2588  CD1 ILE A 355      -1.840  18.828  12.353  1.00 96.69           C  
ATOM   2589  N   ALA A 356      -4.381  19.821  17.283  1.00 95.88           N  
ATOM   2590  CA  ALA A 356      -5.362  19.595  18.340  1.00 95.88           C  
ATOM   2591  C   ALA A 356      -5.692  20.895  19.090  1.00 95.88           C  
ATOM   2592  CB  ALA A 356      -4.822  18.522  19.287  1.00 95.88           C  
ATOM   2593  O   ALA A 356      -6.858  21.194  19.331  1.00 95.88           O  
ATOM   2594  N   ASP A 357      -4.691  21.733  19.370  1.00 96.38           N  
ATOM   2595  CA  ASP A 357      -4.893  23.046  19.986  1.00 96.38           C  
ATOM   2596  C   ASP A 357      -5.760  23.988  19.135  1.00 96.38           C  
ATOM   2597  CB  ASP A 357      -3.530  23.705  20.277  1.00 96.38           C  
ATOM   2598  O   ASP A 357      -6.471  24.829  19.693  1.00 96.38           O  
ATOM   2599  CG  ASP A 357      -2.943  23.376  21.652  1.00 96.38           C  
ATOM   2600  OD1 ASP A 357      -3.732  23.073  22.579  1.00 96.38           O  
ATOM   2601  OD2 ASP A 357      -1.738  23.634  21.849  1.00 96.38           O  
ATOM   2602  N   GLN A 358      -5.773  23.847  17.802  1.00 97.12           N  
ATOM   2603  CA  GLN A 358      -6.674  24.637  16.953  1.00 97.12           C  
ATOM   2604  C   GLN A 358      -8.151  24.306  17.193  1.00 97.12           C  
ATOM   2605  CB  GLN A 358      -6.371  24.463  15.460  1.00 97.12           C  
ATOM   2606  O   GLN A 358      -8.999  25.176  16.974  1.00 97.12           O  
ATOM   2607  CG  GLN A 358      -4.978  24.893  15.002  1.00 97.12           C  
ATOM   2608  CD  GLN A 358      -4.569  26.268  15.501  1.00 97.12           C  
ATOM   2609  NE2 GLN A 358      -3.580  26.341  16.364  1.00 97.12           N  
ATOM   2610  OE1 GLN A 358      -5.138  27.286  15.138  1.00 97.12           O  
ATOM   2611  N   ALA A 359      -8.471  23.116  17.716  1.00 95.00           N  
ATOM   2612  CA  ALA A 359      -9.841  22.713  18.034  1.00 95.00           C  
ATOM   2613  C   ALA A 359     -10.543  23.694  18.990  1.00 95.00           C  
ATOM   2614  CB  ALA A 359      -9.823  21.314  18.654  1.00 95.00           C  
ATOM   2615  O   ALA A 359     -11.754  23.882  18.888  1.00 95.00           O  
ATOM   2616  N   LYS A 360      -9.784  24.402  19.843  1.00 94.62           N  
ATOM   2617  CA  LYS A 360     -10.271  25.474  20.741  1.00 94.62           C  
ATOM   2618  C   LYS A 360     -11.026  26.583  20.013  1.00 94.62           C  
ATOM   2619  CB  LYS A 360      -9.064  26.096  21.463  1.00 94.62           C  
ATOM   2620  O   LYS A 360     -11.860  27.267  20.599  1.00 94.62           O  
ATOM   2621  CG  LYS A 360      -8.493  25.136  22.508  1.00 94.62           C  
ATOM   2622  CD  LYS A 360      -7.116  25.559  23.020  1.00 94.62           C  
ATOM   2623  CE  LYS A 360      -6.689  24.524  24.063  1.00 94.62           C  
ATOM   2624  NZ  LYS A 360      -5.226  24.520  24.290  1.00 94.62           N  
ATOM   2625  N   THR A 361     -10.707  26.786  18.739  1.00 94.19           N  
ATOM   2626  CA  THR A 361     -11.307  27.818  17.882  1.00 94.19           C  
ATOM   2627  C   THR A 361     -12.323  27.257  16.883  1.00 94.19           C  
ATOM   2628  CB  THR A 361     -10.224  28.661  17.200  1.00 94.19           C  
ATOM   2629  O   THR A 361     -12.921  28.020  16.125  1.00 94.19           O  
ATOM   2630  CG2 THR A 361      -9.398  29.459  18.206  1.00 94.19           C  
ATOM   2631  OG1 THR A 361      -9.302  27.866  16.499  1.00 94.19           O  
ATOM   2632  N   GLY A 362     -12.570  25.944  16.919  1.00 94.06           N  
ATOM   2633  CA  GLY A 362     -13.556  25.249  16.099  1.00 94.06           C  
ATOM   2634  C   GLY A 362     -12.966  24.440  14.935  1.00 94.06           C  
ATOM   2635  O   GLY A 362     -11.753  24.401  14.726  1.00 94.06           O  
ATOM   2636  N   PRO A 363     -13.830  23.782  14.141  1.00 95.25           N  
ATOM   2637  CA  PRO A 363     -13.403  22.856  13.090  1.00 95.25           C  
ATOM   2638  C   PRO A 363     -12.674  23.547  11.929  1.00 95.25           C  
ATOM   2639  CB  PRO A 363     -14.689  22.160  12.627  1.00 95.25           C  
ATOM   2640  O   PRO A 363     -11.798  22.952  11.311  1.00 95.25           O  
ATOM   2641  CG  PRO A 363     -15.801  23.145  12.990  1.00 95.25           C  
ATOM   2642  CD  PRO A 363     -15.280  23.791  14.269  1.00 95.25           C  
ATOM   2643  N   ALA A 364     -12.994  24.810  11.627  1.00 97.50           N  
ATOM   2644  CA  ALA A 364     -12.416  25.509  10.478  1.00 97.50           C  
ATOM   2645  C   ALA A 364     -10.893  25.686  10.597  1.00 97.50           C  
ATOM   2646  CB  ALA A 364     -13.128  26.858  10.318  1.00 97.50           C  
ATOM   2647  O   ALA A 364     -10.155  25.392   9.660  1.00 97.50           O  
ATOM   2648  N   THR A 365     -10.407  26.142  11.749  1.00 96.81           N  
ATOM   2649  CA  THR A 365      -8.973  26.339  12.013  1.00 96.81           C  
ATOM   2650  C   THR A 365      -8.232  25.012  12.149  1.00 96.81           C  
ATOM   2651  CB  THR A 365      -8.781  27.150  13.295  1.00 96.81           C  
ATOM   2652  O   THR A 365      -7.119  24.894  11.641  1.00 96.81           O  
ATOM   2653  CG2 THR A 365      -9.169  28.617  13.118  1.00 96.81           C  
ATOM   2654  OG1 THR A 365      -9.650  26.609  14.247  1.00 96.81           O  
ATOM   2655  N   LEU A 366      -8.861  23.994  12.747  1.00 96.88           N  
ATOM   2656  CA  LEU A 366      -8.314  22.636  12.821  1.00 96.88           C  
ATOM   2657  C   LEU A 366      -8.101  22.026  11.426  1.00 96.88           C  
ATOM   2658  CB  LEU A 366      -9.237  21.802  13.724  1.00 96.88           C  
ATOM   2659  O   LEU A 366      -7.028  21.492  11.132  1.00 96.88           O  
ATOM   2660  CG  LEU A 366      -8.752  20.351  13.918  1.00 96.88           C  
ATOM   2661  CD1 LEU A 366      -9.051  19.885  15.337  1.00 96.88           C  
ATOM   2662  CD2 LEU A 366      -9.442  19.387  12.957  1.00 96.88           C  
ATOM   2663  N   VAL A 367      -9.080  22.170  10.530  1.00 97.62           N  
ATOM   2664  CA  VAL A 367      -8.961  21.720   9.135  1.00 97.62           C  
ATOM   2665  C   VAL A 367      -7.892  22.522   8.391  1.00 97.62           C  
ATOM   2666  CB  VAL A 367     -10.324  21.779   8.423  1.00 97.62           C  
ATOM   2667  O   VAL A 367      -7.029  21.940   7.740  1.00 97.62           O  
ATOM   2668  CG1 VAL A 367     -10.211  21.503   6.918  1.00 97.62           C  
ATOM   2669  CG2 VAL A 367     -11.270  20.724   9.008  1.00 97.62           C  
ATOM   2670  N   LEU A 368      -7.870  23.851   8.521  1.00 97.62           N  
ATOM   2671  CA  LEU A 368      -6.829  24.669   7.884  1.00 97.62           C  
ATOM   2672  C   LEU A 368      -5.420  24.266   8.338  1.00 97.62           C  
ATOM   2673  CB  LEU A 368      -7.086  26.156   8.178  1.00 97.62           C  
ATOM   2674  O   LEU A 368      -4.508  24.179   7.514  1.00 97.62           O  
ATOM   2675  CG  LEU A 368      -8.271  26.756   7.402  1.00 97.62           C  
ATOM   2676  CD1 LEU A 368      -8.559  28.161   7.932  1.00 97.62           C  
ATOM   2677  CD2 LEU A 368      -7.989  26.854   5.901  1.00 97.62           C  
ATOM   2678  N   SER A 369      -5.251  23.966   9.627  1.00 97.31           N  
ATOM   2679  CA  SER A 369      -3.972  23.527  10.181  1.00 97.31           C  
ATOM   2680  C   SER A 369      -3.543  22.167   9.638  1.00 97.31           C  
ATOM   2681  CB  SER A 369      -4.057  23.501  11.702  1.00 97.31           C  
ATOM   2682  O   SER A 369      -2.399  22.026   9.216  1.00 97.31           O  
ATOM   2683  OG  SER A 369      -2.770  23.397  12.276  1.00 97.31           O  
ATOM   2684  N   GLY A 370      -4.441  21.180   9.585  1.00 96.94           N  
ATOM   2685  CA  GLY A 370      -4.098  19.861   9.040  1.00 96.94           C  
ATOM   2686  C   GLY A 370      -3.811  19.876   7.536  1.00 96.94           C  
ATOM   2687  O   GLY A 370      -2.893  19.187   7.089  1.00 96.94           O  
ATOM   2688  N   ILE A 371      -4.507  20.711   6.750  1.00 97.94           N  
ATOM   2689  CA  ILE A 371      -4.185  20.912   5.323  1.00 97.94           C  
ATOM   2690  C   ILE A 371      -2.784  21.518   5.181  1.00 97.94           C  
ATOM   2691  CB  ILE A 371      -5.248  21.791   4.615  1.00 97.94           C  
ATOM   2692  O   ILE A 371      -1.963  21.016   4.413  1.00 97.94           O  
ATOM   2693  CG1 ILE A 371      -6.572  21.011   4.467  1.00 97.94           C  
ATOM   2694  CG2 ILE A 371      -4.779  22.251   3.219  1.00 97.94           C  
ATOM   2695  CD1 ILE A 371      -7.755  21.842   3.957  1.00 97.94           C  
ATOM   2696  N   SER A 372      -2.504  22.585   5.934  1.00 98.00           N  
ATOM   2697  CA  SER A 372      -1.210  23.272   5.906  1.00 98.00           C  
ATOM   2698  C   SER A 372      -0.059  22.326   6.260  1.00 98.00           C  
ATOM   2699  CB  SER A 372      -1.255  24.459   6.875  1.00 98.00           C  
ATOM   2700  O   SER A 372       0.951  22.271   5.556  1.00 98.00           O  
ATOM   2701  OG  SER A 372      -0.010  25.129   6.919  1.00 98.00           O  
ATOM   2702  N   GLU A 373      -0.213  21.546   7.331  1.00 97.50           N  
ATOM   2703  CA  GLU A 373       0.816  20.608   7.784  1.00 97.50           C  
ATOM   2704  C   GLU A 373       1.004  19.426   6.829  1.00 97.50           C  
ATOM   2705  CB  GLU A 373       0.505  20.155   9.220  1.00 97.50           C  
ATOM   2706  O   GLU A 373       2.142  19.040   6.554  1.00 97.50           O  
ATOM   2707  CG  GLU A 373       0.721  21.288  10.243  1.00 97.50           C  
ATOM   2708  CD  GLU A 373       2.160  21.820  10.238  1.00 97.50           C  
ATOM   2709  OE1 GLU A 373       2.395  22.997  10.584  1.00 97.50           O  
ATOM   2710  OE2 GLU A 373       3.082  21.057   9.863  1.00 97.50           O  
ATOM   2711  N   GLY A 374      -0.068  18.920   6.216  1.00 96.44           N  
ATOM   2712  CA  GLY A 374       0.043  17.911   5.163  1.00 96.44           C  
ATOM   2713  C   GLY A 374       0.823  18.415   3.949  1.00 96.44           C  
ATOM   2714  O   GLY A 374       1.728  17.725   3.475  1.00 96.44           O  
ATOM   2715  N   MET A 375       0.552  19.638   3.477  1.00 97.94           N  
ATOM   2716  CA  MET A 375       1.302  20.245   2.366  1.00 97.94           C  
ATOM   2717  C   MET A 375       2.782  20.427   2.720  1.00 97.94           C  
ATOM   2718  CB  MET A 375       0.704  21.610   1.997  1.00 97.94           C  
ATOM   2719  O   MET A 375       3.663  20.153   1.903  1.00 97.94           O  
ATOM   2720  CG  MET A 375      -0.657  21.500   1.308  1.00 97.94           C  
ATOM   2721  SD  MET A 375      -1.368  23.117   0.900  1.00 97.94           S  
ATOM   2722  CE  MET A 375      -2.870  22.563   0.056  1.00 97.94           C  
ATOM   2723  N   ARG A 376       3.064  20.842   3.961  1.00 97.81           N  
ATOM   2724  CA  ARG A 376       4.429  20.975   4.474  1.00 97.81           C  
ATOM   2725  C   ARG A 376       5.148  19.623   4.523  1.00 97.81           C  
ATOM   2726  CB  ARG A 376       4.373  21.689   5.833  1.00 97.81           C  
ATOM   2727  O   ARG A 376       6.309  19.550   4.123  1.00 97.81           O  
ATOM   2728  CG  ARG A 376       5.780  21.998   6.344  1.00 97.81           C  
ATOM   2729  CD  ARG A 376       5.785  22.873   7.602  1.00 97.81           C  
ATOM   2730  NE  ARG A 376       5.396  22.131   8.815  1.00 97.81           N  
ATOM   2731  NH1 ARG A 376       6.728  23.191  10.356  1.00 97.81           N  
ATOM   2732  NH2 ARG A 376       5.447  21.488  10.977  1.00 97.81           N  
ATOM   2733  CZ  ARG A 376       5.863  22.273  10.038  1.00 97.81           C  
ATOM   2734  N   SER A 377       4.465  18.557   4.939  1.00 96.00           N  
ATOM   2735  CA  SER A 377       5.028  17.202   4.944  1.00 96.00           C  
ATOM   2736  C   SER A 377       5.409  16.734   3.533  1.00 96.00           C  
ATOM   2737  CB  SER A 377       4.069  16.224   5.632  1.00 96.00           C  
ATOM   2738  O   SER A 377       6.522  16.251   3.329  1.00 96.00           O  
ATOM   2739  OG  SER A 377       3.038  15.772   4.776  1.00 96.00           O  
ATOM   2740  N   ALA A 378       4.552  16.986   2.534  1.00 95.56           N  
ATOM   2741  CA  ALA A 378       4.805  16.628   1.141  1.00 95.56           C  
ATOM   2742  C   ALA A 378       6.040  17.345   0.575  1.00 95.56           C  
ATOM   2743  CB  ALA A 378       3.537  16.921   0.329  1.00 95.56           C  
ATOM   2744  O   ALA A 378       6.854  16.726  -0.114  1.00 95.56           O  
ATOM   2745  N   ALA A 379       6.232  18.623   0.920  1.00 96.44           N  
ATOM   2746  CA  ALA A 379       7.419  19.376   0.523  1.00 96.44           C  
ATOM   2747  C   ALA A 379       8.713  18.739   1.060  1.00 96.44           C  
ATOM   2748  CB  ALA A 379       7.261  20.829   0.989  1.00 96.44           C  
ATOM   2749  O   ALA A 379       9.668  18.558   0.304  1.00 96.44           O  
ATOM   2750  N   PHE A 380       8.742  18.344   2.339  1.00 96.62           N  
ATOM   2751  CA  PHE A 380       9.905  17.664   2.918  1.00 96.62           C  
ATOM   2752  C   PHE A 380      10.149  16.287   2.288  1.00 96.62           C  
ATOM   2753  CB  PHE A 380       9.753  17.555   4.441  1.00 96.62           C  
ATOM   2754  O   PHE A 380      11.296  15.949   1.991  1.00 96.62           O  
ATOM   2755  CG  PHE A 380       9.930  18.867   5.180  1.00 96.62           C  
ATOM   2756  CD1 PHE A 380      11.171  19.531   5.136  1.00 96.62           C  
ATOM   2757  CD2 PHE A 380       8.882  19.408   5.945  1.00 96.62           C  
ATOM   2758  CE1 PHE A 380      11.357  20.737   5.834  1.00 96.62           C  
ATOM   2759  CE2 PHE A 380       9.077  20.605   6.661  1.00 96.62           C  
ATOM   2760  CZ  PHE A 380      10.308  21.276   6.596  1.00 96.62           C  
ATOM   2761  N   SER A 381       9.093  15.515   2.022  1.00 94.94           N  
ATOM   2762  CA  SER A 381       9.214  14.206   1.370  1.00 94.94           C  
ATOM   2763  C   SER A 381       9.781  14.309  -0.050  1.00 94.94           C  
ATOM   2764  CB  SER A 381       7.858  13.498   1.348  1.00 94.94           C  
ATOM   2765  O   SER A 381      10.625  13.494  -0.419  1.00 94.94           O  
ATOM   2766  OG  SER A 381       7.400  13.301   2.672  1.00 94.94           O  
ATOM   2767  N   VAL A 382       9.404  15.330  -0.832  1.00 94.19           N  
ATOM   2768  CA  VAL A 382       9.994  15.568  -2.165  1.00 94.19           C  
ATOM   2769  C   VAL A 382      11.490  15.839  -2.072  1.00 94.19           C  
ATOM   2770  CB  VAL A 382       9.292  16.719  -2.909  1.00 94.19           C  
ATOM   2771  O   VAL A 382      12.249  15.289  -2.865  1.00 94.19           O  
ATOM   2772  CG1 VAL A 382      10.047  17.186  -4.164  1.00 94.19           C  
ATOM   2773  CG2 VAL A 382       7.914  16.263  -3.387  1.00 94.19           C  
ATOM   2774  N   VAL A 383      11.938  16.637  -1.100  1.00 96.12           N  
ATOM   2775  CA  VAL A 383      13.371  16.916  -0.916  1.00 96.12           C  
ATOM   2776  C   VAL A 383      14.155  15.618  -0.699  1.00 96.12           C  
ATOM   2777  CB  VAL A 383      13.587  17.913   0.239  1.00 96.12           C  
ATOM   2778  O   VAL A 383      15.183  15.410  -1.343  1.00 96.12           O  
ATOM   2779  CG1 VAL A 383      15.067  18.105   0.574  1.00 96.12           C  
ATOM   2780  CG2 VAL A 383      13.034  19.296  -0.129  1.00 96.12           C  
ATOM   2781  N   VAL A 384      13.646  14.715   0.145  1.00 95.50           N  
ATOM   2782  CA  VAL A 384      14.258  13.395   0.374  1.00 95.50           C  
ATOM   2783  C   VAL A 384      14.318  12.579  -0.916  1.00 95.50           C  
ATOM   2784  CB  VAL A 384      13.503  12.618   1.468  1.00 95.50           C  
ATOM   2785  O   VAL A 384      15.370  12.029  -1.238  1.00 95.50           O  
ATOM   2786  CG1 VAL A 384      14.022  11.186   1.642  1.00 95.50           C  
ATOM   2787  CG2 VAL A 384      13.644  13.322   2.821  1.00 95.50           C  
ATOM   2788  N   VAL A 385      13.222  12.524  -1.677  1.00 92.50           N  
ATOM   2789  CA  VAL A 385      13.160  11.774  -2.940  1.00 92.50           C  
ATOM   2790  C   VAL A 385      14.125  12.346  -3.983  1.00 92.50           C  
ATOM   2791  CB  VAL A 385      11.711  11.707  -3.463  1.00 92.50           C  
ATOM   2792  O   VAL A 385      14.820  11.575  -4.634  1.00 92.50           O  
ATOM   2793  CG1 VAL A 385      11.611  11.143  -4.883  1.00 92.50           C  
ATOM   2794  CG2 VAL A 385      10.875  10.799  -2.554  1.00 92.50           C  
ATOM   2795  N   VAL A 386      14.243  13.672  -4.108  1.00 93.50           N  
ATOM   2796  CA  VAL A 386      15.179  14.324  -5.043  1.00 93.50           C  
ATOM   2797  C   VAL A 386      16.628  13.956  -4.723  1.00 93.50           C  
ATOM   2798  CB  VAL A 386      14.979  15.853  -5.034  1.00 93.50           C  
ATOM   2799  O   VAL A 386      17.366  13.539  -5.618  1.00 93.50           O  
ATOM   2800  CG1 VAL A 386      16.098  16.613  -5.759  1.00 93.50           C  
ATOM   2801  CG2 VAL A 386      13.661  16.223  -5.726  1.00 93.50           C  
ATOM   2802  N   PHE A 387      17.038  14.053  -3.454  1.00 95.19           N  
ATOM   2803  CA  PHE A 387      18.381  13.633  -3.045  1.00 95.19           C  
ATOM   2804  C   PHE A 387      18.589  12.126  -3.207  1.00 95.19           C  
ATOM   2805  CB  PHE A 387      18.653  14.059  -1.598  1.00 95.19           C  
ATOM   2806  O   PHE A 387      19.677  11.700  -3.589  1.00 95.19           O  
ATOM   2807  CG  PHE A 387      18.936  15.538  -1.437  1.00 95.19           C  
ATOM   2808  CD1 PHE A 387      20.053  16.110  -2.076  1.00 95.19           C  
ATOM   2809  CD2 PHE A 387      18.115  16.341  -0.626  1.00 95.19           C  
ATOM   2810  CE1 PHE A 387      20.328  17.480  -1.930  1.00 95.19           C  
ATOM   2811  CE2 PHE A 387      18.397  17.710  -0.473  1.00 95.19           C  
ATOM   2812  CZ  PHE A 387      19.496  18.282  -1.133  1.00 95.19           C  
ATOM   2813  N   GLY A 388      17.548  11.331  -2.962  1.00 94.38           N  
ATOM   2814  CA  GLY A 388      17.553   9.890  -3.178  1.00 94.38           C  
ATOM   2815  C   GLY A 388      17.787   9.509  -4.636  1.00 94.38           C  
ATOM   2816  O   GLY A 388      18.680   8.720  -4.924  1.00 94.38           O  
ATOM   2817  N   ILE A 389      17.035  10.112  -5.559  1.00 92.50           N  
ATOM   2818  CA  ILE A 389      17.179   9.902  -7.005  1.00 92.50           C  
ATOM   2819  C   ILE A 389      18.580  10.311  -7.456  1.00 92.50           C  
ATOM   2820  CB  ILE A 389      16.085  10.679  -7.775  1.00 92.50           C  
ATOM   2821  O   ILE A 389      19.264   9.522  -8.100  1.00 92.50           O  
ATOM   2822  CG1 ILE A 389      14.700  10.039  -7.532  1.00 92.50           C  
ATOM   2823  CG2 ILE A 389      16.378  10.706  -9.288  1.00 92.50           C  
ATOM   2824  CD1 ILE A 389      13.535  10.953  -7.935  1.00 92.50           C  
ATOM   2825  N   TYR A 390      19.034  11.511  -7.084  1.00 94.56           N  
ATOM   2826  CA  TYR A 390      20.362  11.996  -7.461  1.00 94.56           C  
ATOM   2827  C   TYR A 390      21.483  11.101  -6.915  1.00 94.56           C  
ATOM   2828  CB  TYR A 390      20.529  13.433  -6.959  1.00 94.56           C  
ATOM   2829  O   TYR A 390      22.424  10.759  -7.634  1.00 94.56           O  
ATOM   2830  CG  TYR A 390      21.902  13.999  -7.259  1.00 94.56           C  
ATOM   2831  CD1 TYR A 390      22.874  14.080  -6.242  1.00 94.56           C  
ATOM   2832  CD2 TYR A 390      22.224  14.380  -8.575  1.00 94.56           C  
ATOM   2833  CE1 TYR A 390      24.168  14.547  -6.540  1.00 94.56           C  
ATOM   2834  CE2 TYR A 390      23.513  14.857  -8.874  1.00 94.56           C  
ATOM   2835  OH  TYR A 390      25.732  15.398  -8.153  1.00 94.56           O  
ATOM   2836  CZ  TYR A 390      24.488  14.938  -7.860  1.00 94.56           C  
ATOM   2837  N   GLY A 391      21.375  10.693  -5.649  1.00 95.81           N  
ATOM   2838  CA  GLY A 391      22.344   9.817  -5.007  1.00 95.81           C  
ATOM   2839  C   GLY A 391      22.381   8.428  -5.642  1.00 95.81           C  
ATOM   2840  O   GLY A 391      23.463   7.935  -5.945  1.00 95.81           O  
ATOM   2841  N   ALA A 392      21.219   7.816  -5.883  1.00 95.00           N  
ATOM   2842  CA  ALA A 392      21.120   6.507  -6.524  1.00 95.00           C  
ATOM   2843  C   ALA A 392      21.618   6.543  -7.975  1.00 95.00           C  
ATOM   2844  CB  ALA A 392      19.667   6.032  -6.445  1.00 95.00           C  
ATOM   2845  O   ALA A 392      22.337   5.640  -8.394  1.00 95.00           O  
ATOM   2846  N   TYR A 393      21.313   7.616  -8.711  1.00 93.56           N  
ATOM   2847  CA  TYR A 393      21.842   7.837 -10.054  1.00 93.56           C  
ATOM   2848  C   TYR A 393      23.368   7.913 -10.049  1.00 93.56           C  
ATOM   2849  CB  TYR A 393      21.239   9.114 -10.651  1.00 93.56           C  
ATOM   2850  O   TYR A 393      24.037   7.187 -10.774  1.00 93.56           O  
ATOM   2851  CG  TYR A 393      21.679   9.370 -12.078  1.00 93.56           C  
ATOM   2852  CD1 TYR A 393      22.890  10.045 -12.333  1.00 93.56           C  
ATOM   2853  CD2 TYR A 393      20.902   8.891 -13.150  1.00 93.56           C  
ATOM   2854  CE1 TYR A 393      23.338  10.217 -13.655  1.00 93.56           C  
ATOM   2855  CE2 TYR A 393      21.329   9.097 -14.475  1.00 93.56           C  
ATOM   2856  OH  TYR A 393      22.971   9.904 -16.009  1.00 93.56           O  
ATOM   2857  CZ  TYR A 393      22.553   9.748 -14.729  1.00 93.56           C  
ATOM   2858  N   THR A 394      23.927   8.756  -9.183  1.00 95.50           N  
ATOM   2859  CA  THR A 394      25.380   8.935  -9.078  1.00 95.50           C  
ATOM   2860  C   THR A 394      26.071   7.633  -8.665  1.00 95.50           C  
ATOM   2861  CB  THR A 394      25.692  10.043  -8.063  1.00 95.50           C  
ATOM   2862  O   THR A 394      27.114   7.278  -9.200  1.00 95.50           O  
ATOM   2863  CG2 THR A 394      27.181  10.356  -7.990  1.00 95.50           C  
ATOM   2864  OG1 THR A 394      25.043  11.249  -8.401  1.00 95.50           O  
ATOM   2865  N   ALA A 395      25.474   6.886  -7.736  1.00 95.69           N  
ATOM   2866  CA  ALA A 395      26.013   5.617  -7.271  1.00 95.69           C  
ATOM   2867  C   ALA A 395      25.959   4.519  -8.350  1.00 95.69           C  
ATOM   2868  CB  ALA A 395      25.241   5.241  -6.005  1.00 95.69           C  
ATOM   2869  O   ALA A 395      26.900   3.735  -8.470  1.00 95.69           O  
ATOM   2870  N   GLY A 396      24.894   4.476  -9.156  1.00 94.94           N  
ATOM   2871  CA  GLY A 396      24.800   3.594 -10.320  1.00 94.94           C  
ATOM   2872  C   GLY A 396      25.826   3.941 -11.401  1.00 94.94           C  
ATOM   2873  O   GLY A 396      26.500   3.046 -11.911  1.00 94.94           O  
ATOM   2874  N   ASP A 397      26.002   5.235 -11.684  1.00 94.19           N  
ATOM   2875  CA  ASP A 397      27.002   5.749 -12.629  1.00 94.19           C  
ATOM   2876  C   ASP A 397      28.434   5.382 -12.207  1.00 94.19           C  
ATOM   2877  CB  ASP A 397      26.815   7.267 -12.772  1.00 94.19           C  
ATOM   2878  O   ASP A 397      29.224   4.897 -13.014  1.00 94.19           O  
ATOM   2879  CG  ASP A 397      27.801   7.903 -13.758  1.00 94.19           C  
ATOM   2880  OD1 ASP A 397      27.641   7.677 -14.976  1.00 94.19           O  
ATOM   2881  OD2 ASP A 397      28.677   8.664 -13.286  1.00 94.19           O  
ATOM   2882  N   TRP A 398      28.752   5.479 -10.912  1.00 93.31           N  
ATOM   2883  CA  TRP A 398      30.052   5.044 -10.386  1.00 93.31           C  
ATOM   2884  C   TRP A 398      30.339   3.558 -10.600  1.00 93.31           C  
ATOM   2885  CB  TRP A 398      30.128   5.341  -8.885  1.00 93.31           C  
ATOM   2886  O   TRP A 398      31.502   3.182 -10.743  1.00 93.31           O  
ATOM   2887  CG  TRP A 398      30.169   6.779  -8.483  1.00 93.31           C  
ATOM   2888  CD1 TRP A 398      30.283   7.843  -9.311  1.00 93.31           C  
ATOM   2889  CD2 TRP A 398      30.068   7.327  -7.137  1.00 93.31           C  
ATOM   2890  CE2 TRP A 398      30.179   8.746  -7.222  1.00 93.31           C  
ATOM   2891  CE3 TRP A 398      29.882   6.767  -5.855  1.00 93.31           C  
ATOM   2892  NE1 TRP A 398      30.299   9.005  -8.570  1.00 93.31           N  
ATOM   2893  CH2 TRP A 398      29.923   8.982  -4.826  1.00 93.31           C  
ATOM   2894  CZ2 TRP A 398      30.111   9.571  -6.089  1.00 93.31           C  
ATOM   2895  CZ3 TRP A 398      29.808   7.584  -4.711  1.00 93.31           C  
ATOM   2896  N   ALA A 399      29.306   2.712 -10.581  1.00 92.69           N  
ATOM   2897  CA  ALA A 399      29.471   1.272 -10.722  1.00 92.69           C  
ATOM   2898  C   ALA A 399      29.528   0.822 -12.186  1.00 92.69           C  
ATOM   2899  CB  ALA A 399      28.347   0.568  -9.957  1.00 92.69           C  
ATOM   2900  O   ALA A 399      30.350  -0.025 -12.521  1.00 92.69           O  
ATOM   2901  N   LEU A 400      28.656   1.352 -13.047  1.00 90.19           N  
ATOM   2902  CA  LEU A 400      28.436   0.815 -14.398  1.00 90.19           C  
ATOM   2903  C   LEU A 400      28.686   1.845 -15.518  1.00 90.19           C  
ATOM   2904  CB  LEU A 400      27.021   0.212 -14.478  1.00 90.19           C  
ATOM   2905  O   LEU A 400      28.456   1.537 -16.685  1.00 90.19           O  
ATOM   2906  CG  LEU A 400      26.649  -0.856 -13.437  1.00 90.19           C  
ATOM   2907  CD1 LEU A 400      25.144  -1.121 -13.515  1.00 90.19           C  
ATOM   2908  CD2 LEU A 400      27.401  -2.166 -13.665  1.00 90.19           C  
ATOM   2909  N   GLY A 401      29.160   3.051 -15.192  1.00 87.31           N  
ATOM   2910  CA  GLY A 401      29.346   4.148 -16.145  1.00 87.31           C  
ATOM   2911  C   GLY A 401      28.033   4.842 -16.523  1.00 87.31           C  
ATOM   2912  O   GLY A 401      27.024   4.681 -15.842  1.00 87.31           O  
ATOM   2913  N   ALA A 402      28.038   5.580 -17.639  1.00 80.38           N  
ATOM   2914  CA  ALA A 402      26.948   6.483 -18.033  1.00 80.38           C  
ATOM   2915  C   ALA A 402      25.557   5.818 -18.109  1.00 80.38           C  
ATOM   2916  CB  ALA A 402      27.328   7.117 -19.379  1.00 80.38           C  
ATOM   2917  O   ALA A 402      24.556   6.437 -17.748  1.00 80.38           O  
ATOM   2918  N   ASP A 403      25.494   4.547 -18.514  1.00 78.31           N  
ATOM   2919  CA  ASP A 403      24.244   3.777 -18.612  1.00 78.31           C  
ATOM   2920  C   ASP A 403      23.779   3.218 -17.247  1.00 78.31           C  
ATOM   2921  CB  ASP A 403      24.442   2.661 -19.651  1.00 78.31           C  
ATOM   2922  O   ASP A 403      22.644   2.771 -17.071  1.00 78.31           O  
ATOM   2923  CG  ASP A 403      24.820   3.200 -21.038  1.00 78.31           C  
ATOM   2924  OD1 ASP A 403      24.240   4.230 -21.450  1.00 78.31           O  
ATOM   2925  OD2 ASP A 403      25.723   2.597 -21.662  1.00 78.31           O  
ATOM   2926  N   GLY A 404      24.655   3.265 -16.240  1.00 87.25           N  
ATOM   2927  CA  GLY A 404      24.450   2.759 -14.887  1.00 87.25           C  
ATOM   2928  C   GLY A 404      23.528   3.582 -14.007  1.00 87.25           C  
ATOM   2929  O   GLY A 404      22.926   3.041 -13.077  1.00 87.25           O  
ATOM   2930  N   GLY A 405      23.407   4.884 -14.271  1.00 90.69           N  
ATOM   2931  CA  GLY A 405      22.720   5.794 -13.358  1.00 90.69           C  
ATOM   2932  C   GLY A 405      21.232   5.479 -13.197  1.00 90.69           C  
ATOM   2933  O   GLY A 405      20.729   5.347 -12.080  1.00 90.69           O  
ATOM   2934  N   ILE A 406      20.516   5.270 -14.301  1.00 88.38           N  
ATOM   2935  CA  ILE A 406      19.086   4.927 -14.249  1.00 88.38           C  
ATOM   2936  C   ILE A 406      18.880   3.537 -13.634  1.00 88.38           C  
ATOM   2937  CB  ILE A 406      18.460   5.023 -15.648  1.00 88.38           C  
ATOM   2938  O   ILE A 406      17.943   3.346 -12.857  1.00 88.38           O  
ATOM   2939  CG1 ILE A 406      18.575   6.455 -16.218  1.00 88.38           C  
ATOM   2940  CG2 ILE A 406      16.994   4.551 -15.629  1.00 88.38           C  
ATOM   2941  CD1 ILE A 406      18.053   6.621 -17.652  1.00 88.38           C  
ATOM   2942  N   TYR A 407      19.778   2.585 -13.901  1.00 92.00           N  
ATOM   2943  CA  TYR A 407      19.732   1.285 -13.236  1.00 92.00           C  
ATOM   2944  C   TYR A 407      19.925   1.417 -11.713  1.00 92.00           C  
ATOM   2945  CB  TYR A 407      20.760   0.342 -13.863  1.00 92.00           C  
ATOM   2946  O   TYR A 407      19.215   0.766 -10.947  1.00 92.00           O  
ATOM   2947  CG  TYR A 407      20.698  -1.041 -13.258  1.00 92.00           C  
ATOM   2948  CD1 TYR A 407      21.626  -1.401 -12.265  1.00 92.00           C  
ATOM   2949  CD2 TYR A 407      19.678  -1.937 -13.637  1.00 92.00           C  
ATOM   2950  CE1 TYR A 407      21.549  -2.665 -11.659  1.00 92.00           C  
ATOM   2951  CE2 TYR A 407      19.594  -3.200 -13.028  1.00 92.00           C  
ATOM   2952  OH  TYR A 407      20.464  -4.767 -11.454  1.00 92.00           O  
ATOM   2953  CZ  TYR A 407      20.534  -3.559 -12.047  1.00 92.00           C  
ATOM   2954  N   GLY A 408      20.804   2.318 -11.258  1.00 94.19           N  
ATOM   2955  CA  GLY A 408      20.952   2.678  -9.843  1.00 94.19           C  
ATOM   2956  C   GLY A 408      19.650   3.198  -9.222  1.00 94.19           C  
ATOM   2957  O   GLY A 408      19.249   2.731  -8.154  1.00 94.19           O  
ATOM   2958  N   ILE A 409      18.925   4.086  -9.916  1.00 91.06           N  
ATOM   2959  CA  ILE A 409      17.581   4.538  -9.500  1.00 91.06           C  
ATOM   2960  C   ILE A 409      16.612   3.349  -9.415  1.00 91.06           C  
ATOM   2961  CB  ILE A 409      17.023   5.619 -10.459  1.00 91.06           C  
ATOM   2962  O   ILE A 409      15.893   3.203  -8.427  1.00 91.06           O  
ATOM   2963  CG1 ILE A 409      17.906   6.888 -10.466  1.00 91.06           C  
ATOM   2964  CG2 ILE A 409      15.572   5.997 -10.089  1.00 91.06           C  
ATOM   2965  CD1 ILE A 409      17.530   7.876 -11.582  1.00 91.06           C  
ATOM   2966  N   ALA A 410      16.601   2.479 -10.426  1.00 90.19           N  
ATOM   2967  CA  ALA A 410      15.709   1.325 -10.464  1.00 90.19           C  
ATOM   2968  C   ALA A 410      15.978   0.337  -9.321  1.00 90.19           C  
ATOM   2969  CB  ALA A 410      15.822   0.675 -11.846  1.00 90.19           C  
ATOM   2970  O   ALA A 410      15.048  -0.190  -8.715  1.00 90.19           O  
ATOM   2971  N   ILE A 411      17.244   0.140  -8.960  1.00 93.62           N  
ATOM   2972  CA  ILE A 411      17.642  -0.689  -7.824  1.00 93.62           C  
ATOM   2973  C   ILE A 411      17.366  -0.015  -6.472  1.00 93.62           C  
ATOM   2974  CB  ILE A 411      19.113  -1.098  -8.021  1.00 93.62           C  
ATOM   2975  O   ILE A 411      17.096  -0.701  -5.484  1.00 93.62           O  
ATOM   2976  CG1 ILE A 411      19.254  -2.188  -9.108  1.00 93.62           C  
ATOM   2977  CG2 ILE A 411      19.786  -1.556  -6.727  1.00 93.62           C  
ATOM   2978  CD1 ILE A 411      18.530  -3.519  -8.835  1.00 93.62           C  
ATOM   2979  N   ALA A 412      17.350   1.315  -6.397  1.00 94.25           N  
ATOM   2980  CA  ALA A 412      16.916   1.998  -5.182  1.00 94.25           C  
ATOM   2981  C   ALA A 412      15.454   1.656  -4.826  1.00 94.25           C  
ATOM   2982  CB  ALA A 412      17.154   3.502  -5.334  1.00 94.25           C  
ATOM   2983  O   ALA A 412      15.126   1.565  -3.644  1.00 94.25           O  
ATOM   2984  N   ALA A 413      14.592   1.366  -5.810  1.00 89.31           N  
ATOM   2985  CA  ALA A 413      13.217   0.928  -5.556  1.00 89.31           C  
ATOM   2986  C   ALA A 413      13.152  -0.371  -4.730  1.00 89.31           C  
ATOM   2987  CB  ALA A 413      12.486   0.757  -6.890  1.00 89.31           C  
ATOM   2988  O   ALA A 413      12.435  -0.427  -3.728  1.00 89.31           O  
ATOM   2989  N   ILE A 414      13.938  -1.397  -5.092  1.00 91.81           N  
ATOM   2990  CA  ILE A 414      14.014  -2.631  -4.290  1.00 91.81           C  
ATOM   2991  C   ILE A 414      14.707  -2.379  -2.949  1.00 91.81           C  
ATOM   2992  CB  ILE A 414      14.646  -3.813  -5.065  1.00 91.81           C  
ATOM   2993  O   ILE A 414      14.374  -3.024  -1.962  1.00 91.81           O  
ATOM   2994  CG1 ILE A 414      14.583  -5.153  -4.300  1.00 91.81           C  
ATOM   2995  CG2 ILE A 414      16.110  -3.576  -5.463  1.00 91.81           C  
ATOM   2996  CD1 ILE A 414      13.164  -5.605  -3.945  1.00 91.81           C  
ATOM   2997  N   GLY A 415      15.622  -1.409  -2.876  1.00 92.06           N  
ATOM   2998  CA  GLY A 415      16.205  -0.955  -1.615  1.00 92.06           C  
ATOM   2999  C   GLY A 415      15.150  -0.490  -0.619  1.00 92.06           C  
ATOM   3000  O   GLY A 415      15.167  -0.959   0.523  1.00 92.06           O  
ATOM   3001  N   VAL A 416      14.193   0.332  -1.077  1.00 86.44           N  
ATOM   3002  CA  VAL A 416      13.032   0.737  -0.273  1.00 86.44           C  
ATOM   3003  C   VAL A 416      12.327  -0.514   0.239  1.00 86.44           C  
ATOM   3004  CB  VAL A 416      12.039   1.648  -1.033  1.00 86.44           C  
ATOM   3005  O   VAL A 416      12.265  -0.709   1.440  1.00 86.44           O  
ATOM   3006  CG1 VAL A 416      10.896   2.075  -0.103  1.00 86.44           C  
ATOM   3007  CG2 VAL A 416      12.657   2.941  -1.578  1.00 86.44           C  
ATOM   3008  N   LEU A 417      11.893  -1.421  -0.640  1.00 90.56           N  
ATOM   3009  CA  LEU A 417      11.031  -2.559  -0.283  1.00 90.56           C  
ATOM   3010  C   LEU A 417      11.777  -3.837   0.145  1.00 90.56           C  
ATOM   3011  CB  LEU A 417      10.052  -2.825  -1.436  1.00 90.56           C  
ATOM   3012  O   LEU A 417      11.176  -4.904   0.269  1.00 90.56           O  
ATOM   3013  CG  LEU A 417       9.187  -1.618  -1.832  1.00 90.56           C  
ATOM   3014  CD1 LEU A 417       8.301  -1.997  -3.002  1.00 90.56           C  
ATOM   3015  CD2 LEU A 417       8.275  -1.155  -0.700  1.00 90.56           C  
ATOM   3016  N   SER A 418      13.080  -3.768   0.394  1.00 92.00           N  
ATOM   3017  CA  SER A 418      13.902  -4.950   0.682  1.00 92.00           C  
ATOM   3018  C   SER A 418      13.448  -5.679   1.954  1.00 92.00           C  
ATOM   3019  CB  SER A 418      15.376  -4.547   0.771  1.00 92.00           C  
ATOM   3020  O   SER A 418      13.392  -6.908   1.989  1.00 92.00           O  
ATOM   3021  OG  SER A 418      15.570  -3.517   1.726  1.00 92.00           O  
ATOM   3022  N   THR A 419      13.027  -4.937   2.980  1.00 92.56           N  
ATOM   3023  CA  THR A 419      12.540  -5.474   4.262  1.00 92.56           C  
ATOM   3024  C   THR A 419      11.017  -5.623   4.322  1.00 92.56           C  
ATOM   3025  CB  THR A 419      13.058  -4.643   5.441  1.00 92.56           C  
ATOM   3026  O   THR A 419      10.438  -5.623   5.410  1.00 92.56           O  
ATOM   3027  CG2 THR A 419      14.584  -4.618   5.494  1.00 92.56           C  
ATOM   3028  OG1 THR A 419      12.600  -3.315   5.344  1.00 92.56           O  
ATOM   3029  N   LEU A 420      10.344  -5.737   3.171  1.00 92.62           N  
ATOM   3030  CA  LEU A 420       8.882  -5.699   3.088  1.00 92.62           C  
ATOM   3031  C   LEU A 420       8.182  -6.670   4.043  1.00 92.62           C  
ATOM   3032  CB  LEU A 420       8.462  -6.020   1.649  1.00 92.62           C  
ATOM   3033  O   LEU A 420       7.188  -6.301   4.660  1.00 92.62           O  
ATOM   3034  CG  LEU A 420       6.952  -5.891   1.411  1.00 92.62           C  
ATOM   3035  CD1 LEU A 420       6.544  -4.419   1.391  1.00 92.62           C  
ATOM   3036  CD2 LEU A 420       6.635  -6.507   0.064  1.00 92.62           C  
ATOM   3037  N   GLY A 421       8.704  -7.892   4.189  1.00 93.81           N  
ATOM   3038  CA  GLY A 421       8.070  -8.930   5.003  1.00 93.81           C  
ATOM   3039  C   GLY A 421       7.794  -8.479   6.439  1.00 93.81           C  
ATOM   3040  O   GLY A 421       6.702  -8.713   6.951  1.00 93.81           O  
ATOM   3041  N   ILE A 422       8.749  -7.782   7.070  1.00 93.38           N  
ATOM   3042  CA  ILE A 422       8.565  -7.248   8.424  1.00 93.38           C  
ATOM   3043  C   ILE A 422       7.871  -5.883   8.435  1.00 93.38           C  
ATOM   3044  CB  ILE A 422       9.890  -7.254   9.210  1.00 93.38           C  
ATOM   3045  O   ILE A 422       7.110  -5.617   9.359  1.00 93.38           O  
ATOM   3046  CG1 ILE A 422       9.620  -7.050  10.716  1.00 93.38           C  
ATOM   3047  CG2 ILE A 422      10.901  -6.222   8.681  1.00 93.38           C  
ATOM   3048  CD1 ILE A 422      10.769  -7.571  11.582  1.00 93.38           C  
ATOM   3049  N   THR A 423       8.074  -5.041   7.417  1.00 90.00           N  
ATOM   3050  CA  THR A 423       7.385  -3.743   7.323  1.00 90.00           C  
ATOM   3051  C   THR A 423       5.870  -3.938   7.239  1.00 90.00           C  
ATOM   3052  CB  THR A 423       7.889  -2.928   6.123  1.00 90.00           C  
ATOM   3053  O   THR A 423       5.139  -3.368   8.040  1.00 90.00           O  
ATOM   3054  CG2 THR A 423       7.283  -1.527   6.078  1.00 90.00           C  
ATOM   3055  OG1 THR A 423       9.289  -2.750   6.195  1.00 90.00           O  
ATOM   3056  N   VAL A 424       5.401  -4.826   6.356  1.00 91.75           N  
ATOM   3057  CA  VAL A 424       3.975  -5.181   6.246  1.00 91.75           C  
ATOM   3058  C   VAL A 424       3.482  -5.873   7.516  1.00 91.75           C  
ATOM   3059  CB  VAL A 424       3.731  -6.133   5.064  1.00 91.75           C  
ATOM   3060  O   VAL A 424       2.338  -5.687   7.901  1.00 91.75           O  
ATOM   3061  CG1 VAL A 424       2.250  -6.528   4.920  1.00 91.75           C  
ATOM   3062  CG2 VAL A 424       4.163  -5.594   3.703  1.00 91.75           C  
ATOM   3063  N   ALA A 425       4.320  -6.667   8.193  1.00 93.44           N  
ATOM   3064  CA  ALA A 425       3.924  -7.309   9.447  1.00 93.44           C  
ATOM   3065  C   ALA A 425       3.569  -6.293  10.539  1.00 93.44           C  
ATOM   3066  CB  ALA A 425       5.051  -8.225   9.933  1.00 93.44           C  
ATOM   3067  O   ALA A 425       2.651  -6.522  11.326  1.00 93.44           O  
ATOM   3068  N   VAL A 426       4.323  -5.194  10.582  1.00 89.44           N  
ATOM   3069  CA  VAL A 426       4.115  -4.076  11.502  1.00 89.44           C  
ATOM   3070  C   VAL A 426       2.975  -3.161  11.038  1.00 89.44           C  
ATOM   3071  CB  VAL A 426       5.438  -3.313  11.697  1.00 89.44           C  
ATOM   3072  O   VAL A 426       2.329  -2.545  11.864  1.00 89.44           O  
ATOM   3073  CG1 VAL A 426       5.281  -2.061  12.554  1.00 89.44           C  
ATOM   3074  CG2 VAL A 426       6.469  -4.204  12.407  1.00 89.44           C  
ATOM   3075  N   ASP A 427       2.670  -3.097   9.749  1.00 88.94           N  
ATOM   3076  CA  ASP A 427       1.502  -2.351   9.265  1.00 88.94           C  
ATOM   3077  C   ASP A 427       0.196  -3.122   9.544  1.00 88.94           C  
ATOM   3078  CB  ASP A 427       1.724  -2.080   7.770  1.00 88.94           C  
ATOM   3079  O   ASP A 427      -0.704  -2.674  10.250  1.00 88.94           O  
ATOM   3080  CG  ASP A 427       0.811  -1.001   7.191  1.00 88.94           C  
ATOM   3081  OD1 ASP A 427       0.041  -0.389   7.958  1.00 88.94           O  
ATOM   3082  OD2 ASP A 427       0.947  -0.754   5.972  1.00 88.94           O  
ATOM   3083  N   ALA A 428       0.153  -4.383   9.115  1.00 91.50           N  
ATOM   3084  CA  ALA A 428      -1.018  -5.247   9.200  1.00 91.50           C  
ATOM   3085  C   ALA A 428      -1.406  -5.667  10.627  1.00 91.50           C  
ATOM   3086  CB  ALA A 428      -0.743  -6.472   8.325  1.00 91.50           C  
ATOM   3087  O   ALA A 428      -2.472  -6.257  10.810  1.00 91.50           O  
ATOM   3088  N   TYR A 429      -0.571  -5.416  11.644  1.00 90.44           N  
ATOM   3089  CA  TYR A 429      -1.007  -5.633  13.026  1.00 90.44           C  
ATOM   3090  C   TYR A 429      -1.991  -4.546  13.488  1.00 90.44           C  
ATOM   3091  CB  TYR A 429       0.171  -5.810  14.002  1.00 90.44           C  
ATOM   3092  O   TYR A 429      -2.830  -4.862  14.329  1.00 90.44           O  
ATOM   3093  CG  TYR A 429       0.484  -4.586  14.835  1.00 90.44           C  
ATOM   3094  CD1 TYR A 429       1.476  -3.705  14.405  1.00 90.44           C  
ATOM   3095  CD2 TYR A 429      -0.295  -4.271  15.964  1.00 90.44           C  
ATOM   3096  CE1 TYR A 429       1.638  -2.456  15.022  1.00 90.44           C  
ATOM   3097  CE2 TYR A 429      -0.122  -3.040  16.611  1.00 90.44           C  
ATOM   3098  OH  TYR A 429       0.994  -0.975  16.779  1.00 90.44           O  
ATOM   3099  CZ  TYR A 429       0.836  -2.135  16.130  1.00 90.44           C  
ATOM   3100  N   GLY A 430      -1.908  -3.322  12.946  1.00 91.38           N  
ATOM   3101  CA  GLY A 430      -2.768  -2.194  13.319  1.00 91.38           C  
ATOM   3102  C   GLY A 430      -4.253  -2.526  13.158  1.00 91.38           C  
ATOM   3103  O   GLY A 430      -4.938  -2.627  14.172  1.00 91.38           O  
ATOM   3104  N   PRO A 431      -4.725  -2.879  11.946  1.00 92.56           N  
ATOM   3105  CA  PRO A 431      -6.121  -3.272  11.718  1.00 92.56           C  
ATOM   3106  C   PRO A 431      -6.587  -4.472  12.559  1.00 92.56           C  
ATOM   3107  CB  PRO A 431      -6.192  -3.607  10.224  1.00 92.56           C  
ATOM   3108  O   PRO A 431      -7.770  -4.630  12.843  1.00 92.56           O  
ATOM   3109  CG  PRO A 431      -5.094  -2.745   9.608  1.00 92.56           C  
ATOM   3110  CD  PRO A 431      -4.011  -2.770  10.679  1.00 92.56           C  
ATOM   3111  N   ILE A 432      -5.667  -5.357  12.967  1.00 96.25           N  
ATOM   3112  CA  ILE A 432      -5.990  -6.488  13.853  1.00 96.25           C  
ATOM   3113  C   ILE A 432      -6.211  -6.010  15.292  1.00 96.25           C  
ATOM   3114  CB  ILE A 432      -4.893  -7.577  13.788  1.00 96.25           C  
ATOM   3115  O   ILE A 432      -7.049  -6.580  15.992  1.00 96.25           O  
ATOM   3116  CG1 ILE A 432      -4.814  -8.164  12.364  1.00 96.25           C  
ATOM   3117  CG2 ILE A 432      -5.153  -8.699  14.817  1.00 96.25           C  
ATOM   3118  CD1 ILE A 432      -3.626  -9.108  12.143  1.00 96.25           C  
ATOM   3119  N   ALA A 433      -5.429  -5.028  15.746  1.00 94.44           N  
ATOM   3120  CA  ALA A 433      -5.571  -4.416  17.061  1.00 94.44           C  
ATOM   3121  C   ALA A 433      -6.837  -3.555  17.145  1.00 94.44           C  
ATOM   3122  CB  ALA A 433      -4.309  -3.605  17.372  1.00 94.44           C  
ATOM   3123  O   ALA A 433      -7.559  -3.673  18.131  1.00 94.44           O  
ATOM   3124  N   ASP A 434      -7.133  -2.801  16.088  1.00 92.44           N  
ATOM   3125  CA  ASP A 434      -8.342  -1.987  15.944  1.00 92.44           C  
ATOM   3126  C   ASP A 434      -9.615  -2.842  16.086  1.00 92.44           C  
ATOM   3127  CB  ASP A 434      -8.254  -1.293  14.578  1.00 92.44           C  
ATOM   3128  O   ASP A 434     -10.350  -2.757  17.072  1.00 92.44           O  
ATOM   3129  CG  ASP A 434      -9.361  -0.270  14.352  1.00 92.44           C  
ATOM   3130  OD1 ASP A 434     -10.143  -0.057  15.304  1.00 92.44           O  
ATOM   3131  OD2 ASP A 434      -9.383   0.242  13.215  1.00 92.44           O  
ATOM   3132  N   ASN A 435      -9.755  -3.859  15.227  1.00 95.75           N  
ATOM   3133  CA  ASN A 435     -10.825  -4.854  15.335  1.00 95.75           C  
ATOM   3134  C   ASN A 435     -10.886  -5.536  16.716  1.00 95.75           C  
ATOM   3135  CB  ASN A 435     -10.567  -5.938  14.280  1.00 95.75           C  
ATOM   3136  O   ASN A 435     -11.958  -5.929  17.177  1.00 95.75           O  
ATOM   3137  CG  ASN A 435     -11.447  -5.889  13.059  1.00 95.75           C  
ATOM   3138  ND2 ASN A 435     -11.625  -4.764  12.419  1.00 95.75           N  
ATOM   3139  OD1 ASN A 435     -11.918  -6.944  12.635  1.00 95.75           O  
ATOM   3140  N   ALA A 436      -9.740  -5.761  17.369  1.00 96.94           N  
ATOM   3141  CA  ALA A 436      -9.729  -6.367  18.696  1.00 96.94           C  
ATOM   3142  C   ALA A 436     -10.357  -5.443  19.751  1.00 96.94           C  
ATOM   3143  CB  ALA A 436      -8.306  -6.784  19.078  1.00 96.94           C  
ATOM   3144  O   ALA A 436     -11.032  -5.951  20.653  1.00 96.94           O  
ATOM   3145  N   GLY A 437     -10.158  -4.128  19.618  1.00 94.69           N  
ATOM   3146  CA  GLY A 437     -10.814  -3.101  20.421  1.00 94.69           C  
ATOM   3147  C   GLY A 437     -12.304  -3.008  20.125  1.00 94.69           C  
ATOM   3148  O   GLY A 437     -13.104  -3.034  21.066  1.00 94.69           O  
ATOM   3149  N   GLY A 438     -12.697  -3.000  18.849  1.00 94.06           N  
ATOM   3150  CA  GLY A 438     -14.109  -2.995  18.461  1.00 94.06           C  
ATOM   3151  C   GLY A 438     -14.868  -4.208  19.000  1.00 94.06           C  
ATOM   3152  O   GLY A 438     -15.950  -4.085  19.576  1.00 94.06           O  
ATOM   3153  N   ILE A 439     -14.260  -5.397  18.936  1.00 96.62           N  
ATOM   3154  CA  ILE A 439     -14.829  -6.610  19.539  1.00 96.62           C  
ATOM   3155  C   ILE A 439     -14.902  -6.505  21.069  1.00 96.62           C  
ATOM   3156  CB  ILE A 439     -14.047  -7.862  19.087  1.00 96.62           C  
ATOM   3157  O   ILE A 439     -15.877  -6.985  21.649  1.00 96.62           O  
ATOM   3158  CG1 ILE A 439     -14.214  -8.106  17.569  1.00 96.62           C  
ATOM   3159  CG2 ILE A 439     -14.537  -9.120  19.832  1.00 96.62           C  
ATOM   3160  CD1 ILE A 439     -13.146  -9.048  16.997  1.00 96.62           C  
ATOM   3161  N   ALA A 440     -13.908  -5.902  21.732  1.00 96.19           N  
ATOM   3162  CA  ALA A 440     -13.922  -5.735  23.187  1.00 96.19           C  
ATOM   3163  C   ALA A 440     -15.106  -4.872  23.652  1.00 96.19           C  
ATOM   3164  CB  ALA A 440     -12.584  -5.144  23.656  1.00 96.19           C  
ATOM   3165  O   ALA A 440     -15.802  -5.248  24.599  1.00 96.19           O  
ATOM   3166  N   GLU A 441     -15.363  -3.772  22.944  1.00 93.56           N  
ATOM   3167  CA  GLU A 441     -16.457  -2.843  23.236  1.00 93.56           C  
ATOM   3168  C   GLU A 441     -17.827  -3.468  22.933  1.00 93.56           C  
ATOM   3169  CB  GLU A 441     -16.232  -1.561  22.424  1.00 93.56           C  
ATOM   3170  O   GLU A 441     -18.705  -3.517  23.798  1.00 93.56           O  
ATOM   3171  CG  GLU A 441     -17.150  -0.407  22.845  1.00 93.56           C  
ATOM   3172  CD  GLU A 441     -16.965   0.058  24.298  1.00 93.56           C  
ATOM   3173  OE1 GLU A 441     -17.947   0.583  24.879  1.00 93.56           O  
ATOM   3174  OE2 GLU A 441     -15.857  -0.140  24.850  1.00 93.56           O  
ATOM   3175  N   MET A 442     -17.990  -4.068  21.745  1.00 93.25           N  
ATOM   3176  CA  MET A 442     -19.225  -4.753  21.336  1.00 93.25           C  
ATOM   3177  C   MET A 442     -19.583  -5.963  22.214  1.00 93.25           C  
ATOM   3178  CB  MET A 442     -19.094  -5.233  19.886  1.00 93.25           C  
ATOM   3179  O   MET A 442     -20.750  -6.373  22.271  1.00 93.25           O  
ATOM   3180  CG  MET A 442     -19.214  -4.126  18.841  1.00 93.25           C  
ATOM   3181  SD  MET A 442     -19.299  -4.771  17.145  1.00 93.25           S  
ATOM   3182  CE  MET A 442     -17.531  -5.030  16.828  1.00 93.25           C  
ATOM   3183  N   ALA A 443     -18.589  -6.575  22.862  1.00 94.19           N  
ATOM   3184  CA  ALA A 443     -18.777  -7.675  23.803  1.00 94.19           C  
ATOM   3185  C   ALA A 443     -18.947  -7.212  25.260  1.00 94.19           C  
ATOM   3186  CB  ALA A 443     -17.631  -8.680  23.632  1.00 94.19           C  
ATOM   3187  O   ALA A 443     -19.155  -8.061  26.126  1.00 94.19           O  
ATOM   3188  N   HIS A 444     -18.887  -5.903  25.533  1.00 92.56           N  
ATOM   3189  CA  HIS A 444     -18.936  -5.329  26.881  1.00 92.56           C  
ATOM   3190  C   HIS A 444     -17.924  -5.975  27.839  1.00 92.56           C  
ATOM   3191  CB  HIS A 444     -20.375  -5.341  27.419  1.00 92.56           C  
ATOM   3192  O   HIS A 444     -18.242  -6.306  28.987  1.00 92.56           O  
ATOM   3193  CG  HIS A 444     -21.355  -4.586  26.562  1.00 92.56           C  
ATOM   3194  CD2 HIS A 444     -22.547  -5.054  26.083  1.00 92.56           C  
ATOM   3195  ND1 HIS A 444     -21.235  -3.279  26.150  1.00 92.56           N  
ATOM   3196  CE1 HIS A 444     -22.338  -2.964  25.456  1.00 92.56           C  
ATOM   3197  NE2 HIS A 444     -23.179  -4.013  25.396  1.00 92.56           N  
ATOM   3198  N   LEU A 445     -16.701  -6.198  27.351  1.00 94.56           N  
ATOM   3199  CA  LEU A 445     -15.611  -6.703  28.180  1.00 94.56           C  
ATOM   3200  C   LEU A 445     -15.178  -5.653  29.220  1.00 94.56           C  
ATOM   3201  CB  LEU A 445     -14.446  -7.162  27.285  1.00 94.56           C  
ATOM   3202  O   LEU A 445     -15.519  -4.476  29.093  1.00 94.56           O  
ATOM   3203  CG  LEU A 445     -14.776  -8.360  26.381  1.00 94.56           C  
ATOM   3204  CD1 LEU A 445     -13.504  -8.816  25.670  1.00 94.56           C  
ATOM   3205  CD2 LEU A 445     -15.331  -9.574  27.135  1.00 94.56           C  
ATOM   3206  N   PRO A 446     -14.435  -6.057  30.270  1.00 94.88           N  
ATOM   3207  CA  PRO A 446     -13.924  -5.113  31.259  1.00 94.88           C  
ATOM   3208  C   PRO A 446     -13.127  -3.962  30.611  1.00 94.88           C  
ATOM   3209  CB  PRO A 446     -13.057  -5.941  32.210  1.00 94.88           C  
ATOM   3210  O   PRO A 446     -12.404  -4.219  29.641  1.00 94.88           O  
ATOM   3211  CG  PRO A 446     -13.660  -7.339  32.105  1.00 94.88           C  
ATOM   3212  CD  PRO A 446     -14.075  -7.419  30.639  1.00 94.88           C  
ATOM   3213  N   PRO A 447     -13.212  -2.723  31.139  1.00 92.19           N  
ATOM   3214  CA  PRO A 447     -12.563  -1.547  30.548  1.00 92.19           C  
ATOM   3215  C   PRO A 447     -11.058  -1.711  30.321  1.00 92.19           C  
ATOM   3216  CB  PRO A 447     -12.829  -0.398  31.525  1.00 92.19           C  
ATOM   3217  O   PRO A 447     -10.527  -1.211  29.335  1.00 92.19           O  
ATOM   3218  CG  PRO A 447     -14.132  -0.808  32.203  1.00 92.19           C  
ATOM   3219  CD  PRO A 447     -14.008  -2.325  32.292  1.00 92.19           C  
ATOM   3220  N   GLU A 448     -10.376  -2.480  31.171  1.00 93.88           N  
ATOM   3221  CA  GLU A 448      -8.939  -2.742  31.064  1.00 93.88           C  
ATOM   3222  C   GLU A 448      -8.571  -3.475  29.760  1.00 93.88           C  
ATOM   3223  CB  GLU A 448      -8.473  -3.589  32.264  1.00 93.88           C  
ATOM   3224  O   GLU A 448      -7.443  -3.370  29.275  1.00 93.88           O  
ATOM   3225  CG  GLU A 448      -8.792  -3.006  33.658  1.00 93.88           C  
ATOM   3226  CD  GLU A 448     -10.212  -3.293  34.189  1.00 93.88           C  
ATOM   3227  OE1 GLU A 448     -10.490  -2.900  35.345  1.00 93.88           O  
ATOM   3228  OE2 GLU A 448     -11.014  -3.943  33.477  1.00 93.88           O  
ATOM   3229  N   VAL A 449      -9.515  -4.224  29.173  1.00 94.94           N  
ATOM   3230  CA  VAL A 449      -9.333  -4.876  27.868  1.00 94.94           C  
ATOM   3231  C   VAL A 449      -9.356  -3.837  26.754  1.00 94.94           C  
ATOM   3232  CB  VAL A 449     -10.392  -5.965  27.603  1.00 94.94           C  
ATOM   3233  O   VAL A 449      -8.479  -3.884  25.891  1.00 94.94           O  
ATOM   3234  CG1 VAL A 449     -10.081  -6.742  26.315  1.00 94.94           C  
ATOM   3235  CG2 VAL A 449     -10.437  -6.983  28.751  1.00 94.94           C  
ATOM   3236  N   ARG A 450     -10.311  -2.893  26.799  1.00 91.56           N  
ATOM   3237  CA  ARG A 450     -10.412  -1.802  25.822  1.00 91.56           C  
ATOM   3238  C   ARG A 450      -9.206  -0.869  25.920  1.00 91.56           C  
ATOM   3239  CB  ARG A 450     -11.751  -1.050  25.960  1.00 91.56           C  
ATOM   3240  O   ARG A 450      -8.602  -0.570  24.900  1.00 91.56           O  
ATOM   3241  CG  ARG A 450     -11.954   0.045  24.891  1.00 91.56           C  
ATOM   3242  CD  ARG A 450     -12.137  -0.494  23.458  1.00 91.56           C  
ATOM   3243  NE  ARG A 450     -11.900   0.554  22.448  1.00 91.56           N  
ATOM   3244  NH1 ARG A 450     -13.180  -0.203  20.672  1.00 91.56           N  
ATOM   3245  NH2 ARG A 450     -12.025   1.639  20.453  1.00 91.56           N  
ATOM   3246  CZ  ARG A 450     -12.376   0.655  21.216  1.00 91.56           C  
ATOM   3247  N   GLU A 451      -8.772  -0.520  27.131  1.00 89.81           N  
ATOM   3248  CA  GLU A 451      -7.555   0.275  27.354  1.00 89.81           C  
ATOM   3249  C   GLU A 451      -6.310  -0.397  26.749  1.00 89.81           C  
ATOM   3250  CB  GLU A 451      -7.331   0.476  28.863  1.00 89.81           C  
ATOM   3251  O   GLU A 451      -5.499   0.254  26.088  1.00 89.81           O  
ATOM   3252  CG  GLU A 451      -8.335   1.441  29.517  1.00 89.81           C  
ATOM   3253  CD  GLU A 451      -8.150   1.572  31.042  1.00 89.81           C  
ATOM   3254  OE1 GLU A 451      -8.963   2.296  31.664  1.00 89.81           O  
ATOM   3255  OE2 GLU A 451      -7.195   0.974  31.596  1.00 89.81           O  
ATOM   3256  N   ALA A 452      -6.167  -1.716  26.924  1.00 91.94           N  
ATOM   3257  CA  ALA A 452      -5.059  -2.460  26.335  1.00 91.94           C  
ATOM   3258  C   ALA A 452      -5.127  -2.501  24.800  1.00 91.94           C  
ATOM   3259  CB  ALA A 452      -5.036  -3.874  26.932  1.00 91.94           C  
ATOM   3260  O   ALA A 452      -4.087  -2.438  24.144  1.00 91.94           O  
ATOM   3261  N   THR A 453      -6.316  -2.634  24.208  1.00 92.81           N  
ATOM   3262  CA  THR A 453      -6.469  -2.608  22.746  1.00 92.81           C  
ATOM   3263  C   THR A 453      -6.277  -1.208  22.170  1.00 92.81           C  
ATOM   3264  CB  THR A 453      -7.805  -3.200  22.286  1.00 92.81           C  
ATOM   3265  O   THR A 453      -5.614  -1.095  21.146  1.00 92.81           O  
ATOM   3266  CG2 THR A 453      -7.848  -4.713  22.525  1.00 92.81           C  
ATOM   3267  OG1 THR A 453      -8.883  -2.652  22.997  1.00 92.81           O  
ATOM   3268  N   ASP A 454      -6.733  -0.158  22.856  1.00 86.44           N  
ATOM   3269  CA  ASP A 454      -6.550   1.242  22.447  1.00 86.44           C  
ATOM   3270  C   ASP A 454      -5.058   1.626  22.417  1.00 86.44           C  
ATOM   3271  CB  ASP A 454      -7.309   2.181  23.408  1.00 86.44           C  
ATOM   3272  O   ASP A 454      -4.604   2.317  21.503  1.00 86.44           O  
ATOM   3273  CG  ASP A 454      -8.842   2.172  23.285  1.00 86.44           C  
ATOM   3274  OD1 ASP A 454      -9.385   1.682  22.271  1.00 86.44           O  
ATOM   3275  OD2 ASP A 454      -9.498   2.688  24.218  1.00 86.44           O  
ATOM   3276  N   GLU A 455      -4.249   1.136  23.371  1.00 86.06           N  
ATOM   3277  CA  GLU A 455      -2.790   1.338  23.347  1.00 86.06           C  
ATOM   3278  C   GLU A 455      -2.144   0.677  22.112  1.00 86.06           C  
ATOM   3279  CB  GLU A 455      -2.148   0.814  24.655  1.00 86.06           C  
ATOM   3280  O   GLU A 455      -1.229   1.237  21.499  1.00 86.06           O  
ATOM   3281  CG  GLU A 455      -0.665   1.233  24.790  1.00 86.06           C  
ATOM   3282  CD  GLU A 455       0.089   0.668  26.015  1.00 86.06           C  
ATOM   3283  OE1 GLU A 455       1.336   0.836  26.058  1.00 86.06           O  
ATOM   3284  OE2 GLU A 455      -0.514  -0.007  26.879  1.00 86.06           O  
ATOM   3285  N   LEU A 456      -2.615  -0.515  21.724  1.00 89.94           N  
ATOM   3286  CA  LEU A 456      -2.112  -1.227  20.545  1.00 89.94           C  
ATOM   3287  C   LEU A 456      -2.549  -0.572  19.234  1.00 89.94           C  
ATOM   3288  CB  LEU A 456      -2.579  -2.691  20.568  1.00 89.94           C  
ATOM   3289  O   LEU A 456      -1.742  -0.506  18.304  1.00 89.94           O  
ATOM   3290  CG  LEU A 456      -2.008  -3.534  21.711  1.00 89.94           C  
ATOM   3291  CD1 LEU A 456      -2.609  -4.937  21.654  1.00 89.94           C  
ATOM   3292  CD2 LEU A 456      -0.491  -3.691  21.623  1.00 89.94           C  
ATOM   3293  N   ASP A 457      -3.793  -0.107  19.181  1.00 86.31           N  
ATOM   3294  CA  ASP A 457      -4.392   0.586  18.044  1.00 86.31           C  
ATOM   3295  C   ASP A 457      -3.723   1.949  17.796  1.00 86.31           C  
ATOM   3296  CB  ASP A 457      -5.897   0.721  18.310  1.00 86.31           C  
ATOM   3297  O   ASP A 457      -3.271   2.241  16.691  1.00 86.31           O  
ATOM   3298  CG  ASP A 457      -6.533   1.588  17.236  1.00 86.31           C  
ATOM   3299  OD1 ASP A 457      -6.222   1.323  16.061  1.00 86.31           O  
ATOM   3300  OD2 ASP A 457      -7.121   2.626  17.613  1.00 86.31           O  
ATOM   3301  N   SER A 458      -3.502   2.748  18.845  1.00 80.38           N  
ATOM   3302  CA  SER A 458      -2.750   4.009  18.740  1.00 80.38           C  
ATOM   3303  C   SER A 458      -1.336   3.806  18.173  1.00 80.38           C  
ATOM   3304  CB  SER A 458      -2.682   4.661  20.121  1.00 80.38           C  
ATOM   3305  O   SER A 458      -0.890   4.515  17.260  1.00 80.38           O  
ATOM   3306  OG  SER A 458      -1.917   5.846  20.050  1.00 80.38           O  
ATOM   3307  N   LEU A 459      -0.637   2.768  18.649  1.00 82.06           N  
ATOM   3308  CA  LEU A 459       0.645   2.379  18.068  1.00 82.06           C  
ATOM   3309  C   LEU A 459       0.485   1.952  16.596  1.00 82.06           C  
ATOM   3310  CB  LEU A 459       1.265   1.287  18.956  1.00 82.06           C  
ATOM   3311  O   LEU A 459       1.344   2.273  15.771  1.00 82.06           O  
ATOM   3312  CG  LEU A 459       2.683   0.853  18.540  1.00 82.06           C  
ATOM   3313  CD1 LEU A 459       3.677   2.000  18.666  1.00 82.06           C  
ATOM   3314  CD2 LEU A 459       3.125  -0.313  19.434  1.00 82.06           C  
ATOM   3315  N   GLY A 460      -0.630   1.287  16.276  1.00 83.44           N  
ATOM   3316  CA  GLY A 460      -0.998   0.804  14.948  1.00 83.44           C  
ATOM   3317  C   GLY A 460      -1.127   1.945  13.948  1.00 83.44           C  
ATOM   3318  O   GLY A 460      -0.516   1.893  12.881  1.00 83.44           O  
ATOM   3319  N   ASN A 461      -1.807   3.026  14.330  1.00 78.94           N  
ATOM   3320  CA  ASN A 461      -1.987   4.212  13.489  1.00 78.94           C  
ATOM   3321  C   ASN A 461      -0.658   4.893  13.163  1.00 78.94           C  
ATOM   3322  CB  ASN A 461      -2.972   5.183  14.170  1.00 78.94           C  
ATOM   3323  O   ASN A 461      -0.422   5.299  12.021  1.00 78.94           O  
ATOM   3324  CG  ASN A 461      -4.388   4.650  14.097  1.00 78.94           C  
ATOM   3325  ND2 ASN A 461      -5.397   5.422  14.393  1.00 78.94           N  
ATOM   3326  OD1 ASN A 461      -4.623   3.529  13.710  1.00 78.94           O  
ATOM   3327  N   THR A 462       0.252   4.956  14.137  1.00 74.69           N  
ATOM   3328  CA  THR A 462       1.604   5.483  13.906  1.00 74.69           C  
ATOM   3329  C   THR A 462       2.374   4.597  12.924  1.00 74.69           C  
ATOM   3330  CB  THR A 462       2.374   5.626  15.226  1.00 74.69           C  
ATOM   3331  O   THR A 462       2.981   5.090  11.971  1.00 74.69           O  
ATOM   3332  CG2 THR A 462       3.729   6.295  15.006  1.00 74.69           C  
ATOM   3333  OG1 THR A 462       1.666   6.457  16.118  1.00 74.69           O  
ATOM   3334  N   THR A 463       2.315   3.274  13.099  1.00 78.88           N  
ATOM   3335  CA  THR A 463       2.984   2.341  12.184  1.00 78.88           C  
ATOM   3336  C   THR A 463       2.376   2.326  10.785  1.00 78.88           C  
ATOM   3337  CB  THR A 463       3.033   0.923  12.750  1.00 78.88           C  
ATOM   3338  O   THR A 463       3.124   2.248   9.811  1.00 78.88           O  
ATOM   3339  CG2 THR A 463       3.981   0.861  13.952  1.00 78.88           C  
ATOM   3340  OG1 THR A 463       1.800   0.437  13.203  1.00 78.88           O  
ATOM   3341  N   ALA A 464       1.058   2.497  10.672  1.00 80.06           N  
ATOM   3342  CA  ALA A 464       0.356   2.609   9.403  1.00 80.06           C  
ATOM   3343  C   ALA A 464       0.757   3.887   8.660  1.00 80.06           C  
ATOM   3344  CB  ALA A 464      -1.153   2.555   9.667  1.00 80.06           C  
ATOM   3345  O   ALA A 464       0.983   3.854   7.452  1.00 80.06           O  
ATOM   3346  N   ALA A 465       0.929   5.013   9.360  1.00 76.94           N  
ATOM   3347  CA  ALA A 465       1.435   6.242   8.749  1.00 76.94           C  
ATOM   3348  C   ALA A 465       2.863   6.066   8.200  1.00 76.94           C  
ATOM   3349  CB  ALA A 465       1.355   7.377   9.773  1.00 76.94           C  
ATOM   3350  O   ALA A 465       3.145   6.462   7.066  1.00 76.94           O  
ATOM   3351  N   ILE A 466       3.751   5.413   8.961  1.00 82.00           N  
ATOM   3352  CA  ILE A 466       5.116   5.094   8.512  1.00 82.00           C  
ATOM   3353  C   ILE A 466       5.076   4.192   7.274  1.00 82.00           C  
ATOM   3354  CB  ILE A 466       5.933   4.442   9.653  1.00 82.00           C  
ATOM   3355  O   ILE A 466       5.762   4.469   6.288  1.00 82.00           O  
ATOM   3356  CG1 ILE A 466       6.175   5.463  10.784  1.00 82.00           C  
ATOM   3357  CG2 ILE A 466       7.288   3.904   9.146  1.00 82.00           C  
ATOM   3358  CD1 ILE A 466       6.700   4.840  12.084  1.00 82.00           C  
ATOM   3359  N   ALA A 467       4.269   3.131   7.304  1.00 82.38           N  
ATOM   3360  CA  ALA A 467       4.161   2.172   6.214  1.00 82.38           C  
ATOM   3361  C   ALA A 467       3.528   2.781   4.952  1.00 82.38           C  
ATOM   3362  CB  ALA A 467       3.379   0.969   6.725  1.00 82.38           C  
ATOM   3363  O   ALA A 467       4.033   2.556   3.851  1.00 82.38           O  
ATOM   3364  N   LYS A 468       2.508   3.638   5.093  1.00 83.38           N  
ATOM   3365  CA  LYS A 468       1.939   4.433   3.991  1.00 83.38           C  
ATOM   3366  C   LYS A 468       2.989   5.369   3.393  1.00 83.38           C  
ATOM   3367  CB  LYS A 468       0.713   5.229   4.480  1.00 83.38           C  
ATOM   3368  O   LYS A 468       3.168   5.376   2.178  1.00 83.38           O  
ATOM   3369  CG  LYS A 468      -0.536   4.355   4.704  1.00 83.38           C  
ATOM   3370  CD  LYS A 468      -1.656   5.148   5.403  1.00 83.38           C  
ATOM   3371  CE  LYS A 468      -2.845   4.240   5.763  1.00 83.38           C  
ATOM   3372  NZ  LYS A 468      -3.975   4.996   6.362  1.00 83.38           N  
ATOM   3373  N   GLY A 469       3.729   6.111   4.221  1.00 82.50           N  
ATOM   3374  CA  GLY A 469       4.825   6.970   3.762  1.00 82.50           C  
ATOM   3375  C   GLY A 469       5.900   6.183   3.006  1.00 82.50           C  
ATOM   3376  O   GLY A 469       6.344   6.591   1.934  1.00 82.50           O  
ATOM   3377  N   PHE A 470       6.259   5.008   3.517  1.00 82.62           N  
ATOM   3378  CA  PHE A 470       7.191   4.082   2.883  1.00 82.62           C  
ATOM   3379  C   PHE A 470       6.677   3.555   1.533  1.00 82.62           C  
ATOM   3380  CB  PHE A 470       7.445   2.961   3.888  1.00 82.62           C  
ATOM   3381  O   PHE A 470       7.415   3.584   0.547  1.00 82.62           O  
ATOM   3382  CG  PHE A 470       8.378   1.874   3.429  1.00 82.62           C  
ATOM   3383  CD1 PHE A 470       7.856   0.735   2.792  1.00 82.62           C  
ATOM   3384  CD2 PHE A 470       9.742   1.947   3.760  1.00 82.62           C  
ATOM   3385  CE1 PHE A 470       8.678  -0.379   2.587  1.00 82.62           C  
ATOM   3386  CE2 PHE A 470      10.572   0.841   3.526  1.00 82.62           C  
ATOM   3387  CZ  PHE A 470      10.015  -0.337   2.997  1.00 82.62           C  
ATOM   3388  N   ALA A 471       5.407   3.147   1.451  1.00 83.25           N  
ATOM   3389  CA  ALA A 471       4.766   2.710   0.212  1.00 83.25           C  
ATOM   3390  C   ALA A 471       4.749   3.834  -0.835  1.00 83.25           C  
ATOM   3391  CB  ALA A 471       3.347   2.224   0.531  1.00 83.25           C  
ATOM   3392  O   ALA A 471       5.173   3.629  -1.974  1.00 83.25           O  
ATOM   3393  N   ILE A 472       4.360   5.048  -0.437  1.00 86.00           N  
ATOM   3394  CA  ILE A 472       4.318   6.220  -1.321  1.00 86.00           C  
ATOM   3395  C   ILE A 472       5.731   6.616  -1.786  1.00 86.00           C  
ATOM   3396  CB  ILE A 472       3.580   7.385  -0.622  1.00 86.00           C  
ATOM   3397  O   ILE A 472       5.935   6.891  -2.970  1.00 86.00           O  
ATOM   3398  CG1 ILE A 472       2.101   7.045  -0.317  1.00 86.00           C  
ATOM   3399  CG2 ILE A 472       3.610   8.628  -1.524  1.00 86.00           C  
ATOM   3400  CD1 ILE A 472       1.466   7.962   0.741  1.00 86.00           C  
ATOM   3401  N   GLY A 473       6.726   6.588  -0.893  1.00 85.94           N  
ATOM   3402  CA  GLY A 473       8.134   6.807  -1.240  1.00 85.94           C  
ATOM   3403  C   GLY A 473       8.658   5.771  -2.238  1.00 85.94           C  
ATOM   3404  O   GLY A 473       9.305   6.131  -3.223  1.00 85.94           O  
ATOM   3405  N   SER A 474       8.314   4.494  -2.038  1.00 84.50           N  
ATOM   3406  CA  SER A 474       8.664   3.416  -2.969  1.00 84.50           C  
ATOM   3407  C   SER A 474       8.024   3.610  -4.342  1.00 84.50           C  
ATOM   3408  CB  SER A 474       8.282   2.046  -2.392  1.00 84.50           C  
ATOM   3409  O   SER A 474       8.675   3.377  -5.362  1.00 84.50           O  
ATOM   3410  OG  SER A 474       6.930   1.697  -2.608  1.00 84.50           O  
ATOM   3411  N   ALA A 475       6.777   4.090  -4.381  1.00 86.44           N  
ATOM   3412  CA  ALA A 475       6.040   4.302  -5.614  1.00 86.44           C  
ATOM   3413  C   ALA A 475       6.706   5.369  -6.485  1.00 86.44           C  
ATOM   3414  CB  ALA A 475       4.588   4.655  -5.277  1.00 86.44           C  
ATOM   3415  O   ALA A 475       6.819   5.158  -7.686  1.00 86.44           O  
ATOM   3416  N   ALA A 476       7.219   6.458  -5.901  1.00 87.00           N  
ATOM   3417  CA  ALA A 476       7.924   7.493  -6.659  1.00 87.00           C  
ATOM   3418  C   ALA A 476       9.179   6.955  -7.364  1.00 87.00           C  
ATOM   3419  CB  ALA A 476       8.278   8.649  -5.720  1.00 87.00           C  
ATOM   3420  O   ALA A 476       9.366   7.177  -8.561  1.00 87.00           O  
ATOM   3421  N   VAL A 477      10.019   6.213  -6.635  1.00 85.94           N  
ATOM   3422  CA  VAL A 477      11.266   5.650  -7.180  1.00 85.94           C  
ATOM   3423  C   VAL A 477      10.966   4.544  -8.199  1.00 85.94           C  
ATOM   3424  CB  VAL A 477      12.180   5.137  -6.049  1.00 85.94           C  
ATOM   3425  O   VAL A 477      11.548   4.520  -9.282  1.00 85.94           O  
ATOM   3426  CG1 VAL A 477      13.530   4.658  -6.593  1.00 85.94           C  
ATOM   3427  CG2 VAL A 477      12.481   6.236  -5.016  1.00 85.94           C  
ATOM   3428  N   THR A 478      10.006   3.667  -7.894  1.00 86.75           N  
ATOM   3429  CA  THR A 478       9.590   2.573  -8.788  1.00 86.75           C  
ATOM   3430  C   THR A 478       8.963   3.108 -10.071  1.00 86.75           C  
ATOM   3431  CB  THR A 478       8.579   1.638  -8.105  1.00 86.75           C  
ATOM   3432  O   THR A 478       9.295   2.648 -11.160  1.00 86.75           O  
ATOM   3433  CG2 THR A 478       8.268   0.397  -8.942  1.00 86.75           C  
ATOM   3434  OG1 THR A 478       9.083   1.176  -6.878  1.00 86.75           O  
ATOM   3435  N   ALA A 479       8.078   4.099  -9.969  1.00 87.88           N  
ATOM   3436  CA  ALA A 479       7.435   4.698 -11.128  1.00 87.88           C  
ATOM   3437  C   ALA A 479       8.441   5.417 -12.028  1.00 87.88           C  
ATOM   3438  CB  ALA A 479       6.342   5.648 -10.654  1.00 87.88           C  
ATOM   3439  O   ALA A 479       8.316   5.313 -13.241  1.00 87.88           O  
ATOM   3440  N   LEU A 480       9.465   6.075 -11.473  1.00 86.81           N  
ATOM   3441  CA  LEU A 480      10.541   6.665 -12.274  1.00 86.81           C  
ATOM   3442  C   LEU A 480      11.345   5.599 -13.039  1.00 86.81           C  
ATOM   3443  CB  LEU A 480      11.441   7.495 -11.345  1.00 86.81           C  
ATOM   3444  O   LEU A 480      11.694   5.796 -14.205  1.00 86.81           O  
ATOM   3445  CG  LEU A 480      12.610   8.192 -12.065  1.00 86.81           C  
ATOM   3446  CD1 LEU A 480      12.135   9.156 -13.153  1.00 86.81           C  
ATOM   3447  CD2 LEU A 480      13.413   8.998 -11.049  1.00 86.81           C  
ATOM   3448  N   ALA A 481      11.608   4.455 -12.406  1.00 85.31           N  
ATOM   3449  CA  ALA A 481      12.282   3.329 -13.045  1.00 85.31           C  
ATOM   3450  C   ALA A 481      11.440   2.719 -14.177  1.00 85.31           C  
ATOM   3451  CB  ALA A 481      12.606   2.301 -11.964  1.00 85.31           C  
ATOM   3452  O   ALA A 481      11.926   2.558 -15.294  1.00 85.31           O  
ATOM   3453  N   LEU A 482      10.158   2.448 -13.910  1.00 88.00           N  
ATOM   3454  CA  LEU A 482       9.205   1.961 -14.911  1.00 88.00           C  
ATOM   3455  C   LEU A 482       9.022   2.967 -16.054  1.00 88.00           C  
ATOM   3456  CB  LEU A 482       7.850   1.690 -14.235  1.00 88.00           C  
ATOM   3457  O   LEU A 482       8.920   2.573 -17.209  1.00 88.00           O  
ATOM   3458  CG  LEU A 482       7.796   0.469 -13.309  1.00 88.00           C  
ATOM   3459  CD1 LEU A 482       6.483   0.499 -12.524  1.00 88.00           C  
ATOM   3460  CD2 LEU A 482       7.853  -0.838 -14.105  1.00 88.00           C  
ATOM   3461  N   PHE A 483       9.016   4.263 -15.743  1.00 89.69           N  
ATOM   3462  CA  PHE A 483       8.903   5.334 -16.727  1.00 89.69           C  
ATOM   3463  C   PHE A 483      10.122   5.363 -17.645  1.00 89.69           C  
ATOM   3464  CB  PHE A 483       8.734   6.663 -15.988  1.00 89.69           C  
ATOM   3465  O   PHE A 483       9.981   5.449 -18.861  1.00 89.69           O  
ATOM   3466  CG  PHE A 483       8.833   7.869 -16.887  1.00 89.69           C  
ATOM   3467  CD1 PHE A 483       9.929   8.746 -16.784  1.00 89.69           C  
ATOM   3468  CD2 PHE A 483       7.837   8.092 -17.850  1.00 89.69           C  
ATOM   3469  CE1 PHE A 483      10.001   9.877 -17.611  1.00 89.69           C  
ATOM   3470  CE2 PHE A 483       7.916   9.218 -18.680  1.00 89.69           C  
ATOM   3471  CZ  PHE A 483       8.982  10.119 -18.543  1.00 89.69           C  
ATOM   3472  N   SER A 484      11.315   5.208 -17.074  1.00 85.88           N  
ATOM   3473  CA  SER A 484      12.548   5.104 -17.854  1.00 85.88           C  
ATOM   3474  C   SER A 484      12.537   3.862 -18.748  1.00 85.88           C  
ATOM   3475  CB  SER A 484      13.767   5.075 -16.934  1.00 85.88           C  
ATOM   3476  O   SER A 484      12.902   3.952 -19.917  1.00 85.88           O  
ATOM   3477  OG  SER A 484      13.781   6.198 -16.071  1.00 85.88           O  
ATOM   3478  N   ALA A 485      12.060   2.720 -18.238  1.00 86.75           N  
ATOM   3479  CA  ALA A 485      11.878   1.511 -19.039  1.00 86.75           C  
ATOM   3480  C   ALA A 485      10.861   1.719 -20.176  1.00 86.75           C  
ATOM   3481  CB  ALA A 485      11.476   0.354 -18.114  1.00 86.75           C  
ATOM   3482  O   ALA A 485      11.106   1.273 -21.293  1.00 86.75           O  
ATOM   3483  N   PHE A 486       9.763   2.442 -19.926  1.00 90.62           N  
ATOM   3484  CA  PHE A 486       8.780   2.796 -20.953  1.00 90.62           C  
ATOM   3485  C   PHE A 486       9.405   3.645 -22.064  1.00 90.62           C  
ATOM   3486  CB  PHE A 486       7.573   3.507 -20.319  1.00 90.62           C  
ATOM   3487  O   PHE A 486       9.250   3.300 -23.228  1.00 90.62           O  
ATOM   3488  CG  PHE A 486       6.778   4.338 -21.311  1.00 90.62           C  
ATOM   3489  CD1 PHE A 486       6.941   5.738 -21.356  1.00 90.62           C  
ATOM   3490  CD2 PHE A 486       5.963   3.703 -22.264  1.00 90.62           C  
ATOM   3491  CE1 PHE A 486       6.286   6.492 -22.346  1.00 90.62           C  
ATOM   3492  CE2 PHE A 486       5.297   4.459 -23.243  1.00 90.62           C  
ATOM   3493  CZ  PHE A 486       5.462   5.853 -23.288  1.00 90.62           C  
ATOM   3494  N   VAL A 487      10.144   4.709 -21.724  1.00 90.31           N  
ATOM   3495  CA  VAL A 487      10.803   5.585 -22.714  1.00 90.31           C  
ATOM   3496  C   VAL A 487      11.714   4.774 -23.641  1.00 90.31           C  
ATOM   3497  CB  VAL A 487      11.580   6.707 -21.991  1.00 90.31           C  
ATOM   3498  O   VAL A 487      11.677   4.958 -24.856  1.00 90.31           O  
ATOM   3499  CG1 VAL A 487      12.523   7.520 -22.888  1.00 90.31           C  
ATOM   3500  CG2 VAL A 487      10.607   7.710 -21.355  1.00 90.31           C  
ATOM   3501  N   GLN A 488      12.476   3.829 -23.078  1.00 87.06           N  
ATOM   3502  CA  GLN A 488      13.337   2.935 -23.856  1.00 87.06           C  
ATOM   3503  C   GLN A 488      12.529   1.954 -24.718  1.00 87.06           C  
ATOM   3504  CB  GLN A 488      14.286   2.174 -22.912  1.00 87.06           C  
ATOM   3505  O   GLN A 488      12.794   1.819 -25.909  1.00 87.06           O  
ATOM   3506  CG  GLN A 488      15.269   3.084 -22.159  1.00 87.06           C  
ATOM   3507  CD  GLN A 488      16.159   3.890 -23.095  1.00 87.06           C  
ATOM   3508  NE2 GLN A 488      16.286   5.183 -22.895  1.00 87.06           N  
ATOM   3509  OE1 GLN A 488      16.749   3.377 -24.026  1.00 87.06           O  
ATOM   3510  N   SER A 489      11.519   1.299 -24.140  1.00 87.56           N  
ATOM   3511  CA  SER A 489      10.687   0.305 -24.833  1.00 87.56           C  
ATOM   3512  C   SER A 489       9.855   0.917 -25.968  1.00 87.56           C  
ATOM   3513  CB  SER A 489       9.781  -0.378 -23.806  1.00 87.56           C  
ATOM   3514  O   SER A 489       9.723   0.320 -27.032  1.00 87.56           O  
ATOM   3515  OG  SER A 489       9.040  -1.425 -24.391  1.00 87.56           O  
ATOM   3516  N   ALA A 490       9.366   2.146 -25.788  1.00 90.56           N  
ATOM   3517  CA  ALA A 490       8.628   2.900 -26.799  1.00 90.56           C  
ATOM   3518  C   ALA A 490       9.539   3.508 -27.890  1.00 90.56           C  
ATOM   3519  CB  ALA A 490       7.803   3.969 -26.070  1.00 90.56           C  
ATOM   3520  O   ALA A 490       9.059   4.193 -28.798  1.00 90.56           O  
ATOM   3521  N   GLY A 491      10.862   3.317 -27.805  1.00 88.62           N  
ATOM   3522  CA  GLY A 491      11.822   3.882 -28.754  1.00 88.62           C  
ATOM   3523  C   GLY A 491      11.786   5.412 -28.795  1.00 88.62           C  
ATOM   3524  O   GLY A 491      11.821   6.000 -29.876  1.00 88.62           O  
ATOM   3525  N   ILE A 492      11.623   6.057 -27.636  1.00 90.19           N  
ATOM   3526  CA  ILE A 492      11.677   7.516 -27.495  1.00 90.19           C  
ATOM   3527  C   ILE A 492      13.126   7.889 -27.165  1.00 90.19           C  
ATOM   3528  CB  ILE A 492      10.678   8.004 -26.418  1.00 90.19           C  
ATOM   3529  O   ILE A 492      13.610   7.606 -26.071  1.00 90.19           O  
ATOM   3530  CG1 ILE A 492       9.220   7.652 -26.790  1.00 90.19           C  
ATOM   3531  CG2 ILE A 492      10.820   9.525 -26.198  1.00 90.19           C  
ATOM   3532  CD1 ILE A 492       8.220   7.877 -25.647  1.00 90.19           C  
ATOM   3533  N   GLU A 493      13.828   8.533 -28.101  1.00 84.69           N  
ATOM   3534  CA  GLU A 493      15.240   8.906 -27.906  1.00 84.69           C  
ATOM   3535  C   GLU A 493      15.416   9.974 -26.819  1.00 84.69           C  
ATOM   3536  CB  GLU A 493      15.844   9.443 -29.213  1.00 84.69           C  
ATOM   3537  O   GLU A 493      16.327   9.901 -25.992  1.00 84.69           O  
ATOM   3538  CG  GLU A 493      15.958   8.390 -30.326  1.00 84.69           C  
ATOM   3539  CD  GLU A 493      16.708   8.911 -31.568  1.00 84.69           C  
ATOM   3540  OE1 GLU A 493      16.934   8.094 -32.490  1.00 84.69           O  
ATOM   3541  OE2 GLU A 493      17.070  10.112 -31.601  1.00 84.69           O  
ATOM   3542  N   LYS A 494      14.541  10.984 -26.816  1.00 87.12           N  
ATOM   3543  CA  LYS A 494      14.562  12.081 -25.851  1.00 87.12           C  
ATOM   3544  C   LYS A 494      13.151  12.602 -25.623  1.00 87.12           C  
ATOM   3545  CB  LYS A 494      15.483  13.194 -26.378  1.00 87.12           C  
ATOM   3546  O   LYS A 494      12.454  12.941 -26.572  1.00 87.12           O  
ATOM   3547  CG  LYS A 494      15.723  14.291 -25.329  1.00 87.12           C  
ATOM   3548  CD  LYS A 494      16.443  15.485 -25.960  1.00 87.12           C  
ATOM   3549  CE  LYS A 494      16.636  16.589 -24.917  1.00 87.12           C  
ATOM   3550  NZ  LYS A 494      16.727  17.924 -25.557  1.00 87.12           N  
ATOM   3551  N   LEU A 495      12.771  12.740 -24.357  1.00 90.25           N  
ATOM   3552  CA  LEU A 495      11.536  13.414 -23.973  1.00 90.25           C  
ATOM   3553  C   LEU A 495      11.829  14.894 -23.691  1.00 90.25           C  
ATOM   3554  CB  LEU A 495      10.913  12.664 -22.785  1.00 90.25           C  
ATOM   3555  O   LEU A 495      12.284  15.252 -22.603  1.00 90.25           O  
ATOM   3556  CG  LEU A 495       9.439  13.047 -22.595  1.00 90.25           C  
ATOM   3557  CD1 LEU A 495       8.548  12.377 -23.642  1.00 90.25           C  
ATOM   3558  CD2 LEU A 495       8.953  12.580 -21.231  1.00 90.25           C  
ATOM   3559  N   ASP A 496      11.634  15.751 -24.691  1.00 93.38           N  
ATOM   3560  CA  ASP A 496      11.885  17.186 -24.560  1.00 93.38           C  
ATOM   3561  C   ASP A 496      10.619  17.922 -24.101  1.00 93.38           C  
ATOM   3562  CB  ASP A 496      12.479  17.739 -25.862  1.00 93.38           C  
ATOM   3563  O   ASP A 496       9.615  17.970 -24.804  1.00 93.38           O  
ATOM   3564  CG  ASP A 496      13.163  19.088 -25.637  1.00 93.38           C  
ATOM   3565  OD1 ASP A 496      12.612  19.932 -24.890  1.00 93.38           O  
ATOM   3566  OD2 ASP A 496      14.344  19.201 -26.052  1.00 93.38           O  
ATOM   3567  N   ILE A 497      10.667  18.516 -22.905  1.00 93.75           N  
ATOM   3568  CA  ILE A 497       9.538  19.261 -22.324  1.00 93.75           C  
ATOM   3569  C   ILE A 497       9.163  20.509 -23.134  1.00 93.75           C  
ATOM   3570  CB  ILE A 497       9.847  19.611 -20.851  1.00 93.75           C  
ATOM   3571  O   ILE A 497       8.129  21.110 -22.877  1.00 93.75           O  
ATOM   3572  CG1 ILE A 497       8.565  19.983 -20.070  1.00 93.75           C  
ATOM   3573  CG2 ILE A 497      10.913  20.723 -20.754  1.00 93.75           C  
ATOM   3574  CD1 ILE A 497       8.778  20.084 -18.555  1.00 93.75           C  
ATOM   3575  N   THR A 498      10.005  20.942 -24.073  1.00 94.25           N  
ATOM   3576  CA  THR A 498       9.684  22.070 -24.954  1.00 94.25           C  
ATOM   3577  C   THR A 498       8.818  21.671 -26.146  1.00 94.25           C  
ATOM   3578  CB  THR A 498      10.943  22.819 -25.405  1.00 94.25           C  
ATOM   3579  O   THR A 498       8.219  22.552 -26.764  1.00 94.25           O  
ATOM   3580  CG2 THR A 498      11.779  23.302 -24.217  1.00 94.25           C  
ATOM   3581  OG1 THR A 498      11.793  22.049 -26.212  1.00 94.25           O  
ATOM   3582  N   GLU A 499       8.688  20.371 -26.425  1.00 95.88           N  
ATOM   3583  CA  GLU A 499       7.780  19.861 -27.450  1.00 95.88           C  
ATOM   3584  C   GLU A 499       6.322  19.961 -26.990  1.00 95.88           C  
ATOM   3585  CB  GLU A 499       8.148  18.429 -27.869  1.00 95.88           C  
ATOM   3586  O   GLU A 499       5.984  19.827 -25.801  1.00 95.88           O  
ATOM   3587  CG  GLU A 499       9.532  18.335 -28.537  1.00 95.88           C  
ATOM   3588  CD  GLU A 499       9.661  19.080 -29.878  1.00 95.88           C  
ATOM   3589  OE1 GLU A 499      10.820  19.268 -30.321  1.00 95.88           O  
ATOM   3590  OE2 GLU A 499       8.627  19.510 -30.437  1.00 95.88           O  
ATOM   3591  N   VAL A 500       5.438  20.233 -27.951  1.00 96.88           N  
ATOM   3592  CA  VAL A 500       4.030  20.540 -27.680  1.00 96.88           C  
ATOM   3593  C   VAL A 500       3.322  19.313 -27.120  1.00 96.88           C  
ATOM   3594  CB  VAL A 500       3.331  21.067 -28.949  1.00 96.88           C  
ATOM   3595  O   VAL A 500       2.620  19.418 -26.117  1.00 96.88           O  
ATOM   3596  CG1 VAL A 500       1.828  21.295 -28.729  1.00 96.88           C  
ATOM   3597  CG2 VAL A 500       3.939  22.411 -29.380  1.00 96.88           C  
ATOM   3598  N   GLU A 501       3.547  18.150 -27.719  1.00 96.75           N  
ATOM   3599  CA  GLU A 501       2.956  16.863 -27.361  1.00 96.75           C  
ATOM   3600  C   GLU A 501       3.315  16.486 -25.919  1.00 96.75           C  
ATOM   3601  CB  GLU A 501       3.443  15.784 -28.348  1.00 96.75           C  
ATOM   3602  O   GLU A 501       2.427  16.228 -25.101  1.00 96.75           O  
ATOM   3603  CG  GLU A 501       2.935  15.951 -29.796  1.00 96.75           C  
ATOM   3604  CD  GLU A 501       3.534  17.138 -30.578  1.00 96.75           C  
ATOM   3605  OE1 GLU A 501       2.858  17.612 -31.522  1.00 96.75           O  
ATOM   3606  OE2 GLU A 501       4.595  17.667 -30.169  1.00 96.75           O  
ATOM   3607  N   VAL A 502       4.602  16.580 -25.564  1.00 97.31           N  
ATOM   3608  CA  VAL A 502       5.099  16.324 -24.203  1.00 97.31           C  
ATOM   3609  C   VAL A 502       4.470  17.290 -23.202  1.00 97.31           C  
ATOM   3610  CB  VAL A 502       6.635  16.439 -24.138  1.00 97.31           C  
ATOM   3611  O   VAL A 502       4.031  16.873 -22.130  1.00 97.31           O  
ATOM   3612  CG1 VAL A 502       7.164  16.128 -22.729  1.00 97.31           C  
ATOM   3613  CG2 VAL A 502       7.303  15.461 -25.109  1.00 97.31           C  
ATOM   3614  N   THR A 503       4.380  18.578 -23.544  1.00 97.44           N  
ATOM   3615  CA  THR A 503       3.764  19.593 -22.675  1.00 97.44           C  
ATOM   3616  C   THR A 503       2.271  19.330 -22.463  1.00 97.44           C  
ATOM   3617  CB  THR A 503       3.958  21.000 -23.253  1.00 97.44           C  
ATOM   3618  O   THR A 503       1.786  19.410 -21.332  1.00 97.44           O  
ATOM   3619  CG2 THR A 503       3.381  22.085 -22.340  1.00 97.44           C  
ATOM   3620  OG1 THR A 503       5.318  21.310 -23.365  1.00 97.44           O  
ATOM   3621  N   LEU A 504       1.529  18.993 -23.524  1.00 97.88           N  
ATOM   3622  CA  LEU A 504       0.110  18.629 -23.438  1.00 97.88           C  
ATOM   3623  C   LEU A 504      -0.076  17.410 -22.536  1.00 97.88           C  
ATOM   3624  CB  LEU A 504      -0.443  18.329 -24.843  1.00 97.88           C  
ATOM   3625  O   LEU A 504      -0.896  17.442 -21.614  1.00 97.88           O  
ATOM   3626  CG  LEU A 504      -0.619  19.550 -25.759  1.00 97.88           C  
ATOM   3627  CD1 LEU A 504      -1.038  19.075 -27.151  1.00 97.88           C  
ATOM   3628  CD2 LEU A 504      -1.686  20.515 -25.237  1.00 97.88           C  
ATOM   3629  N   GLY A 505       0.741  16.380 -22.760  1.00 98.00           N  
ATOM   3630  CA  GLY A 505       0.844  15.214 -21.901  1.00 98.00           C  
ATOM   3631  C   GLY A 505       1.044  15.605 -20.443  1.00 98.00           C  
ATOM   3632  O   GLY A 505       0.260  15.207 -19.589  1.00 98.00           O  
ATOM   3633  N   LEU A 506       2.029  16.456 -20.156  1.00 97.81           N  
ATOM   3634  CA  LEU A 506       2.370  16.900 -18.805  1.00 97.81           C  
ATOM   3635  C   LEU A 506       1.193  17.559 -18.076  1.00 97.81           C  
ATOM   3636  CB  LEU A 506       3.586  17.838 -18.898  1.00 97.81           C  
ATOM   3637  O   LEU A 506       0.945  17.244 -16.911  1.00 97.81           O  
ATOM   3638  CG  LEU A 506       4.219  18.182 -17.542  1.00 97.81           C  
ATOM   3639  CD1 LEU A 506       5.001  17.000 -16.972  1.00 97.81           C  
ATOM   3640  CD2 LEU A 506       5.197  19.340 -17.716  1.00 97.81           C  
ATOM   3641  N   PHE A 507       0.434  18.430 -18.748  1.00 97.75           N  
ATOM   3642  CA  PHE A 507      -0.757  19.053 -18.159  1.00 97.75           C  
ATOM   3643  C   PHE A 507      -1.881  18.044 -17.903  1.00 97.75           C  
ATOM   3644  CB  PHE A 507      -1.257  20.202 -19.045  1.00 97.75           C  
ATOM   3645  O   PHE A 507      -2.483  18.065 -16.827  1.00 97.75           O  
ATOM   3646  CG  PHE A 507      -0.552  21.517 -18.784  1.00 97.75           C  
ATOM   3647  CD1 PHE A 507      -0.889  22.279 -17.649  1.00 97.75           C  
ATOM   3648  CD2 PHE A 507       0.438  21.984 -19.665  1.00 97.75           C  
ATOM   3649  CE1 PHE A 507      -0.235  23.498 -17.396  1.00 97.75           C  
ATOM   3650  CE2 PHE A 507       1.100  23.196 -19.409  1.00 97.75           C  
ATOM   3651  CZ  PHE A 507       0.764  23.954 -18.275  1.00 97.75           C  
ATOM   3652  N   LEU A 508      -2.149  17.143 -18.853  1.00 98.06           N  
ATOM   3653  CA  LEU A 508      -3.138  16.073 -18.673  1.00 98.06           C  
ATOM   3654  C   LEU A 508      -2.738  15.142 -17.521  1.00 98.06           C  
ATOM   3655  CB  LEU A 508      -3.279  15.283 -19.987  1.00 98.06           C  
ATOM   3656  O   LEU A 508      -3.565  14.793 -16.676  1.00 98.06           O  
ATOM   3657  CG  LEU A 508      -3.914  16.062 -21.152  1.00 98.06           C  
ATOM   3658  CD1 LEU A 508      -3.868  15.204 -22.416  1.00 98.06           C  
ATOM   3659  CD2 LEU A 508      -5.372  16.433 -20.868  1.00 98.06           C  
ATOM   3660  N   GLY A 509      -1.452  14.808 -17.460  1.00 97.50           N  
ATOM   3661  CA  GLY A 509      -0.832  13.987 -16.436  1.00 97.50           C  
ATOM   3662  C   GLY A 509      -0.918  14.616 -15.058  1.00 97.50           C  
ATOM   3663  O   GLY A 509      -1.324  13.943 -14.119  1.00 97.50           O  
ATOM   3664  N   GLY A 510      -0.582  15.900 -14.923  1.00 97.62           N  
ATOM   3665  CA  GLY A 510      -0.670  16.625 -13.654  1.00 97.62           C  
ATOM   3666  C   GLY A 510      -2.112  16.841 -13.184  1.00 97.62           C  
ATOM   3667  O   GLY A 510      -2.393  16.819 -11.988  1.00 97.62           O  
ATOM   3668  N   MET A 511      -3.061  16.991 -14.110  1.00 97.69           N  
ATOM   3669  CA  MET A 511      -4.487  17.095 -13.787  1.00 97.69           C  
ATOM   3670  C   MET A 511      -5.058  15.772 -13.255  1.00 97.69           C  
ATOM   3671  CB  MET A 511      -5.237  17.538 -15.050  1.00 97.69           C  
ATOM   3672  O   MET A 511      -5.895  15.785 -12.348  1.00 97.69           O  
ATOM   3673  CG  MET A 511      -6.755  17.662 -14.853  1.00 97.69           C  
ATOM   3674  SD  MET A 511      -7.718  17.660 -16.389  1.00 97.69           S  
ATOM   3675  CE  MET A 511      -7.433  15.953 -16.946  1.00 97.69           C  
ATOM   3676  N   PHE A 512      -4.648  14.631 -13.818  1.00 97.94           N  
ATOM   3677  CA  PHE A 512      -5.301  13.352 -13.547  1.00 97.94           C  
ATOM   3678  C   PHE A 512      -5.315  12.944 -12.059  1.00 97.94           C  
ATOM   3679  CB  PHE A 512      -4.744  12.256 -14.462  1.00 97.94           C  
ATOM   3680  O   PHE A 512      -6.392  12.592 -11.579  1.00 97.94           O  
ATOM   3681  CG  PHE A 512      -5.401  10.918 -14.201  1.00 97.94           C  
ATOM   3682  CD1 PHE A 512      -4.694   9.886 -13.564  1.00 97.94           C  
ATOM   3683  CD2 PHE A 512      -6.752  10.729 -14.545  1.00 97.94           C  
ATOM   3684  CE1 PHE A 512      -5.333   8.662 -13.300  1.00 97.94           C  
ATOM   3685  CE2 PHE A 512      -7.395   9.515 -14.251  1.00 97.94           C  
ATOM   3686  CZ  PHE A 512      -6.683   8.474 -13.635  1.00 97.94           C  
ATOM   3687  N   PRO A 513      -4.223  13.069 -11.279  1.00 97.44           N  
ATOM   3688  CA  PRO A 513      -4.244  12.849  -9.833  1.00 97.44           C  
ATOM   3689  C   PRO A 513      -5.309  13.660  -9.080  1.00 97.44           C  
ATOM   3690  CB  PRO A 513      -2.836  13.233  -9.375  1.00 97.44           C  
ATOM   3691  O   PRO A 513      -5.990  13.123  -8.207  1.00 97.44           O  
ATOM   3692  CG  PRO A 513      -1.966  12.825 -10.554  1.00 97.44           C  
ATOM   3693  CD  PRO A 513      -2.848  13.229 -11.727  1.00 97.44           C  
ATOM   3694  N   PHE A 514      -5.520  14.932  -9.436  1.00 97.75           N  
ATOM   3695  CA  PHE A 514      -6.581  15.745  -8.829  1.00 97.75           C  
ATOM   3696  C   PHE A 514      -7.971  15.220  -9.185  1.00 97.75           C  
ATOM   3697  CB  PHE A 514      -6.461  17.208  -9.274  1.00 97.75           C  
ATOM   3698  O   PHE A 514      -8.842  15.131  -8.319  1.00 97.75           O  
ATOM   3699  CG  PHE A 514      -5.417  17.995  -8.521  1.00 97.75           C  
ATOM   3700  CD1 PHE A 514      -5.756  18.588  -7.291  1.00 97.75           C  
ATOM   3701  CD2 PHE A 514      -4.124  18.162  -9.048  1.00 97.75           C  
ATOM   3702  CE1 PHE A 514      -4.806  19.347  -6.587  1.00 97.75           C  
ATOM   3703  CE2 PHE A 514      -3.180  18.932  -8.346  1.00 97.75           C  
ATOM   3704  CZ  PHE A 514      -3.516  19.515  -7.114  1.00 97.75           C  
ATOM   3705  N   LEU A 515      -8.178  14.849 -10.451  1.00 97.81           N  
ATOM   3706  CA  LEU A 515      -9.436  14.264 -10.906  1.00 97.81           C  
ATOM   3707  C   LEU A 515      -9.713  12.930 -10.199  1.00 97.81           C  
ATOM   3708  CB  LEU A 515      -9.385  14.113 -12.437  1.00 97.81           C  
ATOM   3709  O   LEU A 515     -10.832  12.697  -9.743  1.00 97.81           O  
ATOM   3710  CG  LEU A 515     -10.661  13.512 -13.053  1.00 97.81           C  
ATOM   3711  CD1 LEU A 515     -11.899  14.371 -12.789  1.00 97.81           C  
ATOM   3712  CD2 LEU A 515     -10.478  13.361 -14.561  1.00 97.81           C  
ATOM   3713  N   PHE A 516      -8.692  12.082 -10.066  1.00 97.31           N  
ATOM   3714  CA  PHE A 516      -8.772  10.808  -9.361  1.00 97.31           C  
ATOM   3715  C   PHE A 516      -9.175  11.006  -7.897  1.00 97.31           C  
ATOM   3716  CB  PHE A 516      -7.445  10.054  -9.505  1.00 97.31           C  
ATOM   3717  O   PHE A 516     -10.182  10.439  -7.472  1.00 97.31           O  
ATOM   3718  CG  PHE A 516      -7.494   8.684  -8.863  1.00 97.31           C  
ATOM   3719  CD1 PHE A 516      -7.165   8.535  -7.503  1.00 97.31           C  
ATOM   3720  CD2 PHE A 516      -7.910   7.567  -9.612  1.00 97.31           C  
ATOM   3721  CE1 PHE A 516      -7.266   7.278  -6.888  1.00 97.31           C  
ATOM   3722  CE2 PHE A 516      -7.994   6.304  -8.999  1.00 97.31           C  
ATOM   3723  CZ  PHE A 516      -7.683   6.163  -7.635  1.00 97.31           C  
ATOM   3724  N   ALA A 517      -8.468  11.875  -7.165  1.00 97.19           N  
ATOM   3725  CA  ALA A 517      -8.795  12.199  -5.777  1.00 97.19           C  
ATOM   3726  C   ALA A 517     -10.223  12.749  -5.636  1.00 97.19           C  
ATOM   3727  CB  ALA A 517      -7.767  13.204  -5.243  1.00 97.19           C  
ATOM   3728  O   ALA A 517     -10.970  12.339  -4.750  1.00 97.19           O  
ATOM   3729  N   ALA A 518     -10.647  13.642  -6.536  1.00 97.31           N  
ATOM   3730  CA  ALA A 518     -12.001  14.186  -6.512  1.00 97.31           C  
ATOM   3731  C   ALA A 518     -13.069  13.096  -6.705  1.00 97.31           C  
ATOM   3732  CB  ALA A 518     -12.111  15.276  -7.584  1.00 97.31           C  
ATOM   3733  O   ALA A 518     -14.102  13.120  -6.033  1.00 97.31           O  
ATOM   3734  N   MET A 519     -12.846  12.127  -7.599  1.00 97.38           N  
ATOM   3735  CA  MET A 519     -13.778  11.013  -7.800  1.00 97.38           C  
ATOM   3736  C   MET A 519     -13.879  10.124  -6.558  1.00 97.38           C  
ATOM   3737  CB  MET A 519     -13.369  10.170  -9.014  1.00 97.38           C  
ATOM   3738  O   MET A 519     -14.994   9.806  -6.140  1.00 97.38           O  
ATOM   3739  CG  MET A 519     -13.621  10.897 -10.338  1.00 97.38           C  
ATOM   3740  SD  MET A 519     -13.256   9.908 -11.814  1.00 97.38           S  
ATOM   3741  CE  MET A 519     -11.460   9.714 -11.641  1.00 97.38           C  
ATOM   3742  N   THR A 520     -12.747   9.757  -5.949  1.00 96.25           N  
ATOM   3743  CA  THR A 520     -12.712   8.865  -4.780  1.00 96.25           C  
ATOM   3744  C   THR A 520     -13.259   9.528  -3.517  1.00 96.25           C  
ATOM   3745  CB  THR A 520     -11.300   8.318  -4.531  1.00 96.25           C  
ATOM   3746  O   THR A 520     -14.054   8.909  -2.812  1.00 96.25           O  
ATOM   3747  CG2 THR A 520     -10.876   7.349  -5.635  1.00 96.25           C  
ATOM   3748  OG1 THR A 520     -10.349   9.351  -4.510  1.00 96.25           O  
ATOM   3749  N   ILE A 521     -12.947  10.805  -3.267  1.00 95.69           N  
ATOM   3750  CA  ILE A 521     -13.526  11.569  -2.145  1.00 95.69           C  
ATOM   3751  C   ILE A 521     -15.050  11.656  -2.292  1.00 95.69           C  
ATOM   3752  CB  ILE A 521     -12.888  12.978  -2.053  1.00 95.69           C  
ATOM   3753  O   ILE A 521     -15.795  11.373  -1.354  1.00 95.69           O  
ATOM   3754  CG1 ILE A 521     -11.401  12.885  -1.644  1.00 95.69           C  
ATOM   3755  CG2 ILE A 521     -13.640  13.866  -1.041  1.00 95.69           C  
ATOM   3756  CD1 ILE A 521     -10.596  14.161  -1.922  1.00 95.69           C  
ATOM   3757  N   ASN A 522     -15.537  11.994  -3.490  1.00 95.12           N  
ATOM   3758  CA  ASN A 522     -16.975  12.090  -3.733  1.00 95.12           C  
ATOM   3759  C   ASN A 522     -17.683  10.727  -3.644  1.00 95.12           C  
ATOM   3760  CB  ASN A 522     -17.208  12.740  -5.102  1.00 95.12           C  
ATOM   3761  O   ASN A 522     -18.845  10.671  -3.239  1.00 95.12           O  
ATOM   3762  CG  ASN A 522     -16.994  14.238  -5.102  1.00 95.12           C  
ATOM   3763  ND2 ASN A 522     -16.369  14.773  -6.119  1.00 95.12           N  
ATOM   3764  OD1 ASN A 522     -17.459  14.953  -4.238  1.00 95.12           O  
ATOM   3765  N   ALA A 523     -17.011   9.637  -4.025  1.00 95.56           N  
ATOM   3766  CA  ALA A 523     -17.529   8.282  -3.869  1.00 95.56           C  
ATOM   3767  C   ALA A 523     -17.747   7.923  -2.393  1.00 95.56           C  
ATOM   3768  CB  ALA A 523     -16.567   7.300  -4.537  1.00 95.56           C  
ATOM   3769  O   ALA A 523     -18.841   7.477  -2.041  1.00 95.56           O  
ATOM   3770  N   VAL A 524     -16.754   8.189  -1.534  1.00 95.06           N  
ATOM   3771  CA  VAL A 524     -16.884   8.010  -0.078  1.00 95.06           C  
ATOM   3772  C   VAL A 524     -18.028   8.867   0.454  1.00 95.06           C  
ATOM   3773  CB  VAL A 524     -15.574   8.334   0.667  1.00 95.06           C  
ATOM   3774  O   VAL A 524     -18.914   8.338   1.113  1.00 95.06           O  
ATOM   3775  CG1 VAL A 524     -15.754   8.241   2.189  1.00 95.06           C  
ATOM   3776  CG2 VAL A 524     -14.465   7.352   0.279  1.00 95.06           C  
ATOM   3777  N   GLY A 525     -18.096  10.152   0.090  1.00 93.31           N  
ATOM   3778  CA  GLY A 525     -19.166  11.046   0.550  1.00 93.31           C  
ATOM   3779  C   GLY A 525     -20.576  10.558   0.186  1.00 93.31           C  
ATOM   3780  O   GLY A 525     -21.473  10.551   1.030  1.00 93.31           O  
ATOM   3781  N   ARG A 526     -20.787  10.081  -1.052  1.00 94.62           N  
ATOM   3782  CA  ARG A 526     -22.076   9.496  -1.475  1.00 94.62           C  
ATOM   3783  C   ARG A 526     -22.422   8.217  -0.714  1.00 94.62           C  
ATOM   3784  CB  ARG A 526     -22.059   9.176  -2.977  1.00 94.62           C  
ATOM   3785  O   ARG A 526     -23.600   7.968  -0.452  1.00 94.62           O  
ATOM   3786  CG  ARG A 526     -22.209  10.413  -3.868  1.00 94.62           C  
ATOM   3787  CD  ARG A 526     -22.428   9.999  -5.334  1.00 94.62           C  
ATOM   3788  NE  ARG A 526     -21.271   9.292  -5.923  1.00 94.62           N  
ATOM   3789  NH1 ARG A 526     -20.002  11.138  -6.385  1.00 94.62           N  
ATOM   3790  NH2 ARG A 526     -19.238   9.149  -6.955  1.00 94.62           N  
ATOM   3791  CZ  ARG A 526     -20.180   9.851  -6.410  1.00 94.62           C  
ATOM   3792  N   ALA A 527     -21.429   7.382  -0.422  1.00 94.62           N  
ATOM   3793  CA  ALA A 527     -21.615   6.127   0.293  1.00 94.62           C  
ATOM   3794  C   ALA A 527     -21.889   6.366   1.788  1.00 94.62           C  
ATOM   3795  CB  ALA A 527     -20.381   5.260   0.034  1.00 94.62           C  
ATOM   3796  O   ALA A 527     -22.869   5.838   2.314  1.00 94.62           O  
ATOM   3797  N   ALA A 528     -21.105   7.238   2.425  1.00 92.81           N  
ATOM   3798  CA  ALA A 528     -21.277   7.667   3.807  1.00 92.81           C  
ATOM   3799  C   ALA A 528     -22.652   8.308   4.028  1.00 92.81           C  
ATOM   3800  CB  ALA A 528     -20.151   8.644   4.162  1.00 92.81           C  
ATOM   3801  O   ALA A 528     -23.333   7.965   4.984  1.00 92.81           O  
ATOM   3802  N   PHE A 529     -23.135   9.153   3.107  1.00 93.88           N  
ATOM   3803  CA  PHE A 529     -24.475   9.743   3.218  1.00 93.88           C  
ATOM   3804  C   PHE A 529     -25.579   8.681   3.341  1.00 93.88           C  
ATOM   3805  CB  PHE A 529     -24.730  10.660   2.018  1.00 93.88           C  
ATOM   3806  O   PHE A 529     -26.439   8.775   4.215  1.00 93.88           O  
ATOM   3807  CG  PHE A 529     -26.067  11.368   2.092  1.00 93.88           C  
ATOM   3808  CD1 PHE A 529     -27.183  10.853   1.407  1.00 93.88           C  
ATOM   3809  CD2 PHE A 529     -26.209  12.511   2.901  1.00 93.88           C  
ATOM   3810  CE1 PHE A 529     -28.431  11.485   1.525  1.00 93.88           C  
ATOM   3811  CE2 PHE A 529     -27.460  13.140   3.022  1.00 93.88           C  
ATOM   3812  CZ  PHE A 529     -28.572  12.623   2.336  1.00 93.88           C  
ATOM   3813  N   LYS A 530     -25.518   7.627   2.517  1.00 95.50           N  
ATOM   3814  CA  LYS A 530     -26.461   6.500   2.601  1.00 95.50           C  
ATOM   3815  C   LYS A 530     -26.314   5.724   3.908  1.00 95.50           C  
ATOM   3816  CB  LYS A 530     -26.257   5.540   1.428  1.00 95.50           C  
ATOM   3817  O   LYS A 530     -27.315   5.253   4.437  1.00 95.50           O  
ATOM   3818  CG  LYS A 530     -26.627   6.177   0.089  1.00 95.50           C  
ATOM   3819  CD  LYS A 530     -26.276   5.207  -1.037  1.00 95.50           C  
ATOM   3820  CE  LYS A 530     -26.563   5.885  -2.372  1.00 95.50           C  
ATOM   3821  NZ  LYS A 530     -26.082   5.048  -3.492  1.00 95.50           N  
ATOM   3822  N   MET A 531     -25.085   5.583   4.409  1.00 95.25           N  
ATOM   3823  CA  MET A 531     -24.825   4.940   5.695  1.00 95.25           C  
ATOM   3824  C   MET A 531     -25.450   5.737   6.842  1.00 95.25           C  
ATOM   3825  CB  MET A 531     -23.312   4.759   5.910  1.00 95.25           C  
ATOM   3826  O   MET A 531     -26.193   5.177   7.637  1.00 95.25           O  
ATOM   3827  CG  MET A 531     -23.041   3.789   7.065  1.00 95.25           C  
ATOM   3828  SD  MET A 531     -23.609   2.103   6.728  1.00 95.25           S  
ATOM   3829  CE  MET A 531     -22.247   1.554   5.672  1.00 95.25           C  
ATOM   3830  N   ILE A 532     -25.230   7.053   6.875  1.00 93.94           N  
ATOM   3831  CA  ILE A 532     -25.782   7.966   7.884  1.00 93.94           C  
ATOM   3832  C   ILE A 532     -27.315   7.905   7.886  1.00 93.94           C  
ATOM   3833  CB  ILE A 532     -25.278   9.406   7.622  1.00 93.94           C  
ATOM   3834  O   ILE A 532     -27.925   7.770   8.947  1.00 93.94           O  
ATOM   3835  CG1 ILE A 532     -23.748   9.518   7.809  1.00 93.94           C  
ATOM   3836  CG2 ILE A 532     -25.992  10.464   8.491  1.00 93.94           C  
ATOM   3837  CD1 ILE A 532     -23.167  10.793   7.185  1.00 93.94           C  
ATOM   3838  N   GLU A 533     -27.955   7.974   6.714  1.00 96.56           N  
ATOM   3839  CA  GLU A 533     -29.415   7.854   6.614  1.00 96.56           C  
ATOM   3840  C   GLU A 533     -29.925   6.513   7.154  1.00 96.56           C  
ATOM   3841  CB  GLU A 533     -29.885   8.046   5.165  1.00 96.56           C  
ATOM   3842  O   GLU A 533     -30.926   6.492   7.869  1.00 96.56           O  
ATOM   3843  CG  GLU A 533     -29.813   9.512   4.715  1.00 96.56           C  
ATOM   3844  CD  GLU A 533     -30.473   9.740   3.344  1.00 96.56           C  
ATOM   3845  OE1 GLU A 533     -31.018  10.852   3.151  1.00 96.56           O  
ATOM   3846  OE2 GLU A 533     -30.446   8.822   2.488  1.00 96.56           O  
ATOM   3847  N   GLU A 534     -29.228   5.410   6.875  1.00 96.62           N  
ATOM   3848  CA  GLU A 534     -29.611   4.088   7.374  1.00 96.62           C  
ATOM   3849  C   GLU A 534     -29.418   3.953   8.890  1.00 96.62           C  
ATOM   3850  CB  GLU A 534     -28.847   3.004   6.598  1.00 96.62           C  
ATOM   3851  O   GLU A 534     -30.320   3.465   9.573  1.00 96.62           O  
ATOM   3852  CG  GLU A 534     -29.146   1.574   7.079  1.00 96.62           C  
ATOM   3853  CD  GLU A 534     -30.634   1.183   7.049  1.00 96.62           C  
ATOM   3854  OE1 GLU A 534     -31.017   0.253   7.794  1.00 96.62           O  
ATOM   3855  OE2 GLU A 534     -31.439   1.737   6.266  1.00 96.62           O  
ATOM   3856  N   VAL A 535     -28.298   4.430   9.442  1.00 95.50           N  
ATOM   3857  CA  VAL A 535     -28.051   4.410  10.894  1.00 95.50           C  
ATOM   3858  C   VAL A 535     -29.115   5.243  11.619  1.00 95.50           C  
ATOM   3859  CB  VAL A 535     -26.630   4.911  11.231  1.00 95.50           C  
ATOM   3860  O   VAL A 535     -29.729   4.777  12.582  1.00 95.50           O  
ATOM   3861  CG1 VAL A 535     -26.392   4.882  12.743  1.00 95.50           C  
ATOM   3862  CG2 VAL A 535     -25.509   4.064  10.612  1.00 95.50           C  
ATOM   3863  N   ARG A 536     -29.420   6.447  11.111  1.00 95.62           N  
ATOM   3864  CA  ARG A 536     -30.503   7.298  11.634  1.00 95.62           C  
ATOM   3865  C   ARG A 536     -31.859   6.609  11.547  1.00 95.62           C  
ATOM   3866  CB  ARG A 536     -30.564   8.615  10.854  1.00 95.62           C  
ATOM   3867  O   ARG A 536     -32.629   6.659  12.506  1.00 95.62           O  
ATOM   3868  CG  ARG A 536     -29.434   9.589  11.208  1.00 95.62           C  
ATOM   3869  CD  ARG A 536     -29.527  10.760  10.231  1.00 95.62           C  
ATOM   3870  NE  ARG A 536     -28.556  11.827  10.516  1.00 95.62           N  
ATOM   3871  NH1 ARG A 536     -28.805  12.913   8.510  1.00 95.62           N  
ATOM   3872  NH2 ARG A 536     -27.353  13.689   9.981  1.00 95.62           N  
ATOM   3873  CZ  ARG A 536     -28.243  12.800   9.683  1.00 95.62           C  
ATOM   3874  N   ARG A 537     -32.167   5.973  10.412  1.00 97.19           N  
ATOM   3875  CA  ARG A 537     -33.417   5.232  10.219  1.00 97.19           C  
ATOM   3876  C   ARG A 537     -33.559   4.150  11.282  1.00 97.19           C  
ATOM   3877  CB  ARG A 537     -33.463   4.635   8.804  1.00 97.19           C  
ATOM   3878  O   ARG A 537     -34.586   4.105  11.948  1.00 97.19           O  
ATOM   3879  CG  ARG A 537     -34.841   4.033   8.506  1.00 97.19           C  
ATOM   3880  CD  ARG A 537     -34.823   3.080   7.308  1.00 97.19           C  
ATOM   3881  NE  ARG A 537     -34.054   1.853   7.589  1.00 97.19           N  
ATOM   3882  NH1 ARG A 537     -35.619   0.757   8.899  1.00 97.19           N  
ATOM   3883  NH2 ARG A 537     -33.631  -0.162   8.520  1.00 97.19           N  
ATOM   3884  CZ  ARG A 537     -34.445   0.833   8.332  1.00 97.19           C  
ATOM   3885  N   GLN A 538     -32.531   3.329  11.495  1.00 96.44           N  
ATOM   3886  CA  GLN A 538     -32.582   2.263  12.495  1.00 96.44           C  
ATOM   3887  C   GLN A 538     -32.740   2.801  13.919  1.00 96.44           C  
ATOM   3888  CB  GLN A 538     -31.351   1.362  12.383  1.00 96.44           C  
ATOM   3889  O   GLN A 538     -33.605   2.311  14.642  1.00 96.44           O  
ATOM   3890  CG  GLN A 538     -31.399   0.520  11.099  1.00 96.44           C  
ATOM   3891  CD  GLN A 538     -30.459  -0.676  11.135  1.00 96.44           C  
ATOM   3892  NE2 GLN A 538     -29.859  -1.033  10.023  1.00 96.44           N  
ATOM   3893  OE1 GLN A 538     -30.314  -1.337  12.150  1.00 96.44           O  
ATOM   3894  N   PHE A 539     -32.001   3.845  14.311  1.00 94.81           N  
ATOM   3895  CA  PHE A 539     -32.168   4.449  15.639  1.00 94.81           C  
ATOM   3896  C   PHE A 539     -33.550   5.068  15.870  1.00 94.81           C  
ATOM   3897  CB  PHE A 539     -31.086   5.512  15.888  1.00 94.81           C  
ATOM   3898  O   PHE A 539     -34.015   5.094  17.009  1.00 94.81           O  
ATOM   3899  CG  PHE A 539     -29.716   4.984  16.267  1.00 94.81           C  
ATOM   3900  CD1 PHE A 539     -29.581   3.927  17.191  1.00 94.81           C  
ATOM   3901  CD2 PHE A 539     -28.562   5.601  15.750  1.00 94.81           C  
ATOM   3902  CE1 PHE A 539     -28.307   3.470  17.561  1.00 94.81           C  
ATOM   3903  CE2 PHE A 539     -27.286   5.154  16.137  1.00 94.81           C  
ATOM   3904  CZ  PHE A 539     -27.160   4.082  17.035  1.00 94.81           C  
ATOM   3905  N   ASN A 540     -34.203   5.564  14.818  1.00 94.19           N  
ATOM   3906  CA  ASN A 540     -35.530   6.168  14.916  1.00 94.19           C  
ATOM   3907  C   ASN A 540     -36.666   5.136  14.829  1.00 94.19           C  
ATOM   3908  CB  ASN A 540     -35.662   7.227  13.811  1.00 94.19           C  
ATOM   3909  O   ASN A 540     -37.697   5.309  15.476  1.00 94.19           O  
ATOM   3910  CG  ASN A 540     -34.780   8.445  14.032  1.00 94.19           C  
ATOM   3911  ND2 ASN A 540     -34.417   9.130  12.973  1.00 94.19           N  
ATOM   3912  OD1 ASN A 540     -34.444   8.838  15.138  1.00 94.19           O  
ATOM   3913  N   GLU A 541     -36.509   4.094  14.011  1.00 96.00           N  
ATOM   3914  CA  GLU A 541     -37.582   3.152  13.676  1.00 96.00           C  
ATOM   3915  C   GLU A 541     -37.553   1.856  14.493  1.00 96.00           C  
ATOM   3916  CB  GLU A 541     -37.557   2.811  12.176  1.00 96.00           C  
ATOM   3917  O   GLU A 541     -38.610   1.251  14.660  1.00 96.00           O  
ATOM   3918  CG  GLU A 541     -37.895   4.009  11.271  1.00 96.00           C  
ATOM   3919  CD  GLU A 541     -37.892   3.656   9.772  1.00 96.00           C  
ATOM   3920  OE1 GLU A 541     -38.102   4.581   8.959  1.00 96.00           O  
ATOM   3921  OE2 GLU A 541     -37.643   2.479   9.410  1.00 96.00           O  
ATOM   3922  N   ILE A 542     -36.393   1.411  14.999  1.00 94.25           N  
ATOM   3923  CA  ILE A 542     -36.271   0.169  15.780  1.00 94.25           C  
ATOM   3924  C   ILE A 542     -36.479   0.487  17.272  1.00 94.25           C  
ATOM   3925  CB  ILE A 542     -34.940  -0.570  15.503  1.00 94.25           C  
ATOM   3926  O   ILE A 542     -35.582   1.043  17.916  1.00 94.25           O  
ATOM   3927  CG1 ILE A 542     -34.811  -0.879  13.990  1.00 94.25           C  
ATOM   3928  CG2 ILE A 542     -34.886  -1.875  16.326  1.00 94.25           C  
ATOM   3929  CD1 ILE A 542     -33.533  -1.625  13.584  1.00 94.25           C  
ATOM   3930  N   PRO A 543     -37.637   0.136  17.871  1.00 93.94           N  
ATOM   3931  CA  PRO A 543     -37.942   0.538  19.239  1.00 93.94           C  
ATOM   3932  C   PRO A 543     -37.021  -0.160  20.242  1.00 93.94           C  
ATOM   3933  CB  PRO A 543     -39.418   0.182  19.471  1.00 93.94           C  
ATOM   3934  O   PRO A 543     -36.950  -1.387  20.272  1.00 93.94           O  
ATOM   3935  CG  PRO A 543     -39.985   0.021  18.062  1.00 93.94           C  
ATOM   3936  CD  PRO A 543     -38.792  -0.553  17.311  1.00 93.94           C  
ATOM   3937  N   GLY A 544     -36.372   0.608  21.120  1.00 90.56           N  
ATOM   3938  CA  GLY A 544     -35.460   0.067  22.128  1.00 90.56           C  
ATOM   3939  C   GLY A 544     -34.000  -0.029  21.692  1.00 90.56           C  
ATOM   3940  O   GLY A 544     -33.171  -0.358  22.537  1.00 90.56           O  
ATOM   3941  N   LEU A 545     -33.673   0.254  20.422  1.00 91.06           N  
ATOM   3942  CA  LEU A 545     -32.297   0.166  19.928  1.00 91.06           C  
ATOM   3943  C   LEU A 545     -31.411   1.246  20.553  1.00 91.06           C  
ATOM   3944  CB  LEU A 545     -32.296   0.256  18.390  1.00 91.06           C  
ATOM   3945  O   LEU A 545     -30.353   0.949  21.103  1.00 91.06           O  
ATOM   3946  CG  LEU A 545     -30.888   0.171  17.768  1.00 91.06           C  
ATOM   3947  CD1 LEU A 545     -30.230  -1.176  18.064  1.00 91.06           C  
ATOM   3948  CD2 LEU A 545     -30.973   0.354  16.256  1.00 91.06           C  
ATOM   3949  N   ARG A 546     -31.868   2.503  20.525  1.00 87.75           N  
ATOM   3950  CA  ARG A 546     -31.114   3.639  21.073  1.00 87.75           C  
ATOM   3951  C   ARG A 546     -30.924   3.516  22.586  1.00 87.75           C  
ATOM   3952  CB  ARG A 546     -31.834   4.935  20.675  1.00 87.75           C  
ATOM   3953  O   ARG A 546     -29.860   3.839  23.112  1.00 87.75           O  
ATOM   3954  CG  ARG A 546     -30.974   6.166  20.985  1.00 87.75           C  
ATOM   3955  CD  ARG A 546     -31.659   7.439  20.486  1.00 87.75           C  
ATOM   3956  NE  ARG A 546     -30.821   8.622  20.763  1.00 87.75           N  
ATOM   3957  NH1 ARG A 546     -31.852  10.078  19.322  1.00 87.75           N  
ATOM   3958  NH2 ARG A 546     -30.034  10.731  20.458  1.00 87.75           N  
ATOM   3959  CZ  ARG A 546     -30.912   9.805  20.185  1.00 87.75           C  
ATOM   3960  N   GLU A 547     -31.943   3.013  23.280  1.00 89.44           N  
ATOM   3961  CA  GLU A 547     -31.909   2.767  24.721  1.00 89.44           C  
ATOM   3962  C   GLU A 547     -31.104   1.518  25.112  1.00 89.44           C  
ATOM   3963  CB  GLU A 547     -33.338   2.661  25.286  1.00 89.44           C  
ATOM   3964  O   GLU A 547     -30.833   1.342  26.295  1.00 89.44           O  
ATOM   3965  CG  GLU A 547     -34.219   3.899  25.039  1.00 89.44           C  
ATOM   3966  CD  GLU A 547     -34.923   3.934  23.670  1.00 89.44           C  
ATOM   3967  OE1 GLU A 547     -35.718   4.875  23.471  1.00 89.44           O  
ATOM   3968  OE2 GLU A 547     -34.735   2.999  22.855  1.00 89.44           O  
ATOM   3969  N   GLY A 548     -30.728   0.657  24.157  1.00 85.81           N  
ATOM   3970  CA  GLY A 548     -30.000  -0.584  24.433  1.00 85.81           C  
ATOM   3971  C   GLY A 548     -30.832  -1.619  25.192  1.00 85.81           C  
ATOM   3972  O   GLY A 548     -30.334  -2.259  26.115  1.00 85.81           O  
ATOM   3973  N   LYS A 549     -32.123  -1.759  24.859  1.00 89.44           N  
ATOM   3974  CA  LYS A 549     -32.991  -2.749  25.513  1.00 89.44           C  
ATOM   3975  C   LYS A 549     -32.519  -4.170  25.212  1.00 89.44           C  
ATOM   3976  CB  LYS A 549     -34.458  -2.581  25.106  1.00 89.44           C  
ATOM   3977  O   LYS A 549     -32.217  -4.509  24.071  1.00 89.44           O  
ATOM   3978  CG  LYS A 549     -35.057  -1.291  25.672  1.00 89.44           C  
ATOM   3979  CD  LYS A 549     -36.567  -1.255  25.426  1.00 89.44           C  
ATOM   3980  CE  LYS A 549     -37.109   0.099  25.884  1.00 89.44           C  
ATOM   3981  NZ  LYS A 549     -38.535   0.252  25.518  1.00 89.44           N  
ATOM   3982  N   GLU A 550     -32.534  -5.014  26.238  1.00 83.81           N  
ATOM   3983  CA  GLU A 550     -32.127  -6.414  26.138  1.00 83.81           C  
ATOM   3984  C   GLU A 550     -32.903  -7.152  25.029  1.00 83.81           C  
ATOM   3985  CB  GLU A 550     -32.306  -7.070  27.514  1.00 83.81           C  
ATOM   3986  O   GLU A 550     -34.129  -7.056  24.934  1.00 83.81           O  
ATOM   3987  CG  GLU A 550     -31.601  -8.429  27.626  1.00 83.81           C  
ATOM   3988  CD  GLU A 550     -31.682  -9.030  29.042  1.00 83.81           C  
ATOM   3989  OE1 GLU A 550     -31.076 -10.107  29.239  1.00 83.81           O  
ATOM   3990  OE2 GLU A 550     -32.370  -8.442  29.909  1.00 83.81           O  
ATOM   3991  N   GLY A 551     -32.174  -7.861  24.161  1.00 81.69           N  
ATOM   3992  CA  GLY A 551     -32.730  -8.592  23.017  1.00 81.69           C  
ATOM   3993  C   GLY A 551     -33.034  -7.749  21.771  1.00 81.69           C  
ATOM   3994  O   GLY A 551     -33.403  -8.322  20.747  1.00 81.69           O  
ATOM   3995  N   VAL A 552     -32.865  -6.421  21.818  1.00 87.88           N  
ATOM   3996  CA  VAL A 552     -32.968  -5.554  20.635  1.00 87.88           C  
ATOM   3997  C   VAL A 552     -31.589  -5.412  20.000  1.00 87.88           C  
ATOM   3998  CB  VAL A 552     -33.577  -4.177  20.966  1.00 87.88           C  
ATOM   3999  O   VAL A 552     -30.677  -4.858  20.605  1.00 87.88           O  
ATOM   4000  CG1 VAL A 552     -33.769  -3.353  19.684  1.00 87.88           C  
ATOM   4001  CG2 VAL A 552     -34.951  -4.328  21.634  1.00 87.88           C  
ATOM   4002  N   VAL A 553     -31.444  -5.910  18.774  1.00 85.50           N  
ATOM   4003  CA  VAL A 553     -30.198  -5.844  17.999  1.00 85.50           C  
ATOM   4004  C   VAL A 553     -30.411  -5.039  16.715  1.00 85.50           C  
ATOM   4005  CB  VAL A 553     -29.624  -7.242  17.694  1.00 85.50           C  
ATOM   4006  O   VAL A 553     -31.494  -5.124  16.125  1.00 85.50           O  
ATOM   4007  CG1 VAL A 553     -29.157  -7.924  18.986  1.00 85.50           C  
ATOM   4008  CG2 VAL A 553     -30.617  -8.174  16.983  1.00 85.50           C  
ATOM   4009  N   PRO A 554     -29.419  -4.250  16.275  1.00 89.62           N  
ATOM   4010  CA  PRO A 554     -29.497  -3.554  14.997  1.00 89.62           C  
ATOM   4011  C   PRO A 554     -29.392  -4.523  13.808  1.00 89.62           C  
ATOM   4012  CB  PRO A 554     -28.339  -2.562  15.014  1.00 89.62           C  
ATOM   4013  O   PRO A 554     -28.880  -5.639  13.921  1.00 89.62           O  
ATOM   4014  CG  PRO A 554     -27.310  -3.229  15.906  1.00 89.62           C  
ATOM   4015  CD  PRO A 554     -28.138  -3.993  16.929  1.00 89.62           C  
ATOM   4016  N   ASP A 555     -29.835  -4.076  12.633  1.00 90.38           N  
ATOM   4017  CA  ASP A 555     -29.612  -4.781  11.370  1.00 90.38           C  
ATOM   4018  C   ASP A 555     -28.266  -4.370  10.755  1.00 90.38           C  
ATOM   4019  CB  ASP A 555     -30.793  -4.586  10.404  1.00 90.38           C  
ATOM   4020  O   ASP A 555     -28.177  -3.446   9.940  1.00 90.38           O  
ATOM   4021  CG  ASP A 555     -30.607  -5.324   9.065  1.00 90.38           C  
ATOM   4022  OD1 ASP A 555     -29.608  -6.073   8.896  1.00 90.38           O  
ATOM   4023  OD2 ASP A 555     -31.481  -5.144   8.186  1.00 90.38           O  
ATOM   4024  N   TYR A 556     -27.217  -5.105  11.127  1.00 88.12           N  
ATOM   4025  CA  TYR A 556     -25.868  -4.947  10.574  1.00 88.12           C  
ATOM   4026  C   TYR A 556     -25.782  -5.281   9.077  1.00 88.12           C  
ATOM   4027  CB  TYR A 556     -24.918  -5.884  11.331  1.00 88.12           C  
ATOM   4028  O   TYR A 556     -24.955  -4.728   8.346  1.00 88.12           O  
ATOM   4029  CG  TYR A 556     -24.865  -5.684  12.834  1.00 88.12           C  
ATOM   4030  CD1 TYR A 556     -24.349  -4.490  13.374  1.00 88.12           C  
ATOM   4031  CD2 TYR A 556     -25.300  -6.710  13.695  1.00 88.12           C  
ATOM   4032  CE1 TYR A 556     -24.268  -4.313  14.770  1.00 88.12           C  
ATOM   4033  CE2 TYR A 556     -25.218  -6.539  15.089  1.00 88.12           C  
ATOM   4034  OH  TYR A 556     -24.713  -5.188  16.982  1.00 88.12           O  
ATOM   4035  CZ  TYR A 556     -24.705  -5.344  15.632  1.00 88.12           C  
ATOM   4036  N   THR A 557     -26.629  -6.198   8.594  1.00 88.75           N  
ATOM   4037  CA  THR A 557     -26.556  -6.710   7.215  1.00 88.75           C  
ATOM   4038  C   THR A 557     -26.841  -5.598   6.219  1.00 88.75           C  
ATOM   4039  CB  THR A 557     -27.560  -7.850   6.976  1.00 88.75           C  
ATOM   4040  O   THR A 557     -26.225  -5.537   5.151  1.00 88.75           O  
ATOM   4041  CG2 THR A 557     -27.359  -8.534   5.622  1.00 88.75           C  
ATOM   4042  OG1 THR A 557     -27.410  -8.853   7.951  1.00 88.75           O  
ATOM   4043  N   LYS A 558     -27.756  -4.691   6.574  1.00 90.88           N  
ATOM   4044  CA  LYS A 558     -28.120  -3.569   5.718  1.00 90.88           C  
ATOM   4045  C   LYS A 558     -26.962  -2.593   5.510  1.00 90.88           C  
ATOM   4046  CB  LYS A 558     -29.366  -2.885   6.298  1.00 90.88           C  
ATOM   4047  O   LYS A 558     -26.704  -2.218   4.366  1.00 90.88           O  
ATOM   4048  CG  LYS A 558     -29.995  -1.873   5.335  1.00 90.88           C  
ATOM   4049  CD  LYS A 558     -30.458  -2.537   4.036  1.00 90.88           C  
ATOM   4050  CE  LYS A 558     -31.159  -1.507   3.163  1.00 90.88           C  
ATOM   4051  NZ  LYS A 558     -31.596  -2.142   1.900  1.00 90.88           N  
ATOM   4052  N   CYS A 559     -26.236  -2.241   6.572  1.00 93.06           N  
ATOM   4053  CA  CYS A 559     -25.050  -1.386   6.494  1.00 93.06           C  
ATOM   4054  C   CYS A 559     -23.943  -2.036   5.649  1.00 93.06           C  
ATOM   4055  CB  CYS A 559     -24.589  -1.061   7.921  1.00 93.06           C  
ATOM   4056  O   CYS A 559     -23.425  -1.411   4.722  1.00 93.06           O  
ATOM   4057  SG  CYS A 559     -25.779   0.092   8.662  1.00 93.06           S  
ATOM   4058  N   VAL A 560     -23.662  -3.326   5.868  1.00 91.75           N  
ATOM   4059  CA  VAL A 560     -22.696  -4.091   5.055  1.00 91.75           C  
ATOM   4060  C   VAL A 560     -23.074  -4.083   3.566  1.00 91.75           C  
ATOM   4061  CB  VAL A 560     -22.580  -5.534   5.590  1.00 91.75           C  
ATOM   4062  O   VAL A 560     -22.211  -3.900   2.703  1.00 91.75           O  
ATOM   4063  CG1 VAL A 560     -21.772  -6.462   4.669  1.00 91.75           C  
ATOM   4064  CG2 VAL A 560     -21.912  -5.555   6.971  1.00 91.75           C  
ATOM   4065  N   ASP A 561     -24.355  -4.252   3.226  1.00 91.81           N  
ATOM   4066  CA  ASP A 561     -24.810  -4.261   1.829  1.00 91.81           C  
ATOM   4067  C   ASP A 561     -24.729  -2.877   1.159  1.00 91.81           C  
ATOM   4068  CB  ASP A 561     -26.228  -4.840   1.748  1.00 91.81           C  
ATOM   4069  O   ASP A 561     -24.357  -2.786  -0.018  1.00 91.81           O  
ATOM   4070  CG  ASP A 561     -26.633  -5.131   0.298  1.00 91.81           C  
ATOM   4071  OD1 ASP A 561     -25.932  -5.959  -0.350  1.00 91.81           O  
ATOM   4072  OD2 ASP A 561     -27.650  -4.545  -0.144  1.00 91.81           O  
ATOM   4073  N   ILE A 562     -25.007  -1.799   1.907  1.00 92.88           N  
ATOM   4074  CA  ILE A 562     -24.843  -0.411   1.444  1.00 92.88           C  
ATOM   4075  C   ILE A 562     -23.376  -0.139   1.104  1.00 92.88           C  
ATOM   4076  CB  ILE A 562     -25.389   0.598   2.486  1.00 92.88           C  
ATOM   4077  O   ILE A 562     -23.088   0.262  -0.030  1.00 92.88           O  
ATOM   4078  CG1 ILE A 562     -26.932   0.532   2.517  1.00 92.88           C  
ATOM   4079  CG2 ILE A 562     -24.939   2.044   2.181  1.00 92.88           C  
ATOM   4080  CD1 ILE A 562     -27.550   1.271   3.710  1.00 92.88           C  
ATOM   4081  N   ALA A 563     -22.462  -0.406   2.043  1.00 93.38           N  
ATOM   4082  CA  ALA A 563     -21.028  -0.207   1.840  1.00 93.38           C  
ATOM   4083  C   ALA A 563     -20.512  -1.063   0.672  1.00 93.38           C  
ATOM   4084  CB  ALA A 563     -20.298  -0.513   3.152  1.00 93.38           C  
ATOM   4085  O   ALA A 563     -19.850  -0.551  -0.232  1.00 93.38           O  
ATOM   4086  N   THR A 564     -20.911  -2.341   0.611  1.00 92.50           N  
ATOM   4087  CA  THR A 564     -20.528  -3.262  -0.474  1.00 92.50           C  
ATOM   4088  C   THR A 564     -20.962  -2.743  -1.838  1.00 92.50           C  
ATOM   4089  CB  THR A 564     -21.146  -4.657  -0.284  1.00 92.50           C  
ATOM   4090  O   THR A 564     -20.165  -2.665  -2.773  1.00 92.50           O  
ATOM   4091  CG2 THR A 564     -20.735  -5.628  -1.394  1.00 92.50           C  
ATOM   4092  OG1 THR A 564     -20.735  -5.274   0.902  1.00 92.50           O  
ATOM   4093  N   THR A 565     -22.243  -2.409  -1.984  1.00 92.31           N  
ATOM   4094  CA  THR A 565     -22.805  -2.039  -3.285  1.00 92.31           C  
ATOM   4095  C   THR A 565     -22.265  -0.697  -3.768  1.00 92.31           C  
ATOM   4096  CB  THR A 565     -24.335  -2.006  -3.214  1.00 92.31           C  
ATOM   4097  O   THR A 565     -22.063  -0.521  -4.972  1.00 92.31           O  
ATOM   4098  CG2 THR A 565     -24.977  -1.695  -4.569  1.00 92.31           C  
ATOM   4099  OG1 THR A 565     -24.813  -3.274  -2.843  1.00 92.31           O  
ATOM   4100  N   ALA A 566     -22.031   0.245  -2.850  1.00 93.31           N  
ATOM   4101  CA  ALA A 566     -21.422   1.525  -3.175  1.00 93.31           C  
ATOM   4102  C   ALA A 566     -19.973   1.339  -3.643  1.00 93.31           C  
ATOM   4103  CB  ALA A 566     -21.534   2.454  -1.964  1.00 93.31           C  
ATOM   4104  O   ALA A 566     -19.651   1.737  -4.761  1.00 93.31           O  
ATOM   4105  N   ALA A 567     -19.145   0.647  -2.857  1.00 93.69           N  
ATOM   4106  CA  ALA A 567     -17.745   0.382  -3.180  1.00 93.69           C  
ATOM   4107  C   ALA A 567     -17.555  -0.246  -4.568  1.00 93.69           C  
ATOM   4108  CB  ALA A 567     -17.194  -0.532  -2.089  1.00 93.69           C  
ATOM   4109  O   ALA A 567     -16.779   0.260  -5.378  1.00 93.69           O  
ATOM   4110  N   LEU A 568     -18.314  -1.304  -4.882  1.00 92.81           N  
ATOM   4111  CA  LEU A 568     -18.176  -2.026  -6.151  1.00 92.81           C  
ATOM   4112  C   LEU A 568     -18.528  -1.178  -7.377  1.00 92.81           C  
ATOM   4113  CB  LEU A 568     -19.064  -3.280  -6.135  1.00 92.81           C  
ATOM   4114  O   LEU A 568     -17.915  -1.340  -8.428  1.00 92.81           O  
ATOM   4115  CG  LEU A 568     -18.630  -4.350  -5.124  1.00 92.81           C  
ATOM   4116  CD1 LEU A 568     -19.670  -5.470  -5.094  1.00 92.81           C  
ATOM   4117  CD2 LEU A 568     -17.277  -4.968  -5.458  1.00 92.81           C  
ATOM   4118  N   LYS A 569     -19.519  -0.287  -7.263  1.00 93.81           N  
ATOM   4119  CA  LYS A 569     -19.933   0.586  -8.371  1.00 93.81           C  
ATOM   4120  C   LYS A 569     -18.988   1.766  -8.537  1.00 93.81           C  
ATOM   4121  CB  LYS A 569     -21.364   1.083  -8.142  1.00 93.81           C  
ATOM   4122  O   LYS A 569     -18.605   2.094  -9.656  1.00 93.81           O  
ATOM   4123  CG  LYS A 569     -22.384  -0.037  -8.353  1.00 93.81           C  
ATOM   4124  CD  LYS A 569     -23.797   0.496  -8.114  1.00 93.81           C  
ATOM   4125  CE  LYS A 569     -24.805  -0.629  -8.355  1.00 93.81           C  
ATOM   4126  NZ  LYS A 569     -26.196  -0.164  -8.139  1.00 93.81           N  
ATOM   4127  N   GLU A 570     -18.632   2.395  -7.426  1.00 95.19           N  
ATOM   4128  CA  GLU A 570     -17.883   3.646  -7.414  1.00 95.19           C  
ATOM   4129  C   GLU A 570     -16.394   3.444  -7.736  1.00 95.19           C  
ATOM   4130  CB  GLU A 570     -18.080   4.317  -6.051  1.00 95.19           C  
ATOM   4131  O   GLU A 570     -15.763   4.358  -8.256  1.00 95.19           O  
ATOM   4132  CG  GLU A 570     -19.527   4.759  -5.734  1.00 95.19           C  
ATOM   4133  CD  GLU A 570     -20.011   5.984  -6.520  1.00 95.19           C  
ATOM   4134  OE1 GLU A 570     -21.136   6.475  -6.256  1.00 95.19           O  
ATOM   4135  OE2 GLU A 570     -19.263   6.503  -7.373  1.00 95.19           O  
ATOM   4136  N   MET A 571     -15.834   2.245  -7.522  1.00 93.12           N  
ATOM   4137  CA  MET A 571     -14.441   1.946  -7.891  1.00 93.12           C  
ATOM   4138  C   MET A 571     -14.207   1.809  -9.407  1.00 93.12           C  
ATOM   4139  CB  MET A 571     -13.946   0.697  -7.140  1.00 93.12           C  
ATOM   4140  O   MET A 571     -13.070   1.928  -9.862  1.00 93.12           O  
ATOM   4141  CG  MET A 571     -14.559  -0.614  -7.653  1.00 93.12           C  
ATOM   4142  SD  MET A 571     -14.014  -2.091  -6.754  1.00 93.12           S  
ATOM   4143  CE  MET A 571     -14.769  -3.374  -7.785  1.00 93.12           C  
ATOM   4144  N   LEU A 572     -15.257   1.549 -10.201  1.00 92.31           N  
ATOM   4145  CA  LEU A 572     -15.112   1.218 -11.625  1.00 92.31           C  
ATOM   4146  C   LEU A 572     -14.595   2.384 -12.466  1.00 92.31           C  
ATOM   4147  CB  LEU A 572     -16.451   0.747 -12.215  1.00 92.31           C  
ATOM   4148  O   LEU A 572     -13.701   2.193 -13.283  1.00 92.31           O  
ATOM   4149  CG  LEU A 572     -16.932  -0.641 -11.769  1.00 92.31           C  
ATOM   4150  CD1 LEU A 572     -18.228  -0.953 -12.523  1.00 92.31           C  
ATOM   4151  CD2 LEU A 572     -15.918  -1.748 -12.074  1.00 92.31           C  
ATOM   4152  N   LEU A 573     -15.158   3.578 -12.284  1.00 94.62           N  
ATOM   4153  CA  LEU A 573     -14.772   4.758 -13.057  1.00 94.62           C  
ATOM   4154  C   LEU A 573     -13.325   5.209 -12.777  1.00 94.62           C  
ATOM   4155  CB  LEU A 573     -15.809   5.876 -12.847  1.00 94.62           C  
ATOM   4156  O   LEU A 573     -12.558   5.293 -13.737  1.00 94.62           O  
ATOM   4157  CG  LEU A 573     -15.487   7.168 -13.622  1.00 94.62           C  
ATOM   4158  CD1 LEU A 573     -15.531   6.954 -15.137  1.00 94.62           C  
ATOM   4159  CD2 LEU A 573     -16.504   8.248 -13.256  1.00 94.62           C  
ATOM   4160  N   PRO A 574     -12.912   5.475 -11.519  1.00 93.88           N  
ATOM   4161  CA  PRO A 574     -11.541   5.891 -11.234  1.00 93.88           C  
ATOM   4162  C   PRO A 574     -10.524   4.820 -11.646  1.00 93.88           C  
ATOM   4163  CB  PRO A 574     -11.508   6.197  -9.730  1.00 93.88           C  
ATOM   4164  O   PRO A 574      -9.514   5.150 -12.267  1.00 93.88           O  
ATOM   4165  CG  PRO A 574     -12.667   5.395  -9.154  1.00 93.88           C  
ATOM   4166  CD  PRO A 574     -13.685   5.429 -10.285  1.00 93.88           C  
ATOM   4167  N   GLY A 575     -10.811   3.540 -11.375  1.00 91.88           N  
ATOM   4168  CA  GLY A 575      -9.925   2.442 -11.763  1.00 91.88           C  
ATOM   4169  C   GLY A 575      -9.844   2.242 -13.280  1.00 91.88           C  
ATOM   4170  O   GLY A 575      -8.760   2.065 -13.829  1.00 91.88           O  
ATOM   4171  N   GLY A 576     -10.976   2.339 -13.980  1.00 93.44           N  
ATOM   4172  CA  GLY A 576     -11.034   2.230 -15.437  1.00 93.44           C  
ATOM   4173  C   GLY A 576     -10.286   3.359 -16.146  1.00 93.44           C  
ATOM   4174  O   GLY A 576      -9.573   3.097 -17.112  1.00 93.44           O  
ATOM   4175  N   LEU A 577     -10.385   4.599 -15.652  1.00 95.44           N  
ATOM   4176  CA  LEU A 577      -9.670   5.743 -16.228  1.00 95.44           C  
ATOM   4177  C   LEU A 577      -8.150   5.628 -16.080  1.00 95.44           C  
ATOM   4178  CB  LEU A 577     -10.165   7.051 -15.590  1.00 95.44           C  
ATOM   4179  O   LEU A 577      -7.439   5.941 -17.032  1.00 95.44           O  
ATOM   4180  CG  LEU A 577     -11.551   7.505 -16.075  1.00 95.44           C  
ATOM   4181  CD1 LEU A 577     -12.021   8.687 -15.229  1.00 95.44           C  
ATOM   4182  CD2 LEU A 577     -11.534   7.949 -17.540  1.00 95.44           C  
ATOM   4183  N   ALA A 578      -7.658   5.126 -14.943  1.00 94.00           N  
ATOM   4184  CA  ALA A 578      -6.224   4.922 -14.715  1.00 94.00           C  
ATOM   4185  C   ALA A 578      -5.584   3.930 -15.705  1.00 94.00           C  
ATOM   4186  CB  ALA A 578      -6.030   4.451 -13.270  1.00 94.00           C  
ATOM   4187  O   ALA A 578      -4.368   3.889 -15.835  1.00 94.00           O  
ATOM   4188  N   ILE A 579      -6.389   3.132 -16.410  1.00 92.75           N  
ATOM   4189  CA  ILE A 579      -5.906   2.143 -17.378  1.00 92.75           C  
ATOM   4190  C   ILE A 579      -6.252   2.565 -18.807  1.00 92.75           C  
ATOM   4191  CB  ILE A 579      -6.438   0.752 -16.981  1.00 92.75           C  
ATOM   4192  O   ILE A 579      -5.422   2.458 -19.703  1.00 92.75           O  
ATOM   4193  CG1 ILE A 579      -5.843   0.386 -15.596  1.00 92.75           C  
ATOM   4194  CG2 ILE A 579      -6.050  -0.275 -18.056  1.00 92.75           C  
ATOM   4195  CD1 ILE A 579      -6.416  -0.841 -14.896  1.00 92.75           C  
ATOM   4196  N   ALA A 580      -7.450   3.109 -19.025  1.00 95.38           N  
ATOM   4197  CA  ALA A 580      -7.876   3.576 -20.337  1.00 95.38           C  
ATOM   4198  C   ALA A 580      -7.081   4.800 -20.819  1.00 95.38           C  
ATOM   4199  CB  ALA A 580      -9.379   3.869 -20.287  1.00 95.38           C  
ATOM   4200  O   ALA A 580      -6.760   4.866 -22.000  1.00 95.38           O  
ATOM   4201  N   LEU A 581      -6.753   5.759 -19.941  1.00 97.12           N  
ATOM   4202  CA  LEU A 581      -6.055   6.985 -20.348  1.00 97.12           C  
ATOM   4203  C   LEU A 581      -4.640   6.725 -20.887  1.00 97.12           C  
ATOM   4204  CB  LEU A 581      -6.049   8.028 -19.218  1.00 97.12           C  
ATOM   4205  O   LEU A 581      -4.364   7.224 -21.976  1.00 97.12           O  
ATOM   4206  CG  LEU A 581      -7.409   8.685 -18.944  1.00 97.12           C  
ATOM   4207  CD1 LEU A 581      -7.281   9.569 -17.706  1.00 97.12           C  
ATOM   4208  CD2 LEU A 581      -7.886   9.561 -20.105  1.00 97.12           C  
ATOM   4209  N   PRO A 582      -3.774   5.923 -20.228  1.00 97.00           N  
ATOM   4210  CA  PRO A 582      -2.489   5.542 -20.809  1.00 97.00           C  
ATOM   4211  C   PRO A 582      -2.608   4.929 -22.206  1.00 97.00           C  
ATOM   4212  CB  PRO A 582      -1.877   4.537 -19.833  1.00 97.00           C  
ATOM   4213  O   PRO A 582      -1.851   5.296 -23.095  1.00 97.00           O  
ATOM   4214  CG  PRO A 582      -2.456   4.958 -18.492  1.00 97.00           C  
ATOM   4215  CD  PRO A 582      -3.855   5.445 -18.851  1.00 97.00           C  
ATOM   4216  N   LEU A 583      -3.594   4.051 -22.426  1.00 96.56           N  
ATOM   4217  CA  LEU A 583      -3.824   3.434 -23.735  1.00 96.56           C  
ATOM   4218  C   LEU A 583      -4.285   4.461 -24.775  1.00 96.56           C  
ATOM   4219  CB  LEU A 583      -4.853   2.297 -23.608  1.00 96.56           C  
ATOM   4220  O   LEU A 583      -3.734   4.517 -25.867  1.00 96.56           O  
ATOM   4221  CG  LEU A 583      -4.417   1.124 -22.715  1.00 96.56           C  
ATOM   4222  CD1 LEU A 583      -5.563   0.115 -22.598  1.00 96.56           C  
ATOM   4223  CD2 LEU A 583      -3.197   0.400 -23.271  1.00 96.56           C  
ATOM   4224  N   ILE A 584      -5.281   5.286 -24.438  1.00 97.62           N  
ATOM   4225  CA  ILE A 584      -5.823   6.311 -25.343  1.00 97.62           C  
ATOM   4226  C   ILE A 584      -4.734   7.304 -25.749  1.00 97.62           C  
ATOM   4227  CB  ILE A 584      -7.023   7.034 -24.683  1.00 97.62           C  
ATOM   4228  O   ILE A 584      -4.643   7.653 -26.922  1.00 97.62           O  
ATOM   4229  CG1 ILE A 584      -8.237   6.083 -24.583  1.00 97.62           C  
ATOM   4230  CG2 ILE A 584      -7.431   8.301 -25.464  1.00 97.62           C  
ATOM   4231  CD1 ILE A 584      -9.319   6.572 -23.609  1.00 97.62           C  
ATOM   4232  N   ILE A 585      -3.926   7.762 -24.789  1.00 98.00           N  
ATOM   4233  CA  ILE A 585      -2.852   8.720 -25.051  1.00 98.00           C  
ATOM   4234  C   ILE A 585      -1.702   8.033 -25.791  1.00 98.00           C  
ATOM   4235  CB  ILE A 585      -2.397   9.425 -23.755  1.00 98.00           C  
ATOM   4236  O   ILE A 585      -1.203   8.613 -26.739  1.00 98.00           O  
ATOM   4237  CG1 ILE A 585      -3.570  10.208 -23.115  1.00 98.00           C  
ATOM   4238  CG2 ILE A 585      -1.243  10.403 -24.047  1.00 98.00           C  
ATOM   4239  CD1 ILE A 585      -3.268  10.724 -21.703  1.00 98.00           C  
ATOM   4240  N   GLY A 586      -1.330   6.799 -25.442  1.00 96.75           N  
ATOM   4241  CA  GLY A 586      -0.267   6.062 -26.134  1.00 96.75           C  
ATOM   4242  C   GLY A 586      -0.555   5.830 -27.614  1.00 96.75           C  
ATOM   4243  O   GLY A 586       0.289   6.129 -28.447  1.00 96.75           O  
ATOM   4244  N   PHE A 587      -1.773   5.397 -27.956  1.00 96.56           N  
ATOM   4245  CA  PHE A 587      -2.199   5.266 -29.357  1.00 96.56           C  
ATOM   4246  C   PHE A 587      -2.398   6.611 -30.069  1.00 96.56           C  
ATOM   4247  CB  PHE A 587      -3.505   4.461 -29.431  1.00 96.56           C  
ATOM   4248  O   PHE A 587      -2.522   6.640 -31.294  1.00 96.56           O  
ATOM   4249  CG  PHE A 587      -3.341   2.974 -29.206  1.00 96.56           C  
ATOM   4250  CD1 PHE A 587      -2.585   2.213 -30.115  1.00 96.56           C  
ATOM   4251  CD2 PHE A 587      -3.957   2.340 -28.111  1.00 96.56           C  
ATOM   4252  CE1 PHE A 587      -2.433   0.832 -29.916  1.00 96.56           C  
ATOM   4253  CE2 PHE A 587      -3.775   0.963 -27.893  1.00 96.56           C  
ATOM   4254  CZ  PHE A 587      -3.006   0.210 -28.796  1.00 96.56           C  
ATOM   4255  N   TRP A 588      -2.497   7.711 -29.320  1.00 96.81           N  
ATOM   4256  CA  TRP A 588      -2.505   9.049 -29.897  1.00 96.81           C  
ATOM   4257  C   TRP A 588      -1.078   9.511 -30.202  1.00 96.81           C  
ATOM   4258  CB  TRP A 588      -3.272  10.019 -28.985  1.00 96.81           C  
ATOM   4259  O   TRP A 588      -0.810   9.878 -31.344  1.00 96.81           O  
ATOM   4260  CG  TRP A 588      -3.185  11.471 -29.344  1.00 96.81           C  
ATOM   4261  CD1 TRP A 588      -2.979  11.971 -30.585  1.00 96.81           C  
ATOM   4262  CD2 TRP A 588      -3.190  12.627 -28.450  1.00 96.81           C  
ATOM   4263  CE2 TRP A 588      -2.979  13.802 -29.233  1.00 96.81           C  
ATOM   4264  CE3 TRP A 588      -3.315  12.801 -27.054  1.00 96.81           C  
ATOM   4265  NE1 TRP A 588      -2.837  13.340 -30.522  1.00 96.81           N  
ATOM   4266  CH2 TRP A 588      -3.043  15.220 -27.275  1.00 96.81           C  
ATOM   4267  CZ2 TRP A 588      -2.907  15.082 -28.667  1.00 96.81           C  
ATOM   4268  CZ3 TRP A 588      -3.244  14.082 -26.472  1.00 96.81           C  
ATOM   4269  N   ASP A 589      -0.199   9.505 -29.200  1.00 96.88           N  
ATOM   4270  CA  ASP A 589       1.187   9.953 -29.291  1.00 96.88           C  
ATOM   4271  C   ASP A 589       2.006   9.468 -28.071  1.00 96.88           C  
ATOM   4272  CB  ASP A 589       1.183  11.482 -29.395  1.00 96.88           C  
ATOM   4273  O   ASP A 589       1.640   9.690 -26.907  1.00 96.88           O  
ATOM   4274  CG  ASP A 589       2.584  12.007 -29.648  1.00 96.88           C  
ATOM   4275  OD1 ASP A 589       3.259  12.270 -28.629  1.00 96.88           O  
ATOM   4276  OD2 ASP A 589       2.937  12.134 -30.838  1.00 96.88           O  
ATOM   4277  N   LYS A 590       3.131   8.788 -28.321  1.00 96.25           N  
ATOM   4278  CA  LYS A 590       3.950   8.164 -27.268  1.00 96.25           C  
ATOM   4279  C   LYS A 590       4.747   9.193 -26.455  1.00 96.25           C  
ATOM   4280  CB  LYS A 590       4.829   7.058 -27.879  1.00 96.25           C  
ATOM   4281  O   LYS A 590       4.970   8.989 -25.259  1.00 96.25           O  
ATOM   4282  CG  LYS A 590       5.859   7.616 -28.870  1.00 96.25           C  
ATOM   4283  CD  LYS A 590       6.730   6.532 -29.488  1.00 96.25           C  
ATOM   4284  CE  LYS A 590       7.827   7.202 -30.318  1.00 96.25           C  
ATOM   4285  NZ  LYS A 590       8.804   6.192 -30.781  1.00 96.25           N  
ATOM   4286  N   GLU A 591       5.130  10.317 -27.051  1.00 96.50           N  
ATOM   4287  CA  GLU A 591       5.786  11.436 -26.379  1.00 96.50           C  
ATOM   4288  C   GLU A 591       4.801  12.175 -25.455  1.00 96.50           C  
ATOM   4289  CB  GLU A 591       6.418  12.387 -27.415  1.00 96.50           C  
ATOM   4290  O   GLU A 591       5.135  12.478 -24.304  1.00 96.50           O  
ATOM   4291  CG  GLU A 591       7.631  11.818 -28.180  1.00 96.50           C  
ATOM   4292  CD  GLU A 591       7.327  10.822 -29.319  1.00 96.50           C  
ATOM   4293  OE1 GLU A 591       8.307  10.253 -29.859  1.00 96.50           O  
ATOM   4294  OE2 GLU A 591       6.146  10.535 -29.599  1.00 96.50           O  
ATOM   4295  N   ALA A 592       3.551  12.370 -25.888  1.00 97.81           N  
ATOM   4296  CA  ALA A 592       2.469  12.871 -25.044  1.00 97.81           C  
ATOM   4297  C   ALA A 592       2.179  11.920 -23.877  1.00 97.81           C  
ATOM   4298  CB  ALA A 592       1.208  13.094 -25.886  1.00 97.81           C  
ATOM   4299  O   ALA A 592       1.980  12.372 -22.745  1.00 97.81           O  
ATOM   4300  N   LEU A 593       2.214  10.603 -24.103  1.00 98.12           N  
ATOM   4301  CA  LEU A 593       2.122   9.625 -23.018  1.00 98.12           C  
ATOM   4302  C   LEU A 593       3.297   9.764 -22.042  1.00 98.12           C  
ATOM   4303  CB  LEU A 593       2.021   8.209 -23.604  1.00 98.12           C  
ATOM   4304  O   LEU A 593       3.091   9.744 -20.828  1.00 98.12           O  
ATOM   4305  CG  LEU A 593       1.906   7.105 -22.539  1.00 98.12           C  
ATOM   4306  CD1 LEU A 593       0.685   7.308 -21.636  1.00 98.12           C  
ATOM   4307  CD2 LEU A 593       1.776   5.755 -23.232  1.00 98.12           C  
ATOM   4308  N   GLY A 594       4.512   9.984 -22.547  1.00 97.06           N  
ATOM   4309  CA  GLY A 594       5.679  10.283 -21.720  1.00 97.06           C  
ATOM   4310  C   GLY A 594       5.466  11.510 -20.825  1.00 97.06           C  
ATOM   4311  O   GLY A 594       5.692  11.449 -19.614  1.00 97.06           O  
ATOM   4312  N   GLY A 595       4.945  12.601 -21.392  1.00 97.38           N  
ATOM   4313  CA  GLY A 595       4.544  13.787 -20.634  1.00 97.38           C  
ATOM   4314  C   GLY A 595       3.473  13.480 -19.581  1.00 97.38           C  
ATOM   4315  O   GLY A 595       3.601  13.889 -18.425  1.00 97.38           O  
ATOM   4316  N   PHE A 596       2.446  12.709 -19.949  1.00 98.06           N  
ATOM   4317  CA  PHE A 596       1.357  12.301 -19.058  1.00 98.06           C  
ATOM   4318  C   PHE A 596       1.866  11.537 -17.833  1.00 98.06           C  
ATOM   4319  CB  PHE A 596       0.316  11.506 -19.861  1.00 98.06           C  
ATOM   4320  O   PHE A 596       1.526  11.887 -16.701  1.00 98.06           O  
ATOM   4321  CG  PHE A 596      -0.830  10.967 -19.031  1.00 98.06           C  
ATOM   4322  CD1 PHE A 596      -0.770   9.664 -18.506  1.00 98.06           C  
ATOM   4323  CD2 PHE A 596      -1.952  11.772 -18.772  1.00 98.06           C  
ATOM   4324  CE1 PHE A 596      -1.823   9.177 -17.713  1.00 98.06           C  
ATOM   4325  CE2 PHE A 596      -3.000  11.292 -17.966  1.00 98.06           C  
ATOM   4326  CZ  PHE A 596      -2.933   9.993 -17.432  1.00 98.06           C  
ATOM   4327  N   LEU A 597       2.746  10.556 -18.035  1.00 97.31           N  
ATOM   4328  CA  LEU A 597       3.349   9.790 -16.944  1.00 97.31           C  
ATOM   4329  C   LEU A 597       4.199  10.673 -16.023  1.00 97.31           C  
ATOM   4330  CB  LEU A 597       4.193   8.654 -17.537  1.00 97.31           C  
ATOM   4331  O   LEU A 597       4.076  10.574 -14.800  1.00 97.31           O  
ATOM   4332  CG  LEU A 597       3.392   7.592 -18.308  1.00 97.31           C  
ATOM   4333  CD1 LEU A 597       4.380   6.604 -18.923  1.00 97.31           C  
ATOM   4334  CD2 LEU A 597       2.394   6.861 -17.411  1.00 97.31           C  
ATOM   4335  N   ALA A 598       5.006  11.577 -16.586  1.00 95.75           N  
ATOM   4336  CA  ALA A 598       5.826  12.502 -15.806  1.00 95.75           C  
ATOM   4337  C   ALA A 598       4.970  13.450 -14.944  1.00 95.75           C  
ATOM   4338  CB  ALA A 598       6.739  13.274 -16.767  1.00 95.75           C  
ATOM   4339  O   ALA A 598       5.236  13.629 -13.753  1.00 95.75           O  
ATOM   4340  N   GLY A 599       3.905  14.018 -15.519  1.00 96.56           N  
ATOM   4341  CA  GLY A 599       2.992  14.916 -14.808  1.00 96.56           C  
ATOM   4342  C   GLY A 599       2.234  14.193 -13.697  1.00 96.56           C  
ATOM   4343  O   GLY A 599       2.159  14.678 -12.566  1.00 96.56           O  
ATOM   4344  N   SER A 600       1.733  12.992 -13.996  1.00 96.62           N  
ATOM   4345  CA  SER A 600       1.040  12.150 -13.022  1.00 96.62           C  
ATOM   4346  C   SER A 600       1.939  11.716 -11.870  1.00 96.62           C  
ATOM   4347  CB  SER A 600       0.475  10.914 -13.710  1.00 96.62           C  
ATOM   4348  O   SER A 600       1.485  11.717 -10.727  1.00 96.62           O  
ATOM   4349  OG  SER A 600      -0.720  11.239 -14.386  1.00 96.62           O  
ATOM   4350  N   LEU A 601       3.208  11.397 -12.136  1.00 95.19           N  
ATOM   4351  CA  LEU A 601       4.183  11.045 -11.106  1.00 95.19           C  
ATOM   4352  C   LEU A 601       4.398  12.195 -10.116  1.00 95.19           C  
ATOM   4353  CB  LEU A 601       5.493  10.623 -11.799  1.00 95.19           C  
ATOM   4354  O   LEU A 601       4.237  12.006  -8.909  1.00 95.19           O  
ATOM   4355  CG  LEU A 601       6.683  10.389 -10.851  1.00 95.19           C  
ATOM   4356  CD1 LEU A 601       6.385   9.302  -9.825  1.00 95.19           C  
ATOM   4357  CD2 LEU A 601       7.911   9.968 -11.656  1.00 95.19           C  
ATOM   4358  N   VAL A 602       4.738  13.387 -10.615  1.00 94.00           N  
ATOM   4359  CA  VAL A 602       5.089  14.532  -9.759  1.00 94.00           C  
ATOM   4360  C   VAL A 602       3.889  14.983  -8.929  1.00 94.00           C  
ATOM   4361  CB  VAL A 602       5.653  15.695 -10.599  1.00 94.00           C  
ATOM   4362  O   VAL A 602       3.990  15.120  -7.707  1.00 94.00           O  
ATOM   4363  CG1 VAL A 602       5.911  16.950  -9.751  1.00 94.00           C  
ATOM   4364  CG2 VAL A 602       6.985  15.298 -11.247  1.00 94.00           C  
ATOM   4365  N   THR A 603       2.738  15.193  -9.569  1.00 96.62           N  
ATOM   4366  CA  THR A 603       1.543  15.665  -8.865  1.00 96.62           C  
ATOM   4367  C   THR A 603       0.936  14.578  -7.984  1.00 96.62           C  
ATOM   4368  CB  THR A 603       0.503  16.193  -9.856  1.00 96.62           C  
ATOM   4369  O   THR A 603       0.528  14.858  -6.856  1.00 96.62           O  
ATOM   4370  CG2 THR A 603      -0.684  16.808  -9.124  1.00 96.62           C  
ATOM   4371  OG1 THR A 603       1.067  17.215 -10.646  1.00 96.62           O  
ATOM   4372  N   GLY A 604       0.906  13.333  -8.462  1.00 96.00           N  
ATOM   4373  CA  GLY A 604       0.361  12.209  -7.714  1.00 96.00           C  
ATOM   4374  C   GLY A 604       1.154  11.920  -6.444  1.00 96.00           C  
ATOM   4375  O   GLY A 604       0.547  11.740  -5.392  1.00 96.00           O  
ATOM   4376  N   PHE A 605       2.489  11.947  -6.496  1.00 94.88           N  
ATOM   4377  CA  PHE A 605       3.321  11.739  -5.308  1.00 94.88           C  
ATOM   4378  C   PHE A 605       3.059  12.800  -4.228  1.00 94.88           C  
ATOM   4379  CB  PHE A 605       4.799  11.733  -5.713  1.00 94.88           C  
ATOM   4380  O   PHE A 605       2.836  12.463  -3.063  1.00 94.88           O  
ATOM   4381  CG  PHE A 605       5.730  11.663  -4.520  1.00 94.88           C  
ATOM   4382  CD1 PHE A 605       6.431  12.807  -4.093  1.00 94.88           C  
ATOM   4383  CD2 PHE A 605       5.845  10.466  -3.791  1.00 94.88           C  
ATOM   4384  CE1 PHE A 605       7.245  12.747  -2.947  1.00 94.88           C  
ATOM   4385  CE2 PHE A 605       6.682  10.402  -2.664  1.00 94.88           C  
ATOM   4386  CZ  PHE A 605       7.372  11.545  -2.234  1.00 94.88           C  
ATOM   4387  N   LEU A 606       3.029  14.079  -4.620  1.00 95.94           N  
ATOM   4388  CA  LEU A 606       2.732  15.190  -3.713  1.00 95.94           C  
ATOM   4389  C   LEU A 606       1.356  15.039  -3.060  1.00 95.94           C  
ATOM   4390  CB  LEU A 606       2.803  16.510  -4.502  1.00 95.94           C  
ATOM   4391  O   LEU A 606       1.239  15.169  -1.842  1.00 95.94           O  
ATOM   4392  CG  LEU A 606       4.228  17.057  -4.675  1.00 95.94           C  
ATOM   4393  CD1 LEU A 606       4.217  18.180  -5.712  1.00 95.94           C  
ATOM   4394  CD2 LEU A 606       4.749  17.629  -3.352  1.00 95.94           C  
ATOM   4395  N   LEU A 607       0.327  14.735  -3.857  1.00 96.94           N  
ATOM   4396  CA  LEU A 607      -1.035  14.540  -3.362  1.00 96.94           C  
ATOM   4397  C   LEU A 607      -1.159  13.315  -2.453  1.00 96.94           C  
ATOM   4398  CB  LEU A 607      -2.003  14.424  -4.548  1.00 96.94           C  
ATOM   4399  O   LEU A 607      -1.882  13.380  -1.462  1.00 96.94           O  
ATOM   4400  CG  LEU A 607      -2.398  15.758  -5.202  1.00 96.94           C  
ATOM   4401  CD1 LEU A 607      -3.355  15.459  -6.354  1.00 96.94           C  
ATOM   4402  CD2 LEU A 607      -3.118  16.700  -4.232  1.00 96.94           C  
ATOM   4403  N   ALA A 608      -0.453  12.226  -2.760  1.00 95.12           N  
ATOM   4404  CA  ALA A 608      -0.457  11.014  -1.951  1.00 95.12           C  
ATOM   4405  C   ALA A 608       0.038  11.296  -0.525  1.00 95.12           C  
ATOM   4406  CB  ALA A 608       0.400   9.952  -2.648  1.00 95.12           C  
ATOM   4407  O   ALA A 608      -0.673  10.997   0.435  1.00 95.12           O  
ATOM   4408  N   ILE A 609       1.215  11.926  -0.388  1.00 95.00           N  
ATOM   4409  CA  ILE A 609       1.786  12.287   0.920  1.00 95.00           C  
ATOM   4410  C   ILE A 609       0.907  13.313   1.634  1.00 95.00           C  
ATOM   4411  CB  ILE A 609       3.231  12.823   0.777  1.00 95.00           C  
ATOM   4412  O   ILE A 609       0.596  13.138   2.810  1.00 95.00           O  
ATOM   4413  CG1 ILE A 609       4.225  11.774   0.236  1.00 95.00           C  
ATOM   4414  CG2 ILE A 609       3.750  13.358   2.123  1.00 95.00           C  
ATOM   4415  CD1 ILE A 609       4.478  10.565   1.153  1.00 95.00           C  
ATOM   4416  N   PHE A 610       0.485  14.364   0.923  1.00 96.25           N  
ATOM   4417  CA  PHE A 610      -0.383  15.402   1.475  1.00 96.25           C  
ATOM   4418  C   PHE A 610      -1.643  14.799   2.105  1.00 96.25           C  
ATOM   4419  CB  PHE A 610      -0.747  16.403   0.366  1.00 96.25           C  
ATOM   4420  O   PHE A 610      -1.915  15.045   3.277  1.00 96.25           O  
ATOM   4421  CG  PHE A 610      -2.026  17.179   0.617  1.00 96.25           C  
ATOM   4422  CD1 PHE A 610      -3.150  16.981  -0.207  1.00 96.25           C  
ATOM   4423  CD2 PHE A 610      -2.125  18.030   1.728  1.00 96.25           C  
ATOM   4424  CE1 PHE A 610      -4.360  17.638   0.080  1.00 96.25           C  
ATOM   4425  CE2 PHE A 610      -3.327  18.693   2.011  1.00 96.25           C  
ATOM   4426  CZ  PHE A 610      -4.447  18.500   1.187  1.00 96.25           C  
ATOM   4427  N   MET A 611      -2.385  13.986   1.349  1.00 96.31           N  
ATOM   4428  CA  MET A 611      -3.638  13.407   1.825  1.00 96.31           C  
ATOM   4429  C   MET A 611      -3.408  12.411   2.965  1.00 96.31           C  
ATOM   4430  CB  MET A 611      -4.383  12.739   0.663  1.00 96.31           C  
ATOM   4431  O   MET A 611      -4.101  12.482   3.979  1.00 96.31           O  
ATOM   4432  CG  MET A 611      -4.983  13.754  -0.316  1.00 96.31           C  
ATOM   4433  SD  MET A 611      -6.070  13.000  -1.557  1.00 96.31           S  
ATOM   4434  CE  MET A 611      -4.854  12.251  -2.666  1.00 96.31           C  
ATOM   4435  N   ALA A 612      -2.417  11.522   2.832  1.00 92.88           N  
ATOM   4436  CA  ALA A 612      -2.107  10.538   3.865  1.00 92.88           C  
ATOM   4437  C   ALA A 612      -1.756  11.206   5.204  1.00 92.88           C  
ATOM   4438  CB  ALA A 612      -0.978   9.630   3.362  1.00 92.88           C  
ATOM   4439  O   ALA A 612      -2.320  10.847   6.239  1.00 92.88           O  
ATOM   4440  N   ASN A 613      -0.885  12.218   5.177  1.00 94.38           N  
ATOM   4441  CA  ASN A 613      -0.411  12.874   6.392  1.00 94.38           C  
ATOM   4442  C   ASN A 613      -1.425  13.863   6.969  1.00 94.38           C  
ATOM   4443  CB  ASN A 613       0.949  13.530   6.122  1.00 94.38           C  
ATOM   4444  O   ASN A 613      -1.551  13.924   8.186  1.00 94.38           O  
ATOM   4445  CG  ASN A 613       2.062  12.514   5.935  1.00 94.38           C  
ATOM   4446  ND2 ASN A 613       3.210  12.941   5.478  1.00 94.38           N  
ATOM   4447  OD1 ASN A 613       1.940  11.336   6.213  1.00 94.38           O  
ATOM   4448  N   SER A 614      -2.185  14.598   6.146  1.00 96.12           N  
ATOM   4449  CA  SER A 614      -3.284  15.430   6.660  1.00 96.12           C  
ATOM   4450  C   SER A 614      -4.315  14.581   7.401  1.00 96.12           C  
ATOM   4451  CB  SER A 614      -3.999  16.193   5.542  1.00 96.12           C  
ATOM   4452  O   SER A 614      -4.664  14.906   8.533  1.00 96.12           O  
ATOM   4453  OG  SER A 614      -3.250  17.312   5.121  1.00 96.12           O  
ATOM   4454  N   GLY A 615      -4.753  13.470   6.797  1.00 93.38           N  
ATOM   4455  CA  GLY A 615      -5.715  12.578   7.436  1.00 93.38           C  
ATOM   4456  C   GLY A 615      -5.176  11.946   8.718  1.00 93.38           C  
ATOM   4457  O   GLY A 615      -5.852  11.998   9.741  1.00 93.38           O  
ATOM   4458  N   GLY A 616      -3.951  11.408   8.698  1.00 90.81           N  
ATOM   4459  CA  GLY A 616      -3.338  10.831   9.900  1.00 90.81           C  
ATOM   4460  C   GLY A 616      -3.132  11.853  11.025  1.00 90.81           C  
ATOM   4461  O   GLY A 616      -3.306  11.530  12.196  1.00 90.81           O  
ATOM   4462  N   ALA A 617      -2.812  13.104  10.683  1.00 93.69           N  
ATOM   4463  CA  ALA A 617      -2.654  14.168  11.667  1.00 93.69           C  
ATOM   4464  C   ALA A 617      -3.985  14.573  12.319  1.00 93.69           C  
ATOM   4465  CB  ALA A 617      -1.981  15.365  10.992  1.00 93.69           C  
ATOM   4466  O   ALA A 617      -4.001  14.865  13.513  1.00 93.69           O  
ATOM   4467  N   TRP A 618      -5.095  14.592  11.570  1.00 95.19           N  
ATOM   4468  CA  TRP A 618      -6.417  14.860  12.146  1.00 95.19           C  
ATOM   4469  C   TRP A 618      -6.895  13.741  13.070  1.00 95.19           C  
ATOM   4470  CB  TRP A 618      -7.451  15.114  11.051  1.00 95.19           C  
ATOM   4471  O   TRP A 618      -7.361  14.041  14.168  1.00 95.19           O  
ATOM   4472  CG  TRP A 618      -7.341  16.423  10.337  1.00 95.19           C  
ATOM   4473  CD1 TRP A 618      -7.211  17.635  10.921  1.00 95.19           C  
ATOM   4474  CD2 TRP A 618      -7.392  16.675   8.904  1.00 95.19           C  
ATOM   4475  CE2 TRP A 618      -7.266  18.073   8.687  1.00 95.19           C  
ATOM   4476  CE3 TRP A 618      -7.552  15.865   7.765  1.00 95.19           C  
ATOM   4477  NE1 TRP A 618      -7.191  18.619   9.955  1.00 95.19           N  
ATOM   4478  CH2 TRP A 618      -7.379  17.777   6.277  1.00 95.19           C  
ATOM   4479  CZ2 TRP A 618      -7.252  18.615   7.398  1.00 95.19           C  
ATOM   4480  CZ3 TRP A 618      -7.540  16.395   6.463  1.00 95.19           C  
ATOM   4481  N   ASP A 619      -6.715  12.482  12.671  1.00 88.94           N  
ATOM   4482  CA  ASP A 619      -7.054  11.324  13.506  1.00 88.94           C  
ATOM   4483  C   ASP A 619      -6.290  11.351  14.834  1.00 88.94           C  
ATOM   4484  CB  ASP A 619      -6.723  10.041  12.739  1.00 88.94           C  
ATOM   4485  O   ASP A 619      -6.870  11.331  15.919  1.00 88.94           O  
ATOM   4486  CG  ASP A 619      -7.096   8.773  13.516  1.00 88.94           C  
ATOM   4487  OD1 ASP A 619      -8.023   8.802  14.362  1.00 88.94           O  
ATOM   4488  OD2 ASP A 619      -6.381   7.774  13.285  1.00 88.94           O  
ATOM   4489  N   ASN A 620      -4.970  11.530  14.776  1.00 89.00           N  
ATOM   4490  CA  ASN A 620      -4.167  11.574  15.993  1.00 89.00           C  
ATOM   4491  C   ASN A 620      -4.383  12.858  16.810  1.00 89.00           C  
ATOM   4492  CB  ASN A 620      -2.706  11.307  15.623  1.00 89.00           C  
ATOM   4493  O   ASN A 620      -4.211  12.840  18.028  1.00 89.00           O  
ATOM   4494  CG  ASN A 620      -2.467   9.835  15.308  1.00 89.00           C  
ATOM   4495  ND2 ASN A 620      -1.495   9.511  14.496  1.00 89.00           N  
ATOM   4496  OD1 ASN A 620      -3.116   8.940  15.812  1.00 89.00           O  
ATOM   4497  N   ALA A 621      -4.832  13.959  16.199  1.00 92.75           N  
ATOM   4498  CA  ALA A 621      -5.282  15.131  16.949  1.00 92.75           C  
ATOM   4499  C   ALA A 621      -6.575  14.838  17.735  1.00 92.75           C  
ATOM   4500  CB  ALA A 621      -5.453  16.319  15.995  1.00 92.75           C  
ATOM   4501  O   ALA A 621      -6.695  15.269  18.885  1.00 92.75           O  
ATOM   4502  N   LYS A 622      -7.517  14.077  17.153  1.00 89.88           N  
ATOM   4503  CA  LYS A 622      -8.707  13.558  17.850  1.00 89.88           C  
ATOM   4504  C   LYS A 622      -8.287  12.652  19.010  1.00 89.88           C  
ATOM   4505  CB  LYS A 622      -9.642  12.862  16.836  1.00 89.88           C  
ATOM   4506  O   LYS A 622      -8.626  12.971  20.151  1.00 89.88           O  
ATOM   4507  CG  LYS A 622     -10.855  12.130  17.446  1.00 89.88           C  
ATOM   4508  CD  LYS A 622     -11.368  10.989  16.541  1.00 89.88           C  
ATOM   4509  CE  LYS A 622     -10.386   9.798  16.503  1.00 89.88           C  
ATOM   4510  NZ  LYS A 622     -10.669   8.826  15.413  1.00 89.88           N  
ATOM   4511  N   LYS A 623      -7.469  11.623  18.753  1.00 84.44           N  
ATOM   4512  CA  LYS A 623      -6.987  10.685  19.786  1.00 84.44           C  
ATOM   4513  C   LYS A 623      -6.251  11.392  20.929  1.00 84.44           C  
ATOM   4514  CB  LYS A 623      -6.105   9.589  19.160  1.00 84.44           C  
ATOM   4515  O   LYS A 623      -6.470  11.086  22.100  1.00 84.44           O  
ATOM   4516  CG  LYS A 623      -6.917   8.632  18.271  1.00 84.44           C  
ATOM   4517  CD  LYS A 623      -6.117   7.392  17.838  1.00 84.44           C  
ATOM   4518  CE  LYS A 623      -7.069   6.418  17.126  1.00 84.44           C  
ATOM   4519  NZ  LYS A 623      -6.496   5.062  16.945  1.00 84.44           N  
ATOM   4520  N   TYR A 624      -5.448  12.410  20.622  1.00 89.00           N  
ATOM   4521  CA  TYR A 624      -4.783  13.232  21.635  1.00 89.00           C  
ATOM   4522  C   TYR A 624      -5.776  13.940  22.574  1.00 89.00           C  
ATOM   4523  CB  TYR A 624      -3.888  14.255  20.928  1.00 89.00           C  
ATOM   4524  O   TYR A 624      -5.572  13.972  23.790  1.00 89.00           O  
ATOM   4525  CG  TYR A 624      -3.159  15.185  21.875  1.00 89.00           C  
ATOM   4526  CD1 TYR A 624      -3.600  16.512  22.026  1.00 89.00           C  
ATOM   4527  CD2 TYR A 624      -2.073  14.711  22.635  1.00 89.00           C  
ATOM   4528  CE1 TYR A 624      -2.949  17.379  22.920  1.00 89.00           C  
ATOM   4529  CE2 TYR A 624      -1.431  15.567  23.551  1.00 89.00           C  
ATOM   4530  OH  TYR A 624      -1.280  17.727  24.598  1.00 89.00           O  
ATOM   4531  CZ  TYR A 624      -1.870  16.901  23.695  1.00 89.00           C  
ATOM   4532  N   ILE A 625      -6.870  14.496  22.041  1.00 91.12           N  
ATOM   4533  CA  ILE A 625      -7.920  15.136  22.851  1.00 91.12           C  
ATOM   4534  C   ILE A 625      -8.682  14.089  23.670  1.00 91.12           C  
ATOM   4535  CB  ILE A 625      -8.862  15.978  21.958  1.00 91.12           C  
ATOM   4536  O   ILE A 625      -8.980  14.333  24.842  1.00 91.12           O  
ATOM   4537  CG1 ILE A 625      -8.090  17.191  21.392  1.00 91.12           C  
ATOM   4538  CG2 ILE A 625     -10.097  16.474  22.742  1.00 91.12           C  
ATOM   4539  CD1 ILE A 625      -8.785  17.856  20.201  1.00 91.12           C  
ATOM   4540  N   GLU A 626      -8.961  12.922  23.091  1.00 83.62           N  
ATOM   4541  CA  GLU A 626      -9.613  11.796  23.770  1.00 83.62           C  
ATOM   4542  C   GLU A 626      -8.795  11.267  24.954  1.00 83.62           C  
ATOM   4543  CB  GLU A 626      -9.861  10.668  22.766  1.00 83.62           C  
ATOM   4544  O   GLU A 626      -9.373  10.934  25.989  1.00 83.62           O  
ATOM   4545  CG  GLU A 626     -10.942  11.050  21.750  1.00 83.62           C  
ATOM   4546  CD  GLU A 626     -11.207   9.930  20.744  1.00 83.62           C  
ATOM   4547  OE1 GLU A 626     -12.402   9.700  20.463  1.00 83.62           O  
ATOM   4548  OE2 GLU A 626     -10.220   9.305  20.307  1.00 83.62           O  
ATOM   4549  N   ALA A 627      -7.465  11.277  24.835  1.00 82.88           N  
ATOM   4550  CA  ALA A 627      -6.515  10.906  25.882  1.00 82.88           C  
ATOM   4551  C   ALA A 627      -6.282  12.007  26.944  1.00 82.88           C  
ATOM   4552  CB  ALA A 627      -5.213  10.475  25.197  1.00 82.88           C  
ATOM   4553  O   ALA A 627      -5.440  11.852  27.829  1.00 82.88           O  
ATOM   4554  N   GLY A 628      -7.014  13.126  26.882  1.00 84.94           N  
ATOM   4555  CA  GLY A 628      -6.936  14.210  27.869  1.00 84.94           C  
ATOM   4556  C   GLY A 628      -5.936  15.322  27.537  1.00 84.94           C  
ATOM   4557  O   GLY A 628      -5.640  16.153  28.394  1.00 84.94           O  
ATOM   4558  N   GLY A 629      -5.434  15.382  26.301  1.00 85.81           N  
ATOM   4559  CA  GLY A 629      -4.562  16.454  25.812  1.00 85.81           C  
ATOM   4560  C   GLY A 629      -5.251  17.811  25.583  1.00 85.81           C  
ATOM   4561  O   GLY A 629      -4.574  18.802  25.306  1.00 85.81           O  
ATOM   4562  N   GLY A 630      -6.579  17.866  25.717  1.00 87.38           N  
ATOM   4563  CA  GLY A 630      -7.420  19.061  25.582  1.00 87.38           C  
ATOM   4564  C   GLY A 630      -8.623  19.013  26.531  1.00 87.38           C  
ATOM   4565  O   GLY A 630      -8.532  18.463  27.627  1.00 87.38           O  
ATOM   4566  N   ALA A 631      -9.773  19.547  26.115  1.00 88.31           N  
ATOM   4567  CA  ALA A 631     -11.004  19.553  26.917  1.00 88.31           C  
ATOM   4568  C   ALA A 631     -11.692  18.175  27.074  1.00 88.31           C  
ATOM   4569  CB  ALA A 631     -11.952  20.613  26.345  1.00 88.31           C  
ATOM   4570  O   ALA A 631     -12.716  18.079  27.752  1.00 88.31           O  
ATOM   4571  N   GLY A 632     -11.139  17.110  26.482  1.00 88.81           N  
ATOM   4572  CA  GLY A 632     -11.603  15.729  26.650  1.00 88.81           C  
ATOM   4573  C   GLY A 632     -12.846  15.360  25.831  1.00 88.81           C  
ATOM   4574  O   GLY A 632     -13.426  16.190  25.123  1.00 88.81           O  
ATOM   4575  N   LYS A 633     -13.258  14.086  25.927  1.00 85.38           N  
ATOM   4576  CA  LYS A 633     -14.391  13.509  25.178  1.00 85.38           C  
ATOM   4577  C   LYS A 633     -15.698  14.280  25.411  1.00 85.38           C  
ATOM   4578  CB  LYS A 633     -14.569  12.009  25.510  1.00 85.38           C  
ATOM   4579  O   LYS A 633     -16.027  14.675  26.525  1.00 85.38           O  
ATOM   4580  CG  LYS A 633     -13.430  11.140  24.946  1.00 85.38           C  
ATOM   4581  CD  LYS A 633     -13.658   9.619  25.085  1.00 85.38           C  
ATOM   4582  CE  LYS A 633     -12.485   8.866  24.426  1.00 85.38           C  
ATOM   4583  NZ  LYS A 633     -12.668   7.391  24.317  1.00 85.38           N  
ATOM   4584  N   GLY A 634     -16.458  14.483  24.334  1.00 82.62           N  
ATOM   4585  CA  GLY A 634     -17.767  15.156  24.342  1.00 82.62           C  
ATOM   4586  C   GLY A 634     -17.731  16.692  24.352  1.00 82.62           C  
ATOM   4587  O   GLY A 634     -18.772  17.318  24.133  1.00 82.62           O  
ATOM   4588  N   SER A 635     -16.557  17.299  24.553  1.00 91.06           N  
ATOM   4589  CA  SER A 635     -16.354  18.750  24.461  1.00 91.06           C  
ATOM   4590  C   SER A 635     -16.512  19.283  23.028  1.00 91.06           C  
ATOM   4591  CB  SER A 635     -14.973  19.120  25.017  1.00 91.06           C  
ATOM   4592  O   SER A 635     -16.508  18.524  22.055  1.00 91.06           O  
ATOM   4593  OG  SER A 635     -13.952  18.631  24.172  1.00 91.06           O  
ATOM   4594  N   ASP A 636     -16.621  20.605  22.881  1.00 93.00           N  
ATOM   4595  CA  ASP A 636     -16.653  21.244  21.558  1.00 93.00           C  
ATOM   4596  C   ASP A 636     -15.316  21.090  20.811  1.00 93.00           C  
ATOM   4597  CB  ASP A 636     -17.046  22.723  21.698  1.00 93.00           C  
ATOM   4598  O   ASP A 636     -15.315  20.928  19.591  1.00 93.00           O  
ATOM   4599  CG  ASP A 636     -18.497  22.927  22.158  1.00 93.00           C  
ATOM   4600  OD1 ASP A 636     -19.339  22.019  21.938  1.00 93.00           O  
ATOM   4601  OD2 ASP A 636     -18.760  24.005  22.736  1.00 93.00           O  
ATOM   4602  N   GLU A 637     -14.192  21.045  21.538  1.00 94.12           N  
ATOM   4603  CA  GLU A 637     -12.871  20.726  20.978  1.00 94.12           C  
ATOM   4604  C   GLU A 637     -12.858  19.313  20.388  1.00 94.12           C  
ATOM   4605  CB  GLU A 637     -11.783  20.813  22.064  1.00 94.12           C  
ATOM   4606  O   GLU A 637     -12.452  19.108  19.246  1.00 94.12           O  
ATOM   4607  CG  GLU A 637     -11.573  22.231  22.613  1.00 94.12           C  
ATOM   4608  CD  GLU A 637     -10.525  22.298  23.739  1.00 94.12           C  
ATOM   4609  OE1 GLU A 637     -10.487  23.340  24.432  1.00 94.12           O  
ATOM   4610  OE2 GLU A 637      -9.763  21.323  23.936  1.00 94.12           O  
ATOM   4611  N   HIS A 638     -13.373  18.339  21.140  1.00 91.44           N  
ATOM   4612  CA  HIS A 638     -13.467  16.958  20.683  1.00 91.44           C  
ATOM   4613  C   HIS A 638     -14.344  16.834  19.433  1.00 91.44           C  
ATOM   4614  CB  HIS A 638     -13.990  16.102  21.836  1.00 91.44           C  
ATOM   4615  O   HIS A 638     -13.932  16.230  18.448  1.00 91.44           O  
ATOM   4616  CG  HIS A 638     -14.196  14.666  21.460  1.00 91.44           C  
ATOM   4617  CD2 HIS A 638     -13.221  13.797  21.058  1.00 91.44           C  
ATOM   4618  ND1 HIS A 638     -15.399  13.990  21.422  1.00 91.44           N  
ATOM   4619  CE1 HIS A 638     -15.146  12.730  21.028  1.00 91.44           C  
ATOM   4620  NE2 HIS A 638     -13.842  12.581  20.806  1.00 91.44           N  
ATOM   4621  N   LYS A 639     -15.520  17.473  19.416  1.00 89.06           N  
ATOM   4622  CA  LYS A 639     -16.393  17.483  18.230  1.00 89.06           C  
ATOM   4623  C   LYS A 639     -15.714  18.121  17.016  1.00 89.06           C  
ATOM   4624  CB  LYS A 639     -17.693  18.226  18.544  1.00 89.06           C  
ATOM   4625  O   LYS A 639     -15.871  17.622  15.906  1.00 89.06           O  
ATOM   4626  CG  LYS A 639     -18.583  17.450  19.520  1.00 89.06           C  
ATOM   4627  CD  LYS A 639     -19.761  18.337  19.920  1.00 89.06           C  
ATOM   4628  CE  LYS A 639     -20.588  17.656  21.006  1.00 89.06           C  
ATOM   4629  NZ  LYS A 639     -21.555  18.621  21.573  1.00 89.06           N  
ATOM   4630  N   ALA A 640     -14.956  19.202  17.208  1.00 93.94           N  
ATOM   4631  CA  ALA A 640     -14.192  19.827  16.131  1.00 93.94           C  
ATOM   4632  C   ALA A 640     -13.109  18.888  15.573  1.00 93.94           C  
ATOM   4633  CB  ALA A 640     -13.591  21.140  16.645  1.00 93.94           C  
ATOM   4634  O   ALA A 640     -12.918  18.842  14.358  1.00 93.94           O  
ATOM   4635  N   ALA A 641     -12.440  18.122  16.436  1.00 93.38           N  
ATOM   4636  CA  ALA A 641     -11.443  17.141  16.022  1.00 93.38           C  
ATOM   4637  C   ALA A 641     -12.058  15.947  15.279  1.00 93.38           C  
ATOM   4638  CB  ALA A 641     -10.638  16.724  17.250  1.00 93.38           C  
ATOM   4639  O   ALA A 641     -11.530  15.565  14.240  1.00 93.38           O  
ATOM   4640  N   VAL A 642     -13.218  15.442  15.720  1.00 89.62           N  
ATOM   4641  CA  VAL A 642     -13.984  14.404  14.997  1.00 89.62           C  
ATOM   4642  C   VAL A 642     -14.384  14.880  13.592  1.00 89.62           C  
ATOM   4643  CB  VAL A 642     -15.225  13.976  15.810  1.00 89.62           C  
ATOM   4644  O   VAL A 642     -14.305  14.124  12.628  1.00 89.62           O  
ATOM   4645  CG1 VAL A 642     -16.138  13.012  15.040  1.00 89.62           C  
ATOM   4646  CG2 VAL A 642     -14.829  13.266  17.112  1.00 89.62           C  
ATOM   4647  N   ILE A 643     -14.759  16.155  13.425  1.00 91.31           N  
ATOM   4648  CA  ILE A 643     -15.021  16.721  12.087  1.00 91.31           C  
ATOM   4649  C   ILE A 643     -13.749  16.721  11.224  1.00 91.31           C  
ATOM   4650  CB  ILE A 643     -15.640  18.134  12.188  1.00 91.31           C  
ATOM   4651  O   ILE A 643     -13.813  16.406  10.040  1.00 91.31           O  
ATOM   4652  CG1 ILE A 643     -17.065  18.052  12.781  1.00 91.31           C  
ATOM   4653  CG2 ILE A 643     -15.693  18.826  10.809  1.00 91.31           C  
ATOM   4654  CD1 ILE A 643     -17.639  19.412  13.204  1.00 91.31           C  
ATOM   4655  N   GLY A 644     -12.595  17.081  11.791  1.00 93.94           N  
ATOM   4656  CA  GLY A 644     -11.322  17.021  11.067  1.00 93.94           C  
ATOM   4657  C   GLY A 644     -10.956  15.603  10.636  1.00 93.94           C  
ATOM   4658  O   GLY A 644     -10.563  15.393   9.492  1.00 93.94           O  
ATOM   4659  N   ASP A 645     -11.128  14.636  11.533  1.00 90.81           N  
ATOM   4660  CA  ASP A 645     -10.839  13.227  11.275  1.00 90.81           C  
ATOM   4661  C   ASP A 645     -11.732  12.645  10.171  1.00 90.81           C  
ATOM   4662  CB  ASP A 645     -10.990  12.470  12.591  1.00 90.81           C  
ATOM   4663  O   ASP A 645     -11.224  12.123   9.183  1.00 90.81           O  
ATOM   4664  CG  ASP A 645     -10.605  11.006  12.444  1.00 90.81           C  
ATOM   4665  OD1 ASP A 645      -9.647  10.725  11.684  1.00 90.81           O  
ATOM   4666  OD2 ASP A 645     -11.211  10.217  13.192  1.00 90.81           O  
ATOM   4667  N   THR A 646     -13.041  12.900  10.236  1.00 87.12           N  
ATOM   4668  CA  THR A 646     -14.003  12.456   9.206  1.00 87.12           C  
ATOM   4669  C   THR A 646     -13.794  13.106   7.831  1.00 87.12           C  
ATOM   4670  CB  THR A 646     -15.455  12.641   9.666  1.00 87.12           C  
ATOM   4671  O   THR A 646     -14.168  12.541   6.801  1.00 87.12           O  
ATOM   4672  CG2 THR A 646     -15.819  11.703  10.815  1.00 87.12           C  
ATOM   4673  OG1 THR A 646     -15.687  13.955  10.124  1.00 87.12           O  
ATOM   4674  N   ILE A 647     -13.155  14.281   7.770  1.00 91.81           N  
ATOM   4675  CA  ILE A 647     -12.634  14.856   6.515  1.00 91.81           C  
ATOM   4676  C   ILE A 647     -11.368  14.108   6.060  1.00 91.81           C  
ATOM   4677  CB  ILE A 647     -12.377  16.374   6.689  1.00 91.81           C  
ATOM   4678  O   ILE A 647     -11.162  13.895   4.863  1.00 91.81           O  
ATOM   4679  CG1 ILE A 647     -13.718  17.129   6.832  1.00 91.81           C  
ATOM   4680  CG2 ILE A 647     -11.571  16.963   5.511  1.00 91.81           C  
ATOM   4681  CD1 ILE A 647     -13.567  18.555   7.375  1.00 91.81           C  
ATOM   4682  N   GLY A 648     -10.520  13.723   7.012  1.00 92.75           N  
ATOM   4683  CA  GLY A 648      -9.277  12.986   6.819  1.00 92.75           C  
ATOM   4684  C   GLY A 648      -9.436  11.538   6.368  1.00 92.75           C  
ATOM   4685  O   GLY A 648      -8.567  11.037   5.660  1.00 92.75           O  
ATOM   4686  N   ASP A 649     -10.533  10.874   6.705  1.00 90.00           N  
ATOM   4687  CA  ASP A 649     -10.818   9.478   6.351  1.00 90.00           C  
ATOM   4688  C   ASP A 649     -10.704   9.167   4.850  1.00 90.00           C  
ATOM   4689  CB  ASP A 649     -12.208   9.119   6.898  1.00 90.00           C  
ATOM   4690  O   ASP A 649      -9.855   8.355   4.450  1.00 90.00           O  
ATOM   4691  CG  ASP A 649     -12.198   8.939   8.409  1.00 90.00           C  
ATOM   4692  OD1 ASP A 649     -11.092   8.651   8.923  1.00 90.00           O  
ATOM   4693  OD2 ASP A 649     -13.276   9.183   8.980  1.00 90.00           O  
ATOM   4694  N   PRO A 650     -11.453   9.841   3.951  1.00 91.69           N  
ATOM   4695  CA  PRO A 650     -11.299   9.621   2.515  1.00 91.69           C  
ATOM   4696  C   PRO A 650      -9.915  10.031   1.990  1.00 91.69           C  
ATOM   4697  CB  PRO A 650     -12.407  10.450   1.862  1.00 91.69           C  
ATOM   4698  O   PRO A 650      -9.517   9.578   0.909  1.00 91.69           O  
ATOM   4699  CG  PRO A 650     -12.688  11.557   2.876  1.00 91.69           C  
ATOM   4700  CD  PRO A 650     -12.486  10.840   4.204  1.00 91.69           C  
ATOM   4701  N   PHE A 651      -9.179  10.882   2.713  1.00 93.88           N  
ATOM   4702  CA  PHE A 651      -7.818  11.277   2.355  1.00 93.88           C  
ATOM   4703  C   PHE A 651      -6.826  10.153   2.681  1.00 93.88           C  
ATOM   4704  CB  PHE A 651      -7.413  12.589   3.056  1.00 93.88           C  
ATOM   4705  O   PHE A 651      -6.088   9.729   1.788  1.00 93.88           O  
ATOM   4706  CG  PHE A 651      -7.896  13.898   2.465  1.00 93.88           C  
ATOM   4707  CD1 PHE A 651      -9.152  14.018   1.842  1.00 93.88           C  
ATOM   4708  CD2 PHE A 651      -7.074  15.034   2.590  1.00 93.88           C  
ATOM   4709  CE1 PHE A 651      -9.566  15.256   1.324  1.00 93.88           C  
ATOM   4710  CE2 PHE A 651      -7.480  16.268   2.058  1.00 93.88           C  
ATOM   4711  CZ  PHE A 651      -8.726  16.378   1.418  1.00 93.88           C  
ATOM   4712  N   LYS A 652      -6.823   9.647   3.921  1.00 90.56           N  
ATOM   4713  CA  LYS A 652      -5.799   8.721   4.432  1.00 90.56           C  
ATOM   4714  C   LYS A 652      -6.027   7.251   4.093  1.00 90.56           C  
ATOM   4715  CB  LYS A 652      -5.567   8.939   5.944  1.00 90.56           C  
ATOM   4716  O   LYS A 652      -5.038   6.516   4.069  1.00 90.56           O  
ATOM   4717  CG  LYS A 652      -6.715   8.462   6.863  1.00 90.56           C  
ATOM   4718  CD  LYS A 652      -6.571   8.888   8.339  1.00 90.56           C  
ATOM   4719  CE  LYS A 652      -7.511   8.147   9.317  1.00 90.56           C  
ATOM   4720  NZ  LYS A 652      -8.645   8.949   9.869  1.00 90.56           N  
ATOM   4721  N   ASP A 653      -7.259   6.844   3.776  1.00 89.94           N  
ATOM   4722  CA  ASP A 653      -7.603   5.420   3.587  1.00 89.94           C  
ATOM   4723  C   ASP A 653      -8.246   5.093   2.236  1.00 89.94           C  
ATOM   4724  CB  ASP A 653      -8.496   4.955   4.741  1.00 89.94           C  
ATOM   4725  O   ASP A 653      -8.386   3.927   1.877  1.00 89.94           O  
ATOM   4726  CG  ASP A 653      -7.791   5.089   6.090  1.00 89.94           C  
ATOM   4727  OD1 ASP A 653      -6.562   4.836   6.120  1.00 89.94           O  
ATOM   4728  OD2 ASP A 653      -8.432   5.595   7.034  1.00 89.94           O  
ATOM   4729  N   THR A 654      -8.590   6.104   1.432  1.00 92.50           N  
ATOM   4730  CA  THR A 654      -9.077   5.887   0.059  1.00 92.50           C  
ATOM   4731  C   THR A 654      -8.173   6.559  -0.965  1.00 92.50           C  
ATOM   4732  CB  THR A 654     -10.538   6.330  -0.104  1.00 92.50           C  
ATOM   4733  O   THR A 654      -7.493   5.888  -1.737  1.00 92.50           O  
ATOM   4734  CG2 THR A 654     -11.124   5.874  -1.440  1.00 92.50           C  
ATOM   4735  OG1 THR A 654     -11.349   5.757   0.885  1.00 92.50           O  
ATOM   4736  N   SER A 655      -8.144   7.890  -0.979  1.00 94.19           N  
ATOM   4737  CA  SER A 655      -7.593   8.660  -2.099  1.00 94.19           C  
ATOM   4738  C   SER A 655      -6.067   8.721  -2.073  1.00 94.19           C  
ATOM   4739  CB  SER A 655      -8.186  10.071  -2.109  1.00 94.19           C  
ATOM   4740  O   SER A 655      -5.430   8.460  -3.090  1.00 94.19           O  
ATOM   4741  OG  SER A 655      -9.594   9.993  -1.979  1.00 94.19           O  
ATOM   4742  N   GLY A 656      -5.475   9.033  -0.915  1.00 92.81           N  
ATOM   4743  CA  GLY A 656      -4.027   9.147  -0.732  1.00 92.81           C  
ATOM   4744  C   GLY A 656      -3.288   7.842  -1.030  1.00 92.81           C  
ATOM   4745  O   GLY A 656      -2.444   7.829  -1.927  1.00 92.81           O  
ATOM   4746  N   PRO A 657      -3.628   6.722  -0.362  1.00 89.38           N  
ATOM   4747  CA  PRO A 657      -3.003   5.437  -0.652  1.00 89.38           C  
ATOM   4748  C   PRO A 657      -3.243   4.972  -2.090  1.00 89.38           C  
ATOM   4749  CB  PRO A 657      -3.571   4.451   0.368  1.00 89.38           C  
ATOM   4750  O   PRO A 657      -2.289   4.590  -2.755  1.00 89.38           O  
ATOM   4751  CG  PRO A 657      -3.989   5.347   1.528  1.00 89.38           C  
ATOM   4752  CD  PRO A 657      -4.452   6.627   0.834  1.00 89.38           C  
ATOM   4753  N   ALA A 658      -4.468   5.061  -2.623  1.00 92.62           N  
ATOM   4754  CA  ALA A 658      -4.729   4.619  -3.996  1.00 92.62           C  
ATOM   4755  C   ALA A 658      -3.932   5.414  -5.045  1.00 92.62           C  
ATOM   4756  CB  ALA A 658      -6.231   4.688  -4.272  1.00 92.62           C  
ATOM   4757  O   ALA A 658      -3.597   4.869  -6.095  1.00 92.62           O  
ATOM   4758  N   MET A 659      -3.567   6.667  -4.750  1.00 93.19           N  
ATOM   4759  CA  MET A 659      -2.736   7.493  -5.627  1.00 93.19           C  
ATOM   4760  C   MET A 659      -1.383   6.844  -5.935  1.00 93.19           C  
ATOM   4761  CB  MET A 659      -2.496   8.847  -4.950  1.00 93.19           C  
ATOM   4762  O   MET A 659      -0.919   6.898  -7.072  1.00 93.19           O  
ATOM   4763  CG  MET A 659      -2.074   9.929  -5.945  1.00 93.19           C  
ATOM   4764  SD  MET A 659      -3.373  10.404  -7.114  1.00 93.19           S  
ATOM   4765  CE  MET A 659      -4.504  11.244  -5.980  1.00 93.19           C  
ATOM   4766  N   ASN A 660      -0.761   6.194  -4.945  1.00 90.25           N  
ATOM   4767  CA  ASN A 660       0.529   5.533  -5.139  1.00 90.25           C  
ATOM   4768  C   ASN A 660       0.414   4.401  -6.180  1.00 90.25           C  
ATOM   4769  CB  ASN A 660       1.089   5.103  -3.762  1.00 90.25           C  
ATOM   4770  O   ASN A 660       1.270   4.261  -7.055  1.00 90.25           O  
ATOM   4771  CG  ASN A 660       0.799   3.666  -3.346  1.00 90.25           C  
ATOM   4772  ND2 ASN A 660       0.134   3.428  -2.247  1.00 90.25           N  
ATOM   4773  OD1 ASN A 660       1.211   2.742  -4.016  1.00 90.25           O  
ATOM   4774  N   ILE A 661      -0.695   3.658  -6.129  1.00 92.06           N  
ATOM   4775  CA  ILE A 661      -0.994   2.554  -7.041  1.00 92.06           C  
ATOM   4776  C   ILE A 661      -1.278   3.099  -8.433  1.00 92.06           C  
ATOM   4777  CB  ILE A 661      -2.188   1.723  -6.530  1.00 92.06           C  
ATOM   4778  O   ILE A 661      -0.724   2.604  -9.405  1.00 92.06           O  
ATOM   4779  CG1 ILE A 661      -1.942   1.200  -5.102  1.00 92.06           C  
ATOM   4780  CG2 ILE A 661      -2.447   0.552  -7.493  1.00 92.06           C  
ATOM   4781  CD1 ILE A 661      -3.194   0.586  -4.472  1.00 92.06           C  
ATOM   4782  N   VAL A 662      -2.100   4.144  -8.535  1.00 93.50           N  
ATOM   4783  CA  VAL A 662      -2.469   4.768  -9.812  1.00 93.50           C  
ATOM   4784  C   VAL A 662      -1.239   5.176 -10.616  1.00 93.50           C  
ATOM   4785  CB  VAL A 662      -3.379   5.977  -9.549  1.00 93.50           C  
ATOM   4786  O   VAL A 662      -1.166   4.868 -11.803  1.00 93.50           O  
ATOM   4787  CG1 VAL A 662      -3.544   6.894 -10.758  1.00 93.50           C  
ATOM   4788  CG2 VAL A 662      -4.774   5.501  -9.157  1.00 93.50           C  
ATOM   4789  N   ILE A 663      -0.252   5.810  -9.976  1.00 92.50           N  
ATOM   4790  CA  ILE A 663       0.987   6.225 -10.646  1.00 92.50           C  
ATOM   4791  C   ILE A 663       1.731   5.007 -11.212  1.00 92.50           C  
ATOM   4792  CB  ILE A 663       1.875   7.025  -9.672  1.00 92.50           C  
ATOM   4793  O   ILE A 663       2.139   5.027 -12.369  1.00 92.50           O  
ATOM   4794  CG1 ILE A 663       1.179   8.313  -9.183  1.00 92.50           C  
ATOM   4795  CG2 ILE A 663       3.208   7.410 -10.328  1.00 92.50           C  
ATOM   4796  CD1 ILE A 663       1.846   8.871  -7.921  1.00 92.50           C  
ATOM   4797  N   LYS A 664       1.876   3.931 -10.428  1.00 92.38           N  
ATOM   4798  CA  LYS A 664       2.552   2.702 -10.875  1.00 92.38           C  
ATOM   4799  C   LYS A 664       1.768   1.974 -11.970  1.00 92.38           C  
ATOM   4800  CB  LYS A 664       2.794   1.766  -9.682  1.00 92.38           C  
ATOM   4801  O   LYS A 664       2.365   1.588 -12.970  1.00 92.38           O  
ATOM   4802  CG  LYS A 664       3.867   2.274  -8.700  1.00 92.38           C  
ATOM   4803  CD  LYS A 664       3.921   1.377  -7.449  1.00 92.38           C  
ATOM   4804  CE  LYS A 664       2.745   1.714  -6.522  1.00 92.38           C  
ATOM   4805  NZ  LYS A 664       2.457   0.682  -5.504  1.00 92.38           N  
ATOM   4806  N   VAL A 665       0.444   1.848 -11.820  1.00 93.25           N  
ATOM   4807  CA  VAL A 665      -0.464   1.227 -12.801  1.00 93.25           C  
ATOM   4808  C   VAL A 665      -0.357   1.930 -14.145  1.00 93.25           C  
ATOM   4809  CB  VAL A 665      -1.938   1.265 -12.354  1.00 93.25           C  
ATOM   4810  O   VAL A 665      -0.177   1.263 -15.158  1.00 93.25           O  
ATOM   4811  CG1 VAL A 665      -2.895   0.816 -13.473  1.00 93.25           C  
ATOM   4812  CG2 VAL A 665      -2.218   0.344 -11.169  1.00 93.25           C  
ATOM   4813  N   MET A 666      -0.454   3.261 -14.171  1.00 95.44           N  
ATOM   4814  CA  MET A 666      -0.382   4.004 -15.428  1.00 95.44           C  
ATOM   4815  C   MET A 666       0.945   3.745 -16.134  1.00 95.44           C  
ATOM   4816  CB  MET A 666      -0.574   5.502 -15.179  1.00 95.44           C  
ATOM   4817  O   MET A 666       0.953   3.434 -17.320  1.00 95.44           O  
ATOM   4818  CG  MET A 666      -2.039   5.807 -14.868  1.00 95.44           C  
ATOM   4819  SD  MET A 666      -2.458   7.550 -14.653  1.00 95.44           S  
ATOM   4820  CE  MET A 666      -1.269   8.021 -13.380  1.00 95.44           C  
ATOM   4821  N   THR A 667       2.054   3.785 -15.396  1.00 94.06           N  
ATOM   4822  CA  THR A 667       3.382   3.567 -15.968  1.00 94.06           C  
ATOM   4823  C   THR A 667       3.593   2.132 -16.445  1.00 94.06           C  
ATOM   4824  CB  THR A 667       4.460   3.951 -14.954  1.00 94.06           C  
ATOM   4825  O   THR A 667       4.145   1.928 -17.523  1.00 94.06           O  
ATOM   4826  CG2 THR A 667       5.821   4.068 -15.611  1.00 94.06           C  
ATOM   4827  OG1 THR A 667       4.206   5.233 -14.434  1.00 94.06           O  
ATOM   4828  N   ILE A 668       3.147   1.124 -15.688  1.00 92.44           N  
ATOM   4829  CA  ILE A 668       3.309  -0.276 -16.098  1.00 92.44           C  
ATOM   4830  C   ILE A 668       2.365  -0.651 -17.245  1.00 92.44           C  
ATOM   4831  CB  ILE A 668       3.222  -1.233 -14.891  1.00 92.44           C  
ATOM   4832  O   ILE A 668       2.765  -1.411 -18.118  1.00 92.44           O  
ATOM   4833  CG1 ILE A 668       3.870  -2.589 -15.235  1.00 92.44           C  
ATOM   4834  CG2 ILE A 668       1.781  -1.421 -14.401  1.00 92.44           C  
ATOM   4835  CD1 ILE A 668       4.112  -3.461 -13.998  1.00 92.44           C  
ATOM   4836  N   VAL A 669       1.152  -0.084 -17.312  1.00 94.88           N  
ATOM   4837  CA  VAL A 669       0.287  -0.201 -18.500  1.00 94.88           C  
ATOM   4838  C   VAL A 669       1.012   0.379 -19.711  1.00 94.88           C
[truncated: 5,508 more chars]
