# Supplementary material for: The inorganic pyrophosphatases of microorganisms: a structural and functional review
Source: PeerJ. 2024 Jun 24;12:e17496. doi: 10.7717/peerj.17496 (PMC11210485; doi:10.7717/peerj.17496)
Supplement: Supplemental Information 1 [file peerj-12-17496-s001.zip › Supplementary Files/m_PPases/AF-W2REY1-F1-model_v4_Phytophthora_parasitica.pdb]

HEADER                                            01-JUN-22                     
TITLE     ALPHAFOLD MONOMER V2.0 PREDICTION FOR H(+)-EXPORTING DIPHOSPHATASE    
TITLE    2 (W2REY1)                                                             
COMPND    MOL_ID: 1;                                                            
COMPND   2 MOLECULE: H(+)-EXPORTING DIPHOSPHATASE;                              
COMPND   3 CHAIN: A                                                             
SOURCE    MOL_ID: 1;                                                            
SOURCE   2 ORGANISM_SCIENTIFIC: PHYTOPHTHORA PARASITICA (STRAIN INRA-310);      
SOURCE   3 ORGANISM_TAXID: 761204                                               
REMARK   1                                                                      
REMARK   1 REFERENCE 1                                                          
REMARK   1  AUTH   JOHN JUMPER, RICHARD EVANS, ALEXANDER PRITZEL, TIM GREEN,    
REMARK   1  AUTH 2 MICHAEL FIGURNOV, OLAF RONNEBERGER, KATHRYN TUNYASUVUNAKOOL, 
REMARK   1  AUTH 3 RUSS BATES, AUGUSTIN ZIDEK, ANNA POTAPENKO, ALEX BRIDGLAND,  
REMARK   1  AUTH 4 CLEMENS MEYER, SIMON A A KOHL, ANDREW J BALLARD,             
REMARK   1  AUTH 5 ANDREW COWIE, BERNARDINO ROMERA-PAREDES, STANISLAV NIKOLOV,  
REMARK   1  AUTH 6 RISHUB JAIN, JONAS ADLER, TREVOR BACK, STIG PETERSEN,        
REMARK   1  AUTH 7 DAVID REIMAN, ELLEN CLANCY, MICHAL ZIELINSKI,                
REMARK   1  AUTH 8 MARTIN STEINEGGER, MICHALINA PACHOLSKA, TAMAS BERGHAMMER,    
REMARK   1  AUTH 9 DAVID SILVER, ORIOL VINYALS, ANDREW W SENIOR,                
REMARK   1  AUTH10 KORAY KAVUKCUOGLU, PUSHMEET KOHLI, DEMIS HASSABIS            
REMARK   1  TITL   HIGHLY ACCURATE PROTEIN STRUCTURE PREDICTION WITH ALPHAFOLD  
REMARK   1  REF    NATURE                        V. 596   583 2021              
REMARK   1  REFN                   ISSN 0028-0836                               
REMARK   1  PMID   34265844                                                     
REMARK   1  DOI    10.1038/s41586-021-03819-2                                   
REMARK   1                                                                      
REMARK   1 DISCLAIMERS                                                          
REMARK   1 ALPHAFOLD DATA, COPYRIGHT (2021) DEEPMIND TECHNOLOGIES LIMITED. THE  
REMARK   1 INFORMATION PROVIDED IS THEORETICAL MODELLING ONLY AND CAUTION SHOULD
REMARK   1 BE EXERCISED IN ITS USE. IT IS PROVIDED "AS-IS" WITHOUT ANY WARRANTY 
REMARK   1 OF ANY KIND, WHETHER EXPRESSED OR IMPLIED. NO WARRANTY IS GIVEN THAT 
REMARK   1 USE OF THE INFORMATION SHALL NOT INFRINGE THE RIGHTS OF ANY THIRD    
REMARK   1 PARTY. THE INFORMATION IS NOT INTENDED TO BE A SUBSTITUTE FOR        
REMARK   1 PROFESSIONAL MEDICAL ADVICE, DIAGNOSIS, OR TREATMENT, AND DOES NOT   
REMARK   1 CONSTITUTE MEDICAL OR OTHER PROFESSIONAL ADVICE. IT IS AVAILABLE FOR 
REMARK   1 ACADEMIC AND COMMERCIAL PURPOSES, UNDER CC-BY 4.0 LICENCE.           
DBREF  XXXX A    1   768  UNP    W2REY1   W2REY1_PHYPN     1    768             
SEQRES   1 A  768  MET ALA GLU ALA PHE GLU ALA TYR ALA TYR VAL VAL THR          
SEQRES   2 A  768  ALA GLY VAL PHE GLY ILE LEU PHE ALA ALA TYR LEU PHE          
SEQRES   3 A  768  TRP GLU VAL SER LYS VAL LYS VAL THR ARG ARG GLY ASP          
SEQRES   4 A  768  GLY TYR ALA LEU LEU ALA SER GLU VAL ARG HIS GLN THR          
SEQRES   5 A  768  ALA ASP ARG LEU PHE GLU ILE PHE CYS ALA ILE GLN GLU          
SEQRES   6 A  768  GLY ALA ARG ALA PHE LEU LEU ALA GLU TYR THR LEU CYS          
SEQRES   7 A  768  PHE ALA PHE ILE ILE VAL PHE GLY ALA VAL VAL LEU VAL          
SEQRES   8 A  768  LEU THR SER PHE VAL ASN LYS ASP GLY LYS GLN PHE ASP          
SEQRES   9 A  768  TRP LEU PHE GLY THR LEU ASN ALA THR ALA PHE ALA VAL          
SEQRES  10 A  768  GLY GLY LEU THR SER MET ALA ALA GLY TYR MET GLY MET          
SEQRES  11 A  768  MET VAL ALA VAL TYR SER ASN ALA ARG THR THR VAL SER          
SEQRES  12 A  768  ALA MET LYS GLU GLY ALA ARG GLY TRP ARG ASP SER PHE          
SEQRES  13 A  768  ASN THR ALA PHE ARG ALA GLY ALA VAL MET GLY PHE GLY          
SEQRES  14 A  768  LEU SER SER MET ALA LEU LEU VAL LEU PHE ILE LEU ILE          
SEQRES  15 A  768  LYS ALA PHE GLU THR GLN TYR PRO LEU SER THR ASP HIS          
SEQRES  16 A  768  LYS LYS LEU PHE GLU ALA ILE SER GLY TYR GLY LEU GLY          
SEQRES  17 A  768  GLY SER SER ILE ALA MET PHE GLY ARG VAL GLY GLY GLY          
SEQRES  18 A  768  ILE TYR THR LYS ALA ALA ASP VAL GLY ALA ASP LEU ALA          
SEQRES  19 A  768  GLY LYS VAL VAL GLU ASN ILE PRO GLU ASP ASP PRO ARG          
SEQRES  20 A  768  ASN PRO ALA THR ILE ALA ASP ASN VAL GLY ASP ASN VAL          
SEQRES  21 A  768  GLY ASP VAL ALA GLY MET GLY SER ASP LEU PHE GLY SER          
SEQRES  22 A  768  LEU ALA GLU SER THR CYS ALA CYS LEU VAL ILE SER THR          
SEQRES  23 A  768  GLN SER PRO GLU ILE ILE GLY ALA GLY TRP PRO ALA VAL          
SEQRES  24 A  768  LEU PHE PRO LEU VAL ILE THR ALA THR GLY ILE PHE VAL          
SEQRES  25 A  768  SER ALA ILE VAL SER PHE LEU ALA THR HIS VAL TRP PRO          
SEQRES  26 A  768  VAL LYS LYS GLU LYS ASP VAL GLU LEU VAL LEU LYS VAL          
SEQRES  27 A  768  GLN LEU PHE GLY SER THR LEU LEU MET THR VAL LEU ILE          
SEQRES  28 A  768  ILE PRO VAL ALA LEU TRP LEU LEU PRO SER HIS PHE SER          
SEQRES  29 A  768  ILE GLY THR ALA TYR GLN VAL THR PRO ILE ARG ALA PHE          
SEQRES  30 A  768  TYR CYS VAL ALA VAL GLY LEU TRP GLY GLY CYS ILE VAL          
SEQRES  31 A  768  GLY PHE VAL THR GLU TYR PHE THR SER HIS SER TYR LYS          
SEQRES  32 A  768  PRO VAL ARG GLU VAL ALA GLN ALA CYS GLU THR GLY ALA          
SEQRES  33 A  768  ALA THR ASN ILE ILE TYR GLY LEU ALA LEU GLY TYR LYS          
SEQRES  34 A  768  SER ALA ILE ILE PRO ILE THR ILE ILE ALA ILE ALA VAL          
SEQRES  35 A  768  TYR VAL GLY PHE SER THR ALA GLY MET TYR GLY VAL ALA          
SEQRES  36 A  768  LEU ALA ALA LEU GLY PHE LEU GLY THR LEU ALA THR CYS          
SEQRES  37 A  768  LEU ALA ILE ASP VAL TYR GLY PRO ILE CYS ASP ASN ALA          
SEQRES  38 A  768  GLY GLY ILE ALA GLU MET ALA GLU LEU PRO ALA GLU VAL          
SEQRES  39 A  768  ARG ASP LYS THR ASP ALA LEU ASP ALA ALA GLY ASN THR          
SEQRES  40 A  768  THR ALA ALA ILE GLY LYS GLY PHE ALA ILE GLY SER ALA          
SEQRES  41 A  768  ALA LEU VAL SER LEU ALA LEU PHE GLY GLY PHE VAL THR          
SEQRES  42 A  768  ARG ILE GLU GLU THR SER ILE ASN ILE LEU GLU PRO ILE          
SEQRES  43 A  768  THR PHE ALA GLY LEU PHE MET GLY ALA MET LEU PRO TYR          
SEQRES  44 A  768  TRP PHE THR ALA LEU THR MET LYS SER VAL GLY THR ALA          
SEQRES  45 A  768  ALA MET GLU MET VAL LYS GLU VAL LYS HIS GLN PHE ALA          
SEQRES  46 A  768  THR ILE PRO GLY LEU LEU GLU GLY LEU PRO GLY HIS GLY          
SEQRES  47 A  768  PRO PRO ASP HIS ALA ARG CYS ILE LYS ILE SER THR ASP          
SEQRES  48 A  768  ALA SER LEU ARG GLU MET ILE PRO PRO GLY LEU LEU VAL          
SEQRES  49 A  768  MET LEU SER PRO ILE ILE ALA GLY THR PHE PHE GLY VAL          
SEQRES  50 A  768  HIS ALA VAL SER GLY LEU LEU VAL GLY SER LEU THR SER          
SEQRES  51 A  768  GLY VAL GLN LEU ALA ILE SER GLN SER ASN THR GLY GLY          
SEQRES  52 A  768  ALA TRP ASP ASN ALA LYS LYS PHE VAL GLU LYS GLY CYS          
SEQRES  53 A  768  VAL SER ILE GLU ASP LYS GLU GLY LYS LEU ILE VAL GLN          
SEQRES  54 A  768  GLY LYS GLY SER ALA ILE HIS LYS ALA ALA VAL ILE GLY          
SEQRES  55 A  768  ASP THR VAL GLY ASP PRO LEU LYS ASP THR SER GLY PRO          
SEQRES  56 A  768  ALA LEU ASN ILE LEU MET LYS LEU MET ALA ILE ILE SER          
SEQRES  57 A  768  LEU VAL PHE GLY ASP PHE PHE LYS SER ILE ASN ASN GLY          
SEQRES  58 A  768  ARG GLY LEU LEU ASN VAL PRO SER ASP VAL MET SER ALA          
SEQRES  59 A  768  ALA ALA ALA PRO VAL VAL GLU VAL THR ALA ALA PRO GLN          
SEQRES  60 A  768  LEU                                                          
CRYST1    1.000    1.000    1.000  90.00  90.00  90.00 P 1           1          
ORIGX1      1.000000  0.000000  0.000000        0.00000                         
ORIGX2      0.000000  1.000000  0.000000        0.00000                         
ORIGX3      0.000000  0.000000  1.000000        0.00000                         
SCALE1      1.000000  0.000000  0.000000        0.00000                         
SCALE2      0.000000  1.000000  0.000000        0.00000                         
SCALE3      0.000000  0.000000  1.000000        0.00000                         
MODEL        1                                                                  
ATOM      1  N   MET A   1     -23.692  22.813  20.017  1.00 59.72           N  
ATOM      2  CA  MET A   1     -24.274  22.795  18.649  1.00 59.72           C  
ATOM      3  C   MET A   1     -23.417  23.561  17.644  1.00 59.72           C  
ATOM      4  CB  MET A   1     -25.749  23.232  18.584  1.00 59.72           C  
ATOM      5  O   MET A   1     -23.107  22.965  16.625  1.00 59.72           O  
ATOM      6  CG  MET A   1     -26.689  22.024  18.712  1.00 59.72           C  
ATOM      7  SD  MET A   1     -28.389  22.328  18.159  1.00 59.72           S  
ATOM      8  CE  MET A   1     -29.066  23.275  19.549  1.00 59.72           C  
ATOM      9  N   ALA A   2     -23.004  24.809  17.915  1.00 69.81           N  
ATOM     10  CA  ALA A   2     -22.133  25.578  17.010  1.00 69.81           C  
ATOM     11  C   ALA A   2     -20.780  24.886  16.733  1.00 69.81           C  
ATOM     12  CB  ALA A   2     -21.949  26.985  17.594  1.00 69.81           C  
ATOM     13  O   ALA A   2     -20.474  24.608  15.583  1.00 69.81           O  
ATOM     14  N   GLU A   3     -20.051  24.468  17.772  1.00 74.75           N  
ATOM     15  CA  GLU A   3     -18.756  23.769  17.623  1.00 74.75           C  
ATOM     16  C   GLU A   3     -18.866  22.430  16.871  1.00 74.75           C  
ATOM     17  CB  GLU A   3     -18.191  23.491  19.022  1.00 74.75           C  
ATOM     18  O   GLU A   3     -18.002  22.070  16.079  1.00 74.75           O  
ATOM     19  CG  GLU A   3     -17.817  24.777  19.779  1.00 74.75           C  
ATOM     20  CD  GLU A   3     -17.448  24.516  21.247  1.00 74.75           C  
ATOM     21  OE1 GLU A   3     -17.089  25.502  21.924  1.00 74.75           O  
ATOM     22  OE2 GLU A   3     -17.665  23.372  21.708  1.00 74.75           O  
ATOM     23  N   ALA A   4     -19.968  21.695  17.063  1.00 76.50           N  
ATOM     24  CA  ALA A   4     -20.226  20.466  16.312  1.00 76.50           C  
ATOM     25  C   ALA A   4     -20.445  20.756  14.821  1.00 76.50           C  
ATOM     26  CB  ALA A   4     -21.422  19.733  16.932  1.00 76.50           C  
ATOM     27  O   ALA A   4     -19.926  20.039  13.971  1.00 76.50           O  
ATOM     28  N   PHE A   5     -21.181  21.825  14.501  1.00 85.12           N  
ATOM     29  CA  PHE A   5     -21.366  22.270  13.124  1.00 85.12           C  
ATOM     30  C   PHE A   5     -20.041  22.700  12.485  1.00 85.12           C  
ATOM     31  CB  PHE A   5     -22.408  23.394  13.087  1.00 85.12           C  
ATOM     32  O   PHE A   5     -19.785  22.339  11.341  1.00 85.12           O  
ATOM     33  CG  PHE A   5     -22.659  23.927  11.693  1.00 85.12           C  
ATOM     34  CD1 PHE A   5     -21.990  25.083  11.246  1.00 85.12           C  
ATOM     35  CD2 PHE A   5     -23.535  23.245  10.829  1.00 85.12           C  
ATOM     36  CE1 PHE A   5     -22.203  25.557   9.941  1.00 85.12           C  
ATOM     37  CE2 PHE A   5     -23.748  23.721   9.524  1.00 85.12           C  
ATOM     38  CZ  PHE A   5     -23.083  24.878   9.080  1.00 85.12           C  
ATOM     39  N   GLU A   6     -19.177  23.399  13.223  1.00 88.88           N  
ATOM     40  CA  GLU A   6     -17.842  23.780  12.749  1.00 88.88           C  
ATOM     41  C   GLU A   6     -16.962  22.556  12.460  1.00 88.88           C  
ATOM     42  CB  GLU A   6     -17.158  24.682  13.780  1.00 88.88           C  
ATOM     43  O   GLU A   6     -16.354  22.486  11.392  1.00 88.88           O  
ATOM     44  CG  GLU A   6     -17.814  26.063  13.909  1.00 88.88           C  
ATOM     45  CD  GLU A   6     -17.238  26.888  15.071  1.00 88.88           C  
ATOM     46  OE1 GLU A   6     -17.772  28.001  15.281  1.00 88.88           O  
ATOM     47  OE2 GLU A   6     -16.306  26.401  15.752  1.00 88.88           O  
ATOM     48  N   ALA A   7     -16.945  21.555  13.348  1.00 89.19           N  
ATOM     49  CA  ALA A   7     -16.202  20.311  13.130  1.00 89.19           C  
ATOM     50  C   ALA A   7     -16.714  19.540  11.898  1.00 89.19           C  
ATOM     51  CB  ALA A   7     -16.270  19.466  14.408  1.00 89.19           C  
ATOM     52  O   ALA A   7     -15.919  19.094  11.067  1.00 89.19           O  
ATOM     53  N   TYR A   8     -18.038  19.435  11.725  1.00 92.88           N  
ATOM     54  CA  TYR A   8     -18.634  18.828  10.528  1.00 92.88           C  
ATOM     55  C   TYR A   8     -18.271  19.597   9.261  1.00 92.88           C  
ATOM     56  CB  TYR A   8     -20.164  18.798  10.643  1.00 92.88           C  
ATOM     57  O   TYR A   8     -17.850  19.000   8.269  1.00 92.88           O  
ATOM     58  CG  TYR A   8     -20.759  18.061  11.823  1.00 92.88           C  
ATOM     59  CD1 TYR A   8     -20.085  16.991  12.441  1.00 92.88           C  
ATOM     60  CD2 TYR A   8     -22.028  18.455  12.283  1.00 92.88           C  
ATOM     61  CE1 TYR A   8     -20.691  16.304  13.508  1.00 92.88           C  
ATOM     62  CE2 TYR A   8     -22.625  17.792  13.366  1.00 92.88           C  
ATOM     63  OH  TYR A   8     -22.581  16.015  14.935  1.00 92.88           O  
ATOM     64  CZ  TYR A   8     -21.956  16.711  13.963  1.00 92.88           C  
ATOM     65  N   ALA A   9     -18.420  20.923   9.296  1.00 93.62           N  
ATOM     66  CA  ALA A   9     -18.101  21.788   8.175  1.00 93.62           C  
ATOM     67  C   ALA A   9     -16.624  21.662   7.799  1.00 93.62           C  
ATOM     68  CB  ALA A   9     -18.484  23.229   8.528  1.00 93.62           C  
ATOM     69  O   ALA A   9     -16.321  21.598   6.611  1.00 93.62           O  
ATOM     70  N   TYR A  10     -15.715  21.550   8.771  1.00 95.69           N  
ATOM     71  CA  TYR A  10     -14.289  21.368   8.513  1.00 95.69           C  
ATOM     72  C   TYR A  10     -13.994  20.049   7.787  1.00 95.69           C  
ATOM     73  CB  TYR A  10     -13.511  21.471   9.829  1.00 95.69           C  
ATOM     74  O   TYR A  10     -13.339  20.062   6.745  1.00 95.69           O  
ATOM     75  CG  TYR A  10     -12.015  21.575   9.614  1.00 95.69           C  
ATOM     76  CD1 TYR A  10     -11.217  20.416   9.572  1.00 95.69           C  
ATOM     77  CD2 TYR A  10     -11.427  22.841   9.431  1.00 95.69           C  
ATOM     78  CE1 TYR A  10      -9.827  20.525   9.366  1.00 95.69           C  
ATOM     79  CE2 TYR A  10     -10.039  22.953   9.222  1.00 95.69           C  
ATOM     80  OH  TYR A  10      -7.891  21.893   9.020  1.00 95.69           O  
ATOM     81  CZ  TYR A  10      -9.236  21.793   9.197  1.00 95.69           C  
ATOM     82  N   VAL A  11     -14.532  18.925   8.280  1.00 95.94           N  
ATOM     83  CA  VAL A  11     -14.361  17.599   7.654  1.00 95.94           C  
ATOM     84  C   VAL A  11     -14.913  17.585   6.226  1.00 95.94           C  
ATOM     85  CB  VAL A  11     -15.028  16.503   8.514  1.00 95.94           C  
ATOM     86  O   VAL A  11     -14.218  17.175   5.295  1.00 95.94           O  
ATOM     87  CG1 VAL A  11     -15.075  15.140   7.812  1.00 95.94           C  
ATOM     88  CG2 VAL A  11     -14.262  16.312   9.830  1.00 95.94           C  
ATOM     89  N   VAL A  12     -16.140  18.080   6.033  1.00 97.00           N  
ATOM     90  CA  VAL A  12     -16.784  18.114   4.712  1.00 97.00           C  
ATOM     91  C   VAL A  12     -16.043  19.057   3.765  1.00 97.00           C  
ATOM     92  CB  VAL A  12     -18.273  18.491   4.830  1.00 97.00           C  
ATOM     93  O   VAL A  12     -15.790  18.693   2.619  1.00 97.00           O  
ATOM     94  CG1 VAL A  12     -18.941  18.662   3.458  1.00 97.00           C  
ATOM     95  CG2 VAL A  12     -19.048  17.396   5.578  1.00 97.00           C  
ATOM     96  N   THR A  13     -15.643  20.241   4.237  1.00 97.31           N  
ATOM     97  CA  THR A  13     -14.909  21.219   3.420  1.00 97.31           C  
ATOM     98  C   THR A  13     -13.561  20.666   2.987  1.00 97.31           C  
ATOM     99  CB  THR A  13     -14.704  22.554   4.153  1.00 97.31           C  
ATOM    100  O   THR A  13     -13.216  20.807   1.819  1.00 97.31           O  
ATOM    101  CG2 THR A  13     -14.005  23.609   3.297  1.00 97.31           C  
ATOM    102  OG1 THR A  13     -15.954  23.101   4.484  1.00 97.31           O  
ATOM    103  N   ALA A  14     -12.821  20.000   3.878  1.00 97.06           N  
ATOM    104  CA  ALA A  14     -11.545  19.376   3.535  1.00 97.06           C  
ATOM    105  C   ALA A  14     -11.707  18.287   2.469  1.00 97.06           C  
ATOM    106  CB  ALA A  14     -10.925  18.797   4.805  1.00 97.06           C  
ATOM    107  O   ALA A  14     -10.974  18.281   1.480  1.00 97.06           O  
ATOM    108  N   GLY A  15     -12.699  17.405   2.631  1.00 96.75           N  
ATOM    109  CA  GLY A  15     -12.979  16.356   1.655  1.00 96.75           C  
ATOM    110  C   GLY A  15     -13.410  16.913   0.294  1.00 96.75           C  
ATOM    111  O   GLY A  15     -12.876  16.523  -0.742  1.00 96.75           O  
ATOM    112  N   VAL A  16     -14.334  17.877   0.268  1.00 97.81           N  
ATOM    113  CA  VAL A  16     -14.769  18.514  -0.987  1.00 97.81           C  
ATOM    114  C   VAL A  16     -13.612  19.271  -1.640  1.00 97.81           C  
ATOM    115  CB  VAL A  16     -15.981  19.435  -0.750  1.00 97.81           C  
ATOM    116  O   VAL A  16     -13.401  19.140  -2.844  1.00 97.81           O  
ATOM    117  CG1 VAL A  16     -16.346  20.254  -1.996  1.00 97.81           C  
ATOM    118  CG2 VAL A  16     -17.219  18.607  -0.374  1.00 97.81           C  
ATOM    119  N   PHE A  17     -12.825  20.013  -0.857  1.00 97.94           N  
ATOM    120  CA  PHE A  17     -11.632  20.702  -1.341  1.00 97.94           C  
ATOM    121  C   PHE A  17     -10.646  19.729  -1.986  1.00 97.94           C  
ATOM    122  CB  PHE A  17     -10.956  21.463  -0.192  1.00 97.94           C  
ATOM    123  O   PHE A  17     -10.202  19.984  -3.101  1.00 97.94           O  
ATOM    124  CG  PHE A  17      -9.570  21.967  -0.542  1.00 97.94           C  
ATOM    125  CD1 PHE A  17      -8.438  21.230  -0.145  1.00 97.94           C  
ATOM    126  CD2 PHE A  17      -9.411  23.135  -1.309  1.00 97.94           C  
ATOM    127  CE1 PHE A  17      -7.152  21.657  -0.516  1.00 97.94           C  
ATOM    128  CE2 PHE A  17      -8.123  23.565  -1.677  1.00 97.94           C  
ATOM    129  CZ  PHE A  17      -6.994  22.824  -1.283  1.00 97.94           C  
ATOM    130  N   GLY A  18     -10.328  18.611  -1.331  1.00 97.06           N  
ATOM    131  CA  GLY A  18      -9.374  17.647  -1.869  1.00 97.06           C  
ATOM    132  C   GLY A  18      -9.861  16.976  -3.159  1.00 97.06           C  
ATOM    133  O   GLY A  18      -9.067  16.821  -4.084  1.00 97.06           O  
ATOM    134  N   ILE A  19     -11.163  16.682  -3.295  1.00 96.88           N  
ATOM    135  CA  ILE A  19     -11.747  16.195  -4.563  1.00 96.88           C  
ATOM    136  C   ILE A  19     -11.638  17.254  -5.666  1.00 96.88           C  
ATOM    137  CB  ILE A  19     -13.216  15.743  -4.369  1.00 96.88           C  
ATOM    138  O   ILE A  19     -11.204  16.950  -6.777  1.00 96.88           O  
ATOM    139  CG1 ILE A  19     -13.252  14.470  -3.499  1.00 96.88           C  
ATOM    140  CG2 ILE A  19     -13.914  15.478  -5.721  1.00 96.88           C  
ATOM    141  CD1 ILE A  19     -14.657  14.013  -3.094  1.00 96.88           C  
ATOM    142  N   LEU A  20     -12.009  18.505  -5.376  1.00 97.38           N  
ATOM    143  CA  LEU A  20     -11.919  19.599  -6.349  1.00 97.38           C  
ATOM    144  C   LEU A  20     -10.466  19.881  -6.748  1.00 97.38           C  
ATOM    145  CB  LEU A  20     -12.568  20.864  -5.766  1.00 97.38           C  
ATOM    146  O   LEU A  20     -10.184  20.140  -7.917  1.00 97.38           O  
ATOM    147  CG  LEU A  20     -14.098  20.797  -5.613  1.00 97.38           C  
ATOM    148  CD1 LEU A  20     -14.582  22.074  -4.925  1.00 97.38           C  
ATOM    149  CD2 LEU A  20     -14.815  20.673  -6.959  1.00 97.38           C  
ATOM    150  N   PHE A  21      -9.539  19.791  -5.796  1.00 96.62           N  
ATOM    151  CA  PHE A  21      -8.115  19.950  -6.045  1.00 96.62           C  
ATOM    152  C   PHE A  21      -7.569  18.807  -6.905  1.00 96.62           C  
ATOM    153  CB  PHE A  21      -7.372  20.082  -4.711  1.00 96.62           C  
ATOM    154  O   PHE A  21      -6.870  19.069  -7.881  1.00 96.62           O  
ATOM    155  CG  PHE A  21      -5.921  20.482  -4.876  1.00 96.62           C  
ATOM    156  CD1 PHE A  21      -4.889  19.633  -4.439  1.00 96.62           C  
ATOM    157  CD2 PHE A  21      -5.602  21.721  -5.466  1.00 96.62           C  
ATOM    158  CE1 PHE A  21      -3.547  20.026  -4.587  1.00 96.62           C  
ATOM    159  CE2 PHE A  21      -4.260  22.104  -5.628  1.00 96.62           C  
ATOM    160  CZ  PHE A  21      -3.231  21.256  -5.186  1.00 96.62           C  
ATOM    161  N   ALA A  22      -7.956  17.557  -6.633  1.00 96.50           N  
ATOM    162  CA  ALA A  22      -7.634  16.417  -7.491  1.00 96.50           C  
ATOM    163  C   ALA A  22      -8.181  16.610  -8.918  1.00 96.50           C  
ATOM    164  CB  ALA A  22      -8.180  15.141  -6.837  1.00 96.50           C  
ATOM    165  O   ALA A  22      -7.450  16.428  -9.890  1.00 96.50           O  
ATOM    166  N   ALA A  23      -9.427  17.069  -9.069  1.00 96.44           N  
ATOM    167  CA  ALA A  23     -10.008  17.366 -10.379  1.00 96.44           C  
ATOM    168  C   ALA A  23      -9.251  18.488 -11.118  1.00 96.44           C  
ATOM    169  CB  ALA A  23     -11.489  17.713 -10.188  1.00 96.44           C  
ATOM    170  O   ALA A  23      -9.009  18.383 -12.322  1.00 96.44           O  
ATOM    171  N   TYR A  24      -8.826  19.533 -10.403  1.00 96.31           N  
ATOM    172  CA  TYR A  24      -7.987  20.602 -10.951  1.00 96.31           C  
ATOM    173  C   TYR A  24      -6.621  20.081 -11.422  1.00 96.31           C  
ATOM    174  CB  TYR A  24      -7.825  21.711  -9.902  1.00 96.31           C  
ATOM    175  O   TYR A  24      -6.192  20.391 -12.533  1.00 96.31           O  
ATOM    176  CG  TYR A  24      -6.735  22.707 -10.245  1.00 96.31           C  
ATOM    177  CD1 TYR A  24      -5.479  22.621  -9.610  1.00 96.31           C  
ATOM    178  CD2 TYR A  24      -6.959  23.676 -11.240  1.00 96.31           C  
ATOM    179  CE1 TYR A  24      -4.449  23.514  -9.962  1.00 96.31           C  
ATOM    180  CE2 TYR A  24      -5.930  24.571 -11.592  1.00 96.31           C  
ATOM    181  OH  TYR A  24      -3.694  25.372 -11.281  1.00 96.31           O  
ATOM    182  CZ  TYR A  24      -4.676  24.493 -10.953  1.00 96.31           C  
ATOM    183  N   LEU A  25      -5.949  19.252 -10.619  1.00 95.25           N  
ATOM    184  CA  LEU A  25      -4.667  18.648 -10.987  1.00 95.25           C  
ATOM    185  C   LEU A  25      -4.803  17.729 -12.207  1.00 95.25           C  
ATOM    186  CB  LEU A  25      -4.111  17.869  -9.785  1.00 95.25           C  
ATOM    187  O   LEU A  25      -3.971  17.780 -13.113  1.00 95.25           O  
ATOM    188  CG  LEU A  25      -3.666  18.730  -8.590  1.00 95.25           C  
ATOM    189  CD1 LEU A  25      -3.280  17.789  -7.452  1.00 95.25           C  
ATOM    190  CD2 LEU A  25      -2.468  19.616  -8.924  1.00 95.25           C  
ATOM    191  N   PHE A  26      -5.882  16.947 -12.279  1.00 95.56           N  
ATOM    192  CA  PHE A  26      -6.183  16.124 -13.446  1.00 95.56           C  
ATOM    193  C   PHE A  26      -6.428  16.984 -14.693  1.00 95.56           C  
ATOM    194  CB  PHE A  26      -7.397  15.240 -13.145  1.00 95.56           C  
ATOM    195  O   PHE A  26      -5.913  16.686 -15.774  1.00 95.56           O  
ATOM    196  CG  PHE A  26      -7.738  14.325 -14.301  1.00 95.56           C  
ATOM    197  CD1 PHE A  26      -8.813  14.630 -15.158  1.00 95.56           C  
ATOM    198  CD2 PHE A  26      -6.943  13.191 -14.549  1.00 95.56           C  
ATOM    199  CE1 PHE A  26      -9.095  13.796 -16.256  1.00 95.56           C  
ATOM    200  CE2 PHE A  26      -7.225  12.359 -15.645  1.00 95.56           C  
ATOM    201  CZ  PHE A  26      -8.300  12.661 -16.498  1.00 95.56           C  
ATOM    202  N   TRP A  27      -7.156  18.095 -14.546  1.00 95.75           N  
ATOM    203  CA  TRP A  27      -7.346  19.060 -15.625  1.00 95.75           C  
ATOM    204  C   TRP A  27      -6.014  19.653 -16.105  1.00 95.75           C  
ATOM    205  CB  TRP A  27      -8.322  20.154 -15.189  1.00 95.75           C  
ATOM    206  O   TRP A  27      -5.790  19.719 -17.314  1.00 95.75           O  
ATOM    207  CG  TRP A  27      -8.485  21.250 -16.192  1.00 95.75           C  
ATOM    208  CD1 TRP A  27      -9.138  21.143 -17.370  1.00 95.75           C  
ATOM    209  CD2 TRP A  27      -7.971  22.616 -16.139  1.00 95.75           C  
ATOM    210  CE2 TRP A  27      -8.389  23.296 -17.323  1.00 95.75           C  
ATOM    211  CE3 TRP A  27      -7.205  23.355 -15.212  1.00 95.75           C  
ATOM    212  NE1 TRP A  27      -9.087  22.349 -18.040  1.00 95.75           N  
ATOM    213  CH2 TRP A  27      -7.372  25.367 -16.593  1.00 95.75           C  
ATOM    214  CZ2 TRP A  27      -8.095  24.647 -17.559  1.00 95.75           C  
ATOM    215  CZ3 TRP A  27      -6.920  24.716 -15.431  1.00 95.75           C  
ATOM    216  N   GLU A  28      -5.094  20.002 -15.202  1.00 93.62           N  
ATOM    217  CA  GLU A  28      -3.740  20.443 -15.563  1.00 93.62           C  
ATOM    218  C   GLU A  28      -2.974  19.379 -16.365  1.00 93.62           C  
ATOM    219  CB  GLU A  28      -2.936  20.821 -14.308  1.00 93.62           C  
ATOM    220  O   GLU A  28      -2.397  19.702 -17.403  1.00 93.62           O  
ATOM    221  CG  GLU A  28      -3.324  22.162 -13.670  1.00 93.62           C  
ATOM    222  CD  GLU A  28      -3.068  23.354 -14.597  1.00 93.62           C  
ATOM    223  OE1 GLU A  28      -3.923  24.259 -14.672  1.00 93.62           O  
ATOM    224  OE2 GLU A  28      -2.046  23.375 -15.324  1.00 93.62           O  
ATOM    225  N   VAL A  29      -3.013  18.109 -15.944  1.00 93.25           N  
ATOM    226  CA  VAL A  29      -2.395  16.990 -16.686  1.00 93.25           C  
ATOM    227  C   VAL A  29      -3.044  16.821 -18.068  1.00 93.25           C  
ATOM    228  CB  VAL A  29      -2.466  15.688 -15.854  1.00 93.25           C  
ATOM    229  O   VAL A  29      -2.356  16.596 -19.063  1.00 93.25           O  
ATOM    230  CG1 VAL A  29      -2.003  14.453 -16.638  1.00 93.25           C  
ATOM    231  CG2 VAL A  29      -1.583  15.795 -14.602  1.00 93.25           C  
ATOM    232  N   SER A  30      -4.362  17.017 -18.178  1.00 91.50           N  
ATOM    233  CA  SER A  30      -5.112  16.891 -19.439  1.00 91.50           C  
ATOM    234  C   SER A  30      -4.758  17.933 -20.514  1.00 91.50           C  
ATOM    235  CB  SER A  30      -6.619  16.921 -19.152  1.00 91.50           C  
ATOM    236  O   SER A  30      -5.112  17.759 -21.691  1.00 91.50           O  
ATOM    237  OG  SER A  30      -7.112  18.243 -19.065  1.00 91.50           O  
ATOM    238  N   LYS A  31      -4.057  19.011 -20.131  1.00 90.19           N  
ATOM    239  CA  LYS A  31      -3.532  20.015 -21.068  1.00 90.19           C  
ATOM    240  C   LYS A  31      -2.399  19.457 -21.924  1.00 90.19           C  
ATOM    241  CB  LYS A  31      -3.045  21.258 -20.315  1.00 90.19           C  
ATOM    242  O   LYS A  31      -2.225  19.924 -23.048  1.00 90.19           O  
ATOM    243  CG  LYS A  31      -4.182  21.994 -19.596  1.00 90.19           C  
ATOM    244  CD  LYS A  31      -3.619  23.182 -18.815  1.00 90.19           C  
ATOM    245  CE  LYS A  31      -4.742  23.862 -18.035  1.00 90.19           C  
ATOM    246  NZ  LYS A  31      -4.199  24.908 -17.145  1.00 90.19           N  
ATOM    247  N   VAL A  32      -1.670  18.449 -21.437  1.00 87.25           N  
ATOM    248  CA  VAL A  32      -0.710  17.699 -22.252  1.00 87.25           C  
ATOM    249  C   VAL A  32      -1.505  16.789 -23.189  1.00 87.25           C  
ATOM    250  CB  VAL A  32       0.297  16.914 -21.391  1.00 87.25           C  
ATOM    251  O   VAL A  32      -2.200  15.865 -22.756  1.00 87.25           O  
ATOM    252  CG1 VAL A  32       1.383  16.304 -22.287  1.00 87.25           C  
ATOM    253  CG2 VAL A  32       0.987  17.819 -20.360  1.00 87.25           C  
ATOM    254  N   LYS A  33      -1.473  17.106 -24.485  1.00 82.69           N  
ATOM    255  CA  LYS A  33      -2.228  16.387 -25.514  1.00 82.69           C  
ATOM    256  C   LYS A  33      -1.410  15.224 -26.066  1.00 82.69           C  
ATOM    257  CB  LYS A  33      -2.679  17.345 -26.633  1.00 82.69           C  
ATOM    258  O   LYS A  33      -0.267  15.405 -26.466  1.00 82.69           O  
ATOM    259  CG  LYS A  33      -3.654  18.449 -26.187  1.00 82.69           C  
ATOM    260  CD  LYS A  33      -4.936  17.886 -25.557  1.00 82.69           C  
ATOM    261  CE  LYS A  33      -5.922  19.010 -25.227  1.00 82.69           C  
ATOM    262  NZ  LYS A  33      -7.036  18.491 -24.396  1.00 82.69           N  
ATOM    263  N   VAL A  34      -2.047  14.058 -26.115  1.00 75.94           N  
ATOM    264  CA  VAL A  34      -1.577  12.856 -26.808  1.00 75.94           C  
ATOM    265  C   VAL A  34      -2.637  12.579 -27.871  1.00 75.94           C  
ATOM    266  CB  VAL A  34      -1.412  11.671 -25.827  1.00 75.94           C  
ATOM    267  O   VAL A  34      -3.759  12.212 -27.523  1.00 75.94           O  
ATOM    268  CG1 VAL A  34      -0.752  10.478 -26.518  1.00 75.94           C  
ATOM    269  CG2 VAL A  34      -0.547  12.039 -24.615  1.00 75.94           C  
ATOM    270  N   THR A  35      -2.353  12.882 -29.137  1.00 62.31           N  
ATOM    271  CA  THR A  35      -3.338  12.806 -30.232  1.00 62.31           C  
ATOM    272  C   THR A  35      -2.794  12.015 -31.407  1.00 62.31           C  
ATOM    273  CB  THR A  35      -3.759  14.192 -30.755  1.00 62.31           C  
ATOM    274  O   THR A  35      -1.652  12.228 -31.813  1.00 62.31           O  
ATOM    275  CG2 THR A  35      -4.585  14.972 -29.734  1.00 62.31           C  
ATOM    276  OG1 THR A  35      -2.615  14.956 -31.074  1.00 62.31           O  
ATOM    277  N   ARG A  36      -3.659  11.188 -32.000  1.00 55.12           N  
ATOM    278  CA  ARG A  36      -3.450  10.565 -33.310  1.00 55.12           C  
ATOM    279  C   ARG A  36      -3.478  11.621 -34.423  1.00 55.12           C  
ATOM    280  CB  ARG A  36      -4.527   9.481 -33.502  1.00 55.12           C  
ATOM    281  O   ARG A  36      -4.016  12.719 -34.248  1.00 55.12           O  
ATOM    282  CG  ARG A  36      -4.172   8.462 -34.594  1.00 55.12           C  
ATOM    283  CD  ARG A  36      -5.247   7.375 -34.679  1.00 55.12           C  
ATOM    284  NE  ARG A  36      -4.829   6.296 -35.590  1.00 55.12           N  
ATOM    285  NH1 ARG A  36      -6.782   5.091 -35.567  1.00 55.12           N  
ATOM    286  NH2 ARG A  36      -4.989   4.282 -36.626  1.00 55.12           N  
ATOM    287  CZ  ARG A  36      -5.537   5.236 -35.930  1.00 55.12           C  
ATOM    288  N   ARG A  37      -2.921  11.292 -35.587  1.00 46.84           N  
ATOM    289  CA  ARG A  37      -2.994  12.108 -36.810  1.00 46.84           C  
ATOM    290  C   ARG A  37      -4.419  12.630 -37.099  1.00 46.84           C  
ATOM    291  CB  ARG A  37      -2.447  11.217 -37.937  1.00 46.84           C  
ATOM    292  O   ARG A  37      -5.335  11.834 -37.268  1.00 46.84           O  
ATOM    293  CG  ARG A  37      -1.918  12.011 -39.131  1.00 46.84           C  
ATOM    294  CD  ARG A  37      -1.268  11.030 -40.110  1.00 46.84           C  
ATOM    295  NE  ARG A  37      -0.643  11.730 -41.247  1.00 46.84           N  
ATOM    296  NH1 ARG A  37      -0.069   9.847 -42.416  1.00 46.84           N  
ATOM    297  NH2 ARG A  37       0.454  11.859 -43.236  1.00 46.84           N  
ATOM    298  CZ  ARG A  37      -0.092  11.144 -42.293  1.00 46.84           C  
ATOM    299  N   GLY A  38      -4.584  13.958 -37.207  1.00 49.59           N  
ATOM    300  CA  GLY A  38      -5.816  14.617 -37.689  1.00 49.59           C  
ATOM    301  C   GLY A  38      -6.416  15.705 -36.783  1.00 49.59           C  
ATOM    302  O   GLY A  38      -6.857  16.727 -37.302  1.00 49.59           O  
ATOM    303  N   ASP A  39      -6.345  15.564 -35.455  1.00 44.16           N  
ATOM    304  CA  ASP A  39      -7.098  16.420 -34.514  1.00 44.16           C  
ATOM    305  C   ASP A  39      -6.206  17.386 -33.704  1.00 44.16           C  
ATOM    306  CB  ASP A  39      -7.982  15.545 -33.602  1.00 44.16           C  
ATOM    307  O   ASP A  39      -6.010  17.231 -32.500  1.00 44.16           O  
ATOM    308  CG  ASP A  39      -9.187  14.920 -34.313  1.00 44.16           C  
ATOM    309  OD1 ASP A  39      -9.669  15.523 -35.298  1.00 44.16           O  
ATOM    310  OD2 ASP A  39      -9.637  13.858 -33.831  1.00 44.16           O  
ATOM    311  N   GLY A  40      -5.670  18.428 -34.354  1.00 48.81           N  
ATOM    312  CA  GLY A  40      -5.013  19.546 -33.645  1.00 48.81           C  
ATOM    313  C   GLY A  40      -3.529  19.331 -33.317  1.00 48.81           C  
ATOM    314  O   GLY A  40      -3.084  19.482 -32.182  1.00 48.81           O  
ATOM    315  N   TYR A  41      -2.750  19.030 -34.354  1.00 44.41           N  
ATOM    316  CA  TYR A  41      -1.354  18.572 -34.341  1.00 44.41           C  
ATOM    317  C   TYR A  41      -0.290  19.666 -34.073  1.00 44.41           C  
ATOM    318  CB  TYR A  41      -1.123  17.837 -35.680  1.00 44.41           C  
ATOM    319  O   TYR A  41       0.758  19.679 -34.710  1.00 44.41           O  
ATOM    320  CG  TYR A  41      -0.395  16.518 -35.565  1.00 44.41           C  
ATOM    321  CD1 TYR A  41       0.992  16.437 -35.784  1.00 44.41           C  
ATOM    322  CD2 TYR A  41      -1.128  15.357 -35.256  1.00 44.41           C  
ATOM    323  CE1 TYR A  41       1.656  15.198 -35.720  1.00 44.41           C  
ATOM    324  CE2 TYR A  41      -0.473  14.115 -35.209  1.00 44.41           C  
ATOM    325  OH  TYR A  41       1.494  12.810 -35.463  1.00 44.41           O  
ATOM    326  CZ  TYR A  41       0.908  14.029 -35.464  1.00 44.41           C  
ATOM    327  N   ALA A  42      -0.532  20.630 -33.179  1.00 40.97           N  
ATOM    328  CA  ALA A  42       0.376  21.781 -33.034  1.00 40.97           C  
ATOM    329  C   ALA A  42       1.612  21.531 -32.137  1.00 40.97           C  
ATOM    330  CB  ALA A  42      -0.436  23.003 -32.594  1.00 40.97           C  
ATOM    331  O   ALA A  42       2.586  22.264 -32.258  1.00 40.97           O  
ATOM    332  N   LEU A  43       1.601  20.514 -31.260  1.00 42.34           N  
ATOM    333  CA  LEU A  43       2.697  20.247 -30.302  1.00 42.34           C  
ATOM    334  C   LEU A  43       3.587  19.044 -30.660  1.00 42.34           C  
ATOM    335  CB  LEU A  43       2.107  20.129 -28.880  1.00 42.34           C  
ATOM    336  O   LEU A  43       4.758  19.049 -30.314  1.00 42.34           O  
ATOM    337  CG  LEU A  43       2.154  21.467 -28.114  1.00 42.34           C  
ATOM    338  CD1 LEU A  43       1.059  21.520 -27.048  1.00 42.34           C  
ATOM    339  CD2 LEU A  43       3.503  21.659 -27.414  1.00 42.34           C  
ATOM    340  N   LEU A  44       3.071  18.044 -31.384  1.00 46.03           N  
ATOM    341  CA  LEU A  44       3.864  16.891 -31.851  1.00 46.03           C  
ATOM    342  C   LEU A  44       4.567  17.149 -33.198  1.00 46.03           C  
ATOM    343  CB  LEU A  44       2.952  15.645 -31.904  1.00 46.03           C  
ATOM    344  O   LEU A  44       5.462  16.401 -33.575  1.00 46.03           O  
ATOM    345  CG  LEU A  44       2.791  14.962 -30.530  1.00 46.03           C  
ATOM    346  CD1 LEU A  44       1.477  14.181 -30.463  1.00 46.03           C  
ATOM    347  CD2 LEU A  44       3.946  13.998 -30.251  1.00 46.03           C  
ATOM    348  N   ALA A  45       4.170  18.196 -33.934  1.00 40.59           N  
ATOM    349  CA  ALA A  45       4.673  18.477 -35.281  1.00 40.59           C  
ATOM    350  C   ALA A  45       6.085  19.080 -35.339  1.00 40.59           C  
ATOM    351  CB  ALA A  45       3.709  19.435 -35.992  1.00 40.59           C  
ATOM    352  O   ALA A  45       6.701  19.012 -36.399  1.00 40.59           O  
ATOM    353  N   SER A  46       6.586  19.711 -34.270  1.00 45.53           N  
ATOM    354  CA  SER A  46       7.854  20.452 -34.346  1.00 45.53           C  
ATOM    355  C   SER A  46       9.092  19.634 -33.978  1.00 45.53           C  
ATOM    356  CB  SER A  46       7.786  21.752 -33.537  1.00 45.53           C  
ATOM    357  O   SER A  46      10.181  20.018 -34.388  1.00 45.53           O  
ATOM    358  OG  SER A  46       7.492  21.517 -32.176  1.00 45.53           O  
ATOM    359  N   GLU A  47       8.953  18.525 -33.241  1.00 47.72           N  
ATOM    360  CA  GLU A  47      10.099  17.843 -32.603  1.00 47.72           C  
ATOM    361  C   GLU A  47      10.167  16.319 -32.862  1.00 47.72           C  
ATOM    362  CB  GLU A  47      10.117  18.199 -31.095  1.00 47.72           C  
ATOM    363  O   GLU A  47      11.147  15.683 -32.486  1.00 47.72           O  
ATOM    364  CG  GLU A  47      10.524  19.672 -30.853  1.00 47.72           C  
ATOM    365  CD  GLU A  47      10.408  20.166 -29.396  1.00 47.72           C  
ATOM    366  OE1 GLU A  47      10.613  21.387 -29.192  1.00 47.72           O  
ATOM    367  OE2 GLU A  47       9.997  19.388 -28.505  1.00 47.72           O  
ATOM    368  N   VAL A  48       9.185  15.704 -33.546  1.00 52.22           N  
ATOM    369  CA  VAL A  48       9.117  14.233 -33.724  1.00 52.22           C  
ATOM    370  C   VAL A  48       8.688  13.844 -35.138  1.00 52.22           C  
ATOM    371  CB  VAL A  48       8.157  13.562 -32.717  1.00 52.22           C  
ATOM    372  O   VAL A  48       7.791  14.456 -35.720  1.00 52.22           O  
ATOM    373  CG1 VAL A  48       8.622  12.134 -32.415  1.00 52.22           C  
ATOM    374  CG2 VAL A  48       8.037  14.324 -31.400  1.00 52.22           C  
ATOM    375  N   ARG A  49       9.281  12.780 -35.702  1.00 56.81           N  
ATOM    376  CA  ARG A  49       8.793  12.183 -36.958  1.00 56.81           C  
ATOM    377  C   ARG A  49       7.357  11.686 -36.765  1.00 56.81           C  
ATOM    378  CB  ARG A  49       9.699  11.031 -37.429  1.00 56.81           C  
ATOM    379  O   ARG A  49       7.042  11.041 -35.773  1.00 56.81           O  
ATOM    380  CG  ARG A  49      11.088  11.500 -37.888  1.00 56.81           C  
ATOM    381  CD  ARG A  49      11.908  10.308 -38.403  1.00 56.81           C  
ATOM    382  NE  ARG A  49      13.335  10.654 -38.547  1.00 56.81           N  
ATOM    383  NH1 ARG A  49      14.076   8.579 -39.200  1.00 56.81           N  
ATOM    384  NH2 ARG A  49      15.550  10.209 -38.822  1.00 56.81           N  
ATOM    385  CZ  ARG A  49      14.308   9.816 -38.860  1.00 56.81           C  
ATOM    386  N   HIS A  50       6.492  11.934 -37.746  1.00 57.81           N  
ATOM    387  CA  HIS A  50       5.054  11.648 -37.659  1.00 57.81           C  
ATOM    388  C   HIS A  50       4.697  10.193 -37.289  1.00 57.81           C  
ATOM    389  CB  HIS A  50       4.403  12.036 -38.995  1.00 57.81           C  
ATOM    390  O   HIS A  50       3.711   9.982 -36.595  1.00 57.81           O  
ATOM    391  CG  HIS A  50       4.542  13.502 -39.324  1.00 57.81           C  
ATOM    392  CD2 HIS A  50       5.251  14.054 -40.358  1.00 57.81           C  
ATOM    393  ND1 HIS A  50       3.987  14.543 -38.615  1.00 57.81           N  
ATOM    394  CE1 HIS A  50       4.365  15.694 -39.196  1.00 57.81           C  
ATOM    395  NE2 HIS A  50       5.120  15.442 -40.277  1.00 57.81           N  
ATOM    396  N   GLN A  51       5.506   9.209 -37.698  1.00 62.94           N  
ATOM    397  CA  GLN A  51       5.300   7.783 -37.390  1.00 62.94           C  
ATOM    398  C   GLN A  51       5.473   7.455 -35.897  1.00 62.94           C  
ATOM    399  CB  GLN A  51       6.298   6.959 -38.220  1.00 62.94           C  
ATOM    400  O   GLN A  51       4.767   6.610 -35.358  1.00 62.94           O  
ATOM    401  CG  GLN A  51       5.931   6.936 -39.713  1.00 62.94           C  
ATOM    402  CD  GLN A  51       7.011   6.302 -40.586  1.00 62.94           C  
ATOM    403  NE2 GLN A  51       6.664   5.797 -41.748  1.00 62.94           N  
ATOM    404  OE1 GLN A  51       8.190   6.301 -40.284  1.00 62.94           O  
ATOM    405  N   THR A  52       6.377   8.155 -35.217  1.00 71.31           N  
ATOM    406  CA  THR A  52       6.685   7.961 -33.796  1.00 71.31           C  
ATOM    407  C   THR A  52       5.525   8.393 -32.893  1.00 71.31           C  
ATOM    408  CB  THR A  52       7.927   8.798 -33.488  1.00 71.31           C  
ATOM    409  O   THR A  52       5.258   7.771 -31.870  1.00 71.31           O  
ATOM    410  CG2 THR A  52       8.458   8.617 -32.087  1.00 71.31           C  
ATOM    411  OG1 THR A  52       8.986   8.488 -34.370  1.00 71.31           O  
ATOM    412  N   ALA A  53       4.791   9.436 -33.291  1.00 71.06           N  
ATOM    413  CA  ALA A  53       3.625   9.923 -32.556  1.00 71.06           C  
ATOM    414  C   ALA A  53       2.429   8.956 -32.629  1.00 71.06           C  
ATOM    415  CB  ALA A  53       3.263  11.295 -33.126  1.00 71.06           C  
ATOM    416  O   ALA A  53       1.757   8.740 -31.621  1.00 71.06           O  
ATOM    417  N   ASP A  54       2.183   8.355 -33.800  1.00 77.31           N  
ATOM    418  CA  ASP A  54       1.134   7.342 -33.964  1.00 77.31           C  
ATOM    419  C   ASP A  54       1.472   6.074 -33.150  1.00 77.31           C  
ATOM    420  CB  ASP A  54       0.908   7.038 -35.461  1.00 77.31           C  
ATOM    421  O   ASP A  54       0.610   5.565 -32.436  1.00 77.31           O  
ATOM    422  CG  ASP A  54       0.153   8.134 -36.248  1.00 77.31           C  
ATOM    423  OD1 ASP A  54      -0.726   8.827 -35.671  1.00 77.31           O  
ATOM    424  OD2 ASP A  54       0.395   8.255 -37.476  1.00 77.31           O  
ATOM    425  N   ARG A  55       2.743   5.641 -33.147  1.00 82.56           N  
ATOM    426  CA  ARG A  55       3.218   4.498 -32.344  1.00 82.56           C  
ATOM    427  C   ARG A  55       3.056   4.723 -30.838  1.00 82.56           C  
ATOM    428  CB  ARG A  55       4.676   4.201 -32.726  1.00 82.56           C  
ATOM    429  O   ARG A  55       2.549   3.852 -30.139  1.00 82.56           O  
ATOM    430  CG  ARG A  55       5.215   2.903 -32.103  1.00 82.56           C  
ATOM    431  CD  ARG A  55       6.572   2.584 -32.741  1.00 82.56           C  
ATOM    432  NE  ARG A  55       7.178   1.359 -32.201  1.00 82.56           N  
ATOM    433  NH1 ARG A  55       8.891   1.180 -33.735  1.00 82.56           N  
ATOM    434  NH2 ARG A  55       8.829  -0.199 -32.039  1.00 82.56           N  
ATOM    435  CZ  ARG A  55       8.268   0.777 -32.669  1.00 82.56           C  
ATOM    436  N   LEU A  56       3.417   5.909 -30.342  1.00 86.38           N  
ATOM    437  CA  LEU A  56       3.215   6.280 -28.936  1.00 86.38           C  
ATOM    438  C   LEU A  56       1.731   6.208 -28.540  1.00 86.38           C  
ATOM    439  CB  LEU A  56       3.832   7.676 -28.719  1.00 86.38           C  
ATOM    440  O   LEU A  56       1.402   5.730 -27.455  1.00 86.38           O  
ATOM    441  CG  LEU A  56       3.810   8.181 -27.261  1.00 86.38           C  
ATOM    442  CD1 LEU A  56       4.941   9.192 -27.053  1.00 86.38           C  
ATOM    443  CD2 LEU A  56       2.511   8.905 -26.888  1.00 86.38           C  
ATOM    444  N   PHE A  57       0.830   6.658 -29.420  1.00 86.00           N  
ATOM    445  CA  PHE A  57      -0.612   6.579 -29.183  1.00 86.00           C  
ATOM    446  C   PHE A  57      -1.120   5.129 -29.152  1.00 86.00           C  
ATOM    447  CB  PHE A  57      -1.347   7.416 -30.239  1.00 86.00           C  
ATOM    448  O   PHE A  57      -1.935   4.793 -28.295  1.00 86.00           O  
ATOM    449  CG  PHE A  57      -2.846   7.489 -30.021  1.00 86.00           C  
ATOM    450  CD1 PHE A  57      -3.706   6.595 -30.687  1.00 86.00           C  
ATOM    451  CD2 PHE A  57      -3.381   8.423 -29.116  1.00 86.00           C  
ATOM    452  CE1 PHE A  57      -5.090   6.639 -30.445  1.00 86.00           C  
ATOM    453  CE2 PHE A  57      -4.764   8.468 -28.872  1.00 86.00           C  
ATOM    454  CZ  PHE A  57      -5.619   7.573 -29.537  1.00 86.00           C  
ATOM    455  N   GLU A  58      -0.627   4.265 -30.041  1.00 86.56           N  
ATOM    456  CA  GLU A  58      -0.978   2.838 -30.069  1.00 86.56           C  
ATOM    457  C   GLU A  58      -0.535   2.110 -28.792  1.00 86.56           C  
ATOM    458  CB  GLU A  58      -0.378   2.180 -31.324  1.00 86.56           C  
ATOM    459  O   GLU A  58      -1.343   1.404 -28.188  1.00 86.56           O  
ATOM    460  CG  GLU A  58      -1.137   2.609 -32.592  1.00 86.56           C  
ATOM    461  CD  GLU A  58      -0.502   2.138 -33.911  1.00 86.56           C  
ATOM    462  OE1 GLU A  58      -1.084   2.498 -34.967  1.00 86.56           O  
ATOM    463  OE2 GLU A  58       0.534   1.438 -33.879  1.00 86.56           O  
ATOM    464  N   ILE A  59       0.695   2.353 -28.323  1.00 90.06           N  
ATOM    465  CA  ILE A  59       1.213   1.799 -27.058  1.00 90.06           C  
ATOM    466  C   ILE A  59       0.356   2.267 -25.877  1.00 90.06           C  
ATOM    467  CB  ILE A  59       2.688   2.217 -26.864  1.00 90.06           C  
ATOM    468  O   ILE A  59      -0.073   1.461 -25.052  1.00 90.06           O  
ATOM    469  CG1 ILE A  59       3.599   1.582 -27.938  1.00 90.06           C  
ATOM    470  CG2 ILE A  59       3.203   1.819 -25.470  1.00 90.06           C  
ATOM    471  CD1 ILE A  59       4.906   2.358 -28.128  1.00 90.06           C  
ATOM    472  N   PHE A  60       0.054   3.567 -25.817  1.00 90.75           N  
ATOM    473  CA  PHE A  60      -0.824   4.129 -24.793  1.00 90.75           C  
ATOM    474  C   PHE A  60      -2.196   3.435 -24.765  1.00 90.75           C  
ATOM    475  CB  PHE A  60      -0.974   5.637 -25.042  1.00 90.75           C  
ATOM    476  O   PHE A  60      -2.691   3.089 -23.690  1.00 90.75           O  
ATOM    477  CG  PHE A  60      -2.142   6.259 -24.304  1.00 90.75           C  
ATOM    478  CD1 PHE A  60      -3.296   6.647 -25.012  1.00 90.75           C  
ATOM    479  CD2 PHE A  60      -2.127   6.332 -22.901  1.00 90.75           C  
ATOM    480  CE1 PHE A  60      -4.426   7.118 -24.319  1.00 90.75           C  
ATOM    481  CE2 PHE A  60      -3.261   6.789 -22.212  1.00 90.75           C  
ATOM    482  CZ  PHE A  60      -4.409   7.188 -22.915  1.00 90.75           C  
ATOM    483  N   CYS A  61      -2.805   3.211 -25.934  1.00 90.12           N  
ATOM    484  CA  CYS A  61      -4.074   2.497 -26.036  1.00 90.12           C  
ATOM    485  C   CYS A  61      -3.953   1.040 -25.573  1.00 90.12           C  
ATOM    486  CB  CYS A  61      -4.602   2.589 -27.474  1.00 90.12           C  
ATOM    487  O   CYS A  61      -4.806   0.595 -24.810  1.00 90.12           O  
ATOM    488  SG  CYS A  61      -5.274   4.252 -27.776  1.00 90.12           S  
ATOM    489  N   ALA A  62      -2.888   0.330 -25.953  1.00 90.81           N  
ATOM    490  CA  ALA A  62      -2.664  -1.058 -25.549  1.00 90.81           C  
ATOM    491  C   ALA A  62      -2.531  -1.206 -24.023  1.00 90.81           C  
ATOM    492  CB  ALA A  62      -1.423  -1.582 -26.281  1.00 90.81           C  
ATOM    493  O   ALA A  62      -3.206  -2.047 -23.425  1.00 90.81           O  
ATOM    494  N   ILE A  63      -1.739  -0.338 -23.380  1.00 92.44           N  
ATOM    495  CA  ILE A  63      -1.608  -0.312 -21.915  1.00 92.44           C  
ATOM    496  C   ILE A  63      -2.967   0.004 -21.278  1.00 92.44           C  
ATOM    497  CB  ILE A  63      -0.511   0.686 -21.466  1.00 92.44           C  
ATOM    498  O   ILE A  63      -3.384  -0.669 -20.339  1.00 92.44           O  
ATOM    499  CG1 ILE A  63       0.878   0.264 -22.004  1.00 92.44           C  
ATOM    500  CG2 ILE A  63      -0.457   0.782 -19.926  1.00 92.44           C  
ATOM    501  CD1 ILE A  63       1.956   1.346 -21.850  1.00 92.44           C  
ATOM    502  N   GLN A  64      -3.711   0.980 -21.808  1.00 91.56           N  
ATOM    503  CA  GLN A  64      -5.031   1.345 -21.284  1.00 91.56           C  
ATOM    504  C   GLN A  64      -6.080   0.238 -21.410  1.00 91.56           C  
ATOM    505  CB  GLN A  64      -5.487   2.660 -21.935  1.00 91.56           C  
ATOM    506  O   GLN A  64      -6.900   0.066 -20.503  1.00 91.56           O  
ATOM    507  CG  GLN A  64      -6.809   3.146 -21.330  1.00 91.56           C  
ATOM    508  CD  GLN A  64      -7.197   4.539 -21.801  1.00 91.56           C  
ATOM    509  NE2 GLN A  64      -7.248   5.510 -20.916  1.00 91.56           N  
ATOM    510  OE1 GLN A  64      -7.541   4.795 -22.941  1.00 91.56           O  
ATOM    511  N   GLU A  65      -6.079  -0.502 -22.509  1.00 90.50           N  
ATOM    512  CA  GLU A  65      -6.990  -1.623 -22.718  1.00 90.50           C  
ATOM    513  C   GLU A  65      -6.638  -2.805 -21.812  1.00 90.50           C  
ATOM    514  CB  GLU A  65      -6.996  -2.012 -24.200  1.00 90.50           C  
ATOM    515  O   GLU A  65      -7.531  -3.318 -21.133  1.00 90.50           O  
ATOM    516  CG  GLU A  65      -7.761  -0.966 -25.029  1.00 90.50           C  
ATOM    517  CD  GLU A  65      -7.730  -1.230 -26.542  1.00 90.50           C  
ATOM    518  OE1 GLU A  65      -8.256  -0.355 -27.269  1.00 90.50           O  
ATOM    519  OE2 GLU A  65      -7.249  -2.306 -26.960  1.00 90.50           O  
ATOM    520  N   GLY A  66      -5.354  -3.174 -21.716  1.00 90.69           N  
ATOM    521  CA  GLY A  66      -4.885  -4.238 -20.820  1.00 90.69           C  
ATOM    522  C   GLY A  66      -5.189  -3.934 -19.351  1.00 90.69           C  
ATOM    523  O   GLY A  66      -5.774  -4.755 -18.645  1.00 90.69           O  
ATOM    524  N   ALA A  67      -4.910  -2.700 -18.932  1.00 91.25           N  
ATOM    525  CA  ALA A  67      -5.243  -2.161 -17.620  1.00 91.25           C  
ATOM    526  C   ALA A  67      -6.739  -2.314 -17.280  1.00 91.25           C  
ATOM    527  CB  ALA A  67      -4.799  -0.687 -17.655  1.00 91.25           C  
ATOM    528  O   ALA A  67      -7.113  -2.836 -16.227  1.00 91.25           O  
ATOM    529  N   ARG A  68      -7.625  -1.877 -18.183  1.00 91.19           N  
ATOM    530  CA  ARG A  68      -9.080  -1.980 -17.979  1.00 91.19           C  
ATOM    531  C   ARG A  68      -9.566  -3.424 -17.958  1.00 91.19           C  
ATOM    532  CB  ARG A  68      -9.810  -1.211 -19.080  1.00 91.19           C  
ATOM    533  O   ARG A  68     -10.440  -3.742 -17.154  1.00 91.19           O  
ATOM    534  CG  ARG A  68      -9.745   0.298 -18.841  1.00 91.19           C  
ATOM    535  CD  ARG A  68     -10.369   1.005 -20.040  1.00 91.19           C  
ATOM    536  NE  ARG A  68     -10.406   2.460 -19.837  1.00 91.19           N  
ATOM    537  NH1 ARG A  68     -10.949   3.000 -21.998  1.00 91.19           N  
ATOM    538  NH2 ARG A  68     -10.571   4.620 -20.510  1.00 91.19           N  
ATOM    539  CZ  ARG A  68     -10.649   3.350 -20.778  1.00 91.19           C  
ATOM    540  N   ALA A  69      -9.026  -4.270 -18.833  1.00 90.12           N  
ATOM    541  CA  ALA A  69      -9.400  -5.676 -18.914  1.00 90.12           C  
ATOM    542  C   ALA A  69      -9.059  -6.419 -17.616  1.00 90.12           C  
ATOM    543  CB  ALA A  69      -8.706  -6.298 -20.131  1.00 90.12           C  
ATOM    544  O   ALA A  69      -9.922  -7.113 -17.074  1.00 90.12           O  
ATOM    545  N   PHE A  70      -7.851  -6.207 -17.082  1.00 90.69           N  
ATOM    546  CA  PHE A  70      -7.441  -6.793 -15.810  1.00 90.69           C  
ATOM    547  C   PHE A  70      -8.340  -6.334 -14.659  1.00 90.69           C  
ATOM    548  CB  PHE A  70      -5.975  -6.460 -15.511  1.00 90.69           C  
ATOM    549  O   PHE A  70      -8.920  -7.172 -13.968  1.00 90.69           O  
ATOM    550  CG  PHE A  70      -5.570  -7.034 -14.171  1.00 90.69           C  
ATOM    551  CD1 PHE A  70      -5.763  -6.292 -12.990  1.00 90.69           C  
ATOM    552  CD2 PHE A  70      -5.154  -8.372 -14.089  1.00 90.69           C  
ATOM    553  CE1 PHE A  70      -5.555  -6.893 -11.736  1.00 90.69           C  
ATOM    554  CE2 PHE A  70      -4.905  -8.950 -12.836  1.00 90.69           C  
ATOM    555  CZ  PHE A  70      -5.091  -8.213 -11.658  1.00 90.69           C  
ATOM    556  N   LEU A  71      -8.514  -5.015 -14.483  1.00 88.88           N  
ATOM    557  CA  LEU A  71      -9.327  -4.495 -13.380  1.00 88.88           C  
ATOM    558  C   LEU A  71     -10.760  -5.006 -13.442  1.00 88.88           C  
ATOM    559  CB  LEU A  71      -9.370  -2.962 -13.386  1.00 88.88           C  
ATOM    560  O   LEU A  71     -11.323  -5.339 -12.409  1.00 88.88           O  
ATOM    561  CG  LEU A  71      -8.151  -2.260 -12.780  1.00 88.88           C  
ATOM    562  CD1 LEU A  71      -8.477  -0.762 -12.772  1.00 88.88           C  
ATOM    563  CD2 LEU A  71      -7.849  -2.682 -11.343  1.00 88.88           C  
ATOM    564  N   LEU A  72     -11.360  -5.092 -14.632  1.00 91.12           N  
ATOM    565  CA  LEU A  72     -12.710  -5.631 -14.768  1.00 91.12           C  
ATOM    566  C   LEU A  72     -12.779  -7.092 -14.296  1.00 91.12           C  
ATOM    567  CB  LEU A  72     -13.157  -5.483 -16.231  1.00 91.12           C  
ATOM    568  O   LEU A  72     -13.728  -7.463 -13.600  1.00 91.12           O  
ATOM    569  CG  LEU A  72     -14.612  -5.920 -16.479  1.00 91.12           C  
ATOM    570  CD1 LEU A  72     -15.616  -4.992 -15.788  1.00 91.12           C  
ATOM    571  CD2 LEU A  72     -14.901  -5.906 -17.980  1.00 91.12           C  
ATOM    572  N   ALA A  73     -11.784  -7.908 -14.649  1.00 91.50           N  
ATOM    573  CA  ALA A  73     -11.720  -9.309 -14.247  1.00 91.50           C  
ATOM    574  C   ALA A  73     -11.513  -9.459 -12.729  1.00 91.50           C  
ATOM    575  CB  ALA A  73     -10.622  -9.999 -15.064  1.00 91.50           C  
ATOM    576  O   ALA A  73     -12.292 -10.155 -12.070  1.00 91.50           O  
ATOM    577  N   GLU A  74     -10.536  -8.748 -12.160  1.00 93.31           N  
ATOM    578  CA  GLU A  74     -10.269  -8.740 -10.717  1.00 93.31           C  
ATOM    579  C   GLU A  74     -11.482  -8.228  -9.932  1.00 93.31           C  
ATOM    580  CB  GLU A  74      -9.023  -7.882 -10.440  1.00 93.31           C  
ATOM    581  O   GLU A  74     -11.935  -8.861  -8.978  1.00 93.31           O  
ATOM    582  CG  GLU A  74      -8.633  -7.914  -8.955  1.00 93.31           C  
ATOM    583  CD  GLU A  74      -7.439  -7.003  -8.660  1.00 93.31           C  
ATOM    584  OE1 GLU A  74      -6.430  -7.521  -8.137  1.00 93.31           O  
ATOM    585  OE2 GLU A  74      -7.573  -5.783  -8.913  1.00 93.31           O  
ATOM    586  N   TYR A  75     -12.073  -7.115 -10.365  1.00 94.19           N  
ATOM    587  CA  TYR A  75     -13.148  -6.458  -9.626  1.00 94.19           C  
ATOM    588  C   TYR A  75     -14.464  -7.217  -9.699  1.00 94.19           C  
ATOM    589  CB  TYR A  75     -13.305  -5.007 -10.083  1.00 94.19           C  
ATOM    590  O   TYR A  75     -15.256  -7.144  -8.761  1.00 94.19           O  
ATOM    591  CG  TYR A  75     -12.257  -4.050  -9.531  1.00 94.19           C  
ATOM    592  CD1 TYR A  75     -11.050  -4.501  -8.947  1.00 94.19           C  
ATOM    593  CD2 TYR A  75     -12.519  -2.670  -9.583  1.00 94.19           C  
ATOM    594  CE1 TYR A  75     -10.112  -3.590  -8.440  1.00 94.19           C  
ATOM    595  CE2 TYR A  75     -11.586  -1.759  -9.057  1.00 94.19           C  
ATOM    596  OH  TYR A  75      -9.449  -1.332  -8.040  1.00 94.19           O  
ATOM    597  CZ  TYR A  75     -10.373  -2.211  -8.502  1.00 94.19           C  
ATOM    598  N   THR A  76     -14.684  -7.996 -10.758  1.00 94.50           N  
ATOM    599  CA  THR A  76     -15.813  -8.932 -10.814  1.00 94.50           C  
ATOM    600  C   THR A  76     -15.691  -9.990  -9.716  1.00 94.50           C  
ATOM    601  CB  THR A  76     -15.905  -9.591 -12.196  1.00 94.50           C  
ATOM    602  O   THR A  76     -16.674 -10.273  -9.023  1.00 94.50           O  
ATOM    603  CG2 THR A  76     -17.091 -10.547 -12.308  1.00 94.50           C  
ATOM    604  OG1 THR A  76     -16.112  -8.604 -13.178  1.00 94.50           O  
ATOM    605  N   LEU A  77     -14.486 -10.530  -9.496  1.00 93.38           N  
ATOM    606  CA  LEU A  77     -14.245 -11.486  -8.415  1.00 93.38           C  
ATOM    607  C   LEU A  77     -14.334 -10.816  -7.038  1.00 93.38           C  
ATOM    608  CB  LEU A  77     -12.885 -12.173  -8.619  1.00 93.38           C  
ATOM    609  O   LEU A  77     -14.995 -11.348  -6.148  1.00 93.38           O  
ATOM    610  CG  LEU A  77     -12.698 -13.379  -7.678  1.00 93.38           C  
ATOM    611  CD1 LEU A  77     -13.546 -14.581  -8.092  1.00 93.38           C  
ATOM    612  CD2 LEU A  77     -11.244 -13.814  -7.675  1.00 93.38           C  
ATOM    613  N   CYS A  78     -13.741  -9.632  -6.874  1.00 94.12           N  
ATOM    614  CA  CYS A  78     -13.831  -8.845  -5.643  1.00 94.12           C  
ATOM    615  C   CYS A  78     -15.284  -8.505  -5.286  1.00 94.12           C  
ATOM    616  CB  CYS A  78     -12.999  -7.572  -5.814  1.00 94.12           C  
ATOM    617  O   CYS A  78     -15.675  -8.622  -4.128  1.00 94.12           O  
ATOM    618  SG  CYS A  78     -11.236  -7.992  -5.741  1.00 94.12           S  
ATOM    619  N   PHE A  79     -16.119  -8.151  -6.265  1.00 95.94           N  
ATOM    620  CA  PHE A  79     -17.540  -7.888  -6.039  1.00 95.94           C  
ATOM    621  C   PHE A  79     -18.297  -9.151  -5.605  1.00 95.94           C  
ATOM    622  CB  PHE A  79     -18.147  -7.281  -7.307  1.00 95.94           C  
ATOM    623  O   PHE A  79     -19.069  -9.110  -4.645  1.00 95.94           O  
ATOM    624  CG  PHE A  79     -19.590  -6.865  -7.127  1.00 95.94           C  
ATOM    625  CD1 PHE A  79     -20.632  -7.667  -7.630  1.00 95.94           C  
ATOM    626  CD2 PHE A  79     -19.890  -5.679  -6.432  1.00 95.94           C  
ATOM    627  CE1 PHE A  79     -21.969  -7.272  -7.451  1.00 95.94           C  
ATOM    628  CE2 PHE A  79     -21.228  -5.292  -6.242  1.00 95.94           C  
ATOM    629  CZ  PHE A  79     -22.268  -6.089  -6.751  1.00 95.94           C  
ATOM    630  N   ALA A  80     -18.035 -10.293  -6.249  1.00 96.06           N  
ATOM    631  CA  ALA A  80     -18.583 -11.577  -5.814  1.00 96.06           C  
ATOM    632  C   ALA A  80     -18.144 -11.920  -4.378  1.00 96.06           C  
ATOM    633  CB  ALA A  80     -18.162 -12.660  -6.815  1.00 96.06           C  
ATOM    634  O   ALA A  80     -18.959 -12.358  -3.564  1.00 96.06           O  
ATOM    635  N   PHE A  81     -16.882 -11.651  -4.040  1.00 95.38           N  
ATOM    636  CA  PHE A  81     -16.354 -11.805  -2.689  1.00 95.38           C  
ATOM    637  C   PHE A  81     -17.060 -10.890  -1.677  1.00 95.38           C  
ATOM    638  CB  PHE A  81     -14.836 -11.586  -2.705  1.00 95.38           C  
ATOM    639  O   PHE A  81     -17.444 -11.376  -0.616  1.00 95.38           O  
ATOM    640  CG  PHE A  81     -14.263 -11.421  -1.317  1.00 95.38           C  
ATOM    641  CD1 PHE A  81     -14.096 -10.131  -0.782  1.00 95.38           C  
ATOM    642  CD2 PHE A  81     -14.002 -12.553  -0.526  1.00 95.38           C  
ATOM    643  CE1 PHE A  81     -13.683  -9.971   0.548  1.00 95.38           C  
ATOM    644  CE2 PHE A  81     -13.580 -12.390   0.804  1.00 95.38           C  
ATOM    645  CZ  PHE A  81     -13.425 -11.100   1.343  1.00 95.38           C  
ATOM    646  N   ILE A  82     -17.303  -9.611  -1.997  1.00 97.31           N  
ATOM    647  CA  ILE A  82     -18.043  -8.689  -1.113  1.00 97.31           C  
ATOM    648  C   ILE A  82     -19.421  -9.261  -0.774  1.00 97.31           C  
ATOM    649  CB  ILE A  82     -18.173  -7.274  -1.733  1.00 97.31           C  
ATOM    650  O   ILE A  82     -19.846  -9.195   0.375  1.00 97.31           O  
ATOM    651  CG1 ILE A  82     -16.801  -6.573  -1.734  1.00 97.31           C  
ATOM    652  CG2 ILE A  82     -19.185  -6.399  -0.965  1.00 97.31           C  
ATOM    653  CD1 ILE A  82     -16.741  -5.287  -2.570  1.00 97.31           C  
ATOM    654  N   ILE A  83     -20.111  -9.862  -1.743  1.00 97.31           N  
ATOM    655  CA  ILE A  83     -21.425 -10.471  -1.505  1.00 97.31           C  
ATOM    656  C   ILE A  83     -21.298 -11.700  -0.596  1.00 97.31           C  
ATOM    657  CB  ILE A  83     -22.111 -10.798  -2.849  1.00 97.31           C  
ATOM    658  O   ILE A  83     -22.000 -11.804   0.411  1.00 97.31           O  
ATOM    659  CG1 ILE A  83     -22.414  -9.489  -3.614  1.00 97.31           C  
ATOM    660  CG2 ILE A  83     -23.411 -11.596  -2.618  1.00 97.31           C  
ATOM    661  CD1 ILE A  83     -22.873  -9.708  -5.060  1.00 97.31           C  
ATOM    662  N   VAL A  84     -20.397 -12.630  -0.931  1.00 96.38           N  
ATOM    663  CA  VAL A  84     -20.253 -13.903  -0.207  1.00 96.38           C  
ATOM    664  C   VAL A  84     -19.727 -13.680   1.209  1.00 96.38           C  
ATOM    665  CB  VAL A  84     -19.351 -14.878  -0.990  1.00 96.38           C  
ATOM    666  O   VAL A  84     -20.329 -14.142   2.177  1.00 96.38           O  
ATOM    667  CG1 VAL A  84     -19.048 -16.158  -0.197  1.00 96.38           C  
ATOM    668  CG2 VAL A  84     -20.026 -15.306  -2.300  1.00 96.38           C  
ATOM    669  N   PHE A  85     -18.625 -12.948   1.354  1.00 96.38           N  
ATOM    670  CA  PHE A  85     -18.047 -12.656   2.660  1.00 96.38           C  
ATOM    671  C   PHE A  85     -18.883 -11.636   3.434  1.00 96.38           C  
ATOM    672  CB  PHE A  85     -16.594 -12.211   2.498  1.00 96.38           C  
ATOM    673  O   PHE A  85     -18.979 -11.743   4.650  1.00 96.38           O  
ATOM    674  CG  PHE A  85     -15.810 -12.264   3.795  1.00 96.38           C  
ATOM    675  CD1 PHE A  85     -15.491 -11.084   4.488  1.00 96.38           C  
ATOM    676  CD2 PHE A  85     -15.401 -13.506   4.316  1.00 96.38           C  
ATOM    677  CE1 PHE A  85     -14.747 -11.137   5.679  1.00 96.38           C  
ATOM    678  CE2 PHE A  85     -14.669 -13.563   5.516  1.00 96.38           C  
ATOM    679  CZ  PHE A  85     -14.334 -12.377   6.193  1.00 96.38           C  
ATOM    680  N   GLY A  86     -19.586 -10.722   2.759  1.00 97.19           N  
ATOM    681  CA  GLY A  86     -20.566  -9.839   3.394  1.00 97.19           C  
ATOM    682  C   GLY A  86     -21.708 -10.610   4.059  1.00 97.19           C  
ATOM    683  O   GLY A  86     -22.130 -10.244   5.154  1.00 97.19           O  
ATOM    684  N   ALA A  87     -22.154 -11.726   3.471  1.00 96.88           N  
ATOM    685  CA  ALA A  87     -23.107 -12.627   4.121  1.00 96.88           C  
ATOM    686  C   ALA A  87     -22.505 -13.308   5.365  1.00 96.88           C  
ATOM    687  CB  ALA A  87     -23.610 -13.652   3.098  1.00 96.88           C  
ATOM    688  O   ALA A  87     -23.186 -13.432   6.382  1.00 96.88           O  
ATOM    689  N   VAL A  88     -21.225 -13.699   5.320  1.00 95.62           N  
ATOM    690  CA  VAL A  88     -20.506 -14.232   6.493  1.00 95.62           C  
ATOM    691  C   VAL A  88     -20.400 -13.173   7.590  1.00 95.62           C  
ATOM    692  CB  VAL A  88     -19.110 -14.772   6.115  1.00 95.62           C  
ATOM    693  O   VAL A  88     -20.734 -13.458   8.738  1.00 95.62           O  
ATOM    694  CG1 VAL A  88     -18.329 -15.263   7.340  1.00 95.62           C  
ATOM    695  CG2 VAL A  88     -19.225 -15.947   5.136  1.00 95.62           C  
ATOM    696  N   VAL A  89     -20.005 -11.944   7.240  1.00 96.31           N  
ATOM    697  CA  VAL A  89     -19.957 -10.802   8.163  1.00 96.31           C  
ATOM    698  C   VAL A  89     -21.324 -10.598   8.797  1.00 96.31           C  
ATOM    699  CB  VAL A  89     -19.456  -9.517   7.470  1.00 96.31           C  
ATOM    700  O   VAL A  89     -21.413 -10.591  10.022  1.00 96.31           O  
ATOM    701  CG1 VAL A  89     -19.593  -8.279   8.368  1.00 96.31           C  
ATOM    702  CG2 VAL A  89     -17.972  -9.641   7.103  1.00 96.31           C  
ATOM    703  N   LEU A  90     -22.390 -10.523   7.997  1.00 96.25           N  
ATOM    704  CA  LEU A  90     -23.759 -10.346   8.479  1.00 96.25           C  
ATOM    705  C   LEU A  90     -24.138 -11.430   9.491  1.00 96.25           C  
ATOM    706  CB  LEU A  90     -24.703 -10.316   7.262  1.00 96.25           C  
ATOM    707  O   LEU A  90     -24.577 -11.106  10.593  1.00 96.25           O  
ATOM    708  CG  LEU A  90     -26.169  -9.968   7.586  1.00 96.25           C  
ATOM    709  CD1 LEU A  90     -26.854  -9.438   6.326  1.00 96.25           C  
ATOM    710  CD2 LEU A  90     -26.980 -11.178   8.055  1.00 96.25           C  
ATOM    711  N   VAL A  91     -23.957 -12.707   9.146  1.00 94.50           N  
ATOM    712  CA  VAL A  91     -24.377 -13.829   9.999  1.00 94.50           C  
ATOM    713  C   VAL A  91     -23.567 -13.884  11.292  1.00 94.50           C  
ATOM    714  CB  VAL A  91     -24.291 -15.161   9.227  1.00 94.50           C  
ATOM    715  O   VAL A  91     -24.153 -13.962  12.371  1.00 94.50           O  
ATOM    716  CG1 VAL A  91     -24.507 -16.386  10.128  1.00 94.50           C  
ATOM    717  CG2 VAL A  91     -25.368 -15.211   8.135  1.00 94.50           C  
ATOM    718  N   LEU A  92     -22.237 -13.824  11.204  1.00 93.31           N  
ATOM    719  CA  LEU A  92     -21.376 -13.976  12.378  1.00 93.31           C  
ATOM    720  C   LEU A  92     -21.468 -12.766  13.310  1.00 93.31           C  
ATOM    721  CB  LEU A  92     -19.925 -14.225  11.942  1.00 93.31           C  
ATOM    722  O   LEU A  92     -21.533 -12.945  14.521  1.00 93.31           O  
ATOM    723  CG  LEU A  92     -19.657 -15.518  11.152  1.00 93.31           C  
ATOM    724  CD1 LEU A  92     -18.149 -15.666  10.939  1.00 93.31           C  
ATOM    725  CD2 LEU A  92     -20.169 -16.768  11.866  1.00 93.31           C  
ATOM    726  N   THR A  93     -21.539 -11.543  12.776  1.00 92.38           N  
ATOM    727  CA  THR A  93     -21.691 -10.341  13.617  1.00 92.38           C  
ATOM    728  C   THR A  93     -23.101 -10.177  14.170  1.00 92.38           C  
ATOM    729  CB  THR A  93     -21.280  -9.046  12.910  1.00 92.38           C  
ATOM    730  O   THR A  93     -23.255  -9.531  15.199  1.00 92.38           O  
ATOM    731  CG2 THR A  93     -19.820  -9.048  12.468  1.00 92.38           C  
ATOM    732  OG1 THR A  93     -22.079  -8.814  11.784  1.00 92.38           O  
ATOM    733  N   SER A  94     -24.121 -10.794  13.559  1.00 91.50           N  
ATOM    734  CA  SER A  94     -25.458 -10.869  14.166  1.00 91.50           C  
ATOM    735  C   SER A  94     -25.481 -11.784  15.388  1.00 91.50           C  
ATOM    736  CB  SER A  94     -26.515 -11.378  13.179  1.00 91.50           C  
ATOM    737  O   SER A  94     -26.355 -11.632  16.235  1.00 91.50           O  
ATOM    738  OG  SER A  94     -26.657 -10.518  12.073  1.00 91.50           O  
ATOM    739  N   PHE A  95     -24.552 -12.737  15.498  1.00 86.38           N  
ATOM    740  CA  PHE A  95     -24.487 -13.683  16.608  1.00 86.38           C  
ATOM    741  C   PHE A  95     -23.809 -13.042  17.827  1.00 86.38           C  
ATOM    742  CB  PHE A  95     -23.810 -14.973  16.136  1.00 86.38           C  
ATOM    743  O   PHE A  95     -22.621 -13.231  18.095  1.00 86.38           O  
ATOM    744  CG  PHE A  95     -24.092 -16.154  17.043  1.00 86.38           C  
ATOM    745  CD1 PHE A  95     -23.295 -16.421  18.167  1.00 86.38           C  
ATOM    746  CD2 PHE A  95     -25.184 -16.986  16.763  1.00 86.38           C  
ATOM    747  CE1 PHE A  95     -23.590 -17.517  18.999  1.00 86.38           C  
ATOM    748  CE2 PHE A  95     -25.496 -18.075  17.595  1.00 86.38           C  
ATOM    749  CZ  PHE A  95     -24.691 -18.344  18.715  1.00 86.38           C  
ATOM    750  N   VAL A  96     -24.579 -12.249  18.566  1.00 74.12           N  
ATOM    751  CA  VAL A  96     -24.120 -11.535  19.760  1.00 74.12           C  
ATOM    752  C   VAL A  96     -24.873 -12.095  20.953  1.00 74.12           C  
ATOM    753  CB  VAL A  96     -24.329 -10.013  19.613  1.00 74.12           C  
ATOM    754  O   VAL A  96     -26.093 -12.064  20.960  1.00 74.12           O  
ATOM    755  CG1 VAL A  96     -23.726  -9.262  20.801  1.00 74.12           C  
ATOM    756  CG2 VAL A  96     -23.669  -9.473  18.344  1.00 74.12           C  
ATOM    757  N   ASN A  97     -24.158 -12.588  21.969  1.00 63.75           N  
ATOM    758  CA  ASN A  97     -24.748 -13.051  23.233  1.00 63.75           C  
ATOM    759  C   ASN A  97     -24.595 -11.980  24.334  1.00 63.75           C  
ATOM    760  CB  ASN A  97     -24.175 -14.437  23.587  1.00 63.75           C  
ATOM    761  O   ASN A  97     -24.196 -12.269  25.460  1.00 63.75           O  
ATOM    762  CG  ASN A  97     -25.037 -15.229  24.559  1.00 63.75           C  
ATOM    763  ND2 ASN A  97     -24.558 -16.371  24.992  1.00 63.75           N  
ATOM    764  OD1 ASN A  97     -26.157 -14.888  24.899  1.00 63.75           O  
ATOM    765  N   LYS A  98     -24.838 -10.715  23.972  1.00 60.12           N  
ATOM    766  CA  LYS A  98     -24.927  -9.570  24.891  1.00 60.12           C  
ATOM    767  C   LYS A  98     -26.408  -9.188  25.002  1.00 60.12           C  
ATOM    768  CB  LYS A  98     -24.013  -8.396  24.455  1.00 60.12           C  
ATOM    769  O   LYS A  98     -27.154  -9.292  24.033  1.00 60.12           O  
ATOM    770  CG  LYS A  98     -22.501  -8.690  24.608  1.00 60.12           C  
ATOM    771  CD  LYS A  98     -21.603  -7.510  24.169  1.00 60.12           C  
ATOM    772  CE  LYS A  98     -20.120  -7.747  24.529  1.00 60.12           C  
ATOM    773  NZ  LYS A  98     -19.191  -6.813  23.834  1.00 60.12           N  
ATOM    774  N   ASP A  99     -26.849  -8.798  26.194  1.00 56.28           N  
ATOM    775  CA  ASP A  99     -28.230  -8.365  26.484  1.00 56.28           C  
ATOM    776  C   ASP A  99     -29.322  -9.464  26.426  1.00 56.28           C  
ATOM    777  CB  ASP A  99     -28.597  -7.111  25.656  1.00 56.28           C  
ATOM    778  O   ASP A  99     -30.513  -9.160  26.346  1.00 56.28           O  
ATOM    779  CG  ASP A  99     -27.516  -6.019  25.651  1.00 56.28           C  
ATOM    780  OD1 ASP A  99     -26.868  -5.859  26.710  1.00 56.28           O  
ATOM    781  OD2 ASP A  99     -27.359  -5.344  24.597  1.00 56.28           O  
ATOM    782  N   GLY A 100     -28.956 -10.752  26.474  1.00 58.62           N  
ATOM    783  CA  GLY A 100     -29.914 -11.872  26.527  1.00 58.62           C  
ATOM    784  C   GLY A 100     -30.657 -12.166  25.214  1.00 58.62           C  
ATOM    785  O   GLY A 100     -31.508 -13.056  25.175  1.00 58.62           O  
ATOM    786  N   LYS A 101     -30.331 -11.453  24.130  1.00 61.66           N  
ATOM    787  CA  LYS A 101     -30.702 -11.819  22.758  1.00 61.66           C  
ATOM    788  C   LYS A 101     -29.572 -12.648  22.167  1.00 61.66           C  
ATOM    789  CB  LYS A 101     -30.947 -10.562  21.913  1.00 61.66           C  
ATOM    790  O   LYS A 101     -28.420 -12.305  22.358  1.00 61.66           O  
ATOM    791  CG  LYS A 101     -32.194  -9.798  22.376  1.00 61.66           C  
ATOM    792  CD  LYS A 101     -32.393  -8.557  21.501  1.00 61.66           C  
ATOM    793  CE  LYS A 101     -33.616  -7.767  21.971  1.00 61.66           C  
ATOM    794  NZ  LYS A 101     -33.745  -6.506  21.199  1.00 61.66           N  
ATOM    795  N   GLN A 102     -29.905 -13.720  21.453  1.00 71.31           N  
ATOM    796  CA  GLN A 102     -28.911 -14.564  20.779  1.00 71.31           C  
ATOM    797  C   GLN A 102     -28.522 -14.017  19.391  1.00 71.31           C  
ATOM    798  CB  GLN A 102     -29.480 -15.991  20.716  1.00 71.31           C  
ATOM    799  O   GLN A 102     -27.468 -14.361  18.865  1.00 71.31           O  
ATOM    800  CG  GLN A 102     -28.427 -17.050  20.362  1.00 71.31           C  
ATOM    801  CD  GLN A 102     -28.985 -18.470  20.368  1.00 71.31           C  
ATOM    802  NE2 GLN A 102     -28.143 -19.462  20.193  1.00 71.31           N  
ATOM    803  OE1 GLN A 102     -30.170 -18.725  20.514  1.00 71.31           O  
ATOM    804  N   PHE A 103     -29.383 -13.181  18.795  1.00 84.50           N  
ATOM    805  CA  PHE A 103     -29.186 -12.597  17.469  1.00 84.50           C  
ATOM    806  C   PHE A 103     -29.605 -11.119  17.420  1.00 84.50           C  
ATOM    807  CB  PHE A 103     -29.954 -13.405  16.412  1.00 84.50           C  
ATOM    808  O   PHE A 103     -30.741 -10.785  17.769  1.00 84.50           O  
ATOM    809  CG  PHE A 103     -29.323 -14.736  16.048  1.00 84.50           C  
ATOM    810  CD1 PHE A 103     -28.388 -14.797  14.998  1.00 84.50           C  
ATOM    811  CD2 PHE A 103     -29.680 -15.913  16.734  1.00 84.50           C  
ATOM    812  CE1 PHE A 103     -27.842 -16.032  14.612  1.00 84.50           C  
ATOM    813  CE2 PHE A 103     -29.115 -17.147  16.364  1.00 84.50           C  
ATOM    814  CZ  PHE A 103     -28.209 -17.208  15.291  1.00 84.50           C  
ATOM    815  N   ASP A 104     -28.717 -10.256  16.921  1.00 89.12           N  
ATOM    816  CA  ASP A 104     -28.967  -8.849  16.585  1.00 89.12           C  
ATOM    817  C   ASP A 104     -28.742  -8.612  15.081  1.00 89.12           C  
ATOM    818  CB  ASP A 104     -28.129  -7.904  17.466  1.00 89.12           C  
ATOM    819  O   ASP A 104     -27.661  -8.236  14.622  1.00 89.12           O  
ATOM    820  CG  ASP A 104     -28.546  -6.429  17.307  1.00 89.12           C  
ATOM    821  OD1 ASP A 104     -29.251  -6.102  16.318  1.00 89.12           O  
ATOM    822  OD2 ASP A 104     -28.220  -5.625  18.210  1.00 89.12           O  
ATOM    823  N   TRP A 105     -29.798  -8.841  14.298  1.00 91.19           N  
ATOM    824  CA  TRP A 105     -29.770  -8.658  12.846  1.00 91.19           C  
ATOM    825  C   TRP A 105     -29.555  -7.205  12.419  1.00 91.19           C  
ATOM    826  CB  TRP A 105     -31.084  -9.168  12.246  1.00 91.19           C  
ATOM    827  O   TRP A 105     -29.046  -6.972  11.322  1.00 91.19           O  
ATOM    828  CG  TRP A 105     -31.297 -10.639  12.386  1.00 91.19           C  
ATOM    829  CD1 TRP A 105     -32.149 -11.245  13.243  1.00 91.19           C  
ATOM    830  CD2 TRP A 105     -30.627 -11.711  11.655  1.00 91.19           C  
ATOM    831  CE2 TRP A 105     -31.138 -12.957  12.124  1.00 91.19           C  
ATOM    832  CE3 TRP A 105     -29.634 -11.757  10.654  1.00 91.19           C  
ATOM    833  NE1 TRP A 105     -32.056 -12.615  13.093  1.00 91.19           N  
ATOM    834  CH2 TRP A 105     -29.716 -14.200  10.617  1.00 91.19           C  
ATOM    835  CZ2 TRP A 105     -30.697 -14.188  11.621  1.00 91.19           C  
ATOM    836  CZ3 TRP A 105     -29.188 -12.990  10.138  1.00 91.19           C  
ATOM    837  N   LEU A 106     -29.937  -6.226  13.248  1.00 92.62           N  
ATOM    838  CA  LEU A 106     -29.716  -4.817  12.927  1.00 92.62           C  
ATOM    839  C   LEU A 106     -28.220  -4.514  12.971  1.00 92.62           C  
ATOM    840  CB  LEU A 106     -30.515  -3.922  13.891  1.00 92.62           C  
ATOM    841  O   LEU A 106     -27.679  -3.987  11.998  1.00 92.62           O  
ATOM    842  CG  LEU A 106     -30.272  -2.413  13.684  1.00 92.62           C  
ATOM    843  CD1 LEU A 106     -30.711  -1.938  12.296  1.00 92.62           C  
ATOM    844  CD2 LEU A 106     -31.052  -1.624  14.735  1.00 92.62           C  
ATOM    845  N   PHE A 107     -27.550  -4.918  14.053  1.00 91.88           N  
ATOM    846  CA  PHE A 107     -26.106  -4.749  14.189  1.00 91.88           C  
ATOM    847  C   PHE A 107     -25.354  -5.438  13.046  1.00 91.88           C  
ATOM    848  CB  PHE A 107     -25.651  -5.284  15.550  1.00 91.88           C  
ATOM    849  O   PHE A 107     -24.522  -4.809  12.387  1.00 91.88           O  
ATOM    850  CG  PHE A 107     -24.169  -5.082  15.781  1.00 91.88           C  
ATOM    851  CD1 PHE A 107     -23.263  -6.126  15.516  1.00 91.88           C  
ATOM    852  CD2 PHE A 107     -23.689  -3.833  16.213  1.00 91.88           C  
ATOM    853  CE1 PHE A 107     -21.882  -5.924  15.685  1.00 91.88           C  
ATOM    854  CE2 PHE A 107     -22.308  -3.631  16.384  1.00 91.88           C  
ATOM    855  CZ  PHE A 107     -21.405  -4.674  16.117  1.00 91.88           C  
ATOM    856  N   GLY A 108     -25.698  -6.697  12.748  1.00 94.12           N  
ATOM    857  CA  GLY A 108     -25.052  -7.430  11.662  1.00 94.12           C  
ATOM    858  C   GLY A 108     -25.305  -6.829  10.278  1.00 94.12           C  
ATOM    859  O   GLY A 108     -24.395  -6.784   9.450  1.00 94.12           O  
ATOM    860  N   THR A 109     -26.500  -6.282  10.031  1.00 96.06           N  
ATOM    861  CA  THR A 109     -26.813  -5.582   8.772  1.00 96.06           C  
ATOM    862  C   THR A 109     -25.995  -4.302   8.626  1.00 96.06           C  
ATOM    863  CB  THR A 109     -28.309  -5.247   8.666  1.00 96.06           C  
ATOM    864  O   THR A 109     -25.456  -4.040   7.549  1.00 96.06           O  
ATOM    865  CG2 THR A 109     -28.674  -4.563   7.347  1.00 96.06           C  
ATOM    866  OG1 THR A 109     -29.067  -6.429   8.711  1.00 96.06           O  
ATOM    867  N   LEU A 110     -25.861  -3.507   9.693  1.00 96.38           N  
ATOM    868  CA  LEU A 110     -25.058  -2.284   9.666  1.00 96.38           C  
ATOM    869  C   LEU A 110     -23.568  -2.597   9.481  1.00 96.38           C  
ATOM    870  CB  LEU A 110     -25.324  -1.453  10.934  1.00 96.38           C  
ATOM    871  O   LEU A 110     -22.922  -1.969   8.645  1.00 96.38           O  
ATOM    872  CG  LEU A 110     -26.740  -0.850  11.027  1.00 96.38           C  
ATOM    873  CD1 LEU A 110     -26.857  -0.023  12.302  1.00 96.38           C  
ATOM    874  CD2 LEU A 110     -27.094   0.061   9.851  1.00 96.38           C  
ATOM    875  N   ASN A 111     -23.034  -3.613  10.164  1.00 95.69           N  
ATOM    876  CA  ASN A 111     -21.640  -4.028   9.988  1.00 95.69           C  
ATOM    877  C   ASN A 111     -21.370  -4.533   8.557  1.00 95.69           C  
ATOM    878  CB  ASN A 111     -21.291  -5.071  11.060  1.00 95.69           C  
ATOM    879  O   ASN A 111     -20.437  -4.070   7.901  1.00 95.69           O  
ATOM    880  CG  ASN A 111     -19.787  -5.225  11.204  1.00 95.69           C  
ATOM    881  ND2 ASN A 111     -19.241  -4.915  12.355  1.00 95.69           N  
ATOM    882  OD1 ASN A 111     -19.079  -5.588  10.283  1.00 95.69           O  
ATOM    883  N   ALA A 112     -22.242  -5.394   8.018  1.00 97.44           N  
ATOM    884  CA  ALA A 112     -22.139  -5.874   6.639  1.00 97.44           C  
ATOM    885  C   ALA A 112     -22.292  -4.746   5.602  1.00 97.44           C  
ATOM    886  CB  ALA A 112     -23.189  -6.966   6.431  1.00 97.44           C  
ATOM    887  O   ALA A 112     -21.623  -4.756   4.568  1.00 97.44           O  
ATOM    888  N   THR A 113     -23.125  -3.739   5.888  1.00 97.94           N  
ATOM    889  CA  THR A 113     -23.252  -2.539   5.046  1.00 97.94           C  
ATOM    890  C   THR A 113     -21.968  -1.715   5.077  1.00 97.94           C  
ATOM    891  CB  THR A 113     -24.440  -1.667   5.475  1.00 97.94           C  
ATOM    892  O   THR A 113     -21.470  -1.330   4.021  1.00 97.94           O  
ATOM    893  CG2 THR A 113     -24.629  -0.446   4.573  1.00 97.94           C  
ATOM    894  OG1 THR A 113     -25.633  -2.408   5.394  1.00 97.94           O  
ATOM    895  N   ALA A 114     -21.393  -1.484   6.261  1.00 98.06           N  
ATOM    896  CA  ALA A 114     -20.111  -0.800   6.401  1.00 98.06           C  
ATOM    897  C   ALA A 114     -18.998  -1.546   5.652  1.00 98.06           C  
ATOM    898  CB  ALA A 114     -19.794  -0.640   7.893  1.00 98.06           C  
ATOM    899  O   ALA A 114     -18.243  -0.921   4.912  1.00 98.06           O  
ATOM    900  N   PHE A 115     -18.959  -2.877   5.764  1.00 98.44           N  
ATOM    901  CA  PHE A 115     -18.070  -3.754   5.002  1.00 98.44           C  
ATOM    902  C   PHE A 115     -18.226  -3.592   3.490  1.00 98.44           C  
ATOM    903  CB  PHE A 115     -18.294  -5.202   5.459  1.00 98.44           C  
ATOM    904  O   PHE A 115     -17.238  -3.355   2.796  1.00 98.44           O  
ATOM    905  CG  PHE A 115     -17.609  -6.219   4.575  1.00 98.44           C  
ATOM    906  CD1 PHE A 115     -18.315  -6.856   3.540  1.00 98.44           C  
ATOM    907  CD2 PHE A 115     -16.244  -6.480   4.752  1.00 98.44           C  
ATOM    908  CE1 PHE A 115     -17.643  -7.731   2.672  1.00 98.44           C  
ATOM    909  CE2 PHE A 115     -15.569  -7.358   3.885  1.00 98.44           C  
ATOM    910  CZ  PHE A 115     -16.268  -7.968   2.829  1.00 98.44           C  
ATOM    911  N   ALA A 116     -19.452  -3.651   2.968  1.00 98.38           N  
ATOM    912  CA  ALA A 116     -19.692  -3.481   1.539  1.00 98.38           C  
ATOM    913  C   ALA A 116     -19.276  -2.083   1.054  1.00 98.38           C  
ATOM    914  CB  ALA A 116     -21.167  -3.777   1.251  1.00 98.38           C  
ATOM    915  O   ALA A 116     -18.592  -1.962   0.040  1.00 98.38           O  
ATOM    916  N   VAL A 117     -19.625  -1.029   1.801  1.00 98.38           N  
ATOM    917  CA  VAL A 117     -19.237   0.355   1.484  1.00 98.38           C  
ATOM    918  C   VAL A 117     -17.716   0.520   1.518  1.00 98.38           C  
ATOM    919  CB  VAL A 117     -19.940   1.345   2.435  1.00 98.38           C  
ATOM    920  O   VAL A 117     -17.155   1.131   0.610  1.00 98.38           O  
ATOM    921  CG1 VAL A 117     -19.425   2.781   2.278  1.00 98.38           C  
ATOM    922  CG2 VAL A 117     -21.451   1.383   2.161  1.00 98.38           C  
ATOM    923  N   GLY A 118     -17.035  -0.060   2.508  1.00 98.00           N  
ATOM    924  CA  GLY A 118     -15.574  -0.067   2.595  1.00 98.00           C  
ATOM    925  C   GLY A 118     -14.927  -0.768   1.405  1.00 98.00           C  
ATOM    926  O   GLY A 118     -14.048  -0.200   0.761  1.00 98.00           O  
ATOM    927  N   GLY A 119     -15.416  -1.957   1.046  1.00 97.62           N  
ATOM    928  CA  GLY A 119     -14.921  -2.703  -0.111  1.00 97.62           C  
ATOM    929  C   GLY A 119     -15.103  -1.940  -1.426  1.00 97.62           C  
ATOM    930  O   GLY A 119     -14.147  -1.781  -2.182  1.00 97.62           O  
ATOM    931  N   LEU A 120     -16.291  -1.378  -1.663  1.00 97.88           N  
ATOM    932  CA  LEU A 120     -16.573  -0.565  -2.853  1.00 97.88           C  
ATOM    933  C   LEU A 120     -15.722   0.711  -2.905  1.00 97.88           C  
ATOM    934  CB  LEU A 120     -18.068  -0.204  -2.875  1.00 97.88           C  
ATOM    935  O   LEU A 120     -15.289   1.116  -3.982  1.00 97.88           O  
ATOM    936  CG  LEU A 120     -19.015  -1.390  -3.135  1.00 97.88           C  
ATOM    937  CD1 LEU A 120     -20.461  -0.928  -2.939  1.00 97.88           C  
ATOM    938  CD2 LEU A 120     -18.873  -1.952  -4.550  1.00 97.88           C  
ATOM    939  N   THR A 121     -15.447   1.328  -1.753  1.00 97.56           N  
ATOM    940  CA  THR A 121     -14.583   2.517  -1.670  1.00 97.56           C  
ATOM    941  C   THR A 121     -13.128   2.166  -1.986  1.00 97.56           C  
ATOM    942  CB  THR A 121     -14.690   3.189  -0.294  1.00 97.56           C  
ATOM    943  O   THR A 121     -12.465   2.918  -2.697  1.00 97.56           O  
ATOM    944  CG2 THR A 121     -13.960   4.528  -0.248  1.00 97.56           C  
ATOM    945  OG1 THR A 121     -16.038   3.476  -0.008  1.00 97.56           O  
ATOM    946  N   SER A 122     -12.658   0.996  -1.541  1.00 97.00           N  
ATOM    947  CA  SER A 122     -11.338   0.447  -1.884  1.00 97.00           C  
ATOM    948  C   SER A 122     -11.197   0.214  -3.391  1.00 97.00           C  
ATOM    949  CB  SER A 122     -11.130  -0.860  -1.115  1.00 97.00           C  
ATOM    950  O   SER A 122     -10.261   0.717  -4.010  1.00 97.00           O  
ATOM    951  OG  SER A 122      -9.764  -1.190  -1.007  1.00 97.00           O  
ATOM    952  N   MET A 123     -12.196  -0.427  -4.014  1.00 96.31           N  
ATOM    953  CA  MET A 123     -12.248  -0.615  -5.473  1.00 96.31           C  
ATOM    954  C   MET A 123     -12.248   0.728  -6.218  1.00 96.31           C  
ATOM    955  CB  MET A 123     -13.507  -1.405  -5.869  1.00 96.31           C  
ATOM    956  O   MET A 123     -11.518   0.909  -7.190  1.00 96.31           O  
ATOM    957  CG  MET A 123     -13.538  -2.834  -5.321  1.00 96.31           C  
ATOM    958  SD  MET A 123     -15.112  -3.703  -5.555  1.00 96.31           S  
ATOM    959  CE  MET A 123     -15.020  -4.032  -7.325  1.00 96.31           C  
ATOM    960  N   ALA A 124     -13.040   1.702  -5.761  1.00 95.81           N  
ATOM    961  CA  ALA A 124     -13.074   3.030  -6.370  1.00 95.81           C  
ATOM    962  C   ALA A 124     -11.721   3.754  -6.254  1.00 95.81           C  
ATOM    963  CB  ALA A 124     -14.208   3.836  -5.725  1.00 95.81           C  
ATOM    964  O   ALA A 124     -11.302   4.426  -7.199  1.00 95.81           O  
ATOM    965  N   ALA A 125     -11.027   3.597  -5.122  1.00 93.69           N  
ATOM    966  CA  ALA A 125      -9.720   4.197  -4.879  1.00 93.69           C  
ATOM    967  C   ALA A 125      -8.654   3.617  -5.820  1.00 93.69           C  
ATOM    968  CB  ALA A 125      -9.358   4.001  -3.402  1.00 93.69           C  
ATOM    969  O   ALA A 125      -7.946   4.385  -6.476  1.00 93.69           O  
ATOM    970  N   GLY A 126      -8.593   2.286  -5.938  1.00 93.81           N  
ATOM    971  CA  GLY A 126      -7.688   1.603  -6.861  1.00 93.81           C  
ATOM    972  C   GLY A 126      -7.967   1.956  -8.326  1.00 93.81           C  
ATOM    973  O   GLY A 126      -7.053   2.350  -9.052  1.00 93.81           O  
ATOM    974  N   TYR A 127      -9.238   1.923  -8.742  1.00 94.25           N  
ATOM    975  CA  TYR A 127      -9.648   2.270 -10.108  1.00 94.25           C  
ATOM    976  C   TYR A 127      -9.272   3.704 -10.491  1.00 94.25           C  
ATOM    977  CB  TYR A 127     -11.163   2.087 -10.251  1.00 94.25           C  
ATOM    978  O   TYR A 127      -8.699   3.939 -11.555  1.00 94.25           O  
ATOM    979  CG  TYR A 127     -11.694   2.382 -11.638  1.00 94.25           C  
ATOM    980  CD1 TYR A 127     -12.190   3.663 -11.952  1.00 94.25           C  
ATOM    981  CD2 TYR A 127     -11.685   1.372 -12.618  1.00 94.25           C  
ATOM    982  CE1 TYR A 127     -12.661   3.937 -13.250  1.00 94.25           C  
ATOM    983  CE2 TYR A 127     -12.144   1.644 -13.919  1.00 94.25           C  
ATOM    984  OH  TYR A 127     -13.064   3.196 -15.497  1.00 94.25           O  
ATOM    985  CZ  TYR A 127     -12.628   2.928 -14.239  1.00 94.25           C  
ATOM    986  N   MET A 128      -9.589   4.677  -9.631  1.00 93.69           N  
ATOM    987  CA  MET A 128      -9.271   6.084  -9.878  1.00 93.69           C  
ATOM    988  C   MET A 128      -7.762   6.295 -10.013  1.00 93.69           C  
ATOM    989  CB  MET A 128      -9.848   6.922  -8.735  1.00 93.69           C  
ATOM    990  O   MET A 128      -7.333   6.975 -10.944  1.00 93.69           O  
ATOM    991  CG  MET A 128      -9.468   8.409  -8.813  1.00 93.69           C  
ATOM    992  SD  MET A 128     -10.125   9.404  -7.449  1.00 93.69           S  
ATOM    993  CE  MET A 128      -9.234   8.677  -6.044  1.00 93.69           C  
ATOM    994  N   GLY A 129      -6.970   5.693  -9.120  1.00 92.56           N  
ATOM    995  CA  GLY A 129      -5.513   5.754  -9.175  1.00 92.56           C  
ATOM    996  C   GLY A 129      -4.963   5.242 -10.499  1.00 92.56           C  
ATOM    997  O   GLY A 129      -4.275   5.963 -11.220  1.00 92.56           O  
ATOM    998  N   MET A 130      -5.355   4.025 -10.863  1.00 92.19           N  
ATOM    999  CA  MET A 130      -4.882   3.361 -12.072  1.00 92.19           C  
ATOM   1000  C   MET A 130      -5.295   4.080 -13.357  1.00 92.19           C  
ATOM   1001  CB  MET A 130      -5.402   1.933 -12.019  1.00 92.19           C  
ATOM   1002  O   MET A 130      -4.473   4.254 -14.255  1.00 92.19           O  
ATOM   1003  CG  MET A 130      -5.062   1.125 -13.261  1.00 92.19           C  
ATOM   1004  SD  MET A 130      -5.175  -0.630 -12.902  1.00 92.19           S  
ATOM   1005  CE  MET A 130      -5.120  -1.251 -14.567  1.00 92.19           C  
ATOM   1006  N   MET A 131      -6.541   4.553 -13.457  1.00 93.06           N  
ATOM   1007  CA  MET A 131      -6.983   5.287 -14.648  1.00 93.06           C  
ATOM   1008  C   MET A 131      -6.213   6.595 -14.835  1.00 93.06           C  
ATOM   1009  CB  MET A 131      -8.488   5.580 -14.584  1.00 93.06           C  
ATOM   1010  O   MET A 131      -5.937   6.978 -15.973  1.00 93.06           O  
ATOM   1011  CG  MET A 131      -9.348   4.323 -14.742  1.00 93.06           C  
ATOM   1012  SD  MET A 131      -9.117   3.397 -16.290  1.00 93.06           S  
ATOM   1013  CE  MET A 131      -8.792   1.766 -15.559  1.00 93.06           C  
ATOM   1014  N   VAL A 132      -5.862   7.279 -13.743  1.00 94.88           N  
ATOM   1015  CA  VAL A 132      -5.065   8.508 -13.809  1.00 94.88           C  
ATOM   1016  C   VAL A 132      -3.610   8.205 -14.148  1.00 94.88           C  
ATOM   1017  CB  VAL A 132      -5.180   9.322 -12.514  1.00 94.88           C  
ATOM   1018  O   VAL A 132      -3.065   8.901 -15.005  1.00 94.88           O  
ATOM   1019  CG1 VAL A 132      -4.236  10.529 -12.548  1.00 94.88           C  
ATOM   1020  CG2 VAL A 132      -6.610   9.853 -12.346  1.00 94.88           C  
ATOM   1021  N   ALA A 133      -3.015   7.172 -13.543  1.00 95.06           N  
ATOM   1022  CA  ALA A 133      -1.651   6.747 -13.843  1.00 95.06           C  
ATOM   1023  C   ALA A 133      -1.516   6.419 -15.332  1.00 95.06           C  
ATOM   1024  CB  ALA A 133      -1.257   5.584 -12.931  1.00 95.06           C  
ATOM   1025  O   ALA A 133      -0.888   7.190 -16.056  1.00 95.06           O  
ATOM   1026  N   VAL A 134      -2.270   5.440 -15.841  1.00 94.25           N  
ATOM   1027  CA  VAL A 134      -2.237   5.052 -17.262  1.00 94.25           C  
ATOM   1028  C   VAL A 134      -2.477   6.242 -18.198  1.00 94.25           C  
ATOM   1029  CB  VAL A 134      -3.268   3.949 -17.541  1.00 94.25           C  
ATOM   1030  O   VAL A 134      -1.791   6.400 -19.207  1.00 94.25           O  
ATOM   1031  CG1 VAL A 134      -3.276   3.594 -19.028  1.00 94.25           C  
ATOM   1032  CG2 VAL A 134      -2.965   2.662 -16.767  1.00 94.25           C  
ATOM   1033  N   TYR A 135      -3.419   7.131 -17.859  1.00 93.81           N  
ATOM   1034  CA  TYR A 135      -3.657   8.358 -18.623  1.00 93.81           C  
ATOM   1035  C   TYR A 135      -2.436   9.292 -18.645  1.00 93.81           C  
ATOM   1036  CB  TYR A 135      -4.884   9.072 -18.050  1.00 93.81           C  
ATOM   1037  O   TYR A 135      -2.176   9.963 -19.648  1.00 93.81           O  
ATOM   1038  CG  TYR A 135      -5.262  10.343 -18.781  1.00 93.81           C  
ATOM   1039  CD1 TYR A 135      -4.827  11.591 -18.295  1.00 93.81           C  
ATOM   1040  CD2 TYR A 135      -6.065  10.272 -19.934  1.00 93.81           C  
ATOM   1041  CE1 TYR A 135      -5.219  12.774 -18.947  1.00 93.81           C  
ATOM   1042  CE2 TYR A 135      -6.455  11.451 -20.594  1.00 93.81           C  
ATOM   1043  OH  TYR A 135      -6.390  13.845 -20.740  1.00 93.81           O  
ATOM   1044  CZ  TYR A 135      -6.038  12.703 -20.094  1.00 93.81           C  
ATOM   1045  N   SER A 136      -1.696   9.375 -17.548  1.00 95.31           N  
ATOM   1046  CA  SER A 136      -0.557  10.273 -17.391  1.00 95.31           C  
ATOM   1047  C   SER A 136       0.762   9.730 -17.941  1.00 95.31           C  
ATOM   1048  CB  SER A 136      -0.425  10.681 -15.928  1.00 95.31           C  
ATOM   1049  O   SER A 136       1.572  10.545 -18.367  1.00 95.31           O  
ATOM   1050  OG  SER A 136      -0.021   9.618 -15.102  1.00 95.31           O  
ATOM   1051  N   ASN A 137       0.954   8.411 -18.039  1.00 94.25           N  
ATOM   1052  CA  ASN A 137       2.226   7.792 -18.444  1.00 94.25           C  
ATOM   1053  C   ASN A 137       2.729   8.338 -19.791  1.00 94.25           C  
ATOM   1054  CB  ASN A 137       2.050   6.258 -18.456  1.00 94.25           C  
ATOM   1055  O   ASN A 137       3.777   8.979 -19.866  1.00 94.25           O  
ATOM   1056  CG  ASN A 137       1.682   5.692 -17.088  1.00 94.25           C  
ATOM   1057  ND2 ASN A 137       1.306   4.443 -16.983  1.00 94.25           N  
ATOM   1058  OD1 ASN A 137       1.662   6.396 -16.100  1.00 94.25           O  
ATOM   1059  N   ALA A 138       1.898   8.249 -20.835  1.00 93.06           N  
ATOM   1060  CA  ALA A 138       2.220   8.790 -22.159  1.00 93.06           C  
ATOM   1061  C   ALA A 138       2.417  10.321 -22.163  1.00 93.06           C  
ATOM   1062  CB  ALA A 138       1.087   8.383 -23.108  1.00 93.06           C  
ATOM   1063  O   ALA A 138       3.185  10.864 -22.956  1.00 93.06           O  
ATOM   1064  N   ARG A 139       1.732  11.048 -21.271  1.00 94.12           N  
ATOM   1065  CA  ARG A 139       1.867  12.511 -21.135  1.00 94.12           C  
ATOM   1066  C   ARG A 139       3.175  12.894 -20.458  1.00 94.12           C  
ATOM   1067  CB  ARG A 139       0.683  13.085 -20.348  1.00 94.12           C  
ATOM   1068  O   ARG A 139       3.753  13.921 -20.808  1.00 94.12           O  
ATOM   1069  CG  ARG A 139      -0.584  13.011 -21.188  1.00 94.12           C  
ATOM   1070  CD  ARG A 139      -1.833  13.343 -20.374  1.00 94.12           C  
ATOM   1071  NE  ARG A 139      -2.985  13.467 -21.278  1.00 94.12           N  
ATOM   1072  NH1 ARG A 139      -3.258  11.222 -21.781  1.00 94.12           N  
ATOM   1073  NH2 ARG A 139      -4.486  12.735 -22.815  1.00 94.12           N  
ATOM   1074  CZ  ARG A 139      -3.562  12.476 -21.939  1.00 94.12           C  
ATOM   1075  N   THR A 140       3.640  12.083 -19.518  1.00 95.38           N  
ATOM   1076  CA  THR A 140       4.956  12.223 -18.899  1.00 95.38           C  
ATOM   1077  C   THR A 140       6.043  12.003 -19.946  1.00 95.38           C  
ATOM   1078  CB  THR A 140       5.093  11.263 -17.712  1.00 95.38           C  
ATOM   1079  O   THR A 140       6.924  12.857 -20.059  1.00 95.38           O  
ATOM   1080  CG2 THR A 140       6.440  11.393 -17.006  1.00 95.38           C  
ATOM   1081  OG1 THR A 140       4.097  11.583 -16.765  1.00 95.38           O  
ATOM   1082  N   THR A 141       5.914  10.976 -20.798  1.00 94.00           N  
ATOM   1083  CA  THR A 141       6.816  10.752 -21.942  1.00 94.00           C  
ATOM   1084  C   THR A 141       6.845  11.963 -22.874  1.00 94.00           C  
ATOM   1085  CB  THR A 141       6.414   9.508 -22.749  1.00 94.00           C  
ATOM   1086  O   THR A 141       7.908  12.531 -23.099  1.00 94.00           O  
ATOM   1087  CG2 THR A 141       7.472   9.131 -23.776  1.00 94.00           C  
ATOM   1088  OG1 THR A 141       6.209   8.414 -21.902  1.00 94.00           O  
ATOM   1089  N   VAL A 142       5.683  12.440 -23.343  1.00 91.06           N  
ATOM   1090  CA  VAL A 142       5.590  13.623 -24.225  1.00 91.06           C  
ATOM   1091  C   VAL A 142       6.186  14.875 -23.572  1.00 91.06           C  
ATOM   1092  CB  VAL A 142       4.126  13.864 -24.653  1.00 91.06           C  
ATOM   1093  O   VAL A 142       6.831  15.684 -24.236  1.00 91.06           O  
ATOM   1094  CG1 VAL A 142       3.906  15.211 -25.359  1.00 91.06           C  
ATOM   1095  CG2 VAL A 142       3.664  12.775 -25.630  1.00 91.06           C  
ATOM   1096  N   SER A 143       6.015  15.050 -22.261  1.00 91.62           N  
ATOM   1097  CA  SER A 143       6.625  16.164 -21.532  1.00 91.62           C  
ATOM   1098  C   SER A 143       8.150  16.048 -21.425  1.00 91.62           C  
ATOM   1099  CB  SER A 143       6.007  16.281 -20.143  1.00 91.62           C  
ATOM   1100  O   SER A 143       8.827  17.078 -21.463  1.00 91.62           O  
ATOM   1101  OG  SER A 143       4.685  16.779 -20.235  1.00 91.62           O  
ATOM   1102  N   ALA A 144       8.697  14.832 -21.329  1.00 91.50           N  
ATOM   1103  CA  ALA A 144      10.139  14.578 -21.270  1.00 91.50           C  
ATOM   1104  C   ALA A 144      10.855  14.866 -22.604  1.00 91.50           C  
ATOM   1105  CB  ALA A 144      10.363  13.133 -20.804  1.00 91.50           C  
ATOM   1106  O   ALA A 144      12.048  15.179 -22.605  1.00 91.50           O  
ATOM   1107  N   MET A 145      10.121  14.853 -23.722  1.00 88.19           N  
ATOM   1108  CA  MET A 145      10.644  15.194 -25.052  1.00 88.19           C  
ATOM   1109  C   MET A 145      11.090  16.653 -25.172  1.00 88.19           C  
ATOM   1110  CB  MET A 145       9.597  14.893 -26.131  1.00 88.19           C  
ATOM   1111  O   MET A 145      11.945  16.963 -25.993  1.00 88.19           O  
ATOM   1112  CG  MET A 145       9.170  13.424 -26.107  1.00 88.19           C  
ATOM   1113  SD  MET A 145       7.940  12.962 -27.345  1.00 88.19           S  
ATOM   1114  CE  MET A 145       9.074  12.957 -28.739  1.00 88.19           C  
ATOM   1115  N   LYS A 146      10.561  17.548 -24.329  1.00 87.31           N  
ATOM   1116  CA  LYS A 146      10.952  18.960 -24.349  1.00 87.31           C  
ATOM   1117  C   LYS A 146      12.419  19.128 -23.947  1.00 87.31           C  
ATOM   1118  CB  LYS A 146      10.045  19.802 -23.448  1.00 87.31           C  
ATOM   1119  O   LYS A 146      12.926  18.470 -23.033  1.00 87.31           O  
ATOM   1120  CG  LYS A 146       8.566  19.724 -23.839  1.00 87.31           C  
ATOM   1121  CD  LYS A 146       7.753  20.598 -22.882  1.00 87.31           C  
ATOM   1122  CE  LYS A 146       6.263  20.351 -23.104  1.00 87.31           C  
ATOM   1123  NZ  LYS A 146       5.465  21.164 -22.157  1.00 87.31           N  
ATOM   1124  N   GLU A 147      13.084  20.090 -24.570  1.00 83.50           N  
ATOM   1125  CA  GLU A 147      14.509  20.327 -24.347  1.00 83.50           C  
ATOM   1126  C   GLU A 147      14.827  21.028 -23.009  1.00 83.50           C  
ATOM   1127  CB  GLU A 147      15.104  21.111 -25.520  1.00 83.50           C  
ATOM   1128  O   GLU A 147      14.058  21.836 -22.461  1.00 83.50           O  
ATOM   1129  CG  GLU A 147      15.046  20.340 -26.851  1.00 83.50           C  
ATOM   1130  CD  GLU A 147      15.762  21.092 -27.987  1.00 83.50           C  
ATOM   1131  OE1 GLU A 147      15.951  20.488 -29.064  1.00 83.50           O  
ATOM   1132  OE2 GLU A 147      16.123  22.277 -27.768  1.00 83.50           O  
ATOM   1133  N   GLY A 148      16.023  20.733 -22.490  1.00 85.81           N  
ATOM   1134  CA  GLY A 148      16.637  21.417 -21.353  1.00 85.81           C  
ATOM   1135  C   GLY A 148      15.817  21.370 -20.059  1.00 85.81           C  
ATOM   1136  O   GLY A 148      15.119  20.405 -19.753  1.00 85.81           O  
ATOM   1137  N   ALA A 149      15.886  22.449 -19.274  1.00 87.19           N  
ATOM   1138  CA  ALA A 149      15.218  22.537 -17.971  1.00 87.19           C  
ATOM   1139  C   ALA A 149      13.680  22.448 -18.049  1.00 87.19           C  
ATOM   1140  CB  ALA A 149      15.656  23.843 -17.295  1.00 87.19           C  
ATOM   1141  O   ALA A 149      13.031  22.179 -17.038  1.00 87.19           O  
ATOM   1142  N   ARG A 150      13.080  22.684 -19.227  1.00 87.69           N  
ATOM   1143  CA  ARG A 150      11.626  22.561 -19.411  1.00 87.69           C  
ATOM   1144  C   ARG A 150      11.192  21.101 -19.445  1.00 87.69           C  
ATOM   1145  CB  ARG A 150      11.150  23.266 -20.685  1.00 87.69           C  
ATOM   1146  O   ARG A 150      10.178  20.796 -18.831  1.00 87.69           O  
ATOM   1147  CG  ARG A 150      11.438  24.771 -20.696  1.00 87.69           C  
ATOM   1148  CD  ARG A 150      10.817  25.383 -21.957  1.00 87.69           C  
ATOM   1149  NE  ARG A 150      11.527  26.602 -22.387  1.00 87.69           N  
ATOM   1150  NH1 ARG A 150      10.554  26.761 -24.464  1.00 87.69           N  
ATOM   1151  NH2 ARG A 150      12.230  28.126 -23.928  1.00 87.69           N  
ATOM   1152  CZ  ARG A 150      11.429  27.158 -23.583  1.00 87.69           C  
ATOM   1153  N   GLY A 151      11.966  20.226 -20.096  1.00 88.31           N  
ATOM   1154  CA  GLY A 151      11.715  18.783 -20.105  1.00 88.31           C  
ATOM   1155  C   GLY A 151      11.686  18.205 -18.700  1.00 88.31           C  
ATOM   1156  O   GLY A 151      10.697  17.589 -18.316  1.00 88.31           O  
ATOM   1157  N   TRP A 152      12.709  18.508 -17.894  1.00 92.50           N  
ATOM   1158  CA  TRP A 152      12.780  18.099 -16.486  1.00 92.50           C  
ATOM   1159  C   TRP A 152      11.586  18.582 -15.665  1.00 92.50           C  
ATOM   1160  CB  TRP A 152      14.078  18.638 -15.875  1.00 92.50           C  
ATOM   1161  O   TRP A 152      10.925  17.794 -14.995  1.00 92.50           O  
ATOM   1162  CG  TRP A 152      15.298  17.921 -16.338  1.00 92.50           C  
ATOM   1163  CD1 TRP A 152      16.225  18.384 -17.207  1.00 92.50           C  
ATOM   1164  CD2 TRP A 152      15.706  16.564 -15.993  1.00 92.50           C  
ATOM   1165  CE2 TRP A 152      16.908  16.270 -16.701  1.00 92.50           C  
ATOM   1166  CE3 TRP A 152      15.168  15.548 -15.174  1.00 92.50           C  
ATOM   1167  NE1 TRP A 152      17.176  17.408 -17.427  1.00 92.50           N  
ATOM   1168  CH2 TRP A 152      16.989  14.041 -15.787  1.00 92.50           C  
ATOM   1169  CZ2 TRP A 152      17.553  15.033 -16.600  1.00 92.50           C  
ATOM   1170  CZ3 TRP A 152      15.801  14.295 -15.077  1.00 92.50           C  
ATOM   1171  N   ARG A 153      11.277  19.880 -15.742  1.00 93.12           N  
ATOM   1172  CA  ARG A 153      10.192  20.471 -14.959  1.00 93.12           C  
ATOM   1173  C   ARG A 153       8.827  19.911 -15.349  1.00 93.12           C  
ATOM   1174  CB  ARG A 153      10.236  21.988 -15.145  1.00 93.12           C  
ATOM   1175  O   ARG A 153       8.010  19.625 -14.479  1.00 93.12           O  
ATOM   1176  CG  ARG A 153       9.240  22.693 -14.213  1.00 93.12           C  
ATOM   1177  CD  ARG A 153       9.114  24.170 -14.579  1.00 93.12           C  
ATOM   1178  NE  ARG A 153       8.502  24.307 -15.911  1.00 93.12           N  
ATOM   1179  NH1 ARG A 153       8.551  26.591 -16.094  1.00 93.12           N  
ATOM   1180  NH2 ARG A 153       7.744  25.292 -17.761  1.00 93.12           N  
ATOM   1181  CZ  ARG A 153       8.276  25.410 -16.581  1.00 93.12           C  
ATOM   1182  N   ASP A 154       8.547  19.829 -16.645  1.00 92.12           N  
ATOM   1183  CA  ASP A 154       7.213  19.500 -17.139  1.00 92.12           C  
ATOM   1184  C   ASP A 154       6.932  17.990 -17.028  1.00 92.12           C  
ATOM   1185  CB  ASP A 154       7.030  20.026 -18.573  1.00 92.12           C  
ATOM   1186  O   ASP A 154       5.811  17.624 -16.674  1.00 92.12           O  
ATOM   1187  CG  ASP A 154       6.995  21.564 -18.746  1.00 92.12           C  
ATOM   1188  OD1 ASP A 154       7.190  22.367 -17.790  1.00 92.12           O  
ATOM   1189  OD2 ASP A 154       6.713  21.980 -19.898  1.00 92.12           O  
ATOM   1190  N   SER A 155       7.926  17.120 -17.256  1.00 94.12           N  
ATOM   1191  CA  SER A 155       7.785  15.666 -17.042  1.00 94.12           C  
ATOM   1192  C   SER A 155       7.573  15.336 -15.565  1.00 94.12           C  
ATOM   1193  CB  SER A 155       8.982  14.888 -17.598  1.00 94.12           C  
ATOM   1194  O   SER A 155       6.562  14.718 -15.230  1.00 94.12           O  
ATOM   1195  OG  SER A 155      10.189  15.366 -17.045  1.00 94.12           O  
ATOM   1196  N   PHE A 156       8.424  15.864 -14.676  1.00 95.38           N  
ATOM   1197  CA  PHE A 156       8.267  15.707 -13.230  1.00 95.38           C  
ATOM   1198  C   PHE A 156       6.901  16.208 -12.750  1.00 95.38           C  
ATOM   1199  CB  PHE A 156       9.387  16.459 -12.499  1.00 95.38           C  
ATOM   1200  O   PHE A 156       6.179  15.492 -12.063  1.00 95.38           O  
ATOM   1201  CG  PHE A 156       9.263  16.369 -10.992  1.00 95.38           C  
ATOM   1202  CD1 PHE A 156       8.562  17.355 -10.268  1.00 95.38           C  
ATOM   1203  CD2 PHE A 156       9.803  15.261 -10.316  1.00 95.38           C  
ATOM   1204  CE1 PHE A 156       8.399  17.225  -8.877  1.00 95.38           C  
ATOM   1205  CE2 PHE A 156       9.646  15.136  -8.927  1.00 95.38           C  
ATOM   1206  CZ  PHE A 156       8.942  16.114  -8.206  1.00 95.38           C  
ATOM   1207  N   ASN A 157       6.501  17.424 -13.146  1.00 94.56           N  
ATOM   1208  CA  ASN A 157       5.210  17.976 -12.740  1.00 94.56           C  
ATOM   1209  C   ASN A 157       4.032  17.171 -13.296  1.00 94.56           C  
ATOM   1210  CB  ASN A 157       5.099  19.442 -13.183  1.00 94.56           C  
ATOM   1211  O   ASN A 157       3.004  17.105 -12.632  1.00 94.56           O  
ATOM   1212  CG  ASN A 157       5.853  20.408 -12.289  1.00 94.56           C  
ATOM   1213  ND2 ASN A 157       6.093  21.607 -12.758  1.00 94.56           N  
ATOM   1214  OD1 ASN A 157       6.161  20.158 -11.140  1.00 94.56           O  
ATOM   1215  N   THR A 158       4.143  16.582 -14.489  1.00 95.38           N  
ATOM   1216  CA  THR A 158       3.072  15.744 -15.050  1.00 95.38           C  
ATOM   1217  C   THR A 158       2.881  14.489 -14.203  1.00 95.38           C  
ATOM   1218  CB  THR A 158       3.336  15.382 -16.520  1.00 95.38           C  
ATOM   1219  O   THR A 158       1.766  14.249 -13.738  1.00 95.38           O  
ATOM   1220  CG2 THR A 158       2.186  14.592 -17.136  1.00 95.38           C  
ATOM   1221  OG1 THR A 158       3.437  16.565 -17.286  1.00 95.38           O  
ATOM   1222  N   ALA A 159       3.967  13.762 -13.924  1.00 95.62           N  
ATOM   1223  CA  ALA A 159       3.931  12.555 -13.104  1.00 95.62           C  
ATOM   1224  C   ALA A 159       3.505  12.849 -11.657  1.00 95.62           C  
ATOM   1225  CB  ALA A 159       5.309  11.891 -13.170  1.00 95.62           C  
ATOM   1226  O   ALA A 159       2.571  12.241 -11.138  1.00 95.62           O  
ATOM   1227  N   PHE A 160       4.108  13.859 -11.023  1.00 95.56           N  
ATOM   1228  CA  PHE A 160       3.808  14.209  -9.635  1.00 95.56           C  
ATOM   1229  C   PHE A 160       2.368  14.708  -9.458  1.00 95.56           C  
ATOM   1230  CB  PHE A 160       4.815  15.258  -9.145  1.00 95.56           C  
ATOM   1231  O   PHE A 160       1.692  14.337  -8.500  1.00 95.56           O  
ATOM   1232  CG  PHE A 160       4.577  15.656  -7.704  1.00 95.56           C  
ATOM   1233  CD1 PHE A 160       3.830  16.810  -7.407  1.00 95.56           C  
ATOM   1234  CD2 PHE A 160       5.027  14.826  -6.661  1.00 95.56           C  
ATOM   1235  CE1 PHE A 160       3.538  17.135  -6.073  1.00 95.56           C  
ATOM   1236  CE2 PHE A 160       4.716  15.144  -5.328  1.00 95.56           C  
ATOM   1237  CZ  PHE A 160       3.964  16.292  -5.033  1.00 95.56           C  
ATOM   1238  N   ARG A 161       1.856  15.535 -10.386  1.00 95.69           N  
ATOM   1239  CA  ARG A 161       0.456  15.986 -10.330  1.00 95.69           C  
ATOM   1240  C   ARG A 161      -0.502  14.816 -10.499  1.00 95.69           C  
ATOM   1241  CB  ARG A 161       0.157  17.060 -11.381  1.00 95.69           C  
ATOM   1242  O   ARG A 161      -1.496  14.786  -9.787  1.00 95.69           O  
ATOM   1243  CG  ARG A 161       0.808  18.409 -11.043  1.00 95.69           C  
ATOM   1244  CD  ARG A 161       0.639  19.356 -12.234  1.00 95.69           C  
ATOM   1245  NE  ARG A 161       1.266  20.668 -11.983  1.00 95.69           N  
ATOM   1246  NH1 ARG A 161       0.521  21.698 -13.891  1.00 95.69           N  
ATOM   1247  NH2 ARG A 161       1.671  22.874 -12.380  1.00 95.69           N  
ATOM   1248  CZ  ARG A 161       1.156  21.736 -12.751  1.00 95.69           C  
ATOM   1249  N   ALA A 162      -0.209  13.868 -11.387  1.00 95.44           N  
ATOM   1250  CA  ALA A 162      -1.019  12.666 -11.560  1.00 95.44           C  
ATOM   1251  C   ALA A 162      -1.027  11.782 -10.300  1.00 95.44           C  
ATOM   1252  CB  ALA A 162      -0.517  11.939 -12.804  1.00 95.44           C  
ATOM   1253  O   ALA A 162      -2.107  11.415  -9.836  1.00 95.44           O  
ATOM   1254  N   GLY A 163       0.127  11.558  -9.662  1.00 94.88           N  
ATOM   1255  CA  GLY A 163       0.182  10.902  -8.350  1.00 94.88           C  
ATOM   1256  C   GLY A 163      -0.617  11.659  -7.280  1.00 94.88           C  
ATOM   1257  O   GLY A 163      -1.374  11.069  -6.507  1.00 94.88           O  
ATOM   1258  N   ALA A 164      -0.539  12.991  -7.273  1.00 95.88           N  
ATOM   1259  CA  ALA A 164      -1.314  13.824  -6.360  1.00 95.88           C  
ATOM   1260  C   ALA A 164      -2.835  13.725  -6.590  1.00 95.88           C  
ATOM   1261  CB  ALA A 164      -0.787  15.259  -6.448  1.00 95.88           C  
ATOM   1262  O   ALA A 164      -3.579  13.732  -5.610  1.00 95.88           O  
ATOM   1263  N   VAL A 165      -3.322  13.574  -7.831  1.00 96.38           N  
ATOM   1264  CA  VAL A 165      -4.756  13.320  -8.099  1.00 96.38           C  
ATOM   1265  C   VAL A 165      -5.231  12.099  -7.314  1.00 96.38           C  
ATOM   1266  CB  VAL A 165      -5.037  13.078  -9.593  1.00 96.38           C  
ATOM   1267  O   VAL A 165      -6.263  12.168  -6.645  1.00 96.38           O  
ATOM   1268  CG1 VAL A 165      -6.499  12.704  -9.879  1.00 96.38           C  
ATOM   1269  CG2 VAL A 165      -4.749  14.296 -10.469  1.00 96.38           C  
ATOM   1270  N   MET A 166      -4.457  11.012  -7.344  1.00 94.06           N  
ATOM   1271  CA  MET A 166      -4.757   9.814  -6.566  1.00 94.06           C  
ATOM   1272  C   MET A 166      -4.695  10.091  -5.061  1.00 94.06           C  
ATOM   1273  CB  MET A 166      -3.812   8.685  -6.984  1.00 94.06           C  
ATOM   1274  O   MET A 166      -5.659   9.797  -4.358  1.00 94.06           O  
ATOM   1275  CG  MET A 166      -4.004   7.453  -6.102  1.00 94.06           C  
ATOM   1276  SD  MET A 166      -3.205   6.003  -6.790  1.00 94.06           S  
ATOM   1277  CE  MET A 166      -3.051   5.000  -5.311  1.00 94.06           C  
ATOM   1278  N   GLY A 167      -3.616  10.704  -4.564  1.00 94.44           N  
ATOM   1279  CA  GLY A 167      -3.440  10.973  -3.133  1.00 94.44           C  
ATOM   1280  C   GLY A 167      -4.552  11.829  -2.518  1.00 94.44           C  
ATOM   1281  O   GLY A 167      -5.119  11.468  -1.480  1.00 94.44           O  
ATOM   1282  N   PHE A 168      -4.909  12.938  -3.172  1.00 97.12           N  
ATOM   1283  CA  PHE A 168      -5.985  13.824  -2.722  1.00 97.12           C  
ATOM   1284  C   PHE A 168      -7.365  13.204  -2.920  1.00 97.12           C  
ATOM   1285  CB  PHE A 168      -5.905  15.179  -3.438  1.00 97.12           C  
ATOM   1286  O   PHE A 168      -8.182  13.258  -1.999  1.00 97.12           O  
ATOM   1287  CG  PHE A 168      -4.752  16.032  -2.964  1.00 97.12           C  
ATOM   1288  CD1 PHE A 168      -4.783  16.581  -1.672  1.00 97.12           C  
ATOM   1289  CD2 PHE A 168      -3.636  16.253  -3.787  1.00 97.12           C  
ATOM   1290  CE1 PHE A 168      -3.678  17.302  -1.193  1.00 97.12           C  
ATOM   1291  CE2 PHE A 168      -2.514  16.930  -3.292  1.00 97.12           C  
ATOM   1292  CZ  PHE A 168      -2.534  17.448  -1.993  1.00 97.12           C  
ATOM   1293  N   GLY A 169      -7.622  12.595  -4.081  1.00 96.38           N  
ATOM   1294  CA  GLY A 169      -8.904  11.957  -4.373  1.00 96.38           C  
ATOM   1295  C   GLY A 169      -9.212  10.836  -3.383  1.00 96.38           C  
ATOM   1296  O   GLY A 169     -10.297  10.804  -2.804  1.00 96.38           O  
ATOM   1297  N   LEU A 170      -8.234   9.965  -3.123  1.00 95.94           N  
ATOM   1298  CA  LEU A 170      -8.370   8.825  -2.220  1.00 95.94           C  
ATOM   1299  C   LEU A 170      -8.592   9.275  -0.780  1.00 95.94           C  
ATOM   1300  CB  LEU A 170      -7.124   7.944  -2.375  1.00 95.94           C  
ATOM   1301  O   LEU A 170      -9.577   8.870  -0.165  1.00 95.94           O  
ATOM   1302  CG  LEU A 170      -7.155   6.647  -1.554  1.00 95.94           C  
ATOM   1303  CD1 LEU A 170      -6.178   5.672  -2.191  1.00 95.94           C  
ATOM   1304  CD2 LEU A 170      -6.743   6.819  -0.086  1.00 95.94           C  
ATOM   1305  N   SER A 171      -7.720  10.144  -0.257  1.00 95.81           N  
ATOM   1306  CA  SER A 171      -7.816  10.616   1.134  1.00 95.81           C  
ATOM   1307  C   SER A 171      -9.149  11.324   1.393  1.00 95.81           C  
ATOM   1308  CB  SER A 171      -6.667  11.577   1.464  1.00 95.81           C  
ATOM   1309  O   SER A 171      -9.772  11.139   2.438  1.00 95.81           O  
ATOM   1310  OG  SER A 171      -5.407  10.982   1.224  1.00 95.81           O  
ATOM   1311  N   SER A 172      -9.621  12.099   0.414  1.00 96.94           N  
ATOM   1312  CA  SER A 172     -10.883  12.836   0.507  1.00 96.94           C  
ATOM   1313  C   SER A 172     -12.104  11.930   0.421  1.00 96.94           C  
ATOM   1314  CB  SER A 172     -10.978  13.854  -0.616  1.00 96.94           C  
ATOM   1315  O   SER A 172     -13.044  12.094   1.197  1.00 96.94           O  
ATOM   1316  OG  SER A 172      -9.871  14.719  -0.579  1.00 96.94           O  
ATOM   1317  N   MET A 173     -12.096  10.961  -0.498  1.00 96.38           N  
ATOM   1318  CA  MET A 173     -13.171   9.980  -0.625  1.00 96.38           C  
ATOM   1319  C   MET A 173     -13.272   9.123   0.639  1.00 96.38           C  
ATOM   1320  CB  MET A 173     -12.923   9.126  -1.871  1.00 96.38           C  
ATOM   1321  O   MET A 173     -14.363   8.971   1.182  1.00 96.38           O  
ATOM   1322  CG  MET A 173     -14.045   8.108  -2.097  1.00 96.38           C  
ATOM   1323  SD  MET A 173     -13.909   7.187  -3.650  1.00 96.38           S  
ATOM   1324  CE  MET A 173     -12.313   6.364  -3.410  1.00 96.38           C  
ATOM   1325  N   ALA A 174     -12.137   8.644   1.154  1.00 95.69           N  
ATOM   1326  CA  ALA A 174     -12.079   7.860   2.381  1.00 95.69           C  
ATOM   1327  C   ALA A 174     -12.680   8.615   3.576  1.00 95.69           C  
ATOM   1328  CB  ALA A 174     -10.614   7.506   2.644  1.00 95.69           C  
ATOM   1329  O   ALA A 174     -13.478   8.045   4.322  1.00 95.69           O  
ATOM   1330  N   LEU A 175     -12.331   9.900   3.714  1.00 96.88           N  
ATOM   1331  CA  LEU A 175     -12.820  10.789   4.766  1.00 96.88           C  
ATOM   1332  C   LEU A 175     -14.330  11.049   4.649  1.00 96.88           C  
ATOM   1333  CB  LEU A 175     -12.008  12.097   4.690  1.00 96.88           C  
ATOM   1334  O   LEU A 175     -15.056  10.903   5.633  1.00 96.88           O  
ATOM   1335  CG  LEU A 175     -12.401  13.156   5.733  1.00 96.88           C  
ATOM   1336  CD1 LEU A 175     -12.100  12.678   7.153  1.00 96.88           C  
ATOM   1337  CD2 LEU A 175     -11.630  14.450   5.471  1.00 96.88           C  
ATOM   1338  N   LEU A 176     -14.810  11.428   3.459  1.00 97.44           N  
ATOM   1339  CA  LEU A 176     -16.218  11.775   3.244  1.00 97.44           C  
ATOM   1340  C   LEU A 176     -17.136  10.563   3.371  1.00 97.44           C  
ATOM   1341  CB  LEU A 176     -16.409  12.417   1.860  1.00 97.44           C  
ATOM   1342  O   LEU A 176     -18.172  10.664   4.026  1.00 97.44           O  
ATOM   1343  CG  LEU A 176     -15.853  13.841   1.725  1.00 97.44           C  
ATOM   1344  CD1 LEU A 176     -16.038  14.298   0.280  1.00 97.44           C  
ATOM   1345  CD2 LEU A 176     -16.559  14.850   2.634  1.00 97.44           C  
ATOM   1346  N   VAL A 177     -16.766   9.424   2.779  1.00 98.06           N  
ATOM   1347  CA  VAL A 177     -17.575   8.200   2.857  1.00 98.06           C  
ATOM   1348  C   VAL A 177     -17.682   7.730   4.305  1.00 98.06           C  
ATOM   1349  CB  VAL A 177     -17.015   7.094   1.944  1.00 98.06           C  
ATOM   1350  O   VAL A 177     -18.789   7.452   4.765  1.00 98.06           O  
ATOM   1351  CG1 VAL A 177     -17.767   5.776   2.153  1.00 98.06           C  
ATOM   1352  CG2 VAL A 177     -17.167   7.477   0.465  1.00 98.06           C  
ATOM   1353  N   LEU A 178     -16.573   7.727   5.053  1.00 97.38           N  
ATOM   1354  CA  LEU A 178     -16.590   7.376   6.473  1.00 97.38           C  
ATOM   1355  C   LEU A 178     -17.463   8.341   7.286  1.00 97.38           C  
ATOM   1356  CB  LEU A 178     -15.144   7.338   6.993  1.00 97.38           C  
ATOM   1357  O   LEU A 178     -18.282   7.898   8.088  1.00 97.38           O  
ATOM   1358  CG  LEU A 178     -15.020   6.978   8.483  1.00 97.38           C  
ATOM   1359  CD1 LEU A 178     -15.666   5.638   8.835  1.00 97.38           C  
ATOM   1360  CD2 LEU A 178     -13.546   6.911   8.869  1.00 97.38           C  
ATOM   1361  N   PHE A 179     -17.339   9.651   7.059  1.00 97.12           N  
ATOM   1362  CA  PHE A 179     -18.161  10.649   7.745  1.00 97.12           C  
ATOM   1363  C   PHE A 179     -19.660  10.466   7.461  1.00 97.12           C  
ATOM   1364  CB  PHE A 179     -17.689  12.053   7.351  1.00 97.12           C  
ATOM   1365  O   PHE A 179     -20.470  10.467   8.389  1.00 97.12           O  
ATOM   1366  CG  PHE A 179     -18.503  13.151   8.004  1.00 97.12           C  
ATOM   1367  CD1 PHE A 179     -19.437  13.888   7.251  1.00 97.12           C  
ATOM   1368  CD2 PHE A 179     -18.362  13.401   9.381  1.00 97.12           C  
ATOM   1369  CE1 PHE A 179     -20.222  14.875   7.874  1.00 97.12           C  
ATOM   1370  CE2 PHE A 179     -19.150  14.383  10.003  1.00 97.12           C  
ATOM   1371  CZ  PHE A 179     -20.079  15.122   9.250  1.00 97.12           C  
ATOM   1372  N   ILE A 180     -20.036  10.257   6.195  1.00 97.19           N  
ATOM   1373  CA  ILE A 180     -21.427  10.002   5.794  1.00 97.19           C  
ATOM   1374  C   ILE A 180     -21.948   8.727   6.463  1.00 97.19           C  
ATOM   1375  CB  ILE A 180     -21.537   9.929   4.252  1.00 97.19           C  
ATOM   1376  O   ILE A 180     -23.056   8.731   6.999  1.00 97.19           O  
ATOM   1377  CG1 ILE A 180     -21.304  11.330   3.638  1.00 97.19           C  
ATOM   1378  CG2 ILE A 180     -22.912   9.392   3.805  1.00 97.19           C  
ATOM   1379  CD1 ILE A 180     -21.015  11.299   2.131  1.00 97.19           C  
ATOM   1380  N   LEU A 181     -21.144   7.661   6.480  1.00 97.00           N  
ATOM   1381  CA  LEU A 181     -21.507   6.390   7.101  1.00 97.00           C  
ATOM   1382  C   LEU A 181     -21.736   6.542   8.613  1.00 97.00           C  
ATOM   1383  CB  LEU A 181     -20.403   5.370   6.776  1.00 97.00           C  
ATOM   1384  O   LEU A 181     -22.747   6.065   9.127  1.00 97.00           O  
ATOM   1385  CG  LEU A 181     -20.764   3.920   7.128  1.00 97.00           C  
ATOM   1386  CD1 LEU A 181     -21.874   3.377   6.224  1.00 97.00           C  
ATOM   1387  CD2 LEU A 181     -19.525   3.047   6.942  1.00 97.00           C  
ATOM   1388  N   ILE A 182     -20.860   7.281   9.307  1.00 96.38           N  
ATOM   1389  CA  ILE A 182     -21.004   7.599  10.736  1.00 96.38           C  
ATOM   1390  C   ILE A 182     -22.335   8.310  11.006  1.00 96.38           C  
ATOM   1391  CB  ILE A 182     -19.802   8.447  11.226  1.00 96.38           C  
ATOM   1392  O   ILE A 182     -23.096   7.895  11.882  1.00 96.38           O  
ATOM   1393  CG1 ILE A 182     -18.505   7.615  11.297  1.00 96.38           C  
ATOM   1394  CG2 ILE A 182     -20.068   9.041  12.620  1.00 96.38           C  
ATOM   1395  CD1 ILE A 182     -17.219   8.444  11.346  1.00 96.38           C  
ATOM   1396  N   LYS A 183     -22.643   9.368  10.244  1.00 95.12           N  
ATOM   1397  CA  LYS A 183     -23.881  10.143  10.424  1.00 95.12           C  
ATOM   1398  C   LYS A 183     -25.130   9.343  10.056  1.00 95.12           C  
ATOM   1399  CB  LYS A 183     -23.805  11.447   9.612  1.00 95.12           C  
ATOM   1400  O   LYS A 183     -26.166   9.522  10.690  1.00 95.12           O  
ATOM   1401  CG  LYS A 183     -22.710  12.426  10.079  1.00 95.12           C  
ATOM   1402  CD  LYS A 183     -22.787  12.849  11.553  1.00 95.12           C  
ATOM   1403  CE  LYS A 183     -24.087  13.592  11.874  1.00 95.12           C  
ATOM   1404  NZ  LYS A 183     -24.142  13.936  13.313  1.00 95.12           N  
ATOM   1405  N   ALA A 184     -25.043   8.453   9.068  1.00 96.62           N  
ATOM   1406  CA  ALA A 184     -26.139   7.555   8.722  1.00 96.62           C  
ATOM   1407  C   ALA A 184     -26.427   6.565   9.863  1.00 96.62           C  
ATOM   1408  CB  ALA A 184     -25.799   6.841   7.409  1.00 96.62           C  
ATOM   1409  O   ALA A 184     -27.585   6.381  10.239  1.00 96.62           O  
ATOM   1410  N   PHE A 185     -25.388   5.969  10.453  1.00 96.38           N  
ATOM   1411  CA  PHE A 185     -25.547   4.969  11.513  1.00 96.38           C  
ATOM   1412  C   PHE A 185     -25.962   5.587  12.850  1.00 96.38           C  
ATOM   1413  CB  PHE A 185     -24.259   4.152  11.654  1.00 96.38           C  
ATOM   1414  O   PHE A 185     -26.689   4.945  13.606  1.00 96.38           O  
ATOM   1415  CG  PHE A 185     -23.989   3.108  10.583  1.00 96.38           C  
ATOM   1416  CD1 PHE A 185     -24.639   3.117   9.329  1.00 96.38           C  
ATOM   1417  CD2 PHE A 185     -23.064   2.086  10.870  1.00 96.38           C  
ATOM   1418  CE1 PHE A 185     -24.356   2.129   8.374  1.00 96.38           C  
ATOM   1419  CE2 PHE A 185     -22.780   1.098   9.913  1.00 96.38           C  
ATOM   1420  CZ  PHE A 185     -23.423   1.124   8.665  1.00 96.38           C  
ATOM   1421  N   GLU A 186     -25.600   6.847  13.115  1.00 94.50           N  
ATOM   1422  CA  GLU A 186     -26.068   7.587  14.297  1.00 94.50           C  
ATOM   1423  C   GLU A 186     -27.604   7.630  14.394  1.00 94.50           C  
ATOM   1424  CB  GLU A 186     -25.511   9.018  14.254  1.00 94.50           C  
ATOM   1425  O   GLU A 186     -28.150   7.655  15.494  1.00 94.50           O  
ATOM   1426  CG  GLU A 186     -25.891   9.858  15.494  1.00 94.50           C  
ATOM   1427  CD  GLU A 186     -25.523  11.336  15.349  1.00 94.50           C  
ATOM   1428  OE1 GLU A 186     -25.505  12.070  16.366  1.00 94.50           O  
ATOM   1429  OE2 GLU A 186     -25.209  11.775  14.222  1.00 94.50           O  
ATOM   1430  N   THR A 187     -28.319   7.589  13.261  1.00 93.56           N  
ATOM   1431  CA  THR A 187     -29.793   7.560  13.262  1.00 93.56           C  
ATOM   1432  C   THR A 187     -30.375   6.315  13.936  1.00 93.56           C  
ATOM   1433  CB  THR A 187     -30.388   7.664  11.848  1.00 93.56           C  
ATOM   1434  O   THR A 187     -31.501   6.368  14.425  1.00 93.56           O  
ATOM   1435  CG2 THR A 187     -29.890   8.887  11.077  1.00 93.56           C  
ATOM   1436  OG1 THR A 187     -30.133   6.513  11.072  1.00 93.56           O  
ATOM   1437  N   GLN A 188     -29.616   5.214  13.964  1.00 94.44           N  
ATOM   1438  CA  GLN A 188     -29.994   3.947  14.598  1.00 94.44           C  
ATOM   1439  C   GLN A 188     -29.318   3.765  15.959  1.00 94.44           C  
ATOM   1440  CB  GLN A 188     -29.626   2.771  13.677  1.00 94.44           C  
ATOM   1441  O   GLN A 188     -29.947   3.262  16.885  1.00 94.44           O  
ATOM   1442  CG  GLN A 188     -30.268   2.845  12.285  1.00 94.44           C  
ATOM   1443  CD  GLN A 188     -31.788   2.958  12.335  1.00 94.44           C  
ATOM   1444  NE2 GLN A 188     -32.370   3.862  11.581  1.00 94.44           N  
ATOM   1445  OE1 GLN A 188     -32.480   2.245  13.042  1.00 94.44           O  
ATOM   1446  N   TYR A 189     -28.059   4.193  16.082  1.00 94.06           N  
ATOM   1447  CA  TYR A 189     -27.273   4.133  17.314  1.00 94.06           C  
ATOM   1448  C   TYR A 189     -26.809   5.539  17.715  1.00 94.06           C  
ATOM   1449  CB  TYR A 189     -26.097   3.162  17.130  1.00 94.06           C  
ATOM   1450  O   TYR A 189     -25.712   5.961  17.335  1.00 94.06           O  
ATOM   1451  CG  TYR A 189     -26.480   1.714  16.885  1.00 94.06           C  
ATOM   1452  CD1 TYR A 189     -27.481   1.088  17.659  1.00 94.06           C  
ATOM   1453  CD2 TYR A 189     -25.797   0.976  15.900  1.00 94.06           C  
ATOM   1454  CE1 TYR A 189     -27.825  -0.257  17.423  1.00 94.06           C  
ATOM   1455  CE2 TYR A 189     -26.116  -0.377  15.689  1.00 94.06           C  
ATOM   1456  OH  TYR A 189     -27.453  -2.292  16.184  1.00 94.06           O  
ATOM   1457  CZ  TYR A 189     -27.148  -0.990  16.427  1.00 94.06           C  
ATOM   1458  N   PRO A 190     -27.628   6.291  18.473  1.00 93.50           N  
ATOM   1459  CA  PRO A 190     -27.290   7.653  18.861  1.00 93.50           C  
ATOM   1460  C   PRO A 190     -26.031   7.700  19.731  1.00 93.50           C  
ATOM   1461  CB  PRO A 190     -28.513   8.197  19.608  1.00 93.50           C  
ATOM   1462  O   PRO A 190     -25.886   6.913  20.669  1.00 93.50           O  
ATOM   1463  CG  PRO A 190     -29.661   7.308  19.130  1.00 93.50           C  
ATOM   1464  CD  PRO A 190     -28.980   5.963  18.905  1.00 93.50           C  
ATOM   1465  N   LEU A 191     -25.160   8.688  19.494  1.00 91.75           N  
ATOM   1466  CA  LEU A 191     -23.900   8.852  20.234  1.00 91.75           C  
ATOM   1467  C   LEU A 191     -24.104   8.914  21.762  1.00 91.75           C  
ATOM   1468  CB  LEU A 191     -23.199  10.130  19.722  1.00 91.75           C  
ATOM   1469  O   LEU A 191     -23.296   8.402  22.527  1.00 91.75           O  
ATOM   1470  CG  LEU A 191     -21.819  10.401  20.359  1.00 91.75           C  
ATOM   1471  CD1 LEU A 191     -20.778   9.381  19.898  1.00 91.75           C  
ATOM   1472  CD2 LEU A 191     -21.314  11.793  19.980  1.00 91.75           C  
ATOM   1473  N   SER A 192     -25.198   9.513  22.230  1.00 87.44           N  
ATOM   1474  CA  SER A 192     -25.463   9.668  23.665  1.00 87.44           C  
ATOM   1475  C   SER A 192     -25.777   8.359  24.396  1.00 87.44           C  
ATOM   1476  CB  SER A 192     -26.629  10.637  23.864  1.00 87.44           C  
ATOM   1477  O   SER A 192     -25.624   8.304  25.613  1.00 87.44           O  
ATOM   1478  OG  SER A 192     -27.763  10.206  23.126  1.00 87.44           O  
ATOM   1479  N   THR A 193     -26.235   7.325  23.687  1.00 88.94           N  
ATOM   1480  CA  THR A 193     -26.780   6.097  24.294  1.00 88.94           C  
ATOM   1481  C   THR A 193     -26.057   4.844  23.813  1.00 88.94           C  
ATOM   1482  CB  THR A 193     -28.296   5.980  24.055  1.00 88.94           C  
ATOM   1483  O   THR A 193     -25.610   4.056  24.641  1.00 88.94           O  
ATOM   1484  CG2 THR A 193     -29.082   6.977  24.908  1.00 88.94           C  
ATOM   1485  OG1 THR A 193     -28.624   6.283  22.720  1.00 88.94           O  
ATOM   1486  N   ASP A 194     -25.832   4.712  22.505  1.00 91.75           N  
ATOM   1487  CA  ASP A 194     -25.330   3.492  21.858  1.00 91.75           C  
ATOM   1488  C   ASP A 194     -23.981   3.696  21.135  1.00 91.75           C  
ATOM   1489  CB  ASP A 194     -26.424   2.922  20.938  1.00 91.75           C  
ATOM   1490  O   ASP A 194     -23.658   2.995  20.175  1.00 91.75           O  
ATOM   1491  CG  ASP A 194     -27.595   2.312  21.712  1.00 91.75           C  
ATOM   1492  OD1 ASP A 194     -27.330   1.426  22.559  1.00 91.75           O  
ATOM   1493  OD2 ASP A 194     -28.747   2.677  21.399  1.00 91.75           O  
ATOM   1494  N   HIS A 195     -23.147   4.635  21.600  1.00 91.38           N  
ATOM   1495  CA  HIS A 195     -21.841   4.961  20.998  1.00 91.38           C  
ATOM   1496  C   HIS A 195     -20.923   3.750  20.761  1.00 91.38           C  
ATOM   1497  CB  HIS A 195     -21.092   5.985  21.863  1.00 91.38           C  
ATOM   1498  O   HIS A 195     -20.221   3.712  19.752  1.00 91.38           O  
ATOM   1499  CG  HIS A 195     -20.912   5.577  23.303  1.00 91.38           C  
ATOM   1500  CD2 HIS A 195     -19.776   5.065  23.858  1.00 91.38           C  
ATOM   1501  ND1 HIS A 195     -21.856   5.632  24.303  1.00 91.38           N  
ATOM   1502  CE1 HIS A 195     -21.306   5.130  25.421  1.00 91.38           C  
ATOM   1503  NE2 HIS A 195     -20.039   4.751  25.194  1.00 91.38           N  
ATOM   1504  N   LYS A 196     -20.925   2.747  21.651  1.00 90.75           N  
ATOM   1505  CA  LYS A 196     -20.149   1.510  21.449  1.00 90.75           C  
ATOM   1506  C   LYS A 196     -20.618   0.764  20.200  1.00 90.75           C  
ATOM   1507  CB  LYS A 196     -20.192   0.607  22.689  1.00 90.75           C  
ATOM   1508  O   LYS A 196     -19.827   0.578  19.280  1.00 90.75           O  
ATOM   1509  CG  LYS A 196     -19.452   1.234  23.878  1.00 90.75           C  
ATOM   1510  CD  LYS A 196     -19.411   0.252  25.052  1.00 90.75           C  
ATOM   1511  CE  LYS A 196     -18.676   0.878  26.240  1.00 90.75           C  
ATOM   1512  NZ  LYS A 196     -18.573  -0.093  27.360  1.00 90.75           N  
ATOM   1513  N   LYS A 197     -21.918   0.453  20.117  1.00 91.00           N  
ATOM   1514  CA  LYS A 197     -22.521  -0.245  18.968  1.00 91.00           C  
ATOM   1515  C   LYS A 197     -22.332   0.539  17.668  1.00 91.00           C  
ATOM   1516  CB  LYS A 197     -24.015  -0.527  19.222  1.00 91.00           C  
ATOM   1517  O   LYS A 197     -22.047  -0.064  16.637  1.00 91.00           O  
ATOM   1518  CG  LYS A 197     -24.228  -1.552  20.349  1.00 91.00           C  
ATOM   1519  CD  LYS A 197     -25.710  -1.913  20.567  1.00 91.00           C  
ATOM   1520  CE  LYS A 197     -25.793  -2.951  21.702  1.00 91.00           C  
ATOM   1521  NZ  LYS A 197     -27.179  -3.377  22.033  1.00 91.00           N  
ATOM   1522  N   LEU A 198     -22.417   1.873  17.726  1.00 95.00           N  
ATOM   1523  CA  LEU A 198     -22.161   2.755  16.586  1.00 95.00           C  
ATOM   1524  C   LEU A 198     -20.768   2.514  15.982  1.00 95.00           C  
ATOM   1525  CB  LEU A 198     -22.364   4.221  17.025  1.00 95.00           C  
ATOM   1526  O   LEU A 198     -20.662   2.136  14.814  1.00 95.00           O  
ATOM   1527  CG  LEU A 198     -22.047   5.274  15.946  1.00 95.00           C  
ATOM   1528  CD1 LEU A 198     -22.915   5.099  14.703  1.00 95.00           C  
ATOM   1529  CD2 LEU A 198     -22.259   6.681  16.500  1.00 95.00           C  
ATOM   1530  N   PHE A 199     -19.699   2.707  16.760  1.00 94.19           N  
ATOM   1531  CA  PHE A 199     -18.330   2.609  16.236  1.00 94.19           C  
ATOM   1532  C   PHE A 199     -17.882   1.171  15.975  1.00 94.19           C  
ATOM   1533  CB  PHE A 199     -17.359   3.373  17.142  1.00 94.19           C  
ATOM   1534  O   PHE A 199     -17.105   0.925  15.052  1.00 94.19           O  
ATOM   1535  CG  PHE A 199     -17.679   4.854  17.212  1.00 94.19           C  
ATOM   1536  CD1 PHE A 199     -17.721   5.625  16.037  1.00 94.19           C  
ATOM   1537  CD2 PHE A 199     -18.000   5.451  18.439  1.00 94.19           C  
ATOM   1538  CE1 PHE A 199     -18.134   6.966  16.085  1.00 94.19           C  
ATOM   1539  CE2 PHE A 199     -18.390   6.798  18.501  1.00 94.19           C  
ATOM   1540  CZ  PHE A 199     -18.492   7.540  17.313  1.00 94.19           C  
ATOM   1541  N   GLU A 200     -18.427   0.206  16.711  1.00 92.19           N  
ATOM   1542  CA  GLU A 200     -18.227  -1.216  16.431  1.00 92.19           C  
ATOM   1543  C   GLU A 200     -18.862  -1.625  15.094  1.00 92.19           C  
ATOM   1544  CB  GLU A 200     -18.819  -2.039  17.575  1.00 92.19           C  
ATOM   1545  O   GLU A 200     -18.239  -2.366  14.337  1.00 92.19           O  
ATOM   1546  CG  GLU A 200     -18.025  -1.872  18.882  1.00 92.19           C  
ATOM   1547  CD  GLU A 200     -18.793  -2.398  20.101  1.00 92.19           C  
ATOM   1548  OE1 GLU A 200     -18.154  -2.637  21.153  1.00 92.19           O  
ATOM   1549  OE2 GLU A 200     -20.003  -2.698  19.996  1.00 92.19           O  
ATOM   1550  N   ALA A 201     -20.043  -1.108  14.740  1.00 94.62           N  
ATOM   1551  CA  ALA A 201     -20.636  -1.342  13.422  1.00 94.62           C  
ATOM   1552  C   ALA A 201     -19.821  -0.671  12.299  1.00 94.62           C  
ATOM   1553  CB  ALA A 201     -22.092  -0.863  13.437  1.00 94.62           C  
ATOM   1554  O   ALA A 201     -19.611  -1.269  11.244  1.00 94.62           O  
ATOM   1555  N   ILE A 202     -19.305   0.540  12.540  1.00 96.25           N  
ATOM   1556  CA  ILE A 202     -18.460   1.274  11.580  1.00 96.25           C  
ATOM   1557  C   ILE A 202     -17.141   0.546  11.298  1.00 96.25           C  
ATOM   1558  CB  ILE A 202     -18.211   2.712  12.083  1.00 96.25           C  
ATOM   1559  O   ILE A 202     -16.624   0.661  10.190  1.00 96.25           O  
ATOM   1560  CG1 ILE A 202     -19.516   3.536  12.027  1.00 96.25           C  
ATOM   1561  CG2 ILE A 202     -17.129   3.448  11.267  1.00 96.25           C  
ATOM   1562  CD1 ILE A 202     -19.497   4.679  13.040  1.00 96.25           C  
ATOM   1563  N   SER A 203     -16.615  -0.248  12.239  1.00 95.06           N  
ATOM   1564  CA  SER A 203     -15.371  -1.009  12.034  1.00 95.06           C  
ATOM   1565  C   SER A 203     -15.416  -1.954  10.819  1.00 95.06           C  
ATOM   1566  CB  SER A 203     -14.987  -1.767  13.309  1.00 95.06           C  
ATOM   1567  O   SER A 203     -14.374  -2.225  10.216  1.00 95.06           O  
ATOM   1568  OG  SER A 203     -15.812  -2.890  13.530  1.00 95.06           O  
ATOM   1569  N   GLY A 204     -16.617  -2.353  10.373  1.00 96.69           N  
ATOM   1570  CA  GLY A 204     -16.818  -3.065   9.110  1.00 96.69           C  
ATOM   1571  C   GLY A 204     -16.248  -2.318   7.895  1.00 96.69           C  
ATOM   1572  O   GLY A 204     -15.750  -2.953   6.972  1.00 96.69           O  
ATOM   1573  N   TYR A 205     -16.216  -0.981   7.907  1.00 98.00           N  
ATOM   1574  CA  TYR A 205     -15.643  -0.161   6.833  1.00 98.00           C  
ATOM   1575  C   TYR A 205     -14.152  -0.436   6.606  1.00 98.00           C  
ATOM   1576  CB  TYR A 205     -15.886   1.317   7.162  1.00 98.00           C  
ATOM   1577  O   TYR A 205     -13.731  -0.656   5.469  1.00 98.00           O  
ATOM   1578  CG  TYR A 205     -15.389   2.286   6.110  1.00 98.00           C  
ATOM   1579  CD1 TYR A 205     -14.299   3.133   6.390  1.00 98.00           C  
ATOM   1580  CD2 TYR A 205     -16.039   2.361   4.865  1.00 98.00           C  
ATOM   1581  CE1 TYR A 205     -13.897   4.099   5.450  1.00 98.00           C  
ATOM   1582  CE2 TYR A 205     -15.618   3.304   3.908  1.00 98.00           C  
ATOM   1583  OH  TYR A 205     -14.280   5.208   3.365  1.00 98.00           O  
ATOM   1584  CZ  TYR A 205     -14.577   4.200   4.220  1.00 98.00           C  
ATOM   1585  N   GLY A 206     -13.366  -0.499   7.687  1.00 96.25           N  
ATOM   1586  CA  GLY A 206     -11.953  -0.882   7.623  1.00 96.25           C  
ATOM   1587  C   GLY A 206     -11.770  -2.321   7.135  1.00 96.25           C  
ATOM   1588  O   GLY A 206     -10.958  -2.569   6.244  1.00 96.25           O  
ATOM   1589  N   LEU A 207     -12.601  -3.248   7.635  1.00 97.25           N  
ATOM   1590  CA  LEU A 207     -12.582  -4.654   7.215  1.00 97.25           C  
ATOM   1591  C   LEU A 207     -12.807  -4.794   5.706  1.00 97.25           C  
ATOM   1592  CB  LEU A 207     -13.640  -5.445   8.013  1.00 97.25           C  
ATOM   1593  O   LEU A 207     -12.062  -5.508   5.034  1.00 97.25           O  
ATOM   1594  CG  LEU A 207     -13.816  -6.907   7.562  1.00 97.25           C  
ATOM   1595  CD1 LEU A 207     -12.553  -7.725   7.769  1.00 97.25           C  
ATOM   1596  CD2 LEU A 207     -14.954  -7.578   8.328  1.00 97.25           C  
ATOM   1597  N   GLY A 208     -13.816  -4.107   5.168  1.00 97.25           N  
ATOM   1598  CA  GLY A 208     -14.110  -4.100   3.737  1.00 97.25           C  
ATOM   1599  C   GLY A 208     -12.945  -3.561   2.922  1.00 97.25           C  
ATOM   1600  O   GLY A 208     -12.538  -4.180   1.939  1.00 97.25           O  
ATOM   1601  N   GLY A 209     -12.364  -2.447   3.373  1.00 96.31           N  
ATOM   1602  CA  GLY A 209     -11.244  -1.811   2.694  1.00 96.31           C  
ATOM   1603  C   GLY A 209     -10.030  -2.716   2.536  1.00 96.31           C  
ATOM   1604  O   GLY A 209      -9.569  -2.931   1.410  1.00 96.31           O  
ATOM   1605  N   SER A 210      -9.564  -3.300   3.639  1.00 95.31           N  
ATOM   1606  CA  SER A 210      -8.386  -4.170   3.631  1.00 95.31           C  
ATOM   1607  C   SER A 210      -8.637  -5.542   3.024  1.00 95.31           C  
ATOM   1608  CB  SER A 210      -7.848  -4.333   5.041  1.00 95.31           C  
ATOM   1609  O   SER A 210      -7.715  -6.119   2.452  1.00 95.31           O  
ATOM   1610  OG  SER A 210      -7.346  -3.083   5.435  1.00 95.31           O  
ATOM   1611  N   SER A 211      -9.871  -6.058   3.077  1.00 95.62           N  
ATOM   1612  CA  SER A 211     -10.205  -7.321   2.403  1.00 95.62           C  
ATOM   1613  C   SER A 211     -10.036  -7.205   0.887  1.00 95.62           C  
ATOM   1614  CB  SER A 211     -11.635  -7.770   2.705  1.00 95.62           C  
ATOM   1615  O   SER A 211      -9.467  -8.092   0.261  1.00 95.62           O  
ATOM   1616  OG  SER A 211     -11.839  -7.975   4.085  1.00 95.62           O  
ATOM   1617  N   ILE A 212     -10.474  -6.091   0.293  1.00 95.69           N  
ATOM   1618  CA  ILE A 212     -10.274  -5.837  -1.141  1.00 95.69           C  
ATOM   1619  C   ILE A 212      -8.822  -5.484  -1.445  1.00 95.69           C  
ATOM   1620  CB  ILE A 212     -11.241  -4.745  -1.629  1.00 95.69           C  
ATOM   1621  O   ILE A 212      -8.273  -5.975  -2.428  1.00 95.69           O  
ATOM   1622  CG1 ILE A 212     -12.714  -5.136  -1.385  1.00 95.69           C  
ATOM   1623  CG2 ILE A 212     -11.013  -4.410  -3.111  1.00 95.69           C  
ATOM   1624  CD1 ILE A 212     -13.175  -6.472  -1.973  1.00 95.69           C  
ATOM   1625  N   ALA A 213      -8.174  -4.699  -0.583  1.00 94.94           N  
ATOM   1626  CA  ALA A 213      -6.762  -4.376  -0.748  1.00 94.94           C  
ATOM   1627  C   ALA A 213      -5.870  -5.621  -0.784  1.00 94.94           C  
ATOM   1628  CB  ALA A 213      -6.333  -3.473   0.400  1.00 94.94           C  
ATOM   1629  O   ALA A 213      -4.904  -5.660  -1.540  1.00 94.94           O  
ATOM   1630  N   MET A 214      -6.207  -6.641   0.008  1.00 94.25           N  
ATOM   1631  CA  MET A 214      -5.491  -7.912   0.048  1.00 94.25           C  
ATOM   1632  C   MET A 214      -5.484  -8.598  -1.324  1.00 94.25           C  
ATOM   1633  CB  MET A 214      -6.143  -8.780   1.136  1.00 94.25           C  
ATOM   1634  O   MET A 214      -4.427  -9.010  -1.804  1.00 94.25           O  
ATOM   1635  CG  MET A 214      -5.534 -10.169   1.249  1.00 94.25           C  
ATOM   1636  SD  MET A 214      -3.734 -10.219   1.427  1.00 94.25           S  
ATOM   1637  CE  MET A 214      -3.565 -11.718   0.442  1.00 94.25           C  
ATOM   1638  N   PHE A 215      -6.644  -8.666  -1.983  1.00 91.75           N  
ATOM   1639  CA  PHE A 215      -6.732  -9.194  -3.343  1.00 91.75           C  
ATOM   1640  C   PHE A 215      -6.032  -8.280  -4.347  1.00 91.75           C  
ATOM   1641  CB  PHE A 215      -8.191  -9.450  -3.725  1.00 91.75           C  
ATOM   1642  O   PHE A 215      -5.224  -8.781  -5.113  1.00 91.75           O  
ATOM   1643  CG  PHE A 215      -8.835 -10.550  -2.905  1.00 91.75           C  
ATOM   1644  CD1 PHE A 215      -8.367 -11.873  -3.016  1.00 91.75           C  
ATOM   1645  CD2 PHE A 215      -9.889 -10.254  -2.023  1.00 91.75           C  
ATOM   1646  CE1 PHE A 215      -8.952 -12.897  -2.252  1.00 91.75           C  
ATOM   1647  CE2 PHE A 215     -10.473 -11.276  -1.255  1.00 91.75           C  
ATOM   1648  CZ  PHE A 215     -10.011 -12.598  -1.377  1.00 91.75           C  
ATOM   1649  N   GLY A 216      -6.232  -6.960  -4.270  1.00 92.50           N  
ATOM   1650  CA  GLY A 216      -5.583  -6.006  -5.177  1.00 92.50           C  
ATOM   1651  C   GLY A 216      -4.051  -6.041  -5.120  1.00 92.50           C  
ATOM   1652  O   GLY A 216      -3.382  -5.989  -6.148  1.00 92.50           O  
ATOM   1653  N   ARG A 217      -3.461  -6.168  -3.923  1.00 92.00           N  
ATOM   1654  CA  ARG A 217      -2.001  -6.244  -3.768  1.00 92.00           C  
ATOM   1655  C   ARG A 217      -1.422  -7.590  -4.161  1.00 92.00           C  
ATOM   1656  CB  ARG A 217      -1.567  -5.880  -2.339  1.00 92.00           C  
ATOM   1657  O   ARG A 217      -0.367  -7.614  -4.781  1.00 92.00           O  
ATOM   1658  CG  ARG A 217      -1.370  -4.375  -2.120  1.00 92.00           C  
ATOM   1659  CD  ARG A 217      -0.363  -3.789  -3.120  1.00 92.00           C  
ATOM   1660  NE  ARG A 217       0.191  -2.509  -2.662  1.00 92.00           N  
ATOM   1661  NH1 ARG A 217       1.591  -2.164  -4.470  1.00 92.00           N  
ATOM   1662  NH2 ARG A 217       1.708  -0.832  -2.688  1.00 92.00           N  
ATOM   1663  CZ  ARG A 217       1.152  -1.846  -3.283  1.00 92.00           C  
ATOM   1664  N   VAL A 218      -2.074  -8.699  -3.815  1.00 94.31           N  
ATOM   1665  CA  VAL A 218      -1.554 -10.021  -4.188  1.00 94.31           C  
ATOM   1666  C   VAL A 218      -1.847 -10.347  -5.646  1.00 94.31           C  
ATOM   1667  CB  VAL A 218      -2.042 -11.113  -3.228  1.00 94.31           C  
ATOM   1668  O   VAL A 218      -0.938 -10.769  -6.350  1.00 94.31           O  
ATOM   1669  CG1 VAL A 218      -1.636 -12.517  -3.687  1.00 94.31           C  
ATOM   1670  CG2 VAL A 218      -1.388 -10.872  -1.865  1.00 94.31           C  
ATOM   1671  N   GLY A 219      -3.071 -10.121  -6.116  1.00 93.56           N  
ATOM   1672  CA  GLY A 219      -3.457 -10.288  -7.515  1.00 93.56           C  
ATOM   1673  C   GLY A 219      -2.623  -9.395  -8.422  1.00 93.56           C  
ATOM   1674  O   GLY A 219      -1.896  -9.898  -9.279  1.00 93.56           O  
ATOM   1675  N   GLY A 220      -2.633  -8.087  -8.165  1.00 92.69           N  
ATOM   1676  CA  GLY A 220      -1.822  -7.139  -8.919  1.00 92.69           C  
ATOM   1677  C   GLY A 220      -0.319  -7.399  -8.823  1.00 92.69           C  
ATOM   1678  O   GLY A 220       0.362  -7.355  -9.843  1.00 92.69           O  
ATOM   1679  N   GLY A 221       0.188  -7.756  -7.638  1.00 93.38           N  
ATOM   1680  CA  GLY A 221       1.593  -8.111  -7.421  1.00 93.38           C  
ATOM   1681  C   GLY A 221       2.032  -9.359  -8.196  1.00 93.38           C  
ATOM   1682  O   GLY A 221       3.108  -9.373  -8.789  1.00 93.38           O  
ATOM   1683  N   ILE A 222       1.191 -10.401  -8.238  1.00 95.12           N  
ATOM   1684  CA  ILE A 222       1.457 -11.606  -9.038  1.00 95.12           C  
ATOM   1685  C   ILE A 222       1.414 -11.272 -10.527  1.00 95.12           C  
ATOM   1686  CB  ILE A 222       0.485 -12.757  -8.682  1.00 95.12           C  
ATOM   1687  O   ILE A 222       2.267 -11.748 -11.272  1.00 95.12           O  
ATOM   1688  CG1 ILE A 222       0.757 -13.269  -7.250  1.00 95.12           C  
ATOM   1689  CG2 ILE A 222       0.621 -13.939  -9.670  1.00 95.12           C  
ATOM   1690  CD1 ILE A 222      -0.378 -14.132  -6.686  1.00 95.12           C  
ATOM   1691  N   TYR A 223       0.447 -10.457 -10.958  1.00 94.88           N  
ATOM   1692  CA  TYR A 223       0.324 -10.044 -12.352  1.00 94.88           C  
ATOM   1693  C   TYR A 223       1.584  -9.307 -12.819  1.00 94.88           C  
ATOM   1694  CB  TYR A 223      -0.938  -9.186 -12.540  1.00 94.88           C  
ATOM   1695  O   TYR A 223       2.197  -9.730 -13.799  1.00 94.88           O  
ATOM   1696  CG  TYR A 223      -1.141  -8.713 -13.966  1.00 94.88           C  
ATOM   1697  CD1 TYR A 223      -0.368  -7.652 -14.467  1.00 94.88           C  
ATOM   1698  CD2 TYR A 223      -2.082  -9.336 -14.803  1.00 94.88           C  
ATOM   1699  CE1 TYR A 223      -0.495  -7.244 -15.800  1.00 94.88           C  
ATOM   1700  CE2 TYR A 223      -2.225  -8.911 -16.138  1.00 94.88           C  
ATOM   1701  OH  TYR A 223      -1.491  -7.508 -17.947  1.00 94.88           O  
ATOM   1702  CZ  TYR A 223      -1.417  -7.878 -16.645  1.00 94.88           C  
ATOM   1703  N   THR A 224       1.972  -8.240 -12.105  1.00 92.31           N  
ATOM   1704  CA  THR A 224       3.107  -7.393 -12.500  1.00 92.31           C  
ATOM   1705  C   THR A 224       4.397  -8.194 -12.510  1.00 92.31           C  
ATOM   1706  CB  THR A 224       3.214  -6.099 -11.668  1.00 92.31           C  
ATOM   1707  O   THR A 224       5.048  -8.298 -13.544  1.00 92.31           O  
ATOM   1708  CG2 THR A 224       3.443  -6.260 -10.171  1.00 92.31           C  
ATOM   1709  OG1 THR A 224       4.314  -5.391 -12.158  1.00 92.31           O  
ATOM   1710  N   LYS A 225       4.707  -8.922 -11.431  1.00 92.44           N  
ATOM   1711  CA  LYS A 225       6.008  -9.598 -11.341  1.00 92.44           C  
ATOM   1712  C   LYS A 225       6.112 -10.896 -12.118  1.00 92.44           C  
ATOM   1713  CB  LYS A 225       6.482  -9.677  -9.884  1.00 92.44           C  
ATOM   1714  O   LYS A 225       7.217 -11.352 -12.389  1.00 92.44           O  
ATOM   1715  CG  LYS A 225       6.632  -8.284  -9.243  1.00 92.44           C  
ATOM   1716  CD  LYS A 225       7.203  -7.227 -10.221  1.00 92.44           C  
ATOM   1717  CE  LYS A 225       7.535  -5.895  -9.583  1.00 92.44           C  
ATOM   1718  NZ  LYS A 225       8.055  -4.909 -10.564  1.00 92.44           N  
ATOM   1719  N   ALA A 226       4.995 -11.476 -12.547  1.00 93.19           N  
ATOM   1720  CA  ALA A 226       5.035 -12.507 -13.578  1.00 93.19           C  
ATOM   1721  C   ALA A 226       5.436 -11.934 -14.947  1.00 93.19           C  
ATOM   1722  CB  ALA A 226       3.666 -13.182 -13.657  1.00 93.19           C  
ATOM   1723  O   ALA A 226       6.144 -12.609 -15.697  1.00 93.19           O  
ATOM   1724  N   ALA A 227       4.965 -10.727 -15.273  1.00 93.12           N  
ATOM   1725  CA  ALA A 227       5.267 -10.055 -16.529  1.00 93.12           C  
ATOM   1726  C   ALA A 227       6.696  -9.497 -16.540  1.00 93.12           C  
ATOM   1727  CB  ALA A 227       4.204  -8.990 -16.799  1.00 93.12           C  
ATOM   1728  O   ALA A 227       7.443  -9.871 -17.437  1.00 93.12           O  
ATOM   1729  N   ASP A 228       7.081  -8.741 -15.511  1.00 90.69           N  
ATOM   1730  CA  ASP A 228       8.405  -8.128 -15.320  1.00 90.69           C  
ATOM   1731  C   ASP A 228       9.530  -9.178 -15.378  1.00 90.69           C  
ATOM   1732  CB  ASP A 228       8.353  -7.394 -13.969  1.00 90.69           C  
ATOM   1733  O   ASP A 228      10.290  -9.257 -16.344  1.00 90.69           O  
ATOM   1734  CG  ASP A 228       9.609  -6.610 -13.594  1.00 90.69           C  
ATOM   1735  OD1 ASP A 228      10.601  -6.688 -14.346  1.00 90.69           O  
ATOM   1736  OD2 ASP A 228       9.572  -6.073 -12.458  1.00 90.69           O  
ATOM   1737  N   VAL A 229       9.531 -10.147 -14.450  1.00 89.38           N  
ATOM   1738  CA  VAL A 229      10.533 -11.232 -14.425  1.00 89.38           C  
ATOM   1739  C   VAL A 229      10.533 -12.028 -15.738  1.00 89.38           C  
ATOM   1740  CB  VAL A 229      10.280 -12.173 -13.230  1.00 89.38           C  
ATOM   1741  O   VAL A 229      11.578 -12.498 -16.198  1.00 89.38           O  
ATOM   1742  CG1 VAL A 229      11.258 -13.355 -13.185  1.00 89.38           C  
ATOM   1743  CG2 VAL A 229      10.408 -11.439 -11.889  1.00 89.38           C  
ATOM   1744  N   GLY A 230       9.362 -12.196 -16.356  1.00 89.38           N  
ATOM   1745  CA  GLY A 230       9.225 -12.848 -17.652  1.00 89.38           C  
ATOM   1746  C   GLY A 230       9.894 -12.074 -18.787  1.00 89.38           C  
ATOM   1747  O   GLY A 230      10.637 -12.668 -19.577  1.00 89.38           O  
ATOM   1748  N   ALA A 231       9.646 -10.766 -18.850  1.00 89.12           N  
ATOM   1749  CA  ALA A 231      10.188  -9.845 -19.835  1.00 89.12           C  
ATOM   1750  C   ALA A 231      11.705  -9.697 -19.672  1.00 89.12           C  
ATOM   1751  CB  ALA A 231       9.472  -8.493 -19.689  1.00 89.12           C  
ATOM   1752  O   ALA A 231      12.436  -9.845 -20.654  1.00 89.12           O  
ATOM   1753  N   ASP A 232      12.178  -9.516 -18.442  1.00 86.50           N  
ATOM   1754  CA  ASP A 232      13.578  -9.265 -18.117  1.00 86.50           C  
ATOM   1755  C   ASP A 232      14.467 -10.493 -18.291  1.00 86.50           C  
ATOM   1756  CB  ASP A 232      13.656  -8.734 -16.673  1.00 86.50           C  
ATOM   1757  O   ASP A 232      15.537 -10.420 -18.910  1.00 86.50           O  
ATOM   1758  CG  ASP A 232      13.678  -7.208 -16.616  1.00 86.50           C  
ATOM   1759  OD1 ASP A 232      13.447  -6.579 -17.674  1.00 86.50           O  
ATOM   1760  OD2 ASP A 232      14.360  -6.687 -15.708  1.00 86.50           O  
ATOM   1761  N   LEU A 233      14.034 -11.661 -17.805  1.00 84.38           N  
ATOM   1762  CA  LEU A 233      14.820 -12.882 -17.972  1.00 84.38           C  
ATOM   1763  C   LEU A 233      14.881 -13.305 -19.439  1.00 84.38           C  
ATOM   1764  CB  LEU A 233      14.255 -14.021 -17.113  1.00 84.38           C  
ATOM   1765  O   LEU A 233      15.954 -13.670 -19.927  1.00 84.38           O  
ATOM   1766  CG  LEU A 233      14.442 -13.845 -15.597  1.00 84.38           C  
ATOM   1767  CD1 LEU A 233      13.800 -15.041 -14.893  1.00 84.38           C  
ATOM   1768  CD2 LEU A 233      15.921 -13.811 -15.197  1.00 84.38           C  
ATOM   1769  N   ALA A 234      13.752 -13.278 -20.151  1.00 85.19           N  
ATOM   1770  CA  ALA A 234      13.738 -13.664 -21.555  1.00 85.19           C  
ATOM   1771  C   ALA A 234      14.466 -12.628 -22.427  1.00 85.19           C  
ATOM   1772  CB  ALA A 234      12.296 -13.910 -21.996  1.00 85.19           C  
ATOM   1773  O   ALA A 234      15.306 -13.006 -23.238  1.00 85.19           O  
ATOM   1774  N   GLY A 235      14.212 -11.337 -22.221  1.00 83.12           N  
ATOM   1775  CA  GLY A 235      14.806 -10.257 -23.002  1.00 83.12           C  
ATOM   1776  C   GLY A 235      16.271  -9.993 -22.655  1.00 83.12           C  
ATOM   1777  O   GLY A 235      17.165 -10.270 -23.458  1.00 83.12           O  
ATOM   1778  N   LYS A 236      16.544  -9.477 -21.451  1.00 79.94           N  
ATOM   1779  CA  LYS A 236      17.875  -8.971 -21.064  1.00 79.94           C  
ATOM   1780  C   LYS A 236      18.901 -10.087 -20.879  1.00 79.94           C  
ATOM   1781  CB  LYS A 236      17.782  -8.149 -19.763  1.00 79.94           C  
ATOM   1782  O   LYS A 236      20.059  -9.943 -21.275  1.00 79.94           O  
ATOM   1783  CG  LYS A 236      16.867  -6.915 -19.836  1.00 79.94           C  
ATOM   1784  CD  LYS A 236      16.733  -6.286 -18.438  1.00 79.94           C  
ATOM   1785  CE  LYS A 236      15.846  -5.039 -18.477  1.00 79.94           C  
ATOM   1786  NZ  LYS A 236      15.388  -4.627 -17.126  1.00 79.94           N  
ATOM   1787  N   VAL A 237      18.508 -11.193 -20.240  1.00 79.38           N  
ATOM   1788  CA  VAL A 237      19.460 -12.245 -19.836  1.00 79.38           C  
ATOM   1789  C   VAL A 237      19.704 -13.255 -20.952  1.00 79.38           C  
ATOM   1790  CB  VAL A 237      19.030 -12.938 -18.529  1.00 79.38           C  
ATOM   1791  O   VAL A 237      20.865 -13.596 -21.215  1.00 79.38           O  
ATOM   1792  CG1 VAL A 237      20.040 -14.011 -18.095  1.00 79.38           C  
ATOM   1793  CG2 VAL A 237      18.906 -11.924 -17.386  1.00 79.38           C  
ATOM   1794  N   VAL A 238      18.632 -13.744 -21.584  1.00 81.62           N  
ATOM   1795  CA  VAL A 238      18.718 -14.785 -22.617  1.00 81.62           C  
ATOM   1796  C   VAL A 238      19.034 -14.173 -23.980  1.00 81.62           C  
ATOM   1797  CB  VAL A 238      17.456 -15.670 -22.647  1.00 81.62           C  
ATOM   1798  O   VAL A 238      20.056 -14.526 -24.566  1.00 81.62           O  
ATOM   1799  CG1 VAL A 238      17.559 -16.759 -23.719  1.00 81.62           C  
ATOM   1800  CG2 VAL A 238      17.238 -16.400 -21.311  1.00 81.62           C  
ATOM   1801  N   GLU A 239      18.209 -13.237 -24.451  1.00 85.25           N  
ATOM   1802  CA  GLU A 239      18.310 -12.711 -25.820  1.00 85.25           C  
ATOM   1803  C   GLU A 239      19.200 -11.456 -25.952  1.00 85.25           C  
ATOM   1804  CB  GLU A 239      16.896 -12.485 -26.379  1.00 85.25           C  
ATOM   1805  O   GLU A 239      19.600 -11.090 -27.054  1.00 85.25           O  
ATOM   1806  CG  GLU A 239      16.001 -13.745 -26.442  1.00 85.25           C  
ATOM   1807  CD  GLU A 239      16.608 -14.965 -27.154  1.00 85.25           C  
ATOM   1808  OE1 GLU A 239      16.221 -16.101 -26.778  1.00 85.25           O  
ATOM   1809  OE2 GLU A 239      17.472 -14.780 -28.038  1.00 85.25           O  
ATOM   1810  N   ASN A 240      19.598 -10.832 -24.836  1.00 84.69           N  
ATOM   1811  CA  ASN A 240      20.396  -9.594 -24.779  1.00 84.69           C  
ATOM   1812  C   ASN A 240      19.776  -8.414 -25.551  1.00 84.69           C  
ATOM   1813  CB  ASN A 240      21.872  -9.828 -25.161  1.00 84.69           C  
ATOM   1814  O   ASN A 240      20.496  -7.623 -26.166  1.00 84.69           O  
ATOM   1815  CG  ASN A 240      22.525 -10.959 -24.406  1.00 84.69           C  
ATOM   1816  ND2 ASN A 240      22.582 -12.118 -25.012  1.00 84.69           N  
ATOM   1817  OD1 ASN A 240      23.007 -10.831 -23.286  1.00 84.69           O  
ATOM   1818  N   ILE A 241      18.451  -8.288 -25.505  1.00 87.50           N  
ATOM   1819  CA  ILE A 241      17.743  -7.096 -25.989  1.00 87.50           C  
ATOM   1820  C   ILE A 241      17.573  -6.067 -24.850  1.00 87.50           C  
ATOM   1821  CB  ILE A 241      16.422  -7.474 -26.695  1.00 87.50           C  
ATOM   1822  O   ILE A 241      17.669  -6.448 -23.678  1.00 87.50           O  
ATOM   1823  CG1 ILE A 241      15.441  -8.182 -25.742  1.00 87.50           C  
ATOM   1824  CG2 ILE A 241      16.735  -8.340 -27.932  1.00 87.50           C  
ATOM   1825  CD1 ILE A 241      14.086  -8.515 -26.373  1.00 87.50           C  
ATOM   1826  N   PRO A 242      17.383  -4.770 -25.168  1.00 85.50           N  
ATOM   1827  CA  PRO A 242      17.091  -3.729 -24.179  1.00 85.50           C  
ATOM   1828  C   PRO A 242      15.893  -4.036 -23.259  1.00 85.50           C  
ATOM   1829  CB  PRO A 242      16.850  -2.449 -24.992  1.00 85.50           C  
ATOM   1830  O   PRO A 242      15.025  -4.842 -23.591  1.00 85.50           O  
ATOM   1831  CG  PRO A 242      17.665  -2.672 -26.263  1.00 85.50           C  
ATOM   1832  CD  PRO A 242      17.517  -4.173 -26.492  1.00 85.50           C  
ATOM   1833  N   GLU A 243      15.862  -3.366 -22.100  1.00 83.81           N  
ATOM   1834  CA  GLU A 243      14.655  -3.226 -21.261  1.00 83.81           C  
ATOM   1835  C   GLU A 243      13.527  -2.613 -22.094  1.00 83.81           C  
ATOM   1836  CB  GLU A 243      14.983  -2.288 -20.080  1.00 83.81           C  
ATOM   1837  O   GLU A 243      13.829  -1.772 -22.929  1.00 83.81           O  
ATOM   1838  CG  GLU A 243      13.938  -2.271 -18.950  1.00 83.81           C  
ATOM   1839  CD  GLU A 243      14.500  -1.629 -17.662  1.00 83.81           C  
ATOM   1840  OE1 GLU A 243      14.331  -2.196 -16.563  1.00 83.81           O  
ATOM   1841  OE2 GLU A 243      15.286  -0.656 -17.739  1.00 83.81           O  
ATOM   1842  N   ASP A 244      12.271  -3.016 -21.893  1.00 88.25           N  
ATOM   1843  CA  ASP A 244      11.104  -2.458 -22.604  1.00 88.25           C  
ATOM   1844  C   ASP A 244      11.154  -2.523 -24.142  1.00 88.25           C  
ATOM   1845  CB  ASP A 244      10.799  -1.041 -22.114  1.00 88.25           C  
ATOM   1846  O   ASP A 244      10.462  -1.774 -24.836  1.00 88.25           O  
ATOM   1847  CG  ASP A 244      10.636  -0.977 -20.607  1.00 88.25           C  
ATOM   1848  OD1 ASP A 244       9.895  -1.838 -20.100  1.00 88.25           O  
ATOM   1849  OD2 ASP A 244      11.234  -0.032 -20.028  1.00 88.25           O  
ATOM   1850  N   ASP A 245      11.958  -3.427 -24.707  1.00 89.12           N  
ATOM   1851  CA  ASP A 245      12.100  -3.516 -26.155  1.00 89.12           C  
ATOM   1852  C   ASP A 245      10.759  -3.880 -26.833  1.00 89.12           C  
ATOM   1853  CB  ASP A 245      13.202  -4.510 -26.521  1.00 89.12           C  
ATOM   1854  O   ASP A 245      10.110  -4.860 -26.447  1.00 89.12           O  
ATOM   1855  CG  ASP A 245      13.530  -4.458 -28.009  1.00 89.12           C  
ATOM   1856  OD1 ASP A 245      12.710  -4.903 -28.840  1.00 89.12           O  
ATOM   1857  OD2 ASP A 245      14.650  -4.046 -28.373  1.00 89.12           O  
ATOM   1858  N   PRO A 246      10.344  -3.156 -27.888  1.00 86.69           N  
ATOM   1859  CA  PRO A 246       9.056  -3.372 -28.549  1.00 86.69           C  
ATOM   1860  C   PRO A 246       8.907  -4.752 -29.207  1.00 86.69           C  
ATOM   1861  CB  PRO A 246       8.952  -2.246 -29.581  1.00 86.69           C  
ATOM   1862  O   PRO A 246       7.792  -5.142 -29.549  1.00 86.69           O  
ATOM   1863  CG  PRO A 246      10.409  -1.873 -29.867  1.00 86.69           C  
ATOM   1864  CD  PRO A 246      11.079  -2.073 -28.521  1.00 86.69           C  
ATOM   1865  N   ARG A 247       9.998  -5.502 -29.409  1.00 89.75           N  
ATOM   1866  CA  ARG A 247       9.963  -6.883 -29.921  1.00 89.75           C  
ATOM   1867  C   ARG A 247       9.517  -7.879 -28.856  1.00 89.75           C  
ATOM   1868  CB  ARG A 247      11.356  -7.279 -30.433  1.00 89.75           C  
ATOM   1869  O   ARG A 247       9.043  -8.960 -29.199  1.00 89.75           O  
ATOM   1870  CG  ARG A 247      11.838  -6.400 -31.599  1.00 89.75           C  
ATOM   1871  CD  ARG A 247      13.316  -6.663 -31.907  1.00 89.75           C  
ATOM   1872  NE  ARG A 247      14.200  -6.076 -30.884  1.00 89.75           N  
ATOM   1873  NH1 ARG A 247      16.179  -6.959 -31.633  1.00 89.75           N  
ATOM   1874  NH2 ARG A 247      16.200  -5.531 -29.945  1.00 89.75           N  
ATOM   1875  CZ  ARG A 247      15.512  -6.187 -30.826  1.00 89.75           C  
ATOM   1876  N   ASN A 248       9.691  -7.551 -27.580  1.00 92.38           N  
ATOM   1877  CA  ASN A 248       9.362  -8.438 -26.478  1.00 92.38           C  
ATOM   1878  C   ASN A 248       7.843  -8.416 -26.217  1.00 92.38           C  
ATOM   1879  CB  ASN A 248      10.212  -8.024 -25.272  1.00 92.38           C  
ATOM   1880  O   ASN A 248       7.297  -7.374 -25.861  1.00 92.38           O  
ATOM   1881  CG  ASN A 248      10.059  -8.929 -24.064  1.00 92.38           C  
ATOM   1882  ND2 ASN A 248      10.953  -8.787 -23.116  1.00 92.38           N  
ATOM   1883  OD1 ASN A 248       9.182  -9.780 -23.979  1.00 92.38           O  
ATOM   1884  N   PRO A 249       7.125  -9.546 -26.359  1.00 91.56           N  
ATOM   1885  CA  PRO A 249       5.674  -9.566 -26.196  1.00 91.56           C  
ATOM   1886  C   PRO A 249       5.211  -9.292 -24.758  1.00 91.56           C  
ATOM   1887  CB  PRO A 249       5.237 -10.945 -26.695  1.00 91.56           C  
ATOM   1888  O   PRO A 249       4.056  -8.912 -24.561  1.00 91.56           O  
ATOM   1889  CG  PRO A 249       6.461 -11.822 -26.446  1.00 91.56           C  
ATOM   1890  CD  PRO A 249       7.621 -10.867 -26.710  1.00 91.56           C  
ATOM   1891  N   ALA A 250       6.086  -9.437 -23.760  1.00 94.06           N  
ATOM   1892  CA  ALA A 250       5.731  -9.248 -22.357  1.00 94.06           C  
ATOM   1893  C   ALA A 250       5.729  -7.777 -21.893  1.00 94.06           C  
ATOM   1894  CB  ALA A 250       6.644 -10.136 -21.507  1.00 94.06           C  
ATOM   1895  O   ALA A 250       5.121  -7.495 -20.868  1.00 94.06           O  
ATOM   1896  N   THR A 251       6.309  -6.833 -22.643  1.00 93.00           N  
ATOM   1897  CA  THR A 251       6.499  -5.432 -22.194  1.00 93.00           C  
ATOM   1898  C   THR A 251       5.196  -4.669 -21.972  1.00 93.00           C  
ATOM   1899  CB  THR A 251       7.348  -4.653 -23.203  1.00 93.00           C  
ATOM   1900  O   THR A 251       5.065  -3.910 -21.019  1.00 93.00           O  
ATOM   1901  CG2 THR A 251       8.770  -5.201 -23.208  1.00 93.00           C  
ATOM   1902  OG1 THR A 251       6.816  -4.811 -24.502  1.00 93.00           O  
ATOM   1903  N   ILE A 252       4.164  -4.924 -22.784  1.00 93.19           N  
ATOM   1904  CA  ILE A 252       2.835  -4.352 -22.524  1.00 93.19           C  
ATOM   1905  C   ILE A 252       2.226  -4.944 -21.249  1.00 93.19           C  
ATOM   1906  CB  ILE A 252       1.896  -4.542 -23.733  1.00 93.19           C  
ATOM   1907  O   ILE A 252       1.580  -4.223 -20.494  1.00 93.19           O  
ATOM   1908  CG1 ILE A 252       2.423  -3.847 -25.008  1.00 93.19           C  
ATOM   1909  CG2 ILE A 252       0.466  -4.050 -23.431  1.00 93.19           C  
ATOM   1910  CD1 ILE A 252       2.530  -2.317 -24.939  1.00 93.19           C  
ATOM   1911  N   ALA A 253       2.409  -6.244 -20.993  1.00 93.81           N  
ATOM   1912  CA  ALA A 253       1.915  -6.858 -19.762  1.00 93.81           C  
ATOM   1913  C   ALA A 253       2.652  -6.305 -18.535  1.00 93.81           C  
ATOM   1914  CB  ALA A 253       2.016  -8.386 -19.863  1.00 93.81           C  
ATOM   1915  O   ALA A 253       2.008  -6.080 -17.516  1.00 93.81           O  
ATOM   1916  N   ASP A 254       3.948  -6.041 -18.669  1.00 93.38           N  
ATOM   1917  CA  ASP A 254       4.800  -5.428 -17.653  1.00 93.38           C  
ATOM   1918  C   ASP A 254       4.311  -4.018 -17.295  1.00 93.38           C  
ATOM   1919  CB  ASP A 254       6.233  -5.443 -18.199  1.00 93.38           C  
ATOM   1920  O   ASP A 254       3.803  -3.793 -16.198  1.00 93.38           O  
ATOM   1921  CG  ASP A 254       7.285  -5.123 -17.151  1.00 93.38           C  
ATOM   1922  OD1 ASP A 254       6.894  -5.039 -15.971  1.00 93.38           O  
ATOM   1923  OD2 ASP A 254       8.456  -5.114 -17.574  1.00 93.38           O  
ATOM   1924  N   ASN A 255       4.221  -3.123 -18.287  1.00 92.50           N  
ATOM   1925  CA  ASN A 255       3.728  -1.767 -18.045  1.00 92.50           C  
ATOM   1926  C   ASN A 255       2.272  -1.724 -17.561  1.00 92.50           C  
ATOM   1927  CB  ASN A 255       3.898  -0.906 -19.304  1.00 92.50           C  
ATOM   1928  O   ASN A 255       1.909  -0.871 -16.750  1.00 92.50           O  
ATOM   1929  CG  ASN A 255       5.335  -0.569 -19.657  1.00 92.50           C  
ATOM   1930  ND2 ASN A 255       6.234  -0.429 -18.707  1.00 92.50           N  
ATOM   1931  OD1 ASN A 255       5.618  -0.332 -20.820  1.00 92.50           O  
ATOM   1932  N   VAL A 256       1.405  -2.639 -18.013  1.00 93.75           N  
ATOM   1933  CA  VAL A 256       0.067  -2.794 -17.413  1.00 93.75           C  
ATOM   1934  C   VAL A 256       0.191  -3.159 -15.931  1.00 93.75           C  
ATOM   1935  CB  VAL A 256      -0.770  -3.842 -18.172  1.00 93.75           C  
ATOM   1936  O   VAL A 256      -0.541  -2.609 -15.105  1.00 93.75           O  
ATOM   1937  CG1 VAL A 256      -2.054  -4.230 -17.426  1.00 93.75           C  
ATOM   1938  CG2 VAL A 256      -1.216  -3.293 -19.531  1.00 93.75           C  
ATOM   1939  N   GLY A 257       1.119  -4.052 -15.600  1.00 91.00           N  
ATOM   1940  CA  GLY A 257       1.397  -4.535 -14.258  1.00 91.00           C  
ATOM   1941  C   GLY A 257       1.766  -3.439 -13.271  1.00 91.00           C  
ATOM   1942  O   GLY A 257       1.162  -3.402 -12.197  1.00 91.00           O  
ATOM   1943  N   ASP A 258       2.649  -2.511 -13.634  1.00 89.75           N  
ATOM   1944  CA  ASP A 258       3.050  -1.399 -12.751  1.00 89.75           C  
ATOM   1945  C   ASP A 258       1.842  -0.565 -12.304  1.00 89.75           C  
ATOM   1946  CB  ASP A 258       4.036  -0.477 -13.477  1.00 89.75           C  
ATOM   1947  O   ASP A 258       1.716  -0.149 -11.152  1.00 89.75           O  
ATOM   1948  CG  ASP A 258       5.213  -1.236 -14.079  1.00 89.75           C  
ATOM   1949  OD1 ASP A 258       5.618  -2.211 -13.411  1.00 89.75           O  
ATOM   1950  OD2 ASP A 258       5.528  -0.878 -15.240  1.00 89.75           O  
ATOM   1951  N   ASN A 259       0.864  -0.373 -13.193  1.00 90.44           N  
ATOM   1952  CA  ASN A 259      -0.358   0.354 -12.850  1.00 90.44           C  
ATOM   1953  C   ASN A 259      -1.327  -0.493 -12.005  1.00 90.44           C  
ATOM   1954  CB  ASN A 259      -1.037   0.855 -14.128  1.00 90.44           C  
ATOM   1955  O   ASN A 259      -2.039   0.028 -11.143  1.00 90.44           O  
ATOM   1956  CG  ASN A 259      -0.171   1.798 -14.937  1.00 90.44           C  
ATOM   1957  ND2 ASN A 259       0.455   1.303 -15.970  1.00 90.44           N  
ATOM   1958  OD1 ASN A 259      -0.127   2.997 -14.702  1.00 90.44           O  
ATOM   1959  N   VAL A 260      -1.390  -1.799 -12.248  1.00 88.75           N  
ATOM   1960  CA  VAL A 260      -2.287  -2.707 -11.526  1.00 88.75           C  
ATOM   1961  C   VAL A 260      -1.799  -2.932 -10.091  1.00 88.75           C  
ATOM   1962  CB  VAL A 260      -2.400  -4.032 -12.295  1.00 88.75           C  
ATOM   1963  O   VAL A 260      -2.541  -2.715  -9.130  1.00 88.75           O  
ATOM   1964  CG1 VAL A 260      -3.154  -5.062 -11.473  1.00 88.75           C  
ATOM   1965  CG2 VAL A 260      -3.169  -3.891 -13.611  1.00 88.75           C  
ATOM   1966  N   GLY A 261      -0.553  -3.374  -9.932  1.00 84.62           N  
ATOM   1967  CA  GLY A 261       0.023  -3.705  -8.634  1.00 84.62           C  
ATOM   1968  C   GLY A 261       0.388  -2.455  -7.846  1.00 84.62           C  
ATOM   1969  O   GLY A 261      -0.107  -2.255  -6.729  1.00 84.62           O  
ATOM   1970  N   ASP A 262       1.218  -1.599  -8.443  1.00 86.31           N  
ATOM   1971  CA  ASP A 262       1.870  -0.491  -7.742  1.00 86.31           C  
ATOM   1972  C   ASP A 262       1.050   0.788  -7.699  1.00 86.31           C  
ATOM   1973  CB  ASP A 262       3.300  -0.281  -8.256  1.00 86.31           C  
ATOM   1974  O   ASP A 262       1.346   1.662  -6.893  1.00 86.31           O  
ATOM   1975  CG  ASP A 262       4.126  -1.538  -8.015  1.00 86.31           C  
ATOM   1976  OD1 ASP A 262       3.929  -2.119  -6.914  1.00 86.31           O  
ATOM   1977  OD2 ASP A 262       4.888  -1.922  -8.919  1.00 86.31           O  
ATOM   1978  N   VAL A 263      -0.054   0.865  -8.447  1.00 91.88           N  
ATOM   1979  CA  VAL A 263      -1.023   1.960  -8.312  1.00 91.88           C  
ATOM   1980  C   VAL A 263      -2.350   1.466  -7.735  1.00 91.88           C  
ATOM   1981  CB  VAL A 263      -1.160   2.779  -9.608  1.00 91.88           C  
ATOM   1982  O   VAL A 263      -2.706   1.857  -6.622  1.00 91.88           O  
ATOM   1983  CG1 VAL A 263      -2.008   4.022  -9.354  1.00 91.88           C  
ATOM   1984  CG2 VAL A 263       0.203   3.227 -10.149  1.00 91.88           C  
ATOM   1985  N   ALA A 264      -3.096   0.591  -8.419  1.00 93.75           N  
ATOM   1986  CA  ALA A 264      -4.418   0.169  -7.927  1.00 93.75           C  
ATOM   1987  C   ALA A 264      -4.350  -0.600  -6.595  1.00 93.75           C  
ATOM   1988  CB  ALA A 264      -5.169  -0.632  -8.998  1.00 93.75           C  
ATOM   1989  O   ALA A 264      -5.085  -0.272  -5.650  1.00 93.75           O  
ATOM   1990  N   GLY A 265      -3.454  -1.586  -6.492  1.00 91.75           N  
ATOM   1991  CA  GLY A 265      -3.237  -2.341  -5.258  1.00 91.75           C  
ATOM   1992  C   GLY A 265      -2.758  -1.445  -4.112  1.00 91.75           C  
ATOM   1993  O   GLY A 265      -3.284  -1.515  -3.000  1.00 91.75           O  
ATOM   1994  N   MET A 266      -1.821  -0.539  -4.393  1.00 89.81           N  
ATOM   1995  CA  MET A 266      -1.296   0.434  -3.429  1.00 89.81           C  
ATOM   1996  C   MET A 266      -2.345   1.408  -2.900  1.00 89.81           C  
ATOM   1997  CB  MET A 266      -0.197   1.227  -4.125  1.00 89.81           C  
ATOM   1998  O   MET A 266      -2.403   1.667  -1.697  1.00 89.81           O  
ATOM   1999  CG  MET A 266       0.516   2.193  -3.184  1.00 89.81           C  
ATOM   2000  SD  MET A 266       1.699   3.134  -4.133  1.00 89.81           S  
ATOM   2001  CE  MET A 266       3.059   1.931  -4.270  1.00 89.81           C  
ATOM   2002  N   GLY A 267      -3.188   1.942  -3.784  1.00 91.81           N  
ATOM   2003  CA  GLY A 267      -4.286   2.813  -3.384  1.00 91.81           C  
ATOM   2004  C   GLY A 267      -5.234   2.093  -2.441  1.00 91.81           C  
ATOM   2005  O   GLY A 267      -5.521   2.581  -1.351  1.00 91.81           O  
ATOM   2006  N   SER A 268      -5.652   0.889  -2.818  1.00 93.06           N  
ATOM   2007  CA  SER A 268      -6.530   0.056  -1.992  1.00 93.06           C  
ATOM   2008  C   SER A 268      -5.912  -0.231  -0.612  1.00 93.06           C  
ATOM   2009  CB  SER A 268      -6.829  -1.250  -2.733  1.00 93.06           C  
ATOM   2010  O   SER A 268      -6.584  -0.103   0.413  1.00 93.06           O  
ATOM   2011  OG  SER A 268      -7.333  -0.991  -4.032  1.00 93.06           O  
ATOM   2012  N   ASP A 269      -4.614  -0.546  -0.570  1.00 93.00           N  
ATOM   2013  CA  ASP A 269      -3.840  -0.791   0.654  1.00 93.00           C  
ATOM   2014  C   ASP A 269      -3.870   0.410   1.611  1.00 93.00           C  
ATOM   2015  CB  ASP A 269      -2.406  -1.182   0.241  1.00 93.00           C  
ATOM   2016  O   ASP A 269      -4.318   0.299   2.760  1.00 93.00           O  
ATOM   2017  CG  ASP A 269      -1.466  -1.484   1.407  1.00 93.00           C  
ATOM   2018  OD1 ASP A 269      -1.957  -1.565   2.550  1.00 93.00           O  
ATOM   2019  OD2 ASP A 269      -0.251  -1.639   1.151  1.00 93.00           O  
ATOM   2020  N   LEU A 270      -3.459   1.578   1.123  1.00 92.25           N  
ATOM   2021  CA  LEU A 270      -3.360   2.785   1.938  1.00 92.25           C  
ATOM   2022  C   LEU A 270      -4.729   3.362   2.321  1.00 92.25           C  
ATOM   2023  CB  LEU A 270      -2.479   3.793   1.191  1.00 92.25           C  
ATOM   2024  O   LEU A 270      -4.870   3.920   3.413  1.00 92.25           O  
ATOM   2025  CG  LEU A 270      -0.976   3.442   1.249  1.00 92.25           C  
ATOM   2026  CD1 LEU A 270      -0.168   4.362   0.343  1.00 92.25           C  
ATOM   2027  CD2 LEU A 270      -0.405   3.579   2.664  1.00 92.25           C  
ATOM   2028  N   PHE A 271      -5.755   3.160   1.487  1.00 95.06           N  
ATOM   2029  CA  PHE A 271      -7.146   3.376   1.881  1.00 95.06           C  
ATOM   2030  C   PHE A 271      -7.516   2.524   3.103  1.00 95.06           C  
ATOM   2031  CB  PHE A 271      -8.085   3.066   0.705  1.00 95.06           C  
ATOM   2032  O   PHE A 271      -8.008   3.068   4.094  1.00 95.06           O  
ATOM   2033  CG  PHE A 271      -9.520   2.892   1.153  1.00 95.06           C  
ATOM   2034  CD1 PHE A 271     -10.112   1.617   1.197  1.00 95.06           C  
ATOM   2035  CD2 PHE A 271     -10.220   4.002   1.643  1.00 95.06           C  
ATOM   2036  CE1 PHE A 271     -11.412   1.475   1.711  1.00 95.06           C  
ATOM   2037  CE2 PHE A 271     -11.508   3.849   2.176  1.00 95.06           C  
ATOM   2038  CZ  PHE A 271     -12.109   2.582   2.209  1.00 95.06           C  
ATOM   2039  N   GLY A 272      -7.237   1.216   3.059  1.00 93.69           N  
ATOM   2040  CA  GLY A 272      -7.483   0.302   4.176  1.00 93.69           C  
ATOM   2041  C   GLY A 272      -6.790   0.763   5.460  1.00 93.69           C  
ATOM   2042  O   GLY A 272      -7.435   0.867   6.501  1.00 93.69           O  
ATOM   2043  N   SER A 273      -5.514   1.162   5.376  1.00 93.44           N  
ATOM   2044  CA  SER A 273      -4.758   1.677   6.531  1.00 93.44           C  
ATOM   2045  C   SER A 273      -5.392   2.932   7.148  1.00 93.44           C  
ATOM   2046  CB  SER A 273      -3.314   2.001   6.127  1.00 93.44           C  
ATOM   2047  O   SER A 273      -5.477   3.051   8.375  1.00 93.44           O  
ATOM   2048  OG  SER A 273      -2.638   0.830   5.718  1.00 93.44           O  
ATOM   2049  N   LEU A 274      -5.865   3.871   6.321  1.00 94.25           N  
ATOM   2050  CA  LEU A 274      -6.550   5.079   6.793  1.00 94.25           C  
ATOM   2051  C   LEU A 274      -7.909   4.755   7.431  1.00 94.25           C  
ATOM   2052  CB  LEU A 274      -6.699   6.056   5.614  1.00 94.25           C  
ATOM   2053  O   LEU A 274      -8.241   5.287   8.493  1.00 94.25           O  
ATOM   2054  CG  LEU A 274      -7.418   7.367   5.985  1.00 94.25           C  
ATOM   2055  CD1 LEU A 274      -6.620   8.193   6.994  1.00 94.25           C  
ATOM   2056  CD2 LEU A 274      -7.649   8.218   4.737  1.00 94.25           C  
ATOM   2057  N   ALA A 275      -8.690   3.876   6.800  1.00 95.50           N  
ATOM   2058  CA  ALA A 275      -9.992   3.458   7.307  1.00 95.50           C  
ATOM   2059  C   ALA A 275      -9.856   2.751   8.665  1.00 95.50           C  
ATOM   2060  CB  ALA A 275     -10.658   2.566   6.252  1.00 95.50           C  
ATOM   2061  O   ALA A 275     -10.558   3.096   9.615  1.00 95.50           O  
ATOM   2062  N   GLU A 276      -8.920   1.813   8.784  1.00 94.88           N  
ATOM   2063  CA  GLU A 276      -8.693   1.028   9.997  1.00 94.88           C  
ATOM   2064  C   GLU A 276      -8.109   1.838  11.151  1.00 94.88           C  
ATOM   2065  CB  GLU A 276      -7.730  -0.104   9.687  1.00 94.88           C  
ATOM   2066  O   GLU A 276      -8.616   1.726  12.265  1.00 94.88           O  
ATOM   2067  CG  GLU A 276      -8.389  -1.226   8.882  1.00 94.88           C  
ATOM   2068  CD  GLU A 276      -7.367  -2.302   8.519  1.00 94.88           C  
ATOM   2069  OE1 GLU A 276      -7.778  -3.302   7.897  1.00 94.88           O  
ATOM   2070  OE2 GLU A 276      -6.171  -2.127   8.825  1.00 94.88           O  
ATOM   2071  N   SER A 277      -7.092   2.677  10.908  1.00 93.06           N  
ATOM   2072  CA  SER A 277      -6.553   3.580  11.944  1.00 93.06           C  
ATOM   2073  C   SER A 277      -7.649   4.473  12.518  1.00 93.06           C  
ATOM   2074  CB  SER A 277      -5.442   4.498  11.412  1.00 93.06           C  
ATOM   2075  O   SER A 277      -7.792   4.588  13.737  1.00 93.06           O  
ATOM   2076  OG  SER A 277      -5.801   5.091  10.188  1.00 93.06           O  
ATOM   2077  N   THR A 278      -8.465   5.063  11.642  1.00 94.94           N  
ATOM   2078  CA  THR A 278      -9.570   5.931  12.054  1.00 94.94           C  
ATOM   2079  C   THR A 278     -10.627   5.142  12.828  1.00 94.94           C  
ATOM   2080  CB  THR A 278     -10.192   6.656  10.853  1.00 94.94           C  
ATOM   2081  O   THR A 278     -11.041   5.576  13.902  1.00 94.94           O  
ATOM   2082  CG2 THR A 278     -11.140   7.763  11.311  1.00 94.94           C  
ATOM   2083  OG1 THR A 278      -9.198   7.301  10.094  1.00 94.94           O  
ATOM   2084  N   CYS A 279     -11.020   3.954  12.353  1.00 94.00           N  
ATOM   2085  CA  CYS A 279     -11.970   3.091  13.060  1.00 94.00           C  
ATOM   2086  C   CYS A 279     -11.440   2.642  14.431  1.00 94.00           C  
ATOM   2087  CB  CYS A 279     -12.319   1.868  12.201  1.00 94.00           C  
ATOM   2088  O   CYS A 279     -12.191   2.664  15.404  1.00 94.00           O  
ATOM   2089  SG  CYS A 279     -13.317   2.353  10.764  1.00 94.00           S  
ATOM   2090  N   ALA A 280     -10.156   2.289  14.538  1.00 92.88           N  
ATOM   2091  CA  ALA A 280      -9.529   1.907  15.800  1.00 92.88           C  
ATOM   2092  C   ALA A 280      -9.574   3.060  16.814  1.00 92.88           C  
ATOM   2093  CB  ALA A 280      -8.089   1.453  15.530  1.00 92.88           C  
ATOM   2094  O   ALA A 280      -9.995   2.855  17.953  1.00 92.88           O  
ATOM   2095  N   CYS A 281      -9.223   4.283  16.393  1.00 93.75           N  
ATOM   2096  CA  CYS A 281      -9.348   5.479  17.229  1.00 93.75           C  
ATOM   2097  C   CYS A 281     -10.786   5.676  17.728  1.00 93.75           C  
ATOM   2098  CB  CYS A 281      -8.915   6.717  16.432  1.00 93.75           C  
ATOM   2099  O   CYS A 281     -10.992   5.904  18.920  1.00 93.75           O  
ATOM   2100  SG  CYS A 281      -7.117   6.796  16.258  1.00 93.75           S  
ATOM   2101  N   LEU A 282     -11.773   5.563  16.833  1.00 94.50           N  
ATOM   2102  CA  LEU A 282     -13.186   5.739  17.171  1.00 94.50           C  
ATOM   2103  C   LEU A 282     -13.664   4.687  18.180  1.00 94.50           C  
ATOM   2104  CB  LEU A 282     -14.031   5.696  15.888  1.00 94.50           C  
ATOM   2105  O   LEU A 282     -14.238   5.052  19.203  1.00 94.50           O  
ATOM   2106  CG  LEU A 282     -13.854   6.901  14.946  1.00 94.50           C  
ATOM   2107  CD1 LEU A 282     -14.592   6.623  13.635  1.00 94.50           C  
ATOM   2108  CD2 LEU A 282     -14.395   8.198  15.544  1.00 94.50           C  
ATOM   2109  N   VAL A 283     -13.364   3.404  17.951  1.00 92.69           N  
ATOM   2110  CA  VAL A 283     -13.738   2.312  18.866  1.00 92.69           C  
ATOM   2111  C   VAL A 283     -13.093   2.498  20.238  1.00 92.69           C  
ATOM   2112  CB  VAL A 283     -13.383   0.936  18.267  1.00 92.69           C  
ATOM   2113  O   VAL A 283     -13.788   2.419  21.247  1.00 92.69           O  
ATOM   2114  CG1 VAL A 283     -13.558  -0.213  19.272  1.00 92.69           C  
ATOM   2115  CG2 VAL A 283     -14.289   0.625  17.068  1.00 92.69           C  
ATOM   2116  N   ILE A 284     -11.796   2.804  20.309  1.00 91.12           N  
ATOM   2117  CA  ILE A 284     -11.105   2.969  21.598  1.00 91.12           C  
ATOM   2118  C   ILE A 284     -11.601   4.223  22.337  1.00 91.12           C  
ATOM   2119  CB  ILE A 284      -9.577   2.978  21.392  1.00 91.12           C  
ATOM   2120  O   ILE A 284     -11.741   4.198  23.559  1.00 91.12           O  
ATOM   2121  CG1 ILE A 284      -9.077   1.642  20.793  1.00 91.12           C  
ATOM   2122  CG2 ILE A 284      -8.870   3.208  22.740  1.00 91.12           C  
ATOM   2123  CD1 ILE A 284      -7.687   1.769  20.165  1.00 91.12           C  
ATOM   2124  N   SER A 285     -11.940   5.301  21.619  1.00 91.19           N  
ATOM   2125  CA  SER A 285     -12.450   6.538  22.233  1.00 91.19           C  
ATOM   2126  C   SER A 285     -13.743   6.335  23.037  1.00 91.19           C  
ATOM   2127  CB  SER A 285     -12.644   7.630  21.176  1.00 91.19           C  
ATOM   2128  O   SER A 285     -14.001   7.082  23.979  1.00 91.19           O  
ATOM   2129  OG  SER A 285     -13.808   7.436  20.396  1.00 91.19           O  
ATOM   2130  N   THR A 286     -14.512   5.276  22.747  1.00 89.62           N  
ATOM   2131  CA  THR A 286     -15.721   4.903  23.506  1.00 89.62           C  
ATOM   2132  C   THR A 286     -15.456   4.537  24.963  1.00 89.62           C  
ATOM   2133  CB  THR A 286     -16.461   3.719  22.873  1.00 89.62           C  
ATOM   2134  O   THR A 286     -16.379   4.537  25.775  1.00 89.62           O  
ATOM   2135  CG2 THR A 286     -16.815   3.987  21.420  1.00 89.62           C  
ATOM   2136  OG1 THR A 286     -15.752   2.512  22.972  1.00 89.62           O  
ATOM   2137  N   GLN A 287     -14.204   4.240  25.318  1.00 87.94           N  
ATOM   2138  CA  GLN A 287     -13.797   3.993  26.700  1.00 87.94           C  
ATOM   2139  C   GLN A 287     -13.665   5.275  27.529  1.00 87.94           C  
ATOM   2140  CB  GLN A 287     -12.464   3.241  26.721  1.00 87.94           C  
ATOM   2141  O   GLN A 287     -13.434   5.174  28.732  1.00 87.94           O  
ATOM   2142  CG  GLN A 287     -12.539   1.864  26.060  1.00 87.94           C  
ATOM   2143  CD  GLN A 287     -11.218   1.125  26.220  1.00 87.94           C  
ATOM   2144  NE2 GLN A 287     -11.240  -0.126  26.613  1.00 87.94           N  
ATOM   2145  OE1 GLN A 287     -10.140   1.660  26.024  1.00 87.94           O  
ATOM   2146  N   SER A 288     -13.775   6.454  26.908  1.00 91.12           N  
ATOM   2147  CA  SER A 288     -13.680   7.752  27.573  1.00 91.12           C  
ATOM   2148  C   SER A 288     -15.056   8.404  27.707  1.00 91.12           C  
ATOM   2149  CB  SER A 288     -12.762   8.675  26.784  1.00 91.12           C  
ATOM   2150  O   SER A 288     -15.579   8.951  26.728  1.00 91.12           O  
ATOM   2151  OG  SER A 288     -12.626   9.901  27.472  1.00 91.12           O  
ATOM   2152  N   PRO A 289     -15.650   8.415  28.913  1.00 89.56           N  
ATOM   2153  CA  PRO A 289     -16.891   9.139  29.158  1.00 89.56           C  
ATOM   2154  C   PRO A 289     -16.761  10.637  28.868  1.00 89.56           C  
ATOM   2155  CB  PRO A 289     -17.223   8.897  30.634  1.00 89.56           C  
ATOM   2156  O   PRO A 289     -17.735  11.258  28.451  1.00 89.56           O  
ATOM   2157  CG  PRO A 289     -16.479   7.608  30.971  1.00 89.56           C  
ATOM   2158  CD  PRO A 289     -15.223   7.720  30.117  1.00 89.56           C  
ATOM   2159  N   GLU A 290     -15.576  11.227  29.056  1.00 92.56           N  
ATOM   2160  CA  GLU A 290     -15.357  12.655  28.827  1.00 92.56           C  
ATOM   2161  C   GLU A 290     -15.322  13.008  27.336  1.00 92.56           C  
ATOM   2162  CB  GLU A 290     -14.072  13.143  29.512  1.00 92.56           C  
ATOM   2163  O   GLU A 290     -15.893  14.028  26.954  1.00 92.56           O  
ATOM   2164  CG  GLU A 290     -14.003  12.860  31.024  1.00 92.56           C  
ATOM   2165  CD  GLU A 290     -13.505  11.451  31.384  1.00 92.56           C  
ATOM   2166  OE1 GLU A 290     -13.412  11.145  32.588  1.00 92.56           O  
ATOM   2167  OE2 GLU A 290     -13.133  10.673  30.474  1.00 92.56           O  
ATOM   2168  N   ILE A 291     -14.721  12.166  26.479  1.00 92.38           N  
ATOM   2169  CA  ILE A 291     -14.777  12.362  25.017  1.00 92.38           C  
ATOM   2170  C   ILE A 291     -16.224  12.246  24.529  1.00 92.38           C  
ATOM   2171  CB  ILE A 291     -13.851  11.370  24.270  1.00 92.38           C  
ATOM   2172  O   ILE A 291     -16.695  13.109  23.789  1.00 92.38           O  
ATOM   2173  CG1 ILE A 291     -12.369  11.708  24.554  1.00 92.38           C  
ATOM   2174  CG2 ILE A 291     -14.116  11.380  22.750  1.00 92.38           C  
ATOM   2175  CD1 ILE A 291     -11.368  10.714  23.944  1.00 92.38           C  
ATOM   2176  N   ILE A 292     -16.949  11.211  24.968  1.00 93.12           N  
ATOM   2177  CA  ILE A 292     -18.350  11.011  24.575  1.00 93.12           C  
ATOM   2178  C   ILE A 292     -19.238  12.146  25.110  1.00 93.12           C  
ATOM   2179  CB  ILE A 292     -18.833   9.612  25.023  1.00 93.12           C  
ATOM   2180  O   ILE A 292     -20.088  12.659  24.383  1.00 93.12           O  
ATOM   2181  CG1 ILE A 292     -18.008   8.463  24.390  1.00 93.12           C  
ATOM   2182  CG2 ILE A 292     -20.329   9.408  24.716  1.00 93.12           C  
ATOM   2183  CD1 ILE A 292     -18.013   8.405  22.856  1.00 93.12           C  
ATOM   2184  N   GLY A 293     -19.007  12.588  26.350  1.00 90.06           N  
ATOM   2185  CA  GLY A 293     -19.735  13.683  26.993  1.00 90.06           C  
ATOM   2186  C   GLY A 293     -19.468  15.059  26.374  1.00 90.06           C  
ATOM   2187  O   GLY A 293     -20.381  15.881  26.315  1.00 90.06           O  
ATOM   2188  N   ALA A 294     -18.258  15.298  25.855  1.00 89.88           N  
ATOM   2189  CA  ALA A 294     -17.929  16.490  25.066  1.00 89.88           C  
ATOM   2190  C   ALA A 294     -18.641  16.508  23.696  1.00 89.88           C  
ATOM   2191  CB  ALA A 294     -16.405  16.558  24.911  1.00 89.88           C  
ATOM   2192  O   ALA A 294     -18.795  17.561  23.074  1.00 89.88           O  
ATOM   2193  N   GLY A 295     -19.126  15.350  23.243  1.00 91.50           N  
ATOM   2194  CA  GLY A 295     -19.917  15.194  22.034  1.00 91.50           C  
ATOM   2195  C   GLY A 295     -19.078  15.105  20.760  1.00 91.50           C  
ATOM   2196  O   GLY A 295     -17.895  14.767  20.759  1.00 91.50           O  
ATOM   2197  N   TRP A 296     -19.725  15.403  19.635  1.00 91.81           N  
ATOM   2198  CA  TRP A 296     -19.166  15.200  18.299  1.00 91.81           C  
ATOM   2199  C   TRP A 296     -17.812  15.871  18.002  1.00 91.81           C  
ATOM   2200  CB  TRP A 296     -20.225  15.587  17.266  1.00 91.81           C  
ATOM   2201  O   TRP A 296     -17.020  15.226  17.317  1.00 91.81           O  
ATOM   2202  CG  TRP A 296     -21.257  14.523  17.071  1.00 91.81           C  
ATOM   2203  CD1 TRP A 296     -22.551  14.536  17.478  1.00 91.81           C  
ATOM   2204  CD2 TRP A 296     -21.060  13.240  16.408  1.00 91.81           C  
ATOM   2205  CE2 TRP A 296     -22.278  12.512  16.460  1.00 91.81           C  
ATOM   2206  CE3 TRP A 296     -19.952  12.599  15.819  1.00 91.81           C  
ATOM   2207  NE1 TRP A 296     -23.167  13.365  17.068  1.00 91.81           N  
ATOM   2208  CH2 TRP A 296     -21.267  10.588  15.403  1.00 91.81           C  
ATOM   2209  CZ2 TRP A 296     -22.380  11.198  15.988  1.00 91.81           C  
ATOM   2210  CZ3 TRP A 296     -20.054  11.290  15.316  1.00 91.81           C  
ATOM   2211  N   PRO A 297     -17.491  17.091  18.485  1.00 90.56           N  
ATOM   2212  CA  PRO A 297     -16.178  17.694  18.240  1.00 90.56           C  
ATOM   2213  C   PRO A 297     -15.012  16.799  18.683  1.00 90.56           C  
ATOM   2214  CB  PRO A 297     -16.190  19.033  18.990  1.00 90.56           C  
ATOM   2215  O   PRO A 297     -14.116  16.522  17.887  1.00 90.56           O  
ATOM   2216  CG  PRO A 297     -17.670  19.400  19.022  1.00 90.56           C  
ATOM   2217  CD  PRO A 297     -18.353  18.043  19.174  1.00 90.56           C  
ATOM   2218  N   ALA A 298     -15.066  16.267  19.908  1.00 93.12           N  
ATOM   2219  CA  ALA A 298     -14.003  15.430  20.463  1.00 93.12           C  
ATOM   2220  C   ALA A 298     -13.912  14.067  19.762  1.00 93.12           C  
ATOM   2221  CB  ALA A 298     -14.248  15.284  21.970  1.00 93.12           C  
ATOM   2222  O   ALA A 298     -12.819  13.587  19.463  1.00 93.12           O  
ATOM   2223  N   VAL A 299     -15.062  13.468  19.444  1.00 93.56           N  
ATOM   2224  CA  VAL A 299     -15.155  12.173  18.749  1.00 93.56           C  
ATOM   2225  C   VAL A 299     -14.620  12.247  17.315  1.00 93.56           C  
ATOM   2226  CB  VAL A 299     -16.619  11.710  18.763  1.00 93.56           C  
ATOM   2227  O   VAL A 299     -14.034  11.286  16.822  1.00 93.56           O  
ATOM   2228  CG1 VAL A 299     -16.880  10.464  17.921  1.00 93.56           C  
ATOM   2229  CG2 VAL A 299     -17.075  11.391  20.193  1.00 93.56           C  
ATOM   2230  N   LEU A 300     -14.785  13.387  16.637  1.00 94.25           N  
ATOM   2231  CA  LEU A 300     -14.302  13.591  15.269  1.00 94.25           C  
ATOM   2232  C   LEU A 300     -12.821  13.959  15.178  1.00 94.25           C  
ATOM   2233  CB  LEU A 300     -15.164  14.645  14.561  1.00 94.25           C  
ATOM   2234  O   LEU A 300     -12.316  14.090  14.063  1.00 94.25           O  
ATOM   2235  CG  LEU A 300     -16.585  14.169  14.246  1.00 94.25           C  
ATOM   2236  CD1 LEU A 300     -17.334  15.316  13.584  1.00 94.25           C  
ATOM   2237  CD2 LEU A 300     -16.636  12.978  13.287  1.00 94.25           C  
ATOM   2238  N   PHE A 301     -12.107  14.085  16.300  1.00 95.81           N  
ATOM   2239  CA  PHE A 301     -10.681  14.412  16.305  1.00 95.81           C  
ATOM   2240  C   PHE A 301      -9.840  13.552  15.333  1.00 95.81           C  
ATOM   2241  CB  PHE A 301     -10.162  14.376  17.750  1.00 95.81           C  
ATOM   2242  O   PHE A 301      -9.073  14.137  14.565  1.00 95.81           O  
ATOM   2243  CG  PHE A 301      -8.678  14.647  17.875  1.00 95.81           C  
ATOM   2244  CD1 PHE A 301      -7.795  13.627  18.275  1.00 95.81           C  
ATOM   2245  CD2 PHE A 301      -8.179  15.929  17.585  1.00 95.81           C  
ATOM   2246  CE1 PHE A 301      -6.421  13.899  18.406  1.00 95.81           C  
ATOM   2247  CE2 PHE A 301      -6.803  16.190  17.689  1.00 95.81           C  
ATOM   2248  CZ  PHE A 301      -5.925  15.179  18.107  1.00 95.81           C  
ATOM   2249  N   PRO A 302     -10.024  12.215  15.237  1.00 95.75           N  
ATOM   2250  CA  PRO A 302      -9.350  11.396  14.228  1.00 95.75           C  
ATOM   2251  C   PRO A 302      -9.640  11.837  12.782  1.00 95.75           C  
ATOM   2252  CB  PRO A 302      -9.817   9.957  14.496  1.00 95.75           C  
ATOM   2253  O   PRO A 302      -8.727  12.011  11.982  1.00 95.75           O  
ATOM   2254  CG  PRO A 302     -10.188   9.973  15.975  1.00 95.75           C  
ATOM   2255  CD  PRO A 302     -10.799  11.356  16.122  1.00 95.75           C  
ATOM   2256  N   LEU A 303     -10.902  12.103  12.438  1.00 96.81           N  
ATOM   2257  CA  LEU A 303     -11.270  12.543  11.087  1.00 96.81           C  
ATOM   2258  C   LEU A 303     -10.691  13.928  10.770  1.00 96.81           C  
ATOM   2259  CB  LEU A 303     -12.801  12.553  10.923  1.00 96.81           C  
ATOM   2260  O   LEU A 303     -10.301  14.198   9.633  1.00 96.81           O  
ATOM   2261  CG  LEU A 303     -13.424  11.155  10.759  1.00 96.81           C  
ATOM   2262  CD1 LEU A 303     -13.605  10.426  12.092  1.00 96.81           C  
ATOM   2263  CD2 LEU A 303     -14.799  11.272  10.099  1.00 96.81           C  
ATOM   2264  N   VAL A 304     -10.608  14.805  11.774  1.00 96.69           N  
ATOM   2265  CA  VAL A 304     -10.043  16.145  11.602  1.00 96.69           C  
ATOM   2266  C   VAL A 304      -8.526  16.100  11.403  1.00 96.69           C  
ATOM   2267  CB  VAL A 304     -10.477  17.104  12.724  1.00 96.69           C  
ATOM   2268  O   VAL A 304      -8.023  16.885  10.604  1.00 96.69           O  
ATOM   2269  CG1 VAL A 304      -9.844  18.486  12.517  1.00 96.69           C  
ATOM   2270  CG2 VAL A 304     -12.004  17.284  12.677  1.00 96.69           C  
ATOM   2271  N   ILE A 305      -7.801  15.147  12.007  1.00 96.69           N  
ATOM   2272  CA  ILE A 305      -6.378  14.906  11.694  1.00 96.69           C  
ATOM   2273  C   ILE A 305      -6.202  14.676  10.187  1.00 96.69           C  
ATOM   2274  CB  ILE A 305      -5.815  13.719  12.518  1.00 96.69           C  
ATOM   2275  O   ILE A 305      -5.402  15.356   9.542  1.00 96.69           O  
ATOM   2276  CG1 ILE A 305      -5.688  14.116  13.999  1.00 96.69           C  
ATOM   2277  CG2 ILE A 305      -4.426  13.273  12.011  1.00 96.69           C  
ATOM   2278  CD1 ILE A 305      -5.522  12.957  14.984  1.00 96.69           C  
ATOM   2279  N   THR A 306      -6.990  13.772   9.603  1.00 96.31           N  
ATOM   2280  CA  THR A 306      -6.954  13.498   8.159  1.00 96.31           C  
ATOM   2281  C   THR A 306      -7.365  14.721   7.334  1.00 96.31           C  
ATOM   2282  CB  THR A 306      -7.875  12.319   7.831  1.00 96.31           C  
ATOM   2283  O   THR A 306      -6.709  15.044   6.343  1.00 96.31           O  
ATOM   2284  CG2 THR A 306      -7.764  11.858   6.379  1.00 96.31           C  
ATOM   2285  OG1 THR A 306      -7.557  11.224   8.655  1.00 96.31           O  
ATOM   2286  N   ALA A 307      -8.411  15.439   7.754  1.00 97.19           N  
ATOM   2287  CA  ALA A 307      -8.880  16.658   7.093  1.00 97.19           C  
ATOM   2288  C   ALA A 307      -7.794  17.750   7.043  1.00 97.19           C  
ATOM   2289  CB  ALA A 307     -10.128  17.149   7.836  1.00 97.19           C  
ATOM   2290  O   ALA A 307      -7.542  18.336   5.989  1.00 97.19           O  
ATOM   2291  N   THR A 308      -7.099  17.991   8.158  1.00 97.56           N  
ATOM   2292  CA  THR A 308      -5.962  18.919   8.218  1.00 97.56           C  
ATOM   2293  C   THR A 308      -4.814  18.435   7.334  1.00 97.56           C  
ATOM   2294  CB  THR A 308      -5.495  19.104   9.669  1.00 97.56           C  
ATOM   2295  O   THR A 308      -4.227  19.235   6.604  1.00 97.56           O  
ATOM   2296  CG2 THR A 308      -4.360  20.118   9.807  1.00 97.56           C  
ATOM   2297  OG1 THR A 308      -6.555  19.598  10.453  1.00 97.56           O  
ATOM   2298  N   GLY A 309      -4.554  17.125   7.316  1.00 97.00           N  
ATOM   2299  CA  GLY A 309      -3.581  16.481   6.436  1.00 97.00           C  
ATOM   2300  C   GLY A 309      -3.781  16.779   4.948  1.00 97.00           C  
ATOM   2301  O   GLY A 309      -2.806  17.027   4.233  1.00 97.00           O  
ATOM   2302  N   ILE A 310      -5.034  16.826   4.478  1.00 97.62           N  
ATOM   2303  CA  ILE A 310      -5.382  17.188   3.092  1.00 97.62           C  
ATOM   2304  C   ILE A 310      -4.948  18.629   2.788  1.00 97.62           C  
ATOM   2305  CB  ILE A 310      -6.894  16.960   2.833  1.00 97.62           C  
ATOM   2306  O   ILE A 310      -4.260  18.869   1.795  1.00 97.62           O  
ATOM   2307  CG1 ILE A 310      -7.224  15.448   2.868  1.00 97.62           C  
ATOM   2308  CG2 ILE A 310      -7.344  17.565   1.490  1.00 97.62           C  
ATOM   2309  CD1 ILE A 310      -8.726  15.138   2.923  1.00 97.62           C  
ATOM   2310  N   PHE A 311      -5.278  19.593   3.651  1.00 97.38           N  
ATOM   2311  CA  PHE A 311      -4.871  20.988   3.444  1.00 97.38           C  
ATOM   2312  C   PHE A 311      -3.352  21.171   3.508  1.00 97.38           C  
ATOM   2313  CB  PHE A 311      -5.550  21.894   4.474  1.00 97.38           C  
ATOM   2314  O   PHE A 311      -2.774  21.833   2.644  1.00 97.38           O  
ATOM   2315  CG  PHE A 311      -7.045  22.039   4.292  1.00 97.38           C  
ATOM   2316  CD1 PHE A 311      -7.560  22.569   3.093  1.00 97.38           C  
ATOM   2317  CD2 PHE A 311      -7.923  21.690   5.335  1.00 97.38           C  
ATOM   2318  CE1 PHE A 311      -8.944  22.751   2.939  1.00 97.38           C  
ATOM   2319  CE2 PHE A 311      -9.305  21.894   5.188  1.00 97.38           C  
ATOM   2320  CZ  PHE A 311      -9.816  22.420   3.990  1.00 97.38           C  
ATOM   2321  N   VAL A 312      -2.698  20.548   4.493  1.00 97.19           N  
ATOM   2322  CA  VAL A 312      -1.234  20.554   4.638  1.00 97.19           C  
ATOM   2323  C   VAL A 312      -0.569  20.038   3.371  1.00 97.19           C  
ATOM   2324  CB  VAL A 312      -0.810  19.685   5.837  1.00 97.19           C  
ATOM   2325  O   VAL A 312       0.314  20.697   2.820  1.00 97.19           O  
ATOM   2326  CG1 VAL A 312       0.699  19.411   5.856  1.00 97.19           C  
ATOM   2327  CG2 VAL A 312      -1.167  20.388   7.142  1.00 97.19           C  
ATOM   2328  N   SER A 313      -1.024  18.883   2.886  1.00 96.38           N  
ATOM   2329  CA  SER A 313      -0.469  18.246   1.695  1.00 96.38           C  
ATOM   2330  C   SER A 313      -0.643  19.131   0.460  1.00 96.38           C  
ATOM   2331  CB  SER A 313      -1.118  16.874   1.481  1.00 96.38           C  
ATOM   2332  O   SER A 313       0.273  19.230  -0.351  1.00 96.38           O  
ATOM   2333  OG  SER A 313      -0.887  16.037   2.604  1.00 96.38           O  
ATOM   2334  N   ALA A 314      -1.772  19.836   0.321  1.00 95.62           N  
ATOM   2335  CA  ALA A 314      -2.001  20.750  -0.801  1.00 95.62           C  
ATOM   2336  C   ALA A 314      -1.059  21.966  -0.768  1.00 95.62           C  
ATOM   2337  CB  ALA A 314      -3.475  21.164  -0.805  1.00 95.62           C  
ATOM   2338  O   ALA A 314      -0.475  22.324  -1.794  1.00 95.62           O  
ATOM   2339  N   ILE A 315      -0.864  22.568   0.411  1.00 95.44           N  
ATOM   2340  CA  ILE A 315       0.050  23.706   0.598  1.00 95.44           C  
ATOM   2341  C   ILE A 315       1.488  23.295   0.270  1.00 95.44           C  
ATOM   2342  CB  ILE A 315      -0.070  24.266   2.037  1.00 95.44           C  
ATOM   2343  O   ILE A 315       2.167  23.977  -0.499  1.00 95.44           O  
ATOM   2344  CG1 ILE A 315      -1.458  24.914   2.245  1.00 95.44           C  
ATOM   2345  CG2 ILE A 315       1.040  25.297   2.331  1.00 95.44           C  
ATOM   2346  CD1 ILE A 315      -1.791  25.200   3.716  1.00 95.44           C  
ATOM   2347  N   VAL A 316       1.953  22.171   0.820  1.00 94.31           N  
ATOM   2348  CA  VAL A 316       3.329  21.700   0.613  1.00 94.31           C  
ATOM   2349  C   VAL A 316       3.548  21.268  -0.834  1.00 94.31           C  
ATOM   2350  CB  VAL A 316       3.685  20.590   1.614  1.00 94.31           C  
ATOM   2351  O   VAL A 316       4.551  21.664  -1.425  1.00 94.31           O  
ATOM   2352  CG1 VAL A 316       5.087  20.022   1.374  1.00 94.31           C  
ATOM   2353  CG2 VAL A 316       3.664  21.182   3.029  1.00 94.31           C  
ATOM   2354  N   SER A 317       2.575  20.579  -1.438  1.00 91.38           N  
ATOM   2355  CA  SER A 317       2.590  20.227  -2.861  1.00 91.38           C  
ATOM   2356  C   SER A 317       2.795  21.459  -3.745  1.00 91.38           C  
ATOM   2357  CB  SER A 317       1.297  19.492  -3.221  1.00 91.38           C  
ATOM   2358  O   SER A 317       3.681  21.466  -4.607  1.00 91.38           O  
ATOM   2359  OG  SER A 317       1.237  19.222  -4.606  1.00 91.38           O  
ATOM   2360  N   PHE A 318       2.052  22.541  -3.482  1.00 88.25           N  
ATOM   2361  CA  PHE A 318       2.205  23.806  -4.200  1.00 88.25           C  
ATOM   2362  C   PHE A 318       3.592  24.430  -3.992  1.00 88.25           C  
ATOM   2363  CB  PHE A 318       1.086  24.771  -3.785  1.00 88.25           C  
ATOM   2364  O   PHE A 318       4.258  24.764  -4.974  1.00 88.25           O  
ATOM   2365  CG  PHE A 318       1.156  26.106  -4.499  1.00 88.25           C  
ATOM   2366  CD1 PHE A 318       1.748  27.219  -3.871  1.00 88.25           C  
ATOM   2367  CD2 PHE A 318       0.659  26.226  -5.809  1.00 88.25           C  
ATOM   2368  CE1 PHE A 318       1.838  28.447  -4.552  1.00 88.25           C  
ATOM   2369  CE2 PHE A 318       0.753  27.451  -6.491  1.00 88.25           C  
ATOM   2370  CZ  PHE A 318       1.340  28.563  -5.862  1.00 88.25           C  
ATOM   2371  N   LEU A 319       4.054  24.544  -2.741  1.00 86.81           N  
ATOM   2372  CA  LEU A 319       5.351  25.144  -2.414  1.00 86.81           C  
ATOM   2373  C   LEU A 319       6.508  24.383  -3.069  1.00 86.81           C  
ATOM   2374  CB  LEU A 319       5.533  25.197  -0.885  1.00 86.81           C  
ATOM   2375  O   LEU A 319       7.326  24.983  -3.764  1.00 86.81           O  
ATOM   2376  CG  LEU A 319       4.628  26.210  -0.160  1.00 86.81           C  
ATOM   2377  CD1 LEU A 319       4.784  26.038   1.353  1.00 86.81           C  
ATOM   2378  CD2 LEU A 319       4.976  27.658  -0.517  1.00 86.81           C  
ATOM   2379  N   ALA A 320       6.553  23.064  -2.910  1.00 81.69           N  
ATOM   2380  CA  ALA A 320       7.656  22.251  -3.402  1.00 81.69           C  
ATOM   2381  C   ALA A 320       7.710  22.165  -4.935  1.00 81.69           C  
ATOM   2382  CB  ALA A 320       7.584  20.897  -2.703  1.00 81.69           C  
ATOM   2383  O   ALA A 320       8.802  22.102  -5.486  1.00 81.69           O  
ATOM   2384  N   THR A 321       6.578  22.255  -5.641  1.00 79.81           N  
ATOM   2385  CA  THR A 321       6.567  22.215  -7.119  1.00 79.81           C  
ATOM   2386  C   THR A 321       6.729  23.584  -7.787  1.00 79.81           C  
ATOM   2387  CB  THR A 321       5.304  21.529  -7.654  1.00 79.81           C  
ATOM   2388  O   THR A 321       7.313  23.667  -8.870  1.00 79.81           O  
ATOM   2389  CG2 THR A 321       5.244  20.052  -7.273  1.00 79.81           C  
ATOM   2390  OG1 THR A 321       4.139  22.153  -7.157  1.00 79.81           O  
ATOM   2391  N   HIS A 322       6.238  24.670  -7.173  1.00 82.94           N  
ATOM   2392  CA  HIS A 322       6.260  26.011  -7.781  1.00 82.94           C  
ATOM   2393  C   HIS A 322       7.437  26.872  -7.306  1.00 82.94           C  
ATOM   2394  CB  HIS A 322       4.923  26.736  -7.552  1.00 82.94           C  
ATOM   2395  O   HIS A 322       7.992  27.625  -8.107  1.00 82.94           O  
ATOM   2396  CG  HIS A 322       3.747  26.065  -8.218  1.00 82.94           C  
ATOM   2397  CD2 HIS A 322       3.093  26.467  -9.352  1.00 82.94           C  
ATOM   2398  ND1 HIS A 322       3.148  24.902  -7.804  1.00 82.94           N  
ATOM   2399  CE1 HIS A 322       2.160  24.607  -8.660  1.00 82.94           C  
ATOM   2400  NE2 HIS A 322       2.093  25.525  -9.640  1.00 82.94           N  
ATOM   2401  N   VAL A 323       7.835  26.768  -6.031  1.00 83.12           N  
ATOM   2402  CA  VAL A 323       8.945  27.559  -5.463  1.00 83.12           C  
ATOM   2403  C   VAL A 323      10.295  26.902  -5.762  1.00 83.12           C  
ATOM   2404  CB  VAL A 323       8.759  27.795  -3.947  1.00 83.12           C  
ATOM   2405  O   VAL A 323      11.251  27.601  -6.100  1.00 83.12           O  
ATOM   2406  CG1 VAL A 323       9.842  28.716  -3.374  1.00 83.12           C  
ATOM   2407  CG2 VAL A 323       7.395  28.436  -3.640  1.00 83.12           C  
ATOM   2408  N   TRP A 324      10.360  25.565  -5.722  1.00 83.38           N  
ATOM   2409  CA  TRP A 324      11.566  24.778  -6.018  1.00 83.38           C  
ATOM   2410  C   TRP A 324      11.366  23.830  -7.213  1.00 83.38           C  
ATOM   2411  CB  TRP A 324      12.027  24.046  -4.752  1.00 83.38           C  
ATOM   2412  O   TRP A 324      11.378  22.615  -7.049  1.00 83.38           O  
ATOM   2413  CG  TRP A 324      12.410  24.942  -3.616  1.00 83.38           C  
ATOM   2414  CD1 TRP A 324      13.410  25.853  -3.631  1.00 83.38           C  
ATOM   2415  CD2 TRP A 324      11.806  25.035  -2.292  1.00 83.38           C  
ATOM   2416  CE2 TRP A 324      12.500  26.035  -1.548  1.00 83.38           C  
ATOM   2417  CE3 TRP A 324      10.746  24.372  -1.642  1.00 83.38           C  
ATOM   2418  NE1 TRP A 324      13.467  26.500  -2.412  1.00 83.38           N  
ATOM   2419  CH2 TRP A 324      11.092  25.683   0.388  1.00 83.38           C  
ATOM   2420  CZ2 TRP A 324      12.159  26.361  -0.228  1.00 83.38           C  
ATOM   2421  CZ3 TRP A 324      10.387  24.693  -0.320  1.00 83.38           C  
ATOM   2422  N   PRO A 325      11.186  24.354  -8.440  1.00 87.94           N  
ATOM   2423  CA  PRO A 325      10.957  23.506  -9.604  1.00 87.94           C  
ATOM   2424  C   PRO A 325      12.201  22.683  -9.961  1.00 87.94           C  
ATOM   2425  CB  PRO A 325      10.569  24.468 -10.729  1.00 87.94           C  
ATOM   2426  O   PRO A 325      13.320  23.202  -9.932  1.00 87.94           O  
ATOM   2427  CG  PRO A 325      11.299  25.757 -10.351  1.00 87.94           C  
ATOM   2428  CD  PRO A 325      11.236  25.756  -8.826  1.00 87.94           C  
ATOM   2429  N   VAL A 326      11.985  21.439 -10.396  1.00 90.25           N  
ATOM   2430  CA  VAL A 326      13.032  20.549 -10.921  1.00 90.25           C  
ATOM   2431  C   VAL A 326      13.584  21.120 -12.228  1.00 90.25           C  
ATOM   2432  CB  VAL A 326      12.478  19.125 -11.143  1.00 90.25           C  
ATOM   2433  O   VAL A 326      12.837  21.318 -13.187  1.00 90.25           O  
ATOM   2434  CG1 VAL A 326      13.532  18.157 -11.694  1.00 90.25           C  
ATOM   2435  CG2 VAL A 326      11.954  18.529  -9.831  1.00 90.25           C  
ATOM   2436  N   LYS A 327      14.891  21.403 -12.280  1.00 89.88           N  
ATOM   2437  CA  LYS A 327      15.567  21.922 -13.488  1.00 89.88           C  
ATOM   2438  C   LYS A 327      16.603  20.953 -14.056  1.00 89.88           C  
ATOM   2439  CB  LYS A 327      16.216  23.275 -13.164  1.00 89.88           C  
ATOM   2440  O   LYS A 327      17.025  21.132 -15.197  1.00 89.88           O  
ATOM   2441  CG  LYS A 327      15.180  24.352 -12.816  1.00 89.88           C  
ATOM   2442  CD  LYS A 327      15.873  25.651 -12.393  1.00 89.88           C  
ATOM   2443  CE  LYS A 327      14.818  26.637 -11.887  1.00 89.88           C  
ATOM   2444  NZ  LYS A 327      15.436  27.880 -11.364  1.00 89.88           N  
ATOM   2445  N   LYS A 328      17.029  19.974 -13.259  1.00 90.50           N  
ATOM   2446  CA  LYS A 328      18.044  18.955 -13.562  1.00 90.50           C  
ATOM   2447  C   LYS A 328      17.796  17.710 -12.705  1.00 90.50           C  
ATOM   2448  CB  LYS A 328      19.455  19.536 -13.305  1.00 90.50           C  
ATOM   2449  O   LYS A 328      17.141  17.811 -11.671  1.00 90.50           O  
ATOM   2450  CG  LYS A 328      19.611  20.068 -11.871  1.00 90.50           C  
ATOM   2451  CD  LYS A 328      20.975  20.675 -11.554  1.00 90.50           C  
ATOM   2452  CE  LYS A 328      20.872  21.176 -10.108  1.00 90.50           C  
ATOM   2453  NZ  LYS A 328      22.053  21.963  -9.690  1.00 90.50           N  
ATOM   2454  N   GLU A 329      18.410  16.588 -13.075  1.00 87.38           N  
ATOM   2455  CA  GLU A 329      18.311  15.291 -12.377  1.00 87.38           C  
ATOM   2456  C   GLU A 329      18.465  15.395 -10.849  1.00 87.38           C  
ATOM   2457  CB  GLU A 329      19.385  14.363 -12.972  1.00 87.38           C  
ATOM   2458  O   GLU A 329      17.612  14.926 -10.103  1.00 87.38           O  
ATOM   2459  CG  GLU A 329      19.476  12.982 -12.294  1.00 87.38           C  
ATOM   2460  CD  GLU A 329      20.441  12.017 -13.012  1.00 87.38           C  
ATOM   2461  OE1 GLU A 329      20.445  10.806 -12.668  1.00 87.38           O  
ATOM   2462  OE2 GLU A 329      21.241  12.527 -13.829  1.00 87.38           O  
ATOM   2463  N   LYS A 330      19.500  16.094 -10.360  1.00 85.69           N  
ATOM   2464  CA  LYS A 330      19.777  16.227  -8.913  1.00 85.69           C  
ATOM   2465  C   LYS A 330      18.656  16.895  -8.108  1.00 85.69           C  
ATOM   2466  CB  LYS A 330      21.082  17.002  -8.682  1.00 85.69           C  
ATOM   2467  O   LYS A 330      18.642  16.774  -6.886  1.00 85.69           O  
ATOM   2468  CG  LYS A 330      22.308  16.235  -9.190  1.00 85.69           C  
ATOM   2469  CD  LYS A 330      23.607  16.965  -8.827  1.00 85.69           C  
ATOM   2470  CE  LYS A 330      24.782  16.116  -9.325  1.00 85.69           C  
ATOM   2471  NZ  LYS A 330      26.100  16.707  -8.981  1.00 85.69           N  
ATOM   2472  N   ASP A 331      17.766  17.635  -8.764  1.00 88.31           N  
ATOM   2473  CA  ASP A 331      16.672  18.326  -8.087  1.00 88.31           C  
ATOM   2474  C   ASP A 331      15.489  17.377  -7.803  1.00 88.31           C  
ATOM   2475  CB  ASP A 331      16.213  19.548  -8.903  1.00 88.31           C  
ATOM   2476  O   ASP A 331      14.691  17.674  -6.919  1.00 88.31           O  
ATOM   2477  CG  ASP A 331      17.287  20.591  -9.257  1.00 88.31           C  
ATOM   2478  OD1 ASP A 331      18.358  20.678  -8.606  1.00 88.31           O  
ATOM   2479  OD2 ASP A 331      17.037  21.331 -10.241  1.00 88.31           O  
ATOM   2480  N   VAL A 332      15.378  16.239  -8.509  1.00 88.69           N  
ATOM   2481  CA  VAL A 332      14.234  15.308  -8.417  1.00 88.69           C  
ATOM   2482  C   VAL A 332      14.098  14.741  -7.002  1.00 88.69           C  
ATOM   2483  CB  VAL A 332      14.360  14.170  -9.455  1.00 88.69           C  
ATOM   2484  O   VAL A 332      13.089  14.975  -6.336  1.00 88.69           O  
ATOM   2485  CG1 VAL A 332      13.191  13.185  -9.366  1.00 88.69           C  
ATOM   2486  CG2 VAL A 332      14.387  14.705 -10.894  1.00 88.69           C  
ATOM   2487  N   GLU A 333      15.143  14.069  -6.503  1.00 85.06           N  
ATOM   2488  CA  GLU A 333      15.158  13.510  -5.143  1.00 85.06           C  
ATOM   2489  C   GLU A 333      14.941  14.606  -4.084  1.00 85.06           C  
ATOM   2490  CB  GLU A 333      16.505  12.824  -4.850  1.00 85.06           C  
ATOM   2491  O   GLU A 333      14.221  14.404  -3.107  1.00 85.06           O  
ATOM   2492  CG  GLU A 333      16.790  11.507  -5.600  1.00 85.06           C  
ATOM   2493  CD  GLU A 333      18.121  10.858  -5.140  1.00 85.06           C  
ATOM   2494  OE1 GLU A 333      18.392   9.683  -5.473  1.00 85.06           O  
ATOM   2495  OE2 GLU A 333      18.918  11.539  -4.446  1.00 85.06           O  
ATOM   2496  N   LEU A 334      15.537  15.791  -4.274  1.00 87.31           N  
ATOM   2497  CA  LEU A 334      15.415  16.899  -3.326  1.00 87.31           C  
ATOM   2498  C   LEU A 334      13.964  17.374  -3.192  1.00 87.31           C  
ATOM   2499  CB  LEU A 334      16.346  18.048  -3.753  1.00 87.31           C  
ATOM   2500  O   LEU A 334      13.486  17.558  -2.073  1.00 87.31           O  
ATOM   2501  CG  LEU A 334      16.280  19.281  -2.829  1.00 87.31           C  
ATOM   2502  CD1 LEU A 334      16.770  18.972  -1.411  1.00 87.31           C  
ATOM   2503  CD2 LEU A 334      17.144  20.404  -3.403  1.00 87.31           C  
ATOM   2504  N   VAL A 335      13.259  17.566  -4.310  1.00 90.81           N  
ATOM   2505  CA  VAL A 335      11.864  18.028  -4.294  1.00 90.81           C  
ATOM   2506  C   VAL A 335      10.964  17.002  -3.609  1.00 90.81           C  
ATOM   2507  CB  VAL A 335      11.383  18.371  -5.717  1.00 90.81           C  
ATOM   2508  O   VAL A 335      10.158  17.384  -2.761  1.00 90.81           O  
ATOM   2509  CG1 VAL A 335       9.878  18.671  -5.770  1.00 90.81           C  
ATOM   2510  CG2 VAL A 335      12.102  19.634  -6.208  1.00 90.81           C  
ATOM   2511  N   LEU A 336      11.145  15.709  -3.893  1.00 90.12           N  
ATOM   2512  CA  LEU A 336      10.384  14.627  -3.254  1.00 90.12           C  
ATOM   2513  C   LEU A 336      10.636  14.567  -1.732  1.00 90.12           C  
ATOM   2514  CB  LEU A 336      10.719  13.297  -3.963  1.00 90.12           C  
ATOM   2515  O   LEU A 336       9.696  14.391  -0.958  1.00 90.12           O  
ATOM   2516  CG  LEU A 336      10.287  13.249  -5.447  1.00 90.12           C  
ATOM   2517  CD1 LEU A 336      10.948  12.089  -6.187  1.00 90.12           C  
ATOM   2518  CD2 LEU A 336       8.769  13.131  -5.606  1.00 90.12           C  
ATOM   2519  N   LYS A 337      11.864  14.832  -1.264  1.00 87.50           N  
ATOM   2520  CA  LYS A 337      12.174  14.932   0.180  1.00 87.50           C  
ATOM   2521  C   LYS A 337      11.500  16.113   0.860  1.00 87.50           C  
ATOM   2522  CB  LYS A 337      13.681  15.075   0.396  1.00 87.50           C  
ATOM   2523  O   LYS A 337      11.007  15.984   1.983  1.00 87.50           O  
ATOM   2524  CG  LYS A 337      14.412  13.777   0.090  1.00 87.50           C  
ATOM   2525  CD  LYS A 337      15.923  14.016   0.118  1.00 87.50           C  
ATOM   2526  CE  LYS A 337      16.495  12.841  -0.644  1.00 87.50           C  
ATOM   2527  NZ  LYS A 337      17.917  12.554  -0.370  1.00 87.50           N  
ATOM   2528  N   VAL A 338      11.486  17.272   0.198  1.00 91.00           N  
ATOM   2529  CA  VAL A 338      10.836  18.477   0.734  1.00 91.00           C  
ATOM   2530  C   VAL A 338       9.339  18.235   0.933  1.00 91.00           C  
ATOM   2531  CB  VAL A 338      11.105  19.703  -0.160  1.00 91.00           C  
ATOM   2532  O   VAL A 338       8.783  18.741   1.906  1.00 91.00           O  
ATOM   2533  CG1 VAL A 338      10.303  20.936   0.276  1.00 91.00           C  
ATOM   2534  CG2 VAL A 338      12.584  20.112  -0.091  1.00 91.00           C  
ATOM   2535  N   GLN A 339       8.702  17.414   0.091  1.00 92.25           N  
ATOM   2536  CA  GLN A 339       7.305  17.009   0.277  1.00 92.25           C  
ATOM   2537  C   GLN A 339       7.099  16.273   1.609  1.00 92.25           C  
ATOM   2538  CB  GLN A 339       6.841  16.125  -0.893  1.00 92.25           C  
ATOM   2539  O   GLN A 339       6.253  16.671   2.414  1.00 92.25           O  
ATOM   2540  CG  GLN A 339       6.833  16.810  -2.261  1.00 92.25           C  
ATOM   2541  CD  GLN A 339       5.718  17.825  -2.448  1.00 92.25           C  
ATOM   2542  NE2 GLN A 339       5.703  18.486  -3.581  1.00 92.25           N  
ATOM   2543  OE1 GLN A 339       4.845  18.034  -1.623  1.00 92.25           O  
ATOM   2544  N   LEU A 340       7.902  15.239   1.884  1.00 91.31           N  
ATOM   2545  CA  LEU A 340       7.780  14.434   3.105  1.00 91.31           C  
ATOM   2546  C   LEU A 340       8.089  15.253   4.370  1.00 91.31           C  
ATOM   2547  CB  LEU A 340       8.704  13.206   2.978  1.00 91.31           C  
ATOM   2548  O   LEU A 340       7.299  15.282   5.317  1.00 91.31           O  
ATOM   2549  CG  LEU A 340       8.607  12.222   4.162  1.00 91.31           C  
ATOM   2550  CD1 LEU A 340       7.225  11.571   4.254  1.00 91.31           C  
ATOM   2551  CD2 LEU A 340       9.653  11.119   4.006  1.00 91.31           C  
ATOM   2552  N   PHE A 341       9.217  15.968   4.381  1.00 94.44           N  
ATOM   2553  CA  PHE A 341       9.631  16.747   5.549  1.00 94.44           C  
ATOM   2554  C   PHE A 341       8.753  17.985   5.768  1.00 94.44           C  
ATOM   2555  CB  PHE A 341      11.100  17.148   5.397  1.00 94.44           C  
ATOM   2556  O   PHE A 341       8.356  18.276   6.896  1.00 94.44           O  
ATOM   2557  CG  PHE A 341      11.638  17.890   6.605  1.00 94.44           C  
ATOM   2558  CD1 PHE A 341      11.715  19.296   6.601  1.00 94.44           C  
ATOM   2559  CD2 PHE A 341      12.025  17.173   7.752  1.00 94.44           C  
ATOM   2560  CE1 PHE A 341      12.182  19.981   7.737  1.00 94.44           C  
ATOM   2561  CE2 PHE A 341      12.500  17.858   8.885  1.00 94.44           C  
ATOM   2562  CZ  PHE A 341      12.576  19.261   8.879  1.00 94.44           C  
ATOM   2563  N   GLY A 342       8.424  18.709   4.696  1.00 95.19           N  
ATOM   2564  CA  GLY A 342       7.605  19.917   4.759  1.00 95.19           C  
ATOM   2565  C   GLY A 342       6.190  19.629   5.251  1.00 95.19           C  
ATOM   2566  O   GLY A 342       5.677  20.364   6.097  1.00 95.19           O  
ATOM   2567  N   SER A 343       5.582  18.532   4.785  1.00 95.88           N  
ATOM   2568  CA  SER A 343       4.260  18.103   5.257  1.00 95.88           C  
ATOM   2569  C   SER A 343       4.301  17.648   6.717  1.00 95.88           C  
ATOM   2570  CB  SER A 343       3.657  17.052   4.320  1.00 95.88           C  
ATOM   2571  O   SER A 343       3.452  18.076   7.496  1.00 95.88           O  
ATOM   2572  OG  SER A 343       4.456  15.894   4.264  1.00 95.88           O  
ATOM   2573  N   THR A 344       5.335  16.908   7.129  1.00 96.31           N  
ATOM   2574  CA  THR A 344       5.576  16.536   8.537  1.00 96.31           C  
ATOM   2575  C   THR A 344       5.688  17.762   9.448  1.00 96.31           C  
ATOM   2576  CB  THR A 344       6.860  15.696   8.643  1.00 96.31           C  
ATOM   2577  O   THR A 344       5.024  17.853  10.485  1.00 96.31           O  
ATOM   2578  CG2 THR A 344       7.304  15.411  10.080  1.00 96.31           C  
ATOM   2579  OG1 THR A 344       6.680  14.467   7.987  1.00 96.31           O  
ATOM   2580  N   LEU A 345       6.502  18.747   9.067  1.00 96.69           N  
ATOM   2581  CA  LEU A 345       6.719  19.942   9.878  1.00 96.69           C  
ATOM   2582  C   LEU A 345       5.439  20.777  10.007  1.00 96.69           C  
ATOM   2583  CB  LEU A 345       7.870  20.748   9.254  1.00 96.69           C  
ATOM   2584  O   LEU A 345       5.054  21.152  11.116  1.00 96.69           O  
ATOM   2585  CG  LEU A 345       8.231  22.023  10.038  1.00 96.69           C  
ATOM   2586  CD1 LEU A 345       8.762  21.706  11.439  1.00 96.69           C  
ATOM   2587  CD2 LEU A 345       9.305  22.798   9.276  1.00 96.69           C  
ATOM   2588  N   LEU A 346       4.759  21.041   8.887  1.00 96.81           N  
ATOM   2589  CA  LEU A 346       3.541  21.849   8.884  1.00 96.81           C  
ATOM   2590  C   LEU A 346       2.395  21.147   9.629  1.00 96.81           C  
ATOM   2591  CB  LEU A 346       3.186  22.203   7.429  1.00 96.81           C  
ATOM   2592  O   LEU A 346       1.696  21.790  10.413  1.00 96.81           O  
ATOM   2593  CG  LEU A 346       1.959  23.124   7.286  1.00 96.81           C  
ATOM   2594  CD1 LEU A 346       2.134  24.458   8.014  1.00 96.81           C  
ATOM   2595  CD2 LEU A 346       1.692  23.425   5.810  1.00 96.81           C  
ATOM   2596  N   MET A 347       2.246  19.830   9.455  1.00 96.75           N  
ATOM   2597  CA  MET A 347       1.253  19.039  10.182  1.00 96.75           C  
ATOM   2598  C   MET A 347       1.514  19.060  11.694  1.00 96.75           C  
ATOM   2599  CB  MET A 347       1.218  17.608   9.618  1.00 96.75           C  
ATOM   2600  O   MET A 347       0.572  19.246  12.461  1.00 96.75           O  
ATOM   2601  CG  MET A 347       0.099  16.753  10.215  1.00 96.75           C  
ATOM   2602  SD  MET A 347      -1.554  17.406   9.863  1.00 96.75           S  
ATOM   2603  CE  MET A 347      -2.549  16.160  10.708  1.00 96.75           C  
ATOM   2604  N   THR A 348       2.780  18.975  12.128  1.00 96.69           N  
ATOM   2605  CA  THR A 348       3.165  19.075  13.552  1.00 96.69           C  
ATOM   2606  C   THR A 348       2.689  20.388  14.180  1.00 96.69           C  
ATOM   2607  CB  THR A 348       4.691  18.976  13.741  1.00 96.69           C  
ATOM   2608  O   THR A 348       2.180  20.390  15.299  1.00 96.69           O  
ATOM   2609  CG2 THR A 348       5.107  18.980  15.214  1.00 96.69           C  
ATOM   2610  OG1 THR A 348       5.209  17.771  13.231  1.00 96.69           O  
ATOM   2611  N   VAL A 349       2.832  21.511  13.470  1.00 96.06           N  
ATOM   2612  CA  VAL A 349       2.420  22.829  13.980  1.00 96.06           C  
ATOM   2613  C   VAL A 349       0.898  22.946  14.055  1.00 96.06           C  
ATOM   2614  CB  VAL A 349       3.024  23.957  13.120  1.00 96.06           C  
ATOM   2615  O   VAL A 349       0.371  23.456  15.043  1.00 96.06           O  
ATOM   2616  CG1 VAL A 349       2.526  25.348  13.534  1.00 96.06           C  
ATOM   2617  CG2 VAL A 349       4.555  23.965  13.238  1.00 96.06           C  
ATOM   2618  N   LEU A 350       0.185  22.464  13.035  1.00 96.19           N  
ATOM   2619  CA  LEU A 350      -1.269  22.623  12.940  1.00 96.19           C  
ATOM   2620  C   LEU A 350      -2.054  21.666  13.837  1.00 96.19           C  
ATOM   2621  CB  LEU A 350      -1.707  22.486  11.475  1.00 96.19           C  
ATOM   2622  O   LEU A 350      -3.180  21.986  14.212  1.00 96.19           O  
ATOM   2623  CG  LEU A 350      -1.235  23.636  10.568  1.00 96.19           C  
ATOM   2624  CD1 LEU A 350      -1.739  23.381   9.154  1.00 96.19           C  
ATOM   2625  CD2 LEU A 350      -1.763  25.004  11.005  1.00 96.19           C  
ATOM   2626  N   ILE A 351      -1.483  20.530  14.238  1.00 95.38           N  
ATOM   2627  CA  ILE A 351      -2.212  19.590  15.091  1.00 95.38           C  
ATOM   2628  C   ILE A 351      -2.387  20.097  16.536  1.00 95.38           C  
ATOM   2629  CB  ILE A 351      -1.593  18.182  14.989  1.00 95.38           C  
ATOM   2630  O   ILE A 351      -3.346  19.720  17.205  1.00 95.38           O  
ATOM   2631  CG1 ILE A 351      -2.456  17.110  15.669  1.00 95.38           C  
ATOM   2632  CG2 ILE A 351      -0.167  18.147  15.541  1.00 95.38           C  
ATOM   2633  CD1 ILE A 351      -3.822  16.958  14.998  1.00 95.38           C  
ATOM   2634  N   ILE A 352      -1.518  20.997  17.015  1.00 94.75           N  
ATOM   2635  CA  ILE A 352      -1.621  21.596  18.357  1.00 94.75           C  
ATOM   2636  C   ILE A 352      -2.931  22.388  18.517  1.00 94.75           C  
ATOM   2637  CB  ILE A 352      -0.375  22.449  18.707  1.00 94.75           C  
ATOM   2638  O   ILE A 352      -3.708  22.053  19.415  1.00 94.75           O  
ATOM   2639  CG1 ILE A 352       0.903  21.585  18.703  1.00 94.75           C  
ATOM   2640  CG2 ILE A 352      -0.561  23.140  20.074  1.00 94.75           C  
ATOM   2641  CD1 ILE A 352       2.200  22.394  18.831  1.00 94.75           C  
ATOM   2642  N   PRO A 353      -3.229  23.407  17.681  1.00 95.31           N  
ATOM   2643  CA  PRO A 353      -4.491  24.132  17.787  1.00 95.31           C  
ATOM   2644  C   PRO A 353      -5.706  23.240  17.500  1.00 95.31           C  
ATOM   2645  CB  PRO A 353      -4.383  25.311  16.815  1.00 95.31           C  
ATOM   2646  O   PRO A 353      -6.737  23.435  18.133  1.00 95.31           O  
ATOM   2647  CG  PRO A 353      -3.354  24.851  15.789  1.00 95.31           C  
ATOM   2648  CD  PRO A 353      -2.409  23.999  16.630  1.00 95.31           C  
ATOM   2649  N   VAL A 354      -5.593  22.229  16.628  1.00 94.31           N  
ATOM   2650  CA  VAL A 354      -6.680  21.261  16.378  1.00 94.31           C  
ATOM   2651  C   VAL A 354      -6.998  20.437  17.630  1.00 94.31           C  
ATOM   2652  CB  VAL A 354      -6.324  20.345  15.191  1.00 94.31           C  
ATOM   2653  O   VAL A 354      -8.166  20.282  17.981  1.00 94.31           O  
ATOM   2654  CG1 VAL A 354      -7.297  19.174  15.012  1.00 94.31           C  
ATOM   2655  CG2 VAL A 354      -6.327  21.133  13.875  1.00 94.31           C  
ATOM   2656  N   ALA A 355      -5.979  19.944  18.338  1.00 94.94           N  
ATOM   2657  CA  ALA A 355      -6.170  19.202  19.581  1.00 94.94           C  
ATOM   2658  C   ALA A 355      -6.797  20.080  20.672  1.00 94.94           C  
ATOM   2659  CB  ALA A 355      -4.824  18.611  20.019  1.00 94.94           C  
ATOM   2660  O   ALA A 355      -7.720  19.636  21.347  1.00 94.94           O  
ATOM   2661  N   LEU A 356      -6.333  21.326  20.818  1.00 94.19           N  
ATOM   2662  CA  LEU A 356      -6.883  22.284  21.787  1.00 94.19           C  
ATOM   2663  C   LEU A 356      -8.317  22.721  21.460  1.00 94.19           C  
ATOM   2664  CB  LEU A 356      -5.970  23.522  21.847  1.00 94.19           C  
ATOM   2665  O   LEU A 356      -9.054  23.084  22.371  1.00 94.19           O  
ATOM   2666  CG  LEU A 356      -4.582  23.273  22.459  1.00 94.19           C  
ATOM   2667  CD1 LEU A 356      -3.716  24.521  22.279  1.00 94.19           C  
ATOM   2668  CD2 LEU A 356      -4.656  22.963  23.956  1.00 94.19           C  
ATOM   2669  N   TRP A 357      -8.696  22.708  20.182  1.00 93.88           N  
ATOM   2670  CA  TRP A 357     -10.040  23.059  19.730  1.00 93.88           C  
ATOM   2671  C   TRP A 357     -11.055  21.940  19.980  1.00 93.88           C  
ATOM   2672  CB  TRP A 357      -9.968  23.426  18.242  1.00 93.88           C  
ATOM   2673  O   TRP A 357     -12.172  22.218  20.406  1.00 93.88           O  
ATOM   2674  CG  TRP A 357     -11.278  23.648  17.551  1.00 93.88           C  
ATOM   2675  CD1 TRP A 357     -12.338  24.326  18.052  1.00 93.88           C  
ATOM   2676  CD2 TRP A 357     -11.697  23.172  16.235  1.00 93.88           C  
ATOM   2677  CE2 TRP A 357     -13.040  23.597  16.014  1.00 93.88           C  
ATOM   2678  CE3 TRP A 357     -11.085  22.420  15.206  1.00 93.88           C  
ATOM   2679  NE1 TRP A 357     -13.373  24.316  17.138  1.00 93.88           N  
ATOM   2680  CH2 TRP A 357     -13.107  22.545  13.837  1.00 93.88           C  
ATOM   2681  CZ2 TRP A 357     -13.743  23.286  14.846  1.00 93.88           C  
ATOM   2682  CZ3 TRP A 357     -11.780  22.113  14.018  1.00 93.88           C  
ATOM   2683  N   LEU A 358     -10.684  20.684  19.715  1.00 93.62           N  
ATOM   2684  CA  LEU A 358     -11.644  19.575  19.683  1.00 93.62           C  
ATOM   2685  C   LEU A 358     -11.680  18.734  20.956  1.00 93.62           C  
ATOM   2686  CB  LEU A 358     -11.330  18.686  18.472  1.00 93.62           C  
ATOM   2687  O   LEU A 358     -12.737  18.208  21.301  1.00 93.62           O  
ATOM   2688  CG  LEU A 358     -11.550  19.387  17.125  1.00 93.62           C  
ATOM   2689  CD1 LEU A 358     -11.130  18.445  16.008  1.00 93.62           C  
ATOM   2690  CD2 LEU A 358     -13.006  19.787  16.874  1.00 93.62           C  
ATOM   2691  N   LEU A 359     -10.544  18.555  21.632  1.00 94.62           N  
ATOM   2692  CA  LEU A 359     -10.465  17.678  22.798  1.00 94.62           C  
ATOM   2693  C   LEU A 359     -10.772  18.447  24.091  1.00 94.62           C  
ATOM   2694  CB  LEU A 359      -9.097  16.981  22.865  1.00 94.62           C  
ATOM   2695  O   LEU A 359     -10.340  19.592  24.247  1.00 94.62           O  
ATOM   2696  CG  LEU A 359      -8.806  16.017  21.702  1.00 94.62           C  
ATOM   2697  CD1 LEU A 359      -7.368  15.513  21.827  1.00 94.62           C  
ATOM   2698  CD2 LEU A 359      -9.738  14.802  21.710  1.00 94.62           C  
ATOM   2699  N   PRO A 360     -11.452  17.814  25.064  1.00 93.12           N  
ATOM   2700  CA  PRO A 360     -11.647  18.410  26.381  1.00 93.12           C  
ATOM   2701  C   PRO A 360     -10.300  18.627  27.088  1.00 93.12           C  
ATOM   2702  CB  PRO A 360     -12.556  17.434  27.135  1.00 93.12           C  
ATOM   2703  O   PRO A 360      -9.330  17.902  26.854  1.00 93.12           O  
ATOM   2704  CG  PRO A 360     -12.193  16.093  26.506  1.00 93.12           C  
ATOM   2705  CD  PRO A 360     -11.957  16.447  25.044  1.00 93.12           C  
ATOM   2706  N   SER A 361     -10.243  19.606  27.996  1.00 92.12           N  
ATOM   2707  CA  SER A 361      -9.015  19.973  28.725  1.00 92.12           C  
ATOM   2708  C   SER A 361      -8.388  18.798  29.484  1.00 92.12           C  
ATOM   2709  CB  SER A 361      -9.308  21.121  29.698  1.00 92.12           C  
ATOM   2710  O   SER A 361      -7.160  18.691  29.553  1.00 92.12           O  
ATOM   2711  OG  SER A 361     -10.385  20.796  30.560  1.00 92.12           O  
ATOM   2712  N   HIS A 362      -9.231  17.897  29.990  1.00 92.31           N  
ATOM   2713  CA  HIS A 362      -8.858  16.629  30.603  1.00 92.31           C  
ATOM   2714  C   HIS A 362      -9.855  15.542  30.188  1.00 92.31           C  
ATOM   2715  CB  HIS A 362      -8.827  16.788  32.130  1.00 92.31           C  
ATOM   2716  O   HIS A 362     -11.061  15.787  30.163  1.00 92.31           O  
ATOM   2717  CG  HIS A 362      -7.831  17.819  32.595  1.00 92.31           C  
ATOM   2718  CD2 HIS A 362      -8.081  19.130  32.898  1.00 92.31           C  
ATOM   2719  ND1 HIS A 362      -6.477  17.628  32.709  1.00 92.31           N  
ATOM   2720  CE1 HIS A 362      -5.922  18.797  33.066  1.00 92.31           C  
ATOM   2721  NE2 HIS A 362      -6.860  19.745  33.203  1.00 92.31           N  
ATOM   2722  N   PHE A 363      -9.355  14.347  29.882  1.00 92.75           N  
ATOM   2723  CA  PHE A 363     -10.171  13.156  29.643  1.00 92.75           C  
ATOM   2724  C   PHE A 363      -9.442  11.898  30.100  1.00 92.75           C  
ATOM   2725  CB  PHE A 363     -10.562  13.038  28.165  1.00 92.75           C  
ATOM   2726  O   PHE A 363      -8.209  11.870  30.155  1.00 92.75           O  
ATOM   2727  CG  PHE A 363      -9.419  12.946  27.170  1.00 92.75           C  
ATOM   2728  CD1 PHE A 363      -8.752  14.105  26.725  1.00 92.75           C  
ATOM   2729  CD2 PHE A 363      -9.051  11.689  26.653  1.00 92.75           C  
ATOM   2730  CE1 PHE A 363      -7.741  14.010  25.754  1.00 92.75           C  
ATOM   2731  CE2 PHE A 363      -8.044  11.594  25.677  1.00 92.75           C  
ATOM   2732  CZ  PHE A 363      -7.399  12.756  25.219  1.00 92.75           C  
ATOM   2733  N   SER A 364     -10.201  10.851  30.412  1.00 89.88           N  
ATOM   2734  CA  SER A 364      -9.650   9.562  30.812  1.00 89.88           C  
ATOM   2735  C   SER A 364      -9.774   8.535  29.689  1.00 89.88           C  
ATOM   2736  CB  SER A 364     -10.278   9.094  32.126  1.00 89.88           C  
ATOM   2737  O   SER A 364     -10.774   8.501  28.977  1.00 89.88           O  
ATOM   2738  OG  SER A 364     -11.645   8.766  32.002  1.00 89.88           O  
ATOM   2739  N   ILE A 365      -8.749   7.703  29.501  1.00 85.19           N  
ATOM   2740  CA  ILE A 365      -8.821   6.514  28.642  1.00 85.19           C  
ATOM   2741  C   ILE A 365      -8.760   5.293  29.556  1.00 85.19           C  
ATOM   2742  CB  ILE A 365      -7.726   6.521  27.550  1.00 85.19           C  
ATOM   2743  O   ILE A 365      -7.726   5.005  30.168  1.00 85.19           O  
ATOM   2744  CG1 ILE A 365      -7.847   7.734  26.596  1.00 85.19           C  
ATOM   2745  CG2 ILE A 365      -7.737   5.202  26.754  1.00 85.19           C  
ATOM   2746  CD1 ILE A 365      -9.056   7.700  25.650  1.00 85.19           C  
ATOM   2747  N   GLY A 366      -9.889   4.596  29.684  1.00 75.19           N  
ATOM   2748  CA  GLY A 366     -10.052   3.567  30.708  1.00 75.19           C  
ATOM   2749  C   GLY A 366      -9.902   4.138  32.125  1.00 75.19           C  
ATOM   2750  O   GLY A 366     -10.035   5.336  32.356  1.00 75.19           O  
ATOM   2751  N   THR A 367      -9.604   3.280  33.102  1.00 67.25           N  
ATOM   2752  CA  THR A 367      -9.496   3.687  34.516  1.00 67.25           C  
ATOM   2753  C   THR A 367      -8.121   4.237  34.906  1.00 67.25           C  
ATOM   2754  CB  THR A 367      -9.856   2.514  35.438  1.00 67.25           C  
ATOM   2755  O   THR A 367      -7.984   4.823  35.978  1.00 67.25           O  
ATOM   2756  CG2 THR A 367     -11.329   2.124  35.314  1.00 67.25           C  
ATOM   2757  OG1 THR A 367      -9.094   1.381  35.085  1.00 67.25           O  
ATOM   2758  N   ALA A 368      -7.100   4.053  34.062  1.00 73.12           N  
ATOM   2759  CA  ALA A 368      -5.699   4.260  34.439  1.00 73.12           C  
ATOM   2760  C   ALA A 368      -5.032   5.495  33.806  1.00 73.12           C  
ATOM   2761  CB  ALA A 368      -4.936   2.973  34.104  1.00 73.12           C  
ATOM   2762  O   ALA A 368      -4.065   6.010  34.368  1.00 73.12           O  
ATOM   2763  N   TYR A 369      -5.519   5.992  32.663  1.00 83.06           N  
ATOM   2764  CA  TYR A 369      -4.813   7.023  31.894  1.00 83.06           C  
ATOM   2765  C   TYR A 369      -5.551   8.356  31.923  1.00 83.06           C  
ATOM   2766  CB  TYR A 369      -4.572   6.547  30.458  1.00 83.06           C  
ATOM   2767  O   TYR A 369      -6.615   8.494  31.329  1.00 83.06           O  
ATOM   2768  CG  TYR A 369      -3.738   5.287  30.388  1.00 83.06           C  
ATOM   2769  CD1 TYR A 369      -2.334   5.372  30.455  1.00 83.06           C  
ATOM   2770  CD2 TYR A 369      -4.368   4.031  30.301  1.00 83.06           C  
ATOM   2771  CE1 TYR A 369      -1.559   4.199  30.451  1.00 83.06           C  
ATOM   2772  CE2 TYR A 369      -3.597   2.855  30.305  1.00 83.06           C  
ATOM   2773  OH  TYR A 369      -1.451   1.808  30.422  1.00 83.06           O  
ATOM   2774  CZ  TYR A 369      -2.193   2.941  30.389  1.00 83.06           C  
ATOM   2775  N   GLN A 370      -4.951   9.354  32.571  1.00 88.31           N  
ATOM   2776  CA  GLN A 370      -5.406  10.745  32.528  1.00 88.31           C  
ATOM   2777  C   GLN A 370      -4.674  11.493  31.410  1.00 88.31           C  
ATOM   2778  CB  GLN A 370      -5.193  11.409  33.898  1.00 88.31           C  
ATOM   2779  O   GLN A 370      -3.441  11.601  31.413  1.00 88.31           O  
ATOM   2780  CG  GLN A 370      -6.113  10.816  34.982  1.00 88.31           C  
ATOM   2781  CD  GLN A 370      -7.593  11.084  34.721  1.00 88.31           C  
ATOM   2782  NE2 GLN A 370      -8.484  10.223  35.155  1.00 88.31           N  
ATOM   2783  OE1 GLN A 370      -7.967  12.079  34.126  1.00 88.31           O  
ATOM   2784  N   VAL A 371      -5.430  12.009  30.448  1.00 92.56           N  
ATOM   2785  CA  VAL A 371      -4.919  12.561  29.192  1.00 92.56           C  
ATOM   2786  C   VAL A 371      -5.340  14.024  29.052  1.00 92.56           C  
ATOM   2787  CB  VAL A 371      -5.366  11.704  27.988  1.00 92.56           C  
ATOM   2788  O   VAL A 371      -6.378  14.459  29.545  1.00 92.56           O  
ATOM   2789  CG1 VAL A 371      -4.584  12.077  26.718  1.00 92.56           C  
ATOM   2790  CG2 VAL A 371      -5.130  10.202  28.217  1.00 92.56           C  
ATOM   2791  N   THR A 372      -4.488  14.804  28.392  1.00 94.25           N  
ATOM   2792  CA  THR A 372      -4.746  16.197  28.008  1.00 94.25           C  
ATOM   2793  C   THR A 372      -4.599  16.340  26.492  1.00 94.25           C  
ATOM   2794  CB  THR A 372      -3.797  17.175  28.720  1.00 94.25           C  
ATOM   2795  O   THR A 372      -3.923  15.513  25.869  1.00 94.25           O  
ATOM   2796  CG2 THR A 372      -3.861  17.058  30.240  1.00 94.25           C  
ATOM   2797  OG1 THR A 372      -2.450  16.969  28.340  1.00 94.25           O  
ATOM   2798  N   PRO A 373      -5.138  17.402  25.870  1.00 94.31           N  
ATOM   2799  CA  PRO A 373      -4.966  17.638  24.436  1.00 94.31           C  
ATOM   2800  C   PRO A 373      -3.497  17.658  23.986  1.00 94.31           C  
ATOM   2801  CB  PRO A 373      -5.644  18.984  24.182  1.00 94.31           C  
ATOM   2802  O   PRO A 373      -3.156  17.130  22.933  1.00 94.31           O  
ATOM   2803  CG  PRO A 373      -6.734  19.045  25.249  1.00 94.31           C  
ATOM   2804  CD  PRO A 373      -6.071  18.365  26.442  1.00 94.31           C  
ATOM   2805  N   ILE A 374      -2.595  18.185  24.821  1.00 94.38           N  
ATOM   2806  CA  ILE A 374      -1.149  18.208  24.547  1.00 94.38           C  
ATOM   2807  C   ILE A 374      -0.536  16.799  24.577  1.00 94.38           C  
ATOM   2808  CB  ILE A 374      -0.447  19.163  25.536  1.00 94.38           C  
ATOM   2809  O   ILE A 374       0.335  16.476  23.773  1.00 94.38           O  
ATOM   2810  CG1 ILE A 374      -0.959  20.618  25.419  1.00 94.38           C  
ATOM   2811  CG2 ILE A 374       1.081  19.128  25.371  1.00 94.38           C  
ATOM   2812  CD1 ILE A 374      -0.795  21.269  24.037  1.00 94.38           C  
ATOM   2813  N   ARG A 375      -1.012  15.924  25.470  1.00 94.19           N  
ATOM   2814  CA  ARG A 375      -0.607  14.510  25.502  1.00 94.19           C  
ATOM   2815  C   ARG A 375      -1.089  13.755  24.262  1.00 94.19           C  
ATOM   2816  CB  ARG A 375      -1.120  13.870  26.798  1.00 94.19           C  
ATOM   2817  O   ARG A 375      -0.319  12.994  23.680  1.00 94.19           O  
ATOM   2818  CG  ARG A 375      -0.241  14.229  28.000  1.00 94.19           C  
ATOM   2819  CD  ARG A 375      -0.746  13.501  29.250  1.00 94.19           C  
ATOM   2820  NE  ARG A 375       0.062  13.852  30.430  1.00 94.19           N  
ATOM   2821  NH1 ARG A 375      -0.766  12.248  31.868  1.00 94.19           N  
ATOM   2822  NH2 ARG A 375       0.846  13.612  32.548  1.00 94.19           N  
ATOM   2823  CZ  ARG A 375       0.039  13.234  31.598  1.00 94.19           C  
ATOM   2824  N   ALA A 376      -2.319  14.014  23.817  1.00 93.62           N  
ATOM   2825  CA  ALA A 376      -2.831  13.480  22.555  1.00 93.62           C  
ATOM   2826  C   ALA A 376      -2.013  13.984  21.352  1.00 93.62           C  
ATOM   2827  CB  ALA A 376      -4.312  13.848  22.435  1.00 93.62           C  
ATOM   2828  O   ALA A 376      -1.636  13.190  20.493  1.00 93.62           O  
ATOM   2829  N   PHE A 377      -1.652  15.273  21.338  1.00 94.81           N  
ATOM   2830  CA  PHE A 377      -0.735  15.851  20.354  1.00 94.81           C  
ATOM   2831  C   PHE A 377       0.601  15.100  20.297  1.00 94.81           C  
ATOM   2832  CB  PHE A 377      -0.508  17.342  20.651  1.00 94.81           C  
ATOM   2833  O   PHE A 377       1.027  14.729  19.207  1.00 94.81           O  
ATOM   2834  CG  PHE A 377       0.778  17.883  20.058  1.00 94.81           C  
ATOM   2835  CD1 PHE A 377       1.902  18.162  20.860  1.00 94.81           C  
ATOM   2836  CD2 PHE A 377       0.876  17.998  18.669  1.00 94.81           C  
ATOM   2837  CE1 PHE A 377       3.102  18.592  20.262  1.00 94.81           C  
ATOM   2838  CE2 PHE A 377       2.073  18.425  18.067  1.00 94.81           C  
ATOM   2839  CZ  PHE A 377       3.185  18.732  18.866  1.00 94.81           C  
ATOM   2840  N   TYR A 378       1.242  14.828  21.440  1.00 94.25           N  
ATOM   2841  CA  TYR A 378       2.506  14.085  21.451  1.00 94.25           C  
ATOM   2842  C   TYR A 378       2.369  12.691  20.834  1.00 94.25           C  
ATOM   2843  CB  TYR A 378       3.072  13.980  22.874  1.00 94.25           C  
ATOM   2844  O   TYR A 378       3.261  12.273  20.101  1.00 94.25           O  
ATOM   2845  CG  TYR A 378       3.629  15.270  23.448  1.00 94.25           C  
ATOM   2846  CD1 TYR A 378       4.556  16.033  22.710  1.00 94.25           C  
ATOM   2847  CD2 TYR A 378       3.269  15.675  24.748  1.00 94.25           C  
ATOM   2848  CE1 TYR A 378       5.093  17.216  23.251  1.00 94.25           C  
ATOM   2849  CE2 TYR A 378       3.813  16.851  25.298  1.00 94.25           C  
ATOM   2850  OH  TYR A 378       5.225  18.769  25.078  1.00 94.25           O  
ATOM   2851  CZ  TYR A 378       4.714  17.629  24.545  1.00 94.25           C  
ATOM   2852  N   CYS A 379       1.246  12.001  21.057  1.00 95.62           N  
ATOM   2853  CA  CYS A 379       0.985  10.704  20.429  1.00 95.62           C  
ATOM   2854  C   CYS A 379       0.950  10.820  18.896  1.00 95.62           C  
ATOM   2855  CB  CYS A 379      -0.329  10.122  20.967  1.00 95.62           C  
ATOM   2856  O   CYS A 379       1.648  10.080  18.205  1.00 95.62           O  
ATOM   2857  SG  CYS A 379      -0.257   9.879  22.766  1.00 95.62           S  
ATOM   2858  N   VAL A 380       0.203  11.798  18.367  1.00 96.44           N  
ATOM   2859  CA  VAL A 380       0.127  12.059  16.918  1.00 96.44           C  
ATOM   2860  C   VAL A 380       1.496  12.460  16.358  1.00 96.44           C  
ATOM   2861  CB  VAL A 380      -0.927  13.142  16.599  1.00 96.44           C  
ATOM   2862  O   VAL A 380       1.926  11.934  15.333  1.00 96.44           O  
ATOM   2863  CG1 VAL A 380      -1.039  13.391  15.090  1.00 96.44           C  
ATOM   2864  CG2 VAL A 380      -2.328  12.739  17.076  1.00 96.44           C  
ATOM   2865  N   ALA A 381       2.212  13.356  17.043  1.00 96.19           N  
ATOM   2866  CA  ALA A 381       3.513  13.854  16.612  1.00 96.19           C  
ATOM   2867  C   ALA A 381       4.568  12.741  16.544  1.00 96.19           C  
ATOM   2868  CB  ALA A 381       3.947  14.978  17.560  1.00 96.19           C  
ATOM   2869  O   ALA A 381       5.335  12.686  15.587  1.00 96.19           O  
ATOM   2870  N   VAL A 382       4.596  11.829  17.519  1.00 95.81           N  
ATOM   2871  CA  VAL A 382       5.536  10.698  17.516  1.00 95.81           C  
ATOM   2872  C   VAL A 382       5.272   9.766  16.334  1.00 95.81           C  
ATOM   2873  CB  VAL A 382       5.465   9.944  18.851  1.00 95.81           C  
ATOM   2874  O   VAL A 382       6.223   9.320  15.697  1.00 95.81           O  
ATOM   2875  CG1 VAL A 382       6.273   8.646  18.831  1.00 95.81           C  
ATOM   2876  CG2 VAL A 382       6.044  10.798  19.984  1.00 95.81           C  
ATOM   2877  N   GLY A 383       4.004   9.522  15.993  1.00 95.06           N  
ATOM   2878  CA  GLY A 383       3.637   8.783  14.786  1.00 95.06           C  
ATOM   2879  C   GLY A 383       4.100   9.469  13.501  1.00 95.06           C  
ATOM   2880  O   GLY A 383       4.747   8.851  12.658  1.00 95.06           O  
ATOM   2881  N   LEU A 384       3.827  10.769  13.389  1.00 95.50           N  
ATOM   2882  CA  LEU A 384       4.167  11.594  12.230  1.00 95.50           C  
ATOM   2883  C   LEU A 384       5.685  11.660  11.982  1.00 95.50           C  
ATOM   2884  CB  LEU A 384       3.556  12.977  12.499  1.00 95.50           C  
ATOM   2885  O   LEU A 384       6.163  11.382  10.881  1.00 95.50           O  
ATOM   2886  CG  LEU A 384       3.738  13.981  11.359  1.00 95.50           C  
ATOM   2887  CD1 LEU A 384       2.901  13.656  10.126  1.00 95.50           C  
ATOM   2888  CD2 LEU A 384       3.332  15.352  11.885  1.00 95.50           C  
ATOM   2889  N   TRP A 385       6.465  11.969  13.022  1.00 96.38           N  
ATOM   2890  CA  TRP A 385       7.927  11.958  12.944  1.00 96.38           C  
ATOM   2891  C   TRP A 385       8.477  10.545  12.758  1.00 96.38           C  
ATOM   2892  CB  TRP A 385       8.528  12.628  14.184  1.00 96.38           C  
ATOM   2893  O   TRP A 385       9.467  10.374  12.049  1.00 96.38           O  
ATOM   2894  CG  TRP A 385       8.466  14.121  14.133  1.00 96.38           C  
ATOM   2895  CD1 TRP A 385       7.536  14.906  14.721  1.00 96.38           C  
ATOM   2896  CD2 TRP A 385       9.325  15.025  13.379  1.00 96.38           C  
ATOM   2897  CE2 TRP A 385       8.852  16.358  13.564  1.00 96.38           C  
ATOM   2898  CE3 TRP A 385      10.441  14.847  12.533  1.00 96.38           C  
ATOM   2899  NE1 TRP A 385       7.738  16.222  14.363  1.00 96.38           N  
ATOM   2900  CH2 TRP A 385      10.579  17.255  12.129  1.00 96.38           C  
ATOM   2901  CZ2 TRP A 385       9.461  17.464  12.955  1.00 96.38           C  
ATOM   2902  CZ3 TRP A 385      11.062  15.950  11.918  1.00 96.38           C  
ATOM   2903  N   GLY A 386       7.817   9.534  13.328  1.00 95.31           N  
ATOM   2904  CA  GLY A 386       8.139   8.134  13.092  1.00 95.31           C  
ATOM   2905  C   GLY A 386       8.073   7.777  11.608  1.00 95.31           C  
ATOM   2906  O   GLY A 386       9.044   7.244  11.074  1.00 95.31           O  
ATOM   2907  N   GLY A 387       6.992   8.154  10.918  1.00 93.19           N  
ATOM   2908  CA  GLY A 387       6.850   7.951   9.473  1.00 93.19           C  
ATOM   2909  C   GLY A 387       7.902   8.686   8.649  1.00 93.19           C  
ATOM   2910  O   GLY A 387       8.502   8.100   7.749  1.00 93.19           O  
ATOM   2911  N   CYS A 388       8.206   9.933   9.010  1.00 94.88           N  
ATOM   2912  CA  CYS A 388       9.257  10.721   8.363  1.00 94.88           C  
ATOM   2913  C   CYS A 388      10.649  10.070   8.504  1.00 94.88           C  
ATOM   2914  CB  CYS A 388       9.188  12.126   8.970  1.00 94.88           C  
ATOM   2915  O   CYS A 388      11.374   9.918   7.519  1.00 94.88           O  
ATOM   2916  SG  CYS A 388      10.292  13.276   8.107  1.00 94.88           S  
ATOM   2917  N   ILE A 389      11.006   9.615   9.712  1.00 95.56           N  
ATOM   2918  CA  ILE A 389      12.282   8.931   9.974  1.00 95.56           C  
ATOM   2919  C   ILE A 389      12.347   7.599   9.223  1.00 95.56           C  
ATOM   2920  CB  ILE A 389      12.504   8.736  11.492  1.00 95.56           C  
ATOM   2921  O   ILE A 389      13.370   7.309   8.605  1.00 95.56           O  
ATOM   2922  CG1 ILE A 389      12.697  10.101  12.193  1.00 95.56           C  
ATOM   2923  CG2 ILE A 389      13.737   7.846  11.761  1.00 95.56           C  
ATOM   2924  CD1 ILE A 389      12.542  10.029  13.719  1.00 95.56           C  
ATOM   2925  N   VAL A 390      11.272   6.802   9.240  1.00 94.31           N  
ATOM   2926  CA  VAL A 390      11.201   5.542   8.480  1.00 94.31           C  
ATOM   2927  C   VAL A 390      11.413   5.800   6.989  1.00 94.31           C  
ATOM   2928  CB  VAL A 390       9.872   4.804   8.743  1.00 94.31           C  
ATOM   2929  O   VAL A 390      12.170   5.060   6.362  1.00 94.31           O  
ATOM   2930  CG1 VAL A 390       9.641   3.631   7.779  1.00 94.31           C  
ATOM   2931  CG2 VAL A 390       9.868   4.222  10.163  1.00 94.31           C  
ATOM   2932  N   GLY A 391      10.836   6.870   6.437  1.00 92.56           N  
ATOM   2933  CA  GLY A 391      11.072   7.278   5.053  1.00 92.56           C  
ATOM   2934  C   GLY A 391      12.547   7.572   4.764  1.00 92.56           C  
ATOM   2935  O   GLY A 391      13.122   6.974   3.859  1.00 92.56           O  
ATOM   2936  N   PHE A 392      13.205   8.409   5.572  1.00 93.50           N  
ATOM   2937  CA  PHE A 392      14.629   8.723   5.373  1.00 93.50           C  
ATOM   2938  C   PHE A 392      15.562   7.525   5.561  1.00 93.50           C  
ATOM   2939  CB  PHE A 392      15.058   9.834   6.337  1.00 93.50           C  
ATOM   2940  O   PHE A 392      16.571   7.401   4.867  1.00 93.50           O  
ATOM   2941  CG  PHE A 392      14.530  11.208   5.995  1.00 93.50           C  
ATOM   2942  CD1 PHE A 392      14.704  11.726   4.696  1.00 93.50           C  
ATOM   2943  CD2 PHE A 392      13.909  11.991   6.984  1.00 93.50           C  
ATOM   2944  CE1 PHE A 392      14.246  13.016   4.386  1.00 93.50           C  
ATOM   2945  CE2 PHE A 392      13.475  13.292   6.679  1.00 93.50           C  
ATOM   2946  CZ  PHE A 392      13.641  13.801   5.380  1.00 93.50           C  
ATOM   2947  N   VAL A 393      15.248   6.634   6.502  1.00 95.69           N  
ATOM   2948  CA  VAL A 393      16.016   5.398   6.676  1.00 95.69           C  
ATOM   2949  C   VAL A 393      15.836   4.491   5.466  1.00 95.69           C  
ATOM   2950  CB  VAL A 393      15.607   4.671   7.962  1.00 95.69           C  
ATOM   2951  O   VAL A 393      16.820   3.949   4.971  1.00 95.69           O  
ATOM   2952  CG1 VAL A 393      16.273   3.296   8.050  1.00 95.69           C  
ATOM   2953  CG2 VAL A 393      16.032   5.470   9.200  1.00 95.69           C  
ATOM   2954  N   THR A 394      14.604   4.341   4.983  1.00 94.81           N  
ATOM   2955  CA  THR A 394      14.307   3.522   3.804  1.00 94.81           C  
ATOM   2956  C   THR A 394      15.075   4.038   2.597  1.00 94.81           C  
ATOM   2957  CB  THR A 394      12.803   3.485   3.521  1.00 94.81           C  
ATOM   2958  O   THR A 394      15.802   3.271   1.976  1.00 94.81           O  
ATOM   2959  CG2 THR A 394      12.488   2.607   2.319  1.00 94.81           C  
ATOM   2960  OG1 THR A 394      12.135   2.963   4.650  1.00 94.81           O  
ATOM   2961  N   GLU A 395      15.043   5.352   2.364  1.00 93.00           N  
ATOM   2962  CA  GLU A 395      15.849   5.998   1.333  1.00 93.00           C  
ATOM   2963  C   GLU A 395      17.342   5.650   1.446  1.00 93.00           C  
ATOM   2964  CB  GLU A 395      15.663   7.519   1.438  1.00 93.00           C  
ATOM   2965  O   GLU A 395      17.973   5.291   0.453  1.00 93.00           O  
ATOM   2966  CG  GLU A 395      16.551   8.172   0.387  1.00 93.00           C  
ATOM   2967  CD  GLU A 395      16.551   9.681   0.353  1.00 93.00           C  
ATOM   2968  OE1 GLU A 395      17.047  10.150  -0.689  1.00 93.00           O  
ATOM   2969  OE2 GLU A 395      16.236  10.390   1.340  1.00 93.00           O  
ATOM   2970  N   TYR A 396      17.930   5.761   2.641  1.00 95.50           N  
ATOM   2971  CA  TYR A 396      19.356   5.488   2.840  1.00 95.50           C  
ATOM   2972  C   TYR A 396      19.749   4.061   2.425  1.00 95.50           C  
ATOM   2973  CB  TYR A 396      19.705   5.735   4.313  1.00 95.50           C  
ATOM   2974  O   TYR A 396      20.875   3.832   1.973  1.00 95.50           O  
ATOM   2975  CG  TYR A 396      21.137   5.382   4.664  1.00 95.50           C  
ATOM   2976  CD1 TYR A 396      21.435   4.149   5.277  1.00 95.50           C  
ATOM   2977  CD2 TYR A 396      22.174   6.270   4.327  1.00 95.50           C  
ATOM   2978  CE1 TYR A 396      22.770   3.808   5.563  1.00 95.50           C  
ATOM   2979  CE2 TYR A 396      23.512   5.935   4.609  1.00 95.50           C  
ATOM   2980  OH  TYR A 396      25.102   4.375   5.496  1.00 95.50           O  
ATOM   2981  CZ  TYR A 396      23.809   4.700   5.227  1.00 95.50           C  
ATOM   2982  N   PHE A 397      18.834   3.104   2.589  1.00 96.56           N  
ATOM   2983  CA  PHE A 397      19.052   1.706   2.237  1.00 96.56           C  
ATOM   2984  C   PHE A 397      18.670   1.361   0.795  1.00 96.56           C  
ATOM   2985  CB  PHE A 397      18.342   0.809   3.260  1.00 96.56           C  
ATOM   2986  O   PHE A 397      19.167   0.352   0.302  1.00 96.56           O  
ATOM   2987  CG  PHE A 397      19.098   0.699   4.571  1.00 96.56           C  
ATOM   2988  CD1 PHE A 397      20.290  -0.043   4.625  1.00 96.56           C  
ATOM   2989  CD2 PHE A 397      18.624   1.330   5.734  1.00 96.56           C  
ATOM   2990  CE1 PHE A 397      21.004  -0.158   5.831  1.00 96.56           C  
ATOM   2991  CE2 PHE A 397      19.347   1.238   6.936  1.00 96.56           C  
ATOM   2992  CZ  PHE A 397      20.534   0.489   6.988  1.00 96.56           C  
ATOM   2993  N   THR A 398      17.860   2.172   0.111  1.00 94.62           N  
ATOM   2994  CA  THR A 398      17.379   1.857  -1.244  1.00 94.62           C  
ATOM   2995  C   THR A 398      17.888   2.789  -2.335  1.00 94.62           C  
ATOM   2996  CB  THR A 398      15.851   1.784  -1.302  1.00 94.62           C  
ATOM   2997  O   THR A 398      17.972   2.340  -3.469  1.00 94.62           O  
ATOM   2998  CG2 THR A 398      15.319   0.693  -0.370  1.00 94.62           C  
ATOM   2999  OG1 THR A 398      15.287   3.024  -0.937  1.00 94.62           O  
ATOM   3000  N   SER A 399      18.305   4.026  -2.054  1.00 91.62           N  
ATOM   3001  CA  SER A 399      18.836   4.925  -3.090  1.00 91.62           C  
ATOM   3002  C   SER A 399      20.304   4.634  -3.426  1.00 91.62           C  
ATOM   3003  CB  SER A 399      18.612   6.400  -2.731  1.00 91.62           C  
ATOM   3004  O   SER A 399      21.174   4.510  -2.555  1.00 91.62           O  
ATOM   3005  OG  SER A 399      19.380   7.254  -3.572  1.00 91.62           O  
ATOM   3006  N   HIS A 400      20.613   4.636  -4.727  1.00 88.12           N  
ATOM   3007  CA  HIS A 400      21.973   4.513  -5.262  1.00 88.12           C  
ATOM   3008  C   HIS A 400      22.899   5.684  -4.876  1.00 88.12           C  
ATOM   3009  CB  HIS A 400      21.879   4.360  -6.784  1.00 88.12           C  
ATOM   3010  O   HIS A 400      24.122   5.642  -5.063  1.00 88.12           O  
ATOM   3011  CG  HIS A 400      21.297   5.544  -7.531  1.00 88.12           C  
ATOM   3012  CD2 HIS A 400      20.362   5.486  -8.532  1.00 88.12           C  
ATOM   3013  ND1 HIS A 400      21.621   6.878  -7.372  1.00 88.12           N  
ATOM   3014  CE1 HIS A 400      20.895   7.595  -8.243  1.00 88.12           C  
ATOM   3015  NE2 HIS A 400      20.146   6.788  -9.004  1.00 88.12           N  
ATOM   3016  N   SER A 401      22.337   6.771  -4.340  1.00 88.75           N  
ATOM   3017  CA  SER A 401      23.087   7.924  -3.841  1.00 88.75           C  
ATOM   3018  C   SER A 401      23.889   7.598  -2.572  1.00 88.75           C  
ATOM   3019  CB  SER A 401      22.123   9.097  -3.624  1.00 88.75           C  
ATOM   3020  O   SER A 401      24.866   8.292  -2.275  1.00 88.75           O  
ATOM   3021  OG  SER A 401      21.634   9.494  -4.894  1.00 88.75           O  
ATOM   3022  N   TYR A 402      23.546   6.515  -1.867  1.00 93.44           N  
ATOM   3023  CA  TYR A 402      24.149   6.135  -0.591  1.00 93.44           C  
ATOM   3024  C   TYR A 402      25.027   4.883  -0.676  1.00 93.44           C  
ATOM   3025  CB  TYR A 402      23.049   5.999   0.468  1.00 93.44           C  
ATOM   3026  O   TYR A 402      24.992   4.101  -1.624  1.00 93.44           O  
ATOM   3027  CG  TYR A 402      22.281   7.287   0.681  1.00 93.44           C  
ATOM   3028  CD1 TYR A 402      22.820   8.317   1.475  1.00 93.44           C  
ATOM   3029  CD2 TYR A 402      21.043   7.469   0.044  1.00 93.44           C  
ATOM   3030  CE1 TYR A 402      22.101   9.514   1.657  1.00 93.44           C  
ATOM   3031  CE2 TYR A 402      20.339   8.679   0.190  1.00 93.44           C  
ATOM   3032  OH  TYR A 402      20.175  10.863   1.195  1.00 93.44           O  
ATOM   3033  CZ  TYR A 402      20.856   9.698   1.014  1.00 93.44           C  
ATOM   3034  N   LYS A 403      25.858   4.704   0.356  1.00 95.62           N  
ATOM   3035  CA  LYS A 403      26.830   3.609   0.455  1.00 95.62           C  
ATOM   3036  C   LYS A 403      26.203   2.202   0.377  1.00 95.62           C  
ATOM   3037  CB  LYS A 403      27.679   3.795   1.724  1.00 95.62           C  
ATOM   3038  O   LYS A 403      26.775   1.396  -0.349  1.00 95.62           O  
ATOM   3039  CG  LYS A 403      28.958   2.950   1.693  1.00 95.62           C  
ATOM   3040  CD  LYS A 403      29.702   3.040   3.033  1.00 95.62           C  
ATOM   3041  CE  LYS A 403      31.083   2.380   2.912  1.00 95.62           C  
ATOM   3042  NZ  LYS A 403      31.294   1.331   3.930  1.00 95.62           N  
ATOM   3043  N   PRO A 404      25.074   1.886   1.052  1.00 97.06           N  
ATOM   3044  CA  PRO A 404      24.556   0.513   1.089  1.00 97.06           C  
ATOM   3045  C   PRO A 404      24.264  -0.079  -0.295  1.00 97.06           C  
ATOM   3046  CB  PRO A 404      23.294   0.569   1.960  1.00 97.06           C  
ATOM   3047  O   PRO A 404      24.719  -1.174  -0.601  1.00 97.06           O  
ATOM   3048  CG  PRO A 404      23.558   1.753   2.883  1.00 97.06           C  
ATOM   3049  CD  PRO A 404      24.292   2.721   1.961  1.00 97.06           C  
ATOM   3050  N   VAL A 405      23.581   0.666  -1.165  1.00 95.69           N  
ATOM   3051  CA  VAL A 405      23.245   0.201  -2.522  1.00 95.69           C  
ATOM   3052  C   VAL A 405      24.481   0.117  -3.412  1.00 95.69           C  
ATOM   3053  CB  VAL A 405      22.205   1.136  -3.149  1.00 95.69           C  
ATOM   3054  O   VAL A 405      24.626  -0.815  -4.198  1.00 95.69           O  
ATOM   3055  CG1 VAL A 405      21.836   0.748  -4.584  1.00 95.69           C  
ATOM   3056  CG2 VAL A 405      20.933   1.123  -2.309  1.00 95.69           C  
ATOM   3057  N   ARG A 406      25.426   1.052  -3.258  1.00 94.69           N  
ATOM   3058  CA  ARG A 406      26.699   1.006  -3.992  1.00 94.69           C  
ATOM   3059  C   ARG A 406      27.532  -0.218  -3.621  1.00 94.69           C  
ATOM   3060  CB  ARG A 406      27.500   2.285  -3.755  1.00 94.69           C  
ATOM   3061  O   ARG A 406      28.166  -0.786  -4.500  1.00 94.69           O  
ATOM   3062  CG  ARG A 406      26.803   3.502  -4.367  1.00 94.69           C  
ATOM   3063  CD  ARG A 406      27.609   4.753  -4.026  1.00 94.69           C  
ATOM   3064  NE  ARG A 406      26.888   5.955  -4.450  1.00 94.69           N  
ATOM   3065  NH1 ARG A 406      28.504   7.495  -3.939  1.00 94.69           N  
ATOM   3066  NH2 ARG A 406      26.541   8.157  -4.783  1.00 94.69           N  
ATOM   3067  CZ  ARG A 406      27.315   7.196  -4.384  1.00 94.69           C  
ATOM   3068  N   GLU A 407      27.507  -0.639  -2.356  1.00 95.56           N  
ATOM   3069  CA  GLU A 407      28.149  -1.885  -1.917  1.00 95.56           C  
ATOM   3070  C   GLU A 407      27.501  -3.113  -2.581  1.00 95.56           C  
ATOM   3071  CB  GLU A 407      28.108  -2.008  -0.378  1.00 95.56           C  
ATOM   3072  O   GLU A 407      28.221  -4.004  -3.025  1.00 95.56           O  
ATOM   3073  CG  GLU A 407      29.090  -1.061   0.336  1.00 95.56           C  
ATOM   3074  CD  GLU A 407      28.999  -1.085   1.878  1.00 95.56           C  
ATOM   3075  OE1 GLU A 407      29.749  -0.304   2.524  1.00 95.56           O  
ATOM   3076  OE2 GLU A 407      28.191  -1.835   2.465  1.00 95.56           O  
ATOM   3077  N   VAL A 408      26.170  -3.140  -2.727  1.00 96.44           N  
ATOM   3078  CA  VAL A 408      25.452  -4.212  -3.450  1.00 96.44           C  
ATOM   3079  C   VAL A 408      25.829  -4.230  -4.938  1.00 96.44           C  
ATOM   3080  CB  VAL A 408      23.925  -4.071  -3.266  1.00 96.44           C  
ATOM   3081  O   VAL A 408      26.165  -5.282  -5.483  1.00 96.44           O  
ATOM   3082  CG1 VAL A 408      23.131  -5.111  -4.059  1.00 96.44           C  
ATOM   3083  CG2 VAL A 408      23.520  -4.250  -1.798  1.00 96.44           C  
ATOM   3084  N   ALA A 409      25.861  -3.064  -5.591  1.00 94.50           N  
ATOM   3085  CA  ALA A 409      26.270  -2.951  -6.991  1.00 94.50           C  
ATOM   3086  C   ALA A 409      27.734  -3.378  -7.210  1.00 94.50           C  
ATOM   3087  CB  ALA A 409      26.033  -1.510  -7.454  1.00 94.50           C  
ATOM   3088  O   ALA A 409      28.047  -4.039  -8.196  1.00 94.50           O  
ATOM   3089  N   GLN A 410      28.633  -3.048  -6.276  1.00 92.19           N  
ATOM   3090  CA  GLN A 410      30.034  -3.485  -6.311  1.00 92.19           C  
ATOM   3091  C   GLN A 410      30.175  -4.993  -6.079  1.00 92.19           C  
ATOM   3092  CB  GLN A 410      30.838  -2.708  -5.260  1.00 92.19           C  
ATOM   3093  O   GLN A 410      30.974  -5.640  -6.751  1.00 92.19           O  
ATOM   3094  CG  GLN A 410      31.097  -1.261  -5.702  1.00 92.19           C  
ATOM   3095  CD  GLN A 410      31.682  -0.385  -4.599  1.00 92.19           C  
ATOM   3096  NE2 GLN A 410      31.976   0.860  -4.898  1.00 92.19           N  
ATOM   3097  OE1 GLN A 410      31.901  -0.765  -3.460  1.00 92.19           O  
ATOM   3098  N   ALA A 411      29.366  -5.584  -5.191  1.00 93.94           N  
ATOM   3099  CA  ALA A 411      29.396  -7.022  -4.924  1.00 93.94           C  
ATOM   3100  C   ALA A 411      29.130  -7.868  -6.185  1.00 93.94           C  
ATOM   3101  CB  ALA A 411      28.395  -7.343  -3.807  1.00 93.94           C  
ATOM   3102  O   ALA A 411      29.638  -8.987  -6.283  1.00 93.94           O  
ATOM   3103  N   CYS A 412      28.427  -7.312  -7.179  1.00 93.12           N  
ATOM   3104  CA  CYS A 412      28.180  -7.952  -8.471  1.00 93.12           C  
ATOM   3105  C   CYS A 412      29.463  -8.296  -9.256  1.00 93.12           C  
ATOM   3106  CB  CYS A 412      27.268  -7.044  -9.307  1.00 93.12           C  
ATOM   3107  O   CYS A 412      29.408  -9.167 -10.123  1.00 93.12           O  
ATOM   3108  SG  CYS A 412      25.636  -6.842  -8.544  1.00 93.12           S  
ATOM   3109  N   GLU A 413      30.618  -7.690  -8.939  1.00 91.44           N  
ATOM   3110  CA  GLU A 413      31.936  -8.072  -9.482  1.00 91.44           C  
ATOM   3111  C   GLU A 413      32.215  -9.572  -9.336  1.00 91.44           C  
ATOM   3112  CB  GLU A 413      33.025  -7.304  -8.714  1.00 91.44           C  
ATOM   3113  O   GLU A 413      32.737 -10.224 -10.238  1.00 91.44           O  
ATOM   3114  CG  GLU A 413      34.441  -7.640  -9.223  1.00 91.44           C  
ATOM   3115  CD  GLU A 413      35.553  -6.792  -8.587  1.00 91.44           C  
ATOM   3116  OE1 GLU A 413      36.715  -7.002  -8.993  1.00 91.44           O  
ATOM   3117  OE2 GLU A 413      35.246  -5.961  -7.702  1.00 91.44           O  
ATOM   3118  N   THR A 414      31.827 -10.126  -8.189  1.00 90.19           N  
ATOM   3119  CA  THR A 414      32.080 -11.526  -7.825  1.00 90.19           C  
ATOM   3120  C   THR A 414      30.927 -12.460  -8.217  1.00 90.19           C  
ATOM   3121  CB  THR A 414      32.471 -11.640  -6.345  1.00 90.19           C  
ATOM   3122  O   THR A 414      30.982 -13.662  -7.949  1.00 90.19           O  
ATOM   3123  CG2 THR A 414      33.801 -10.953  -6.040  1.00 90.19           C  
ATOM   3124  OG1 THR A 414      31.525 -11.009  -5.521  1.00 90.19           O  
ATOM   3125  N   GLY A 415      29.909 -11.932  -8.907  1.00 92.31           N  
ATOM   3126  CA  GLY A 415      28.782 -12.673  -9.470  1.00 92.31           C  
ATOM   3127  C   GLY A 415      27.459 -12.509  -8.715  1.00 92.31           C  
ATOM   3128  O   GLY A 415      27.323 -11.745  -7.764  1.00 92.31           O  
ATOM   3129  N   ALA A 416      26.439 -13.249  -9.159  1.00 94.81           N  
ATOM   3130  CA  ALA A 416      25.079 -13.126  -8.627  1.00 94.81           C  
ATOM   3131  C   ALA A 416      24.937 -13.623  -7.175  1.00 94.81           C  
ATOM   3132  CB  ALA A 416      24.129 -13.880  -9.562  1.00 94.81           C  
ATOM   3133  O   ALA A 416      24.127 -13.100  -6.417  1.00 94.81           O  
ATOM   3134  N   ALA A 417      25.730 -14.617  -6.759  1.00 97.06           N  
ATOM   3135  CA  ALA A 417      25.629 -15.185  -5.413  1.00 97.06           C  
ATOM   3136  C   ALA A 417      25.974 -14.158  -4.322  1.00 97.06           C  
ATOM   3137  CB  ALA A 417      26.538 -16.417  -5.330  1.00 97.06           C  
ATOM   3138  O   ALA A 417      25.259 -14.032  -3.331  1.00 97.06           O  
ATOM   3139  N   THR A 418      27.047 -13.394  -4.514  1.00 95.56           N  
ATOM   3140  CA  THR A 418      27.455 -12.328  -3.592  1.00 95.56           C  
ATOM   3141  C   THR A 418      26.500 -11.145  -3.646  1.00 95.56           C  
ATOM   3142  CB  THR A 418      28.876 -11.866  -3.902  1.00 95.56           C  
ATOM   3143  O   THR A 418      26.154 -10.629  -2.586  1.00 95.56           O  
ATOM   3144  CG2 THR A 418      29.894 -12.925  -3.476  1.00 95.56           C  
ATOM   3145  OG1 THR A 418      28.968 -11.711  -5.289  1.00 95.56           O  
ATOM   3146  N   ASN A 419      25.984 -10.786  -4.827  1.00 96.25           N  
ATOM   3147  CA  ASN A 419      24.899  -9.809  -4.952  1.00 96.25           C  
ATOM   3148  C   ASN A 419      23.688 -10.186  -4.069  1.00 96.25           C  
ATOM   3149  CB  ASN A 419      24.505  -9.682  -6.436  1.00 96.25           C  
ATOM   3150  O   ASN A 419      23.210  -9.375  -3.272  1.00 96.25           O  
ATOM   3151  CG  ASN A 419      23.418  -8.641  -6.640  1.00 96.25           C  
ATOM   3152  ND2 ASN A 419      22.645  -8.727  -7.693  1.00 96.25           N  
ATOM   3153  OD1 ASN A 419      23.235  -7.745  -5.841  1.00 96.25           O  
ATOM   3154  N   ILE A 420      23.241 -11.446  -4.133  1.00 97.56           N  
ATOM   3155  CA  ILE A 420      22.117 -11.934  -3.320  1.00 97.56           C  
ATOM   3156  C   ILE A 420      22.454 -11.899  -1.817  1.00 97.56           C  
ATOM   3157  CB  ILE A 420      21.662 -13.334  -3.792  1.00 97.56           C  
ATOM   3158  O   ILE A 420      21.649 -11.454  -1.000  1.00 97.56           O  
ATOM   3159  CG1 ILE A 420      21.027 -13.241  -5.200  1.00 97.56           C  
ATOM   3160  CG2 ILE A 420      20.646 -13.950  -2.808  1.00 97.56           C  
ATOM   3161  CD1 ILE A 420      20.852 -14.601  -5.888  1.00 97.56           C  
ATOM   3162  N   ILE A 421      23.656 -12.329  -1.423  1.00 97.81           N  
ATOM   3163  CA  ILE A 421      24.075 -12.305  -0.011  1.00 97.81           C  
ATOM   3164  C   ILE A 421      24.065 -10.872   0.541  1.00 97.81           C  
ATOM   3165  CB  ILE A 421      25.458 -12.978   0.148  1.00 97.81           C  
ATOM   3166  O   ILE A 421      23.521 -10.631   1.621  1.00 97.81           O  
ATOM   3167  CG1 ILE A 421      25.336 -14.501  -0.090  1.00 97.81           C  
ATOM   3168  CG2 ILE A 421      26.060 -12.720   1.544  1.00 97.81           C  
ATOM   3169  CD1 ILE A 421      26.683 -15.192  -0.344  1.00 97.81           C  
ATOM   3170  N   TYR A 422      24.637  -9.919  -0.200  1.00 97.81           N  
ATOM   3171  CA  TYR A 422      24.718  -8.523   0.227  1.00 97.81           C  
ATOM   3172  C   TYR A 422      23.342  -7.851   0.270  1.00 97.81           C  
ATOM   3173  CB  TYR A 422      25.697  -7.752  -0.670  1.00 97.81           C  
ATOM   3174  O   TYR A 422      23.057  -7.141   1.234  1.00 97.81           O  
ATOM   3175  CG  TYR A 422      27.134  -7.804  -0.182  1.00 97.81           C  
ATOM   3176  CD1 TYR A 422      27.718  -6.655   0.386  1.00 97.81           C  
ATOM   3177  CD2 TYR A 422      27.884  -8.992  -0.281  1.00 97.81           C  
ATOM   3178  CE1 TYR A 422      29.050  -6.686   0.838  1.00 97.81           C  
ATOM   3179  CE2 TYR A 422      29.217  -9.030   0.169  1.00 97.81           C  
ATOM   3180  OH  TYR A 422      31.091  -7.910   1.152  1.00 97.81           O  
ATOM   3181  CZ  TYR A 422      29.802  -7.875   0.725  1.00 97.81           C  
ATOM   3182  N   GLY A 423      22.468  -8.109  -0.706  1.00 97.12           N  
ATOM   3183  CA  GLY A 423      21.114  -7.548  -0.707  1.00 97.12           C  
ATOM   3184  C   GLY A 423      20.230  -8.080   0.422  1.00 97.12           C  
ATOM   3185  O   GLY A 423      19.528  -7.297   1.066  1.00 97.12           O  
ATOM   3186  N   LEU A 424      20.306  -9.378   0.746  1.00 98.12           N  
ATOM   3187  CA  LEU A 424      19.591  -9.947   1.900  1.00 98.12           C  
ATOM   3188  C   LEU A 424      20.115  -9.375   3.225  1.00 98.12           C  
ATOM   3189  CB  LEU A 424      19.719 -11.482   1.897  1.00 98.12           C  
ATOM   3190  O   LEU A 424      19.334  -8.958   4.082  1.00 98.12           O  
ATOM   3191  CG  LEU A 424      18.903 -12.196   0.806  1.00 98.12           C  
ATOM   3192  CD1 LEU A 424      19.271 -13.682   0.793  1.00 98.12           C  
ATOM   3193  CD2 LEU A 424      17.395 -12.095   1.049  1.00 98.12           C  
ATOM   3194  N   ALA A 425      21.441  -9.300   3.385  1.00 98.19           N  
ATOM   3195  CA  ALA A 425      22.054  -8.707   4.572  1.00 98.19           C  
ATOM   3196  C   ALA A 425      21.672  -7.225   4.741  1.00 98.19           C  
ATOM   3197  CB  ALA A 425      23.573  -8.892   4.478  1.00 98.19           C  
ATOM   3198  O   ALA A 425      21.408  -6.778   5.863  1.00 98.19           O  
ATOM   3199  N   LEU A 426      21.601  -6.472   3.636  1.00 98.06           N  
ATOM   3200  CA  LEU A 426      21.135  -5.087   3.615  1.00 98.06           C  
ATOM   3201  C   LEU A 426      19.690  -4.983   4.112  1.00 98.06           C  
ATOM   3202  CB  LEU A 426      21.342  -4.512   2.200  1.00 98.06           C  
ATOM   3203  O   LEU A 426      19.426  -4.176   5.005  1.00 98.06           O  
ATOM   3204  CG  LEU A 426      20.926  -3.038   2.032  1.00 98.06           C  
ATOM   3205  CD1 LEU A 426      21.640  -2.436   0.826  1.00 98.06           C  
ATOM   3206  CD2 LEU A 426      19.420  -2.857   1.814  1.00 98.06           C  
ATOM   3207  N   GLY A 427      18.776  -5.817   3.607  1.00 96.94           N  
ATOM   3208  CA  GLY A 427      17.376  -5.824   4.042  1.00 96.94           C  
ATOM   3209  C   GLY A 427      17.225  -6.102   5.530  1.00 96.94           C  
ATOM   3210  O   GLY A 427      16.558  -5.338   6.231  1.00 96.94           O  
ATOM   3211  N   TYR A 428      17.903  -7.128   6.051  1.00 98.12           N  
ATOM   3212  CA  TYR A 428      17.872  -7.442   7.485  1.00 98.12           C  
ATOM   3213  C   TYR A 428      18.411  -6.294   8.342  1.00 98.12           C  
ATOM   3214  CB  TYR A 428      18.664  -8.730   7.754  1.00 98.12           C  
ATOM   3215  O   TYR A 428      17.818  -5.946   9.364  1.00 98.12           O  
ATOM   3216  CG  TYR A 428      18.176  -9.977   7.035  1.00 98.12           C  
ATOM   3217  CD1 TYR A 428      16.816 -10.140   6.696  1.00 98.12           C  
ATOM   3218  CD2 TYR A 428      19.099 -10.994   6.720  1.00 98.12           C  
ATOM   3219  CE1 TYR A 428      16.388 -11.295   6.020  1.00 98.12           C  
ATOM   3220  CE2 TYR A 428      18.671 -12.159   6.054  1.00 98.12           C  
ATOM   3221  OH  TYR A 428      16.890 -13.425   5.056  1.00 98.12           O  
ATOM   3222  CZ  TYR A 428      17.313 -12.306   5.698  1.00 98.12           C  
ATOM   3223  N   LYS A 429      19.493  -5.642   7.902  1.00 97.62           N  
ATOM   3224  CA  LYS A 429      20.046  -4.464   8.582  1.00 97.62           C  
ATOM   3225  C   LYS A 429      19.095  -3.264   8.528  1.00 97.62           C  
ATOM   3226  CB  LYS A 429      21.407  -4.150   7.952  1.00 97.62           C  
ATOM   3227  O   LYS A 429      19.004  -2.518   9.504  1.00 97.62           O  
ATOM   3228  CG  LYS A 429      22.142  -3.022   8.685  1.00 97.62           C  
ATOM   3229  CD  LYS A 429      23.503  -2.798   8.021  1.00 97.62           C  
ATOM   3230  CE  LYS A 429      24.242  -1.639   8.695  1.00 97.62           C  
ATOM   3231  NZ  LYS A 429      25.530  -1.380   8.005  1.00 97.62           N  
ATOM   3232  N   SER A 430      18.380  -3.086   7.419  1.00 96.56           N  
ATOM   3233  CA  SER A 430      17.476  -1.950   7.212  1.00 96.56           C  
ATOM   3234  C   SER A 430      16.286  -1.937   8.179  1.00 96.56           C  
ATOM   3235  CB  SER A 430      16.997  -1.906   5.758  1.00 96.56           C  
ATOM   3236  O   SER A 430      15.779  -0.865   8.495  1.00 96.56           O  
ATOM   3237  OG  SER A 430      15.953  -2.832   5.538  1.00 96.56           O  
ATOM   3238  N   ALA A 431      15.883  -3.096   8.716  1.00 95.62           N  
ATOM   3239  CA  ALA A 431      14.764  -3.209   9.650  1.00 95.62           C  
ATOM   3240  C   ALA A 431      15.070  -2.674  11.063  1.00 95.62           C  
ATOM   3241  CB  ALA A 431      14.312  -4.675   9.678  1.00 95.62           C  
ATOM   3242  O   ALA A 431      14.148  -2.320  11.795  1.00 95.62           O  
ATOM   3243  N   ILE A 432      16.342  -2.550  11.456  1.00 96.88           N  
ATOM   3244  CA  ILE A 432      16.733  -2.222  12.840  1.00 96.88           C  
ATOM   3245  C   ILE A 432      16.161  -0.871  13.296  1.00 96.88           C  
ATOM   3246  CB  ILE A 432      18.275  -2.255  12.977  1.00 96.88           C  
ATOM   3247  O   ILE A 432      15.528  -0.780  14.352  1.00 96.88           O  
ATOM   3248  CG1 ILE A 432      18.810  -3.680  12.696  1.00 96.88           C  
ATOM   3249  CG2 ILE A 432      18.722  -1.777  14.374  1.00 96.88           C  
ATOM   3250  CD1 ILE A 432      20.339  -3.763  12.596  1.00 96.88           C  
ATOM   3251  N   ILE A 433      16.379   0.189  12.511  1.00 96.56           N  
ATOM   3252  CA  ILE A 433      15.950   1.542  12.893  1.00 96.56           C  
ATOM   3253  C   ILE A 433      14.421   1.670  12.821  1.00 96.56           C  
ATOM   3254  CB  ILE A 433      16.693   2.656  12.120  1.00 96.56           C  
ATOM   3255  O   ILE A 433      13.845   2.096  13.821  1.00 96.56           O  
ATOM   3256  CG1 ILE A 433      18.225   2.540  12.279  1.00 96.56           C  
ATOM   3257  CG2 ILE A 433      16.190   4.034  12.589  1.00 96.56           C  
ATOM   3258  CD1 ILE A 433      19.012   3.480  11.354  1.00 96.56           C  
ATOM   3259  N   PRO A 434      13.730   1.266  11.734  1.00 95.06           N  
ATOM   3260  CA  PRO A 434      12.273   1.342  11.672  1.00 95.06           C  
ATOM   3261  C   PRO A 434      11.577   0.595  12.814  1.00 95.06           C  
ATOM   3262  CB  PRO A 434      11.896   0.759  10.309  1.00 95.06           C  
ATOM   3263  O   PRO A 434      10.675   1.151  13.433  1.00 95.06           O  
ATOM   3264  CG  PRO A 434      13.112   1.068   9.446  1.00 95.06           C  
ATOM   3265  CD  PRO A 434      14.235   0.816  10.444  1.00 95.06           C  
ATOM   3266  N   ILE A 435      12.035  -0.612  13.169  1.00 95.25           N  
ATOM   3267  CA  ILE A 435      11.472  -1.371  14.298  1.00 95.25           C  
ATOM   3268  C   ILE A 435      11.697  -0.646  15.626  1.00 95.25           C  
ATOM   3269  CB  ILE A 435      12.057  -2.800  14.325  1.00 95.25           C  
ATOM   3270  O   ILE A 435      10.784  -0.570  16.447  1.00 95.25           O  
ATOM   3271  CG1 ILE A 435      11.630  -3.613  13.082  1.00 95.25           C  
ATOM   3272  CG2 ILE A 435      11.678  -3.559  15.611  1.00 95.25           C  
ATOM   3273  CD1 ILE A 435      10.137  -3.903  12.959  1.00 95.25           C  
ATOM   3274  N   THR A 436      12.876  -0.055  15.826  1.00 96.31           N  
ATOM   3275  CA  THR A 436      13.164   0.746  17.025  1.00 96.31           C  
ATOM   3276  C   THR A 436      12.240   1.963  17.116  1.00 96.31           C  
ATOM   3277  CB  THR A 436      14.631   1.197  17.041  1.00 96.31           C  
ATOM   3278  O   THR A 436      11.700   2.251  18.182  1.00 96.31           O  
ATOM   3279  CG2 THR A 436      14.996   1.935  18.328  1.00 96.31           C  
ATOM   3280  OG1 THR A 436      15.491   0.083  16.968  1.00 96.31           O  
ATOM   3281  N   ILE A 437      12.004   2.658  15.999  1.00 95.12           N  
ATOM   3282  CA  ILE A 437      11.100   3.813  15.935  1.00 95.12           C  
ATOM   3283  C   ILE A 437       9.651   3.405  16.211  1.00 95.12           C  
ATOM   3284  CB  ILE A 437      11.253   4.521  14.571  1.00 95.12           C  
ATOM   3285  O   ILE A 437       8.976   4.074  16.991  1.00 95.12           O  
ATOM   3286  CG1 ILE A 437      12.644   5.176  14.407  1.00 95.12           C  
ATOM   3287  CG2 ILE A 437      10.155   5.567  14.326  1.00 95.12           C  
ATOM   3288  CD1 ILE A 437      12.996   6.280  15.412  1.00 95.12           C  
ATOM   3289  N   ILE A 438       9.187   2.289  15.642  1.00 92.75           N  
ATOM   3290  CA  ILE A 438       7.853   1.746  15.927  1.00 92.75           C  
ATOM   3291  C   ILE A 438       7.742   1.391  17.415  1.00 92.75           C  
ATOM   3292  CB  ILE A 438       7.540   0.547  15.003  1.00 92.75           C  
ATOM   3293  O   ILE A 438       6.770   1.781  18.053  1.00 92.75           O  
ATOM   3294  CG1 ILE A 438       7.412   1.014  13.532  1.00 92.75           C  
ATOM   3295  CG2 ILE A 438       6.238  -0.162  15.425  1.00 92.75           C  
ATOM   3296  CD1 ILE A 438       7.513  -0.136  12.521  1.00 92.75           C  
ATOM   3297  N   ALA A 439       8.747   0.740  18.009  1.00 94.62           N  
ATOM   3298  CA  ALA A 439       8.752   0.416  19.437  1.00 94.62           C  
ATOM   3299  C   ALA A 439       8.693   1.671  20.328  1.00 94.62           C  
ATOM   3300  CB  ALA A 439       9.989  -0.436  19.744  1.00 94.62           C  
ATOM   3301  O   ALA A 439       7.943   1.694  21.305  1.00 94.62           O  
ATOM   3302  N   ILE A 440       9.423   2.735  19.971  1.00 95.00           N  
ATOM   3303  CA  ILE A 440       9.343   4.036  20.653  1.00 95.00           C  
ATOM   3304  C   ILE A 440       7.941   4.634  20.502  1.00 95.00           C  
ATOM   3305  CB  ILE A 440      10.435   5.002  20.132  1.00 95.00           C  
ATOM   3306  O   ILE A 440       7.372   5.094  21.490  1.00 95.00           O  
ATOM   3307  CG1 ILE A 440      11.833   4.519  20.583  1.00 95.00           C  
ATOM   3308  CG2 ILE A 440      10.201   6.443  20.635  1.00 95.00           C  
ATOM   3309  CD1 ILE A 440      12.988   5.190  19.828  1.00 95.00           C  
ATOM   3310  N   ALA A 441       7.360   4.602  19.301  1.00 94.12           N  
ATOM   3311  CA  ALA A 441       6.018   5.121  19.055  1.00 94.12           C  
ATOM   3312  C   ALA A 441       4.951   4.380  19.867  1.00 94.12           C  
ATOM   3313  CB  ALA A 441       5.735   5.091  17.549  1.00 94.12           C  
ATOM   3314  O   ALA A 441       4.089   5.015  20.476  1.00 94.12           O  
ATOM   3315  N   VAL A 442       5.063   3.053  19.954  1.00 92.00           N  
ATOM   3316  CA  VAL A 442       4.214   2.224  20.811  1.00 92.00           C  
ATOM   3317  C   VAL A 442       4.400   2.594  22.278  1.00 92.00           C  
ATOM   3318  CB  VAL A 442       4.488   0.728  20.575  1.00 92.00           C  
ATOM   3319  O   VAL A 442       3.416   2.885  22.951  1.00 92.00           O  
ATOM   3320  CG1 VAL A 442       3.757  -0.145  21.603  1.00 92.00           C  
ATOM   3321  CG2 VAL A 442       4.018   0.328  19.172  1.00 92.00           C  
ATOM   3322  N   TYR A 443       5.637   2.634  22.777  1.00 92.94           N  
ATOM   3323  CA  TYR A 443       5.913   2.944  24.180  1.00 92.94           C  
ATOM   3324  C   TYR A 443       5.401   4.333  24.574  1.00 92.94           C  
ATOM   3325  CB  TYR A 443       7.419   2.828  24.444  1.00 92.94           C  
ATOM   3326  O   TYR A 443       4.713   4.479  25.586  1.00 92.94           O  
ATOM   3327  CG  TYR A 443       7.808   3.232  25.853  1.00 92.94           C  
ATOM   3328  CD1 TYR A 443       8.328   4.518  26.102  1.00 92.94           C  
ATOM   3329  CD2 TYR A 443       7.603   2.337  26.920  1.00 92.94           C  
ATOM   3330  CE1 TYR A 443       8.651   4.908  27.415  1.00 92.94           C  
ATOM   3331  CE2 TYR A 443       7.929   2.722  28.235  1.00 92.94           C  
ATOM   3332  OH  TYR A 443       8.768   4.373  29.754  1.00 92.94           O  
ATOM   3333  CZ  TYR A 443       8.454   4.007  28.484  1.00 92.94           C  
ATOM   3334  N   VAL A 444       5.695   5.359  23.771  1.00 93.12           N  
ATOM   3335  CA  VAL A 444       5.273   6.736  24.052  1.00 93.12           C  
ATOM   3336  C   VAL A 444       3.757   6.875  23.931  1.00 93.12           C  
ATOM   3337  CB  VAL A 444       6.006   7.752  23.158  1.00 93.12           C  
ATOM   3338  O   VAL A 444       3.135   7.434  24.834  1.00 93.12           O  
ATOM   3339  CG1 VAL A 444       5.495   9.174  23.429  1.00 93.12           C  
ATOM   3340  CG2 VAL A 444       7.515   7.752  23.446  1.00 93.12           C  
ATOM   3341  N   GLY A 445       3.144   6.326  22.879  1.00 92.25           N  
ATOM   3342  CA  GLY A 445       1.690   6.352  22.706  1.00 92.25           C  
ATOM   3343  C   GLY A 445       0.966   5.657  23.860  1.00 92.25           C  
ATOM   3344  O   GLY A 445       0.092   6.248  24.496  1.00 92.25           O  
ATOM   3345  N   PHE A 446       1.393   4.438  24.195  1.00 89.62           N  
ATOM   3346  CA  PHE A 446       0.785   3.630  25.249  1.00 89.62           C  
ATOM   3347  C   PHE A 446       0.978   4.240  26.644  1.00 89.62           C  
ATOM   3348  CB  PHE A 446       1.330   2.199  25.165  1.00 89.62           C  
ATOM   3349  O   PHE A 446       0.029   4.313  27.422  1.00 89.62           O  
ATOM   3350  CG  PHE A 446       0.497   1.172  25.906  1.00 89.62           C  
ATOM   3351  CD1 PHE A 446       0.526   1.105  27.311  1.00 89.62           C  
ATOM   3352  CD2 PHE A 446      -0.290   0.255  25.183  1.00 89.62           C  
ATOM   3353  CE1 PHE A 446      -0.240   0.139  27.987  1.00 89.62           C  
ATOM   3354  CE2 PHE A 446      -1.038  -0.720  25.867  1.00 89.62           C  
ATOM   3355  CZ  PHE A 446      -1.030  -0.766  27.267  1.00 89.62           C  
ATOM   3356  N   SER A 447       2.177   4.727  26.974  1.00 91.06           N  
ATOM   3357  CA  SER A 447       2.438   5.370  28.275  1.00 91.06           C  
ATOM   3358  C   SER A 447       1.694   6.697  28.453  1.00 91.06           C  
ATOM   3359  CB  SER A 447       3.939   5.590  28.493  1.00 91.06           C  
ATOM   3360  O   SER A 447       1.384   7.080  29.581  1.00 91.06           O  
ATOM   3361  OG  SER A 447       4.498   6.381  27.468  1.00 91.06           O  
ATOM   3362  N   THR A 448       1.378   7.387  27.354  1.00 92.00           N  
ATOM   3363  CA  THR A 448       0.749   8.712  27.384  1.00 92.00           C  
ATOM   3364  C   THR A 448      -0.779   8.647  27.393  1.00 92.00           C  
ATOM   3365  CB  THR A 448       1.251   9.549  26.201  1.00 92.00           C  
ATOM   3366  O   THR A 448      -1.411   9.405  28.130  1.00 92.00           O  
ATOM   3367  CG2 THR A 448       0.693  10.963  26.199  1.00 92.00           C  
ATOM   3368  OG1 THR A 448       2.648   9.687  26.265  1.00 92.00           O  
ATOM   3369  N   ALA A 449      -1.377   7.773  26.577  1.00 91.25           N  
ATOM   3370  CA  ALA A 449      -2.830   7.688  26.399  1.00 91.25           C  
ATOM   3371  C   ALA A 449      -3.333   6.251  26.141  1.00 91.25           C  
ATOM   3372  CB  ALA A 449      -3.242   8.683  25.301  1.00 91.25           C  
ATOM   3373  O   ALA A 449      -4.365   6.059  25.494  1.00 91.25           O  
ATOM   3374  N   GLY A 450      -2.609   5.230  26.612  1.00 89.25           N  
ATOM   3375  CA  GLY A 450      -2.973   3.825  26.421  1.00 89.25           C  
ATOM   3376  C   GLY A 450      -3.105   3.445  24.943  1.00 89.25           C  
ATOM   3377  O   GLY A 450      -2.428   3.991  24.068  1.00 89.25           O  
ATOM   3378  N   MET A 451      -4.029   2.532  24.641  1.00 87.19           N  
ATOM   3379  CA  MET A 451      -4.290   2.105  23.260  1.00 87.19           C  
ATOM   3380  C   MET A 451      -4.783   3.241  22.360  1.00 87.19           C  
ATOM   3381  CB  MET A 451      -5.290   0.937  23.248  1.00 87.19           C  
ATOM   3382  O   MET A 451      -4.514   3.223  21.160  1.00 87.19           O  
ATOM   3383  CG  MET A 451      -4.705  -0.331  23.880  1.00 87.19           C  
ATOM   3384  SD  MET A 451      -3.080  -0.819  23.240  1.00 87.19           S  
ATOM   3385  CE  MET A 451      -3.415  -1.234  21.525  1.00 87.19           C  
ATOM   3386  N   TYR A 452      -5.433   4.262  22.928  1.00 91.50           N  
ATOM   3387  CA  TYR A 452      -5.844   5.438  22.164  1.00 91.50           C  
ATOM   3388  C   TYR A 452      -4.628   6.225  21.670  1.00 91.50           C  
ATOM   3389  CB  TYR A 452      -6.760   6.319  23.018  1.00 91.50           C  
ATOM   3390  O   TYR A 452      -4.596   6.646  20.520  1.00 91.50           O  
ATOM   3391  CG  TYR A 452      -7.396   7.462  22.253  1.00 91.50           C  
ATOM   3392  CD1 TYR A 452      -7.154   8.795  22.640  1.00 91.50           C  
ATOM   3393  CD2 TYR A 452      -8.240   7.189  21.158  1.00 91.50           C  
ATOM   3394  CE1 TYR A 452      -7.759   9.855  21.937  1.00 91.50           C  
ATOM   3395  CE2 TYR A 452      -8.819   8.247  20.435  1.00 91.50           C  
ATOM   3396  OH  TYR A 452      -9.156  10.595  20.126  1.00 91.50           O  
ATOM   3397  CZ  TYR A 452      -8.581   9.580  20.822  1.00 91.50           C  
ATOM   3398  N   GLY A 453      -3.582   6.355  22.492  1.00 93.69           N  
ATOM   3399  CA  GLY A 453      -2.323   6.981  22.085  1.00 93.69           C  
ATOM   3400  C   GLY A 453      -1.609   6.226  20.964  1.00 93.69           C  
ATOM   3401  O   GLY A 453      -1.095   6.852  20.040  1.00 93.69           O  
ATOM   3402  N   VAL A 454      -1.628   4.889  20.989  1.00 92.19           N  
ATOM   3403  CA  VAL A 454      -1.096   4.061  19.888  1.00 92.19           C  
ATOM   3404  C   VAL A 454      -1.902   4.271  18.602  1.00 92.19           C  
ATOM   3405  CB  VAL A 454      -1.077   2.569  20.271  1.00 92.19           C  
ATOM   3406  O   VAL A 454      -1.318   4.447  17.535  1.00 92.19           O  
ATOM   3407  CG1 VAL A 454      -0.547   1.686  19.135  1.00 92.19           C  
ATOM   3408  CG2 VAL A 454      -0.197   2.325  21.505  1.00 92.19           C  
ATOM   3409  N   ALA A 455      -3.233   4.316  18.699  1.00 93.19           N  
ATOM   3410  CA  ALA A 455      -4.109   4.575  17.558  1.00 93.19           C  
ATOM   3411  C   ALA A 455      -3.893   5.985  16.972  1.00 93.19           C  
ATOM   3412  CB  ALA A 455      -5.553   4.333  18.012  1.00 93.19           C  
ATOM   3413  O   ALA A 455      -3.774   6.147  15.757  1.00 93.19           O  
ATOM   3414  N   LEU A 456      -3.734   6.997  17.831  1.00 95.69           N  
ATOM   3415  CA  LEU A 456      -3.378   8.358  17.424  1.00 95.69           C  
ATOM   3416  C   LEU A 456      -1.992   8.430  16.777  1.00 95.69           C  
ATOM   3417  CB  LEU A 456      -3.429   9.294  18.641  1.00 95.69           C  
ATOM   3418  O   LEU A 456      -1.819   9.179  15.820  1.00 95.69           O  
ATOM   3419  CG  LEU A 456      -4.835   9.664  19.142  1.00 95.69           C  
ATOM   3420  CD1 LEU A 456      -4.667  10.620  20.326  1.00 95.69           C  
ATOM   3421  CD2 LEU A 456      -5.681  10.348  18.066  1.00 95.69           C  
ATOM   3422  N   ALA A 457      -1.018   7.650  17.253  1.00 95.88           N  
ATOM   3423  CA  ALA A 457       0.285   7.540  16.605  1.00 95.88           C  
ATOM   3424  C   ALA A 457       0.167   6.882  15.221  1.00 95.88           C  
ATOM   3425  CB  ALA A 457       1.254   6.789  17.525  1.00 95.88           C  
ATOM   3426  O   ALA A 457       0.764   7.373  14.268  1.00 95.88           O  
ATOM   3427  N   ALA A 458      -0.650   5.835  15.067  1.00 93.44           N  
ATOM   3428  CA  ALA A 458      -0.919   5.223  13.763  1.00 93.44           C  
ATOM   3429  C   ALA A 458      -1.521   6.235  12.772  1.00 93.44           C  
ATOM   3430  CB  ALA A 458      -1.863   4.029  13.962  1.00 93.44           C  
ATOM   3431  O   ALA A 458      -1.090   6.333  11.623  1.00 93.44           O  
ATOM   3432  N   LEU A 459      -2.481   7.038  13.234  1.00 93.44           N  
ATOM   3433  CA  LEU A 459      -3.114   8.064  12.412  1.00 93.44           C  
ATOM   3434  C   LEU A 459      -2.192   9.260  12.145  1.00 93.44           C  
ATOM   3435  CB  LEU A 459      -4.404   8.490  13.112  1.00 93.44           C  
ATOM   3436  O   LEU A 459      -2.239   9.836  11.065  1.00 93.44           O  
ATOM   3437  CG  LEU A 459      -5.328   9.327  12.218  1.00 93.44           C  
ATOM   3438  CD1 LEU A 459      -5.853   8.555  11.006  1.00 93.44           C  
ATOM   3439  CD2 LEU A 459      -6.520   9.713  13.072  1.00 93.44           C  
ATOM   3440  N   GLY A 460      -1.331   9.614  13.100  1.00 94.44           N  
ATOM   3441  CA  GLY A 460      -0.278  10.610  12.918  1.00 94.44           C  
ATOM   3442  C   GLY A 460       0.742  10.176  11.878  1.00 94.44           C  
ATOM   3443  O   GLY A 460       1.127  10.986  11.040  1.00 94.44           O  
ATOM   3444  N   PHE A 461       1.094   8.888  11.872  1.00 92.19           N  
ATOM   3445  CA  PHE A 461       1.904   8.278  10.826  1.00 92.19           C  
ATOM   3446  C   PHE A 461       1.253   8.539   9.465  1.00 92.19           C  
ATOM   3447  CB  PHE A 461       2.093   6.783  11.134  1.00 92.19           C  
ATOM   3448  O   PHE A 461       1.899   9.118   8.611  1.00 92.19           O  
ATOM   3449  CG  PHE A 461       3.344   6.168  10.556  1.00 92.19           C  
ATOM   3450  CD1 PHE A 461       3.442   5.965   9.173  1.00 92.19           C  
ATOM   3451  CD2 PHE A 461       4.399   5.763  11.398  1.00 92.19           C  
ATOM   3452  CE1 PHE A 461       4.568   5.329   8.649  1.00 92.19           C  
ATOM   3453  CE2 PHE A 461       5.527   5.115  10.863  1.00 92.19           C  
ATOM   3454  CZ  PHE A 461       5.604   4.878   9.480  1.00 92.19           C  
ATOM   3455  N   LEU A 462      -0.048   8.262   9.311  1.00 92.38           N  
ATOM   3456  CA  LEU A 462      -0.843   8.510   8.094  1.00 92.38           C  
ATOM   3457  C   LEU A 462      -1.309   9.972   7.909  1.00 92.38           C  
ATOM   3458  CB  LEU A 462      -2.050   7.553   8.098  1.00 92.38           C  
ATOM   3459  O   LEU A 462      -2.053  10.269   6.972  1.00 92.38           O  
ATOM   3460  CG  LEU A 462      -1.690   6.057   8.079  1.00 92.38           C  
ATOM   3461  CD1 LEU A 462      -2.954   5.234   8.278  1.00 92.38           C  
ATOM   3462  CD2 LEU A 462      -1.050   5.631   6.761  1.00 92.38           C  
ATOM   3463  N   GLY A 463      -0.893  10.907   8.768  1.00 90.88           N  
ATOM   3464  CA  GLY A 463      -1.440  12.268   8.810  1.00 90.88           C  
ATOM   3465  C   GLY A 463      -1.189  13.072   7.532  1.00 90.88           C  
ATOM   3466  O   GLY A 463      -1.935  13.994   7.222  1.00 90.88           O  
ATOM   3467  N   THR A 464      -0.171  12.702   6.757  1.00 94.06           N  
ATOM   3468  CA  THR A 464       0.198  13.328   5.477  1.00 94.06           C  
ATOM   3469  C   THR A 464       0.015  12.375   4.294  1.00 94.06           C  
ATOM   3470  CB  THR A 464       1.621  13.899   5.547  1.00 94.06           C  
ATOM   3471  O   THR A 464       0.736  12.470   3.300  1.00 94.06           O  
ATOM   3472  CG2 THR A 464       1.701  15.034   6.570  1.00 94.06           C  
ATOM   3473  OG1 THR A 464       2.524  12.895   5.945  1.00 94.06           O  
ATOM   3474  N   LEU A 465      -0.955  11.456   4.387  1.00 94.19           N  
ATOM   3475  CA  LEU A 465      -1.156  10.383   3.409  1.00 94.19           C  
ATOM   3476  C   LEU A 465      -1.287  10.877   1.961  1.00 94.19           C  
ATOM   3477  CB  LEU A 465      -2.389   9.556   3.816  1.00 94.19           C  
ATOM   3478  O   LEU A 465      -0.741  10.247   1.063  1.00 94.19           O  
ATOM   3479  CG  LEU A 465      -2.707   8.402   2.852  1.00 94.19           C  
ATOM   3480  CD1 LEU A 465      -1.561   7.396   2.788  1.00 94.19           C  
ATOM   3481  CD2 LEU A 465      -3.972   7.680   3.301  1.00 94.19           C  
ATOM   3482  N   ALA A 466      -1.956  12.009   1.719  1.00 95.38           N  
ATOM   3483  CA  ALA A 466      -2.104  12.549   0.365  1.00 95.38           C  
ATOM   3484  C   ALA A 466      -0.746  12.873  -0.290  1.00 95.38           C  
ATOM   3485  CB  ALA A 466      -3.020  13.777   0.417  1.00 95.38           C  
ATOM   3486  O   ALA A 466      -0.556  12.590  -1.470  1.00 95.38           O  
ATOM   3487  N   THR A 467       0.209  13.410   0.479  1.00 94.88           N  
ATOM   3488  CA  THR A 467       1.592  13.635   0.025  1.00 94.88           C  
ATOM   3489  C   THR A 467       2.322  12.313  -0.197  1.00 94.88           C  
ATOM   3490  CB  THR A 467       2.377  14.476   1.047  1.00 94.88           C  
ATOM   3491  O   THR A 467       2.974  12.150  -1.224  1.00 94.88           O  
ATOM   3492  CG2 THR A 467       3.824  14.765   0.646  1.00 94.88           C  
ATOM   3493  OG1 THR A 467       1.757  15.727   1.233  1.00 94.88           O  
ATOM   3494  N   CYS A 468       2.194  11.363   0.735  1.00 92.38           N  
ATOM   3495  CA  CYS A 468       2.836  10.051   0.630  1.00 92.38           C  
ATOM   3496  C   CYS A 468       2.381   9.303  -0.629  1.00 92.38           C  
ATOM   3497  CB  CYS A 468       2.554   9.248   1.905  1.00 92.38           C  
ATOM   3498  O   CYS A 468       3.215   8.876  -1.412  1.00 92.38           O  
ATOM   3499  SG  CYS A 468       3.328  10.078   3.323  1.00 92.38           S  
ATOM   3500  N   LEU A 469       1.074   9.248  -0.893  1.00 93.38           N  
ATOM   3501  CA  LEU A 469       0.531   8.667  -2.123  1.00 93.38           C  
ATOM   3502  C   LEU A 469       1.005   9.403  -3.381  1.00 93.38           C  
ATOM   3503  CB  LEU A 469      -1.002   8.704  -2.043  1.00 93.38           C  
ATOM   3504  O   LEU A 469       1.259   8.769  -4.397  1.00 93.38           O  
ATOM   3505  CG  LEU A 469      -1.603   7.556  -1.220  1.00 93.38           C  
ATOM   3506  CD1 LEU A 469      -3.083   7.825  -0.948  1.00 93.38           C  
ATOM   3507  CD2 LEU A 469      -1.527   6.248  -2.001  1.00 93.38           C  
ATOM   3508  N   ALA A 470       1.144  10.731  -3.326  1.00 94.12           N  
ATOM   3509  CA  ALA A 470       1.599  11.503  -4.478  1.00 94.12           C  
ATOM   3510  C   ALA A 470       3.032  11.151  -4.902  1.00 94.12           C  
ATOM   3511  CB  ALA A 470       1.467  13.000  -4.175  1.00 94.12           C  
ATOM   3512  O   ALA A 470       3.299  11.044  -6.097  1.00 94.12           O  
ATOM   3513  N   ILE A 471       3.941  10.977  -3.937  1.00 92.31           N  
ATOM   3514  CA  ILE A 471       5.333  10.587  -4.212  1.00 92.31           C  
ATOM   3515  C   ILE A 471       5.468   9.099  -4.553  1.00 92.31           C  
ATOM   3516  CB  ILE A 471       6.282  10.973  -3.053  1.00 92.31           C  
ATOM   3517  O   ILE A 471       6.385   8.732  -5.279  1.00 92.31           O  
ATOM   3518  CG1 ILE A 471       5.948  10.254  -1.730  1.00 92.31           C  
ATOM   3519  CG2 ILE A 471       6.297  12.501  -2.864  1.00 92.31           C  
ATOM   3520  CD1 ILE A 471       6.964  10.460  -0.604  1.00 92.31           C  
ATOM   3521  N   ASP A 472       4.572   8.258  -4.043  1.00 91.81           N  
ATOM   3522  CA  ASP A 472       4.583   6.812  -4.269  1.00 91.81           C  
ATOM   3523  C   ASP A 472       4.135   6.493  -5.706  1.00 91.81           C  
ATOM   3524  CB  ASP A 472       3.688   6.181  -3.185  1.00 91.81           C  
ATOM   3525  O   ASP A 472       4.893   5.963  -6.512  1.00 91.81           O  
ATOM   3526  CG  ASP A 472       3.973   4.720  -2.878  1.00 91.81           C  
ATOM   3527  OD1 ASP A 472       4.845   4.136  -3.543  1.00 91.81           O  
ATOM   3528  OD2 ASP A 472       3.370   4.218  -1.899  1.00 91.81           O  
ATOM   3529  N   VAL A 473       2.958   6.998  -6.092  1.00 92.50           N  
ATOM   3530  CA  VAL A 473       2.355   6.808  -7.427  1.00 92.50           C  
ATOM   3531  C   VAL A 473       3.141   7.519  -8.532  1.00 92.50           C  
ATOM   3532  CB  VAL A 473       0.902   7.308  -7.396  1.00 92.50           C  
ATOM   3533  O   VAL A 473       3.052   7.150  -9.701  1.00 92.50           O  
ATOM   3534  CG1 VAL A 473       0.175   7.196  -8.743  1.00 92.50           C  
ATOM   3535  CG2 VAL A 473       0.072   6.540  -6.363  1.00 92.50           C  
ATOM   3536  N   TYR A 474       3.936   8.532  -8.178  1.00 93.25           N  
ATOM   3537  CA  TYR A 474       4.879   9.157  -9.103  1.00 93.25           C  
ATOM   3538  C   TYR A 474       5.840   8.129  -9.729  1.00 93.25           C  
ATOM   3539  CB  TYR A 474       5.628  10.272  -8.356  1.00 93.25           C  
ATOM   3540  O   TYR A 474       6.133   8.254 -10.915  1.00 93.25           O  
ATOM   3541  CG  TYR A 474       6.926  10.715  -8.995  1.00 93.25           C  
ATOM   3542  CD1 TYR A 474       8.118  10.037  -8.680  1.00 93.25           C  
ATOM   3543  CD2 TYR A 474       6.936  11.766  -9.930  1.00 93.25           C  
ATOM   3544  CE1 TYR A 474       9.313  10.375  -9.333  1.00 93.25           C  
ATOM   3545  CE2 TYR A 474       8.139  12.138 -10.559  1.00 93.25           C  
ATOM   3546  OH  TYR A 474      10.486  11.731 -10.883  1.00 93.25           O  
ATOM   3547  CZ  TYR A 474       9.321  11.423 -10.271  1.00 93.25           C  
ATOM   3548  N   GLY A 475       6.283   7.116  -8.972  1.00 92.19           N  
ATOM   3549  CA  GLY A 475       7.239   6.111  -9.446  1.00 92.19           C  
ATOM   3550  C   GLY A 475       6.720   5.293 -10.632  1.00 92.19           C  
ATOM   3551  O   GLY A 475       7.261   5.454 -11.724  1.00 92.19           O  
ATOM   3552  N   PRO A 476       5.622   4.527 -10.480  1.00 93.12           N  
ATOM   3553  CA  PRO A 476       5.056   3.719 -11.567  1.00 93.12           C  
ATOM   3554  C   PRO A 476       4.694   4.524 -12.825  1.00 93.12           C  
ATOM   3555  CB  PRO A 476       3.810   3.063 -10.962  1.00 93.12           C  
ATOM   3556  O   PRO A 476       4.771   4.025 -13.946  1.00 93.12           O  
ATOM   3557  CG  PRO A 476       4.148   2.960  -9.477  1.00 93.12           C  
ATOM   3558  CD  PRO A 476       4.948   4.231  -9.222  1.00 93.12           C  
ATOM   3559  N   ILE A 477       4.321   5.802 -12.666  1.00 95.56           N  
ATOM   3560  CA  ILE A 477       4.054   6.690 -13.807  1.00 95.56           C  
ATOM   3561  C   ILE A 477       5.336   6.988 -14.591  1.00 95.56           C  
ATOM   3562  CB  ILE A 477       3.371   7.997 -13.340  1.00 95.56           C  
ATOM   3563  O   ILE A 477       5.307   7.075 -15.822  1.00 95.56           O  
ATOM   3564  CG1 ILE A 477       1.962   7.691 -12.791  1.00 95.56           C  
ATOM   3565  CG2 ILE A 477       3.293   9.024 -14.494  1.00 95.56           C  
ATOM   3566  CD1 ILE A 477       1.330   8.864 -12.033  1.00 95.56           C  
ATOM   3567  N   CYS A 478       6.447   7.203 -13.887  1.00 94.31           N  
ATOM   3568  CA  CYS A 478       7.748   7.471 -14.487  1.00 94.31           C  
ATOM   3569  C   CYS A 478       8.354   6.228 -15.138  1.00 94.31           C  
ATOM   3570  CB  CYS A 478       8.674   8.064 -13.422  1.00 94.31           C  
ATOM   3571  O   CYS A 478       8.904   6.359 -16.231  1.00 94.31           O  
ATOM   3572  SG  CYS A 478       8.142   9.769 -13.096  1.00 94.31           S  
ATOM   3573  N   ASP A 479       8.178   5.062 -14.522  1.00 92.44           N  
ATOM   3574  CA  ASP A 479       8.604   3.771 -15.065  1.00 92.44           C  
ATOM   3575  C   ASP A 479       7.936   3.498 -16.425  1.00 92.44           C  
ATOM   3576  CB  ASP A 479       8.265   2.697 -14.023  1.00 92.44           C  
ATOM   3577  O   ASP A 479       8.575   3.486 -17.481  1.00 92.44           O  
ATOM   3578  CG  ASP A 479       8.852   1.332 -14.374  1.00 92.44           C  
ATOM   3579  OD1 ASP A 479       9.558   1.259 -15.405  1.00 92.44           O  
ATOM   3580  OD2 ASP A 479       8.556   0.409 -13.594  1.00 92.44           O  
ATOM   3581  N   ASN A 480       6.599   3.523 -16.452  1.00 94.06           N  
ATOM   3582  CA  ASN A 480       5.838   3.411 -17.697  1.00 94.06           C  
ATOM   3583  C   ASN A 480       6.177   4.505 -18.718  1.00 94.06           C  
ATOM   3584  CB  ASN A 480       4.352   3.523 -17.362  1.00 94.06           C  
ATOM   3585  O   ASN A 480       6.106   4.272 -19.926  1.00 94.06           O  
ATOM   3586  CG  ASN A 480       3.663   2.208 -17.128  1.00 94.06           C  
ATOM   3587  ND2 ASN A 480       4.231   1.305 -16.380  1.00 94.06           N  
ATOM   3588  OD1 ASN A 480       2.555   2.033 -17.623  1.00 94.06           O  
ATOM   3589  N   ALA A 481       6.498   5.723 -18.271  1.00 95.12           N  
ATOM   3590  CA  ALA A 481       6.903   6.779 -19.191  1.00 95.12           C  
ATOM   3591  C   ALA A 481       8.222   6.438 -19.903  1.00 95.12           C  
ATOM   3592  CB  ALA A 481       6.993   8.117 -18.454  1.00 95.12           C  
ATOM   3593  O   ALA A 481       8.368   6.784 -21.082  1.00 95.12           O  
ATOM   3594  N   GLY A 482       9.140   5.761 -19.207  1.00 92.94           N  
ATOM   3595  CA  GLY A 482      10.352   5.178 -19.771  1.00 92.94           C  
ATOM   3596  C   GLY A 482      10.036   4.041 -20.734  1.00 92.94           C  
ATOM   3597  O   GLY A 482      10.511   4.082 -21.873  1.00 92.94           O  
ATOM   3598  N   GLY A 483       9.193   3.084 -20.337  1.00 92.50           N  
ATOM   3599  CA  GLY A 483       8.791   1.965 -21.199  1.00 92.50           C  
ATOM   3600  C   GLY A 483       8.154   2.429 -22.512  1.00 92.50           C  
ATOM   3601  O   GLY A 483       8.540   1.997 -23.598  1.00 92.50           O  
ATOM   3602  N   ILE A 484       7.271   3.431 -22.450  1.00 93.38           N  
ATOM   3603  CA  ILE A 484       6.691   4.065 -23.645  1.00 93.38           C  
ATOM   3604  C   ILE A 484       7.769   4.757 -24.492  1.00 93.38           C  
ATOM   3605  CB  ILE A 484       5.567   5.048 -23.243  1.00 93.38           C  
ATOM   3606  O   ILE A 484       7.683   4.719 -25.721  1.00 93.38           O  
ATOM   3607  CG1 ILE A 484       4.377   4.292 -22.608  1.00 93.38           C  
ATOM   3608  CG2 ILE A 484       5.049   5.851 -24.456  1.00 93.38           C  
ATOM   3609  CD1 ILE A 484       3.385   5.209 -21.882  1.00 93.38           C  
ATOM   3610  N   ALA A 485       8.768   5.399 -23.875  1.00 92.19           N  
ATOM   3611  CA  ALA A 485       9.844   6.063 -24.609  1.00 92.19           C  
ATOM   3612  C   ALA A 485      10.685   5.069 -25.424  1.00 92.19           C  
ATOM   3613  CB  ALA A 485      10.722   6.872 -23.641  1.00 92.19           C  
ATOM   3614  O   ALA A 485      10.996   5.348 -26.584  1.00 92.19           O  
ATOM   3615  N   GLU A 486      10.995   3.912 -24.839  1.00 91.00           N  
ATOM   3616  CA  GLU A 486      11.765   2.852 -25.492  1.00 91.00           C  
ATOM   3617  C   GLU A 486      10.947   2.156 -26.587  1.00 91.00           C  
ATOM   3618  CB  GLU A 486      12.231   1.847 -24.434  1.00 91.00           C  
ATOM   3619  O   GLU A 486      11.374   2.088 -27.739  1.00 91.00           O  
ATOM   3620  CG  GLU A 486      13.273   0.870 -24.996  1.00 91.00           C  
ATOM   3621  CD  GLU A 486      14.643   1.500 -25.301  1.00 91.00           C  
ATOM   3622  OE1 GLU A 486      15.418   0.889 -26.075  1.00 91.00           O  
ATOM   3623  OE2 GLU A 486      14.931   2.604 -24.775  1.00 91.00           O  
ATOM   3624  N   MET A 487       9.714   1.736 -26.279  1.00 90.12           N  
ATOM   3625  CA  MET A 487       8.835   1.070 -27.247  1.00 90.12           C  
ATOM   3626  C   MET A 487       8.478   1.953 -28.448  1.00 90.12           C  
ATOM   3627  CB  MET A 487       7.536   0.638 -26.566  1.00 90.12           C  
ATOM   3628  O   MET A 487       8.233   1.437 -29.544  1.00 90.12           O  
ATOM   3629  CG  MET A 487       7.678  -0.585 -25.668  1.00 90.12           C  
ATOM   3630  SD  MET A 487       6.060  -1.183 -25.117  1.00 90.12           S  
ATOM   3631  CE  MET A 487       5.761   0.019 -23.800  1.00 90.12           C  
ATOM   3632  N   ALA A 488       8.422   3.275 -28.255  1.00 89.31           N  
ATOM   3633  CA  ALA A 488       8.207   4.247 -29.324  1.00 89.31           C  
ATOM   3634  C   ALA A 488       9.501   4.644 -30.059  1.00 89.31           C  
ATOM   3635  CB  ALA A 488       7.455   5.460 -28.761  1.00 89.31           C  
ATOM   3636  O   ALA A 488       9.421   5.428 -31.007  1.00 89.31           O  
ATOM   3637  N   GLU A 489      10.660   4.104 -29.664  1.00 88.00           N  
ATOM   3638  CA  GLU A 489      11.979   4.387 -30.249  1.00 88.00           C  
ATOM   3639  C   GLU A 489      12.298   5.896 -30.249  1.00 88.00           C  
ATOM   3640  CB  GLU A 489      12.110   3.720 -31.632  1.00 88.00           C  
ATOM   3641  O   GLU A 489      12.726   6.481 -31.252  1.00 88.00           O  
ATOM   3642  CG  GLU A 489      12.027   2.183 -31.585  1.00 88.00           C  
ATOM   3643  CD  GLU A 489      11.808   1.551 -32.969  1.00 88.00           C  
ATOM   3644  OE1 GLU A 489      11.447   0.351 -33.015  1.00 88.00           O  
ATOM   3645  OE2 GLU A 489      11.789   2.266 -33.999  1.00 88.00           O  
ATOM   3646  N   LEU A 490      12.027   6.559 -29.118  1.00 88.12           N  
ATOM   3647  CA  LEU A 490      12.337   7.976 -28.925  1.00 88.12           C  
ATOM   3648  C   LEU A 490      13.854   8.217 -28.816  1.00 88.12           C  
ATOM   3649  CB  LEU A 490      11.580   8.523 -27.695  1.00 88.12           C  
ATOM   3650  O   LEU A 490      14.623   7.295 -28.550  1.00 88.12           O  
ATOM   3651  CG  LEU A 490      10.048   8.529 -27.821  1.00 88.12           C  
ATOM   3652  CD1 LEU A 490       9.416   9.274 -26.650  1.00 88.12           C  
ATOM   3653  CD2 LEU A 490       9.576   9.235 -29.086  1.00 88.12           C  
ATOM   3654  N   PRO A 491      14.324   9.467 -29.009  1.00 88.50           N  
ATOM   3655  CA  PRO A 491      15.729   9.800 -28.793  1.00 88.50           C  
ATOM   3656  C   PRO A 491      16.202   9.423 -27.383  1.00 88.50           C  
ATOM   3657  CB  PRO A 491      15.836  11.311 -29.028  1.00 88.50           C  
ATOM   3658  O   PRO A 491      15.472   9.631 -26.415  1.00 88.50           O  
ATOM   3659  CG  PRO A 491      14.652  11.617 -29.944  1.00 88.50           C  
ATOM   3660  CD  PRO A 491      13.586  10.638 -29.461  1.00 88.50           C  
ATOM   3661  N   ALA A 492      17.454   8.968 -27.265  1.00 87.75           N  
ATOM   3662  CA  ALA A 492      18.043   8.505 -26.003  1.00 87.75           C  
ATOM   3663  C   ALA A 492      17.930   9.522 -24.851  1.00 87.75           C  
ATOM   3664  CB  ALA A 492      19.509   8.137 -26.264  1.00 87.75           C  
ATOM   3665  O   ALA A 492      17.691   9.128 -23.719  1.00 87.75           O  
ATOM   3666  N   GLU A 493      17.980  10.830 -25.136  1.00 88.44           N  
ATOM   3667  CA  GLU A 493      17.800  11.880 -24.118  1.00 88.44           C  
ATOM   3668  C   GLU A 493      16.445  11.783 -23.386  1.00 88.44           C  
ATOM   3669  CB  GLU A 493      17.922  13.261 -24.797  1.00 88.44           C  
ATOM   3670  O   GLU A 493      16.331  12.165 -22.221  1.00 88.44           O  
ATOM   3671  CG  GLU A 493      18.010  14.423 -23.786  1.00 88.44           C  
ATOM   3672  CD  GLU A 493      17.855  15.819 -24.409  1.00 88.44           C  
ATOM   3673  OE1 GLU A 493      17.386  16.725 -23.665  1.00 88.44           O  
ATOM   3674  OE2 GLU A 493      18.151  15.986 -25.608  1.00 88.44           O  
ATOM   3675  N   VAL A 494      15.398  11.287 -24.057  1.00 90.25           N  
ATOM   3676  CA  VAL A 494      14.082  11.080 -23.437  1.00 90.25           C  
ATOM   3677  C   VAL A 494      14.151   9.924 -22.446  1.00 90.25           C  
ATOM   3678  CB  VAL A 494      12.971  10.841 -24.477  1.00 90.25           C  
ATOM   3679  O   VAL A 494      13.691  10.098 -21.318  1.00 90.25           O  
ATOM   3680  CG1 VAL A 494      11.593  10.822 -23.802  1.00 90.25           C  
ATOM   3681  CG2 VAL A 494      12.954  11.955 -25.532  1.00 90.25           C  
ATOM   3682  N   ARG A 495      14.776   8.802 -22.838  1.00 89.88           N  
ATOM   3683  CA  ARG A 495      14.986   7.644 -21.958  1.00 89.88           C  
ATOM   3684  C   ARG A 495      15.889   8.004 -20.778  1.00 89.88           C  
ATOM   3685  CB  ARG A 495      15.503   6.423 -22.747  1.00 89.88           C  
ATOM   3686  O   ARG A 495      15.543   7.691 -19.650  1.00 89.88           O  
ATOM   3687  CG  ARG A 495      15.594   5.131 -21.903  1.00 89.88           C  
ATOM   3688  CD  ARG A 495      14.233   4.559 -21.460  1.00 89.88           C  
ATOM   3689  NE  ARG A 495      14.379   3.487 -20.451  1.00 89.88           N  
ATOM   3690  NH1 ARG A 495      12.428   2.325 -20.830  1.00 89.88           N  
ATOM   3691  NH2 ARG A 495      13.747   1.565 -19.321  1.00 89.88           N  
ATOM   3692  CZ  ARG A 495      13.545   2.486 -20.211  1.00 89.88           C  
ATOM   3693  N   ASP A 496      16.955   8.775 -20.996  1.00 89.38           N  
ATOM   3694  CA  ASP A 496      17.847   9.247 -19.926  1.00 89.38           C  
ATOM   3695  C   ASP A 496      17.096  10.089 -18.876  1.00 89.38           C  
ATOM   3696  CB  ASP A 496      18.978  10.109 -20.517  1.00 89.38           C  
ATOM   3697  O   ASP A 496      17.313   9.948 -17.668  1.00 89.38           O  
ATOM   3698  CG  ASP A 496      19.996   9.373 -21.397  1.00 89.38           C  
ATOM   3699  OD1 ASP A 496      20.152   8.143 -21.247  1.00 89.38           O  
ATOM   3700  OD2 ASP A 496      20.669  10.087 -22.180  1.00 89.38           O  
ATOM   3701  N   LYS A 497      16.184  10.971 -19.320  1.00 91.56           N  
ATOM   3702  CA  LYS A 497      15.325  11.747 -18.412  1.00 91.56           C  
ATOM   3703  C   LYS A 497      14.362  10.838 -17.656  1.00 91.56           C  
ATOM   3704  CB  LYS A 497      14.536  12.826 -19.166  1.00 91.56           C  
ATOM   3705  O   LYS A 497      14.232  11.003 -16.446  1.00 91.56           O  
ATOM   3706  CG  LYS A 497      15.391  14.027 -19.588  1.00 91.56           C  
ATOM   3707  CD  LYS A 497      14.587  14.909 -20.554  1.00 91.56           C  
ATOM   3708  CE  LYS A 497      15.481  15.966 -21.208  1.00 91.56           C  
ATOM   3709  NZ  LYS A 497      14.922  16.425 -22.505  1.00 91.56           N  
ATOM   3710  N   THR A 498      13.679   9.915 -18.333  1.00 92.25           N  
ATOM   3711  CA  THR A 498      12.718   9.017 -17.675  1.00 92.25           C  
ATOM   3712  C   THR A 498      13.405   8.047 -16.720  1.00 92.25           C  
ATOM   3713  CB  THR A 498      11.834   8.258 -18.670  1.00 92.25           C  
ATOM   3714  O   THR A 498      12.918   7.912 -15.610  1.00 92.25           O  
ATOM   3715  CG2 THR A 498      10.887   9.206 -19.415  1.00 92.25           C  
ATOM   3716  OG1 THR A 498      12.614   7.613 -19.638  1.00 92.25           O  
ATOM   3717  N   ASP A 499      14.575   7.499 -17.061  1.00 88.88           N  
ATOM   3718  CA  ASP A 499      15.378   6.620 -16.193  1.00 88.88           C  
ATOM   3719  C   ASP A 499      15.826   7.343 -14.912  1.00 88.88           C  
ATOM   3720  CB  ASP A 499      16.639   6.142 -16.948  1.00 88.88           C  
ATOM   3721  O   ASP A 499      15.897   6.767 -13.826  1.00 88.88           O  
ATOM   3722  CG  ASP A 499      16.406   5.040 -17.992  1.00 88.88           C  
ATOM   3723  OD1 ASP A 499      15.281   4.507 -18.071  1.00 88.88           O  
ATOM   3724  OD2 ASP A 499      17.374   4.689 -18.705  1.00 88.88           O  
ATOM   3725  N   ALA A 500      16.128   8.641 -15.009  1.00 89.31           N  
ATOM   3726  CA  ALA A 500      16.429   9.460 -13.840  1.00 89.31           C  
ATOM   3727  C   ALA A 500      15.198   9.707 -12.951  1.00 89.31           C  
ATOM   3728  CB  ALA A 500      17.031  10.772 -14.330  1.00 89.31           C  
ATOM   3729  O   ALA A 500      15.325   9.740 -11.724  1.00 89.31           O  
ATOM   3730  N   LEU A 501      14.021   9.899 -13.553  1.00 92.44           N  
ATOM   3731  CA  LEU A 501      12.765  10.049 -12.817  1.00 92.44           C  
ATOM   3732  C   LEU A 501      12.333   8.725 -12.168  1.00 92.44           C  
ATOM   3733  CB  LEU A 501      11.665  10.582 -13.752  1.00 92.44           C  
ATOM   3734  O   LEU A 501      11.905   8.752 -11.016  1.00 92.44           O  
ATOM   3735  CG  LEU A 501      11.876  11.993 -14.327  1.00 92.44           C  
ATOM   3736  CD1 LEU A 501      10.765  12.292 -15.335  1.00 92.44           C  
ATOM   3737  CD2 LEU A 501      11.869  13.122 -13.297  1.00 92.44           C  
ATOM   3738  N   ASP A 502      12.502   7.612 -12.882  1.00 90.50           N  
ATOM   3739  CA  ASP A 502      12.239   6.233 -12.461  1.00 90.50           C  
ATOM   3740  C   ASP A 502      13.124   5.821 -11.275  1.00 90.50           C  
ATOM   3741  CB  ASP A 502      12.453   5.310 -13.674  1.00 90.50           C  
ATOM   3742  O   ASP A 502      12.616   5.447 -10.226  1.00 90.50           O  
ATOM   3743  CG  ASP A 502      12.361   3.836 -13.283  1.00 90.50           C  
ATOM   3744  OD1 ASP A 502      11.458   3.559 -12.474  1.00 90.50           O  
ATOM   3745  OD2 ASP A 502      13.271   3.074 -13.697  1.00 90.50           O  
ATOM   3746  N   ALA A 503      14.441   6.050 -11.334  1.00 86.56           N  
ATOM   3747  CA  ALA A 503      15.331   5.750 -10.203  1.00 86.56           C  
ATOM   3748  C   ALA A 503      14.929   6.484  -8.900  1.00 86.56           C  
ATOM   3749  CB  ALA A 503      16.761   6.113 -10.621  1.00 86.56           C  
ATOM   3750  O   ALA A 503      15.006   5.935  -7.791  1.00 86.56           O  
ATOM   3751  N   ALA A 504      14.462   7.733  -9.019  1.00 88.56           N  
ATOM   3752  CA  ALA A 504      13.882   8.455  -7.888  1.00 88.56           C  
ATOM   3753  C   ALA A 504      12.527   7.855  -7.465  1.00 88.56           C  
ATOM   3754  CB  ALA A 504      13.769   9.938  -8.248  1.00 88.56           C  
ATOM   3755  O   ALA A 504      12.256   7.761  -6.268  1.00 88.56           O  
ATOM   3756  N   GLY A 505      11.725   7.412  -8.435  1.00 88.88           N  
ATOM   3757  CA  GLY A 505      10.486   6.656  -8.267  1.00 88.88           C  
ATOM   3758  C   GLY A 505      10.655   5.357  -7.478  1.00 88.88           C  
ATOM   3759  O   GLY A 505       9.931   5.144  -6.515  1.00 88.88           O  
ATOM   3760  N   ASN A 506      11.665   4.541  -7.779  1.00 88.06           N  
ATOM   3761  CA  ASN A 506      11.966   3.306  -7.039  1.00 88.06           C  
ATOM   3762  C   ASN A 506      12.300   3.590  -5.573  1.00 88.06           C  
ATOM   3763  CB  ASN A 506      13.123   2.580  -7.756  1.00 88.06           C  
ATOM   3764  O   ASN A 506      11.895   2.870  -4.655  1.00 88.06           O  
ATOM   3765  CG  ASN A 506      12.661   2.008  -9.083  1.00 88.06           C  
ATOM   3766  ND2 ASN A 506      13.555   1.650  -9.967  1.00 88.06           N  
ATOM   3767  OD1 ASN A 506      11.477   1.879  -9.307  1.00 88.06           O  
ATOM   3768  N   THR A 507      13.000   4.700  -5.334  1.00 86.56           N  
ATOM   3769  CA  THR A 507      13.283   5.171  -3.978  1.00 86.56           C  
ATOM   3770  C   THR A 507      12.003   5.624  -3.270  1.00 86.56           C  
ATOM   3771  CB  THR A 507      14.327   6.292  -3.998  1.00 86.56           C  
ATOM   3772  O   THR A 507      11.785   5.248  -2.116  1.00 86.56           O  
ATOM   3773  CG2 THR A 507      14.751   6.693  -2.588  1.00 86.56           C  
ATOM   3774  OG1 THR A 507      15.500   5.866  -4.663  1.00 86.56           O  
ATOM   3775  N   THR A 508      11.128   6.396  -3.923  1.00 87.62           N  
ATOM   3776  CA  THR A 508       9.866   6.835  -3.304  1.00 87.62           C  
ATOM   3777  C   THR A 508       8.859   5.708  -3.133  1.00 87.62           C  
ATOM   3778  CB  THR A 508       9.200   8.007  -4.025  1.00 87.62           C  
ATOM   3779  O   THR A 508       8.166   5.706  -2.118  1.00 87.62           O  
ATOM   3780  CG2 THR A 508      10.044   9.270  -3.919  1.00 87.62           C  
ATOM   3781  OG1 THR A 508       8.980   7.755  -5.384  1.00 87.62           O  
ATOM   3782  N   ALA A 509       8.848   4.717  -4.022  1.00 87.94           N  
ATOM   3783  CA  ALA A 509       8.066   3.497  -3.885  1.00 87.94           C  
ATOM   3784  C   ALA A 509       8.499   2.695  -2.655  1.00 87.94           C  
ATOM   3785  CB  ALA A 509       8.177   2.681  -5.178  1.00 87.94           C  
ATOM   3786  O   ALA A 509       7.674   2.235  -1.862  1.00 87.94           O  
ATOM   3787  N   ALA A 510       9.811   2.584  -2.419  1.00 88.31           N  
ATOM   3788  CA  ALA A 510      10.325   1.992  -1.190  1.00 88.31           C  
ATOM   3789  C   ALA A 510       9.904   2.796   0.053  1.00 88.31           C  
ATOM   3790  CB  ALA A 510      11.843   1.845  -1.295  1.00 88.31           C  
ATOM   3791  O   ALA A 510       9.452   2.204   1.033  1.00 88.31           O  
ATOM   3792  N   ILE A 511       9.987   4.134   0.015  1.00 90.81           N  
ATOM   3793  CA  ILE A 511       9.508   5.003   1.107  1.00 90.81           C  
ATOM   3794  C   ILE A 511       8.013   4.774   1.370  1.00 90.81           C  
ATOM   3795  CB  ILE A 511       9.799   6.494   0.803  1.00 90.81           C  
ATOM   3796  O   ILE A 511       7.621   4.623   2.528  1.00 90.81           O  
ATOM   3797  CG1 ILE A 511      11.318   6.764   0.829  1.00 90.81           C  
ATOM   3798  CG2 ILE A 511       9.070   7.433   1.788  1.00 90.81           C  
ATOM   3799  CD1 ILE A 511      11.705   8.146   0.283  1.00 90.81           C  
ATOM   3800  N   GLY A 512       7.192   4.719   0.320  1.00 87.94           N  
ATOM   3801  CA  GLY A 512       5.756   4.459   0.390  1.00 87.94           C  
ATOM   3802  C   GLY A 512       5.436   3.105   1.017  1.00 87.94           C  
ATOM   3803  O   GLY A 512       4.654   3.028   1.967  1.00 87.94           O  
ATOM   3804  N   LYS A 513       6.144   2.046   0.604  1.00 88.75           N  
ATOM   3805  CA  LYS A 513       6.062   0.708   1.217  1.00 88.75           C  
ATOM   3806  C   LYS A 513       6.490   0.724   2.682  1.00 88.75           C  
ATOM   3807  CB  LYS A 513       6.921  -0.286   0.422  1.00 88.75           C  
ATOM   3808  O   LYS A 513       5.763   0.216   3.533  1.00 88.75           O  
ATOM   3809  CG  LYS A 513       6.331  -0.578  -0.964  1.00 88.75           C  
ATOM   3810  CD  LYS A 513       7.376  -1.246  -1.863  1.00 88.75           C  
ATOM   3811  CE  LYS A 513       6.838  -1.325  -3.293  1.00 88.75           C  
ATOM   3812  NZ  LYS A 513       7.859  -1.829  -4.230  1.00 88.75           N  
ATOM   3813  N   GLY A 514       7.623   1.347   3.008  1.00 88.50           N  
ATOM   3814  CA  GLY A 514       8.091   1.504   4.389  1.00 88.50           C  
ATOM   3815  C   GLY A 514       7.072   2.244   5.257  1.00 88.50           C  
ATOM   3816  O   GLY A 514       6.841   1.878   6.412  1.00 88.50           O  
ATOM   3817  N   PHE A 515       6.394   3.233   4.676  1.00 86.94           N  
ATOM   3818  CA  PHE A 515       5.342   3.983   5.335  1.00 86.94           C  
ATOM   3819  C   PHE A 515       4.066   3.148   5.546  1.00 86.94           C  
ATOM   3820  CB  PHE A 515       5.085   5.258   4.527  1.00 86.94           C  
ATOM   3821  O   PHE A 515       3.498   3.131   6.642  1.00 86.94           O  
ATOM   3822  CG  PHE A 515       4.135   6.244   5.159  1.00 86.94           C  
ATOM   3823  CD1 PHE A 515       2.759   6.165   4.882  1.00 86.94           C  
ATOM   3824  CD2 PHE A 515       4.645   7.293   5.947  1.00 86.94           C  
ATOM   3825  CE1 PHE A 515       1.902   7.184   5.318  1.00 86.94           C  
ATOM   3826  CE2 PHE A 515       3.781   8.298   6.405  1.00 86.94           C  
ATOM   3827  CZ  PHE A 515       2.423   8.262   6.042  1.00 86.94           C  
ATOM   3828  N   ALA A 516       3.640   2.392   4.533  1.00 89.31           N  
ATOM   3829  CA  ALA A 516       2.522   1.457   4.628  1.00 89.31           C  
ATOM   3830  C   ALA A 516       2.783   0.374   5.690  1.00 89.31           C  
ATOM   3831  CB  ALA A 516       2.276   0.844   3.245  1.00 89.31           C  
ATOM   3832  O   ALA A 516       1.922   0.104   6.521  1.00 89.31           O  
ATOM   3833  N   ILE A 517       3.997  -0.181   5.741  1.00 91.44           N  
ATOM   3834  CA  ILE A 517       4.377  -1.211   6.717  1.00 91.44           C  
ATOM   3835  C   ILE A 517       4.457  -0.640   8.138  1.00 91.44           C  
ATOM   3836  CB  ILE A 517       5.700  -1.884   6.297  1.00 91.44           C  
ATOM   3837  O   ILE A 517       3.917  -1.235   9.074  1.00 91.44           O  
ATOM   3838  CG1 ILE A 517       5.559  -2.629   4.950  1.00 91.44           C  
ATOM   3839  CG2 ILE A 517       6.127  -2.887   7.383  1.00 91.44           C  
ATOM   3840  CD1 ILE A 517       6.907  -2.860   4.255  1.00 91.44           C  
ATOM   3841  N   GLY A 518       5.102   0.517   8.316  1.00 90.94           N  
ATOM   3842  CA  GLY A 518       5.228   1.161   9.625  1.00 90.94           C  
ATOM   3843  C   GLY A 518       3.878   1.588  10.202  1.00 90.94           C  
ATOM   3844  O   GLY A 518       3.596   1.327  11.374  1.00 90.94           O  
ATOM   3845  N   SER A 519       3.009   2.165   9.366  1.00 90.31           N  
ATOM   3846  CA  SER A 519       1.633   2.477   9.762  1.00 90.31           C  
ATOM   3847  C   SER A 519       0.835   1.209  10.056  1.00 90.31           C  
ATOM   3848  CB  SER A 519       0.913   3.344   8.727  1.00 90.31           C  
ATOM   3849  O   SER A 519       0.228   1.136  11.120  1.00 90.31           O  
ATOM   3850  OG  SER A 519       0.846   2.717   7.467  1.00 90.31           O  
ATOM   3851  N   ALA A 520       0.892   0.179   9.204  1.00 92.12           N  
ATOM   3852  CA  ALA A 520       0.190  -1.086   9.424  1.00 92.12           C  
ATOM   3853  C   ALA A 520       0.583  -1.755  10.747  1.00 92.12           C  
ATOM   3854  CB  ALA A 520       0.454  -2.033   8.252  1.00 92.12           C  
ATOM   3855  O   ALA A 520      -0.280  -2.328  11.409  1.00 92.12           O  
ATOM   3856  N   ALA A 521       1.844  -1.652  11.180  1.00 93.75           N  
ATOM   3857  CA  ALA A 521       2.269  -2.178  12.475  1.00 93.75           C  
ATOM   3858  C   ALA A 521       1.570  -1.464  13.649  1.00 93.75           C  
ATOM   3859  CB  ALA A 521       3.795  -2.078  12.569  1.00 93.75           C  
ATOM   3860  O   ALA A 521       1.039  -2.117  14.552  1.00 93.75           O  
ATOM   3861  N   LEU A 522       1.511  -0.127  13.617  1.00 92.62           N  
ATOM   3862  CA  LEU A 522       0.807   0.667  14.632  1.00 92.62           C  
ATOM   3863  C   LEU A 522      -0.715   0.475  14.558  1.00 92.62           C  
ATOM   3864  CB  LEU A 522       1.176   2.154  14.486  1.00 92.62           C  
ATOM   3865  O   LEU A 522      -1.361   0.354  15.597  1.00 92.62           O  
ATOM   3866  CG  LEU A 522       2.638   2.512  14.801  1.00 92.62           C  
ATOM   3867  CD1 LEU A 522       2.870   3.995  14.506  1.00 92.62           C  
ATOM   3868  CD2 LEU A 522       2.977   2.264  16.273  1.00 92.62           C  
ATOM   3869  N   VAL A 523      -1.280   0.394  13.350  1.00 93.25           N  
ATOM   3870  CA  VAL A 523      -2.702   0.107  13.104  1.00 93.25           C  
ATOM   3871  C   VAL A 523      -3.072  -1.259  13.663  1.00 93.25           C  
ATOM   3872  CB  VAL A 523      -3.035   0.147  11.598  1.00 93.25           C  
ATOM   3873  O   VAL A 523      -4.027  -1.361  14.420  1.00 93.25           O  
ATOM   3874  CG1 VAL A 523      -4.464  -0.321  11.301  1.00 93.25           C  
ATOM   3875  CG2 VAL A 523      -2.938   1.561  11.033  1.00 93.25           C  
ATOM   3876  N   SER A 524      -2.298  -2.299  13.354  1.00 94.62           N  
ATOM   3877  CA  SER A 524      -2.548  -3.662  13.837  1.00 94.62           C  
ATOM   3878  C   SER A 524      -2.526  -3.721  15.360  1.00 94.62           C  
ATOM   3879  CB  SER A 524      -1.488  -4.628  13.310  1.00 94.62           C  
ATOM   3880  O   SER A 524      -3.375  -4.372  15.965  1.00 94.62           O  
ATOM   3881  OG  SER A 524      -1.482  -4.655  11.903  1.00 94.62           O  
ATOM   3882  N   LEU A 525      -1.598  -2.996  15.996  1.00 91.69           N  
ATOM   3883  CA  LEU A 525      -1.561  -2.901  17.450  1.00 91.69           C  
ATOM   3884  C   LEU A 525      -2.769  -2.130  18.002  1.00 91.69           C  
ATOM   3885  CB  LEU A 525      -0.226  -2.281  17.888  1.00 91.69           C  
ATOM   3886  O   LEU A 525      -3.383  -2.575  18.967  1.00 91.69           O  
ATOM   3887  CG  LEU A 525      -0.035  -2.304  19.413  1.00 91.69           C  
ATOM   3888  CD1 LEU A 525       0.014  -3.716  19.995  1.00 91.69           C  
ATOM   3889  CD2 LEU A 525       1.268  -1.620  19.786  1.00 91.69           C  
ATOM   3890  N   ALA A 526      -3.152  -1.010  17.386  1.00 90.75           N  
ATOM   3891  CA  ALA A 526      -4.345  -0.257  17.766  1.00 90.75           C  
ATOM   3892  C   ALA A 526      -5.622  -1.105  17.634  1.00 90.75           C  
ATOM   3893  CB  ALA A 526      -4.414   1.008  16.908  1.00 90.75           C  
ATOM   3894  O   ALA A 526      -6.428  -1.153  18.560  1.00 90.75           O  
ATOM   3895  N   LEU A 527      -5.772  -1.836  16.530  1.00 93.50           N  
ATOM   3896  CA  LEU A 527      -6.865  -2.777  16.294  1.00 93.50           C  
ATOM   3897  C   LEU A 527      -6.862  -3.922  17.302  1.00 93.50           C  
ATOM   3898  CB  LEU A 527      -6.735  -3.350  14.878  1.00 93.50           C  
ATOM   3899  O   LEU A 527      -7.926  -4.295  17.786  1.00 93.50           O  
ATOM   3900  CG  LEU A 527      -7.073  -2.373  13.745  1.00 93.50           C  
ATOM   3901  CD1 LEU A 527      -6.707  -3.056  12.432  1.00 93.50           C  
ATOM   3902  CD2 LEU A 527      -8.559  -2.025  13.738  1.00 93.50           C  
ATOM   3903  N   PHE A 528      -5.688  -4.432  17.679  1.00 92.38           N  
ATOM   3904  CA  PHE A 528      -5.565  -5.399  18.765  1.00 92.38           C  
ATOM   3905  C   PHE A 528      -6.065  -4.815  20.094  1.00 92.38           C  
ATOM   3906  CB  PHE A 528      -4.116  -5.888  18.853  1.00 92.38           C  
ATOM   3907  O   PHE A 528      -6.846  -5.458  20.786  1.00 92.38           O  
ATOM   3908  CG  PHE A 528      -3.844  -6.779  20.044  1.00 92.38           C  
ATOM   3909  CD1 PHE A 528      -2.914  -6.388  21.025  1.00 92.38           C  
ATOM   3910  CD2 PHE A 528      -4.537  -7.994  20.183  1.00 92.38           C  
ATOM   3911  CE1 PHE A 528      -2.623  -7.242  22.099  1.00 92.38           C  
ATOM   3912  CE2 PHE A 528      -4.265  -8.836  21.272  1.00 92.38           C  
ATOM   3913  CZ  PHE A 528      -3.279  -8.477  22.205  1.00 92.38           C  
ATOM   3914  N   GLY A 529      -5.727  -3.566  20.424  1.00 87.25           N  
ATOM   3915  CA  GLY A 529      -6.293  -2.879  21.594  1.00 87.25           C  
ATOM   3916  C   GLY A 529      -7.804  -2.679  21.510  1.00 87.25           C  
ATOM   3917  O   GLY A 529      -8.510  -2.856  22.505  1.00 87.25           O  
ATOM   3918  N   GLY A 530      -8.308  -2.359  20.317  1.00 88.19           N  
ATOM   3919  CA  GLY A 530      -9.738  -2.339  20.025  1.00 88.19           C  
ATOM   3920  C   GLY A 530     -10.378  -3.707  20.259  1.00 88.19           C  
ATOM   3921  O   GLY A 530     -11.439  -3.784  20.867  1.00 88.19           O  
ATOM   3922  N   PHE A 531      -9.725  -4.792  19.837  1.00 91.94           N  
ATOM   3923  CA  PHE A 531     -10.203  -6.160  20.027  1.00 91.94           C  
ATOM   3924  C   PHE A 531     -10.270  -6.520  21.513  1.00 91.94           C  
ATOM   3925  CB  PHE A 531      -9.320  -7.133  19.233  1.00 91.94           C  
ATOM   3926  O   PHE A 531     -11.317  -6.968  21.969  1.00 91.94           O  
ATOM   3927  CG  PHE A 531      -9.520  -8.586  19.608  1.00 91.94           C  
ATOM   3928  CD1 PHE A 531      -8.518  -9.288  20.304  1.00 91.94           C  
ATOM   3929  CD2 PHE A 531     -10.728  -9.229  19.292  1.00 91.94           C  
ATOM   3930  CE1 PHE A 531      -8.714 -10.637  20.648  1.00 91.94           C  
ATOM   3931  CE2 PHE A 531     -10.916 -10.580  19.625  1.00 91.94           C  
ATOM   3932  CZ  PHE A 531      -9.909 -11.287  20.299  1.00 91.94           C  
ATOM   3933  N   VAL A 532      -9.216  -6.235  22.285  1.00 88.44           N  
ATOM   3934  CA  VAL A 532      -9.192  -6.428  23.750  1.00 88.44           C  
ATOM   3935  C   VAL A 532     -10.310  -5.641  24.434  1.00 88.44           C  
ATOM   3936  CB  VAL A 532      -7.825  -6.024  24.327  1.00 88.44           C  
ATOM   3937  O   VAL A 532     -11.018  -6.164  25.293  1.00 88.44           O  
ATOM   3938  CG1 VAL A 532      -7.778  -6.139  25.856  1.00 88.44           C  
ATOM   3939  CG2 VAL A 532      -6.748  -6.957  23.781  1.00 88.44           C  
ATOM   3940  N   THR A 533     -10.518  -4.400  23.993  1.00 85.06           N  
ATOM   3941  CA  THR A 533     -11.611  -3.538  24.459  1.00 85.06           C  
ATOM   3942  C   THR A 533     -12.979  -4.145  24.154  1.00 85.06           C  
ATOM   3943  CB  THR A 533     -11.494  -2.157  23.802  1.00 85.06           C  
ATOM   3944  O   THR A 533     -13.856  -4.153  25.016  1.00 85.06           O  
ATOM   3945  CG2 THR A 533     -12.678  -1.238  24.102  1.00 85.06           C  
ATOM   3946  OG1 THR A 533     -10.293  -1.550  24.221  1.00 85.06           O  
ATOM   3947  N   ARG A 534     -13.157  -4.683  22.943  1.00 86.19           N  
ATOM   3948  CA  ARG A 534     -14.402  -5.288  22.455  1.00 86.19           C  
ATOM   3949  C   ARG A 534     -14.796  -6.524  23.259  1.00 86.19           C  
ATOM   3950  CB  ARG A 534     -14.198  -5.644  20.971  1.00 86.19           C  
ATOM   3951  O   ARG A 534     -15.962  -6.677  23.632  1.00 86.19           O  
ATOM   3952  CG  ARG A 534     -15.459  -6.126  20.252  1.00 86.19           C  
ATOM   3953  CD  ARG A 534     -16.406  -4.953  20.032  1.00 86.19           C  
ATOM   3954  NE  ARG A 534     -17.569  -5.361  19.233  1.00 86.19           N  
ATOM   3955  NH1 ARG A 534     -19.153  -5.192  20.896  1.00 86.19           N  
ATOM   3956  NH2 ARG A 534     -19.705  -6.042  18.926  1.00 86.19           N  
ATOM   3957  CZ  ARG A 534     -18.793  -5.526  19.691  1.00 86.19           C  
ATOM   3958  N   ILE A 535     -13.817  -7.383  23.544  1.00 87.88           N  
ATOM   3959  CA  ILE A 535     -14.014  -8.595  24.347  1.00 87.88           C  
ATOM   3960  C   ILE A 535     -14.065  -8.305  25.853  1.00 87.88           C  
ATOM   3961  CB  ILE A 535     -12.997  -9.705  23.991  1.00 87.88           C  
ATOM   3962  O   ILE A 535     -14.352  -9.216  26.622  1.00 87.88           O  
ATOM   3963  CG1 ILE A 535     -11.569  -9.323  24.421  1.00 87.88           C  
ATOM   3964  CG2 ILE A 535     -13.093 -10.048  22.492  1.00 87.88           C  
ATOM   3965  CD1 ILE A 535     -10.513 -10.407  24.197  1.00 87.88           C  
ATOM   3966  N   GLU A 536     -13.873  -7.051  26.274  1.00 84.12           N  
ATOM   3967  CA  GLU A 536     -13.903  -6.594  27.673  1.00 84.12           C  
ATOM   3968  C   GLU A 536     -12.909  -7.348  28.572  1.00 84.12           C  
ATOM   3969  CB  GLU A 536     -15.333  -6.598  28.246  1.00 84.12           C  
ATOM   3970  O   GLU A 536     -13.169  -7.567  29.755  1.00 84.12           O  
ATOM   3971  CG  GLU A 536     -16.365  -5.850  27.383  1.00 84.12           C  
ATOM   3972  CD  GLU A 536     -17.817  -6.187  27.747  1.00 84.12           C  
ATOM   3973  OE1 GLU A 536     -18.693  -5.346  27.444  1.00 84.12           O  
ATOM   3974  OE2 GLU A 536     -18.070  -7.337  28.185  1.00 84.12           O  
ATOM   3975  N   GLU A 537     -11.770  -7.747  28.005  1.00 78.62           N  
ATOM   3976  CA  GLU A 537     -10.683  -8.356  28.765  1.00 78.62           C  
ATOM   3977  C   GLU A 537      -9.780  -7.287  29.373  1.00 78.62           C  
ATOM   3978  CB  GLU A 537      -9.875  -9.349  27.913  1.00 78.62           C  
ATOM   3979  O   GLU A 537      -9.504  -6.247  28.771  1.00 78.62           O  
ATOM   3980  CG  GLU A 537     -10.568 -10.716  27.778  1.00 78.62           C  
ATOM   3981  CD  GLU A 537     -10.781 -11.425  29.128  1.00 78.62           C  
ATOM   3982  OE1 GLU A 537     -11.629 -12.343  29.160  1.00 78.62           O  
ATOM   3983  OE2 GLU A 537     -10.130 -11.013  30.123  1.00 78.62           O  
ATOM   3984  N   THR A 538      -9.303  -7.549  30.587  1.00 67.31           N  
ATOM   3985  CA  THR A 538      -8.472  -6.587  31.335  1.00 67.31           C  
ATOM   3986  C   THR A 538      -6.980  -6.822  31.150  1.00 67.31           C  
ATOM   3987  CB  THR A 538      -8.810  -6.581  32.828  1.00 67.31           C  
ATOM   3988  O   THR A 538      -6.188  -5.890  31.290  1.00 67.31           O  
ATOM   3989  CG2 THR A 538     -10.227  -6.075  33.094  1.00 67.31           C  
ATOM   3990  OG1 THR A 538      -8.698  -7.875  33.377  1.00 67.31           O  
ATOM   3991  N   SER A 539      -6.578  -8.052  30.825  1.00 78.06           N  
ATOM   3992  CA  SER A 539      -5.179  -8.390  30.586  1.00 78.06           C  
ATOM   3993  C   SER A 539      -5.046  -9.628  29.707  1.00 78.06           C  
ATOM   3994  CB  SER A 539      -4.441  -8.586  31.917  1.00 78.06           C  
ATOM   3995  O   SER A 539      -5.879 -10.529  29.754  1.00 78.06           O  
ATOM   3996  OG  SER A 539      -4.903  -9.720  32.620  1.00 78.06           O  
ATOM   3997  N   ILE A 540      -3.972  -9.675  28.921  1.00 85.31           N  
ATOM   3998  CA  ILE A 540      -3.580 -10.856  28.150  1.00 85.31           C  
ATOM   3999  C   ILE A 540      -2.243 -11.327  28.698  1.00 85.31           C  
ATOM   4000  CB  ILE A 540      -3.539 -10.544  26.643  1.00 85.31           C  
ATOM   4001  O   ILE A 540      -1.243 -10.611  28.619  1.00 85.31           O  
ATOM   4002  CG1 ILE A 540      -4.987 -10.308  26.169  1.00 85.31           C  
ATOM   4003  CG2 ILE A 540      -2.889 -11.703  25.856  1.00 85.31           C  
ATOM   4004  CD1 ILE A 540      -5.074  -9.699  24.782  1.00 85.31           C  
ATOM   4005  N   ASN A 541      -2.227 -12.534  29.257  1.00 88.75           N  
ATOM   4006  CA  ASN A 541      -1.009 -13.137  29.770  1.00 88.75           C  
ATOM   4007  C   ASN A 541      -0.325 -13.956  28.672  1.00 88.75           C  
ATOM   4008  CB  ASN A 541      -1.333 -13.965  31.020  1.00 88.75           C  
ATOM   4009  O   ASN A 541      -0.826 -14.997  28.255  1.00 88.75           O  
ATOM   4010  CG  ASN A 541      -0.079 -14.493  31.693  1.00 88.75           C  
ATOM   4011  ND2 ASN A 541      -0.229 -15.174  32.801  1.00 88.75           N  
ATOM   4012  OD1 ASN A 541       1.044 -14.295  31.249  1.00 88.75           O  
ATOM   4013  N   ILE A 542       0.854 -13.512  28.238  1.00 89.50           N  
ATOM   4014  CA  ILE A 542       1.651 -14.221  27.227  1.00 89.50           C  
ATOM   4015  C   ILE A 542       2.066 -15.616  27.718  1.00 89.50           C  
ATOM   4016  CB  ILE A 542       2.868 -13.359  26.811  1.00 89.50           C  
ATOM   4017  O   ILE A 542       2.202 -16.519  26.903  1.00 89.50           O  
ATOM   4018  CG1 ILE A 542       2.380 -12.059  26.127  1.00 89.50           C  
ATOM   4019  CG2 ILE A 542       3.823 -14.130  25.878  1.00 89.50           C  
ATOM   4020  CD1 ILE A 542       3.496 -11.056  25.805  1.00 89.50           C  
ATOM   4021  N   LEU A 543       2.233 -15.821  29.030  1.00 90.88           N  
ATOM   4022  CA  LEU A 543       2.623 -17.117  29.601  1.00 90.88           C  
ATOM   4023  C   LEU A 543       1.479 -18.141  29.635  1.00 90.88           C  
ATOM   4024  CB  LEU A 543       3.214 -16.910  31.008  1.00 90.88           C  
ATOM   4025  O   LEU A 543       1.706 -19.292  30.005  1.00 90.88           O  
ATOM   4026  CG  LEU A 543       4.476 -16.033  31.055  1.00 90.88           C  
ATOM   4027  CD1 LEU A 543       4.914 -15.855  32.508  1.00 90.88           C  
ATOM   4028  CD2 LEU A 543       5.638 -16.653  30.274  1.00 90.88           C  
ATOM   4029  N   GLU A 544       0.264 -17.748  29.257  1.00 88.19           N  
ATOM   4030  CA  GLU A 544      -0.847 -18.680  29.128  1.00 88.19           C  
ATOM   4031  C   GLU A 544      -0.617 -19.644  27.953  1.00 88.19           C  
ATOM   4032  CB  GLU A 544      -2.150 -17.902  28.993  1.00 88.19           C  
ATOM   4033  O   GLU A 544      -0.336 -19.179  26.847  1.00 88.19           O  
ATOM   4034  CG  GLU A 544      -3.367 -18.833  29.043  1.00 88.19           C  
ATOM   4035  CD  GLU A 544      -4.685 -18.069  28.894  1.00 88.19           C  
ATOM   4036  OE1 GLU A 544      -5.727 -18.732  29.089  1.00 88.19           O  
ATOM   4037  OE2 GLU A 544      -4.624 -16.870  28.533  1.00 88.19           O  
ATOM   4038  N   PRO A 545      -0.766 -20.976  28.134  1.00 90.38           N  
ATOM   4039  CA  PRO A 545      -0.417 -21.958  27.105  1.00 90.38           C  
ATOM   4040  C   PRO A 545      -1.073 -21.708  25.744  1.00 90.38           C  
ATOM   4041  CB  PRO A 545      -0.848 -23.312  27.678  1.00 90.38           C  
ATOM   4042  O   PRO A 545      -0.412 -21.814  24.713  1.00 90.38           O  
ATOM   4043  CG  PRO A 545      -0.714 -23.117  29.185  1.00 90.38           C  
ATOM   4044  CD  PRO A 545      -1.098 -21.654  29.383  1.00 90.38           C  
ATOM   4045  N   ILE A 546      -2.361 -21.347  25.735  1.00 91.12           N  
ATOM   4046  CA  ILE A 546      -3.116 -21.078  24.504  1.00 91.12           C  
ATOM   4047  C   ILE A 546      -2.621 -19.789  23.843  1.00 91.12           C  
ATOM   4048  CB  ILE A 546      -4.629 -21.006  24.804  1.00 91.12           C  
ATOM   4049  O   ILE A 546      -2.410 -19.765  22.630  1.00 91.12           O  
ATOM   4050  CG1 ILE A 546      -5.146 -22.341  25.380  1.00 91.12           C  
ATOM   4051  CG2 ILE A 546      -5.413 -20.639  23.535  1.00 91.12           C  
ATOM   4052  CD1 ILE A 546      -6.607 -22.245  25.827  1.00 91.12           C  
ATOM   4053  N   THR A 547      -2.391 -18.737  24.631  1.00 93.50           N  
ATOM   4054  CA  THR A 547      -1.850 -17.461  24.147  1.00 93.50           C  
ATOM   4055  C   THR A 547      -0.449 -17.649  23.566  1.00 93.50           C  
ATOM   4056  CB  THR A 547      -1.837 -16.418  25.278  1.00 93.50           C  
ATOM   4057  O   THR A 547      -0.167 -17.184  22.463  1.00 93.50           O  
ATOM   4058  CG2 THR A 547      -1.416 -15.038  24.778  1.00 93.50           C  
ATOM   4059  OG1 THR A 547      -3.146 -16.274  25.777  1.00 93.50           O  
ATOM   4060  N   PHE A 548       0.424 -18.394  24.247  1.00 94.81           N  
ATOM   4061  CA  PHE A 548       1.787 -18.661  23.786  1.00 94.81           C  
ATOM   4062  C   PHE A 548       1.823 -19.558  22.539  1.00 94.81           C  
ATOM   4063  CB  PHE A 548       2.593 -19.285  24.930  1.00 94.81           C  
ATOM   4064  O   PHE A 548       2.592 -19.310  21.612  1.00 94.81           O  
ATOM   4065  CG  PHE A 548       4.086 -19.065  24.797  1.00 94.81           C  
ATOM   4066  CD1 PHE A 548       4.945 -20.115  24.428  1.00 94.81           C  
ATOM   4067  CD2 PHE A 548       4.626 -17.799  25.081  1.00 94.81           C  
ATOM   4068  CE1 PHE A 548       6.335 -19.898  24.391  1.00 94.81           C  
ATOM   4069  CE2 PHE A 548       6.010 -17.574  25.008  1.00 94.81           C  
ATOM   4070  CZ  PHE A 548       6.867 -18.627  24.659  1.00 94.81           C  
ATOM   4071  N   ALA A 549       0.960 -20.576  22.466  1.00 94.69           N  
ATOM   4072  CA  ALA A 549       0.806 -21.390  21.260  1.00 94.69           C  
ATOM   4073  C   ALA A 549       0.282 -20.550  20.083  1.00 94.69           C  
ATOM   4074  CB  ALA A 549      -0.124 -22.567  21.572  1.00 94.69           C  
ATOM   4075  O   ALA A 549       0.813 -20.637  18.973  1.00 94.69           O  
ATOM   4076  N   GLY A 550      -0.706 -19.686  20.340  1.00 96.00           N  
ATOM   4077  CA  GLY A 550      -1.205 -18.705  19.381  1.00 96.00           C  
ATOM   4078  C   GLY A 550      -0.090 -17.802  18.858  1.00 96.00           C  
ATOM   4079  O   GLY A 550      -0.001 -17.597  17.653  1.00 96.00           O  
ATOM   4080  N   LEU A 551       0.813 -17.340  19.730  1.00 96.75           N  
ATOM   4081  CA  LEU A 551       1.981 -16.532  19.361  1.00 96.75           C  
ATOM   4082  C   LEU A 551       2.878 -17.238  18.337  1.00 96.75           C  
ATOM   4083  CB  LEU A 551       2.762 -16.166  20.634  1.00 96.75           C  
ATOM   4084  O   LEU A 551       3.209 -16.646  17.310  1.00 96.75           O  
ATOM   4085  CG  LEU A 551       3.865 -15.120  20.391  1.00 96.75           C  
ATOM   4086  CD1 LEU A 551       3.363 -13.717  20.725  1.00 96.75           C  
ATOM   4087  CD2 LEU A 551       5.087 -15.423  21.258  1.00 96.75           C  
ATOM   4088  N   PHE A 552       3.239 -18.503  18.573  1.00 96.44           N  
ATOM   4089  CA  PHE A 552       4.045 -19.277  17.620  1.00 96.44           C  
ATOM   4090  C   PHE A 552       3.339 -19.464  16.279  1.00 96.44           C  
ATOM   4091  CB  PHE A 552       4.388 -20.651  18.201  1.00 96.44           C  
ATOM   4092  O   PHE A 552       3.952 -19.275  15.227  1.00 96.44           O  
ATOM   4093  CG  PHE A 552       5.643 -20.653  19.038  1.00 96.44           C  
ATOM   4094  CD1 PHE A 552       6.894 -20.469  18.418  1.00 96.44           C  
ATOM   4095  CD2 PHE A 552       5.569 -20.882  20.420  1.00 96.44           C  
ATOM   4096  CE1 PHE A 552       8.072 -20.503  19.183  1.00 96.44           C  
ATOM   4097  CE2 PHE A 552       6.751 -20.955  21.170  1.00 96.44           C  
ATOM   4098  CZ  PHE A 552       8.000 -20.749  20.564  1.00 96.44           C  
ATOM   4099  N   MET A 553       2.049 -19.805  16.315  1.00 96.94           N  
ATOM   4100  CA  MET A 553       1.251 -19.967  15.101  1.00 96.94           C  
ATOM   4101  C   MET A 553       1.174 -18.655  14.321  1.00 96.94           C  
ATOM   4102  CB  MET A 553      -0.149 -20.484  15.458  1.00 96.94           C  
ATOM   4103  O   MET A 553       1.445 -18.641  13.124  1.00 96.94           O  
ATOM   4104  CG  MET A 553      -0.119 -21.935  15.956  1.00 96.94           C  
ATOM   4105  SD  MET A 553       0.563 -23.160  14.798  1.00 96.94           S  
ATOM   4106  CE  MET A 553      -0.629 -23.042  13.438  1.00 96.94           C  
ATOM   4107  N   GLY A 554       0.896 -17.545  15.007  1.00 97.44           N  
ATOM   4108  CA  GLY A 554       0.871 -16.208  14.427  1.00 97.44           C  
ATOM   4109  C   GLY A 554       2.200 -15.812  13.796  1.00 97.44           C  
ATOM   4110  O   GLY A 554       2.217 -15.332  12.669  1.00 97.44           O  
ATOM   4111  N   ALA A 555       3.321 -16.065  14.476  1.00 98.12           N  
ATOM   4112  CA  ALA A 555       4.653 -15.730  13.970  1.00 98.12           C  
ATOM   4113  C   ALA A 555       5.036 -16.506  12.698  1.00 98.12           C  
ATOM   4114  CB  ALA A 555       5.670 -15.955  15.094  1.00 98.12           C  
ATOM   4115  O   ALA A 555       5.836 -16.014  11.899  1.00 98.12           O  
ATOM   4116  N   MET A 556       4.452 -17.689  12.491  1.00 97.94           N  
ATOM   4117  CA  MET A 556       4.655 -18.520  11.304  1.00 97.94           C  
ATOM   4118  C   MET A 556       3.826 -18.048  10.096  1.00 97.94           C  
ATOM   4119  CB  MET A 556       4.367 -19.975  11.709  1.00 97.94           C  
ATOM   4120  O   MET A 556       4.291 -18.183   8.963  1.00 97.94           O  
ATOM   4121  CG  MET A 556       4.544 -20.999  10.581  1.00 97.94           C  
ATOM   4122  SD  MET A 556       3.116 -21.228   9.480  1.00 97.94           S  
ATOM   4123  CE  MET A 556       1.891 -21.926  10.621  1.00 97.94           C  
ATOM   4124  N   LEU A 557       2.648 -17.440  10.305  1.00 97.88           N  
ATOM   4125  CA  LEU A 557       1.742 -17.030   9.217  1.00 97.88           C  
ATOM   4126  C   LEU A 557       2.400 -16.123   8.157  1.00 97.88           C  
ATOM   4127  CB  LEU A 557       0.456 -16.380   9.771  1.00 97.88           C  
ATOM   4128  O   LEU A 557       2.231 -16.424   6.975  1.00 97.88           O  
ATOM   4129  CG  LEU A 557      -0.482 -17.313  10.546  1.00 97.88           C  
ATOM   4130  CD1 LEU A 557      -1.643 -16.507  11.122  1.00 97.88           C  
ATOM   4131  CD2 LEU A 557      -1.058 -18.425   9.672  1.00 97.88           C  
ATOM   4132  N   PRO A 558       3.193 -15.086   8.507  1.00 98.12           N  
ATOM   4133  CA  PRO A 558       3.927 -14.288   7.520  1.00 98.12           C  
ATOM   4134  C   PRO A 558       4.847 -15.107   6.601  1.00 98.12           C  
ATOM   4135  CB  PRO A 558       4.749 -13.294   8.349  1.00 98.12           C  
ATOM   4136  O   PRO A 558       4.946 -14.828   5.404  1.00 98.12           O  
ATOM   4137  CG  PRO A 558       3.895 -13.087   9.594  1.00 98.12           C  
ATOM   4138  CD  PRO A 558       3.323 -14.478   9.827  1.00 98.12           C  
ATOM   4139  N   TYR A 559       5.500 -16.145   7.131  1.00 98.25           N  
ATOM   4140  CA  TYR A 559       6.381 -17.014   6.346  1.00 98.25           C  
ATOM   4141  C   TYR A 559       5.588 -17.913   5.406  1.00 98.25           C  
ATOM   4142  CB  TYR A 559       7.248 -17.878   7.267  1.00 98.25           C  
ATOM   4143  O   TYR A 559       5.955 -18.057   4.240  1.00 98.25           O  
ATOM   4144  CG  TYR A 559       8.320 -17.103   7.994  1.00 98.25           C  
ATOM   4145  CD1 TYR A 559       9.600 -16.986   7.420  1.00 98.25           C  
ATOM   4146  CD2 TYR A 559       8.042 -16.501   9.235  1.00 98.25           C  
ATOM   4147  CE1 TYR A 559      10.608 -16.267   8.089  1.00 98.25           C  
ATOM   4148  CE2 TYR A 559       9.049 -15.781   9.903  1.00 98.25           C  
ATOM   4149  OH  TYR A 559      11.298 -14.957   9.971  1.00 98.25           O  
ATOM   4150  CZ  TYR A 559      10.330 -15.658   9.329  1.00 98.25           C  
ATOM   4151  N   TRP A 560       4.487 -18.496   5.889  1.00 98.25           N  
ATOM   4152  CA  TRP A 560       3.613 -19.307   5.044  1.00 98.25           C  
ATOM   4153  C   TRP A 560       3.005 -18.464   3.921  1.00 98.25           C  
ATOM   4154  CB  TRP A 560       2.535 -19.975   5.900  1.00 98.25           C  
ATOM   4155  O   TRP A 560       3.052 -18.858   2.756  1.00 98.25           O  
ATOM   4156  CG  TRP A 560       1.599 -20.900   5.179  1.00 98.25           C  
ATOM   4157  CD1 TRP A 560       1.737 -21.375   3.917  1.00 98.25           C  
ATOM   4158  CD2 TRP A 560       0.371 -21.501   5.686  1.00 98.25           C  
ATOM   4159  CE2 TRP A 560      -0.213 -22.286   4.647  1.00 98.25           C  
ATOM   4160  CE3 TRP A 560      -0.299 -21.479   6.927  1.00 98.25           C  
ATOM   4161  NE1 TRP A 560       0.659 -22.167   3.591  1.00 98.25           N  
ATOM   4162  CH2 TRP A 560      -2.066 -22.929   6.057  1.00 98.25           C  
ATOM   4163  CZ2 TRP A 560      -1.416 -22.984   4.813  1.00 98.25           C  
ATOM   4164  CZ3 TRP A 560      -1.503 -22.187   7.112  1.00 98.25           C  
ATOM   4165  N   PHE A 561       2.527 -17.268   4.251  1.00 97.69           N  
ATOM   4166  CA  PHE A 561       2.017 -16.315   3.279  1.00 97.69           C  
ATOM   4167  C   PHE A 561       3.056 -15.978   2.204  1.00 97.69           C  
ATOM   4168  CB  PHE A 561       1.581 -15.068   4.038  1.00 97.69           C  
ATOM   4169  O   PHE A 561       2.785 -16.146   1.017  1.00 97.69           O  
ATOM   4170  CG  PHE A 561       0.957 -14.043   3.135  1.00 97.69           C  
ATOM   4171  CD1 PHE A 561       1.761 -13.110   2.455  1.00 97.69           C  
ATOM   4172  CD2 PHE A 561      -0.436 -14.027   2.981  1.00 97.69           C  
ATOM   4173  CE1 PHE A 561       1.165 -12.140   1.641  1.00 97.69           C  
ATOM   4174  CE2 PHE A 561      -1.033 -13.023   2.215  1.00 97.69           C  
ATOM   4175  CZ  PHE A 561      -0.233 -12.080   1.542  1.00 97.69           C  
ATOM   4176  N   THR A 562       4.268 -15.601   2.623  1.00 97.38           N  
ATOM   4177  CA  THR A 562       5.389 -15.303   1.716  1.00 97.38           C  
ATOM   4178  C   THR A 562       5.710 -16.491   0.809  1.00 97.38           C  
ATOM   4179  CB  THR A 562       6.640 -14.952   2.529  1.00 97.38           C  
ATOM   4180  O   THR A 562       5.934 -16.326  -0.387  1.00 97.38           O  
ATOM   4181  CG2 THR A 562       7.875 -14.691   1.671  1.00 97.38           C  
ATOM   4182  OG1 THR A 562       6.418 -13.787   3.284  1.00 97.38           O  
ATOM   4183  N   ALA A 563       5.723 -17.711   1.353  1.00 97.38           N  
ATOM   4184  CA  ALA A 563       6.011 -18.906   0.568  1.00 97.38           C  
ATOM   4185  C   ALA A 563       4.967 -19.136  -0.540  1.00 97.38           C  
ATOM   4186  CB  ALA A 563       6.105 -20.105   1.518  1.00 97.38           C  
ATOM   4187  O   ALA A 563       5.331 -19.545  -1.644  1.00 97.38           O  
ATOM   4188  N   LEU A 564       3.687 -18.856  -0.268  1.00 96.81           N  
ATOM   4189  CA  LEU A 564       2.620 -18.946  -1.266  1.00 96.81           C  
ATOM   4190  C   LEU A 564       2.796 -17.891  -2.364  1.00 96.81           C  
ATOM   4191  CB  LEU A 564       1.241 -18.801  -0.595  1.00 96.81           C  
ATOM   4192  O   LEU A 564       2.792 -18.240  -3.546  1.00 96.81           O  
ATOM   4193  CG  LEU A 564       0.838 -19.941   0.355  1.00 96.81           C  
ATOM   4194  CD1 LEU A 564      -0.442 -19.555   1.099  1.00 96.81           C  
ATOM   4195  CD2 LEU A 564       0.584 -21.249  -0.400  1.00 96.81           C  
ATOM   4196  N   THR A 565       2.993 -16.623  -1.995  1.00 95.94           N  
ATOM   4197  CA  THR A 565       3.101 -15.518  -2.962  1.00 95.94           C  
ATOM   4198  C   THR A 565       4.355 -15.630  -3.825  1.00 95.94           C  
ATOM   4199  CB  THR A 565       3.051 -14.151  -2.264  1.00 95.94           C  
ATOM   4200  O   THR A 565       4.257 -15.553  -5.048  1.00 95.94           O  
ATOM   4201  CG2 THR A 565       1.667 -13.885  -1.671  1.00 95.94           C  
ATOM   4202  OG1 THR A 565       3.971 -14.096  -1.201  1.00 95.94           O  
ATOM   4203  N   MET A 566       5.519 -15.921  -3.233  1.00 94.88           N  
ATOM   4204  CA  MET A 566       6.765 -16.102  -3.990  1.00 94.88           C  
ATOM   4205  C   MET A 566       6.680 -17.272  -4.975  1.00 94.88           C  
ATOM   4206  CB  MET A 566       7.945 -16.348  -3.043  1.00 94.88           C  
ATOM   4207  O   MET A 566       7.111 -17.157  -6.123  1.00 94.88           O  
ATOM   4208  CG  MET A 566       8.359 -15.106  -2.252  1.00 94.88           C  
ATOM   4209  SD  MET A 566       9.932 -15.327  -1.379  1.00 94.88           S  
ATOM   4210  CE  MET A 566      11.084 -15.154  -2.773  1.00 94.88           C  
ATOM   4211  N   LYS A 567       6.098 -18.404  -4.553  1.00 95.12           N  
ATOM   4212  CA  LYS A 567       5.914 -19.564  -5.435  1.00 95.12           C  
ATOM   4213  C   LYS A 567       4.960 -19.256  -6.591  1.00 95.12           C  
ATOM   4214  CB  LYS A 567       5.424 -20.750  -4.597  1.00 95.12           C  
ATOM   4215  O   LYS A 567       5.182 -19.741  -7.703  1.00 95.12           O  
ATOM   4216  CG  LYS A 567       5.304 -22.022  -5.444  1.00 95.12           C  
ATOM   4217  CD  LYS A 567       4.798 -23.186  -4.593  1.00 95.12           C  
ATOM   4218  CE  LYS A 567       4.639 -24.407  -5.501  1.00 95.12           C  
ATOM   4219  NZ  LYS A 567       4.007 -25.531  -4.773  1.00 95.12           N  
ATOM   4220  N   SER A 568       3.923 -18.464  -6.329  1.00 95.00           N  
ATOM   4221  CA  SER A 568       2.937 -18.055  -7.332  1.00 95.00           C  
ATOM   4222  C   SER A 568       3.586 -17.225  -8.438  1.00 95.00           C  
ATOM   4223  CB  SER A 568       1.803 -17.269  -6.675  1.00 95.00           C  
ATOM   4224  O   SER A 568       3.478 -17.592  -9.608  1.00 95.00           O  
ATOM   4225  OG  SER A 568       1.187 -18.066  -5.684  1.00 95.00           O  
ATOM   4226  N   VAL A 569       4.359 -16.194  -8.066  1.00 94.62           N  
ATOM   4227  CA  VAL A 569       5.127 -15.377  -9.023  1.00 94.62           C  
ATOM   4228  C   VAL A 569       6.112 -16.240  -9.802  1.00 94.62           C  
ATOM   4229  CB  VAL A 569       5.886 -14.229  -8.329  1.00 94.62           C  
ATOM   4230  O   VAL A 569       6.116 -16.201 -11.026  1.00 94.62           O  
ATOM   4231  CG1 VAL A 569       6.723 -13.429  -9.338  1.00 94.62           C  
ATOM   4232  CG2 VAL A 569       4.920 -13.255  -7.656  1.00 94.62           C  
ATOM   4233  N   GLY A 570       6.897 -17.083  -9.122  1.00 92.50           N  
ATOM   4234  CA  GLY A 570       7.879 -17.937  -9.795  1.00 92.50           C  
ATOM   4235  C   GLY A 570       7.249 -18.894 -10.813  1.00 92.50           C  
ATOM   4236  O   GLY A 570       7.806 -19.113 -11.886  1.00 92.50           O  
ATOM   4237  N   THR A 571       6.067 -19.439 -10.519  1.00 92.00           N  
ATOM   4238  CA  THR A 571       5.352 -20.324 -11.454  1.00 92.00           C  
ATOM   4239  C   THR A 571       4.845 -19.545 -12.670  1.00 92.00           C  
ATOM   4240  CB  THR A 571       4.199 -21.060 -10.756  1.00 92.00           C  
ATOM   4241  O   THR A 571       5.073 -19.974 -13.801  1.00 92.00           O  
ATOM   4242  CG2 THR A 571       3.553 -22.114 -11.655  1.00 92.00           C  
ATOM   4243  OG1 THR A 571       4.686 -21.734  -9.610  1.00 92.00           O  
ATOM   4244  N   ALA A 572       4.224 -18.385 -12.446  1.00 93.69           N  
ATOM   4245  CA  ALA A 572       3.679 -17.537 -13.504  1.00 93.69           C  
ATOM   4246  C   ALA A 572       4.777 -16.928 -14.398  1.00 93.69           C  
ATOM   4247  CB  ALA A 572       2.823 -16.465 -12.825  1.00 93.69           C  
ATOM   4248  O   ALA A 572       4.675 -16.976 -15.623  1.00 93.69           O  
ATOM   4249  N   ALA A 573       5.878 -16.454 -13.809  1.00 91.88           N  
ATOM   4250  CA  ALA A 573       7.037 -15.948 -14.542  1.00 91.88           C  
ATOM   4251  C   ALA A 573       7.647 -17.028 -15.449  1.00 91.88           C  
ATOM   4252  CB  ALA A 573       8.067 -15.431 -13.532  1.00 91.88           C  
ATOM   4253  O   ALA A 573       7.990 -16.766 -16.598  1.00 91.88           O  
ATOM   4254  N   MET A 574       7.725 -18.281 -14.987  1.00 91.25           N  
ATOM   4255  CA  MET A 574       8.218 -19.384 -15.819  1.00 91.25           C  
ATOM   4256  C   MET A 574       7.305 -19.701 -17.010  1.00 91.25           C  
ATOM   4257  CB  MET A 574       8.410 -20.643 -14.966  1.00 91.25           C  
ATOM   4258  O   MET A 574       7.800 -20.142 -18.051  1.00 91.25           O  
ATOM   4259  CG  MET A 574       9.659 -20.580 -14.079  1.00 91.25           C  
ATOM   4260  SD  MET A 574      11.253 -20.275 -14.899  1.00 91.25           S  
ATOM   4261  CE  MET A 574      11.170 -21.377 -16.329  1.00 91.25           C  
ATOM   4262  N   GLU A 575       5.992 -19.513 -16.876  1.00 93.81           N  
ATOM   4263  CA  GLU A 575       5.056 -19.598 -18.003  1.00 93.81           C  
ATOM   4264  C   GLU A 575       5.261 -18.427 -18.973  1.00 93.81           C  
ATOM   4265  CB  GLU A 575       3.604 -19.688 -17.503  1.00 93.81           C  
ATOM   4266  O   GLU A 575       5.361 -18.663 -20.179  1.00 93.81           O  
ATOM   4267  CG  GLU A 575       3.332 -21.035 -16.808  1.00 93.81           C  
ATOM   4268  CD  GLU A 575       1.887 -21.213 -16.306  1.00 93.81           C  
ATOM   4269  OE1 GLU A 575       1.610 -22.313 -15.768  1.00 93.81           O  
ATOM   4270  OE2 GLU A 575       1.058 -20.296 -16.481  1.00 93.81           O  
ATOM   4271  N   MET A 576       5.451 -17.208 -18.457  1.00 93.62           N  
ATOM   4272  CA  MET A 576       5.754 -16.017 -19.259  1.00 93.62           C  
ATOM   4273  C   MET A 576       7.049 -16.178 -20.068  1.00 93.62           C  
ATOM   4274  CB  MET A 576       5.821 -14.780 -18.344  1.00 93.62           C  
ATOM   4275  O   MET A 576       7.045 -15.993 -21.282  1.00 93.62           O  
ATOM   4276  CG  MET A 576       5.836 -13.479 -19.156  1.00 93.62           C  
ATOM   4277  SD  MET A 576       4.301 -13.174 -20.069  1.00 93.62           S  
ATOM   4278  CE  MET A 576       3.250 -12.602 -18.704  1.00 93.62           C  
ATOM   4279  N   VAL A 577       8.145 -16.627 -19.442  1.00 91.81           N  
ATOM   4280  CA  VAL A 577       9.430 -16.868 -20.128  1.00 91.81           C  
ATOM   4281  C   VAL A 577       9.280 -17.889 -21.259  1.00 91.81           C  
ATOM   4282  CB  VAL A 577      10.511 -17.351 -19.133  1.00 91.81           C  
ATOM   4283  O   VAL A 577       9.879 -17.732 -22.325  1.00 91.81           O  
ATOM   4284  CG1 VAL A 577      11.806 -17.807 -19.829  1.00 91.81           C  
ATOM   4285  CG2 VAL A 577      10.916 -16.247 -18.155  1.00 91.81           C  
ATOM   4286  N   LYS A 578       8.500 -18.959 -21.048  1.00 93.88           N  
ATOM   4287  CA  LYS A 578       8.247 -19.965 -22.093  1.00 93.88           C  
ATOM   4288  C   LYS A 578       7.472 -19.370 -23.264  1.00 93.88           C  
ATOM   4289  CB  LYS A 578       7.469 -21.153 -21.522  1.00 93.88           C  
ATOM   4290  O   LYS A 578       7.783 -19.707 -24.403  1.00 93.88           O  
ATOM   4291  CG  LYS A 578       8.332 -22.059 -20.639  1.00 93.88           C  
ATOM   4292  CD  LYS A 578       7.409 -23.045 -19.917  1.00 93.88           C  
ATOM   4293  CE  LYS A 578       8.185 -23.888 -18.907  1.00 93.88           C  
ATOM   4294  NZ  LYS A 578       7.243 -24.690 -18.089  1.00 93.88           N  
ATOM   4295  N   GLU A 579       6.502 -18.504 -22.991  1.00 95.06           N  
ATOM   4296  CA  GLU A 579       5.717 -17.829 -24.023  1.00 95.06           C  
ATOM   4297  C   GLU A 579       6.562 -16.837 -24.829  1.00 95.06           C  
ATOM   4298  CB  GLU A 579       4.500 -17.151 -23.379  1.00 95.06           C  
ATOM   4299  O   GLU A 579       6.559 -16.907 -26.056  1.00 95.06           O  
ATOM   4300  CG  GLU A 579       3.606 -16.444 -24.408  1.00 95.06           C  
ATOM   4301  CD  GLU A 579       3.082 -17.379 -25.507  1.00 95.06           C  
ATOM   4302  OE1 GLU A 579       2.840 -16.884 -26.629  1.00 95.06           O  
ATOM   4303  OE2 GLU A 579       2.848 -18.589 -25.242  1.00 95.06           O  
ATOM   4304  N   VAL A 580       7.358 -15.989 -24.169  1.00 93.38           N  
ATOM   4305  CA  VAL A 580       8.265 -15.049 -24.852  1.00 93.38           C  
ATOM   4306  C   VAL A 580       9.220 -15.807 -25.782  1.00 93.38           C  
ATOM   4307  CB  VAL A 580       9.049 -14.196 -23.834  1.00 93.38           C  
ATOM   4308  O   VAL A 580       9.336 -15.486 -26.965  1.00 93.38           O  
ATOM   4309  CG1 VAL A 580      10.077 -13.312 -24.545  1.00 93.38           C  
ATOM   4310  CG2 VAL A 580       8.138 -13.278 -23.010  1.00 93.38           C  
ATOM   4311  N   LYS A 581       9.835 -16.892 -25.289  1.00 92.12           N  
ATOM   4312  CA  LYS A 581      10.706 -17.758 -26.102  1.00 92.12           C  
ATOM   4313  C   LYS A 581       9.967 -18.430 -27.253  1.00 92.12           C  
ATOM   4314  CB  LYS A 581      11.347 -18.831 -25.220  1.00 92.12           C  
ATOM   4315  O   LYS A 581      10.524 -18.575 -28.337  1.00 92.12           O  
ATOM   4316  CG  LYS A 581      12.441 -18.223 -24.344  1.00 92.12           C  
ATOM   4317  CD  LYS A 581      13.098 -19.305 -23.488  1.00 92.12           C  
ATOM   4318  CE  LYS A 581      14.200 -18.615 -22.688  1.00 92.12           C  
ATOM   4319  NZ  LYS A 581      15.083 -19.585 -22.004  1.00 92.12           N  
ATOM   4320  N   HIS A 582       8.731 -18.866 -27.023  1.00 93.94           N  
ATOM   4321  CA  HIS A 582       7.904 -19.460 -28.064  1.00 93.94           C  
ATOM   4322  C   HIS A 582       7.647 -18.460 -29.193  1.00 93.94           C  
ATOM   4323  CB  HIS A 582       6.599 -19.976 -27.451  1.00 93.94           C  
ATOM   4324  O   HIS A 582       7.836 -18.816 -30.356  1.00 93.94           O  
ATOM   4325  CG  HIS A 582       5.606 -20.468 -28.468  1.00 93.94           C  
ATOM   4326  CD2 HIS A 582       4.376 -19.924 -28.730  1.00 93.94           C  
ATOM   4327  ND1 HIS A 582       5.759 -21.558 -29.291  1.00 93.94           N  
ATOM   4328  CE1 HIS A 582       4.637 -21.681 -30.020  1.00 93.94           C  
ATOM   4329  NE2 HIS A 582       3.751 -20.726 -29.696  1.00 93.94           N  
ATOM   4330  N   GLN A 583       7.286 -17.216 -28.873  1.00 93.94           N  
ATOM   4331  CA  GLN A 583       7.045 -16.185 -29.882  1.00 93.94           C  
ATOM   4332  C   GLN A 583       8.321 -15.813 -30.641  1.00 93.94           C  
ATOM   4333  CB  GLN A 583       6.392 -14.958 -29.245  1.00 93.94           C  
ATOM   4334  O   GLN A 583       8.297 -15.819 -31.870  1.00 93.94           O  
ATOM   4335  CG  GLN A 583       4.960 -15.279 -28.784  1.00 93.94           C  
ATOM   4336  CD  GLN A 583       4.153 -14.032 -28.452  1.00 93.94           C  
ATOM   4337  NE2 GLN A 583       3.251 -14.120 -27.499  1.00 93.94           N  
ATOM   4338  OE1 GLN A 583       4.299 -12.988 -29.069  1.00 93.94           O  
ATOM   4339  N   PHE A 584       9.453 -15.615 -29.956  1.00 92.75           N  
ATOM   4340  CA  PHE A 584      10.734 -15.366 -30.633  1.00 92.75           C  
ATOM   4341  C   PHE A 584      11.162 -16.510 -31.558  1.00 92.75           C  
ATOM   4342  CB  PHE A 584      11.836 -15.085 -29.599  1.00 92.75           C  
ATOM   4343  O   PHE A 584      11.707 -16.258 -32.628  1.00 92.75           O  
ATOM   4344  CG  PHE A 584      11.763 -13.748 -28.884  1.00 92.75           C  
ATOM   4345  CD1 PHE A 584      11.303 -12.592 -29.546  1.00 92.75           C  
ATOM   4346  CD2 PHE A 584      12.252 -13.637 -27.568  1.00 92.75           C  
ATOM   4347  CE1 PHE A 584      11.302 -11.352 -28.891  1.00 92.75           C  
ATOM   4348  CE2 PHE A 584      12.261 -12.390 -26.917  1.00 92.75           C  
ATOM   4349  CZ  PHE A 584      11.776 -11.249 -27.575  1.00 92.75           C  
ATOM   4350  N   ALA A 585      10.885 -17.762 -31.189  1.00 91.25           N  
ATOM   4351  CA  ALA A 585      11.232 -18.916 -32.014  1.00 91.25           C  
ATOM   4352  C   ALA A 585      10.260 -19.167 -33.182  1.00 91.25           C  
ATOM   4353  CB  ALA A 585      11.317 -20.140 -31.096  1.00 91.25           C  
ATOM   4354  O   ALA A 585      10.636 -19.825 -34.152  1.00 91.25           O  
ATOM   4355  N   THR A 586       9.003 -18.718 -33.085  1.00 93.44           N  
ATOM   4356  CA  THR A 586       7.945 -19.069 -34.053  1.00 93.44           C  
ATOM   4357  C   THR A 586       7.535 -17.938 -34.979  1.00 93.44           C  
ATOM   4358  CB  THR A 586       6.686 -19.621 -33.377  1.00 93.44           C  
ATOM   4359  O   THR A 586       7.106 -18.231 -36.095  1.00 93.44           O  
ATOM   4360  CG2 THR A 586       6.941 -20.962 -32.692  1.00 93.44           C  
ATOM   4361  OG1 THR A 586       6.163 -18.726 -32.430  1.00 93.44           O  
ATOM   4362  N   ILE A 587       7.666 -16.677 -34.560  1.00 91.56           N  
ATOM   4363  CA  ILE A 587       7.341 -15.504 -35.375  1.00 91.56           C  
ATOM   4364  C   ILE A 587       8.603 -15.105 -36.155  1.00 91.56           C  
ATOM   4365  CB  ILE A 587       6.771 -14.356 -34.510  1.00 91.56           C  
ATOM   4366  O   ILE A 587       9.541 -14.568 -35.561  1.00 91.56           O  
ATOM   4367  CG1 ILE A 587       5.513 -14.839 -33.745  1.00 91.56           C  
ATOM   4368  CG2 ILE A 587       6.425 -13.158 -35.418  1.00 91.56           C  
ATOM   4369  CD1 ILE A 587       4.880 -13.802 -32.810  1.00 91.56           C  
ATOM   4370  N   PRO A 588       8.670 -15.356 -37.480  1.00 90.56           N  
ATOM   4371  CA  PRO A 588       9.899 -15.144 -38.237  1.00 90.56           C  
ATOM   4372  C   PRO A 588      10.308 -13.669 -38.249  1.00 90.56           C  
ATOM   4373  CB  PRO A 588       9.628 -15.679 -39.650  1.00 90.56           C  
ATOM   4374  O   PRO A 588       9.513 -12.805 -38.624  1.00 90.56           O  
ATOM   4375  CG  PRO A 588       8.457 -16.639 -39.454  1.00 90.56           C  
ATOM   4376  CD  PRO A 588       7.664 -15.954 -38.348  1.00 90.56           C  
ATOM   4377  N   GLY A 589      11.560 -13.391 -37.878  1.00 87.00           N  
ATOM   4378  CA  GLY A 589      12.137 -12.048 -37.901  1.00 87.00           C  
ATOM   4379  C   GLY A 589      11.770 -11.152 -36.716  1.00 87.00           C  
ATOM   4380  O   GLY A 589      12.176  -9.992 -36.726  1.00 87.00           O  
ATOM   4381  N   LEU A 590      11.016 -11.645 -35.720  1.00 88.94           N  
ATOM   4382  CA  LEU A 590      10.637 -10.859 -34.539  1.00 88.94           C  
ATOM   4383  C   LEU A 590      11.856 -10.519 -33.674  1.00 88.94           C  
ATOM   4384  CB  LEU A 590       9.575 -11.628 -33.728  1.00 88.94           C  
ATOM   4385  O   LEU A 590      12.056  -9.360 -33.320  1.00 88.94           O  
ATOM   4386  CG  LEU A 590       9.133 -10.927 -32.424  1.00 88.94           C  
ATOM   4387  CD1 LEU A 590       8.458  -9.582 -32.693  1.00 88.94           C  
ATOM   4388  CD2 LEU A 590       8.144 -11.811 -31.669  1.00 88.94           C  
ATOM   4389  N   LEU A 591      12.690 -11.515 -33.365  1.00 87.88           N  
ATOM   4390  CA  LEU A 591      13.880 -11.324 -32.535  1.00 87.88           C  
ATOM   4391  C   LEU A 591      14.904 -10.420 -33.235  1.00 87.88           C  
ATOM   4392  CB  LEU A 591      14.462 -12.709 -32.209  1.00 87.88           C  
ATOM   4393  O   LEU A 591      15.453  -9.493 -32.637  1.00 87.88           O  
ATOM   4394  CG  LEU A 591      15.741 -12.659 -31.357  1.00 87.88           C  
ATOM   4395  CD1 LEU A 591      15.502 -12.008 -29.996  1.00 87.88           C  
ATOM   4396  CD2 LEU A 591      16.265 -14.076 -31.140  1.00 87.88           C  
ATOM   4397  N   GLU A 592      15.120 -10.650 -34.529  1.00 86.88           N  
ATOM   4398  CA  GLU A 592      16.038  -9.867 -35.353  1.00 86.88           C  
ATOM   4399  C   GLU A 592      15.503  -8.464 -35.688  1.00 86.88           C  
ATOM   4400  CB  GLU A 592      16.351 -10.635 -36.647  1.00 86.88           C  
ATOM   4401  O   GLU A 592      16.273  -7.625 -36.153  1.00 86.88           O  
ATOM   4402  CG  GLU A 592      17.013 -12.009 -36.443  1.00 86.88           C  
ATOM   4403  CD  GLU A 592      16.031 -13.170 -36.195  1.00 86.88           C  
ATOM   4404  OE1 GLU A 592      16.527 -14.313 -36.112  1.00 86.88           O  
ATOM   4405  OE2 GLU A 592      14.798 -12.929 -36.134  1.00 86.88           O  
ATOM   4406  N   GLY A 593      14.209  -8.197 -35.468  1.00 82.25           N  
ATOM   4407  CA  GLY A 593      13.566  -6.928 -35.823  1.00 82.25           C  
ATOM   4408  C   GLY A 593      13.520  -6.678 -37.335  1.00 82.25           C  
ATOM   4409  O   GLY A 593      13.691  -5.545 -37.788  1.00 82.25           O  
ATOM   4410  N   LEU A 594      13.344  -7.731 -38.144  1.00 84.50           N  
ATOM   4411  CA  LEU A 594      13.347  -7.613 -39.605  1.00 84.50           C  
ATOM   4412  C   LEU A 594      12.110  -6.847 -40.111  1.00 84.50           C  
ATOM   4413  CB  LEU A 594      13.427  -8.994 -40.279  1.00 84.50           C  
ATOM   4414  O   LEU A 594      10.996  -7.123 -39.666  1.00 84.50           O  
ATOM   4415  CG  LEU A 594      14.765  -9.723 -40.090  1.00 84.50           C  
ATOM   4416  CD1 LEU A 594      14.680 -11.126 -40.695  1.00 84.50           C  
ATOM   4417  CD2 LEU A 594      15.941  -8.999 -40.752  1.00 84.50           C  
ATOM   4418  N   PRO A 595      12.246  -5.940 -41.098  1.00 76.19           N  
ATOM   4419  CA  PRO A 595      11.105  -5.209 -41.644  1.00 76.19           C  
ATOM   4420  C   PRO A 595       9.988  -6.152 -42.118  1.00 76.19           C  
ATOM   4421  CB  PRO A 595      11.664  -4.371 -42.801  1.00 76.19           C  
ATOM   4422  O   PRO A 595      10.221  -7.016 -42.962  1.00 76.19           O  
ATOM   4423  CG  PRO A 595      13.146  -4.225 -42.467  1.00 76.19           C  
ATOM   4424  CD  PRO A 595      13.483  -5.519 -41.734  1.00 76.19           C  
ATOM   4425  N   GLY A 596       8.769  -5.963 -41.603  1.00 71.62           N  
ATOM   4426  CA  GLY A 596       7.601  -6.772 -41.974  1.00 71.62           C  
ATOM   4427  C   GLY A 596       7.425  -8.075 -41.187  1.00 71.62           C  
ATOM   4428  O   GLY A 596       6.589  -8.888 -41.583  1.00 71.62           O  
ATOM   4429  N   HIS A 597       8.170  -8.280 -40.091  1.00 79.56           N  
ATOM   4430  CA  HIS A 597       7.856  -9.337 -39.127  1.00 79.56           C  
ATOM   4431  C   HIS A 597       6.416  -9.185 -38.594  1.00 79.56           C  
ATOM   4432  CB  HIS A 597       8.903  -9.379 -37.994  1.00 79.56           C  
ATOM   4433  O   HIS A 597       5.866  -8.081 -38.536  1.00 79.56           O  
ATOM   4434  CG  HIS A 597       8.814  -8.259 -36.981  1.00 79.56           C  
ATOM   4435  CD2 HIS A 597       9.647  -7.179 -36.851  1.00 79.56           C  
ATOM   4436  ND1 HIS A 597       7.913  -8.175 -35.944  1.00 79.56           N  
ATOM   4437  CE1 HIS A 597       8.171  -7.063 -35.240  1.00 79.56           C  
ATOM   4438  NE2 HIS A 597       9.216  -6.413 -35.766  1.00 79.56           N  
ATOM   4439  N   GLY A 598       5.785 -10.298 -38.208  1.00 79.62           N  
ATOM   4440  CA  GLY A 598       4.477 -10.253 -37.546  1.00 79.62           C  
ATOM   4441  C   GLY A 598       4.573  -9.538 -36.190  1.00 79.62           C  
ATOM   4442  O   GLY A 598       5.609  -9.664 -35.532  1.00 79.62           O  
ATOM   4443  N   PRO A 599       3.547  -8.783 -35.758  1.00 83.06           N  
ATOM   4444  CA  PRO A 599       3.591  -8.097 -34.470  1.00 83.06           C  
ATOM   4445  C   PRO A 599       3.654  -9.109 -33.310  1.00 83.06           C  
ATOM   4446  CB  PRO A 599       2.321  -7.242 -34.417  1.00 83.06           C  
ATOM   4447  O   PRO A 599       3.062 -10.187 -33.428  1.00 83.06           O  
ATOM   4448  CG  PRO A 599       1.341  -8.024 -35.293  1.00 83.06           C  
ATOM   4449  CD  PRO A 599       2.241  -8.617 -36.379  1.00 83.06           C  
ATOM   4450  N   PRO A 600       4.342  -8.783 -32.200  1.00 87.88           N  
ATOM   4451  CA  PRO A 600       4.309  -9.605 -30.993  1.00 87.88           C  
ATOM   4452  C   PRO A 600       2.878  -9.730 -30.445  1.00 87.88           C  
ATOM   4453  CB  PRO A 600       5.251  -8.920 -29.999  1.00 87.88           C  
ATOM   4454  O   PRO A 600       2.099  -8.774 -30.459  1.00 87.88           O  
ATOM   4455  CG  PRO A 600       5.285  -7.469 -30.463  1.00 87.88           C  
ATOM   4456  CD  PRO A 600       5.103  -7.562 -31.971  1.00 87.88           C  
ATOM   4457  N   ASP A 601       2.521 -10.914 -29.944  1.00 90.94           N  
ATOM   4458  CA  ASP A 601       1.213 -11.169 -29.334  1.00 90.94           C  
ATOM   4459  C   ASP A 601       1.253 -10.828 -27.839  1.00 90.94           C  
ATOM   4460  CB  ASP A 601       0.728 -12.598 -29.634  1.00 90.94           C  
ATOM   4461  O   ASP A 601       1.466 -11.684 -26.973  1.00 90.94           O  
ATOM   4462  CG  ASP A 601      -0.652 -12.924 -29.036  1.00 90.94           C  
ATOM   4463  OD1 ASP A 601      -1.280 -12.038 -28.402  1.00 90.94           O  
ATOM   4464  OD2 ASP A 601      -1.090 -14.086 -29.209  1.00 90.94           O  
ATOM   4465  N   HIS A 602       1.029  -9.544 -27.550  1.00 89.38           N  
ATOM   4466  CA  HIS A 602       0.924  -9.013 -26.189  1.00 89.38           C  
ATOM   4467  C   HIS A 602      -0.294  -9.550 -25.427  1.00 89.38           C  
ATOM   4468  CB  HIS A 602       0.824  -7.486 -26.264  1.00 89.38           C  
ATOM   4469  O   HIS A 602      -0.246  -9.716 -24.206  1.00 89.38           O  
ATOM   4470  CG  HIS A 602       2.018  -6.827 -26.901  1.00 89.38           C  
ATOM   4471  CD2 HIS A 602       2.012  -5.997 -27.988  1.00 89.38           C  
ATOM   4472  ND1 HIS A 602       3.318  -6.913 -26.463  1.00 89.38           N  
ATOM   4473  CE1 HIS A 602       4.081  -6.144 -27.258  1.00 89.38           C  
ATOM   4474  NE2 HIS A 602       3.320  -5.560 -28.200  1.00 89.38           N  
ATOM   4475  N   ALA A 603      -1.398  -9.834 -26.128  1.00 89.25           N  
ATOM   4476  CA  ALA A 603      -2.647 -10.264 -25.504  1.00 89.25           C  
ATOM   4477  C   ALA A 603      -2.481 -11.617 -24.803  1.00 89.25           C  
ATOM   4478  CB  ALA A 603      -3.742 -10.318 -26.575  1.00 89.25           C  
ATOM   4479  O   ALA A 603      -3.054 -11.847 -23.735  1.00 89.25           O  
ATOM   4480  N   ARG A 604      -1.656 -12.501 -25.371  1.00 91.06           N  
ATOM   4481  CA  ARG A 604      -1.335 -13.787 -24.756  1.00 91.06           C  
ATOM   4482  C   ARG A 604      -0.511 -13.641 -23.477  1.00 91.06           C  
ATOM   4483  CB  ARG A 604      -0.671 -14.657 -25.820  1.00 91.06           C  
ATOM   4484  O   ARG A 604      -0.837 -14.311 -22.498  1.00 91.06           O  
ATOM   4485  CG  ARG A 604      -0.523 -16.103 -25.351  1.00 91.06           C  
ATOM   4486  CD  ARG A 604      -0.347 -16.988 -26.581  1.00 91.06           C  
ATOM   4487  NE  ARG A 604      -0.005 -18.360 -26.187  1.00 91.06           N  
ATOM   4488  NH1 ARG A 604       0.442 -19.147 -28.300  1.00 91.06           N  
ATOM   4489  NH2 ARG A 604       1.095 -20.292 -26.503  1.00 91.06           N  
ATOM   4490  CZ  ARG A 604       0.481 -19.268 -27.004  1.00 91.06           C  
ATOM   4491  N   CYS A 605       0.472 -12.740 -23.443  1.00 92.69           N  
ATOM   4492  CA  CYS A 605       1.226 -12.421 -22.225  1.00 92.69           C  
ATOM   4493  C   CYS A 605       0.316 -11.834 -21.132  1.00 92.69           C  
ATOM   4494  CB  CYS A 605       2.387 -11.481 -22.581  1.00 92.69           C  
ATOM   4495  O   CYS A 605       0.317 -12.342 -20.012  1.00 92.69           O  
ATOM   4496  SG  CYS A 605       3.654 -12.413 -23.489  1.00 92.69           S  
ATOM   4497  N   ILE A 606      -0.539 -10.861 -21.474  1.00 91.44           N  
ATOM   4498  CA  ILE A 606      -1.545 -10.287 -20.556  1.00 91.44           C  
ATOM   4499  C   ILE A 606      -2.463 -11.378 -19.994  1.00 91.44           C  
ATOM   4500  CB  ILE A 606      -2.378  -9.207 -21.290  1.00 91.44           C  
ATOM   4501  O   ILE A 606      -2.784 -11.391 -18.805  1.00 91.44           O  
ATOM   4502  CG1 ILE A 606      -1.508  -7.972 -21.615  1.00 91.44           C  
ATOM   4503  CG2 ILE A 606      -3.627  -8.784 -20.485  1.00 91.44           C  
ATOM   4504  CD1 ILE A 606      -2.150  -7.037 -22.647  1.00 91.44           C  
ATOM   4505  N   LYS A 607      -2.899 -12.319 -20.838  1.00 92.31           N  
ATOM   4506  CA  LYS A 607      -3.770 -13.413 -20.407  1.00 92.31           C  
ATOM   4507  C   LYS A 607      -3.074 -14.344 -19.410  1.00 92.31           C  
ATOM   4508  CB  LYS A 607      -4.287 -14.164 -21.636  1.00 92.31           C  
ATOM   4509  O   LYS A 607      -3.698 -14.720 -18.425  1.00 92.31           O  
ATOM   4510  CG  LYS A 607      -5.371 -15.157 -21.213  1.00 92.31           C  
ATOM   4511  CD  LYS A 607      -5.826 -16.017 -22.386  1.00 92.31           C  
ATOM   4512  CE  LYS A 607      -6.839 -17.006 -21.813  1.00 92.31           C  
ATOM   4513  NZ  LYS A 607      -6.967 -18.201 -22.671  1.00 92.31           N  
ATOM   4514  N   ILE A 608      -1.803 -14.691 -19.633  1.00 92.81           N  
ATOM   4515  CA  ILE A 608      -1.032 -15.560 -18.725  1.00 92.81           C  
ATOM   4516  C   ILE A 608      -0.944 -14.936 -17.329  1.00 92.81           C  
ATOM   4517  CB  ILE A 608       0.370 -15.860 -19.311  1.00 92.81           C  
ATOM   4518  O   ILE A 608      -1.284 -15.592 -16.343  1.00 92.81           O  
ATOM   4519  CG1 ILE A 608       0.239 -16.794 -20.535  1.00 92.81           C  
ATOM   4520  CG2 ILE A 608       1.310 -16.504 -18.269  1.00 92.81           C  
ATOM   4521  CD1 ILE A 608       1.510 -16.860 -21.389  1.00 92.81           C  
ATOM   4522  N   SER A 609      -0.541 -13.665 -17.235  1.00 92.25           N  
ATOM   4523  CA  SER A 609      -0.445 -12.973 -15.945  1.00 92.25           C  
ATOM   4524  C   SER A 609      -1.820 -12.759 -15.299  1.00 92.25           C  
ATOM   4525  CB  SER A 609       0.313 -11.651 -16.104  1.00 92.25           C  
ATOM   4526  O   SER A 609      -1.948 -12.919 -14.083  1.00 92.25           O  
ATOM   4527  OG  SER A 609      -0.242 -10.888 -17.151  1.00 92.25           O  
ATOM   4528  N   THR A 610      -2.872 -12.485 -16.084  1.00 92.69           N  
ATOM   4529  CA  THR A 610      -4.261 -12.368 -15.587  1.00 92.69           C  
ATOM   4530  C   THR A 610      -4.772 -13.685 -15.005  1.00 92.69           C  
ATOM   4531  CB  THR A 610      -5.244 -11.916 -16.683  1.00 92.69           C  
ATOM   4532  O   THR A 610      -5.226 -13.729 -13.864  1.00 92.69           O  
ATOM   4533  CG2 THR A 610      -6.651 -11.671 -16.137  1.00 92.69           C  
ATOM   4534  OG1 THR A 610      -4.858 -10.698 -17.260  1.00 92.69           O  
ATOM   4535  N   ASP A 611      -4.687 -14.781 -15.758  1.00 92.81           N  
ATOM   4536  CA  ASP A 611      -5.218 -16.076 -15.325  1.00 92.81           C  
ATOM   4537  C   ASP A 611      -4.465 -16.591 -14.084  1.00 92.81           C  
ATOM   4538  CB  ASP A 611      -5.137 -17.093 -16.484  1.00 92.81           C  
ATOM   4539  O   ASP A 611      -5.077 -17.132 -13.156  1.00 92.81           O  
ATOM   4540  CG  ASP A 611      -6.144 -16.877 -17.632  1.00 92.81           C  
ATOM   4541  OD1 ASP A 611      -7.109 -16.099 -17.464  1.00 92.81           O  
ATOM   4542  OD2 ASP A 611      -6.009 -17.569 -18.676  1.00 92.81           O  
ATOM   4543  N   ALA A 612      -3.143 -16.390 -14.039  1.00 93.19           N  
ATOM   4544  CA  ALA A 612      -2.319 -16.772 -12.898  1.00 93.19           C  
ATOM   4545  C   ALA A 612      -2.645 -15.944 -11.647  1.00 93.19           C  
ATOM   4546  CB  ALA A 612      -0.842 -16.657 -13.285  1.00 93.19           C  
ATOM   4547  O   ALA A 612      -2.907 -16.516 -10.591  1.00 93.19           O  
ATOM   4548  N   SER A 613      -2.678 -14.614 -11.753  1.00 93.62           N  
ATOM   4549  CA  SER A 613      -2.966 -13.733 -10.611  1.00 93.62           C  
ATOM   4550  C   SER A 613      -4.329 -14.010  -9.978  1.00 93.62           C  
ATOM   4551  CB  SER A 613      -2.878 -12.263 -11.012  1.00 93.62           C  
ATOM   4552  O   SER A 613      -4.405 -14.188  -8.761  1.00 93.62           O  
ATOM   4553  OG  SER A 613      -3.629 -12.032 -12.174  1.00 93.62           O  
ATOM   4554  N   LEU A 614      -5.390 -14.145 -10.782  1.00 92.38           N  
ATOM   4555  CA  LEU A 614      -6.743 -14.404 -10.277  1.00 92.38           C  
ATOM   4556  C   LEU A 614      -6.862 -15.759  -9.566  1.00 92.38           C  
ATOM   4557  CB  LEU A 614      -7.748 -14.333 -11.439  1.00 92.38           C  
ATOM   4558  O   LEU A 614      -7.592 -15.879  -8.581  1.00 92.38           O  
ATOM   4559  CG  LEU A 614      -7.894 -12.944 -12.083  1.00 92.38           C  
ATOM   4560  CD1 LEU A 614      -8.862 -13.044 -13.263  1.00 92.38           C  
ATOM   4561  CD2 LEU A 614      -8.434 -11.893 -11.114  1.00 92.38           C  
ATOM   4562  N   ARG A 615      -6.146 -16.783 -10.045  1.00 93.75           N  
ATOM   4563  CA  ARG A 615      -6.140 -18.117  -9.427  1.00 93.75           C  
ATOM   4564  C   ARG A 615      -5.308 -18.146  -8.147  1.00 93.75           C  
ATOM   4565  CB  ARG A 615      -5.628 -19.135 -10.458  1.00 93.75           C  
ATOM   4566  O   ARG A 615      -5.756 -18.674  -7.129  1.00 93.75           O  
ATOM   4567  CG  ARG A 615      -5.736 -20.577  -9.939  1.00 93.75           C  
ATOM   4568  CD  ARG A 615      -5.207 -21.585 -10.965  1.00 93.75           C  
ATOM   4569  NE  ARG A 615      -3.734 -21.575 -11.031  1.00 93.75           N  
ATOM   4570  NH1 ARG A 615      -3.430 -22.272 -13.206  1.00 93.75           N  
ATOM   4571  NH2 ARG A 615      -1.677 -21.780 -11.906  1.00 93.75           N  
ATOM   4572  CZ  ARG A 615      -2.962 -21.880 -12.055  1.00 93.75           C  
ATOM   4573  N   GLU A 616      -4.098 -17.603  -8.207  1.00 94.81           N  
ATOM   4574  CA  GLU A 616      -3.090 -17.741  -7.154  1.00 94.81           C  
ATOM   4575  C   GLU A 616      -3.262 -16.731  -6.006  1.00 94.81           C  
ATOM   4576  CB  GLU A 616      -1.688 -17.640  -7.764  1.00 94.81           C  
ATOM   4577  O   GLU A 616      -2.706 -16.932  -4.927  1.00 94.81           O  
ATOM   4578  CG  GLU A 616      -1.305 -18.704  -8.811  1.00 94.81           C  
ATOM   4579  CD  GLU A 616      -1.365 -20.164  -8.341  1.00 94.81           C  
ATOM   4580  OE1 GLU A 616      -1.594 -21.029  -9.229  1.00 94.81           O  
ATOM   4581  OE2 GLU A 616      -1.205 -20.442  -7.133  1.00 94.81           O  
ATOM   4582  N   MET A 617      -4.076 -15.679  -6.166  1.00 92.44           N  
ATOM   4583  CA  MET A 617      -4.390 -14.766  -5.057  1.00 92.44           C  
ATOM   4584  C   MET A 617      -5.382 -15.345  -4.033  1.00 92.44           C  
ATOM   4585  CB  MET A 617      -4.850 -13.406  -5.594  1.00 92.44           C  
ATOM   4586  O   MET A 617      -5.462 -14.855  -2.903  1.00 92.44           O  
ATOM   4587  CG  MET A 617      -6.247 -13.417  -6.217  1.00 92.44           C  
ATOM   4588  SD  MET A 617      -6.666 -11.797  -6.894  1.00 92.44           S  
ATOM   4589  CE  MET A 617      -8.382 -12.074  -7.333  1.00 92.44           C  
ATOM   4590  N   ILE A 618      -6.121 -16.406  -4.387  1.00 92.75           N  
ATOM   4591  CA  ILE A 618      -7.144 -17.010  -3.518  1.00 92.75           C  
ATOM   4592  C   ILE A 618      -6.526 -17.670  -2.270  1.00 92.75           C  
ATOM   4593  CB  ILE A 618      -8.087 -17.960  -4.304  1.00 92.75           C  
ATOM   4594  O   ILE A 618      -6.980 -17.352  -1.166  1.00 92.75           O  
ATOM   4595  CG1 ILE A 618      -8.838 -17.193  -5.415  1.00 92.75           C  
ATOM   4596  CG2 ILE A 618      -9.079 -18.654  -3.348  1.00 92.75           C  
ATOM   4597  CD1 ILE A 618      -9.636 -18.100  -6.362  1.00 92.75           C  
ATOM   4598  N   PRO A 619      -5.510 -18.558  -2.366  1.00 95.56           N  
ATOM   4599  CA  PRO A 619      -4.970 -19.232  -1.184  1.00 95.56           C  
ATOM   4600  C   PRO A 619      -4.367 -18.283  -0.131  1.00 95.56           C  
ATOM   4601  CB  PRO A 619      -3.975 -20.286  -1.689  1.00 95.56           C  
ATOM   4602  O   PRO A 619      -4.714 -18.442   1.043  1.00 95.56           O  
ATOM   4603  CG  PRO A 619      -4.378 -20.496  -3.147  1.00 95.56           C  
ATOM   4604  CD  PRO A 619      -4.909 -19.132  -3.566  1.00 95.56           C  
ATOM   4605  N   PRO A 620      -3.538 -17.274  -0.484  1.00 95.31           N  
ATOM   4606  CA  PRO A 620      -3.068 -16.281   0.484  1.00 95.31           C  
ATOM   4607  C   PRO A 620      -4.217 -15.490   1.124  1.00 95.31           C  
ATOM   4608  CB  PRO A 620      -2.114 -15.357  -0.286  1.00 95.31           C  
ATOM   4609  O   PRO A 620      -4.205 -15.267   2.333  1.00 95.31           O  
ATOM   4610  CG  PRO A 620      -1.660 -16.201  -1.470  1.00 95.31           C  
ATOM   4611  CD  PRO A 620      -2.892 -17.042  -1.771  1.00 95.31           C  
ATOM   4612  N   GLY A 621      -5.243 -15.113   0.350  1.00 93.62           N  
ATOM   4613  CA  GLY A 621      -6.423 -14.418   0.877  1.00 93.62           C  
ATOM   4614  C   GLY A 621      -7.195 -15.258   1.900  1.00 93.62           C  
ATOM   4615  O   GLY A 621      -7.502 -14.786   2.996  1.00 93.62           O  
ATOM   4616  N   LEU A 622      -7.458 -16.529   1.582  1.00 94.75           N  
ATOM   4617  CA  LEU A 622      -8.118 -17.460   2.502  1.00 94.75           C  
ATOM   4618  C   LEU A 622      -7.291 -17.703   3.765  1.00 94.75           C  
ATOM   4619  CB  LEU A 622      -8.392 -18.797   1.795  1.00 94.75           C  
ATOM   4620  O   LEU A 622      -7.865 -17.758   4.850  1.00 94.75           O  
ATOM   4621  CG  LEU A 622      -9.496 -18.751   0.727  1.00 94.75           C  
ATOM   4622  CD1 LEU A 622      -9.612 -20.133   0.082  1.00 94.75           C  
ATOM   4623  CD2 LEU A 622     -10.863 -18.383   1.311  1.00 94.75           C  
ATOM   4624  N   LEU A 623      -5.964 -17.808   3.643  1.00 96.62           N  
ATOM   4625  CA  LEU A 623      -5.073 -17.955   4.792  1.00 96.62           C  
ATOM   4626  C   LEU A 623      -5.266 -16.803   5.786  1.00 96.62           C  
ATOM   4627  CB  LEU A 623      -3.616 -18.044   4.295  1.00 96.62           C  
ATOM   4628  O   LEU A 623      -5.490 -17.049   6.971  1.00 96.62           O  
ATOM   4629  CG  LEU A 623      -2.573 -18.095   5.425  1.00 96.62           C  
ATOM   4630  CD1 LEU A 623      -2.775 -19.334   6.288  1.00 96.62           C  
ATOM   4631  CD2 LEU A 623      -1.161 -18.118   4.842  1.00 96.62           C  
ATOM   4632  N   VAL A 624      -5.226 -15.560   5.302  1.00 95.81           N  
ATOM   4633  CA  VAL A 624      -5.362 -14.364   6.146  1.00 95.81           C  
ATOM   4634  C   VAL A 624      -6.753 -14.279   6.773  1.00 95.81           C  
ATOM   4635  CB  VAL A 624      -5.039 -13.098   5.331  1.00 95.81           C  
ATOM   4636  O   VAL A 624      -6.872 -14.023   7.968  1.00 95.81           O  
ATOM   4637  CG1 VAL A 624      -5.212 -11.815   6.146  1.00 95.81           C  
ATOM   4638  CG2 VAL A 624      -3.575 -13.117   4.881  1.00 95.81           C  
ATOM   4639  N   MET A 625      -7.812 -14.537   6.001  1.00 94.12           N  
ATOM   4640  CA  MET A 625      -9.182 -14.391   6.498  1.00 94.12           C  
ATOM   4641  C   MET A 625      -9.603 -15.499   7.465  1.00 94.12           C  
ATOM   4642  CB  MET A 625     -10.163 -14.329   5.327  1.00 94.12           C  
ATOM   4643  O   MET A 625     -10.246 -15.233   8.480  1.00 94.12           O  
ATOM   4644  CG  MET A 625     -10.007 -13.042   4.517  1.00 94.12           C  
ATOM   4645  SD  MET A 625     -11.214 -12.925   3.181  1.00 94.12           S  
ATOM   4646  CE  MET A 625     -10.494 -14.059   1.970  1.00 94.12           C  
ATOM   4647  N   LEU A 626      -9.252 -16.751   7.161  1.00 96.25           N  
ATOM   4648  CA  LEU A 626      -9.696 -17.899   7.948  1.00 96.25           C  
ATOM   4649  C   LEU A 626      -8.884 -18.080   9.230  1.00 96.25           C  
ATOM   4650  CB  LEU A 626      -9.667 -19.175   7.091  1.00 96.25           C  
ATOM   4651  O   LEU A 626      -9.434 -18.593  10.199  1.00 96.25           O  
ATOM   4652  CG  LEU A 626     -10.620 -19.175   5.882  1.00 96.25           C  
ATOM   4653  CD1 LEU A 626     -10.456 -20.490   5.117  1.00 96.25           C  
ATOM   4654  CD2 LEU A 626     -12.087 -19.046   6.300  1.00 96.25           C  
ATOM   4655  N   SER A 627      -7.619 -17.649   9.275  1.00 97.25           N  
ATOM   4656  CA  SER A 627      -6.753 -17.823  10.453  1.00 97.25           C  
ATOM   4657  C   SER A 627      -7.373 -17.304  11.764  1.00 97.25           C  
ATOM   4658  CB  SER A 627      -5.371 -17.201  10.225  1.00 97.25           C  
ATOM   4659  O   SER A 627      -7.547 -18.109  12.683  1.00 97.25           O  
ATOM   4660  OG  SER A 627      -4.661 -17.967   9.280  1.00 97.25           O  
ATOM   4661  N   PRO A 628      -7.770 -16.021  11.885  1.00 97.06           N  
ATOM   4662  CA  PRO A 628      -8.413 -15.515  13.101  1.00 97.06           C  
ATOM   4663  C   PRO A 628      -9.799 -16.130  13.348  1.00 97.06           C  
ATOM   4664  CB  PRO A 628      -8.482 -13.995  12.923  1.00 97.06           C  
ATOM   4665  O   PRO A 628     -10.141 -16.388  14.500  1.00 97.06           O  
ATOM   4666  CG  PRO A 628      -8.505 -13.829  11.407  1.00 97.06           C  
ATOM   4667  CD  PRO A 628      -7.588 -14.940  10.928  1.00 97.06           C  
ATOM   4668  N   ILE A 629     -10.583 -16.428  12.301  1.00 96.31           N  
ATOM   4669  CA  ILE A 629     -11.918 -17.040  12.443  1.00 96.31           C  
ATOM   4670  C   ILE A 629     -11.806 -18.454  13.023  1.00 96.31           C  
ATOM   4671  CB  ILE A 629     -12.688 -17.029  11.098  1.00 96.31           C  
ATOM   4672  O   ILE A 629     -12.520 -18.793  13.967  1.00 96.31           O  
ATOM   4673  CG1 ILE A 629     -12.928 -15.574  10.630  1.00 96.31           C  
ATOM   4674  CG2 ILE A 629     -14.032 -17.779  11.226  1.00 96.31           C  
ATOM   4675  CD1 ILE A 629     -13.561 -15.454   9.237  1.00 96.31           C  
ATOM   4676  N   ILE A 630     -10.892 -19.273  12.498  1.00 96.69           N  
ATOM   4677  CA  ILE A 630     -10.631 -20.630  12.987  1.00 96.69           C  
ATOM   4678  C   ILE A 630     -10.059 -20.567  14.407  1.00 96.69           C  
ATOM   4679  CB  ILE A 630      -9.701 -21.388  12.007  1.00 96.69           C  
ATOM   4680  O   ILE A 630     -10.568 -21.250  15.296  1.00 96.69           O  
ATOM   4681  CG1 ILE A 630     -10.437 -21.652  10.671  1.00 96.69           C  
ATOM   4682  CG2 ILE A 630      -9.214 -22.724  12.606  1.00 96.69           C  
ATOM   4683  CD1 ILE A 630      -9.532 -22.190   9.554  1.00 96.69           C  
ATOM   4684  N   ALA A 631      -9.051 -19.723  14.650  1.00 96.12           N  
ATOM   4685  CA  ALA A 631      -8.455 -19.581  15.976  1.00 96.12           C  
ATOM   4686  C   ALA A 631      -9.499 -19.169  17.028  1.00 96.12           C  
ATOM   4687  CB  ALA A 631      -7.286 -18.596  15.897  1.00 96.12           C  
ATOM   4688  O   ALA A 631      -9.623 -19.830  18.059  1.00 96.12           O  
ATOM   4689  N   GLY A 632     -10.308 -18.146  16.739  1.00 94.94           N  
ATOM   4690  CA  GLY A 632     -11.334 -17.642  17.653  1.00 94.94           C  
ATOM   4691  C   GLY A 632     -12.472 -18.629  17.884  1.00 94.94           C  
ATOM   4692  O   GLY A 632     -12.887 -18.831  19.023  1.00 94.94           O  
ATOM   4693  N   THR A 633     -12.932 -19.308  16.830  1.00 94.88           N  
ATOM   4694  CA  THR A 633     -14.042 -20.269  16.926  1.00 94.88           C  
ATOM   4695  C   THR A 633     -13.645 -21.519  17.708  1.00 94.88           C  
ATOM   4696  CB  THR A 633     -14.557 -20.668  15.534  1.00 94.88           C  
ATOM   4697  O   THR A 633     -14.398 -21.970  18.569  1.00 94.88           O  
ATOM   4698  CG2 THR A 633     -15.792 -21.563  15.577  1.00 94.88           C  
ATOM   4699  OG1 THR A 633     -14.932 -19.525  14.810  1.00 94.88           O  
ATOM   4700  N   PHE A 634     -12.471 -22.098  17.441  1.00 94.94           N  
ATOM   4701  CA  PHE A 634     -12.076 -23.376  18.043  1.00 94.94           C  
ATOM   4702  C   PHE A 634     -11.332 -23.224  19.371  1.00 94.94           C  
ATOM   4703  CB  PHE A 634     -11.264 -24.198  17.036  1.00 94.94           C  
ATOM   4704  O   PHE A 634     -11.594 -24.001  20.289  1.00 94.94           O  
ATOM   4705  CG  PHE A 634     -12.110 -24.778  15.919  1.00 94.94           C  
ATOM   4706  CD1 PHE A 634     -12.787 -25.997  16.115  1.00 94.94           C  
ATOM   4707  CD2 PHE A 634     -12.241 -24.103  14.692  1.00 94.94           C  
ATOM   4708  CE1 PHE A 634     -13.580 -26.536  15.087  1.00 94.94           C  
ATOM   4709  CE2 PHE A 634     -13.033 -24.640  13.664  1.00 94.94           C  
ATOM   4710  CZ  PHE A 634     -13.702 -25.859  13.861  1.00 94.94           C  
ATOM   4711  N   PHE A 635     -10.443 -22.234  19.482  1.00 93.81           N  
ATOM   4712  CA  PHE A 635      -9.506 -22.089  20.604  1.00 93.81           C  
ATOM   4713  C   PHE A 635      -9.754 -20.843  21.465  1.00 93.81           C  
ATOM   4714  CB  PHE A 635      -8.071 -22.087  20.061  1.00 93.81           C  
ATOM   4715  O   PHE A 635      -9.195 -20.743  22.554  1.00 93.81           O  
ATOM   4716  CG  PHE A 635      -7.691 -23.297  19.234  1.00 93.81           C  
ATOM   4717  CD1 PHE A 635      -7.197 -24.452  19.865  1.00 93.81           C  
ATOM   4718  CD2 PHE A 635      -7.815 -23.265  17.833  1.00 93.81           C  
ATOM   4719  CE1 PHE A 635      -6.821 -25.568  19.096  1.00 93.81           C  
ATOM   4720  CE2 PHE A 635      -7.442 -24.380  17.063  1.00 93.81           C  
ATOM   4721  CZ  PHE A 635      -6.943 -25.532  17.696  1.00 93.81           C  
ATOM   4722  N   GLY A 636     -10.592 -19.911  21.006  1.00 93.19           N  
ATOM   4723  CA  GLY A 636     -11.023 -18.760  21.794  1.00 93.19           C  
ATOM   4724  C   GLY A 636     -10.179 -17.493  21.628  1.00 93.19           C  
ATOM   4725  O   GLY A 636      -9.233 -17.420  20.840  1.00 93.19           O  
ATOM   4726  N   VAL A 637     -10.543 -16.459  22.389  1.00 93.75           N  
ATOM   4727  CA  VAL A 637     -10.013 -15.088  22.251  1.00 93.75           C  
ATOM   4728  C   VAL A 637      -8.542 -14.961  22.662  1.00 93.75           C  
ATOM   4729  CB  VAL A 637     -10.881 -14.073  23.024  1.00 93.75           C  
ATOM   4730  O   VAL A 637      -7.812 -14.139  22.105  1.00 93.75           O  
ATOM   4731  CG1 VAL A 637     -12.314 -14.045  22.473  1.00 93.75           C  
ATOM   4732  CG2 VAL A 637     -10.932 -14.338  24.535  1.00 93.75           C  
ATOM   4733  N   HIS A 638      -8.071 -15.812  23.576  1.00 93.38           N  
ATOM   4734  CA  HIS A 638      -6.667 -15.870  23.998  1.00 93.38           C  
ATOM   4735  C   HIS A 638      -5.756 -16.423  22.889  1.00 93.38           C  
ATOM   4736  CB  HIS A 638      -6.580 -16.701  25.285  1.00 93.38           C  
ATOM   4737  O   HIS A 638      -4.675 -15.887  22.642  1.00 93.38           O  
ATOM   4738  CG  HIS A 638      -7.291 -16.047  26.443  1.00 93.38           C  
ATOM   4739  CD2 HIS A 638      -8.355 -16.557  27.135  1.00 93.38           C  
ATOM   4740  ND1 HIS A 638      -7.001 -14.819  26.994  1.00 93.38           N  
ATOM   4741  CE1 HIS A 638      -7.883 -14.589  27.983  1.00 93.38           C  
ATOM   4742  NE2 HIS A 638      -8.742 -15.615  28.089  1.00 93.38           N  
ATOM   4743  N   ALA A 639      -6.229 -17.419  22.128  1.00 95.12           N  
ATOM   4744  CA  ALA A 639      -5.507 -17.935  20.963  1.00 95.12           C  
ATOM   4745  C   ALA A 639      -5.369 -16.867  19.874  1.00 95.12           C  
ATOM   4746  CB  ALA A 639      -6.245 -19.158  20.410  1.00 95.12           C  
ATOM   4747  O   ALA A 639      -4.279 -16.661  19.339  1.00 95.12           O  
ATOM   4748  N   VAL A 640      -6.467 -16.156  19.586  1.00 96.56           N  
ATOM   4749  CA  VAL A 640      -6.482 -15.024  18.645  1.00 96.56           C  
ATOM   4750  C   VAL A 640      -5.514 -13.941  19.107  1.00 96.56           C  
ATOM   4751  CB  VAL A 640      -7.901 -14.447  18.491  1.00 96.56           C  
ATOM   4752  O   VAL A 640      -4.724 -13.449  18.311  1.00 96.56           O  
ATOM   4753  CG1 VAL A 640      -7.938 -13.209  17.593  1.00 96.56           C  
ATOM   4754  CG2 VAL A 640      -8.832 -15.486  17.867  1.00 96.56           C  
ATOM   4755  N   SER A 641      -5.506 -13.624  20.400  1.00 95.56           N  
ATOM   4756  CA  SER A 641      -4.595 -12.631  20.967  1.00 95.56           C  
ATOM   4757  C   SER A 641      -3.125 -12.971  20.725  1.00 95.56           C  
ATOM   4758  CB  SER A 641      -4.826 -12.505  22.467  1.00 95.56           C  
ATOM   4759  O   SER A 641      -2.368 -12.130  20.240  1.00 95.56           O  
ATOM   4760  OG  SER A 641      -6.125 -12.019  22.728  1.00 95.56           O  
ATOM   4761  N   GLY A 642      -2.730 -14.218  21.001  1.00 95.94           N  
ATOM   4762  CA  GLY A 642      -1.394 -14.711  20.677  1.00 95.94           C  
ATOM   4763  C   GLY A 642      -1.095 -14.615  19.181  1.00 95.94           C  
ATOM   4764  O   GLY A 642      -0.066 -14.068  18.789  1.00 95.94           O  
ATOM   4765  N   LEU A 643      -2.025 -15.084  18.346  1.00 97.44           N  
ATOM   4766  CA  LEU A 643      -1.897 -15.100  16.887  1.00 97.44           C  
ATOM   4767  C   LEU A 643      -1.655 -13.702  16.307  1.00 97.44           C  
ATOM   4768  CB  LEU A 643      -3.139 -15.807  16.314  1.00 97.44           C  
ATOM   4769  O   LEU A 643      -0.763 -13.531  15.474  1.00 97.44           O  
ATOM   4770  CG  LEU A 643      -3.138 -15.999  14.785  1.00 97.44           C  
ATOM   4771  CD1 LEU A 643      -3.902 -17.277  14.436  1.00 97.44           C  
ATOM   4772  CD2 LEU A 643      -3.821 -14.843  14.048  1.00 97.44           C  
ATOM   4773  N   LEU A 644      -2.387 -12.694  16.782  1.00 96.94           N  
ATOM   4774  CA  LEU A 644      -2.227 -11.306  16.347  1.00 96.94           C  
ATOM   4775  C   LEU A 644      -0.859 -10.736  16.730  1.00 96.94           C  
ATOM   4776  CB  LEU A 644      -3.356 -10.453  16.946  1.00 96.94           C  
ATOM   4777  O   LEU A 644      -0.177 -10.161  15.882  1.00 96.94           O  
ATOM   4778  CG  LEU A 644      -4.758 -10.776  16.404  1.00 96.94           C  
ATOM   4779  CD1 LEU A 644      -5.769  -9.898  17.135  1.00 96.94           C  
ATOM   4780  CD2 LEU A 644      -4.857 -10.553  14.899  1.00 96.94           C  
ATOM   4781  N   VAL A 645      -0.423 -10.931  17.979  1.00 95.19           N  
ATOM   4782  CA  VAL A 645       0.880 -10.433  18.454  1.00 95.19           C  
ATOM   4783  C   VAL A 645       2.035 -11.131  17.730  1.00 95.19           C  
ATOM   4784  CB  VAL A 645       1.003 -10.590  19.983  1.00 95.19           C  
ATOM   4785  O   VAL A 645       2.988 -10.475  17.300  1.00 95.19           O  
ATOM   4786  CG1 VAL A 645       2.383 -10.158  20.499  1.00 95.19           C  
ATOM   4787  CG2 VAL A 645      -0.034  -9.724  20.712  1.00 95.19           C  
ATOM   4788  N   GLY A 646       1.947 -12.450  17.543  1.00 96.50           N  
ATOM   4789  CA  GLY A 646       2.947 -13.226  16.811  1.00 96.50           C  
ATOM   4790  C   GLY A 646       3.049 -12.791  15.351  1.00 96.50           C  
ATOM   4791  O   GLY A 646       4.145 -12.518  14.857  1.00 96.50           O  
ATOM   4792  N   SER A 647       1.908 -12.649  14.672  1.00 97.19           N  
ATOM   4793  CA  SER A 647       1.887 -12.208  13.277  1.00 97.19           C  
ATOM   4794  C   SER A 647       2.401 -10.786  13.107  1.00 97.19           C  
ATOM   4795  CB  SER A 647       0.480 -12.278  12.703  1.00 97.19           C  
ATOM   4796  O   SER A 647       3.097 -10.524  12.130  1.00 97.19           O  
ATOM   4797  OG  SER A 647       0.552 -11.845  11.361  1.00 97.19           O  
ATOM   4798  N   LEU A 648       2.066  -9.876  14.022  1.00 95.69           N  
ATOM   4799  CA  LEU A 648       2.539  -8.497  13.987  1.00 95.69           C  
ATOM   4800  C   LEU A 648       4.063  -8.439  14.128  1.00 95.69           C  
ATOM   4801  CB  LEU A 648       1.823  -7.714  15.103  1.00 95.69           C  
ATOM   4802  O   LEU A 648       4.748  -7.856  13.292  1.00 95.69           O  
ATOM   4803  CG  LEU A 648       2.370  -6.298  15.346  1.00 95.69           C  
ATOM   4804  CD1 LEU A 648       2.290  -5.428  14.096  1.00 95.69           C  
ATOM   4805  CD2 LEU A 648       1.584  -5.627  16.470  1.00 95.69           C  
ATOM   4806  N   THR A 649       4.597  -9.061  15.181  1.00 93.88           N  
ATOM   4807  CA  THR A 649       6.026  -8.969  15.528  1.00 93.88           C  
ATOM   4808  C   THR A 649       6.931  -9.656  14.510  1.00 93.88           C  
ATOM   4809  CB  THR A 649       6.299  -9.541  16.926  1.00 93.88           C  
ATOM   4810  O   THR A 649       8.020  -9.157  14.229  1.00 93.88           O  
ATOM   4811  CG2 THR A 649       5.692  -8.672  18.026  1.00 93.88           C  
ATOM   4812  OG1 THR A 649       5.770 -10.838  17.066  1.00 93.88           O  
ATOM   4813  N   SER A 650       6.480 -10.766  13.925  1.00 97.12           N  
ATOM   4814  CA  SER A 650       7.186 -11.467  12.848  1.00 97.12           C  
ATOM   4815  C   SER A 650       7.011 -10.768  11.493  1.00 97.12           C  
ATOM   4816  CB  SER A 650       6.657 -12.903  12.808  1.00 97.12           C  
ATOM   4817  O   SER A 650       7.989 -10.490  10.795  1.00 97.12           O  
ATOM   4818  OG  SER A 650       7.266 -13.671  11.797  1.00 97.12           O  
ATOM   4819  N   GLY A 651       5.771 -10.411  11.142  1.00 96.81           N  
ATOM   4820  CA  GLY A 651       5.410  -9.869   9.832  1.00 96.81           C  
ATOM   4821  C   GLY A 651       6.065  -8.530   9.520  1.00 96.81           C  
ATOM   4822  O   GLY A 651       6.566  -8.351   8.413  1.00 96.81           O  
ATOM   4823  N   VAL A 652       6.145  -7.618  10.494  1.00 96.06           N  
ATOM   4824  CA  VAL A 652       6.732  -6.284  10.282  1.00 96.06           C  
ATOM   4825  C   VAL A 652       8.215  -6.354   9.897  1.00 96.06           C  
ATOM   4826  CB  VAL A 652       6.487  -5.395  11.517  1.00 96.06           C  
ATOM   4827  O   VAL A 652       8.668  -5.607   9.032  1.00 96.06           O  
ATOM   4828  CG1 VAL A 652       7.242  -5.869  12.767  1.00 96.06           C  
ATOM   4829  CG2 VAL A 652       6.841  -3.932  11.233  1.00 96.06           C  
ATOM   4830  N   GLN A 653       8.971  -7.285  10.485  1.00 96.25           N  
ATOM   4831  CA  GLN A 653      10.398  -7.457  10.197  1.00 96.25           C  
ATOM   4832  C   GLN A 653      10.608  -8.012   8.786  1.00 96.25           C
[truncated: 68,040 more chars]
