# Supplementary material for: The inorganic pyrophosphatases of microorganisms: a structural and functional review
Source: PeerJ. 2024 Jun 24;12:e17496. doi: 10.7717/peerj.17496 (PMC11210485; doi:10.7717/peerj.17496)
Supplement: Supplemental Information 1 [file peerj-12-17496-s001.zip › Supplementary Files/m_PPases/AF-W4H122-F1-model_v4_Aphanomyces_astaci.pdb]

HEADER                                            01-JUN-22                     
TITLE     ALPHAFOLD MONOMER V2.0 PREDICTION FOR H(+)-EXPORTING DIPHOSPHATASE    
TITLE    2 (W4H122)                                                             
COMPND    MOL_ID: 1;                                                            
COMPND   2 MOLECULE: H(+)-EXPORTING DIPHOSPHATASE;                              
COMPND   3 CHAIN: A                                                             
SOURCE    MOL_ID: 1;                                                            
SOURCE   2 ORGANISM_SCIENTIFIC: APHANOMYCES ASTACI;                             
SOURCE   3 ORGANISM_TAXID: 112090                                               
REMARK   1                                                                      
REMARK   1 REFERENCE 1                                                          
REMARK   1  AUTH   JOHN JUMPER, RICHARD EVANS, ALEXANDER PRITZEL, TIM GREEN,    
REMARK   1  AUTH 2 MICHAEL FIGURNOV, OLAF RONNEBERGER, KATHRYN TUNYASUVUNAKOOL, 
REMARK   1  AUTH 3 RUSS BATES, AUGUSTIN ZIDEK, ANNA POTAPENKO, ALEX BRIDGLAND,  
REMARK   1  AUTH 4 CLEMENS MEYER, SIMON A A KOHL, ANDREW J BALLARD,             
REMARK   1  AUTH 5 ANDREW COWIE, BERNARDINO ROMERA-PAREDES, STANISLAV NIKOLOV,  
REMARK   1  AUTH 6 RISHUB JAIN, JONAS ADLER, TREVOR BACK, STIG PETERSEN,        
REMARK   1  AUTH 7 DAVID REIMAN, ELLEN CLANCY, MICHAL ZIELINSKI,                
REMARK   1  AUTH 8 MARTIN STEINEGGER, MICHALINA PACHOLSKA, TAMAS BERGHAMMER,    
REMARK   1  AUTH 9 DAVID SILVER, ORIOL VINYALS, ANDREW W SENIOR,                
REMARK   1  AUTH10 KORAY KAVUKCUOGLU, PUSHMEET KOHLI, DEMIS HASSABIS            
REMARK   1  TITL   HIGHLY ACCURATE PROTEIN STRUCTURE PREDICTION WITH ALPHAFOLD  
REMARK   1  REF    NATURE                        V. 596   583 2021              
REMARK   1  REFN                   ISSN 0028-0836                               
REMARK   1  PMID   34265844                                                     
REMARK   1  DOI    10.1038/s41586-021-03819-2                                   
REMARK   1                                                                      
REMARK   1 DISCLAIMERS                                                          
REMARK   1 ALPHAFOLD DATA, COPYRIGHT (2021) DEEPMIND TECHNOLOGIES LIMITED. THE  
REMARK   1 INFORMATION PROVIDED IS THEORETICAL MODELLING ONLY AND CAUTION SHOULD
REMARK   1 BE EXERCISED IN ITS USE. IT IS PROVIDED "AS-IS" WITHOUT ANY WARRANTY 
REMARK   1 OF ANY KIND, WHETHER EXPRESSED OR IMPLIED. NO WARRANTY IS GIVEN THAT 
REMARK   1 USE OF THE INFORMATION SHALL NOT INFRINGE THE RIGHTS OF ANY THIRD    
REMARK   1 PARTY. THE INFORMATION IS NOT INTENDED TO BE A SUBSTITUTE FOR        
REMARK   1 PROFESSIONAL MEDICAL ADVICE, DIAGNOSIS, OR TREATMENT, AND DOES NOT   
REMARK   1 CONSTITUTE MEDICAL OR OTHER PROFESSIONAL ADVICE. IT IS AVAILABLE FOR 
REMARK   1 ACADEMIC AND COMMERCIAL PURPOSES, UNDER CC-BY 4.0 LICENCE.           
DBREF  XXXX A    1   177  UNP    W4H122   W4H122_9STRA     1    177             
SEQRES   1 A  177  MET SER ALA THR GLU ILE PRO GLN LEU MET VAL GLY PHE          
SEQRES   2 A  177  GLY SER SER GLY ILE PRO GLU ASP ASP GLN ARG ASN PRO          
SEQRES   3 A  177  SER VAL ILE ALA ASP MET VAL GLY ASP MET ALA VAL ASP          
SEQRES   4 A  177  CYS VAL GLY SER SER ALA ASP VAL LEU PHE GLU SER VAL          
SEQRES   5 A  177  ALA ALA GLU ILE ILE GLY ALA ILE SER LEU ALA LYS GLU          
SEQRES   6 A  177  GLY ALA ILE GLU SER PRO VAL SER PHE VAL PHE PHE PRO          
SEQRES   7 A  177  VAL VAL VAL HIS ALA PHE ASP ILE VAL VAL SER PHE ILE          
SEQRES   8 A  177  GLY ILE LEU CYS VAL THR GLU PRO GLY PRO THR GLU SER          
SEQRES   9 A  177  ASP THR MET THR THR LEU GLN HIS ARG TYR SER ILE LYS          
SEQRES  10 A  177  PHE LEU LEU ALA LEU ALA GLY PHE GLY LEU SER THR ARG          
SEQRES  11 A  177  TRP LEU LEU PHE VAL SER ALA ALA PRO GLY ALA TRP LEU          
SEQRES  12 A  177  HIS PHE PRO SER THR LEU VAL THR CYS PHE LEU SER TYR          
SEQRES  13 A  177  GLY SER GLY ILE THR THR MET LEU ALA VAL LEU TYR CYS          
SEQRES  14 A  177  ASN GLU ALA PRO ARG SER SER THR                              
CRYST1    1.000    1.000    1.000  90.00  90.00  90.00 P 1           1          
ORIGX1      1.000000  0.000000  0.000000        0.00000                         
ORIGX2      0.000000  1.000000  0.000000        0.00000                         
ORIGX3      0.000000  0.000000  1.000000        0.00000                         
SCALE1      1.000000  0.000000  0.000000        0.00000                         
SCALE2      0.000000  1.000000  0.000000        0.00000                         
SCALE3      0.000000  0.000000  1.000000        0.00000                         
MODEL        1                                                                  
ATOM      1  N   MET A   1      -6.556  10.917  16.847  1.00 43.91           N  
ATOM      2  CA  MET A   1      -6.840  11.662  18.090  1.00 43.91           C  
ATOM      3  C   MET A   1      -6.716  13.149  17.821  1.00 43.91           C  
ATOM      4  CB  MET A   1      -6.028  11.171  19.305  1.00 43.91           C  
ATOM      5  O   MET A   1      -5.640  13.734  17.954  1.00 43.91           O  
ATOM      6  CG  MET A   1      -7.029  10.717  20.370  1.00 43.91           C  
ATOM      7  SD  MET A   1      -6.299   9.948  21.838  1.00 43.91           S  
ATOM      8  CE  MET A   1      -7.846   9.469  22.660  1.00 43.91           C  
ATOM      9  N   SER A   2      -7.796  13.729  17.304  1.00 41.81           N  
ATOM     10  CA  SER A   2      -7.859  15.133  16.904  1.00 41.81           C  
ATOM     11  C   SER A   2      -8.090  16.039  18.124  1.00 41.81           C  
ATOM     12  CB  SER A   2      -8.930  15.305  15.820  1.00 41.81           C  
ATOM     13  O   SER A   2      -8.663  15.636  19.135  1.00 41.81           O  
ATOM     14  OG  SER A   2     -10.222  15.203  16.370  1.00 41.81           O  
ATOM     15  N   ALA A   3      -7.630  17.293  18.062  1.00 50.59           N  
ATOM     16  CA  ALA A   3      -7.703  18.248  19.179  1.00 50.59           C  
ATOM     17  C   ALA A   3      -9.143  18.607  19.621  1.00 50.59           C  
ATOM     18  CB  ALA A   3      -6.909  19.499  18.776  1.00 50.59           C  
ATOM     19  O   ALA A   3      -9.328  19.282  20.635  1.00 50.59           O  
ATOM     20  N   THR A   4     -10.153  18.169  18.870  1.00 52.69           N  
ATOM     21  CA  THR A   4     -11.583  18.361  19.138  1.00 52.69           C  
ATOM     22  C   THR A   4     -12.215  17.253  19.980  1.00 52.69           C  
ATOM     23  CB  THR A   4     -12.347  18.517  17.813  1.00 52.69           C  
ATOM     24  O   THR A   4     -13.173  17.546  20.693  1.00 52.69           O  
ATOM     25  CG2 THR A   4     -12.225  19.960  17.316  1.00 52.69           C  
ATOM     26  OG1 THR A   4     -11.787  17.729  16.784  1.00 52.69           O  
ATOM     27  N   GLU A   5     -11.657  16.039  19.977  1.00 52.75           N  
ATOM     28  CA  GLU A   5     -12.144  14.895  20.772  1.00 52.75           C  
ATOM     29  C   GLU A   5     -11.836  15.088  22.267  1.00 52.75           C  
ATOM     30  CB  GLU A   5     -11.445  13.617  20.279  1.00 52.75           C  
ATOM     31  O   GLU A   5     -12.684  14.887  23.134  1.00 52.75           O  
ATOM     32  CG  GLU A   5     -11.931  13.107  18.912  1.00 52.75           C  
ATOM     33  CD  GLU A   5     -10.812  12.367  18.163  1.00 52.75           C  
ATOM     34  OE1 GLU A   5     -10.581  12.717  16.986  1.00 52.75           O  
ATOM     35  OE2 GLU A   5      -9.912  11.752  18.792  1.00 52.75           O  
ATOM     36  N   ILE A   6     -10.626  15.567  22.590  1.00 55.66           N  
ATOM     37  CA  ILE A   6     -10.123  15.658  23.973  1.00 55.66           C  
ATOM     38  C   ILE A   6     -11.008  16.549  24.875  1.00 55.66           C  
ATOM     39  CB  ILE A   6      -8.622  16.059  24.001  1.00 55.66           C  
ATOM     40  O   ILE A   6     -11.340  16.123  25.985  1.00 55.66           O  
ATOM     41  CG1 ILE A   6      -7.778  15.093  23.134  1.00 55.66           C  
ATOM     42  CG2 ILE A   6      -8.099  16.097  25.452  1.00 55.66           C  
ATOM     43  CD1 ILE A   6      -6.286  15.442  23.054  1.00 55.66           C  
ATOM     44  N   PRO A   7     -11.455  17.753  24.453  1.00 52.69           N  
ATOM     45  CA  PRO A   7     -12.340  18.577  25.276  1.00 52.69           C  
ATOM     46  C   PRO A   7     -13.751  17.992  25.425  1.00 52.69           C  
ATOM     47  CB  PRO A   7     -12.386  19.954  24.597  1.00 52.69           C  
ATOM     48  O   PRO A   7     -14.381  18.188  26.461  1.00 52.69           O  
ATOM     49  CG  PRO A   7     -11.166  19.965  23.677  1.00 52.69           C  
ATOM     50  CD  PRO A   7     -11.046  18.503  23.278  1.00 52.69           C  
ATOM     51  N   GLN A   8     -14.262  17.289  24.411  1.00 51.41           N  
ATOM     52  CA  GLN A   8     -15.633  16.766  24.401  1.00 51.41           C  
ATOM     53  C   GLN A   8     -15.754  15.487  25.238  1.00 51.41           C  
ATOM     54  CB  GLN A   8     -16.088  16.548  22.950  1.00 51.41           C  
ATOM     55  O   GLN A   8     -16.678  15.368  26.050  1.00 51.41           O  
ATOM     56  CG  GLN A   8     -16.172  17.879  22.180  1.00 51.41           C  
ATOM     57  CD  GLN A   8     -16.696  17.718  20.757  1.00 51.41           C  
ATOM     58  NE2 GLN A   8     -16.657  18.746  19.943  1.00 51.41           N  
ATOM     59  OE1 GLN A   8     -17.223  16.709  20.351  1.00 51.41           O  
ATOM     60  N   LEU A   9     -14.758  14.601  25.145  1.00 50.97           N  
ATOM     61  CA  LEU A   9     -14.662  13.381  25.946  1.00 50.97           C  
ATOM     62  C   LEU A   9     -14.565  13.704  27.448  1.00 50.97           C  
ATOM     63  CB  LEU A   9     -13.439  12.574  25.461  1.00 50.97           C  
ATOM     64  O   LEU A   9     -15.230  13.077  28.272  1.00 50.97           O  
ATOM     65  CG  LEU A   9     -13.649  11.053  25.560  1.00 50.97           C  
ATOM     66  CD1 LEU A   9     -14.346  10.523  24.309  1.00 50.97           C  
ATOM     67  CD2 LEU A   9     -12.307  10.339  25.717  1.00 50.97           C  
ATOM     68  N   MET A  10     -13.799  14.741  27.816  1.00 50.72           N  
ATOM     69  CA  MET A  10     -13.655  15.186  29.211  1.00 50.72           C  
ATOM     70  C   MET A  10     -14.947  15.779  29.801  1.00 50.72           C  
ATOM     71  CB  MET A  10     -12.511  16.207  29.321  1.00 50.72           C  
ATOM     72  O   MET A  10     -15.202  15.616  30.997  1.00 50.72           O  
ATOM     73  CG  MET A  10     -11.128  15.555  29.201  1.00 50.72           C  
ATOM     74  SD  MET A  10      -9.729  16.713  29.296  1.00 50.72           S  
ATOM     75  CE  MET A  10      -9.834  17.242  31.026  1.00 50.72           C  
ATOM     76  N   VAL A  11     -15.779  16.446  28.993  1.00 49.56           N  
ATOM     77  CA  VAL A  11     -17.055  17.037  29.445  1.00 49.56           C  
ATOM     78  C   VAL A  11     -18.143  15.965  29.619  1.00 49.56           C  
ATOM     79  CB  VAL A  11     -17.482  18.179  28.498  1.00 49.56           C  
ATOM     80  O   VAL A  11     -18.921  16.044  30.576  1.00 49.56           O  
ATOM     81  CG1 VAL A  11     -18.882  18.729  28.806  1.00 49.56           C  
ATOM     82  CG2 VAL A  11     -16.516  19.368  28.622  1.00 49.56           C  
ATOM     83  N   GLY A  12     -18.164  14.937  28.762  1.00 48.00           N  
ATOM     84  CA  GLY A  12     -19.099  13.805  28.838  1.00 48.00           C  
ATOM     85  C   GLY A  12     -18.793  12.811  29.967  1.00 48.00           C  
ATOM     86  O   GLY A  12     -19.681  12.498  30.765  1.00 48.00           O  
ATOM     87  N   PHE A  13     -17.532  12.376  30.106  1.00 48.25           N  
ATOM     88  CA  PHE A  13     -17.130  11.394  31.129  1.00 48.25           C  
ATOM     89  C   PHE A  13     -17.136  11.950  32.560  1.00 48.25           C  
ATOM     90  CB  PHE A  13     -15.741  10.816  30.798  1.00 48.25           C  
ATOM     91  O   PHE A  13     -17.384  11.207  33.508  1.00 48.25           O  
ATOM     92  CG  PHE A  13     -15.785   9.492  30.063  1.00 48.25           C  
ATOM     93  CD1 PHE A  13     -15.812   8.292  30.801  1.00 48.25           C  
ATOM     94  CD2 PHE A  13     -15.806   9.448  28.657  1.00 48.25           C  
ATOM     95  CE1 PHE A  13     -15.850   7.054  30.136  1.00 48.25           C  
ATOM     96  CE2 PHE A  13     -15.841   8.208  27.992  1.00 48.25           C  
ATOM     97  CZ  PHE A  13     -15.862   7.013  28.731  1.00 48.25           C  
ATOM     98  N   GLY A  14     -16.861  13.246  32.745  1.00 50.88           N  
ATOM     99  CA  GLY A  14     -16.661  13.831  34.075  1.00 50.88           C  
ATOM    100  C   GLY A  14     -17.928  14.276  34.813  1.00 50.88           C  
ATOM    101  O   GLY A  14     -17.866  14.493  36.021  1.00 50.88           O  
ATOM    102  N   SER A  15     -19.064  14.452  34.124  1.00 49.88           N  
ATOM    103  CA  SER A  15     -20.186  15.229  34.682  1.00 49.88           C  
ATOM    104  C   SER A  15     -21.539  14.519  34.748  1.00 49.88           C  
ATOM    105  CB  SER A  15     -20.317  16.550  33.920  1.00 49.88           C  
ATOM    106  O   SER A  15     -22.339  14.867  35.613  1.00 49.88           O  
ATOM    107  OG  SER A  15     -20.782  16.328  32.600  1.00 49.88           O  
ATOM    108  N   SER A  16     -21.821  13.544  33.875  1.00 54.06           N  
ATOM    109  CA  SER A  16     -23.212  13.089  33.688  1.00 54.06           C  
ATOM    110  C   SER A  16     -23.429  11.569  33.674  1.00 54.06           C  
ATOM    111  CB  SER A  16     -23.800  13.763  32.444  1.00 54.06           C  
ATOM    112  O   SER A  16     -24.579  11.137  33.656  1.00 54.06           O  
ATOM    113  OG  SER A  16     -23.732  15.177  32.539  1.00 54.06           O  
ATOM    114  N   GLY A  17     -22.377  10.738  33.718  1.00 61.53           N  
ATOM    115  CA  GLY A  17     -22.523   9.269  33.688  1.00 61.53           C  
ATOM    116  C   GLY A  17     -23.231   8.746  32.428  1.00 61.53           C  
ATOM    117  O   GLY A  17     -23.845   7.681  32.450  1.00 61.53           O  
ATOM    118  N   ILE A  18     -23.199   9.539  31.357  1.00 59.94           N  
ATOM    119  CA  ILE A  18     -23.829   9.253  30.072  1.00 59.94           C  
ATOM    120  C   ILE A  18     -22.814   8.456  29.228  1.00 59.94           C  
ATOM    121  CB  ILE A  18     -24.269  10.582  29.407  1.00 59.94           C  
ATOM    122  O   ILE A  18     -21.631   8.805  29.265  1.00 59.94           O  
ATOM    123  CG1 ILE A  18     -25.277  11.363  30.277  1.00 59.94           C  
ATOM    124  CG2 ILE A  18     -24.921  10.330  28.051  1.00 59.94           C  
ATOM    125  CD1 ILE A  18     -25.635  12.760  29.750  1.00 59.94           C  
ATOM    126  N   PRO A  19     -23.231   7.389  28.516  1.00 68.31           N  
ATOM    127  CA  PRO A  19     -22.345   6.651  27.617  1.00 68.31           C  
ATOM    128  C   PRO A  19     -21.782   7.555  26.506  1.00 68.31           C  
ATOM    129  CB  PRO A  19     -23.170   5.472  27.084  1.00 68.31           C  
ATOM    130  O   PRO A  19     -22.403   8.550  26.139  1.00 68.31           O  
ATOM    131  CG  PRO A  19     -24.623   5.906  27.269  1.00 68.31           C  
ATOM    132  CD  PRO A  19     -24.579   6.842  28.473  1.00 68.31           C  
ATOM    133  N   GLU A  20     -20.599   7.202  26.003  1.00 64.62           N  
ATOM    134  CA  GLU A  20     -19.782   7.972  25.048  1.00 64.62           C  
ATOM    135  C   GLU A  20     -20.574   8.477  23.825  1.00 64.62           C  
ATOM    136  CB  GLU A  20     -18.629   7.040  24.658  1.00 64.62           C  
ATOM    137  O   GLU A  20     -20.610   9.682  23.582  1.00 64.62           O  
ATOM    138  CG  GLU A  20     -17.577   7.624  23.709  1.00 64.62           C  
ATOM    139  CD  GLU A  20     -16.505   6.572  23.369  1.00 64.62           C  
ATOM    140  OE1 GLU A  20     -15.375   6.990  23.040  1.00 64.62           O  
ATOM    141  OE2 GLU A  20     -16.757   5.364  23.608  1.00 64.62           O  
ATOM    142  N   ASP A  21     -21.330   7.594  23.170  1.00 70.50           N  
ATOM    143  CA  ASP A  21     -22.116   7.895  21.962  1.00 70.50           C  
ATOM    144  C   ASP A  21     -23.613   8.106  22.237  1.00 70.50           C  
ATOM    145  CB  ASP A  21     -21.892   6.796  20.920  1.00 70.50           C  
ATOM    146  O   ASP A  21     -24.496   7.632  21.511  1.00 70.50           O  
ATOM    147  CG  ASP A  21     -20.465   6.771  20.398  1.00 70.50           C  
ATOM    148  OD1 ASP A  21     -19.928   7.876  20.192  1.00 70.50           O  
ATOM    149  OD2 ASP A  21     -19.992   5.636  20.174  1.00 70.50           O  
ATOM    150  N   ASP A  22     -23.956   8.775  23.335  1.00 73.75           N  
ATOM    151  CA  ASP A  22     -25.360   9.024  23.645  1.00 73.75           C  
ATOM    152  C   ASP A  22     -25.946  10.155  22.791  1.00 73.75           C  
ATOM    153  CB  ASP A  22     -25.552   9.285  25.130  1.00 73.75           C  
ATOM    154  O   ASP A  22     -25.447  11.278  22.746  1.00 73.75           O  
ATOM    155  CG  ASP A  22     -27.005   9.126  25.581  1.00 73.75           C  
ATOM    156  OD1 ASP A  22     -27.882   9.906  25.149  1.00 73.75           O  
ATOM    157  OD2 ASP A  22     -27.289   8.279  26.458  1.00 73.75           O  
ATOM    158  N   GLN A  23     -27.104   9.881  22.198  1.00 70.81           N  
ATOM    159  CA  GLN A  23     -27.877  10.798  21.354  1.00 70.81           C  
ATOM    160  C   GLN A  23     -28.264  12.111  22.059  1.00 70.81           C  
ATOM    161  CB  GLN A  23     -29.164  10.074  20.929  1.00 70.81           C  
ATOM    162  O   GLN A  23     -28.615  13.094  21.405  1.00 70.81           O  
ATOM    163  CG  GLN A  23     -28.922   8.689  20.303  1.00 70.81           C  
ATOM    164  CD  GLN A  23     -30.210   7.939  19.986  1.00 70.81           C  
ATOM    165  NE2 GLN A  23     -30.097   6.718  19.515  1.00 70.81           N  
ATOM    166  OE1 GLN A  23     -31.325   8.406  20.158  1.00 70.81           O  
ATOM    167  N   ARG A  24     -28.247  12.133  23.398  1.00 80.50           N  
ATOM    168  CA  ARG A  24     -28.527  13.318  24.223  1.00 80.50           C  
ATOM    169  C   ARG A  24     -27.339  14.270  24.310  1.00 80.50           C  
ATOM    170  CB  ARG A  24     -28.945  12.874  25.630  1.00 80.50           C  
ATOM    171  O   ARG A  24     -27.526  15.408  24.740  1.00 80.50           O  
ATOM    172  CG  ARG A  24     -30.244  12.054  25.616  1.00 80.50           C  
ATOM    173  CD  ARG A  24     -30.551  11.480  27.000  1.00 80.50           C  
ATOM    174  NE  ARG A  24     -29.619  10.395  27.358  1.00 80.50           N  
ATOM    175  NH1 ARG A  24     -30.284  10.113  29.530  1.00 80.50           N  
ATOM    176  NH2 ARG A  24     -28.670   8.827  28.701  1.00 80.50           N  
ATOM    177  CZ  ARG A  24     -29.526   9.784  28.522  1.00 80.50           C  
ATOM    178  N   ASN A  25     -26.144  13.827  23.930  1.00 74.81           N  
ATOM    179  CA  ASN A  25     -24.964  14.667  23.869  1.00 74.81           C  
ATOM    180  C   ASN A  25     -24.862  15.320  22.473  1.00 74.81           C  
ATOM    181  CB  ASN A  25     -23.732  13.834  24.248  1.00 74.81           C  
ATOM    182  O   ASN A  25     -24.546  14.641  21.496  1.00 74.81           O  
ATOM    183  CG  ASN A  25     -22.463  14.667  24.243  1.00 74.81           C  
ATOM    184  ND2 ASN A  25     -21.324  14.045  24.423  1.00 74.81           N  
ATOM    185  OD1 ASN A  25     -22.493  15.881  24.089  1.00 74.81           O  
ATOM    186  N   PRO A  26     -25.091  16.641  22.346  1.00 70.06           N  
ATOM    187  CA  PRO A  26     -25.022  17.331  21.056  1.00 70.06           C  
ATOM    188  C   PRO A  26     -23.616  17.320  20.434  1.00 70.06           C  
ATOM    189  CB  PRO A  26     -25.506  18.755  21.348  1.00 70.06           C  
ATOM    190  O   PRO A  26     -23.480  17.591  19.241  1.00 70.06           O  
ATOM    191  CG  PRO A  26     -25.140  18.965  22.817  1.00 70.06           C  
ATOM    192  CD  PRO A  26     -25.360  17.584  23.420  1.00 70.06           C  
ATOM    193  N   SER A  27     -22.579  17.000  21.214  1.00 75.81           N  
ATOM    194  CA  SER A  27     -21.196  16.892  20.744  1.00 75.81           C  
ATOM    195  C   SER A  27     -20.923  15.633  19.914  1.00 75.81           C  
ATOM    196  CB  SER A  27     -20.248  16.973  21.941  1.00 75.81           C  
ATOM    197  O   SER A  27     -20.032  15.675  19.076  1.00 75.81           O  
ATOM    198  OG  SER A  27     -20.348  18.257  22.538  1.00 75.81           O  
ATOM    199  N   VAL A  28     -21.739  14.576  20.025  1.00 73.69           N  
ATOM    200  CA  VAL A  28     -21.561  13.322  19.255  1.00 73.69           C  
ATOM    201  C   VAL A  28     -21.671  13.564  17.745  1.00 73.69           C  
ATOM    202  CB  VAL A  28     -22.575  12.257  19.732  1.00 73.69           C  
ATOM    203  O   VAL A  28     -20.991  12.930  16.951  1.00 73.69           O  
ATOM    204  CG1 VAL A  28     -22.536  10.951  18.933  1.00 73.69           C  
ATOM    205  CG2 VAL A  28     -22.303  11.888  21.194  1.00 73.69           C  
ATOM    206  N   ILE A  29     -22.470  14.548  17.313  1.00 76.50           N  
ATOM    207  CA  ILE A  29     -22.555  14.923  15.890  1.00 76.50           C  
ATOM    208  C   ILE A  29     -21.242  15.546  15.400  1.00 76.50           C  
ATOM    209  CB  ILE A  29     -23.761  15.858  15.635  1.00 76.50           C  
ATOM    210  O   ILE A  29     -20.846  15.321  14.258  1.00 76.50           O  
ATOM    211  CG1 ILE A  29     -25.080  15.160  16.047  1.00 76.50           C  
ATOM    212  CG2 ILE A  29     -23.825  16.288  14.154  1.00 76.50           C  
ATOM    213  CD1 ILE A  29     -26.323  16.054  15.954  1.00 76.50           C  
ATOM    214  N   ALA A  30     -20.570  16.333  16.242  1.00 80.06           N  
ATOM    215  CA  ALA A  30     -19.290  16.936  15.893  1.00 80.06           C  
ATOM    216  C   ALA A  30     -18.162  15.897  15.881  1.00 80.06           C  
ATOM    217  CB  ALA A  30     -19.000  18.087  16.862  1.00 80.06           C  
ATOM    218  O   ALA A  30     -17.290  15.991  15.023  1.00 80.06           O  
ATOM    219  N   ASP A  31     -18.222  14.914  16.778  1.00 79.69           N  
ATOM    220  CA  ASP A  31     -17.287  13.791  16.850  1.00 79.69           C  
ATOM    221  C   ASP A  31     -17.394  12.901  15.605  1.00 79.69           C  
ATOM    222  CB  ASP A  31     -17.578  13.026  18.147  1.00 79.69           C  
ATOM    223  O   ASP A  31     -16.442  12.789  14.843  1.00 79.69           O  
ATOM    224  CG  ASP A  31     -16.366  12.257  18.659  1.00 79.69           C  
ATOM    225  OD1 ASP A  31     -15.290  12.897  18.711  1.00 79.69           O  
ATOM    226  OD2 ASP A  31     -16.586  11.133  19.143  1.00 79.69           O  
ATOM    227  N   MET A  32     -18.608  12.454  15.257  1.00 78.69           N  
ATOM    228  CA  MET A  32     -18.849  11.668  14.036  1.00 78.69           C  
ATOM    229  C   MET A  32     -18.391  12.389  12.753  1.00 78.69           C  
ATOM    230  CB  MET A  32     -20.347  11.350  13.910  1.00 78.69           C  
ATOM    231  O   MET A  32     -17.902  11.756  11.816  1.00 78.69           O  
ATOM    232  CG  MET A  32     -20.870  10.342  14.941  1.00 78.69           C  
ATOM    233  SD  MET A  32     -22.620   9.878  14.714  1.00 78.69           S  
ATOM    234  CE  MET A  32     -23.453  11.462  14.984  1.00 78.69           C  
ATOM    235  N   VAL A  33     -18.562  13.717  12.669  1.00 82.25           N  
ATOM    236  CA  VAL A  33     -18.073  14.513  11.525  1.00 82.25           C  
ATOM    237  C   VAL A  33     -16.552  14.674  11.573  1.00 82.25           C  
ATOM    238  CB  VAL A  33     -18.777  15.883  11.454  1.00 82.25           C  
ATOM    239  O   VAL A  33     -15.907  14.637  10.522  1.00 82.25           O  
ATOM    240  CG1 VAL A  33     -18.179  16.815  10.387  1.00 82.25           C  
ATOM    241  CG2 VAL A  33     -20.260  15.714  11.092  1.00 82.25           C  
ATOM    242  N   GLY A  34     -15.988  14.850  12.767  1.00 79.62           N  
ATOM    243  CA  GLY A  34     -14.551  14.914  13.014  1.00 79.62           C  
ATOM    244  C   GLY A  34     -13.846  13.637  12.576  1.00 79.62           C  
ATOM    245  O   GLY A  34     -12.909  13.719  11.785  1.00 79.62           O  
ATOM    246  N   ASP A  35     -14.370  12.479  12.966  1.00 83.50           N  
ATOM    247  CA  ASP A  35     -13.844  11.161  12.604  1.00 83.50           C  
ATOM    248  C   ASP A  35     -13.876  10.938  11.091  1.00 83.50           C  
ATOM    249  CB  ASP A  35     -14.676  10.075  13.299  1.00 83.50           C  
ATOM    250  O   ASP A  35     -12.882  10.536  10.484  1.00 83.50           O  
ATOM    251  CG  ASP A  35     -14.482  10.012  14.815  1.00 83.50           C  
ATOM    252  OD1 ASP A  35     -13.589  10.726  15.321  1.00 83.50           O  
ATOM    253  OD2 ASP A  35     -15.238   9.214  15.407  1.00 83.50           O  
ATOM    254  N   MET A  36     -14.982  11.279  10.416  1.00 80.56           N  
ATOM    255  CA  MET A  36     -15.023  11.175   8.952  1.00 80.56           C  
ATOM    256  C   MET A  36     -14.010  12.111   8.276  1.00 80.56           C  
ATOM    257  CB  MET A  36     -16.428  11.453   8.405  1.00 80.56           C  
ATOM    258  O   MET A  36     -13.363  11.724   7.297  1.00 80.56           O  
ATOM    259  CG  MET A  36     -17.439  10.351   8.738  1.00 80.56           C  
ATOM    260  SD  MET A  36     -18.687  10.088   7.441  1.00 80.56           S  
ATOM    261  CE  MET A  36     -17.878   8.745   6.532  1.00 80.56           C  
ATOM    262  N   ALA A  37     -13.870  13.343   8.769  1.00 77.94           N  
ATOM    263  CA  ALA A  37     -13.002  14.348   8.161  1.00 77.94           C  
ATOM    264  C   ALA A  37     -11.511  14.088   8.424  1.00 77.94           C  
ATOM    265  CB  ALA A  37     -13.429  15.728   8.672  1.00 77.94           C  
ATOM    266  O   ALA A  37     -10.682  14.286   7.538  1.00 77.94           O  
ATOM    267  N   VAL A  38     -11.147  13.649   9.622  1.00 76.12           N  
ATOM    268  CA  VAL A  38      -9.748  13.472  10.018  1.00 76.12           C  
ATOM    269  C   VAL A  38      -9.268  12.064   9.695  1.00 76.12           C  
ATOM    270  CB  VAL A  38      -9.549  13.853  11.496  1.00 76.12           C  
ATOM    271  O   VAL A  38      -8.275  11.918   8.978  1.00 76.12           O  
ATOM    272  CG1 VAL A  38      -8.142  13.506  11.994  1.00 76.12           C  
ATOM    273  CG2 VAL A  38      -9.746  15.369  11.669  1.00 76.12           C  
ATOM    274  N   ASP A  39      -9.985  11.034  10.134  1.00 78.31           N  
ATOM    275  CA  ASP A  39      -9.491   9.661  10.016  1.00 78.31           C  
ATOM    276  C   ASP A  39      -9.681   9.103   8.604  1.00 78.31           C  
ATOM    277  CB  ASP A  39     -10.139   8.757  11.073  1.00 78.31           C  
ATOM    278  O   ASP A  39      -8.844   8.343   8.119  1.00 78.31           O  
ATOM    279  CG  ASP A  39      -9.689   9.066  12.507  1.00 78.31           C  
ATOM    280  OD1 ASP A  39      -8.730   9.859  12.691  1.00 78.31           O  
ATOM    281  OD2 ASP A  39     -10.234   8.405  13.410  1.00 78.31           O  
ATOM    282  N   CYS A  40     -10.734   9.518   7.897  1.00 73.50           N  
ATOM    283  CA  CYS A  40     -10.983   9.060   6.531  1.00 73.50           C  
ATOM    284  C   CYS A  40     -10.331   9.977   5.482  1.00 73.50           C  
ATOM    285  CB  CYS A  40     -12.497   8.873   6.338  1.00 73.50           C  
ATOM    286  O   CYS A  40      -9.557   9.517   4.640  1.00 73.50           O  
ATOM    287  SG  CYS A  40     -12.830   7.287   5.520  1.00 73.50           S  
ATOM    288  N   VAL A  41     -10.609  11.286   5.527  1.00 73.62           N  
ATOM    289  CA  VAL A  41     -10.110  12.225   4.503  1.00 73.62           C  
ATOM    290  C   VAL A  41      -8.661  12.626   4.773  1.00 73.62           C  
ATOM    291  CB  VAL A  41     -11.032  13.448   4.333  1.00 73.62           C  
ATOM    292  O   VAL A  41      -7.838  12.559   3.857  1.00 73.62           O  
ATOM    293  CG1 VAL A  41     -10.532  14.392   3.232  1.00 73.62           C  
ATOM    294  CG2 VAL A  41     -12.463  13.021   3.984  1.00 73.62           C  
ATOM    295  N   GLY A  42      -8.325  12.974   6.016  1.00 70.50           N  
ATOM    296  CA  GLY A  42      -6.965  13.357   6.404  1.00 70.50           C  
ATOM    297  C   GLY A  42      -5.944  12.250   6.144  1.00 70.50           C  
ATOM    298  O   GLY A  42      -4.946  12.489   5.467  1.00 70.50           O  
ATOM    299  N   SER A  43      -6.238  11.018   6.570  1.00 75.25           N  
ATOM    300  CA  SER A  43      -5.351   9.866   6.337  1.00 75.25           C  
ATOM    301  C   SER A  43      -5.090   9.599   4.846  1.00 75.25           C  
ATOM    302  CB  SER A  43      -5.951   8.618   6.990  1.00 75.25           C  
ATOM    303  O   SER A  43      -3.969   9.266   4.454  1.00 75.25           O  
ATOM    304  OG  SER A  43      -5.035   7.543   6.918  1.00 75.25           O  
ATOM    305  N   SER A  44      -6.102   9.797   3.991  1.00 68.94           N  
ATOM    306  CA  SER A  44      -5.969   9.589   2.544  1.00 68.94           C  
ATOM    307  C   SER A  44      -5.107  10.650   1.845  1.00 68.94           C  
ATOM    308  CB  SER A  44      -7.356   9.491   1.898  1.00 68.94           C  
ATOM    309  O   SER A  44      -4.381  10.329   0.903  1.00 68.94           O  
ATOM    310  OG  SER A  44      -8.013  10.743   1.801  1.00 68.94           O  
ATOM    311  N   ALA A  45      -5.170  11.902   2.305  1.00 70.44           N  
ATOM    312  CA  ALA A  45      -4.458  13.021   1.694  1.00 70.44           C  
ATOM    313  C   ALA A  45      -3.007  13.126   2.174  1.00 70.44           C  
ATOM    314  CB  ALA A  45      -5.239  14.305   1.993  1.00 70.44           C  
ATOM    315  O   ALA A  45      -2.126  13.426   1.374  1.00 70.44           O  
ATOM    316  N   ASP A  46      -2.777  12.869   3.459  1.00 69.31           N  
ATOM    317  CA  ASP A  46      -1.473  13.046   4.092  1.00 69.31           C  
ATOM    318  C   ASP A  46      -0.516  11.925   3.674  1.00 69.31           C  
ATOM    319  CB  ASP A  46      -1.712  13.130   5.611  1.00 69.31           C  
ATOM    320  O   ASP A  46       0.467  12.141   2.974  1.00 69.31           O  
ATOM    321  CG  ASP A  46      -0.498  13.575   6.429  1.00 69.31           C  
ATOM    322  OD1 ASP A  46       0.396  14.222   5.855  1.00 69.31           O  
ATOM    323  OD2 ASP A  46      -0.515  13.310   7.652  1.00 69.31           O  
ATOM    324  N   VAL A  47      -0.850  10.672   3.982  1.00 66.88           N  
ATOM    325  CA  VAL A  47       0.143   9.597   3.850  1.00 66.88           C  
ATOM    326  C   VAL A  47       0.162   8.991   2.449  1.00 66.88           C  
ATOM    327  CB  VAL A  47      -0.033   8.513   4.929  1.00 66.88           C  
ATOM    328  O   VAL A  47       1.230   8.679   1.925  1.00 66.88           O  
ATOM    329  CG1 VAL A  47       1.332   7.893   5.255  1.00 66.88           C  
ATOM    330  CG2 VAL A  47      -0.638   9.035   6.242  1.00 66.88           C  
ATOM    331  N   LEU A  48      -1.004   8.804   1.823  1.00 71.25           N  
ATOM    332  CA  LEU A  48      -1.096   8.063   0.561  1.00 71.25           C  
ATOM    333  C   LEU A  48      -0.783   8.939  -0.653  1.00 71.25           C  
ATOM    334  CB  LEU A  48      -2.470   7.383   0.431  1.00 71.25           C  
ATOM    335  O   LEU A  48       0.007   8.537  -1.507  1.00 71.25           O  
ATOM    336  CG  LEU A  48      -2.789   6.347   1.523  1.00 71.25           C  
ATOM    337  CD1 LEU A  48      -4.202   5.804   1.309  1.00 71.25           C  
ATOM    338  CD2 LEU A  48      -1.817   5.164   1.497  1.00 71.25           C  
ATOM    339  N   PHE A  49      -1.377  10.130  -0.745  1.00 79.88           N  
ATOM    340  CA  PHE A  49      -1.161  10.998  -1.902  1.00 79.88           C  
ATOM    341  C   PHE A  49       0.257  11.576  -1.931  1.00 79.88           C  
ATOM    342  CB  PHE A  49      -2.224  12.098  -1.943  1.00 79.88           C  
ATOM    343  O   PHE A  49       0.903  11.527  -2.980  1.00 79.88           O  
ATOM    344  CG  PHE A  49      -2.065  13.029  -3.128  1.00 79.88           C  
ATOM    345  CD1 PHE A  49      -1.471  14.294  -2.959  1.00 79.88           C  
ATOM    346  CD2 PHE A  49      -2.470  12.613  -4.410  1.00 79.88           C  
ATOM    347  CE1 PHE A  49      -1.292  15.142  -4.066  1.00 79.88           C  
ATOM    348  CE2 PHE A  49      -2.291  13.462  -5.518  1.00 79.88           C  
ATOM    349  CZ  PHE A  49      -1.703  14.728  -5.345  1.00 79.88           C  
ATOM    350  N   GLU A  50       0.759  12.069  -0.792  1.00 83.31           N  
ATOM    351  CA  GLU A  50       2.115  12.621  -0.718  1.00 83.31           C  
ATOM    352  C   GLU A  50       3.164  11.558  -1.058  1.00 83.31           C  
ATOM    353  CB  GLU A  50       2.383  13.226   0.669  1.00 83.31           C  
ATOM    354  O   GLU A  50       4.007  11.785  -1.929  1.00 83.31           O  
ATOM    355  CG  GLU A  50       3.695  14.028   0.655  1.00 83.31           C  
ATOM    356  CD  GLU A  50       4.109  14.581   2.026  1.00 83.31           C  
ATOM    357  OE1 GLU A  50       5.339  14.729   2.226  1.00 83.31           O  
ATOM    358  OE2 GLU A  50       3.218  14.941   2.817  1.00 83.31           O  
ATOM    359  N   SER A  51       3.076  10.374  -0.442  1.00 83.94           N  
ATOM    360  CA  SER A  51       4.085   9.323  -0.626  1.00 83.94           C  
ATOM    361  C   SER A  51       4.120   8.787  -2.061  1.00 83.94           C  
ATOM    362  CB  SER A  51       3.872   8.166   0.352  1.00 83.94           C  
ATOM    363  O   SER A  51       5.202   8.629  -2.624  1.00 83.94           O  
ATOM    364  OG  SER A  51       3.908   8.618   1.690  1.00 83.94           O  
ATOM    365  N   VAL A  52       2.961   8.566  -2.696  1.00 84.19           N  
ATOM    366  CA  VAL A  52       2.902   8.078  -4.090  1.00 84.19           C  
ATOM    367  C   VAL A  52       3.390   9.148  -5.071  1.00 84.19           C  
ATOM    368  CB  VAL A  52       1.479   7.599  -4.446  1.00 84.19           C  
ATOM    369  O   VAL A  52       4.111   8.843  -6.024  1.00 84.19           O  
ATOM    370  CG1 VAL A  52       1.339   7.206  -5.925  1.00 84.19           C  
ATOM    371  CG2 VAL A  52       1.096   6.362  -3.623  1.00 84.19           C  
ATOM    372  N   ALA A  53       3.048  10.420  -4.842  1.00 84.62           N  
ATOM    373  CA  ALA A  53       3.547  11.515  -5.669  1.00 84.62           C  
ATOM    374  C   ALA A  53       5.073  11.669  -5.541  1.00 84.62           C  
ATOM    375  CB  ALA A  53       2.806  12.802  -5.291  1.00 84.62           C  
ATOM    376  O   ALA A  53       5.765  11.809  -6.554  1.00 84.62           O  
ATOM    377  N   ALA A  54       5.604  11.596  -4.316  1.00 85.38           N  
ATOM    378  CA  ALA A  54       7.036  11.671  -4.047  1.00 85.38           C  
ATOM    379  C   ALA A  54       7.812  10.517  -4.705  1.00 85.38           C  
ATOM    380  CB  ALA A  54       7.246  11.705  -2.529  1.00 85.38           C  
ATOM    381  O   ALA A  54       8.882  10.751  -5.270  1.00 85.38           O  
ATOM    382  N   GLU A  55       7.264   9.298  -4.711  1.00 84.06           N  
ATOM    383  CA  GLU A  55       7.878   8.131  -5.357  1.00 84.06           C  
ATOM    384  C   GLU A  55       7.999   8.308  -6.881  1.00 84.06           C  
ATOM    385  CB  GLU A  55       7.079   6.870  -4.984  1.00 84.06           C  
ATOM    386  O   GLU A  55       9.081   8.128  -7.451  1.00 84.06           O  
ATOM    387  CG  GLU A  55       7.747   5.593  -5.518  1.00 84.06           C  
ATOM    388  CD  GLU A  55       7.076   4.283  -5.063  1.00 84.06           C  
ATOM    389  OE1 GLU A  55       7.493   3.231  -5.605  1.00 84.06           O  
ATOM    390  OE2 GLU A  55       6.214   4.316  -4.155  1.00 84.06           O  
ATOM    391  N   ILE A  56       6.921   8.737  -7.548  1.00 83.19           N  
ATOM    392  CA  ILE A  56       6.915   8.961  -9.004  1.00 83.19           C  
ATOM    393  C   ILE A  56       7.898  10.077  -9.386  1.00 83.19           C  
ATOM    394  CB  ILE A  56       5.480   9.263  -9.497  1.00 83.19           C  
ATOM    395  O   ILE A  56       8.670   9.932 -10.339  1.00 83.19           O  
ATOM    396  CG1 ILE A  56       4.563   8.034  -9.282  1.00 83.19           C  
ATOM    397  CG2 ILE A  56       5.478   9.660 -10.989  1.00 83.19           C  
ATOM    398  CD1 ILE A  56       3.071   8.333  -9.475  1.00 83.19           C  
ATOM    399  N   ILE A  57       7.904  11.185  -8.638  1.00 84.69           N  
ATOM    400  CA  ILE A  57       8.826  12.305  -8.874  1.00 84.69           C  
ATOM    401  C   ILE A  57      10.279  11.869  -8.634  1.00 84.69           C  
ATOM    402  CB  ILE A  57       8.423  13.523  -8.010  1.00 84.69           C  
ATOM    403  O   ILE A  57      11.158  12.193  -9.438  1.00 84.69           O  
ATOM    404  CG1 ILE A  57       7.058  14.081  -8.481  1.00 84.69           C  
ATOM    405  CG2 ILE A  57       9.491  14.633  -8.086  1.00 84.69           C  
ATOM    406  CD1 ILE A  57       6.439  15.101  -7.515  1.00 84.69           C  
ATOM    407  N   GLY A  58      10.534  11.094  -7.577  1.00 81.12           N  
ATOM    408  CA  GLY A  58      11.851  10.539  -7.267  1.00 81.12           C  
ATOM    409  C   GLY A  58      12.393   9.663  -8.396  1.00 81.12           C  
ATOM    410  O   GLY A  58      13.534   9.843  -8.827  1.00 81.12           O  
ATOM    411  N   ALA A  59      11.563   8.781  -8.955  1.00 77.75           N  
ATOM    412  CA  ALA A  59      11.949   7.935 -10.083  1.00 77.75           C  
ATOM    413  C   ALA A  59      12.295   8.742 -11.348  1.00 77.75           C  
ATOM    414  CB  ALA A  59      10.804   6.964 -10.348  1.00 77.75           C  
ATOM    415  O   ALA A  59      13.279   8.436 -12.025  1.00 77.75           O  
ATOM    416  N   ILE A  60      11.538   9.805 -11.647  1.00 77.69           N  
ATOM    417  CA  ILE A  60      11.822  10.711 -12.775  1.00 77.69           C  
ATOM    418  C   ILE A  60      13.153  11.449 -12.563  1.00 77.69           C  
ATOM    419  CB  ILE A  60      10.646  11.697 -12.982  1.00 77.69           C  
ATOM    420  O   ILE A  60      13.939  11.583 -13.505  1.00 77.69           O  
ATOM    421  CG1 ILE A  60       9.381  10.942 -13.447  1.00 77.69           C  
ATOM    422  CG2 ILE A  60      11.000  12.783 -14.020  1.00 77.69           C  
ATOM    423  CD1 ILE A  60       8.088  11.758 -13.317  1.00 77.69           C  
ATOM    424  N   SER A  61      13.432  11.904 -11.338  1.00 77.12           N  
ATOM    425  CA  SER A  61      14.693  12.586 -11.013  1.00 77.12           C  
ATOM    426  C   SER A  61      15.896  11.651 -11.160  1.00 77.12           C  
ATOM    427  CB  SER A  61      14.638  13.178  -9.602  1.00 77.12           C  
ATOM    428  O   SER A  61      16.886  12.015 -11.795  1.00 77.12           O  
ATOM    429  OG  SER A  61      15.605  14.206  -9.485  1.00 77.12           O  
ATOM    430  N   LEU A  62      15.787  10.414 -10.668  1.00 71.81           N  
ATOM    431  CA  LEU A  62      16.834   9.397 -10.810  1.00 71.81           C  
ATOM    432  C   LEU A  62      17.071   8.999 -12.274  1.00 71.81           C  
ATOM    433  CB  LEU A  62      16.460   8.165  -9.966  1.00 71.81           C  
ATOM    434  O   LEU A  62      18.218   8.821 -12.682  1.00 71.81           O  
ATOM    435  CG  LEU A  62      16.560   8.378  -8.443  1.00 71.81           C  
ATOM    436  CD1 LEU A  62      16.012   7.141  -7.731  1.00 71.81           C  
ATOM    437  CD2 LEU A  62      18.003   8.595  -7.982  1.00 71.81           C  
ATOM    438  N   ALA A  63      16.016   8.917 -13.092  1.00 68.50           N  
ATOM    439  CA  ALA A  63      16.140   8.648 -14.527  1.00 68.50           C  
ATOM    440  C   ALA A  63      16.960   9.730 -15.254  1.00 68.50           C  
ATOM    441  CB  ALA A  63      14.735   8.565 -15.138  1.00 68.50           C  
ATOM    442  O   ALA A  63      17.731   9.425 -16.165  1.00 68.50           O  
ATOM    443  N   LYS A  64      16.794  10.995 -14.845  1.00 67.62           N  
ATOM    444  CA  LYS A  64      17.502  12.148 -15.413  1.00 67.62           C  
ATOM    445  C   LYS A  64      18.988  12.156 -15.047  1.00 67.62           C  
ATOM    446  CB  LYS A  64      16.786  13.422 -14.943  1.00 67.62           C  
ATOM    447  O   LYS A  64      19.810  12.515 -15.885  1.00 67.62           O  
ATOM    448  CG  LYS A  64      17.387  14.703 -15.535  1.00 67.62           C  
ATOM    449  CD  LYS A  64      16.671  15.920 -14.947  1.00 67.62           C  
ATOM    450  CE  LYS A  64      17.356  17.206 -15.410  1.00 67.62           C  
ATOM    451  NZ  LYS A  64      16.826  18.371 -14.663  1.00 67.62           N  
ATOM    452  N   GLU A  65      19.332  11.774 -13.820  1.00 68.44           N  
ATOM    453  CA  GLU A  65      20.721  11.749 -13.337  1.00 68.44           C  
ATOM    454  C   GLU A  65      21.487  10.490 -13.775  1.00 68.44           C  
ATOM    455  CB  GLU A  65      20.725  11.897 -11.807  1.00 68.44           C  
ATOM    456  O   GLU A  65      22.696  10.547 -13.986  1.00 68.44           O  
ATOM    457  CG  GLU A  65      20.326  13.321 -11.385  1.00 68.44           C  
ATOM    458  CD  GLU A  65      20.198  13.497  -9.865  1.00 68.44           C  
ATOM    459  OE1 GLU A  65      19.528  14.480  -9.474  1.00 68.44           O  
ATOM    460  OE2 GLU A  65      20.772  12.677  -9.115  1.00 68.44           O  
ATOM    461  N   GLY A  66      20.792   9.365 -13.968  1.00 63.97           N  
ATOM    462  CA  GLY A  66      21.397   8.056 -14.236  1.00 63.97           C  
ATOM    463  C   GLY A  66      21.909   7.799 -15.661  1.00 63.97           C  
ATOM    464  O   GLY A  66      22.430   6.714 -15.899  1.00 63.97           O  
ATOM    465  N   ALA A  67      21.761   8.735 -16.610  1.00 53.75           N  
ATOM    466  CA  ALA A  67      22.227   8.609 -18.005  1.00 53.75           C  
ATOM    467  C   ALA A  67      21.891   7.252 -18.681  1.00 53.75           C  
ATOM    468  CB  ALA A  67      23.717   8.983 -18.080  1.00 53.75           C  
ATOM    469  O   ALA A  67      22.713   6.670 -19.389  1.00 53.75           O  
ATOM    470  N   ILE A  68      20.684   6.724 -18.444  1.00 58.56           N  
ATOM    471  CA  ILE A  68      20.262   5.397 -18.919  1.00 58.56           C  
ATOM    472  C   ILE A  68      19.850   5.468 -20.401  1.00 58.56           C  
ATOM    473  CB  ILE A  68      19.143   4.820 -18.009  1.00 58.56           C  
ATOM    474  O   ILE A  68      19.040   6.311 -20.779  1.00 58.56           O  
ATOM    475  CG1 ILE A  68      19.576   4.851 -16.520  1.00 58.56           C  
ATOM    476  CG2 ILE A  68      18.778   3.384 -18.437  1.00 58.56           C  
ATOM    477  CD1 ILE A  68      18.619   4.166 -15.534  1.00 58.56           C  
ATOM    478  N   GLU A  69      20.345   4.542 -21.235  1.00 51.94           N  
ATOM    479  CA  GLU A  69      20.074   4.468 -22.689  1.00 51.94           C  
ATOM    480  C   GLU A  69      18.582   4.296 -23.057  1.00 51.94           C  
ATOM    481  CB  GLU A  69      20.881   3.307 -23.309  1.00 51.94           C  
ATOM    482  O   GLU A  69      18.190   4.563 -24.192  1.00 51.94           O  
ATOM    483  CG  GLU A  69      22.395   3.567 -23.397  1.00 51.94           C  
ATOM    484  CD  GLU A  69      23.148   2.417 -24.095  1.00 51.94           C  
ATOM    485  OE1 GLU A  69      24.119   2.713 -24.827  1.00 51.94           O  
ATOM    486  OE2 GLU A  69      22.750   1.247 -23.886  1.00 51.94           O  
ATOM    487  N   SER A  70      17.725   3.888 -22.109  1.00 56.50           N  
ATOM    488  CA  SER A  70      16.265   3.790 -22.281  1.00 56.50           C  
ATOM    489  C   SER A  70      15.501   4.550 -21.177  1.00 56.50           C  
ATOM    490  CB  SER A  70      15.813   2.331 -22.437  1.00 56.50           C  
ATOM    491  O   SER A  70      14.939   3.948 -20.260  1.00 56.50           O  
ATOM    492  OG  SER A  70      16.067   1.540 -21.295  1.00 56.50           O  
ATOM    493  N   PRO A  71      15.429   5.892 -21.249  1.00 60.84           N  
ATOM    494  CA  PRO A  71      14.794   6.705 -20.204  1.00 60.84           C  
ATOM    495  C   PRO A  71      13.296   6.406 -20.054  1.00 60.84           C  
ATOM    496  CB  PRO A  71      15.054   8.158 -20.621  1.00 60.84           C  
ATOM    497  O   PRO A  71      12.728   6.537 -18.974  1.00 60.84           O  
ATOM    498  CG  PRO A  71      15.279   8.089 -22.132  1.00 60.84           C  
ATOM    499  CD  PRO A  71      15.938   6.729 -22.325  1.00 60.84           C  
ATOM    500  N   VAL A  72      12.655   5.956 -21.133  1.00 66.19           N  
ATOM    501  CA  VAL A  72      11.208   5.734 -21.191  1.00 66.19           C  
ATOM    502  C   VAL A  72      10.792   4.547 -20.315  1.00 66.19           C  
ATOM    503  CB  VAL A  72      10.759   5.568 -22.656  1.00 66.19           C  
ATOM    504  O   VAL A  72       9.882   4.677 -19.501  1.00 66.19           O  
ATOM    505  CG1 VAL A  72       9.240   5.633 -22.776  1.00 66.19           C  
ATOM    506  CG2 VAL A  72      11.320   6.676 -23.564  1.00 66.19           C  
ATOM    507  N   SER A  73      11.489   3.411 -20.405  1.00 64.94           N  
ATOM    508  CA  SER A  73      11.158   2.220 -19.610  1.00 64.94           C  
ATOM    509  C   SER A  73      11.366   2.446 -18.111  1.00 64.94           C  
ATOM    510  CB  SER A  73      11.994   1.021 -20.066  1.00 64.94           C  
ATOM    511  O   SER A  73      10.579   1.965 -17.304  1.00 64.94           O  
ATOM    512  OG  SER A  73      11.750   0.751 -21.435  1.00 64.94           O  
ATOM    513  N   PHE A  74      12.388   3.216 -17.729  1.00 67.56           N  
ATOM    514  CA  PHE A  74      12.682   3.483 -16.320  1.00 67.56           C  
ATOM    515  C   PHE A  74      11.670   4.447 -15.679  1.00 67.56           C  
ATOM    516  CB  PHE A  74      14.122   3.991 -16.205  1.00 67.56           C  
ATOM    517  O   PHE A  74      11.267   4.244 -14.538  1.00 67.56           O  
ATOM    518  CG  PHE A  74      14.685   3.872 -14.805  1.00 67.56           C  
ATOM    519  CD1 PHE A  74      14.601   4.953 -13.911  1.00 67.56           C  
ATOM    520  CD2 PHE A  74      15.275   2.666 -14.384  1.00 67.56           C  
ATOM    521  CE1 PHE A  74      15.134   4.848 -12.616  1.00 67.56           C  
ATOM    522  CE2 PHE A  74      15.796   2.552 -13.083  1.00 67.56           C  
ATOM    523  CZ  PHE A  74      15.734   3.646 -12.201  1.00 67.56           C  
ATOM    524  N   VAL A  75      11.192   5.449 -16.425  1.00 72.31           N  
ATOM    525  CA  VAL A  75      10.161   6.389 -15.944  1.00 72.31           C  
ATOM    526  C   VAL A  75       8.794   5.716 -15.788  1.00 72.31           C  
ATOM    527  CB  VAL A  75      10.082   7.611 -16.880  1.00 72.31           C  
ATOM    528  O   VAL A  75       8.065   6.016 -14.846  1.00 72.31           O  
ATOM    529  CG1 VAL A  75       8.876   8.513 -16.587  1.00 72.31           C  
ATOM    530  CG2 VAL A  75      11.344   8.471 -16.735  1.00 72.31           C  
ATOM    531  N   PHE A  76       8.438   4.782 -16.675  1.00 75.50           N  
ATOM    532  CA  PHE A  76       7.163   4.060 -16.573  1.00 75.50           C  
ATOM    533  C   PHE A  76       7.168   2.929 -15.540  1.00 75.50           C  
ATOM    534  CB  PHE A  76       6.730   3.558 -17.956  1.00 75.50           C  
ATOM    535  O   PHE A  76       6.099   2.449 -15.169  1.00 75.50           O  
ATOM    536  CG  PHE A  76       6.194   4.659 -18.849  1.00 75.50           C  
ATOM    537  CD1 PHE A  76       5.022   5.348 -18.485  1.00 75.50           C  
ATOM    538  CD2 PHE A  76       6.840   4.989 -20.051  1.00 75.50           C  
ATOM    539  CE1 PHE A  76       4.527   6.383 -19.297  1.00 75.50           C  
ATOM    540  CE2 PHE A  76       6.350   6.029 -20.860  1.00 75.50           C  
ATOM    541  CZ  PHE A  76       5.199   6.734 -20.479  1.00 75.50           C  
ATOM    542  N   PHE A  77       8.335   2.520 -15.043  1.00 73.44           N  
ATOM    543  CA  PHE A  77       8.462   1.452 -14.055  1.00 73.44           C  
ATOM    544  C   PHE A  77       7.602   1.650 -12.789  1.00 73.44           C  
ATOM    545  CB  PHE A  77       9.947   1.229 -13.744  1.00 73.44           C  
ATOM    546  O   PHE A  77       6.753   0.790 -12.542  1.00 73.44           O  
ATOM    547  CG  PHE A  77      10.189   0.136 -12.729  1.00 73.44           C  
ATOM    548  CD1 PHE A  77      10.463   0.466 -11.388  1.00 73.44           C  
ATOM    549  CD2 PHE A  77      10.104  -1.214 -13.114  1.00 73.44           C  
ATOM    550  CE1 PHE A  77      10.654  -0.552 -10.438  1.00 73.44           C  
ATOM    551  CE2 PHE A  77      10.290  -2.231 -12.163  1.00 73.44           C  
ATOM    552  CZ  PHE A  77      10.569  -1.901 -10.826  1.00 73.44           C  
ATOM    553  N   PRO A  78       7.717   2.755 -12.021  1.00 79.25           N  
ATOM    554  CA  PRO A  78       6.887   2.966 -10.826  1.00 79.25           C  
ATOM    555  C   PRO A  78       5.388   3.040 -11.156  1.00 79.25           C  
ATOM    556  CB  PRO A  78       7.387   4.278 -10.209  1.00 79.25           C  
ATOM    557  O   PRO A  78       4.561   2.518 -10.416  1.00 79.25           O  
ATOM    558  CG  PRO A  78       7.951   5.021 -11.416  1.00 79.25           C  
ATOM    559  CD  PRO A  78       8.602   3.897 -12.209  1.00 79.25           C  
ATOM    560  N   VAL A  79       5.019   3.606 -12.311  1.00 82.69           N  
ATOM    561  CA  VAL A  79       3.614   3.714 -12.742  1.00 82.69           C  
ATOM    562  C   VAL A  79       3.001   2.334 -12.987  1.00 82.69           C  
ATOM    563  CB  VAL A  79       3.492   4.593 -14.004  1.00 82.69           C  
ATOM    564  O   VAL A  79       1.880   2.065 -12.559  1.00 82.69           O  
ATOM    565  CG1 VAL A  79       2.034   4.743 -14.457  1.00 82.69           C  
ATOM    566  CG2 VAL A  79       4.058   5.999 -13.762  1.00 82.69           C  
ATOM    567  N   VAL A  80       3.736   1.436 -13.649  1.00 83.06           N  
ATOM    568  CA  VAL A  80       3.280   0.062 -13.912  1.00 83.06           C  
ATOM    569  C   VAL A  80       3.223  -0.758 -12.622  1.00 83.06           C  
ATOM    570  CB  VAL A  80       4.174  -0.611 -14.971  1.00 83.06           C  
ATOM    571  O   VAL A  80       2.290  -1.542 -12.440  1.00 83.06           O  
ATOM    572  CG1 VAL A  80       3.829  -2.093 -15.179  1.00 83.06           C  
ATOM    573  CG2 VAL A  80       4.006   0.082 -16.331  1.00 83.06           C  
ATOM    574  N   VAL A  81       4.177  -0.558 -11.707  1.00 83.75           N  
ATOM    575  CA  VAL A  81       4.171  -1.209 -10.389  1.00 83.75           C  
ATOM    576  C   VAL A  81       2.941  -0.786  -9.581  1.00 83.75           C  
ATOM    577  CB  VAL A  81       5.493  -0.949  -9.640  1.00 83.75           C  
ATOM    578  O   VAL A  81       2.202  -1.663  -9.133  1.00 83.75           O  
ATOM    579  CG1 VAL A  81       5.449  -1.445  -8.190  1.00 83.75           C  
ATOM    580  CG2 VAL A  81       6.653  -1.688 -10.328  1.00 83.75           C  
ATOM    581  N   HIS A  82       2.641   0.513  -9.479  1.00 83.94           N  
ATOM    582  CA  HIS A  82       1.434   0.987  -8.788  1.00 83.94           C  
ATOM    583  C   HIS A  82       0.136   0.534  -9.471  1.00 83.94           C  
ATOM    584  CB  HIS A  82       1.453   2.515  -8.671  1.00 83.94           C  
ATOM    585  O   HIS A  82      -0.834   0.208  -8.791  1.00 83.94           O  
ATOM    586  CG  HIS A  82       2.469   3.045  -7.695  1.00 83.94           C  
ATOM    587  CD2 HIS A  82       3.420   3.987  -7.969  1.00 83.94           C  
ATOM    588  ND1 HIS A  82       2.578   2.737  -6.353  1.00 83.94           N  
ATOM    589  CE1 HIS A  82       3.589   3.468  -5.844  1.00 83.94           C  
ATOM    590  NE2 HIS A  82       4.112   4.255  -6.796  1.00 83.94           N  
ATOM    591  N   ALA A  83       0.102   0.450 -10.806  1.00 85.88           N  
ATOM    592  CA  ALA A  83      -1.064  -0.070 -11.521  1.00 85.88           C  
ATOM    593  C   ALA A  83      -1.359  -1.536 -11.157  1.00 85.88           C  
ATOM    594  CB  ALA A  83      -0.841   0.100 -13.027  1.00 85.88           C  
ATOM    595  O   ALA A  83      -2.519  -1.913 -10.985  1.00 85.88           O  
ATOM    596  N   PHE A  84      -0.318  -2.360 -11.002  1.00 85.62           N  
ATOM    597  CA  PHE A  84      -0.474  -3.738 -10.538  1.00 85.62           C  
ATOM    598  C   PHE A  84      -0.878  -3.798  -9.058  1.00 85.62           C  
ATOM    599  CB  PHE A  84       0.819  -4.516 -10.806  1.00 85.62           C  
ATOM    600  O   PHE A  84      -1.734  -4.603  -8.688  1.00 85.62           O  
ATOM    601  CG  PHE A  84       0.634  -6.014 -10.675  1.00 85.62           C  
ATOM    602  CD1 PHE A  84       0.858  -6.658  -9.445  1.00 85.62           C  
ATOM    603  CD2 PHE A  84       0.177  -6.760 -11.777  1.00 85.62           C  
ATOM    604  CE1 PHE A  84       0.619  -8.041  -9.325  1.00 85.62           C  
ATOM    605  CE2 PHE A  84      -0.036  -8.145 -11.659  1.00 85.62           C  
ATOM    606  CZ  PHE A  84       0.191  -8.788 -10.432  1.00 85.62           C  
ATOM    607  N   ASP A  85      -0.320  -2.919  -8.224  1.00 85.00           N  
ATOM    608  CA  ASP A  85      -0.622  -2.856  -6.792  1.00 85.00           C  
ATOM    609  C   ASP A  85      -2.096  -2.521  -6.507  1.00 85.00           C  
ATOM    610  CB  ASP A  85       0.325  -1.859  -6.116  1.00 85.00           C  
ATOM    611  O   ASP A  85      -2.703  -3.101  -5.607  1.00 85.00           O  
ATOM    612  CG  ASP A  85       0.300  -2.062  -4.602  1.00 85.00           C  
ATOM    613  OD1 ASP A  85       0.646  -3.189  -4.178  1.00 85.00           O  
ATOM    614  OD2 ASP A  85      -0.119  -1.121  -3.899  1.00 85.00           O  
ATOM    615  N   ILE A  86      -2.734  -1.691  -7.343  1.00 87.31           N  
ATOM    616  CA  ILE A  86      -4.184  -1.431  -7.275  1.00 87.31           C  
ATOM    617  C   ILE A  86      -4.989  -2.720  -7.502  1.00 87.31           C  
ATOM    618  CB  ILE A  86      -4.582  -0.323  -8.280  1.00 87.31           C  
ATOM    619  O   ILE A  86      -5.943  -2.994  -6.770  1.00 87.31           O  
ATOM    620  CG1 ILE A  86      -3.992   1.035  -7.835  1.00 87.31           C  
ATOM    621  CG2 ILE A  86      -6.115  -0.202  -8.413  1.00 87.31           C  
ATOM    622  CD1 ILE A  86      -4.061   2.126  -8.911  1.00 87.31           C  
ATOM    623  N   VAL A  87      -4.605  -3.543  -8.482  1.00 88.50           N  
ATOM    624  CA  VAL A  87      -5.294  -4.810  -8.791  1.00 88.50           C  
ATOM    625  C   VAL A  87      -5.106  -5.824  -7.661  1.00 88.50           C  
ATOM    626  CB  VAL A  87      -4.810  -5.393 -10.133  1.00 88.50           C  
ATOM    627  O   VAL A  87      -6.070  -6.452  -7.221  1.00 88.50           O  
ATOM    628  CG1 VAL A  87      -5.496  -6.728 -10.455  1.00 88.50           C  
ATOM    629  CG2 VAL A  87      -5.103  -4.432 -11.292  1.00 88.50           C  
ATOM    630  N   VAL A  88      -3.883  -5.951  -7.145  1.00 87.06           N  
ATOM    631  CA  VAL A  88      -3.569  -6.783  -5.972  1.00 87.06           C  
ATOM    632  C   VAL A  88      -4.363  -6.326  -4.753  1.00 87.06           C  
ATOM    633  CB  VAL A  88      -2.059  -6.714  -5.686  1.00 87.06           C  
ATOM    634  O   VAL A  88      -4.955  -7.145  -4.045  1.00 87.06           O  
ATOM    635  CG1 VAL A  88      -1.672  -7.298  -4.323  1.00 87.06           C  
ATOM    636  CG2 VAL A  88      -1.313  -7.468  -6.786  1.00 87.06           C  
ATOM    637  N   SER A  89      -4.433  -5.015  -4.537  1.00 86.00           N  
ATOM    638  CA  SER A  89      -5.204  -4.415  -3.459  1.00 86.00           C  
ATOM    639  C   SER A  89      -6.690  -4.707  -3.590  1.00 86.00           C  
ATOM    640  CB  SER A  89      -4.943  -2.912  -3.377  1.00 86.00           C  
ATOM    641  O   SER A  89      -7.312  -5.048  -2.582  1.00 86.00           O  
ATOM    642  OG  SER A  89      -3.747  -2.738  -2.653  1.00 86.00           O  
ATOM    643  N   PHE A  90      -7.243  -4.649  -4.797  1.00 88.44           N  
ATOM    644  CA  PHE A  90      -8.634  -4.998  -5.060  1.00 88.44           C  
ATOM    645  C   PHE A  90      -8.923  -6.466  -4.718  1.00 88.44           C  
ATOM    646  CB  PHE A  90      -8.945  -4.671  -6.523  1.00 88.44           C  
ATOM    647  O   PHE A  90      -9.833  -6.751  -3.941  1.00 88.44           O  
ATOM    648  CG  PHE A  90     -10.401  -4.851  -6.874  1.00 88.44           C  
ATOM    649  CD1 PHE A  90     -10.826  -5.978  -7.602  1.00 88.44           C  
ATOM    650  CD2 PHE A  90     -11.337  -3.888  -6.458  1.00 88.44           C  
ATOM    651  CE1 PHE A  90     -12.185  -6.130  -7.925  1.00 88.44           C  
ATOM    652  CE2 PHE A  90     -12.698  -4.049  -6.768  1.00 88.44           C  
ATOM    653  CZ  PHE A  90     -13.122  -5.171  -7.502  1.00 88.44           C  
ATOM    654  N   ILE A  91      -8.090  -7.395  -5.197  1.00 86.62           N  
ATOM    655  CA  ILE A  91      -8.222  -8.832  -4.898  1.00 86.62           C  
ATOM    656  C   ILE A  91      -8.119  -9.088  -3.391  1.00 86.62           C  
ATOM    657  CB  ILE A  91      -7.160  -9.638  -5.680  1.00 86.62           C  
ATOM    658  O   ILE A  91      -8.906  -9.844  -2.827  1.00 86.62           O  
ATOM    659  CG1 ILE A  91      -7.417  -9.531  -7.202  1.00 86.62           C  
ATOM    660  CG2 ILE A  91      -7.161 -11.121  -5.255  1.00 86.62           C  
ATOM    661  CD1 ILE A  91      -6.230  -9.994  -8.056  1.00 86.62           C  
ATOM    662  N   GLY A  92      -7.183  -8.428  -2.710  1.00 82.62           N  
ATOM    663  CA  GLY A  92      -7.014  -8.597  -1.273  1.00 82.62           C  
ATOM    664  C   GLY A  92      -8.201  -8.096  -0.444  1.00 82.62           C  
ATOM    665  O   GLY A  92      -8.440  -8.648   0.624  1.00 82.62           O  
ATOM    666  N   ILE A  93      -8.947  -7.086  -0.918  1.00 84.56           N  
ATOM    667  CA  ILE A  93     -10.190  -6.626  -0.266  1.00 84.56           C  
ATOM    668  C   ILE A  93     -11.294  -7.670  -0.446  1.00 84.56           C  
ATOM    669  CB  ILE A  93     -10.631  -5.238  -0.795  1.00 84.56           C  
ATOM    670  O   ILE A  93     -11.986  -7.990   0.514  1.00 84.56           O  
ATOM    671  CG1 ILE A  93      -9.622  -4.154  -0.364  1.00 84.56           C  
ATOM    672  CG2 ILE A  93     -12.026  -4.848  -0.270  1.00 84.56           C  
ATOM    673  CD1 ILE A  93      -9.705  -2.859  -1.182  1.00 84.56           C  
ATOM    674  N   LEU A  94     -11.419  -8.259  -1.640  1.00 84.56           N  
ATOM    675  CA  LEU A  94     -12.417  -9.304  -1.909  1.00 84.56           C  
ATOM    676  C   LEU A  94     -12.202 -10.574  -1.070  1.00 84.56           C  
ATOM    677  CB  LEU A  94     -12.396  -9.656  -3.406  1.00 84.56           C  
ATOM    678  O   LEU A  94     -13.149 -11.308  -0.805  1.00 84.56           O  
ATOM    679  CG  LEU A  94     -12.813  -8.520  -4.354  1.00 84.56           C  
ATOM    680  CD1 LEU A  94     -12.692  -9.020  -5.793  1.00 84.56           C  
ATOM    681  CD2 LEU A  94     -14.250  -8.055  -4.120  1.00 84.56           C  
ATOM    682  N   CYS A  95     -10.968 -10.830  -0.637  1.00 79.56           N  
ATOM    683  CA  CYS A  95     -10.617 -11.955   0.231  1.00 79.56           C  
ATOM    684  C   CYS A  95     -10.858 -11.686   1.732  1.00 79.56           C  
ATOM    685  CB  CYS A  95      -9.157 -12.332  -0.047  1.00 79.56           C  
ATOM    686  O   CYS A  95     -10.561 -12.551   2.568  1.00 79.56           O  
ATOM    687  SG  CYS A  95      -8.997 -13.026  -1.720  1.00 79.56           S  
ATOM    688  N   VAL A  96     -11.350 -10.501   2.108  1.00 79.81           N  
ATOM    689  CA  VAL A  96     -11.756 -10.212   3.489  1.00 79.81           C  
ATOM    690  C   VAL A  96     -13.104 -10.882   3.744  1.00 79.81           C  
ATOM    691  CB  VAL A  96     -11.783  -8.702   3.791  1.00 79.81           C  
ATOM    692  O   VAL A  96     -14.057 -10.720   2.991  1.00 79.81           O  
ATOM    693  CG1 VAL A  96     -12.211  -8.429   5.239  1.00 79.81           C  
ATOM    694  CG2 VAL A  96     -10.383  -8.095   3.611  1.00 79.81           C  
ATOM    695  N   THR A  97     -13.169 -11.675   4.807  1.00 72.75           N  
ATOM    696  CA  THR A  97     -14.384 -12.372   5.240  1.00 72.75           C  
ATOM    697  C   THR A  97     -14.618 -12.016   6.695  1.00 72.75           C  
ATOM    698  CB  THR A  97     -14.257 -13.893   5.072  1.00 72.75           C  
ATOM    699  O   THR A  97     -13.650 -11.912   7.451  1.00 72.75           O  
ATOM    700  CG2 THR A  97     -15.575 -14.629   5.304  1.00 72.75           C  
ATOM    701  OG1 THR A  97     -13.822 -14.205   3.765  1.00 72.75           O  
ATOM    702  N   GLU A  98     -15.878 -11.811   7.069  1.00 70.06           N  
ATOM    703  CA  GLU A  98     -16.243 -11.468   8.439  1.00 70.06           C  
ATOM    704  C   GLU A  98     -15.805 -12.572   9.419  1.00 70.06           C  
ATOM    705  CB  GLU A  98     -17.752 -11.211   8.555  1.00 70.06           C  
ATOM    706  O   GLU A  98     -15.963 -13.764   9.118  1.00 70.06           O  
ATOM    707  CG  GLU A  98     -18.174  -9.959   7.768  1.00 70.06           C  
ATOM    708  CD  GLU A  98     -19.672  -9.635   7.886  1.00 70.06           C  
ATOM    709  OE1 GLU A  98     -20.063  -8.587   7.328  1.00 70.06           O  
ATOM    710  OE2 GLU A  98     -20.418 -10.446   8.480  1.00 70.06           O  
ATOM    711  N   PRO A  99     -15.232 -12.202  10.578  1.00 63.56           N  
ATOM    712  CA  PRO A  99     -14.912 -13.160  11.624  1.00 63.56           C  
ATOM    713  C   PRO A  99     -16.196 -13.812  12.163  1.00 63.56           C  
ATOM    714  CB  PRO A  99     -14.144 -12.356  12.673  1.00 63.56           C  
ATOM    715  O   PRO A  99     -17.215 -13.151  12.354  1.00 63.56           O  
ATOM    716  CG  PRO A  99     -14.617 -10.919  12.490  1.00 63.56           C  
ATOM    717  CD  PRO A  99     -14.918 -10.843  10.999  1.00 63.56           C  
ATOM    718  N   GLY A 100     -16.163 -15.131  12.377  1.00 66.56           N  
ATOM    719  CA  GLY A 100     -17.317 -15.891  12.866  1.00 66.56           C  
ATOM    720  C   GLY A 100     -17.734 -15.515  14.301  1.00 66.56           C  
ATOM    721  O   GLY A 100     -16.972 -14.881  15.026  1.00 66.56           O  
ATOM    722  N   PRO A 101     -18.921 -15.956  14.762  1.00 61.97           N  
ATOM    723  CA  PRO A 101     -19.532 -15.526  16.030  1.00 61.97           C  
ATOM    724  C   PRO A 101     -18.811 -16.009  17.303  1.00 61.97           C  
ATOM    725  CB  PRO A 101     -20.971 -16.059  15.966  1.00 61.97           C  
ATOM    726  O   PRO A 101     -19.259 -15.726  18.411  1.00 61.97           O  
ATOM    727  CG  PRO A 101     -20.857 -17.291  15.070  1.00 61.97           C  
ATOM    728  CD  PRO A 101     -19.801 -16.869  14.054  1.00 61.97           C  
ATOM    729  N   THR A 102     -17.731 -16.778  17.176  1.00 63.09           N  
ATOM    730  CA  THR A 102     -16.989 -17.369  18.294  1.00 63.09           C  
ATOM    731  C   THR A 102     -15.539 -16.917  18.176  1.00 63.09           C  
ATOM    732  CB  THR A 102     -17.133 -18.902  18.302  1.00 63.09           C  
ATOM    733  O   THR A 102     -14.778 -17.509  17.424  1.00 63.09           O  
ATOM    734  CG2 THR A 102     -16.705 -19.505  19.638  1.00 63.09           C  
ATOM    735  OG1 THR A 102     -18.488 -19.260  18.114  1.00 63.09           O  
ATOM    736  N   GLU A 103     -15.234 -15.806  18.848  1.00 61.75           N  
ATOM    737  CA  GLU A 103     -13.928 -15.151  19.006  1.00 61.75           C  
ATOM    738  C   GLU A 103     -12.864 -15.394  17.924  1.00 61.75           C  
ATOM    739  CB  GLU A 103     -13.325 -15.448  20.385  1.00 61.75           C  
ATOM    740  O   GLU A 103     -12.110 -16.366  17.931  1.00 61.75           O  
ATOM    741  CG  GLU A 103     -14.040 -14.697  21.515  1.00 61.75           C  
ATOM    742  CD  GLU A 103     -13.161 -14.605  22.773  1.00 61.75           C  
ATOM    743  OE1 GLU A 103     -13.292 -13.589  23.488  1.00 61.75           O  
ATOM    744  OE2 GLU A 103     -12.382 -15.554  23.021  1.00 61.75           O  
ATOM    745  N   SER A 104     -12.673 -14.371  17.099  1.00 59.72           N  
ATOM    746  CA  SER A 104     -11.340 -14.013  16.634  1.00 59.72           C  
ATOM    747  C   SER A 104     -11.173 -12.522  16.863  1.00 59.72           C  
ATOM    748  CB  SER A 104     -11.133 -14.392  15.167  1.00 59.72           C  
ATOM    749  O   SER A 104     -11.982 -11.742  16.362  1.00 59.72           O  
ATOM    750  OG  SER A 104     -12.034 -13.687  14.347  1.00 59.72           O  
ATOM    751  N   ASP A 105     -10.145 -12.134  17.610  1.00 72.31           N  
ATOM    752  CA  ASP A 105      -9.701 -10.747  17.688  1.00 72.31           C  
ATOM    753  C   ASP A 105      -9.611 -10.173  16.263  1.00 72.31           C  
ATOM    754  CB  ASP A 105      -8.349 -10.734  18.420  1.00 72.31           C  
ATOM    755  O   ASP A 105      -8.846 -10.672  15.426  1.00 72.31           O  
ATOM    756  CG  ASP A 105      -7.678  -9.361  18.461  1.00 72.31           C  
ATOM    757  OD1 ASP A 105      -8.350  -8.362  18.117  1.00 72.31           O  
ATOM    758  OD2 ASP A 105      -6.462  -9.338  18.742  1.00 72.31           O  
ATOM    759  N   THR A 106     -10.436  -9.163  15.969  1.00 76.00           N  
ATOM    760  CA  THR A 106     -10.544  -8.525  14.649  1.00 76.00           C  
ATOM    761  C   THR A 106      -9.172  -8.086  14.142  1.00 76.00           C  
ATOM    762  CB  THR A 106     -11.480  -7.307  14.732  1.00 76.00           C  
ATOM    763  O   THR A 106      -8.891  -8.183  12.943  1.00 76.00           O  
ATOM    764  CG2 THR A 106     -11.811  -6.707  13.366  1.00 76.00           C  
ATOM    765  OG1 THR A 106     -12.706  -7.697  15.306  1.00 76.00           O  
ATOM    766  N   MET A 107      -8.278  -7.700  15.058  1.00 77.44           N  
ATOM    767  CA  MET A 107      -6.910  -7.309  14.739  1.00 77.44           C  
ATOM    768  C   MET A 107      -6.124  -8.446  14.071  1.00 77.44           C  
ATOM    769  CB  MET A 107      -6.228  -6.843  16.033  1.00 77.44           C  
ATOM    770  O   MET A 107      -5.467  -8.232  13.053  1.00 77.44           O  
ATOM    771  CG  MET A 107      -4.859  -6.213  15.768  1.00 77.44           C  
ATOM    772  SD  MET A 107      -4.865  -4.749  14.693  1.00 77.44           S  
ATOM    773  CE  MET A 107      -5.631  -3.536  15.808  1.00 77.44           C  
ATOM    774  N   THR A 108      -6.233  -9.676  14.577  1.00 77.81           N  
ATOM    775  CA  THR A 108      -5.505 -10.836  14.026  1.00 77.81           C  
ATOM    776  C   THR A 108      -5.994 -11.226  12.629  1.00 77.81           C  
ATOM    777  CB  THR A 108      -5.584 -12.056  14.955  1.00 77.81           C  
ATOM    778  O   THR A 108      -5.192 -11.576  11.758  1.00 77.81           O  
ATOM    779  CG2 THR A 108      -5.019 -11.770  16.343  1.00 77.81           C  
ATOM    780  OG1 THR A 108      -6.903 -12.538  15.089  1.00 77.81           O  
ATOM    781  N   THR A 109      -7.299 -11.091  12.371  1.00 79.06           N  
ATOM    782  CA  THR A 109      -7.891 -11.329  11.046  1.00 79.06           C  
ATOM    783  C   THR A 109      -7.387 -10.299  10.036  1.00 79.06           C  
ATOM    784  CB  THR A 109      -9.426 -11.322  11.126  1.00 79.06           C  
ATOM    785  O   THR A 109      -6.978 -10.663   8.929  1.00 79.06           O  
ATOM    786  CG2 THR A 109     -10.090 -11.573   9.771  1.00 79.06           C  
ATOM    787  OG1 THR A 109      -9.841 -12.378  11.959  1.00 79.06           O  
ATOM    788  N   LEU A 110      -7.331  -9.023  10.428  1.00 80.25           N  
ATOM    789  CA  LEU A 110      -6.789  -7.949   9.593  1.00 80.25           C  
ATOM    790  C   LEU A 110      -5.295  -8.149   9.301  1.00 80.25           C  
ATOM    791  CB  LEU A 110      -7.053  -6.594  10.275  1.00 80.25           C  
ATOM    792  O   LEU A 110      -4.885  -8.077   8.140  1.00 80.25           O  
ATOM    793  CG  LEU A 110      -8.531  -6.158  10.271  1.00 80.25           C  
ATOM    794  CD1 LEU A 110      -8.696  -4.919  11.149  1.00 80.25           C  
ATOM    795  CD2 LEU A 110      -9.024  -5.819   8.861  1.00 80.25           C  
ATOM    796  N   GLN A 111      -4.490  -8.483  10.313  1.00 83.38           N  
ATOM    797  CA  GLN A 111      -3.055  -8.756  10.156  1.00 83.38           C  
ATOM    798  C   GLN A 111      -2.785  -9.921   9.195  1.00 83.38           C  
ATOM    799  CB  GLN A 111      -2.446  -9.074  11.528  1.00 83.38           C  
ATOM    800  O   GLN A 111      -1.924  -9.826   8.315  1.00 83.38           O  
ATOM    801  CG  GLN A 111      -2.281  -7.828  12.411  1.00 83.38           C  
ATOM    802  CD  GLN A 111      -1.816  -8.175  13.822  1.00 83.38           C  
ATOM    803  NE2 GLN A 111      -1.403  -7.199  14.599  1.00 83.38           N  
ATOM    804  OE1 GLN A 111      -1.801  -9.316  14.253  1.00 83.38           O  
ATOM    805  N   HIS A 112      -3.550 -11.010   9.305  1.00 80.19           N  
ATOM    806  CA  HIS A 112      -3.402 -12.162   8.417  1.00 80.19           C  
ATOM    807  C   HIS A 112      -3.714 -11.798   6.957  1.00 80.19           C  
ATOM    808  CB  HIS A 112      -4.305 -13.292   8.925  1.00 80.19           C  
ATOM    809  O   HIS A 112      -3.000 -12.205   6.039  1.00 80.19           O  
ATOM    810  CG  HIS A 112      -4.047 -14.610   8.241  1.00 80.19           C  
ATOM    811  CD2 HIS A 112      -4.347 -14.941   6.949  1.00 80.19           C  
ATOM    812  ND1 HIS A 112      -3.456 -15.712   8.811  1.00 80.19           N  
ATOM    813  CE1 HIS A 112      -3.408 -16.684   7.884  1.00 80.19           C  
ATOM    814  NE2 HIS A 112      -3.954 -16.263   6.731  1.00 80.19           N  
ATOM    815  N   ARG A 113      -4.762 -11.003   6.713  1.00 81.19           N  
ATOM    816  CA  ARG A 113      -5.122 -10.565   5.353  1.00 81.19           C  
ATOM    817  C   ARG A 113      -4.134  -9.554   4.780  1.00 81.19           C  
ATOM    818  CB  ARG A 113      -6.561 -10.026   5.336  1.00 81.19           C  
ATOM    819  O   ARG A 113      -3.824  -9.627   3.590  1.00 81.19           O  
ATOM    820  CG  ARG A 113      -7.641 -11.083   5.634  1.00 81.19           C  
ATOM    821  CD  ARG A 113      -7.489 -12.333   4.761  1.00 81.19           C  
ATOM    822  NE  ARG A 113      -8.688 -13.189   4.801  1.00 81.19           N  
ATOM    823  NH1 ARG A 113      -7.688 -15.221   5.220  1.00 81.19           N  
ATOM    824  NH2 ARG A 113      -9.910 -15.079   5.064  1.00 81.19           N  
ATOM    825  CZ  ARG A 113      -8.751 -14.487   5.035  1.00 81.19           C  
ATOM    826  N   TYR A 114      -3.576  -8.684   5.617  1.00 84.38           N  
ATOM    827  CA  TYR A 114      -2.483  -7.799   5.222  1.00 84.38           C  
ATOM    828  C   TYR A 114      -1.251  -8.594   4.760  1.00 84.38           C  
ATOM    829  CB  TYR A 114      -2.152  -6.860   6.384  1.00 84.38           C  
ATOM    830  O   TYR A 114      -0.670  -8.281   3.722  1.00 84.38           O  
ATOM    831  CG  TYR A 114      -1.111  -5.828   6.012  1.00 84.38           C  
ATOM    832  CD1 TYR A 114       0.241  -6.035   6.346  1.00 84.38           C  
ATOM    833  CD2 TYR A 114      -1.495  -4.677   5.296  1.00 84.38           C  
ATOM    834  CE1 TYR A 114       1.210  -5.089   5.964  1.00 84.38           C  
ATOM    835  CE2 TYR A 114      -0.527  -3.728   4.915  1.00 84.38           C  
ATOM    836  OH  TYR A 114       1.773  -3.029   4.890  1.00 84.38           O  
ATOM    837  CZ  TYR A 114       0.828  -3.935   5.250  1.00 84.38           C  
ATOM    838  N   SER A 115      -0.912  -9.690   5.449  1.00 82.25           N  
ATOM    839  CA  SER A 115       0.188 -10.577   5.041  1.00 82.25           C  
ATOM    840  C   SER A 115      -0.038 -11.206   3.657  1.00 82.25           C  
ATOM    841  CB  SER A 115       0.390 -11.664   6.100  1.00 82.25           C  
ATOM    842  O   SER A 115       0.878 -11.236   2.834  1.00 82.25           O  
ATOM    843  OG  SER A 115       1.542 -12.428   5.806  1.00 82.25           O  
ATOM    844  N   ILE A 116      -1.269 -11.631   3.346  1.00 83.62           N  
ATOM    845  CA  ILE A 116      -1.618 -12.176   2.021  1.00 83.62           C  
ATOM    846  C   ILE A 116      -1.460 -11.112   0.926  1.00 83.62           C  
ATOM    847  CB  ILE A 116      -3.043 -12.779   2.031  1.00 83.62           C  
ATOM    848  O   ILE A 116      -0.899 -11.407  -0.132  1.00 83.62           O  
ATOM    849  CG1 ILE A 116      -3.104 -13.992   2.989  1.00 83.62           C  
ATOM    850  CG2 ILE A 116      -3.479 -13.206   0.614  1.00 83.62           C  
ATOM    851  CD1 ILE A 116      -4.527 -14.497   3.256  1.00 83.62           C  
ATOM    852  N   LYS A 117      -1.905  -9.871   1.173  1.00 84.25           N  
ATOM    853  CA  LYS A 117      -1.692  -8.760   0.231  1.00 84.25           C  
ATOM    854  C   LYS A 117      -0.211  -8.494  -0.002  1.00 84.25           C  
ATOM    855  CB  LYS A 117      -2.332  -7.461   0.725  1.00 84.25           C  
ATOM    856  O   LYS A 117       0.200  -8.373  -1.149  1.00 84.25           O  
ATOM    857  CG  LYS A 117      -3.866  -7.447   0.681  1.00 84.25           C  
ATOM    858  CD  LYS A 117      -4.331  -6.132   0.038  1.00 84.25           C  
ATOM    859  CE  LYS A 117      -5.754  -5.743   0.435  1.00 84.25           C  
ATOM    860  NZ  LYS A 117      -6.118  -4.433  -0.154  1.00 84.25           N  
ATOM    861  N   PHE A 118       0.580  -8.450   1.067  1.00 84.12           N  
ATOM    862  CA  PHE A 118       2.020  -8.215   0.989  1.00 84.12           C  
ATOM    863  C   PHE A 118       2.730  -9.275   0.134  1.00 84.12           C  
ATOM    864  CB  PHE A 118       2.578  -8.176   2.415  1.00 84.12           C  
ATOM    865  O   PHE A 118       3.534  -8.944  -0.736  1.00 84.12           O  
ATOM    866  CG  PHE A 118       4.066  -7.915   2.457  1.00 84.12           C  
ATOM    867  CD1 PHE A 118       4.974  -8.985   2.579  1.00 84.12           C  
ATOM    868  CD2 PHE A 118       4.544  -6.599   2.335  1.00 84.12           C  
ATOM    869  CE1 PHE A 118       6.358  -8.734   2.584  1.00 84.12           C  
ATOM    870  CE2 PHE A 118       5.926  -6.349   2.340  1.00 84.12           C  
ATOM    871  CZ  PHE A 118       6.834  -7.415   2.467  1.00 84.12           C  
ATOM    872  N   LEU A 119       2.385 -10.553   0.319  1.00 85.06           N  
ATOM    873  CA  LEU A 119       2.925 -11.646  -0.495  1.00 85.06           C  
ATOM    874  C   LEU A 119       2.548 -11.508  -1.976  1.00 85.06           C  
ATOM    875  CB  LEU A 119       2.417 -12.986   0.064  1.00 85.06           C  
ATOM    876  O   LEU A 119       3.387 -11.721  -2.854  1.00 85.06           O  
ATOM    877  CG  LEU A 119       3.063 -13.396   1.399  1.00 85.06           C  
ATOM    878  CD1 LEU A 119       2.317 -14.601   1.972  1.00 85.06           C  
ATOM    879  CD2 LEU A 119       4.535 -13.781   1.222  1.00 85.06           C  
ATOM    880  N   LEU A 120       1.301 -11.131  -2.261  1.00 84.56           N  
ATOM    881  CA  LEU A 120       0.828 -10.941  -3.630  1.00 84.56           C  
ATOM    882  C   LEU A 120       1.464  -9.705  -4.294  1.00 84.56           C  
ATOM    883  CB  LEU A 120      -0.711 -10.911  -3.599  1.00 84.56           C  
ATOM    884  O   LEU A 120       1.806  -9.758  -5.476  1.00 84.56           O  
ATOM    885  CG  LEU A 120      -1.372 -10.915  -4.989  1.00 84.56           C  
ATOM    886  CD1 LEU A 120      -0.981 -12.133  -5.828  1.00 84.56           C  
ATOM    887  CD2 LEU A 120      -2.898 -10.923  -4.852  1.00 84.56           C  
ATOM    888  N   ALA A 121       1.703  -8.637  -3.531  1.00 81.56           N  
ATOM    889  CA  ALA A 121       2.415  -7.445  -3.985  1.00 81.56           C  
ATOM    890  C   ALA A 121       3.881  -7.760  -4.322  1.00 81.56           C  
ATOM    891  CB  ALA A 121       2.296  -6.359  -2.910  1.00 81.56           C  
ATOM    892  O   ALA A 121       4.371  -7.347  -5.371  1.00 81.56           O  
ATOM    893  N   LEU A 122       4.562  -8.577  -3.508  1.00 82.12           N  
ATOM    894  CA  LEU A 122       5.932  -9.021  -3.789  1.00 82.12           C  
ATOM    895  C   LEU A 122       6.015  -9.858  -5.076  1.00 82.12           C  
ATOM    896  CB  LEU A 122       6.456  -9.801  -2.569  1.00 82.12           C  
ATOM    897  O   LEU A 122       6.925  -9.672  -5.888  1.00 82.12           O  
ATOM    898  CG  LEU A 122       7.944 -10.187  -2.666  1.00 82.12           C  
ATOM    899  CD1 LEU A 122       8.860  -8.961  -2.652  1.00 82.12           C  
ATOM    900  CD2 LEU A 122       8.321 -11.081  -1.485  1.00 82.12           C  
ATOM    901  N   ALA A 123       5.046 -10.752  -5.294  1.00 82.19           N  
ATOM    902  CA  ALA A 123       4.944 -11.519  -6.536  1.00 82.19           C  
ATOM    903  C   ALA A 123       4.694 -10.605  -7.751  1.00 82.19           C  
ATOM    904  CB  ALA A 123       3.839 -12.569  -6.371  1.00 82.19           C  
ATOM    905  O   ALA A 123       5.331 -10.769  -8.795  1.00 82.19           O  
ATOM    906  N   GLY A 124       3.819  -9.608  -7.593  1.00 78.50           N  
ATOM    907  CA  GLY A 124       3.542  -8.577  -8.590  1.00 78.50           C  
ATOM    908  C   GLY A 124       4.755  -7.742  -8.963  1.00 78.50           C  
ATOM    909  O   GLY A 124       5.070  -7.581 -10.140  1.00 78.50           O  
ATOM    910  N   PHE A 125       5.492  -7.283  -7.958  1.00 77.00           N  
ATOM    911  CA  PHE A 125       6.744  -6.562  -8.137  1.00 77.00           C  
ATOM    912  C   PHE A 125       7.778  -7.404  -8.899  1.00 77.00           C  
ATOM    913  CB  PHE A 125       7.256  -6.151  -6.754  1.00 77.00           C  
ATOM    914  O   PHE A 125       8.414  -6.923  -9.842  1.00 77.00           O  
ATOM    915  CG  PHE A 125       8.535  -5.354  -6.840  1.00 77.00           C  
ATOM    916  CD1 PHE A 125       9.779  -5.986  -6.662  1.00 77.00           C  
ATOM    917  CD2 PHE A 125       8.478  -3.989  -7.172  1.00 77.00           C  
ATOM    918  CE1 PHE A 125      10.966  -5.254  -6.837  1.00 77.00           C  
ATOM    919  CE2 PHE A 125       9.664  -3.254  -7.324  1.00 77.00           C  
ATOM    920  CZ  PHE A 125      10.908  -3.887  -7.160  1.00 77.00           C  
ATOM    921  N   GLY A 126       7.906  -8.691  -8.557  1.00 73.38           N  
ATOM    922  CA  GLY A 126       8.773  -9.630  -9.271  1.00 73.38           C  
ATOM    923  C   GLY A 126       8.400  -9.781 -10.750  1.00 73.38           C  
ATOM    924  O   GLY A 126       9.278  -9.715 -11.616  1.00 73.38           O  
ATOM    925  N   LEU A 127       7.104  -9.917 -11.051  1.00 77.19           N  
ATOM    926  CA  LEU A 127       6.583 -10.026 -12.417  1.00 77.19           C  
ATOM    927  C   LEU A 127       6.799  -8.736 -13.224  1.00 77.19           C  
ATOM    928  CB  LEU A 127       5.093 -10.406 -12.346  1.00 77.19           C  
ATOM    929  O   LEU A 127       7.288  -8.799 -14.353  1.00 77.19           O  
ATOM    930  CG  LEU A 127       4.447 -10.678 -13.718  1.00 77.19           C  
ATOM    931  CD1 LEU A 127       5.015 -11.940 -14.374  1.00 77.19           C  
ATOM    932  CD2 LEU A 127       2.939 -10.859 -13.550  1.00 77.19           C  
ATOM    933  N   SER A 128       6.509  -7.572 -12.640  1.00 70.19           N  
ATOM    934  CA  SER A 128       6.723  -6.264 -13.274  1.00 70.19           C  
ATOM    935  C   SER A 128       8.197  -6.036 -13.594  1.00 70.19           C  
ATOM    936  CB  SER A 128       6.200  -5.149 -12.364  1.00 70.19           C  
ATOM    937  O   SER A 128       8.545  -5.656 -14.711  1.00 70.19           O  
ATOM    938  OG  SER A 128       4.796  -5.265 -12.277  1.00 70.19           O  
ATOM    939  N   THR A 129       9.090  -6.381 -12.665  1.00 68.31           N  
ATOM    940  CA  THR A 129      10.537  -6.302 -12.902  1.00 68.31           C  
ATOM    941  C   THR A 129      10.961  -7.276 -14.014  1.00 68.31           C  
ATOM    942  CB  THR A 129      11.330  -6.531 -11.601  1.00 68.31           C  
ATOM    943  O   THR A 129      11.803  -6.938 -14.842  1.00 68.31           O  
ATOM    944  CG2 THR A 129      12.769  -6.016 -11.698  1.00 68.31           C  
ATOM    945  OG1 THR A 129      10.782  -5.821 -10.518  1.00 68.31           O  
ATOM    946  N   ARG A 130      10.351  -8.470 -14.112  1.00 65.81           N  
ATOM    947  CA  ARG A 130      10.687  -9.464 -15.155  1.00 65.81           C  
ATOM    948  C   ARG A 130      10.318  -8.984 -16.546  1.00 65.81           C  
ATOM    949  CB  ARG A 130       9.944 -10.787 -14.888  1.00 65.81           C  
ATOM    950  O   ARG A 130      10.997  -9.335 -17.516  1.00 65.81           O  
ATOM    951  CG  ARG A 130      10.232 -11.913 -15.897  1.00 65.81           C  
ATOM    952  CD  ARG A 130      11.724 -12.217 -16.053  1.00 65.81           C  
ATOM    953  NE  ARG A 130      11.964 -13.355 -16.957  1.00 65.81           N  
ATOM    954  NH1 ARG A 130      12.006 -12.148 -18.909  1.00 65.81           N  
ATOM    955  NH2 ARG A 130      12.356 -14.357 -18.958  1.00 65.81           N  
ATOM    956  CZ  ARG A 130      12.107 -13.280 -18.266  1.00 65.81           C  
ATOM    957  N   TRP A 131       9.196  -8.281 -16.630  1.00 65.44           N  
ATOM    958  CA  TRP A 131       8.586  -7.885 -17.885  1.00 65.44           C  
ATOM    959  C   TRP A 131       9.181  -6.583 -18.420  1.00 65.44           C  
ATOM    960  CB  TRP A 131       7.068  -7.814 -17.681  1.00 65.44           C  
ATOM    961  O   TRP A 131       9.417  -6.481 -19.620  1.00 65.44           O  
ATOM    962  CG  TRP A 131       6.237  -7.840 -18.925  1.00 65.44           C  
ATOM    963  CD1 TRP A 131       6.548  -8.470 -20.083  1.00 65.44           C  
ATOM    964  CD2 TRP A 131       4.928  -7.232 -19.145  1.00 65.44           C  
ATOM    965  CE2 TRP A 131       4.503  -7.546 -20.471  1.00 65.44           C  
ATOM    966  CE3 TRP A 131       4.056  -6.446 -18.361  1.00 65.44           C  
ATOM    967  NE1 TRP A 131       5.530  -8.298 -20.996  1.00 65.44           N  
ATOM    968  CH2 TRP A 131       2.437  -6.327 -20.189  1.00 65.44           C  
ATOM    969  CZ2 TRP A 131       3.280  -7.109 -20.996  1.00 65.44           C  
ATOM    970  CZ3 TRP A 131       2.826  -5.997 -18.878  1.00 65.44           C  
ATOM    971  N   LEU A 132       9.494  -5.629 -17.537  1.00 60.97           N  
ATOM    972  CA  LEU A 132       9.948  -4.293 -17.931  1.00 60.97           C  
ATOM    973  C   LEU A 132      11.479  -4.138 -18.008  1.00 60.97           C  
ATOM    974  CB  LEU A 132       9.320  -3.262 -16.971  1.00 60.97           C  
ATOM    975  O   LEU A 132      11.967  -3.340 -18.802  1.00 60.97           O  
ATOM    976  CG  LEU A 132       8.670  -2.075 -17.711  1.00 60.97           C  
ATOM    977  CD1 LEU A 132       7.146  -2.127 -17.583  1.00 60.97           C  
ATOM    978  CD2 LEU A 132       9.150  -0.757 -17.126  1.00 60.97           C  
ATOM    979  N   LEU A 133      12.245  -4.897 -17.212  1.00 58.28           N  
ATOM    980  CA  LEU A 133      13.714  -4.789 -17.103  1.00 58.28           C  
ATOM    981  C   LEU A 133      14.477  -5.904 -17.849  1.00 58.28           C  
ATOM    982  CB  LEU A 133      14.103  -4.657 -15.611  1.00 58.28           C  
ATOM    983  O   LEU A 133      15.671  -6.105 -17.621  1.00 58.28           O  
ATOM    984  CG  LEU A 133      14.229  -3.202 -15.131  1.00 58.28           C  
ATOM    985  CD1 LEU A 133      13.888  -3.098 -13.645  1.00 58.28           C  
ATOM    986  CD2 LEU A 133      15.658  -2.693 -15.334  1.00 58.28           C  
ATOM    987  N   PHE A 134      13.825  -6.638 -18.759  1.00 51.56           N  
ATOM    988  CA  PHE A 134      14.511  -7.627 -19.598  1.00 51.56           C  
ATOM    989  C   PHE A 134      15.311  -6.933 -20.712  1.00 51.56           C  
ATOM    990  CB  PHE A 134      13.523  -8.679 -20.123  1.00 51.56           C  
ATOM    991  O   PHE A 134      14.825  -6.724 -21.821  1.00 51.56           O  
ATOM    992  CG  PHE A 134      14.207  -9.875 -20.767  1.00 51.56           C  
ATOM    993  CD1 PHE A 134      14.347  -9.952 -22.166  1.00 51.56           C  
ATOM    994  CD2 PHE A 134      14.737 -10.901 -19.960  1.00 51.56           C  
ATOM    995  CE1 PHE A 134      14.997 -11.053 -22.753  1.00 51.56           C  
ATOM    996  CE2 PHE A 134      15.380 -12.007 -20.547  1.00 51.56           C  
ATOM    997  CZ  PHE A 134      15.509 -12.083 -21.945  1.00 51.56           C  
ATOM    998  N   VAL A 135      16.556  -6.565 -20.404  1.00 51.56           N  
ATOM    999  CA  VAL A 135      17.527  -6.031 -21.367  1.00 51.56           C  
ATOM   1000  C   VAL A 135      18.371  -7.172 -21.942  1.00 51.56           C  
ATOM   1001  CB  VAL A 135      18.357  -4.901 -20.714  1.00 51.56           C  
ATOM   1002  O   VAL A 135      19.076  -7.874 -21.217  1.00 51.56           O  
ATOM   1003  CG1 VAL A 135      19.779  -4.741 -21.262  1.00 51.56           C  
ATOM   1004  CG2 VAL A 135      17.634  -3.564 -20.912  1.00 51.56           C  
ATOM   1005  N   SER A 136      18.351  -7.321 -23.270  1.00 46.31           N  
ATOM   1006  CA  SER A 136      19.110  -8.334 -24.027  1.00 46.31           C  
ATOM   1007  C   SER A 136      20.640  -8.237 -23.873  1.00 46.31           C  
ATOM   1008  CB  SER A 136      18.753  -8.235 -25.517  1.00 46.31           C  
ATOM   1009  O   SER A 136      21.346  -9.152 -24.285  1.00 46.31           O  
ATOM   1010  OG  SER A 136      17.347  -8.238 -25.696  1.00 46.31           O  
ATOM   1011  N   ALA A 137      21.156  -7.155 -23.277  1.00 49.66           N  
ATOM   1012  CA  ALA A 137      22.581  -6.934 -23.018  1.00 49.66           C  
ATOM   1013  C   ALA A 137      23.072  -7.468 -21.650  1.00 49.66           C  
ATOM   1014  CB  ALA A 137      22.869  -5.436 -23.191  1.00 49.66           C  
ATOM   1015  O   ALA A 137      24.277  -7.604 -21.459  1.00 49.66           O  
ATOM   1016  N   ALA A 138      22.181  -7.805 -20.703  1.00 45.34           N  
ATOM   1017  CA  ALA A 138      22.556  -8.335 -19.385  1.00 45.34           C  
ATOM   1018  C   ALA A 138      21.461  -9.267 -18.812  1.00 45.34           C  
ATOM   1019  CB  ALA A 138      22.862  -7.162 -18.441  1.00 45.34           C  
ATOM   1020  O   ALA A 138      20.592  -8.817 -18.062  1.00 45.34           O  
ATOM   1021  N   PRO A 139      21.501 -10.583 -19.100  1.00 51.56           N  
ATOM   1022  CA  PRO A 139      20.446 -11.527 -18.706  1.00 51.56           C  
ATOM   1023  C   PRO A 139      20.293 -11.742 -17.186  1.00 51.56           C  
ATOM   1024  CB  PRO A 139      20.752 -12.829 -19.461  1.00 51.56           C  
ATOM   1025  O   PRO A 139      19.308 -12.337 -16.756  1.00 51.56           O  
ATOM   1026  CG  PRO A 139      22.209 -12.714 -19.911  1.00 51.56           C  
ATOM   1027  CD  PRO A 139      22.488 -11.217 -19.958  1.00 51.56           C  
ATOM   1028  N   GLY A 140      21.236 -11.254 -16.368  1.00 46.09           N  
ATOM   1029  CA  GLY A 140      21.202 -11.332 -14.900  1.00 46.09           C  
ATOM   1030  C   GLY A 140      20.743 -10.057 -14.178  1.00 46.09           C  
ATOM   1031  O   GLY A 140      20.528 -10.100 -12.969  1.00 46.09           O  
ATOM   1032  N   ALA A 141      20.556  -8.932 -14.884  1.00 52.16           N  
ATOM   1033  CA  ALA A 141      20.248  -7.634 -14.263  1.00 52.16           C  
ATOM   1034  C   ALA A 141      18.901  -7.620 -13.514  1.00 52.16           C  
ATOM   1035  CB  ALA A 141      20.310  -6.549 -15.341  1.00 52.16           C  
ATOM   1036  O   ALA A 141      18.751  -6.949 -12.492  1.00 52.16           O  
ATOM   1037  N   TRP A 142      17.943  -8.427 -13.979  1.00 48.44           N  
ATOM   1038  CA  TRP A 142      16.621  -8.561 -13.369  1.00 48.44           C  
ATOM   1039  C   TRP A 142      16.661  -9.103 -11.931  1.00 48.44           C  
ATOM   1040  CB  TRP A 142      15.747  -9.451 -14.265  1.00 48.44           C  
ATOM   1041  O   TRP A 142      15.792  -8.755 -11.142  1.00 48.44           O  
ATOM   1042  CG  TRP A 142      14.428  -9.811 -13.656  1.00 48.44           C  
ATOM   1043  CD1 TRP A 142      13.562  -8.922 -13.137  1.00 48.44           C  
ATOM   1044  CD2 TRP A 142      13.850 -11.122 -13.383  1.00 48.44           C  
ATOM   1045  CE2 TRP A 142      12.636 -10.937 -12.658  1.00 48.44           C  
ATOM   1046  CE3 TRP A 142      14.232 -12.452 -13.657  1.00 48.44           C  
ATOM   1047  NE1 TRP A 142      12.535  -9.583 -12.496  1.00 48.44           N  
ATOM   1048  CH2 TRP A 142      12.211 -13.311 -12.571  1.00 48.44           C  
ATOM   1049  CZ2 TRP A 142      11.825 -12.002 -12.249  1.00 48.44           C  
ATOM   1050  CZ3 TRP A 142      13.420 -13.534 -13.258  1.00 48.44           C  
ATOM   1051  N   LEU A 143      17.661  -9.909 -11.555  1.00 51.78           N  
ATOM   1052  CA  LEU A 143      17.747 -10.478 -10.203  1.00 51.78           C  
ATOM   1053  C   LEU A 143      18.230  -9.463  -9.159  1.00 51.78           C  
ATOM   1054  CB  LEU A 143      18.648 -11.726 -10.224  1.00 51.78           C  
ATOM   1055  O   LEU A 143      17.905  -9.600  -7.981  1.00 51.78           O  
ATOM   1056  CG  LEU A 143      18.007 -12.949 -10.906  1.00 51.78           C  
ATOM   1057  CD1 LEU A 143      19.050 -14.057 -11.056  1.00 51.78           C  
ATOM   1058  CD2 LEU A 143      16.832 -13.512 -10.101  1.00 51.78           C  
ATOM   1059  N   HIS A 144      18.956  -8.422  -9.571  1.00 56.97           N  
ATOM   1060  CA  HIS A 144      19.504  -7.438  -8.640  1.00 56.97           C  
ATOM   1061  C   HIS A 144      18.434  -6.514  -8.048  1.00 56.97           C  
ATOM   1062  CB  HIS A 144      20.632  -6.652  -9.316  1.00 56.97           C  
ATOM   1063  O   HIS A 144      18.536  -6.172  -6.876  1.00 56.97           O  
ATOM   1064  CG  HIS A 144      21.838  -7.510  -9.600  1.00 56.97           C  
ATOM   1065  CD2 HIS A 144      22.317  -7.874 -10.827  1.00 56.97           C  
ATOM   1066  ND1 HIS A 144      22.667  -8.084  -8.662  1.00 56.97           N  
ATOM   1067  CE1 HIS A 144      23.618  -8.775  -9.314  1.00 56.97           C  
ATOM   1068  NE2 HIS A 144      23.443  -8.679 -10.641  1.00 56.97           N  
ATOM   1069  N   PHE A 145      17.376  -6.165  -8.782  1.00 59.53           N  
ATOM   1070  CA  PHE A 145      16.290  -5.316  -8.266  1.00 59.53           C  
ATOM   1071  C   PHE A 145      15.473  -5.964  -7.125  1.00 59.53           C  
ATOM   1072  CB  PHE A 145      15.412  -4.832  -9.427  1.00 59.53           C  
ATOM   1073  O   PHE A 145      15.427  -5.390  -6.036  1.00 59.53           O  
ATOM   1074  CG  PHE A 145      15.937  -3.560 -10.058  1.00 59.53           C  
ATOM   1075  CD1 PHE A 145      15.533  -2.315  -9.539  1.00 59.53           C  
ATOM   1076  CD2 PHE A 145      16.850  -3.610 -11.128  1.00 59.53           C  
ATOM   1077  CE1 PHE A 145      16.037  -1.124 -10.089  1.00 59.53           C  
ATOM   1078  CE2 PHE A 145      17.353  -2.418 -11.679  1.00 59.53           C  
ATOM   1079  CZ  PHE A 145      16.948  -1.176 -11.158  1.00 59.53           C  
ATOM   1080  N   PRO A 146      14.890  -7.168  -7.286  1.00 57.25           N  
ATOM   1081  CA  PRO A 146      14.192  -7.850  -6.200  1.00 57.25           C  
ATOM   1082  C   PRO A 146      15.158  -8.309  -5.099  1.00 57.25           C  
ATOM   1083  CB  PRO A 146      13.441  -9.010  -6.861  1.00 57.25           C  
ATOM   1084  O   PRO A 146      14.797  -8.262  -3.926  1.00 57.25           O  
ATOM   1085  CG  PRO A 146      14.267  -9.322  -8.108  1.00 57.25           C  
ATOM   1086  CD  PRO A 146      14.841  -7.964  -8.494  1.00 57.25           C  
ATOM   1087  N   SER A 147      16.404  -8.676  -5.434  1.00 57.03           N  
ATOM   1088  CA  SER A 147      17.418  -8.992  -4.420  1.00 57.03           C  
ATOM   1089  C   SER A 147      17.772  -7.776  -3.567  1.00 57.03           C  
ATOM   1090  CB  SER A 147      18.692  -9.551  -5.055  1.00 57.03           C  
ATOM   1091  O   SER A 147      17.909  -7.934  -2.364  1.00 57.03           O  
ATOM   1092  OG  SER A 147      19.643  -9.886  -4.061  1.00 57.03           O  
ATOM   1093  N   THR A 148      17.891  -6.575  -4.141  1.00 59.44           N  
ATOM   1094  CA  THR A 148      18.153  -5.344  -3.372  1.00 59.44           C  
ATOM   1095  C   THR A 148      17.000  -5.030  -2.426  1.00 59.44           C  
ATOM   1096  CB  THR A 148      18.405  -4.134  -4.286  1.00 59.44           C  
ATOM   1097  O   THR A 148      17.245  -4.595  -1.305  1.00 59.44           O  
ATOM   1098  CG2 THR A 148      18.848  -2.893  -3.510  1.00 59.44           C  
ATOM   1099  OG1 THR A 148      19.460  -4.421  -5.170  1.00 59.44           O  
ATOM   1100  N   LEU A 149      15.759  -5.313  -2.831  1.00 62.78           N  
ATOM   1101  CA  LEU A 149      14.581  -5.136  -1.984  1.00 62.78           C  
ATOM   1102  C   LEU A 149      14.618  -6.091  -0.775  1.00 62.78           C  
ATOM   1103  CB  LEU A 149      13.318  -5.312  -2.854  1.00 62.78           C  
ATOM   1104  O   LEU A 149      14.464  -5.658   0.365  1.00 62.78           O  
ATOM   1105  CG  LEU A 149      12.215  -4.289  -2.537  1.00 62.78           C  
ATOM   1106  CD1 LEU A 149      10.992  -4.541  -3.410  1.00 62.78           C  
ATOM   1107  CD2 LEU A 149      11.751  -4.370  -1.099  1.00 62.78           C  
ATOM   1108  N   VAL A 150      14.926  -7.372  -1.005  1.00 65.00           N  
ATOM   1109  CA  VAL A 150      15.102  -8.374   0.065  1.00 65.00           C  
ATOM   1110  C   VAL A 150      16.279  -8.012   0.980  1.00 65.00           C  
ATOM   1111  CB  VAL A 150      15.257  -9.786  -0.537  1.00 65.00           C  
ATOM   1112  O   VAL A 150      16.142  -8.065   2.201  1.00 65.00           O  
ATOM   1113  CG1 VAL A 150      15.570 -10.849   0.525  1.00 65.00           C  
ATOM   1114  CG2 VAL A 150      13.966 -10.224  -1.244  1.00 65.00           C  
ATOM   1115  N   THR A 151      17.413  -7.579   0.425  1.00 60.00           N  
ATOM   1116  CA  THR A 151      18.585  -7.145   1.205  1.00 60.00           C  
ATOM   1117  C   THR A 151      18.298  -5.871   2.003  1.00 60.00           C  
ATOM   1118  CB  THR A 151      19.809  -6.931   0.301  1.00 60.00           C  
ATOM   1119  O   THR A 151      18.720  -5.776   3.153  1.00 60.00           O  
ATOM   1120  CG2 THR A 151      21.104  -6.756   1.093  1.00 60.00           C  
ATOM   1121  OG1 THR A 151      20.032  -8.058  -0.511  1.00 60.00           O  
ATOM   1122  N   CYS A 152      17.538  -4.918   1.453  1.00 60.91           N  
ATOM   1123  CA  CYS A 152      17.076  -3.741   2.187  1.00 60.91           C  
ATOM   1124  C   CYS A 152      16.155  -4.143   3.333  1.00 60.91           C  
ATOM   1125  CB  CYS A 152      16.374  -2.738   1.261  1.00 60.91           C  
ATOM   1126  O   CYS A 152      16.411  -3.727   4.453  1.00 60.91           O  
ATOM   1127  SG  CYS A 152      17.601  -1.621   0.540  1.00 60.91           S  
ATOM   1128  N   PHE A 153      15.145  -4.989   3.116  1.00 64.56           N  
ATOM   1129  CA  PHE A 153      14.266  -5.441   4.202  1.00 64.56           C  
ATOM   1130  C   PHE A 153      15.034  -6.139   5.332  1.00 64.56           C  
ATOM   1131  CB  PHE A 153      13.166  -6.356   3.646  1.00 64.56           C  
ATOM   1132  O   PHE A 153      14.781  -5.869   6.505  1.00 64.56           O  
ATOM   1133  CG  PHE A 153      11.898  -5.613   3.281  1.00 64.56           C  
ATOM   1134  CD1 PHE A 153      11.106  -5.050   4.300  1.00 64.56           C  
ATOM   1135  CD2 PHE A 153      11.477  -5.513   1.945  1.00 64.56           C  
ATOM   1136  CE1 PHE A 153       9.921  -4.365   3.983  1.00 64.56           C  
ATOM   1137  CE2 PHE A 153      10.274  -4.848   1.636  1.00 64.56           C  
ATOM   1138  CZ  PHE A 153       9.510  -4.255   2.647  1.00 64.56           C  
ATOM   1139  N   LEU A 154      16.019  -6.975   4.997  1.00 61.25           N  
ATOM   1140  CA  LEU A 154      16.903  -7.604   5.983  1.00 61.25           C  
ATOM   1141  C   LEU A 154      17.794  -6.573   6.703  1.00 61.25           C  
ATOM   1142  CB  LEU A 154      17.734  -8.690   5.276  1.00 61.25           C  
ATOM   1143  O   LEU A 154      17.977  -6.655   7.918  1.00 61.25           O  
ATOM   1144  CG  LEU A 154      16.912  -9.910   4.809  1.00 61.25           C  
ATOM   1145  CD1 LEU A 154      17.777 -10.801   3.917  1.00 61.25           C  
ATOM   1146  CD2 LEU A 154      16.410 -10.751   5.984  1.00 61.25           C  
ATOM   1147  N   SER A 155      18.291  -5.564   5.983  1.00 61.06           N  
ATOM   1148  CA  SER A 155      19.097  -4.471   6.541  1.00 61.06           C  
ATOM   1149  C   SER A 155      18.278  -3.550   7.456  1.00 61.06           C  
ATOM   1150  CB  SER A 155      19.746  -3.678   5.403  1.00 61.06           C  
ATOM   1151  O   SER A 155      18.701  -3.270   8.575  1.00 61.06           O  
ATOM   1152  OG  SER A 155      20.685  -2.753   5.911  1.00 61.06           O  
ATOM   1153  N   TYR A 156      17.083  -3.122   7.044  1.00 63.09           N  
ATOM   1154  CA  TYR A 156      16.164  -2.310   7.849  1.00 63.09           C  
ATOM   1155  C   TYR A 156      15.646  -3.084   9.070  1.00 63.09           C  
ATOM   1156  CB  TYR A 156      15.004  -1.797   6.975  1.00 63.09           C  
ATOM   1157  O   TYR A 156      15.579  -2.518  10.160  1.00 63.09           O  
ATOM   1158  CG  TYR A 156      15.326  -0.538   6.183  1.00 63.09           C  
ATOM   1159  CD1 TYR A 156      15.257   0.719   6.815  1.00 63.09           C  
ATOM   1160  CD2 TYR A 156      15.662  -0.604   4.817  1.00 63.09           C  
ATOM   1161  CE1 TYR A 156      15.535   1.896   6.091  1.00 63.09           C  
ATOM   1162  CE2 TYR A 156      15.969   0.562   4.095  1.00 63.09           C  
ATOM   1163  OH  TYR A 156      16.178   2.941   4.020  1.00 63.09           O  
ATOM   1164  CZ  TYR A 156      15.901   1.817   4.729  1.00 63.09           C  
ATOM   1165  N   GLY A 157      15.377  -4.389   8.940  1.00 61.03           N  
ATOM   1166  CA  GLY A 157      15.026  -5.253  10.073  1.00 61.03           C  
ATOM   1167  C   GLY A 157      16.158  -5.380  11.099  1.00 61.03           C  
ATOM   1168  O   GLY A 157      15.913  -5.336  12.307  1.00 61.03           O  
ATOM   1169  N   SER A 158      17.413  -5.443  10.639  1.00 58.47           N  
ATOM   1170  CA  SER A 158      18.585  -5.389  11.523  1.00 58.47           C  
ATOM   1171  C   SER A 158      18.754  -4.013  12.178  1.00 58.47           C  
ATOM   1172  CB  SER A 158      19.848  -5.828  10.773  1.00 58.47           C  
ATOM   1173  O   SER A 158      19.085  -3.942  13.359  1.00 58.47           O  
ATOM   1174  OG  SER A 158      20.394  -4.816   9.951  1.00 58.47           O  
ATOM   1175  N   GLY A 159      18.442  -2.924  11.466  1.00 59.31           N  
ATOM   1176  CA  GLY A 159      18.473  -1.555  11.987  1.00 59.31           C  
ATOM   1177  C   GLY A 159      17.434  -1.311  13.082  1.00 59.31           C  
ATOM   1178  O   GLY A 159      17.775  -0.776  14.133  1.00 59.31           O  
ATOM   1179  N   ILE A 160      16.199  -1.784  12.894  1.00 61.41           N  
ATOM   1180  CA  ILE A 160      15.128  -1.707  13.902  1.00 61.41           C  
ATOM   1181  C   ILE A 160      15.467  -2.572  15.117  1.00 61.41           C  
ATOM   1182  CB  ILE A 160      13.771  -2.087  13.264  1.00 61.41           C  
ATOM   1183  O   ILE A 160      15.310  -2.118  16.245  1.00 61.41           O  
ATOM   1184  CG1 ILE A 160      13.333  -0.968  12.292  1.00 61.41           C  
ATOM   1185  CG2 ILE A 160      12.683  -2.333  14.327  1.00 61.41           C  
ATOM   1186  CD1 ILE A 160      12.172  -1.364  11.372  1.00 61.41           C  
ATOM   1187  N   THR A 161      16.009  -3.776  14.910  1.00 55.81           N  
ATOM   1188  CA  THR A 161      16.461  -4.654  16.006  1.00 55.81           C  
ATOM   1189  C   THR A 161      17.636  -4.042  16.773  1.00 55.81           C  
ATOM   1190  CB  THR A 161      16.857  -6.039  15.473  1.00 55.81           C  
ATOM   1191  O   THR A 161      17.681  -4.127  17.996  1.00 55.81           O  
ATOM   1192  CG2 THR A 161      17.183  -7.022  16.595  1.00 55.81           C  
ATOM   1193  OG1 THR A 161      15.790  -6.614  14.755  1.00 55.81           O  
ATOM   1194  N   THR A 162      18.560  -3.371  16.080  1.00 57.97           N  
ATOM   1195  CA  THR A 162      19.690  -2.659  16.700  1.00 57.97           C  
ATOM   1196  C   THR A 162      19.207  -1.431  17.470  1.00 57.97           C  
ATOM   1197  CB  THR A 162      20.741  -2.250  15.653  1.00 57.97           C  
ATOM   1198  O   THR A 162      19.667  -1.190  18.580  1.00 57.97           O  
ATOM   1199  CG2 THR A 162      22.012  -1.677  16.278  1.00 57.97           C  
ATOM   1200  OG1 THR A 162      21.163  -3.373  14.915  1.00 57.97           O  
ATOM   1201  N   MET A 163      18.235  -0.683  16.943  1.00 54.78           N  
ATOM   1202  CA  MET A 163      17.633   0.461  17.632  1.00 54.78           C  
ATOM   1203  C   MET A 163      16.816   0.023  18.858  1.00 54.78           C  
ATOM   1204  CB  MET A 163      16.780   1.260  16.638  1.00 54.78           C  
ATOM   1205  O   MET A 163      16.955   0.623  19.919  1.00 54.78           O  
ATOM   1206  CG  MET A 163      16.437   2.645  17.188  1.00 54.78           C  
ATOM   1207  SD  MET A 163      15.238   3.545  16.176  1.00 54.78           S  
ATOM   1208  CE  MET A 163      15.175   5.106  17.095  1.00 54.78           C  
ATOM   1209  N   LEU A 164      16.037  -1.061  18.754  1.00 58.66           N  
ATOM   1210  CA  LEU A 164      15.347  -1.695  19.883  1.00 58.66           C  
ATOM   1211  C   LEU A 164      16.336  -2.215  20.923  1.00 58.66           C  
ATOM   1212  CB  LEU A 164      14.443  -2.839  19.382  1.00 58.66           C  
ATOM   1213  O   LEU A 164      16.116  -1.991  22.103  1.00 58.66           O  
ATOM   1214  CG  LEU A 164      12.988  -2.383  19.169  1.00 58.66           C  
ATOM   1215  CD1 LEU A 164      12.334  -3.163  18.033  1.00 58.66           C  
ATOM   1216  CD2 LEU A 164      12.162  -2.613  20.437  1.00 58.66           C  
ATOM   1217  N   ALA A 165      17.443  -2.840  20.514  1.00 54.38           N  
ATOM   1218  CA  ALA A 165      18.494  -3.275  21.431  1.00 54.38           C  
ATOM   1219  C   ALA A 165      19.170  -2.089  22.138  1.00 54.38           C  
ATOM   1220  CB  ALA A 165      19.507  -4.131  20.662  1.00 54.38           C  
ATOM   1221  O   ALA A 165      19.446  -2.176  23.328  1.00 54.38           O  
ATOM   1222  N   VAL A 166      19.390  -0.964  21.446  1.00 57.00           N  
ATOM   1223  CA  VAL A 166      19.935   0.275  22.032  1.00 57.00           C  
ATOM   1224  C   VAL A 166      18.945   0.939  22.993  1.00 57.00           C  
ATOM   1225  CB  VAL A 166      20.380   1.246  20.918  1.00 57.00           C  
ATOM   1226  O   VAL A 166      19.364   1.424  24.042  1.00 57.00           O  
ATOM   1227  CG1 VAL A 166      20.683   2.664  21.426  1.00 57.00           C  
ATOM   1228  CG2 VAL A 166      21.663   0.734  20.249  1.00 57.00           C  
ATOM   1229  N   LEU A 167      17.648   0.938  22.681  1.00 54.31           N  
ATOM   1230  CA  LEU A 167      16.601   1.410  23.594  1.00 54.31           C  
ATOM   1231  C   LEU A 167      16.504   0.497  24.823  1.00 54.31           C  
ATOM   1232  CB  LEU A 167      15.267   1.526  22.833  1.00 54.31           C  
ATOM   1233  O   LEU A 167      16.584   0.978  25.945  1.00 54.31           O  
ATOM   1234  CG  LEU A 167      15.211   2.725  21.865  1.00 54.31           C  
ATOM   1235  CD1 LEU A 167      14.001   2.597  20.938  1.00 54.31           C  
ATOM   1236  CD2 LEU A 167      15.104   4.060  22.607  1.00 54.31           C  
ATOM   1237  N   TYR A 168      16.510  -0.824  24.632  1.00 51.88           N  
ATOM   1238  CA  TYR A 168      16.516  -1.798  25.729  1.00 51.88           C  
ATOM   1239  C   TYR A 168      17.767  -1.686  26.619  1.00 51.88           C  
ATOM   1240  CB  TYR A 168      16.381  -3.216  25.152  1.00 51.88           C  
ATOM   1241  O   TYR A 168      17.694  -1.887  27.829  1.00 51.88           O  
ATOM   1242  CG  TYR A 168      15.481  -4.117  25.962  1.00 51.88           C  
ATOM   1243  CD1 TYR A 168      16.007  -4.907  27.000  1.00 51.88           C  
ATOM   1244  CD2 TYR A 168      14.103  -4.151  25.673  1.00 51.88           C  
ATOM   1245  CE1 TYR A 168      15.154  -5.740  27.748  1.00 51.88           C  
ATOM   1246  CE2 TYR A 168      13.247  -4.982  26.417  1.00 51.88           C  
ATOM   1247  OH  TYR A 168      12.944  -6.574  28.178  1.00 51.88           O  
ATOM   1248  CZ  TYR A 168      13.772  -5.777  27.455  1.00 51.88           C  
ATOM   1249  N   CYS A 169      18.921  -1.335  26.041  1.00 50.12           N  
ATOM   1250  CA  CYS A 169      20.151  -1.084  26.795  1.00 50.12           C  
ATOM   1251  C   CYS A 169      20.144   0.268  27.531  1.00 50.12           C  
ATOM   1252  CB  CYS A 169      21.369  -1.188  25.858  1.00 50.12           C  
ATOM   1253  O   CYS A 169      20.824   0.391  28.548  1.00 50.12           O  
ATOM   1254  SG  CYS A 169      22.537  -2.430  26.481  1.00 50.12           S  
ATOM   1255  N   ASN A 170      19.407   1.272  27.040  1.00 53.22           N  
ATOM   1256  CA  ASN A 170      19.253   2.576  27.701  1.00 53.22           C  
ATOM   1257  C   ASN A 170      18.183   2.568  28.804  1.00 53.22           C  
ATOM   1258  CB  ASN A 170      18.958   3.665  26.654  1.00 53.22           C  
ATOM   1259  O   ASN A 170      18.324   3.313  29.771  1.00 53.22           O  
ATOM   1260  CG  ASN A 170      20.209   4.362  26.152  1.00 53.22           C  
ATOM   1261  ND2 ASN A 170      20.332   4.532  24.858  1.00 53.22           N  
ATOM   1262  OD1 ASN A 170      21.078   4.788  26.901  1.00 53.22           O  
ATOM   1263  N   GLU A 171      17.166   1.710  28.696  1.00 55.66           N  
ATOM   1264  CA  GLU A 171      16.162   1.476  29.744  1.00 55.66           C  
ATOM   1265  C   GLU A 171      16.654   0.540  30.865  1.00 55.66           C  
ATOM   1266  CB  GLU A 171      14.866   0.916  29.120  1.00 55.66           C  
ATOM   1267  O   GLU A 171      15.990   0.403  31.895  1.00 55.66           O  
ATOM   1268  CG  GLU A 171      13.659   1.858  29.254  1.00 55.66           C  
ATOM   1269  CD  GLU A 171      13.666   3.044  28.275  1.00 55.66           C  
ATOM   1270  OE1 GLU A 171      13.236   4.140  28.700  1.00 55.66           O  
ATOM   1271  OE2 GLU A 171      14.067   2.848  27.105  1.00 55.66           O  
ATOM   1272  N   ALA A 172      17.811  -0.117  30.703  1.00 48.97           N  
ATOM   1273  CA  ALA A 172      18.380  -0.947  31.757  1.00 48.97           C  
ATOM   1274  C   ALA A 172      18.708  -0.067  32.982  1.00 48.97           C  
ATOM   1275  CB  ALA A 172      19.606  -1.701  31.226  1.00 48.97           C  
ATOM   1276  O   ALA A 172      19.441   0.920  32.846  1.00 48.97           O  
ATOM   1277  N   PRO A 173      18.189  -0.386  34.185  1.00 49.22           N  
ATOM   1278  CA  PRO A 173      18.403   0.441  35.361  1.00 49.22           C  
ATOM   1279  C   PRO A 173      19.904   0.525  35.621  1.00 49.22           C  
ATOM   1280  CB  PRO A 173      17.626  -0.231  36.502  1.00 49.22           C  
ATOM   1281  O   PRO A 173      20.550  -0.486  35.898  1.00 49.22           O  
ATOM   1282  CG  PRO A 173      17.501  -1.686  36.050  1.00 49.22           C  
ATOM   1283  CD  PRO A 173      17.432  -1.577  34.528  1.00 49.22           C  
ATOM   1284  N   ARG A 174      20.466   1.737  35.521  1.00 59.25           N  
ATOM   1285  CA  ARG A 174      21.823   2.014  35.994  1.00 59.25           C  
ATOM   1286  C   ARG A 174      21.845   1.674  37.478  1.00 59.25           C  
ATOM   1287  CB  ARG A 174      22.224   3.480  35.749  1.00 59.25           C  
ATOM   1288  O   ARG A 174      21.394   2.467  38.301  1.00 59.25           O  
ATOM   1289  CG  ARG A 174      22.533   3.780  34.277  1.00 59.25           C  
ATOM   1290  CD  ARG A 174      23.067   5.212  34.134  1.00 59.25           C  
ATOM   1291  NE  ARG A 174      23.332   5.544  32.718  1.00 59.25           N  
ATOM   1292  NH1 ARG A 174      22.312   7.607  32.637  1.00 59.25           N  
ATOM   1293  NH2 ARG A 174      23.182   6.731  30.784  1.00 59.25           N  
ATOM   1294  CZ  ARG A 174      22.946   6.624  32.061  1.00 59.25           C  
ATOM   1295  N   SER A 175      22.325   0.479  37.813  1.00 50.19           N  
ATOM   1296  CA  SER A 175      22.643   0.118  39.183  1.00 50.19           C  
ATOM   1297  C   SER A 175      23.705   1.102  39.650  1.00 50.19           C  
ATOM   1298  CB  SER A 175      23.123  -1.334  39.281  1.00 50.19           C  
ATOM   1299  O   SER A 175      24.837   1.080  39.170  1.00 50.19           O  
ATOM   1300  OG  SER A 175      24.239  -1.557  38.443  1.00 50.19           O  
ATOM   1301  N   SER A 176      23.292   2.016  40.519  1.00 48.12           N  
ATOM   1302  CA  SER A 176      24.152   2.970  41.195  1.00 48.12           C  
ATOM   1303  C   SER A 176      25.227   2.219  41.980  1.00 48.12           C  
ATOM   1304  CB  SER A 176      23.287   3.810  42.143  1.00 48.12           C  
ATOM   1305  O   SER A 176      24.922   1.594  42.999  1.00 48.12           O  
ATOM   1306  OG  SER A 176      22.527   2.958  42.984  1.00 48.12           O  
ATOM   1307  N   THR A 177      26.465   2.302  41.512  1.00 42.28           N  
ATOM   1308  CA  THR A 177      27.678   2.115  42.314  1.00 42.28           C  
ATOM   1309  C   THR A 177      28.597   3.284  42.049  1.00 42.28           C  
ATOM   1310  CB  THR A 177      28.418   0.812  42.023  1.00 42.28           C  
ATOM   1311  O   THR A 177      28.788   3.577  40.846  1.00 42.28           O  
ATOM   1312  CG2 THR A 177      27.640  -0.413  42.498  1.00 42.28           C  
ATOM   1313  OG1 THR A 177      28.653   0.718  40.641  1.00 42.28           O  
ATOM   1314  OXT THR A 177      29.051   3.860  43.054  1.00 42.28           O  
TER    1315      THR A 177                                                      
ENDMDL                                                                          
END                                                                             
