# Supplementary material for: The inorganic pyrophosphatases of microorganisms: a structural and functional review
Source: PeerJ. 2024 Jun 24;12:e17496. doi: 10.7717/peerj.17496 (PMC11210485; doi:10.7717/peerj.17496)
Supplement: Supplemental Information 1 [file peerj-12-17496-s001.zip › Supplementary Files/m_PPases/C_micrarchaeota_1a637_unrelaxed_rank_001_alphafold2_ptm_model_4_seed_000.pdb]

MODEL     1                                                                     
ATOM      1  N   PRO A   1      27.516   6.133  -1.323  1.00 87.06           N  
ATOM      2  CA  PRO A   1      26.969   4.910  -0.728  1.00 87.06           C  
ATOM      3  C   PRO A   1      27.203   4.828   0.778  1.00 87.06           C  
ATOM      4  CB  PRO A   1      27.719   3.795  -1.461  1.00 87.06           C  
ATOM      5  O   PRO A   1      26.359   4.336   1.517  1.00 87.06           O  
ATOM      6  CG  PRO A   1      28.906   4.473  -2.068  1.00 87.06           C  
ATOM      7  CD  PRO A   1      28.547   5.902  -2.352  1.00 87.06           C  
ATOM      8  N   MET A   2      28.375   5.359   1.273  1.00 91.69           N  
ATOM      9  CA  MET A   2      28.672   5.297   2.701  1.00 91.69           C  
ATOM     10  C   MET A   2      27.719   6.184   3.496  1.00 91.69           C  
ATOM     11  CB  MET A   2      30.125   5.715   2.967  1.00 91.69           C  
ATOM     12  O   MET A   2      27.297   5.812   4.590  1.00 91.69           O  
ATOM     13  CG  MET A   2      31.156   4.727   2.443  1.00 91.69           C  
ATOM     14  SD  MET A   2      30.859   3.018   3.037  1.00 91.69           S  
ATOM     15  CE  MET A   2      31.156   3.238   4.812  1.00 91.69           C  
ATOM     16  N   PHE A   3      27.531   7.320   2.943  1.00 94.31           N  
ATOM     17  CA  PHE A   3      26.547   8.219   3.555  1.00 94.31           C  
ATOM     18  C   PHE A   3      25.172   7.551   3.629  1.00 94.31           C  
ATOM     19  CB  PHE A   3      26.453   9.531   2.771  1.00 94.31           C  
ATOM     20  O   PHE A   3      24.516   7.582   4.672  1.00 94.31           O  
ATOM     21  CG  PHE A   3      25.469  10.508   3.348  1.00 94.31           C  
ATOM     22  CD1 PHE A   3      24.344  10.891   2.627  1.00 94.31           C  
ATOM     23  CD2 PHE A   3      25.672  11.055   4.613  1.00 94.31           C  
ATOM     24  CE1 PHE A   3      23.438  11.805   3.158  1.00 94.31           C  
ATOM     25  CE2 PHE A   3      24.766  11.961   5.148  1.00 94.31           C  
ATOM     26  CZ  PHE A   3      23.641  12.336   4.422  1.00 94.31           C  
ATOM     27  N   GLY A   4      24.734   6.977   2.492  1.00 95.75           N  
ATOM     28  CA  GLY A   4      23.469   6.258   2.459  1.00 95.75           C  
ATOM     29  C   GLY A   4      23.391   5.129   3.471  1.00 95.75           C  
ATOM     30  O   GLY A   4      22.375   4.945   4.137  1.00 95.75           O  
ATOM     31  N   LEU A   5      24.469   4.387   3.666  1.00 96.31           N  
ATOM     32  CA  LEU A   5      24.531   3.322   4.660  1.00 96.31           C  
ATOM     33  C   LEU A   5      24.344   3.883   6.066  1.00 96.31           C  
ATOM     34  CB  LEU A   5      25.875   2.588   4.570  1.00 96.31           C  
ATOM     35  O   LEU A   5      23.594   3.322   6.867  1.00 96.31           O  
ATOM     36  CG  LEU A   5      26.047   1.622   3.395  1.00 96.31           C  
ATOM     37  CD1 LEU A   5      27.484   1.127   3.312  1.00 96.31           C  
ATOM     38  CD2 LEU A   5      25.078   0.450   3.525  1.00 96.31           C  
ATOM     39  N   GLY A   6      25.031   4.969   6.324  1.00 97.62           N  
ATOM     40  CA  GLY A   6      24.906   5.625   7.613  1.00 97.62           C  
ATOM     41  C   GLY A   6      23.500   6.082   7.914  1.00 97.62           C  
ATOM     42  O   GLY A   6      22.984   5.871   9.016  1.00 97.62           O  
ATOM     43  N   VAL A   7      22.891   6.637   6.934  1.00 97.88           N  
ATOM     44  CA  VAL A   7      21.531   7.137   7.105  1.00 97.88           C  
ATOM     45  C   VAL A   7      20.562   5.965   7.293  1.00 97.88           C  
ATOM     46  CB  VAL A   7      21.078   8.000   5.902  1.00 97.88           C  
ATOM     47  O   VAL A   7      19.656   6.023   8.125  1.00 97.88           O  
ATOM     48  CG1 VAL A   7      19.594   8.312   5.980  1.00 97.88           C  
ATOM     49  CG2 VAL A   7      21.891   9.297   5.852  1.00 97.88           C  
ATOM     50  N   GLY A   8      20.781   4.957   6.453  1.00 97.69           N  
ATOM     51  CA  GLY A   8      19.953   3.770   6.625  1.00 97.69           C  
ATOM     52  C   GLY A   8      20.000   3.221   8.039  1.00 97.69           C  
ATOM     53  O   GLY A   8      18.953   2.920   8.625  1.00 97.69           O  
ATOM     54  N   VAL A   9      21.141   3.109   8.656  1.00 98.12           N  
ATOM     55  CA  VAL A   9      21.297   2.619  10.016  1.00 98.12           C  
ATOM     56  C   VAL A   9      20.641   3.580  11.000  1.00 98.12           C  
ATOM     57  CB  VAL A   9      22.797   2.439  10.383  1.00 98.12           C  
ATOM     58  O   VAL A   9      19.922   3.152  11.914  1.00 98.12           O  
ATOM     59  CG1 VAL A   9      22.953   2.127  11.867  1.00 98.12           C  
ATOM     60  CG2 VAL A   9      23.422   1.337   9.531  1.00 98.12           C  
ATOM     61  N   PHE A  10      20.875   4.820  10.789  1.00 98.38           N  
ATOM     62  CA  PHE A  10      20.297   5.840  11.656  1.00 98.38           C  
ATOM     63  C   PHE A  10      18.781   5.719  11.688  1.00 98.38           C  
ATOM     64  CB  PHE A  10      20.703   7.242  11.188  1.00 98.38           C  
ATOM     65  O   PHE A  10      18.172   5.691  12.766  1.00 98.38           O  
ATOM     66  CG  PHE A  10      19.953   8.352  11.875  1.00 98.38           C  
ATOM     67  CD1 PHE A  10      18.922   9.023  11.234  1.00 98.38           C  
ATOM     68  CD2 PHE A  10      20.281   8.727  13.172  1.00 98.38           C  
ATOM     69  CE1 PHE A  10      18.234  10.047  11.867  1.00 98.38           C  
ATOM     70  CE2 PHE A  10      19.594   9.750  13.812  1.00 98.38           C  
ATOM     71  CZ  PHE A  10      18.578  10.414  13.164  1.00 98.38           C  
ATOM     72  N   VAL A  11      18.141   5.645  10.547  1.00 97.88           N  
ATOM     73  CA  VAL A  11      16.688   5.605  10.492  1.00 97.88           C  
ATOM     74  C   VAL A  11      16.188   4.305  11.109  1.00 97.88           C  
ATOM     75  CB  VAL A  11      16.172   5.738   9.039  1.00 97.88           C  
ATOM     76  O   VAL A  11      15.117   4.285  11.742  1.00 97.88           O  
ATOM     77  CG1 VAL A  11      14.664   5.527   8.977  1.00 97.88           C  
ATOM     78  CG2 VAL A  11      16.547   7.105   8.461  1.00 97.88           C  
ATOM     79  N   LEU A  12      16.891   3.221  10.961  1.00 98.25           N  
ATOM     80  CA  LEU A  12      16.516   1.977  11.633  1.00 98.25           C  
ATOM     81  C   LEU A  12      16.594   2.131  13.148  1.00 98.25           C  
ATOM     82  CB  LEU A  12      17.438   0.835  11.172  1.00 98.25           C  
ATOM     83  O   LEU A  12      15.766   1.581  13.867  1.00 98.25           O  
ATOM     84  CG  LEU A  12      17.188   0.288   9.766  1.00 98.25           C  
ATOM     85  CD1 LEU A  12      18.266  -0.721   9.391  1.00 98.25           C  
ATOM     86  CD2 LEU A  12      15.805  -0.345   9.680  1.00 98.25           C  
ATOM     87  N   LEU A  13      17.594   2.859  13.586  1.00 98.38           N  
ATOM     88  CA  LEU A  13      17.688   3.127  15.023  1.00 98.38           C  
ATOM     89  C   LEU A  13      16.500   3.951  15.508  1.00 98.38           C  
ATOM     90  CB  LEU A  13      19.000   3.857  15.336  1.00 98.38           C  
ATOM     91  O   LEU A  13      16.016   3.738  16.609  1.00 98.38           O  
ATOM     92  CG  LEU A  13      20.281   3.031  15.227  1.00 98.38           C  
ATOM     93  CD1 LEU A  13      21.500   3.918  15.445  1.00 98.38           C  
ATOM     94  CD2 LEU A  13      20.266   1.882  16.234  1.00 98.38           C  
ATOM     95  N   VAL A  14      16.125   4.891  14.680  1.00 98.06           N  
ATOM     96  CA  VAL A  14      14.930   5.664  15.016  1.00 98.06           C  
ATOM     97  C   VAL A  14      13.727   4.730  15.125  1.00 98.06           C  
ATOM     98  CB  VAL A  14      14.656   6.766  13.961  1.00 98.06           C  
ATOM     99  O   VAL A  14      12.914   4.867  16.047  1.00 98.06           O  
ATOM    100  CG1 VAL A  14      13.312   7.430  14.219  1.00 98.06           C  
ATOM    101  CG2 VAL A  14      15.781   7.801  13.977  1.00 98.06           C  
ATOM    102  N   ALA A  15      13.609   3.803  14.203  1.00 97.88           N  
ATOM    103  CA  ALA A  15      12.523   2.824  14.242  1.00 97.88           C  
ATOM    104  C   ALA A  15      12.555   2.027  15.547  1.00 97.88           C  
ATOM    105  CB  ALA A  15      12.609   1.883  13.047  1.00 97.88           C  
ATOM    106  O   ALA A  15      11.516   1.829  16.188  1.00 97.88           O  
ATOM    107  N   VAL A  16      13.742   1.606  15.961  1.00 98.06           N  
ATOM    108  CA  VAL A  16      13.914   0.845  17.203  1.00 98.06           C  
ATOM    109  C   VAL A  16      13.500   1.699  18.391  1.00 98.06           C  
ATOM    110  CB  VAL A  16      15.375   0.359  17.359  1.00 98.06           C  
ATOM    111  O   VAL A  16      12.805   1.224  19.297  1.00 98.06           O  
ATOM    112  CG1 VAL A  16      15.594  -0.218  18.766  1.00 98.06           C  
ATOM    113  CG2 VAL A  16      15.719  -0.678  16.297  1.00 98.06           C  
ATOM    114  N   TYR A  17      13.930   2.922  18.391  1.00 98.00           N  
ATOM    115  CA  TYR A  17      13.562   3.842  19.453  1.00 98.00           C  
ATOM    116  C   TYR A  17      12.047   4.008  19.531  1.00 98.00           C  
ATOM    117  CB  TYR A  17      14.227   5.207  19.250  1.00 98.00           C  
ATOM    118  O   TYR A  17      11.469   3.932  20.625  1.00 98.00           O  
ATOM    119  CG  TYR A  17      13.656   6.301  20.109  1.00 98.00           C  
ATOM    120  CD1 TYR A  17      12.797   7.262  19.578  1.00 98.00           C  
ATOM    121  CD2 TYR A  17      13.969   6.379  21.469  1.00 98.00           C  
ATOM    122  CE1 TYR A  17      12.266   8.273  20.375  1.00 98.00           C  
ATOM    123  CE2 TYR A  17      13.445   7.387  22.266  1.00 98.00           C  
ATOM    124  OH  TYR A  17      12.078   9.328  22.500  1.00 98.00           O  
ATOM    125  CZ  TYR A  17      12.594   8.328  21.719  1.00 98.00           C  
ATOM    126  N   LEU A  18      11.383   4.250  18.406  1.00 97.75           N  
ATOM    127  CA  LEU A  18       9.938   4.430  18.375  1.00 97.75           C  
ATOM    128  C   LEU A  18       9.219   3.164  18.828  1.00 97.75           C  
ATOM    129  CB  LEU A  18       9.477   4.812  16.969  1.00 97.75           C  
ATOM    130  O   LEU A  18       8.234   3.236  19.562  1.00 97.75           O  
ATOM    131  CG  LEU A  18       9.898   6.195  16.469  1.00 97.75           C  
ATOM    132  CD1 LEU A  18       9.562   6.348  14.984  1.00 97.75           C  
ATOM    133  CD2 LEU A  18       9.227   7.285  17.281  1.00 97.75           C  
ATOM    134  N   ALA A  19       9.719   2.021  18.359  1.00 97.69           N  
ATOM    135  CA  ALA A  19       9.141   0.750  18.781  1.00 97.69           C  
ATOM    136  C   ALA A  19       9.242   0.588  20.297  1.00 97.69           C  
ATOM    137  CB  ALA A  19       9.836  -0.414  18.078  1.00 97.69           C  
ATOM    138  O   ALA A  19       8.273   0.210  20.953  1.00 97.69           O  
ATOM    139  N   TRP A  20      10.445   0.871  20.734  1.00 97.50           N  
ATOM    140  CA  TRP A  20      10.688   0.795  22.172  1.00 97.50           C  
ATOM    141  C   TRP A  20       9.734   1.710  22.938  1.00 97.50           C  
ATOM    142  CB  TRP A  20      12.141   1.166  22.500  1.00 97.50           C  
ATOM    143  O   TRP A  20       9.156   1.310  23.953  1.00 97.50           O  
ATOM    144  CG  TRP A  20      12.422   1.289  23.969  1.00 97.50           C  
ATOM    145  CD1 TRP A  20      12.672   0.273  24.844  1.00 97.50           C  
ATOM    146  CD2 TRP A  20      12.477   2.500  24.734  1.00 97.50           C  
ATOM    147  CE2 TRP A  20      12.766   2.143  26.062  1.00 97.50           C  
ATOM    148  CE3 TRP A  20      12.305   3.854  24.406  1.00 97.50           C  
ATOM    149  NE1 TRP A  20      12.883   0.779  26.109  1.00 97.50           N  
ATOM    150  CH2 TRP A  20      12.727   4.410  26.734  1.00 97.50           C  
ATOM    151  CZ2 TRP A  20      12.898   3.092  27.078  1.00 97.50           C  
ATOM    152  CZ3 TRP A  20      12.430   4.797  25.422  1.00 97.50           C  
ATOM    153  N   SER A  21       9.492   2.889  22.469  1.00 96.94           N  
ATOM    154  CA  SER A  21       8.641   3.881  23.109  1.00 96.94           C  
ATOM    155  C   SER A  21       7.188   3.426  23.141  1.00 96.94           C  
ATOM    156  CB  SER A  21       8.750   5.230  22.406  1.00 96.94           C  
ATOM    157  O   SER A  21       6.496   3.600  24.141  1.00 96.94           O  
ATOM    158  OG  SER A  21       8.055   5.199  21.156  1.00 96.94           O  
ATOM    159  N   VAL A  22       6.691   2.846  22.109  1.00 97.06           N  
ATOM    160  CA  VAL A  22       5.305   2.416  21.984  1.00 97.06           C  
ATOM    161  C   VAL A  22       5.074   1.171  22.844  1.00 97.06           C  
ATOM    162  CB  VAL A  22       4.918   2.131  20.516  1.00 97.06           C  
ATOM    163  O   VAL A  22       4.078   1.080  23.562  1.00 97.06           O  
ATOM    164  CG1 VAL A  22       3.566   1.424  20.438  1.00 97.06           C  
ATOM    165  CG2 VAL A  22       4.891   3.428  19.719  1.00 97.06           C  
ATOM    166  N   LEU A  23       6.020   0.254  22.891  1.00 96.62           N  
ATOM    167  CA  LEU A  23       5.852  -1.040  23.547  1.00 96.62           C  
ATOM    168  C   LEU A  23       5.941  -0.901  25.062  1.00 96.62           C  
ATOM    169  CB  LEU A  23       6.906  -2.031  23.047  1.00 96.62           C  
ATOM    170  O   LEU A  23       5.480  -1.777  25.797  1.00 96.62           O  
ATOM    171  CG  LEU A  23       6.766  -2.500  21.594  1.00 96.62           C  
ATOM    172  CD1 LEU A  23       7.918  -3.428  21.219  1.00 96.62           C  
ATOM    173  CD2 LEU A  23       5.426  -3.195  21.391  1.00 96.62           C  
ATOM    174  N   ARG A  24       6.324   0.200  25.547  1.00 96.62           N  
ATOM    175  CA  ARG A  24       6.402   0.424  27.000  1.00 96.62           C  
ATOM    176  C   ARG A  24       5.086   0.978  27.531  1.00 96.62           C  
ATOM    177  CB  ARG A  24       7.547   1.380  27.328  1.00 96.62           C  
ATOM    178  O   ARG A  24       4.879   1.025  28.750  1.00 96.62           O  
ATOM    179  CG  ARG A  24       8.922   0.721  27.328  1.00 96.62           C  
ATOM    180  CD  ARG A  24      10.000   1.661  27.844  1.00 96.62           C  
ATOM    181  NE  ARG A  24      11.266   0.967  28.047  1.00 96.62           N  
ATOM    182  NH1 ARG A  24      12.406   2.834  28.797  1.00 96.62           N  
ATOM    183  NH2 ARG A  24      13.477   0.814  28.641  1.00 96.62           N  
ATOM    184  CZ  ARG A  24      12.383   1.540  28.500  1.00 96.62           C  
ATOM    185  N   LEU A  25       4.344   1.366  26.609  1.00 97.12           N  
ATOM    186  CA  LEU A  25       3.055   1.899  27.047  1.00 97.12           C  
ATOM    187  C   LEU A  25       2.135   0.780  27.516  1.00 97.12           C  
ATOM    188  CB  LEU A  25       2.387   2.678  25.906  1.00 97.12           C  
ATOM    189  O   LEU A  25       2.330  -0.384  27.156  1.00 97.12           O  
ATOM    190  CG  LEU A  25       3.113   3.938  25.438  1.00 97.12           C  
ATOM    191  CD1 LEU A  25       2.418   4.516  24.203  1.00 97.12           C  
ATOM    192  CD2 LEU A  25       3.180   4.973  26.547  1.00 97.12           C  
ATOM    193  N   ASP A  26       1.117   1.083  28.359  1.00 96.19           N  
ATOM    194  CA  ASP A  26       0.181   0.144  28.969  1.00 96.19           C  
ATOM    195  C   ASP A  26      -0.706  -0.511  27.922  1.00 96.19           C  
ATOM    196  CB  ASP A  26      -0.682   0.851  30.016  1.00 96.19           C  
ATOM    197  O   ASP A  26      -1.293   0.176  27.078  1.00 96.19           O  
ATOM    198  CG  ASP A  26      -1.489  -0.114  30.875  1.00 96.19           C  
ATOM    199  OD1 ASP A  26      -1.389  -1.343  30.656  1.00 96.19           O  
ATOM    200  OD2 ASP A  26      -2.236   0.359  31.750  1.00 96.19           O  
ATOM    201  N   ALA A  27      -0.805  -1.911  28.016  1.00 96.12           N  
ATOM    202  CA  ALA A  27      -1.611  -2.658  27.047  1.00 96.12           C  
ATOM    203  C   ALA A  27      -3.061  -2.766  27.516  1.00 96.12           C  
ATOM    204  CB  ALA A  27      -1.023  -4.051  26.828  1.00 96.12           C  
ATOM    205  O   ALA A  27      -3.877  -3.438  26.875  1.00 96.12           O  
ATOM    206  N   GLY A  28      -3.381  -2.098  28.516  1.00 96.19           N  
ATOM    207  CA  GLY A  28      -4.766  -2.018  28.953  1.00 96.19           C  
ATOM    208  C   GLY A  28      -5.172  -3.178  29.844  1.00 96.19           C  
ATOM    209  O   GLY A  28      -4.320  -3.850  30.438  1.00 96.19           O  
ATOM    210  N   ASN A  29      -6.441  -3.465  30.016  1.00 96.50           N  
ATOM    211  CA  ASN A  29      -6.984  -4.473  30.922  1.00 96.50           C  
ATOM    212  C   ASN A  29      -6.883  -5.875  30.328  1.00 96.50           C  
ATOM    213  CB  ASN A  29      -8.438  -4.152  31.281  1.00 96.50           C  
ATOM    214  O   ASN A  29      -6.414  -6.039  29.203  1.00 96.50           O  
ATOM    215  CG  ASN A  29      -9.336  -4.113  30.062  1.00 96.50           C  
ATOM    216  ND2 ASN A  29     -10.273  -3.168  30.031  1.00 96.50           N  
ATOM    217  OD1 ASN A  29      -9.195  -4.926  29.141  1.00 96.50           O  
ATOM    218  N   ASP A  30      -7.289  -6.941  31.031  1.00 96.69           N  
ATOM    219  CA  ASP A  30      -7.117  -8.344  30.672  1.00 96.69           C  
ATOM    220  C   ASP A  30      -7.926  -8.688  29.422  1.00 96.69           C  
ATOM    221  CB  ASP A  30      -7.523  -9.258  31.828  1.00 96.69           C  
ATOM    222  O   ASP A  30      -7.465  -9.453  28.578  1.00 96.69           O  
ATOM    223  CG  ASP A  30      -6.543  -9.219  33.000  1.00 96.69           C  
ATOM    224  OD1 ASP A  30      -5.367  -8.852  32.781  1.00 96.69           O  
ATOM    225  OD2 ASP A  30      -6.945  -9.570  34.125  1.00 96.69           O  
ATOM    226  N   ARG A  31      -9.055  -8.070  29.328  1.00 95.00           N  
ATOM    227  CA  ARG A  31      -9.883  -8.344  28.156  1.00 95.00           C  
ATOM    228  C   ARG A  31      -9.242  -7.785  26.891  1.00 95.00           C  
ATOM    229  CB  ARG A  31     -11.281  -7.758  28.344  1.00 95.00           C  
ATOM    230  O   ARG A  31      -9.258  -8.430  25.844  1.00 95.00           O  
ATOM    231  CG  ARG A  31     -12.148  -8.523  29.328  1.00 95.00           C  
ATOM    232  CD  ARG A  31     -13.586  -8.023  29.328  1.00 95.00           C  
ATOM    233  NE  ARG A  31     -14.414  -8.773  30.266  1.00 95.00           N  
ATOM    234  NH1 ARG A  31     -16.297  -7.477  29.953  1.00 95.00           N  
ATOM    235  NH2 ARG A  31     -16.344  -9.242  31.422  1.00 95.00           N  
ATOM    236  CZ  ARG A  31     -15.688  -8.500  30.547  1.00 95.00           C  
ATOM    237  N   MET A  32      -8.742  -6.594  26.984  1.00 97.19           N  
ATOM    238  CA  MET A  32      -8.031  -5.988  25.875  1.00 97.19           C  
ATOM    239  C   MET A  32      -6.836  -6.844  25.453  1.00 97.19           C  
ATOM    240  CB  MET A  32      -7.566  -4.574  26.219  1.00 97.19           C  
ATOM    241  O   MET A  32      -6.633  -7.102  24.266  1.00 97.19           O  
ATOM    242  CG  MET A  32      -8.703  -3.582  26.391  1.00 97.19           C  
ATOM    243  SD  MET A  32      -8.125  -1.963  27.047  1.00 97.19           S  
ATOM    244  CE  MET A  32      -7.199  -1.356  25.609  1.00 97.19           C  
ATOM    245  N   LYS A  33      -6.098  -7.309  26.391  1.00 97.31           N  
ATOM    246  CA  LYS A  33      -4.914  -8.125  26.141  1.00 97.31           C  
ATOM    247  C   LYS A  33      -5.285  -9.445  25.484  1.00 97.31           C  
ATOM    248  CB  LYS A  33      -4.156  -8.383  27.453  1.00 97.31           C  
ATOM    249  O   LYS A  33      -4.555  -9.945  24.625  1.00 97.31           O  
ATOM    250  CG  LYS A  33      -3.490  -7.145  28.031  1.00 97.31           C  
ATOM    251  CD  LYS A  33      -2.760  -7.461  29.328  1.00 97.31           C  
ATOM    252  CE  LYS A  33      -2.168  -6.211  29.969  1.00 97.31           C  
ATOM    253  NZ  LYS A  33      -1.486  -6.512  31.250  1.00 97.31           N  
ATOM    254  N   ALA A  34      -6.387  -9.977  25.906  1.00 95.06           N  
ATOM    255  CA  ALA A  34      -6.848 -11.242  25.344  1.00 95.06           C  
ATOM    256  C   ALA A  34      -7.188 -11.094  23.859  1.00 95.06           C  
ATOM    257  CB  ALA A  34      -8.055 -11.766  26.109  1.00 95.06           C  
ATOM    258  O   ALA A  34      -6.801 -11.930  23.031  1.00 95.06           O  
ATOM    259  N   VAL A  35      -7.891 -10.016  23.516  1.00 94.81           N  
ATOM    260  CA  VAL A  35      -8.242  -9.750  22.125  1.00 94.81           C  
ATOM    261  C   VAL A  35      -6.980  -9.492  21.312  1.00 94.81           C  
ATOM    262  CB  VAL A  35      -9.211  -8.555  22.000  1.00 94.81           C  
ATOM    263  O   VAL A  35      -6.816 -10.039  20.219  1.00 94.81           O  
ATOM    264  CG1 VAL A  35      -9.477  -8.219  20.547  1.00 94.81           C  
ATOM    265  CG2 VAL A  35     -10.523  -8.852  22.734  1.00 94.81           C  
ATOM    266  N   ALA A  36      -6.141  -8.680  21.891  1.00 96.25           N  
ATOM    267  CA  ALA A  36      -4.883  -8.344  21.234  1.00 96.25           C  
ATOM    268  C   ALA A  36      -4.051  -9.602  20.969  1.00 96.25           C  
ATOM    269  CB  ALA A  36      -4.090  -7.348  22.062  1.00 96.25           C  
ATOM    270  O   ALA A  36      -3.438  -9.734  19.906  1.00 96.25           O  
ATOM    271  N   ALA A  37      -4.031 -10.484  21.859  1.00 96.00           N  
ATOM    272  CA  ALA A  37      -3.270 -11.719  21.719  1.00 96.00           C  
ATOM    273  C   ALA A  37      -3.811 -12.562  20.562  1.00 96.00           C  
ATOM    274  CB  ALA A  37      -3.299 -12.523  23.016  1.00 96.00           C  
ATOM    275  O   ALA A  37      -3.039 -13.164  19.812  1.00 96.00           O  
ATOM    276  N   ALA A  38      -5.074 -12.594  20.438  1.00 94.81           N  
ATOM    277  CA  ALA A  38      -5.699 -13.352  19.344  1.00 94.81           C  
ATOM    278  C   ALA A  38      -5.336 -12.766  17.984  1.00 94.81           C  
ATOM    279  CB  ALA A  38      -7.215 -13.383  19.531  1.00 94.81           C  
ATOM    280  O   ALA A  38      -5.043 -13.500  17.047  1.00 94.81           O  
ATOM    281  N   ILE A  39      -5.348 -11.453  17.938  1.00 95.88           N  
ATOM    282  CA  ILE A  39      -4.984 -10.773  16.703  1.00 95.88           C  
ATOM    283  C   ILE A  39      -3.520 -11.039  16.375  1.00 95.88           C  
ATOM    284  CB  ILE A  39      -5.242  -9.250  16.797  1.00 95.88           C  
ATOM    285  O   ILE A  39      -3.184 -11.383  15.234  1.00 95.88           O  
ATOM    286  CG1 ILE A  39      -6.738  -8.977  17.000  1.00 95.88           C  
ATOM    287  CG2 ILE A  39      -4.715  -8.531  15.555  1.00 95.88           C  
ATOM    288  CD1 ILE A  39      -7.062  -7.523  17.312  1.00 95.88           C  
ATOM    289  N   GLN A  40      -2.705 -10.938  17.375  1.00 95.69           N  
ATOM    290  CA  GLN A  40      -1.271 -11.156  17.203  1.00 95.69           C  
ATOM    291  C   GLN A  40      -0.980 -12.578  16.750  1.00 95.69           C  
ATOM    292  CB  GLN A  40      -0.526 -10.859  18.500  1.00 95.69           C  
ATOM    293  O   GLN A  40      -0.174 -12.797  15.844  1.00 95.69           O  
ATOM    294  CG  GLN A  40       0.989 -10.930  18.375  1.00 95.69           C  
ATOM    295  CD  GLN A  40       1.706 -10.547  19.656  1.00 95.69           C  
ATOM    296  NE2 GLN A  40       3.014 -10.773  19.703  1.00 95.69           N  
ATOM    297  OE1 GLN A  40       1.090 -10.047  20.609  1.00 95.69           O  
ATOM    298  N   GLU A  41      -1.567 -13.469  17.328  1.00 95.19           N  
ATOM    299  CA  GLU A  41      -1.368 -14.875  16.969  1.00 95.19           C  
ATOM    300  C   GLU A  41      -1.782 -15.141  15.531  1.00 95.19           C  
ATOM    301  CB  GLU A  41      -2.150 -15.781  17.922  1.00 95.19           C  
ATOM    302  O   GLU A  41      -1.065 -15.812  14.789  1.00 95.19           O  
ATOM    303  CG  GLU A  41      -1.907 -17.266  17.688  1.00 95.19           C  
ATOM    304  CD  GLU A  41      -2.656 -18.156  18.672  1.00 95.19           C  
ATOM    305  OE1 GLU A  41      -2.578 -19.406  18.547  1.00 95.19           O  
ATOM    306  OE2 GLU A  41      -3.330 -17.609  19.578  1.00 95.19           O  
ATOM    307  N   GLY A  42      -2.949 -14.633  15.188  1.00 94.88           N  
ATOM    308  CA  GLY A  42      -3.426 -14.805  13.820  1.00 94.88           C  
ATOM    309  C   GLY A  42      -2.518 -14.164  12.789  1.00 94.88           C  
ATOM    310  O   GLY A  42      -2.211 -14.773  11.766  1.00 94.88           O  
ATOM    311  N   ALA A  43      -2.098 -12.953  13.102  1.00 94.94           N  
ATOM    312  CA  ALA A  43      -1.229 -12.227  12.188  1.00 94.94           C  
ATOM    313  C   ALA A  43       0.107 -12.938  12.008  1.00 94.94           C  
ATOM    314  CB  ALA A  43      -1.004 -10.797  12.688  1.00 94.94           C  
ATOM    315  O   ALA A  43       0.579 -13.117  10.883  1.00 94.94           O  
ATOM    316  N   SER A  44       0.731 -13.391  13.070  1.00 94.12           N  
ATOM    317  CA  SER A  44       2.010 -14.086  13.023  1.00 94.12           C  
ATOM    318  C   SER A  44       1.886 -15.422  12.289  1.00 94.12           C  
ATOM    319  CB  SER A  44       2.543 -14.328  14.438  1.00 94.12           C  
ATOM    320  O   SER A  44       2.764 -15.789  11.508  1.00 94.12           O  
ATOM    321  OG  SER A  44       2.793 -13.094  15.094  1.00 94.12           O  
ATOM    322  N   ALA A  45       0.853 -16.094  12.547  1.00 93.69           N  
ATOM    323  CA  ALA A  45       0.621 -17.375  11.891  1.00 93.69           C  
ATOM    324  C   ALA A  45       0.498 -17.203  10.375  1.00 93.69           C  
ATOM    325  CB  ALA A  45      -0.635 -18.031  12.453  1.00 93.69           C  
ATOM    326  O   ALA A  45       1.071 -17.984   9.609  1.00 93.69           O  
ATOM    327  N   TYR A  46      -0.224 -16.234   9.938  1.00 94.31           N  
ATOM    328  CA  TYR A  46      -0.385 -16.000   8.508  1.00 94.31           C  
ATOM    329  C   TYR A  46       0.952 -15.664   7.852  1.00 94.31           C  
ATOM    330  CB  TYR A  46      -1.386 -14.867   8.250  1.00 94.31           C  
ATOM    331  O   TYR A  46       1.301 -16.234   6.812  1.00 94.31           O  
ATOM    332  CG  TYR A  46      -1.469 -14.445   6.805  1.00 94.31           C  
ATOM    333  CD1 TYR A  46      -0.879 -13.258   6.371  1.00 94.31           C  
ATOM    334  CD2 TYR A  46      -2.137 -15.227   5.867  1.00 94.31           C  
ATOM    335  CE1 TYR A  46      -0.955 -12.859   5.039  1.00 94.31           C  
ATOM    336  CE2 TYR A  46      -2.217 -14.844   4.535  1.00 94.31           C  
ATOM    337  OH  TYR A  46      -1.702 -13.273   2.811  1.00 94.31           O  
ATOM    338  CZ  TYR A  46      -1.624 -13.656   4.129  1.00 94.31           C  
ATOM    339  N   LEU A  47       1.686 -14.695   8.453  1.00 91.75           N  
ATOM    340  CA  LEU A  47       2.959 -14.305   7.859  1.00 91.75           C  
ATOM    341  C   LEU A  47       3.904 -15.500   7.777  1.00 91.75           C  
ATOM    342  CB  LEU A  47       3.609 -13.180   8.664  1.00 91.75           C  
ATOM    343  O   LEU A  47       4.613 -15.672   6.781  1.00 91.75           O  
ATOM    344  CG  LEU A  47       3.096 -11.766   8.391  1.00 91.75           C  
ATOM    345  CD1 LEU A  47       3.855 -10.750   9.234  1.00 91.75           C  
ATOM    346  CD2 LEU A  47       3.221 -11.430   6.906  1.00 91.75           C  
ATOM    347  N   GLY A  48       3.924 -16.297   8.852  1.00 91.88           N  
ATOM    348  CA  GLY A  48       4.730 -17.500   8.828  1.00 91.88           C  
ATOM    349  C   GLY A  48       4.363 -18.438   7.691  1.00 91.88           C  
ATOM    350  O   GLY A  48       5.238 -18.953   6.992  1.00 91.88           O  
ATOM    351  N   ARG A  49       3.059 -18.641   7.480  1.00 92.94           N  
ATOM    352  CA  ARG A  49       2.574 -19.516   6.418  1.00 92.94           C  
ATOM    353  C   ARG A  49       2.867 -18.922   5.043  1.00 92.94           C  
ATOM    354  CB  ARG A  49       1.072 -19.766   6.570  1.00 92.94           C  
ATOM    355  O   ARG A  49       3.232 -19.641   4.117  1.00 92.94           O  
ATOM    356  CG  ARG A  49       0.720 -20.719   7.707  1.00 92.94           C  
ATOM    357  CD  ARG A  49      -0.769 -21.031   7.734  1.00 92.94           C  
ATOM    358  NE  ARG A  49      -1.125 -21.844   8.891  1.00 92.94           N  
ATOM    359  NH1 ARG A  49      -3.406 -21.656   8.586  1.00 92.94           N  
ATOM    360  NH2 ARG A  49      -2.580 -22.875  10.344  1.00 92.94           N  
ATOM    361  CZ  ARG A  49      -2.369 -22.125   9.273  1.00 92.94           C  
ATOM    362  N   GLN A  50       2.648 -17.672   4.949  1.00 93.19           N  
ATOM    363  CA  GLN A  50       2.912 -17.016   3.676  1.00 93.19           C  
ATOM    364  C   GLN A  50       4.371 -17.172   3.260  1.00 93.19           C  
ATOM    365  CB  GLN A  50       2.553 -15.523   3.760  1.00 93.19           C  
ATOM    366  O   GLN A  50       4.660 -17.547   2.117  1.00 93.19           O  
ATOM    367  CG  GLN A  50       2.742 -14.773   2.449  1.00 93.19           C  
ATOM    368  CD  GLN A  50       2.387 -13.305   2.562  1.00 93.19           C  
ATOM    369  NE2 GLN A  50       1.562 -12.820   1.640  1.00 93.19           N  
ATOM    370  OE1 GLN A  50       2.850 -12.609   3.471  1.00 93.19           O  
ATOM    371  N   TYR A  51       5.285 -16.969   4.129  1.00 91.88           N  
ATOM    372  CA  TYR A  51       6.711 -17.062   3.822  1.00 91.88           C  
ATOM    373  C   TYR A  51       7.105 -18.500   3.516  1.00 91.88           C  
ATOM    374  CB  TYR A  51       7.547 -16.531   4.988  1.00 91.88           C  
ATOM    375  O   TYR A  51       7.926 -18.750   2.629  1.00 91.88           O  
ATOM    376  CG  TYR A  51       7.402 -15.039   5.211  1.00 91.88           C  
ATOM    377  CD1 TYR A  51       6.945 -14.203   4.191  1.00 91.88           C  
ATOM    378  CD2 TYR A  51       7.719 -14.469   6.438  1.00 91.88           C  
ATOM    379  CE1 TYR A  51       6.809 -12.836   4.391  1.00 91.88           C  
ATOM    380  CE2 TYR A  51       7.590 -13.094   6.645  1.00 91.88           C  
ATOM    381  OH  TYR A  51       7.000 -10.938   5.820  1.00 91.88           O  
ATOM    382  CZ  TYR A  51       7.133 -12.289   5.617  1.00 91.88           C  
ATOM    383  N   ARG A  52       6.547 -19.422   4.203  1.00 92.75           N  
ATOM    384  CA  ARG A  52       6.824 -20.828   3.949  1.00 92.75           C  
ATOM    385  C   ARG A  52       6.336 -21.250   2.566  1.00 92.75           C  
ATOM    386  CB  ARG A  52       6.176 -21.719   5.020  1.00 92.75           C  
ATOM    387  O   ARG A  52       6.988 -22.031   1.881  1.00 92.75           O  
ATOM    388  CG  ARG A  52       6.902 -21.703   6.355  1.00 92.75           C  
ATOM    389  CD  ARG A  52       6.285 -22.672   7.344  1.00 92.75           C  
ATOM    390  NE  ARG A  52       6.773 -22.453   8.703  1.00 92.75           N  
ATOM    391  NH1 ARG A  52       5.043 -23.578   9.734  1.00 92.75           N  
ATOM    392  NH2 ARG A  52       6.703 -22.625  10.992  1.00 92.75           N  
ATOM    393  CZ  ARG A  52       6.172 -22.891   9.805  1.00 92.75           C  
ATOM    394  N   THR A  53       5.199 -20.688   2.260  1.00 91.75           N  
ATOM    395  CA  THR A  53       4.629 -20.984   0.953  1.00 91.75           C  
ATOM    396  C   THR A  53       5.461 -20.359  -0.163  1.00 91.75           C  
ATOM    397  CB  THR A  53       3.174 -20.500   0.849  1.00 91.75           C  
ATOM    398  O   THR A  53       5.629 -20.969  -1.229  1.00 91.75           O  
ATOM    399  CG2 THR A  53       2.576 -20.828  -0.515  1.00 91.75           C  
ATOM    400  OG1 THR A  53       2.389 -21.125   1.868  1.00 91.75           O  
ATOM    401  N   LEU A  54       6.062 -19.297   0.119  1.00 92.00           N  
ATOM    402  CA  LEU A  54       6.812 -18.547  -0.883  1.00 92.00           C  
ATOM    403  C   LEU A  54       8.227 -19.094  -1.026  1.00 92.00           C  
ATOM    404  CB  LEU A  54       6.871 -17.062  -0.514  1.00 92.00           C  
ATOM    405  O   LEU A  54       8.859 -18.938  -2.074  1.00 92.00           O  
ATOM    406  CG  LEU A  54       5.582 -16.266  -0.725  1.00 92.00           C  
ATOM    407  CD1 LEU A  54       5.750 -14.844  -0.197  1.00 92.00           C  
ATOM    408  CD2 LEU A  54       5.199 -16.250  -2.201  1.00 92.00           C  
ATOM    409  N   ALA A  55       8.797 -19.766  -0.097  1.00 93.88           N  
ATOM    410  CA  ALA A  55      10.188 -20.203  -0.021  1.00 93.88           C  
ATOM    411  C   ALA A  55      10.555 -21.062  -1.229  1.00 93.88           C  
ATOM    412  CB  ALA A  55      10.430 -20.984   1.271  1.00 93.88           C  
ATOM    413  O   ALA A  55      11.578 -20.828  -1.880  1.00 93.88           O  
ATOM    414  N   PRO A  56       9.750 -22.031  -1.595  1.00 93.44           N  
ATOM    415  CA  PRO A  56      10.117 -22.828  -2.766  1.00 93.44           C  
ATOM    416  C   PRO A  56      10.195 -22.000  -4.043  1.00 93.44           C  
ATOM    417  CB  PRO A  56       8.984 -23.859  -2.857  1.00 93.44           C  
ATOM    418  O   PRO A  56      11.086 -22.219  -4.875  1.00 93.44           O  
ATOM    419  CG  PRO A  56       8.445 -23.953  -1.467  1.00 93.44           C  
ATOM    420  CD  PRO A  56       8.586 -22.625  -0.804  1.00 93.44           C  
ATOM    421  N   PHE A  57       9.312 -21.078  -4.160  1.00 91.12           N  
ATOM    422  CA  PHE A  57       9.320 -20.219  -5.336  1.00 91.12           C  
ATOM    423  C   PHE A  57      10.586 -19.375  -5.387  1.00 91.12           C  
ATOM    424  CB  PHE A  57       8.078 -19.312  -5.344  1.00 91.12           C  
ATOM    425  O   PHE A  57      11.203 -19.234  -6.441  1.00 91.12           O  
ATOM    426  CG  PHE A  57       6.809 -20.016  -5.703  1.00 91.12           C  
ATOM    427  CD1 PHE A  57       6.434 -20.172  -7.031  1.00 91.12           C  
ATOM    428  CD2 PHE A  57       5.984 -20.547  -4.711  1.00 91.12           C  
ATOM    429  CE1 PHE A  57       5.254 -20.844  -7.367  1.00 91.12           C  
ATOM    430  CE2 PHE A  57       4.805 -21.203  -5.039  1.00 91.12           C  
ATOM    431  CZ  PHE A  57       4.441 -21.344  -6.367  1.00 91.12           C  
ATOM    432  N   VAL A  58      10.930 -18.891  -4.277  1.00 95.44           N  
ATOM    433  CA  VAL A  58      12.125 -18.062  -4.176  1.00 95.44           C  
ATOM    434  C   VAL A  58      13.359 -18.891  -4.535  1.00 95.44           C  
ATOM    435  CB  VAL A  58      12.281 -17.469  -2.758  1.00 95.44           C  
ATOM    436  O   VAL A  58      14.227 -18.422  -5.285  1.00 95.44           O  
ATOM    437  CG1 VAL A  58      13.664 -16.828  -2.586  1.00 95.44           C  
ATOM    438  CG2 VAL A  58      11.188 -16.438  -2.492  1.00 95.44           C  
ATOM    439  N   ILE A  59      13.414 -20.109  -4.090  1.00 96.75           N  
ATOM    440  CA  ILE A  59      14.555 -20.984  -4.340  1.00 96.75           C  
ATOM    441  C   ILE A  59      14.641 -21.297  -5.832  1.00 96.75           C  
ATOM    442  CB  ILE A  59      14.445 -22.297  -3.527  1.00 96.75           C  
ATOM    443  O   ILE A  59      15.727 -21.219  -6.426  1.00 96.75           O  
ATOM    444  CG1 ILE A  59      14.609 -22.000  -2.031  1.00 96.75           C  
ATOM    445  CG2 ILE A  59      15.484 -23.312  -4.004  1.00 96.75           C  
ATOM    446  CD1 ILE A  59      14.297 -23.188  -1.135  1.00 96.75           C  
ATOM    447  N   VAL A  60      13.555 -21.578  -6.398  1.00 94.88           N  
ATOM    448  CA  VAL A  60      13.516 -21.875  -7.824  1.00 94.88           C  
ATOM    449  C   VAL A  60      13.961 -20.656  -8.633  1.00 94.88           C  
ATOM    450  CB  VAL A  60      12.102 -22.328  -8.273  1.00 94.88           C  
ATOM    451  O   VAL A  60      14.812 -20.766  -9.516  1.00 94.88           O  
ATOM    452  CG1 VAL A  60      12.016 -22.391  -9.797  1.00 94.88           C  
ATOM    453  CG2 VAL A  60      11.750 -23.672  -7.652  1.00 94.88           C  
ATOM    454  N   LEU A  61      13.477 -19.531  -8.352  1.00 94.56           N  
ATOM    455  CA  LEU A  61      13.828 -18.328  -9.086  1.00 94.56           C  
ATOM    456  C   LEU A  61      15.281 -17.938  -8.828  1.00 94.56           C  
ATOM    457  CB  LEU A  61      12.898 -17.172  -8.695  1.00 94.56           C  
ATOM    458  O   LEU A  61      15.953 -17.406  -9.719  1.00 94.56           O  
ATOM    459  CG  LEU A  61      11.484 -17.219  -9.266  1.00 94.56           C  
ATOM    460  CD1 LEU A  61      10.633 -16.109  -8.664  1.00 94.56           C  
ATOM    461  CD2 LEU A  61      11.516 -17.109 -10.789  1.00 94.56           C  
ATOM    462  N   LEU A  62      15.703 -18.156  -7.602  1.00 96.88           N  
ATOM    463  CA  LEU A  62      17.109 -17.922  -7.281  1.00 96.88           C  
ATOM    464  C   LEU A  62      18.016 -18.734  -8.203  1.00 96.88           C  
ATOM    465  CB  LEU A  62      17.391 -18.281  -5.820  1.00 96.88           C  
ATOM    466  O   LEU A  62      18.969 -18.203  -8.766  1.00 96.88           O  
ATOM    467  CG  LEU A  62      18.797 -17.984  -5.309  1.00 96.88           C  
ATOM    468  CD1 LEU A  62      18.734 -17.422  -3.891  1.00 96.88           C  
ATOM    469  CD2 LEU A  62      19.672 -19.234  -5.355  1.00 96.88           C  
ATOM    470  N   LEU A  63      17.719 -20.000  -8.406  1.00 96.94           N  
ATOM    471  CA  LEU A  63      18.500 -20.891  -9.266  1.00 96.94           C  
ATOM    472  C   LEU A  63      18.406 -20.453 -10.727  1.00 96.94           C  
ATOM    473  CB  LEU A  63      18.031 -22.344  -9.117  1.00 96.94           C  
ATOM    474  O   LEU A  63      19.406 -20.469 -11.445  1.00 96.94           O  
ATOM    475  CG  LEU A  63      18.219 -22.984  -7.746  1.00 96.94           C  
ATOM    476  CD1 LEU A  63      17.609 -24.375  -7.723  1.00 96.94           C  
ATOM    477  CD2 LEU A  63      19.703 -23.031  -7.383  1.00 96.94           C  
ATOM    478  N   VAL A  64      17.234 -20.031 -11.102  1.00 93.44           N  
ATOM    479  CA  VAL A  64      17.016 -19.594 -12.477  1.00 93.44           C  
ATOM    480  C   VAL A  64      17.812 -18.328 -12.750  1.00 93.44           C  
ATOM    481  CB  VAL A  64      15.516 -19.359 -12.758  1.00 93.44           C  
ATOM    482  O   VAL A  64      18.516 -18.219 -13.758  1.00 93.44           O  
ATOM    483  CG1 VAL A  64      15.320 -18.656 -14.102  1.00 93.44           C  
ATOM    484  CG2 VAL A  64      14.750 -20.672 -12.727  1.00 93.44           C  
ATOM    485  N   VAL A  65      17.719 -17.406 -11.836  1.00 93.56           N  
ATOM    486  CA  VAL A  65      18.484 -16.156 -11.992  1.00 93.56           C  
ATOM    487  C   VAL A  65      19.969 -16.453 -11.961  1.00 93.56           C  
ATOM    488  CB  VAL A  65      18.109 -15.133 -10.898  1.00 93.56           C  
ATOM    489  O   VAL A  65      20.734 -15.930 -12.773  1.00 93.56           O  
ATOM    490  CG1 VAL A  65      19.062 -13.938 -10.945  1.00 93.56           C  
ATOM    491  CG2 VAL A  65      16.672 -14.680 -11.047  1.00 93.56           C  
ATOM    492  N   GLY A  66      20.375 -17.344 -11.070  1.00 95.38           N  
ATOM    493  CA  GLY A  66      21.781 -17.719 -10.984  1.00 95.38           C  
ATOM    494  C   GLY A  66      22.312 -18.328 -12.273  1.00 95.38           C  
ATOM    495  O   GLY A  66      23.391 -17.969 -12.742  1.00 95.38           O  
ATOM    496  N   TYR A  67      21.516 -19.156 -12.859  1.00 92.88           N  
ATOM    497  CA  TYR A  67      21.953 -19.891 -14.039  1.00 92.88           C  
ATOM    498  C   TYR A  67      21.922 -19.016 -15.281  1.00 92.88           C  
ATOM    499  CB  TYR A  67      21.078 -21.125 -14.258  1.00 92.88           C  
ATOM    500  O   TYR A  67      22.875 -19.000 -16.062  1.00 92.88           O  
ATOM    501  CG  TYR A  67      21.453 -21.953 -15.461  1.00 92.88           C  
ATOM    502  CD1 TYR A  67      20.734 -21.844 -16.656  1.00 92.88           C  
ATOM    503  CD2 TYR A  67      22.531 -22.812 -15.414  1.00 92.88           C  
ATOM    504  CE1 TYR A  67      21.094 -22.609 -17.766  1.00 92.88           C  
ATOM    505  CE2 TYR A  67      22.891 -23.578 -16.531  1.00 92.88           C  
ATOM    506  OH  TYR A  67      22.516 -24.219 -18.797  1.00 92.88           O  
ATOM    507  CZ  TYR A  67      22.172 -23.469 -17.688  1.00 92.88           C  
ATOM    508  N   PHE A  68      20.922 -18.156 -15.484  1.00 89.12           N  
ATOM    509  CA  PHE A  68      20.719 -17.422 -16.734  1.00 89.12           C  
ATOM    510  C   PHE A  68      21.281 -16.016 -16.641  1.00 89.12           C  
ATOM    511  CB  PHE A  68      19.219 -17.359 -17.078  1.00 89.12           C  
ATOM    512  O   PHE A  68      21.594 -15.406 -17.672  1.00 89.12           O  
ATOM    513  CG  PHE A  68      18.656 -18.672 -17.594  1.00 89.12           C  
ATOM    514  CD1 PHE A  68      18.859 -19.047 -18.906  1.00 89.12           C  
ATOM    515  CD2 PHE A  68      17.938 -19.500 -16.750  1.00 89.12           C  
ATOM    516  CE1 PHE A  68      18.344 -20.250 -19.391  1.00 89.12           C  
ATOM    517  CE2 PHE A  68      17.406 -20.703 -17.219  1.00 89.12           C  
ATOM    518  CZ  PHE A  68      17.625 -21.078 -18.547  1.00 89.12           C  
ATOM    519  N   VAL A  69      21.422 -15.461 -15.469  1.00 90.69           N  
ATOM    520  CA  VAL A  69      21.844 -14.070 -15.352  1.00 90.69           C  
ATOM    521  C   VAL A  69      23.203 -13.992 -14.656  1.00 90.69           C  
ATOM    522  CB  VAL A  69      20.797 -13.227 -14.586  1.00 90.69           C  
ATOM    523  O   VAL A  69      24.141 -13.406 -15.195  1.00 90.69           O  
ATOM    524  CG1 VAL A  69      21.219 -11.758 -14.555  1.00 90.69           C  
ATOM    525  CG2 VAL A  69      19.422 -13.383 -15.227  1.00 90.69           C  
ATOM    526  N   GLY A  70      23.406 -14.680 -13.570  1.00 93.06           N  
ATOM    527  CA  GLY A  70      24.625 -14.672 -12.781  1.00 93.06           C  
ATOM    528  C   GLY A  70      24.375 -14.859 -11.297  1.00 93.06           C  
ATOM    529  O   GLY A  70      23.344 -14.422 -10.766  1.00 93.06           O  
ATOM    530  N   TRP A  71      25.438 -15.359 -10.625  1.00 94.75           N  
ATOM    531  CA  TRP A  71      25.266 -15.750  -9.234  1.00 94.75           C  
ATOM    532  C   TRP A  71      25.312 -14.523  -8.320  1.00 94.75           C  
ATOM    533  CB  TRP A  71      26.344 -16.750  -8.820  1.00 94.75           C  
ATOM    534  O   TRP A  71      24.719 -14.523  -7.242  1.00 94.75           O  
ATOM    535  CG  TRP A  71      26.094 -18.156  -9.312  1.00 94.75           C  
ATOM    536  CD1 TRP A  71      26.797 -18.812 -10.281  1.00 94.75           C  
ATOM    537  CD2 TRP A  71      25.062 -19.047  -8.859  1.00 94.75           C  
ATOM    538  CE2 TRP A  71      25.203 -20.234  -9.602  1.00 94.75           C  
ATOM    539  CE3 TRP A  71      24.047 -18.953  -7.906  1.00 94.75           C  
ATOM    540  NE1 TRP A  71      26.266 -20.078 -10.453  1.00 94.75           N  
ATOM    541  CH2 TRP A  71      23.375 -21.219  -8.469  1.00 94.75           C  
ATOM    542  CZ2 TRP A  71      24.359 -21.328  -9.414  1.00 94.75           C  
ATOM    543  CZ3 TRP A  71      23.203 -20.031  -7.719  1.00 94.75           C  
ATOM    544  N   LEU A  72      26.016 -13.500  -8.828  1.00 95.19           N  
ATOM    545  CA  LEU A  72      26.016 -12.281  -8.031  1.00 95.19           C  
ATOM    546  C   LEU A  72      24.625 -11.648  -7.992  1.00 95.19           C  
ATOM    547  CB  LEU A  72      27.031 -11.273  -8.594  1.00 95.19           C  
ATOM    548  O   LEU A  72      24.172 -11.211  -6.934  1.00 95.19           O  
ATOM    549  CG  LEU A  72      28.500 -11.602  -8.375  1.00 95.19           C  
ATOM    550  CD1 LEU A  72      29.391 -10.586  -9.086  1.00 95.19           C  
ATOM    551  CD2 LEU A  72      28.828 -11.648  -6.887  1.00 95.19           C  
ATOM    552  N   THR A  73      23.969 -11.617  -9.117  1.00 95.00           N  
ATOM    553  CA  THR A  73      22.609 -11.109  -9.219  1.00 95.00           C  
ATOM    554  C   THR A  73      21.641 -11.969  -8.406  1.00 95.00           C  
ATOM    555  CB  THR A  73      22.141 -11.055 -10.688  1.00 95.00           C  
ATOM    556  O   THR A  73      20.734 -11.445  -7.762  1.00 95.00           O  
ATOM    557  CG2 THR A  73      20.734 -10.477 -10.789  1.00 95.00           C  
ATOM    558  OG1 THR A  73      23.031 -10.242 -11.445  1.00 95.00           O  
ATOM    559  N   ALA A  74      21.891 -13.242  -8.398  1.00 96.56           N  
ATOM    560  CA  ALA A  74      21.062 -14.180  -7.648  1.00 96.56           C  
ATOM    561  C   ALA A  74      21.172 -13.914  -6.148  1.00 96.56           C  
ATOM    562  CB  ALA A  74      21.469 -15.617  -7.957  1.00 96.56           C  
ATOM    563  O   ALA A  74      20.156 -13.930  -5.441  1.00 96.56           O  
ATOM    564  N   VAL A  75      22.391 -13.664  -5.691  1.00 96.56           N  
ATOM    565  CA  VAL A  75      22.594 -13.352  -4.281  1.00 96.56           C  
ATOM    566  C   VAL A  75      21.891 -12.047  -3.930  1.00 96.56           C  
ATOM    567  CB  VAL A  75      24.094 -13.250  -3.943  1.00 96.56           C  
ATOM    568  O   VAL A  75      21.266 -11.938  -2.873  1.00 96.56           O  
ATOM    569  CG1 VAL A  75      24.297 -12.703  -2.531  1.00 96.56           C  
ATOM    570  CG2 VAL A  75      24.766 -14.617  -4.090  1.00 96.56           C  
ATOM    571  N   ALA A  76      22.016 -11.039  -4.770  1.00 97.56           N  
ATOM    572  CA  ALA A  76      21.328  -9.766  -4.562  1.00 97.56           C  
ATOM    573  C   ALA A  76      19.812  -9.969  -4.543  1.00 97.56           C  
ATOM    574  CB  ALA A  76      21.703  -8.766  -5.648  1.00 97.56           C  
ATOM    575  O   ALA A  76      19.109  -9.312  -3.773  1.00 97.56           O  
ATOM    576  N   PHE A  77      19.359 -10.844  -5.445  1.00 97.44           N  
ATOM    577  CA  PHE A  77      17.953 -11.234  -5.457  1.00 97.44           C  
ATOM    578  C   PHE A  77      17.500 -11.703  -4.078  1.00 97.44           C  
ATOM    579  CB  PHE A  77      17.703 -12.336  -6.492  1.00 97.44           C  
ATOM    580  O   PHE A  77      16.469 -11.266  -3.570  1.00 97.44           O  
ATOM    581  CG  PHE A  77      16.375 -13.023  -6.340  1.00 97.44           C  
ATOM    582  CD1 PHE A  77      16.281 -14.258  -5.699  1.00 97.44           C  
ATOM    583  CD2 PHE A  77      15.219 -12.445  -6.844  1.00 97.44           C  
ATOM    584  CE1 PHE A  77      15.047 -14.891  -5.559  1.00 97.44           C  
ATOM    585  CE2 PHE A  77      13.984 -13.078  -6.707  1.00 97.44           C  
ATOM    586  CZ  PHE A  77      13.906 -14.305  -6.066  1.00 97.44           C  
ATOM    587  N   LEU A  78      18.250 -12.570  -3.494  1.00 97.62           N  
ATOM    588  CA  LEU A  78      17.953 -13.078  -2.158  1.00 97.62           C  
ATOM    589  C   LEU A  78      17.953 -11.945  -1.138  1.00 97.62           C  
ATOM    590  CB  LEU A  78      18.953 -14.156  -1.747  1.00 97.62           C  
ATOM    591  O   LEU A  78      17.125 -11.922  -0.226  1.00 97.62           O  
ATOM    592  CG  LEU A  78      18.672 -14.883  -0.434  1.00 97.62           C  
ATOM    593  CD1 LEU A  78      17.281 -15.523  -0.473  1.00 97.62           C  
ATOM    594  CD2 LEU A  78      19.734 -15.938  -0.161  1.00 97.62           C  
ATOM    595  N   GLY A  79      18.891 -11.016  -1.284  1.00 97.75           N  
ATOM    596  CA  GLY A  79      18.922  -9.852  -0.417  1.00 97.75           C  
ATOM    597  C   GLY A  79      17.641  -9.023  -0.482  1.00 97.75           C  
ATOM    598  O   GLY A  79      17.125  -8.586   0.549  1.00 97.75           O  
ATOM    599  N   GLY A  80      17.172  -8.812  -1.705  1.00 97.88           N  
ATOM    600  CA  GLY A  80      15.906  -8.109  -1.874  1.00 97.88           C  
ATOM    601  C   GLY A  80      14.734  -8.828  -1.231  1.00 97.88           C  
ATOM    602  O   GLY A  80      13.891  -8.203  -0.588  1.00 97.88           O  
ATOM    603  N   VAL A  81      14.703 -10.148  -1.318  1.00 97.88           N  
ATOM    604  CA  VAL A  81      13.664 -10.977  -0.722  1.00 97.88           C  
ATOM    605  C   VAL A  81      13.672 -10.812   0.796  1.00 97.88           C  
ATOM    606  CB  VAL A  81      13.836 -12.461  -1.098  1.00 97.88           C  
ATOM    607  O   VAL A  81      12.641 -10.531   1.404  1.00 97.88           O  
ATOM    608  CG1 VAL A  81      12.938 -13.344  -0.231  1.00 97.88           C  
ATOM    609  CG2 VAL A  81      13.531 -12.680  -2.578  1.00 97.88           C  
ATOM    610  N   LEU A  82      14.820 -10.867   1.354  1.00 97.81           N  
ATOM    611  CA  LEU A  82      14.953 -10.844   2.807  1.00 97.81           C  
ATOM    612  C   LEU A  82      14.609  -9.469   3.365  1.00 97.81           C  
ATOM    613  CB  LEU A  82      16.375 -11.242   3.221  1.00 97.81           C  
ATOM    614  O   LEU A  82      13.891  -9.359   4.359  1.00 97.81           O  
ATOM    615  CG  LEU A  82      16.781 -12.688   2.949  1.00 97.81           C  
ATOM    616  CD1 LEU A  82      18.250 -12.898   3.307  1.00 97.81           C  
ATOM    617  CD2 LEU A  82      15.898 -13.648   3.729  1.00 97.81           C  
ATOM    618  N   CYS A  83      15.062  -8.453   2.699  1.00 98.00           N  
ATOM    619  CA  CYS A  83      14.828  -7.102   3.184  1.00 98.00           C  
ATOM    620  C   CYS A  83      13.352  -6.730   3.070  1.00 98.00           C  
ATOM    621  CB  CYS A  83      15.672  -6.098   2.402  1.00 98.00           C  
ATOM    622  O   CYS A  83      12.781  -6.137   3.988  1.00 98.00           O  
ATOM    623  SG  CYS A  83      17.438  -6.145   2.824  1.00 98.00           S  
ATOM    624  N   SER A  84      12.766  -7.039   1.916  1.00 97.25           N  
ATOM    625  CA  SER A  84      11.352  -6.738   1.716  1.00 97.25           C  
ATOM    626  C   SER A  84      10.484  -7.500   2.709  1.00 97.25           C  
ATOM    627  CB  SER A  84      10.930  -7.078   0.286  1.00 97.25           C  
ATOM    628  O   SER A  84       9.570  -6.930   3.305  1.00 97.25           O  
ATOM    629  OG  SER A  84       9.570  -6.742   0.072  1.00 97.25           O  
ATOM    630  N   ALA A  85      10.812  -8.766   2.881  1.00 96.62           N  
ATOM    631  CA  ALA A  85      10.086  -9.594   3.846  1.00 96.62           C  
ATOM    632  C   ALA A  85      10.250  -9.047   5.262  1.00 96.62           C  
ATOM    633  CB  ALA A  85      10.562 -11.039   3.779  1.00 96.62           C  
ATOM    634  O   ALA A  85       9.281  -8.969   6.020  1.00 96.62           O  
ATOM    635  N   ALA A  86      11.477  -8.609   5.574  1.00 96.38           N  
ATOM    636  CA  ALA A  86      11.766  -8.070   6.902  1.00 96.38           C  
ATOM    637  C   ALA A  86      11.000  -6.773   7.145  1.00 96.38           C  
ATOM    638  CB  ALA A  86      13.266  -7.848   7.066  1.00 96.38           C  
ATOM    639  O   ALA A  86      10.469  -6.559   8.234  1.00 96.38           O  
ATOM    640  N   ALA A  87      10.969  -5.930   6.148  1.00 94.75           N  
ATOM    641  CA  ALA A  87      10.258  -4.664   6.270  1.00 94.75           C  
ATOM    642  C   ALA A  87       8.781  -4.891   6.590  1.00 94.75           C  
ATOM    643  CB  ALA A  87      10.406  -3.844   4.992  1.00 94.75           C  
ATOM    644  O   ALA A  87       8.227  -4.234   7.469  1.00 94.75           O  
ATOM    645  N   GLY A  88       8.203  -5.848   5.895  1.00 93.31           N  
ATOM    646  CA  GLY A  88       6.809  -6.180   6.156  1.00 93.31           C  
ATOM    647  C   GLY A  88       6.594  -6.832   7.508  1.00 93.31           C  
ATOM    648  O   GLY A  88       5.664  -6.480   8.234  1.00 93.31           O  
ATOM    649  N   TYR A  89       7.473  -7.660   7.930  1.00 94.38           N  
ATOM    650  CA  TYR A  89       7.367  -8.422   9.172  1.00 94.38           C  
ATOM    651  C   TYR A  89       7.531  -7.516  10.383  1.00 94.38           C  
ATOM    652  CB  TYR A  89       8.422  -9.531   9.203  1.00 94.38           C  
ATOM    653  O   TYR A  89       6.695  -7.527  11.289  1.00 94.38           O  
ATOM    654  CG  TYR A  89       8.352 -10.398  10.445  1.00 94.38           C  
ATOM    655  CD1 TYR A  89       9.156 -10.117  11.555  1.00 94.38           C  
ATOM    656  CD2 TYR A  89       7.496 -11.484  10.508  1.00 94.38           C  
ATOM    657  CE1 TYR A  89       9.094 -10.906  12.695  1.00 94.38           C  
ATOM    658  CE2 TYR A  89       7.430 -12.281  11.648  1.00 94.38           C  
ATOM    659  OH  TYR A  89       8.172 -12.773  13.859  1.00 94.38           O  
ATOM    660  CZ  TYR A  89       8.234 -11.984  12.734  1.00 94.38           C  
ATOM    661  N   VAL A  90       8.609  -6.758  10.414  1.00 94.19           N  
ATOM    662  CA  VAL A  90       8.898  -5.895  11.555  1.00 94.19           C  
ATOM    663  C   VAL A  90       7.781  -4.871  11.727  1.00 94.19           C  
ATOM    664  CB  VAL A  90      10.258  -5.184  11.398  1.00 94.19           C  
ATOM    665  O   VAL A  90       7.281  -4.664  12.836  1.00 94.19           O  
ATOM    666  CG1 VAL A  90      10.461  -4.152  12.508  1.00 94.19           C  
ATOM    667  CG2 VAL A  90      11.398  -6.199  11.398  1.00 94.19           C  
ATOM    668  N   GLY A  91       7.406  -4.250  10.609  1.00 90.50           N  
ATOM    669  CA  GLY A  91       6.328  -3.273  10.656  1.00 90.50           C  
ATOM    670  C   GLY A  91       5.039  -3.832  11.227  1.00 90.50           C  
ATOM    671  O   GLY A  91       4.418  -3.217  12.094  1.00 90.50           O  
ATOM    672  N   MET A  92       4.680  -4.977  10.812  1.00 93.44           N  
ATOM    673  CA  MET A  92       3.443  -5.621  11.250  1.00 93.44           C  
ATOM    674  C   MET A  92       3.512  -5.984  12.727  1.00 93.44           C  
ATOM    675  CB  MET A  92       3.166  -6.871  10.414  1.00 93.44           C  
ATOM    676  O   MET A  92       2.555  -5.762  13.477  1.00 93.44           O  
ATOM    677  CG  MET A  92       1.862  -7.566  10.766  1.00 93.44           C  
ATOM    678  SD  MET A  92       2.129  -9.117  11.711  1.00 93.44           S  
ATOM    679  CE  MET A  92       2.861 -10.156  10.422  1.00 93.44           C  
ATOM    680  N   MET A  93       4.594  -6.488  13.211  1.00 93.75           N  
ATOM    681  CA  MET A  93       4.734  -6.938  14.594  1.00 93.75           C  
ATOM    682  C   MET A  93       4.562  -5.777  15.562  1.00 93.75           C  
ATOM    683  CB  MET A  93       6.098  -7.598  14.805  1.00 93.75           C  
ATOM    684  O   MET A  93       3.932  -5.926  16.609  1.00 93.75           O  
ATOM    685  CG  MET A  93       6.230  -8.961  14.156  1.00 93.75           C  
ATOM    686  SD  MET A  93       4.984 -10.164  14.773  1.00 93.75           S  
ATOM    687  CE  MET A  93       3.789 -10.117  13.406  1.00 93.75           C  
ATOM    688  N   VAL A  94       5.082  -4.672  15.172  1.00 95.50           N  
ATOM    689  CA  VAL A  94       4.945  -3.508  16.047  1.00 95.50           C  
ATOM    690  C   VAL A  94       3.533  -2.943  15.930  1.00 95.50           C  
ATOM    691  CB  VAL A  94       5.984  -2.418  15.695  1.00 95.50           C  
ATOM    692  O   VAL A  94       2.928  -2.570  16.938  1.00 95.50           O  
ATOM    693  CG1 VAL A  94       5.723  -1.148  16.500  1.00 95.50           C  
ATOM    694  CG2 VAL A  94       7.402  -2.932  15.945  1.00 95.50           C  
ATOM    695  N   SER A  95       2.979  -2.906  14.750  1.00 94.62           N  
ATOM    696  CA  SER A  95       1.646  -2.352  14.539  1.00 94.62           C  
ATOM    697  C   SER A  95       0.590  -3.143  15.305  1.00 94.62           C  
ATOM    698  CB  SER A  95       1.303  -2.336  13.047  1.00 94.62           C  
ATOM    699  O   SER A  95      -0.313  -2.559  15.906  1.00 94.62           O  
ATOM    700  OG  SER A  95       2.164  -1.458  12.344  1.00 94.62           O  
ATOM    701  N   VAL A  96       0.752  -4.453  15.320  1.00 95.75           N  
ATOM    702  CA  VAL A  96      -0.219  -5.312  15.992  1.00 95.75           C  
ATOM    703  C   VAL A  96      -0.193  -5.047  17.500  1.00 95.75           C  
ATOM    704  CB  VAL A  96       0.056  -6.805  15.711  1.00 95.75           C  
ATOM    705  O   VAL A  96      -1.239  -5.043  18.156  1.00 95.75           O  
ATOM    706  CG1 VAL A  96      -0.838  -7.691  16.578  1.00 95.75           C  
ATOM    707  CG2 VAL A  96      -0.152  -7.117  14.227  1.00 95.75           C  
ATOM    708  N   ARG A  97       0.900  -4.777  17.969  1.00 97.06           N  
ATOM    709  CA  ARG A  97       1.043  -4.523  19.406  1.00 97.06           C  
ATOM    710  C   ARG A  97       0.668  -3.082  19.750  1.00 97.06           C  
ATOM    711  CB  ARG A  97       2.473  -4.812  19.859  1.00 97.06           C  
ATOM    712  O   ARG A  97       0.244  -2.793  20.859  1.00 97.06           O  
ATOM    713  CG  ARG A  97       2.865  -6.277  19.766  1.00 97.06           C  
ATOM    714  CD  ARG A  97       4.293  -6.512  20.250  1.00 97.06           C  
ATOM    715  NE  ARG A  97       4.727  -7.883  20.000  1.00 97.06           N  
ATOM    716  NH1 ARG A  97       6.855  -7.582  20.828  1.00 97.06           N  
ATOM    717  NH2 ARG A  97       6.223  -9.625  20.016  1.00 97.06           N  
ATOM    718  CZ  ARG A  97       5.934  -8.359  20.281  1.00 97.06           C  
ATOM    719  N   ALA A  98       0.809  -2.227  18.797  1.00 97.69           N  
ATOM    720  CA  ALA A  98       0.460  -0.823  19.000  1.00 97.69           C  
ATOM    721  C   ALA A  98      -1.054  -0.635  19.047  1.00 97.69           C  
ATOM    722  CB  ALA A  98       1.066   0.038  17.891  1.00 97.69           C  
ATOM    723  O   ALA A  98      -1.549   0.326  19.641  1.00 97.69           O  
ATOM    724  N   ASN A  99      -1.814  -1.577  18.516  1.00 97.19           N  
ATOM    725  CA  ASN A  99      -3.268  -1.456  18.453  1.00 97.19           C  
ATOM    726  C   ASN A  99      -3.875  -1.308  19.844  1.00 97.19           C  
ATOM    727  CB  ASN A  99      -3.877  -2.662  17.734  1.00 97.19           C  
ATOM    728  O   ASN A  99      -4.652  -0.383  20.094  1.00 97.19           O  
ATOM    729  CG  ASN A  99      -3.418  -2.773  16.297  1.00 97.19           C  
ATOM    730  ND2 ASN A  99      -3.605  -3.947  15.695  1.00 97.19           N  
ATOM    731  OD1 ASN A  99      -2.900  -1.814  15.711  1.00 97.19           O  
ATOM    732  N   VAL A 100      -3.467  -2.240  20.719  1.00 97.88           N  
ATOM    733  CA  VAL A 100      -4.055  -2.295  22.047  1.00 97.88           C  
ATOM    734  C   VAL A 100      -3.600  -1.086  22.859  1.00 97.88           C  
ATOM    735  CB  VAL A 100      -3.676  -3.602  22.781  1.00 97.88           C  
ATOM    736  O   VAL A 100      -4.367  -0.538  23.656  1.00 97.88           O  
ATOM    737  CG1 VAL A 100      -2.168  -3.674  23.016  1.00 97.88           C  
ATOM    738  CG2 VAL A 100      -4.430  -3.709  24.109  1.00 97.88           C  
ATOM    739  N   ARG A 101      -2.500  -0.634  22.625  1.00 98.19           N  
ATOM    740  CA  ARG A 101      -1.972   0.526  23.344  1.00 98.19           C  
ATOM    741  C   ARG A 101      -2.635   1.812  22.859  1.00 98.19           C  
ATOM    742  CB  ARG A 101      -0.454   0.620  23.156  1.00 98.19           C  
ATOM    743  O   ARG A 101      -2.861   2.732  23.641  1.00 98.19           O  
ATOM    744  CG  ARG A 101       0.320  -0.469  23.891  1.00 98.19           C  
ATOM    745  CD  ARG A 101       1.794  -0.460  23.516  1.00 98.19           C  
ATOM    746  NE  ARG A 101       2.559  -1.426  24.297  1.00 98.19           N  
ATOM    747  NH1 ARG A 101       1.816  -3.273  23.125  1.00 98.19           N  
ATOM    748  NH2 ARG A 101       3.283  -3.527  24.875  1.00 98.19           N  
ATOM    749  CZ  ARG A 101       2.551  -2.740  24.094  1.00 98.19           C  
ATOM    750  N   ALA A 102      -2.881   1.804  21.594  1.00 97.69           N  
ATOM    751  CA  ALA A 102      -3.645   2.936  21.078  1.00 97.69           C  
ATOM    752  C   ALA A 102      -5.059   2.951  21.641  1.00 97.69           C  
ATOM    753  CB  ALA A 102      -3.689   2.891  19.547  1.00 97.69           C  
ATOM    754  O   ALA A 102      -5.598   4.016  21.969  1.00 97.69           O  
ATOM    755  N   ALA A 103      -5.617   1.794  21.781  1.00 97.75           N  
ATOM    756  CA  ALA A 103      -6.941   1.695  22.391  1.00 97.75           C  
ATOM    757  C   ALA A 103      -6.914   2.174  23.844  1.00 97.75           C  
ATOM    758  CB  ALA A 103      -7.453   0.259  22.312  1.00 97.75           C  
ATOM    759  O   ALA A 103      -7.801   2.918  24.266  1.00 97.75           O  
ATOM    760  N   GLN A 104      -5.941   1.795  24.578  1.00 98.00           N  
ATOM    761  CA  GLN A 104      -5.785   2.207  25.969  1.00 98.00           C  
ATOM    762  C   GLN A 104      -5.543   3.711  26.062  1.00 98.00           C  
ATOM    763  CB  GLN A 104      -4.637   1.443  26.625  1.00 98.00           C  
ATOM    764  O   GLN A 104      -6.121   4.379  26.922  1.00 98.00           O  
ATOM    765  CG  GLN A 104      -4.289   1.942  28.016  1.00 98.00           C  
ATOM    766  CD  GLN A 104      -5.430   1.771  29.000  1.00 98.00           C  
ATOM    767  NE2 GLN A 104      -5.250   2.295  30.219  1.00 98.00           N  
ATOM    768  OE1 GLN A 104      -6.461   1.175  28.688  1.00 98.00           O  
ATOM    769  N   ALA A 105      -4.723   4.203  25.188  1.00 97.62           N  
ATOM    770  CA  ALA A 105      -4.406   5.629  25.172  1.00 97.62           C  
ATOM    771  C   ALA A 105      -5.641   6.465  24.844  1.00 97.62           C  
ATOM    772  CB  ALA A 105      -3.289   5.918  24.172  1.00 97.62           C  
ATOM    773  O   ALA A 105      -5.723   7.633  25.234  1.00 97.62           O  
ATOM    774  N   ALA A 106      -6.559   5.844  24.203  1.00 97.31           N  
ATOM    775  CA  ALA A 106      -7.793   6.535  23.828  1.00 97.31           C  
ATOM    776  C   ALA A 106      -8.602   6.902  25.078  1.00 97.31           C  
ATOM    777  CB  ALA A 106      -8.625   5.672  22.891  1.00 97.31           C  
ATOM    778  O   ALA A 106      -9.445   7.805  25.031  1.00 97.31           O  
ATOM    779  N   SER A 107      -8.336   6.258  26.141  1.00 96.38           N  
ATOM    780  CA  SER A 107      -9.000   6.605  27.406  1.00 96.38           C  
ATOM    781  C   SER A 107      -8.531   7.961  27.922  1.00 96.38           C  
ATOM    782  CB  SER A 107      -8.750   5.527  28.453  1.00 96.38           C  
ATOM    783  O   SER A 107      -9.219   8.594  28.719  1.00 96.38           O  
ATOM    784  OG  SER A 107      -9.188   4.262  28.000  1.00 96.38           O  
ATOM    785  N   ASN A 108      -7.438   8.367  27.391  1.00 95.19           N  
ATOM    786  CA  ASN A 108      -6.871   9.641  27.812  1.00 95.19           C  
ATOM    787  C   ASN A 108      -7.109  10.734  26.781  1.00 95.19           C  
ATOM    788  CB  ASN A 108      -5.375   9.492  28.094  1.00 95.19           C  
ATOM    789  O   ASN A 108      -6.641  11.859  26.938  1.00 95.19           O  
ATOM    790  CG  ASN A 108      -5.086   8.539  29.250  1.00 95.19           C  
ATOM    791  ND2 ASN A 108      -4.020   7.762  29.109  1.00 95.19           N  
ATOM    792  OD1 ASN A 108      -5.820   8.500  30.234  1.00 95.19           O  
ATOM    793  N   GLY A 109      -7.793  10.445  25.719  1.00 94.50           N  
ATOM    794  CA  GLY A 109      -8.141  11.461  24.734  1.00 94.50           C  
ATOM    795  C   GLY A 109      -7.535  11.195  23.359  1.00 94.50           C  
ATOM    796  O   GLY A 109      -6.730  10.273  23.203  1.00 94.50           O  
ATOM    797  N   VAL A 110      -7.887  12.008  22.375  1.00 95.50           N  
ATOM    798  CA  VAL A 110      -7.547  11.859  20.969  1.00 95.50           C  
ATOM    799  C   VAL A 110      -6.059  12.117  20.750  1.00 95.50           C  
ATOM    800  CB  VAL A 110      -8.383  12.805  20.078  1.00 95.50           C  
ATOM    801  O   VAL A 110      -5.398  11.414  19.984  1.00 95.50           O  
ATOM    802  CG1 VAL A 110      -7.910  12.742  18.625  1.00 95.50           C  
ATOM    803  CG2 VAL A 110      -9.867  12.453  20.172  1.00 95.50           C  
ATOM    804  N   LYS A 111      -5.562  13.047  21.500  1.00 95.25           N  
ATOM    805  CA  LYS A 111      -4.160  13.438  21.344  1.00 95.25           C  
ATOM    806  C   LYS A 111      -3.230  12.281  21.688  1.00 95.25           C  
ATOM    807  CB  LYS A 111      -3.846  14.641  22.234  1.00 95.25           C  
ATOM    808  O   LYS A 111      -2.316  11.969  20.922  1.00 95.25           O  
ATOM    809  CG  LYS A 111      -2.414  15.141  22.109  1.00 95.25           C  
ATOM    810  CD  LYS A 111      -2.156  16.344  23.031  1.00 95.25           C  
ATOM    811  CE  LYS A 111      -0.703  16.781  22.969  1.00 95.25           C  
ATOM    812  NZ  LYS A 111      -0.448  17.953  23.859  1.00 95.25           N  
ATOM    813  N   GLU A 112      -3.447  11.617  22.781  1.00 95.62           N  
ATOM    814  CA  GLU A 112      -2.594  10.523  23.219  1.00 95.62           C  
ATOM    815  C   GLU A 112      -2.734   9.305  22.312  1.00 95.62           C  
ATOM    816  CB  GLU A 112      -2.926  10.141  24.672  1.00 95.62           C  
ATOM    817  O   GLU A 112      -1.742   8.641  22.000  1.00 95.62           O  
ATOM    818  CG  GLU A 112      -2.512  11.188  25.688  1.00 95.62           C  
ATOM    819  CD  GLU A 112      -3.479  12.352  25.781  1.00 95.62           C  
ATOM    820  OE1 GLU A 112      -3.223  13.297  26.562  1.00 95.62           O  
ATOM    821  OE2 GLU A 112      -4.500  12.328  25.062  1.00 95.62           O  
ATOM    822  N   ALA A 113      -3.959   9.039  21.922  1.00 96.81           N  
ATOM    823  CA  ALA A 113      -4.207   7.902  21.031  1.00 96.81           C  
ATOM    824  C   ALA A 113      -3.570   8.109  19.672  1.00 96.81           C  
ATOM    825  CB  ALA A 113      -5.711   7.660  20.891  1.00 96.81           C  
ATOM    826  O   ALA A 113      -2.979   7.188  19.109  1.00 96.81           O  
ATOM    827  N   LEU A 114      -3.682   9.359  19.203  1.00 96.62           N  
ATOM    828  CA  LEU A 114      -3.084   9.703  17.922  1.00 96.62           C  
ATOM    829  C   LEU A 114      -1.567   9.547  17.969  1.00 96.62           C  
ATOM    830  CB  LEU A 114      -3.443  11.141  17.531  1.00 96.62           C  
ATOM    831  O   LEU A 114      -0.970   8.977  17.047  1.00 96.62           O  
ATOM    832  CG  LEU A 114      -2.781  11.688  16.266  1.00 96.62           C  
ATOM    833  CD1 LEU A 114      -3.260  10.914  15.039  1.00 96.62           C  
ATOM    834  CD2 LEU A 114      -3.070  13.180  16.109  1.00 96.62           C  
ATOM    835  N   SER A 115      -0.961   9.969  18.969  1.00 96.25           N  
ATOM    836  CA  SER A 115       0.488   9.906  19.141  1.00 96.25           C  
ATOM    837  C   SER A 115       0.979   8.461  19.109  1.00 96.25           C  
ATOM    838  CB  SER A 115       0.914  10.570  20.438  1.00 96.25           C  
ATOM    839  O   SER A 115       1.965   8.148  18.438  1.00 96.25           O  
ATOM    840  OG  SER A 115       2.318  10.484  20.625  1.00 96.25           O  
ATOM    841  N   VAL A 116       0.268   7.539  19.781  1.00 97.44           N  
ATOM    842  CA  VAL A 116       0.655   6.133  19.828  1.00 97.44           C  
ATOM    843  C   VAL A 116       0.506   5.512  18.453  1.00 97.44           C  
ATOM    844  CB  VAL A 116      -0.187   5.348  20.859  1.00 97.44           C  
ATOM    845  O   VAL A 116       1.402   4.805  17.969  1.00 97.44           O  
ATOM    846  CG1 VAL A 116       0.128   3.855  20.797  1.00 97.44           C  
ATOM    847  CG2 VAL A 116       0.061   5.883  22.266  1.00 97.44           C  
ATOM    848  N   ALA A 117      -0.567   5.855  17.812  1.00 97.25           N  
ATOM    849  CA  ALA A 117      -0.848   5.281  16.500  1.00 97.25           C  
ATOM    850  C   ALA A 117       0.181   5.734  15.477  1.00 97.25           C  
ATOM    851  CB  ALA A 117      -2.256   5.656  16.047  1.00 97.25           C  
ATOM    852  O   ALA A 117       0.673   4.926  14.680  1.00 97.25           O  
ATOM    853  N   VAL A 118       0.539   7.027  15.500  1.00 97.31           N  
ATOM    854  CA  VAL A 118       1.495   7.578  14.547  1.00 97.31           C  
ATOM    855  C   VAL A 118       2.881   6.992  14.805  1.00 97.31           C  
ATOM    856  CB  VAL A 118       1.548   9.125  14.625  1.00 97.31           C  
ATOM    857  O   VAL A 118       3.572   6.582  13.867  1.00 97.31           O  
ATOM    858  CG1 VAL A 118       2.754   9.664  13.859  1.00 97.31           C  
ATOM    859  CG2 VAL A 118       0.253   9.727  14.086  1.00 97.31           C  
ATOM    860  N   ARG A 119       3.262   6.898  16.047  1.00 97.50           N  
ATOM    861  CA  ARG A 119       4.562   6.336  16.391  1.00 97.50           C  
ATOM    862  C   ARG A 119       4.641   4.859  16.016  1.00 97.50           C  
ATOM    863  CB  ARG A 119       4.840   6.500  17.891  1.00 97.50           C  
ATOM    864  O   ARG A 119       5.668   4.398  15.516  1.00 97.50           O  
ATOM    865  CG  ARG A 119       5.094   7.938  18.312  1.00 97.50           C  
ATOM    866  CD  ARG A 119       5.402   8.039  19.797  1.00 97.50           C  
ATOM    867  NE  ARG A 119       5.547   9.430  20.234  1.00 97.50           N  
ATOM    868  NH1 ARG A 119       6.047   8.922  22.422  1.00 97.50           N  
ATOM    869  NH2 ARG A 119       5.953  11.109  21.750  1.00 97.50           N  
ATOM    870  CZ  ARG A 119       5.848   9.820  21.469  1.00 97.50           C  
ATOM    871  N   GLY A 120       3.533   4.152  16.281  1.00 97.19           N  
ATOM    872  CA  GLY A 120       3.479   2.770  15.836  1.00 97.19           C  
ATOM    873  C   GLY A 120       3.592   2.625  14.328  1.00 97.19           C  
ATOM    874  O   GLY A 120       4.320   1.762  13.836  1.00 97.19           O  
ATOM    875  N   GLY A 121       2.945   3.492  13.617  1.00 96.88           N  
ATOM    876  CA  GLY A 121       3.023   3.500  12.172  1.00 96.88           C  
ATOM    877  C   GLY A 121       4.391   3.902  11.648  1.00 96.88           C  
ATOM    878  O   GLY A 121       4.875   3.344  10.664  1.00 96.88           O  
ATOM    879  N   ALA A 122       5.039   4.840  12.297  1.00 97.50           N  
ATOM    880  CA  ALA A 122       6.348   5.348  11.906  1.00 97.50           C  
ATOM    881  C   ALA A 122       7.398   4.238  11.922  1.00 97.50           C  
ATOM    882  CB  ALA A 122       6.773   6.492  12.820  1.00 97.50           C  
ATOM    883  O   ALA A 122       8.352   4.270  11.148  1.00 97.50           O  
ATOM    884  N   VAL A 123       7.234   3.270  12.844  1.00 97.81           N  
ATOM    885  CA  VAL A 123       8.156   2.139  12.891  1.00 97.81           C  
ATOM    886  C   VAL A 123       8.164   1.420  11.539  1.00 97.81           C  
ATOM    887  CB  VAL A 123       7.781   1.151  14.016  1.00 97.81           C  
ATOM    888  O   VAL A 123       9.227   1.094  11.008  1.00 97.81           O  
ATOM    889  CG1 VAL A 123       8.695  -0.072  13.992  1.00 97.81           C  
ATOM    890  CG2 VAL A 123       7.852   1.845  15.375  1.00 97.81           C  
ATOM    891  N   THR A 124       7.012   1.247  11.000  1.00 96.19           N  
ATOM    892  CA  THR A 124       6.891   0.595   9.703  1.00 96.19           C  
ATOM    893  C   THR A 124       7.574   1.424   8.617  1.00 96.19           C  
ATOM    894  CB  THR A 124       5.418   0.365   9.328  1.00 96.19           C  
ATOM    895  O   THR A 124       8.359   0.897   7.828  1.00 96.19           O  
ATOM    896  CG2 THR A 124       5.297  -0.408   8.016  1.00 96.19           C  
ATOM    897  OG1 THR A 124       4.777  -0.381  10.367  1.00 96.19           O  
ATOM    898  N   GLY A 125       7.316   2.705   8.609  1.00 96.81           N  
ATOM    899  CA  GLY A 125       7.895   3.598   7.617  1.00 96.81           C  
ATOM    900  C   GLY A 125       9.406   3.662   7.688  1.00 96.81           C  
ATOM    901  O   GLY A 125      10.086   3.545   6.664  1.00 96.81           O  
ATOM    902  N   MET A 126       9.984   3.791   8.828  1.00 97.75           N  
ATOM    903  CA  MET A 126      11.430   3.928   9.000  1.00 97.75           C  
ATOM    904  C   MET A 126      12.141   2.621   8.680  1.00 97.75           C  
ATOM    905  CB  MET A 126      11.758   4.359  10.438  1.00 97.75           C  
ATOM    906  O   MET A 126      13.234   2.633   8.102  1.00 97.75           O  
ATOM    907  CG  MET A 126      11.172   5.711  10.812  1.00 97.75           C  
ATOM    908  SD  MET A 126      11.695   7.051   9.672  1.00 97.75           S  
ATOM    909  CE  MET A 126      10.102   7.484   8.930  1.00 97.75           C  
ATOM    910  N   THR A 127      11.539   1.540   9.141  1.00 97.88           N  
ATOM    911  CA  THR A 127      12.125   0.234   8.859  1.00 97.88           C  
ATOM    912  C   THR A 127      12.227  -0.000   7.352  1.00 97.88           C  
ATOM    913  CB  THR A 127      11.305  -0.897   9.500  1.00 97.88           C  
ATOM    914  O   THR A 127      13.266  -0.426   6.852  1.00 97.88           O  
ATOM    915  CG2 THR A 127      11.914  -2.262   9.195  1.00 97.88           C  
ATOM    916  OG1 THR A 127      11.281  -0.711  10.922  1.00 97.88           O  
ATOM    917  N   LEU A 128      11.203   0.310   6.691  1.00 96.75           N  
ATOM    918  CA  LEU A 128      11.156   0.082   5.254  1.00 96.75           C  
ATOM    919  C   LEU A 128      12.219   0.912   4.535  1.00 96.75           C  
ATOM    920  CB  LEU A 128       9.773   0.420   4.703  1.00 96.75           C  
ATOM    921  O   LEU A 128      12.992   0.382   3.734  1.00 96.75           O  
ATOM    922  CG  LEU A 128       9.602   0.325   3.186  1.00 96.75           C  
ATOM    923  CD1 LEU A 128       8.148   0.013   2.834  1.00 96.75           C  
ATOM    924  CD2 LEU A 128      10.055   1.618   2.516  1.00 96.75           C  
ATOM    925  N   VAL A 129      12.258   2.238   4.785  1.00 97.50           N  
ATOM    926  CA  VAL A 129      13.203   3.113   4.109  1.00 97.50           C  
ATOM    927  C   VAL A 129      14.625   2.762   4.535  1.00 97.50           C  
ATOM    928  CB  VAL A 129      12.914   4.602   4.402  1.00 97.50           C  
ATOM    929  O   VAL A 129      15.555   2.785   3.719  1.00 97.50           O  
ATOM    930  CG1 VAL A 129      11.898   5.160   3.406  1.00 97.50           C  
ATOM    931  CG2 VAL A 129      12.414   4.773   5.836  1.00 97.50           C  
ATOM    932  N   GLY A 130      14.781   2.465   5.836  1.00 98.06           N  
ATOM    933  CA  GLY A 130      16.094   2.068   6.340  1.00 98.06           C  
ATOM    934  C   GLY A 130      16.641   0.833   5.660  1.00 98.06           C  
ATOM    935  O   GLY A 130      17.781   0.832   5.199  1.00 98.06           O  
ATOM    936  N   LEU A 131      15.820  -0.204   5.582  1.00 98.19           N  
ATOM    937  CA  LEU A 131      16.250  -1.450   4.957  1.00 98.19           C  
ATOM    938  C   LEU A 131      16.438  -1.268   3.455  1.00 98.19           C  
ATOM    939  CB  LEU A 131      15.234  -2.562   5.223  1.00 98.19           C  
ATOM    940  O   LEU A 131      17.375  -1.821   2.871  1.00 98.19           O  
ATOM    941  CG  LEU A 131      15.180  -3.105   6.652  1.00 98.19           C  
ATOM    942  CD1 LEU A 131      14.062  -4.133   6.785  1.00 98.19           C  
ATOM    943  CD2 LEU A 131      16.531  -3.717   7.043  1.00 98.19           C  
ATOM    944  N   GLY A 132      15.547  -0.535   2.848  1.00 97.56           N  
ATOM    945  CA  GLY A 132      15.680  -0.261   1.426  1.00 97.56           C  
ATOM    946  C   GLY A 132      16.969   0.438   1.067  1.00 97.56           C  
ATOM    947  O   GLY A 132      17.688   0.010   0.156  1.00 97.56           O  
ATOM    948  N   LEU A 133      17.266   1.483   1.771  1.00 97.44           N  
ATOM    949  CA  LEU A 133      18.469   2.258   1.534  1.00 97.44           C  
ATOM    950  C   LEU A 133      19.719   1.435   1.855  1.00 97.44           C  
ATOM    951  CB  LEU A 133      18.469   3.539   2.373  1.00 97.44           C  
ATOM    952  O   LEU A 133      20.656   1.393   1.063  1.00 97.44           O  
ATOM    953  CG  LEU A 133      19.578   4.547   2.086  1.00 97.44           C  
ATOM    954  CD1 LEU A 133      19.562   4.945   0.613  1.00 97.44           C  
ATOM    955  CD2 LEU A 133      19.438   5.773   2.977  1.00 97.44           C  
ATOM    956  N   LEU A 134      19.688   0.805   2.996  1.00 97.12           N  
ATOM    957  CA  LEU A 134      20.797  -0.040   3.406  1.00 97.12           C  
ATOM    958  C   LEU A 134      21.047  -1.148   2.389  1.00 97.12           C  
ATOM    959  CB  LEU A 134      20.531  -0.647   4.785  1.00 97.12           C  
ATOM    960  O   LEU A 134      22.188  -1.396   1.998  1.00 97.12           O  
ATOM    961  CG  LEU A 134      21.719  -1.351   5.457  1.00 97.12           C  
ATOM    962  CD1 LEU A 134      21.625  -1.201   6.973  1.00 97.12           C  
ATOM    963  CD2 LEU A 134      21.750  -2.822   5.062  1.00 97.12           C  
ATOM    964  N   GLY A 135      19.984  -1.745   1.965  1.00 97.19           N  
ATOM    965  CA  GLY A 135      20.094  -2.836   1.009  1.00 97.19           C  
ATOM    966  C   GLY A 135      20.703  -2.412  -0.313  1.00 97.19           C  
ATOM    967  O   GLY A 135      21.625  -3.053  -0.808  1.00 97.19           O  
ATOM    968  N   VAL A 136      20.203  -1.323  -0.880  1.00 97.31           N  
ATOM    969  CA  VAL A 136      20.719  -0.841  -2.160  1.00 97.31           C  
ATOM    970  C   VAL A 136      22.172  -0.420  -2.012  1.00 97.31           C  
ATOM    971  CB  VAL A 136      19.875   0.338  -2.697  1.00 97.31           C  
ATOM    972  O   VAL A 136      23.016  -0.802  -2.822  1.00 97.31           O  
ATOM    973  CG1 VAL A 136      20.516   0.945  -3.939  1.00 97.31           C  
ATOM    974  CG2 VAL A 136      18.453  -0.121  -3.004  1.00 97.31           C  
ATOM    975  N   CYS A 137      22.500   0.267  -0.973  1.00 97.00           N  
ATOM    976  CA  CYS A 137      23.859   0.767  -0.745  1.00 97.00           C  
ATOM    977  C   CYS A 137      24.812  -0.380  -0.466  1.00 97.00           C  
ATOM    978  CB  CYS A 137      23.875   1.755   0.421  1.00 97.00           C  
ATOM    979  O   CYS A 137      25.938  -0.384  -0.967  1.00 97.00           O  
ATOM    980  SG  CYS A 137      23.109   3.346   0.038  1.00 97.00           S  
ATOM    981  N   ALA A 138      24.406  -1.355   0.339  1.00 95.94           N  
ATOM    982  CA  ALA A 138      25.250  -2.488   0.686  1.00 95.94           C  
ATOM    983  C   ALA A 138      25.609  -3.311  -0.552  1.00 95.94           C  
ATOM    984  CB  ALA A 138      24.578  -3.369   1.729  1.00 95.94           C  
ATOM    985  O   ALA A 138      26.766  -3.656  -0.767  1.00 95.94           O  
ATOM    986  N   ILE A 139      24.609  -3.570  -1.337  1.00 95.75           N  
ATOM    987  CA  ILE A 139      24.844  -4.371  -2.533  1.00 95.75           C  
ATOM    988  C   ILE A 139      25.719  -3.596  -3.512  1.00 95.75           C  
ATOM    989  CB  ILE A 139      23.516  -4.777  -3.211  1.00 95.75           C  
ATOM    990  O   ILE A 139      26.688  -4.141  -4.062  1.00 95.75           O  
ATOM    991  CG1 ILE A 139      22.719  -5.723  -2.303  1.00 95.75           C  
ATOM    992  CG2 ILE A 139      23.781  -5.418  -4.574  1.00 95.75           C  
ATOM    993  CD1 ILE A 139      23.422  -7.055  -2.043  1.00 95.75           C  
ATOM    994  N   TYR A 140      25.391  -2.359  -3.711  1.00 95.06           N  
ATOM    995  CA  TYR A 140      26.188  -1.517  -4.598  1.00 95.06           C  
ATOM    996  C   TYR A 140      27.625  -1.396  -4.090  1.00 95.06           C  
ATOM    997  CB  TYR A 140      25.562  -0.125  -4.723  1.00 95.06           C  
ATOM    998  O   TYR A 140      28.562  -1.519  -4.867  1.00 95.06           O  
ATOM    999  CG  TYR A 140      26.344   0.815  -5.605  1.00 95.06           C  
ATOM   1000  CD1 TYR A 140      26.859   2.008  -5.102  1.00 95.06           C  
ATOM   1001  CD2 TYR A 140      26.562   0.515  -6.945  1.00 95.06           C  
ATOM   1002  CE1 TYR A 140      27.578   2.879  -5.914  1.00 95.06           C  
ATOM   1003  CE2 TYR A 140      27.281   1.378  -7.766  1.00 95.06           C  
ATOM   1004  OH  TYR A 140      28.500   3.414  -8.047  1.00 95.06           O  
ATOM   1005  CZ  TYR A 140      27.781   2.555  -7.242  1.00 95.06           C  
ATOM   1006  N   GLY A 141      27.859  -1.140  -2.844  1.00 93.81           N  
ATOM   1007  CA  GLY A 141      29.172  -1.003  -2.242  1.00 93.81           C  
ATOM   1008  C   GLY A 141      29.969  -2.289  -2.268  1.00 93.81           C  
ATOM   1009  O   GLY A 141      31.188  -2.270  -2.518  1.00 93.81           O  
ATOM   1010  N   ALA A 142      29.312  -3.432  -2.059  1.00 92.81           N  
ATOM   1011  CA  ALA A 142      29.969  -4.727  -1.956  1.00 92.81           C  
ATOM   1012  C   ALA A 142      30.375  -5.250  -3.334  1.00 92.81           C  
ATOM   1013  CB  ALA A 142      29.078  -5.734  -1.247  1.00 92.81           C  
ATOM   1014  O   ALA A 142      31.484  -5.742  -3.520  1.00 92.81           O  
ATOM   1015  N   PHE A 143      29.516  -5.105  -4.312  1.00 91.25           N  
ATOM   1016  CA  PHE A 143      29.750  -5.773  -5.590  1.00 91.25           C  
ATOM   1017  C   PHE A 143      30.250  -4.781  -6.633  1.00 91.25           C  
ATOM   1018  CB  PHE A 143      28.469  -6.449  -6.086  1.00 91.25           C  
ATOM   1019  O   PHE A 143      30.938  -5.168  -7.590  1.00 91.25           O  
ATOM   1020  CG  PHE A 143      27.938  -7.496  -5.145  1.00 91.25           C  
ATOM   1021  CD1 PHE A 143      28.781  -8.188  -4.293  1.00 91.25           C  
ATOM   1022  CD2 PHE A 143      26.578  -7.785  -5.113  1.00 91.25           C  
ATOM   1023  CE1 PHE A 143      28.281  -9.156  -3.420  1.00 91.25           C  
ATOM   1024  CE2 PHE A 143      26.078  -8.750  -4.246  1.00 91.25           C  
ATOM   1025  CZ  PHE A 143      26.938  -9.438  -3.400  1.00 91.25           C  
ATOM   1026  N   GLY A 144      29.953  -3.492  -6.496  1.00 86.56           N  
ATOM   1027  CA  GLY A 144      30.328  -2.467  -7.457  1.00 86.56           C  
ATOM   1028  C   GLY A 144      29.688  -2.662  -8.812  1.00 86.56           C  
ATOM   1029  O   GLY A 144      30.078  -2.033  -9.797  1.00 86.56           O  
ATOM   1030  N   ASP A 145      28.781  -3.635  -8.906  1.00 88.00           N  
ATOM   1031  CA  ASP A 145      28.078  -3.953 -10.141  1.00 88.00           C  
ATOM   1032  C   ASP A 145      26.609  -3.545 -10.055  1.00 88.00           C  
ATOM   1033  CB  ASP A 145      28.188  -5.449 -10.453  1.00 88.00           C  
ATOM   1034  O   ASP A 145      25.844  -4.141  -9.305  1.00 88.00           O  
ATOM   1035  CG  ASP A 145      27.625  -5.812 -11.812  1.00 88.00           C  
ATOM   1036  OD1 ASP A 145      27.016  -4.945 -12.469  1.00 88.00           O  
ATOM   1037  OD2 ASP A 145      27.766  -6.984 -12.219  1.00 88.00           O  
ATOM   1038  N   LEU A 146      26.141  -2.621 -10.961  1.00 90.88           N  
ATOM   1039  CA  LEU A 146      24.766  -2.109 -10.953  1.00 90.88           C  
ATOM   1040  C   LEU A 146      23.781  -3.186 -11.398  1.00 90.88           C  
ATOM   1041  CB  LEU A 146      24.656  -0.884 -11.859  1.00 90.88           C  
ATOM   1042  O   LEU A 146      22.609  -3.148 -11.023  1.00 90.88           O  
ATOM   1043  CG  LEU A 146      25.266   0.415 -11.328  1.00 90.88           C  
ATOM   1044  CD1 LEU A 146      25.312   1.468 -12.438  1.00 90.88           C  
ATOM   1045  CD2 LEU A 146      24.469   0.924 -10.133  1.00 90.88           C  
ATOM   1046  N   ASN A 147      24.281  -4.109 -12.172  1.00 88.88           N  
ATOM   1047  CA  ASN A 147      23.422  -5.188 -12.648  1.00 88.88           C  
ATOM   1048  C   ASN A 147      22.938  -6.070 -11.500  1.00 88.88           C  
ATOM   1049  CB  ASN A 147      24.141  -6.027 -13.695  1.00 88.88           C  
ATOM   1050  O   ASN A 147      21.844  -6.633 -11.562  1.00 88.88           O  
ATOM   1051  CG  ASN A 147      24.250  -5.328 -15.039  1.00 88.88           C  
ATOM   1052  ND2 ASN A 147      25.312  -5.621 -15.781  1.00 88.88           N  
ATOM   1053  OD1 ASN A 147      23.391  -4.523 -15.406  1.00 88.88           O  
ATOM   1054  N   ALA A 148      23.812  -6.215 -10.484  1.00 93.94           N  
ATOM   1055  CA  ALA A 148      23.422  -6.996  -9.305  1.00 93.94           C  
ATOM   1056  C   ALA A 148      22.234  -6.371  -8.602  1.00 93.94           C  
ATOM   1057  CB  ALA A 148      24.609  -7.121  -8.344  1.00 93.94           C  
ATOM   1058  O   ALA A 148      21.406  -7.078  -8.016  1.00 93.94           O  
ATOM   1059  N   LEU A 149      22.062  -5.074  -8.672  1.00 96.00           N  
ATOM   1060  CA  LEU A 149      20.969  -4.348  -8.016  1.00 96.00           C  
ATOM   1061  C   LEU A 149      19.625  -4.668  -8.656  1.00 96.00           C  
ATOM   1062  CB  LEU A 149      21.234  -2.838  -8.070  1.00 96.00           C  
ATOM   1063  O   LEU A 149      18.594  -4.555  -8.016  1.00 96.00           O  
ATOM   1064  CG  LEU A 149      22.344  -2.309  -7.156  1.00 96.00           C  
ATOM   1065  CD1 LEU A 149      22.547  -0.814  -7.387  1.00 96.00           C  
ATOM   1066  CD2 LEU A 149      22.016  -2.590  -5.695  1.00 96.00           C  
ATOM   1067  N   ILE A 150      19.750  -5.043  -9.953  1.00 94.50           N  
ATOM   1068  CA  ILE A 150      18.516  -5.430 -10.641  1.00 94.50           C  
ATOM   1069  C   ILE A 150      17.922  -6.668  -9.977  1.00 94.50           C  
ATOM   1070  CB  ILE A 150      18.766  -5.699 -12.141  1.00 94.50           C  
ATOM   1071  O   ILE A 150      16.703  -6.762  -9.805  1.00 94.50           O  
ATOM   1072  CG1 ILE A 150      19.266  -4.426 -12.836  1.00 94.50           C  
ATOM   1073  CG2 ILE A 150      17.500  -6.238 -12.812  1.00 94.50           C  
ATOM   1074  CD1 ILE A 150      19.734  -4.641 -14.266  1.00 94.50           C  
ATOM   1075  N   GLY A 151      18.875  -7.590  -9.555  1.00 96.44           N  
ATOM   1076  CA  GLY A 151      18.422  -8.758  -8.805  1.00 96.44           C  
ATOM   1077  C   GLY A 151      17.766  -8.406  -7.484  1.00 96.44           C  
ATOM   1078  O   GLY A 151      16.766  -9.008  -7.109  1.00 96.44           O  
ATOM   1079  N   PHE A 152      18.344  -7.441  -6.758  1.00 97.56           N  
ATOM   1080  CA  PHE A 152      17.766  -6.961  -5.512  1.00 97.56           C  
ATOM   1081  C   PHE A 152      16.344  -6.453  -5.734  1.00 97.56           C  
ATOM   1082  CB  PHE A 152      18.625  -5.848  -4.906  1.00 97.56           C  
ATOM   1083  O   PHE A 152      15.430  -6.812  -4.992  1.00 97.56           O  
ATOM   1084  CG  PHE A 152      18.094  -5.309  -3.604  1.00 97.56           C  
ATOM   1085  CD1 PHE A 152      17.297  -4.176  -3.580  1.00 97.56           C  
ATOM   1086  CD2 PHE A 152      18.406  -5.934  -2.402  1.00 97.56           C  
ATOM   1087  CE1 PHE A 152      16.797  -3.676  -2.377  1.00 97.56           C  
ATOM   1088  CE2 PHE A 152      17.922  -5.438  -1.196  1.00 97.56           C  
ATOM   1089  CZ  PHE A 152      17.125  -4.309  -1.186  1.00 97.56           C  
ATOM   1090  N   GLY A 153      16.141  -5.648  -6.770  1.00 97.00           N  
ATOM   1091  CA  GLY A 153      14.828  -5.152  -7.129  1.00 97.00           C  
ATOM   1092  C   GLY A 153      13.844  -6.258  -7.461  1.00 97.00           C  
ATOM   1093  O   GLY A 153      12.688  -6.207  -7.043  1.00 97.00           O  
ATOM   1094  N   PHE A 154      14.359  -7.277  -8.164  1.00 96.31           N  
ATOM   1095  CA  PHE A 154      13.516  -8.406  -8.531  1.00 96.31           C  
ATOM   1096  C   PHE A 154      13.047  -9.156  -7.289  1.00 96.31           C  
ATOM   1097  CB  PHE A 154      14.266  -9.359  -9.469  1.00 96.31           C  
ATOM   1098  O   PHE A 154      11.867  -9.500  -7.172  1.00 96.31           O  
ATOM   1099  CG  PHE A 154      13.438 -10.539  -9.922  1.00 96.31           C  
ATOM   1100  CD1 PHE A 154      14.023 -11.789 -10.086  1.00 96.31           C  
ATOM   1101  CD2 PHE A 154      12.086 -10.398 -10.180  1.00 96.31           C  
ATOM   1102  CE1 PHE A 154      13.266 -12.883 -10.500  1.00 96.31           C  
ATOM   1103  CE2 PHE A 154      11.320 -11.484 -10.602  1.00 96.31           C  
ATOM   1104  CZ  PHE A 154      11.914 -12.727 -10.758  1.00 96.31           C  
ATOM   1105  N   GLY A 155      13.938  -9.453  -6.402  1.00 97.31           N  
ATOM   1106  CA  GLY A 155      13.555 -10.094  -5.152  1.00 97.31           C  
ATOM   1107  C   GLY A 155      12.523  -9.305  -4.367  1.00 97.31           C  
ATOM   1108  O   GLY A 155      11.539  -9.867  -3.883  1.00 97.31           O  
ATOM   1109  N   ALA A 156      12.742  -8.000  -4.242  1.00 97.38           N  
ATOM   1110  CA  ALA A 156      11.797  -7.121  -3.561  1.00 97.38           C  
ATOM   1111  C   ALA A 156      10.438  -7.148  -4.242  1.00 97.38           C  
ATOM   1112  CB  ALA A 156      12.344  -5.691  -3.518  1.00 97.38           C  
ATOM   1113  O   ALA A 156       9.398  -7.207  -3.570  1.00 97.38           O  
ATOM   1114  N   SER A 157      10.406  -7.180  -5.539  1.00 96.06           N  
ATOM   1115  CA  SER A 157       9.180  -7.160  -6.324  1.00 96.06           C  
ATOM   1116  C   SER A 157       8.367  -8.438  -6.121  1.00 96.06           C  
ATOM   1117  CB  SER A 157       9.492  -6.980  -7.812  1.00 96.06           C  
ATOM   1118  O   SER A 157       7.141  -8.391  -6.020  1.00 96.06           O  
ATOM   1119  OG  SER A 157      10.039  -5.695  -8.055  1.00 96.06           O  
ATOM   1120  N   LEU A 158       9.086  -9.547  -6.031  1.00 95.00           N  
ATOM   1121  CA  LEU A 158       8.414 -10.828  -5.840  1.00 95.00           C  
ATOM   1122  C   LEU A 158       7.688 -10.867  -4.500  1.00 95.00           C  
ATOM   1123  CB  LEU A 158       9.422 -11.984  -5.922  1.00 95.00           C  
ATOM   1124  O   LEU A 158       6.512 -11.234  -4.438  1.00 95.00           O  
ATOM   1125  CG  LEU A 158       8.852 -13.391  -5.789  1.00 95.00           C  
ATOM   1126  CD1 LEU A 158       7.934 -13.711  -6.965  1.00 95.00           C  
ATOM   1127  CD2 LEU A 158       9.977 -14.422  -5.691  1.00 95.00           C  
ATOM   1128  N   ILE A 159       8.391 -10.461  -3.461  1.00 96.25           N  
ATOM   1129  CA  ILE A 159       7.785 -10.445  -2.133  1.00 96.25           C  
ATOM   1130  C   ILE A 159       6.613  -9.469  -2.107  1.00 96.25           C  
ATOM   1131  CB  ILE A 159       8.820 -10.070  -1.048  1.00 96.25           C  
ATOM   1132  O   ILE A 159       5.559  -9.766  -1.545  1.00 96.25           O  
ATOM   1133  CG1 ILE A 159       9.938 -11.117  -0.988  1.00 96.25           C  
ATOM   1134  CG2 ILE A 159       8.141  -9.914   0.316  1.00 96.25           C  
ATOM   1135  CD1 ILE A 159       9.445 -12.531  -0.710  1.00 96.25           C  
ATOM   1136  N   SER A 160       6.793  -8.375  -2.705  1.00 95.75           N  
ATOM   1137  CA  SER A 160       5.742  -7.363  -2.752  1.00 95.75           C  
ATOM   1138  C   SER A 160       4.484  -7.902  -3.426  1.00 95.75           C  
ATOM   1139  CB  SER A 160       6.230  -6.113  -3.488  1.00 95.75           C  
ATOM   1140  O   SER A 160       3.373  -7.684  -2.943  1.00 95.75           O  
ATOM   1141  OG  SER A 160       5.152  -5.227  -3.740  1.00 95.75           O  
ATOM   1142  N   LEU A 161       4.617  -8.586  -4.539  1.00 95.06           N  
ATOM   1143  CA  LEU A 161       3.480  -9.141  -5.270  1.00 95.06           C  
ATOM   1144  C   LEU A 161       2.686 -10.102  -4.398  1.00 95.06           C  
ATOM   1145  CB  LEU A 161       3.957  -9.852  -6.539  1.00 95.06           C  
ATOM   1146  O   LEU A 161       1.469  -9.961  -4.258  1.00 95.06           O  
ATOM   1147  CG  LEU A 161       2.871 -10.508  -7.395  1.00 95.06           C  
ATOM   1148  CD1 LEU A 161       1.919  -9.453  -7.941  1.00 95.06           C  
ATOM   1149  CD2 LEU A 161       3.498 -11.312  -8.531  1.00 95.06           C  
ATOM   1150  N   PHE A 162       3.355 -10.922  -3.697  1.00 94.06           N  
ATOM   1151  CA  PHE A 162       2.684 -11.945  -2.908  1.00 94.06           C  
ATOM   1152  C   PHE A 162       2.115 -11.352  -1.624  1.00 94.06           C  
ATOM   1153  CB  PHE A 162       3.646 -13.094  -2.576  1.00 94.06           C  
ATOM   1154  O   PHE A 162       1.005 -11.695  -1.213  1.00 94.06           O  
ATOM   1155  CG  PHE A 162       3.885 -14.039  -3.723  1.00 94.06           C  
ATOM   1156  CD1 PHE A 162       3.033 -15.109  -3.945  1.00 94.06           C  
ATOM   1157  CD2 PHE A 162       4.961 -13.844  -4.582  1.00 94.06           C  
ATOM   1158  CE1 PHE A 162       3.252 -15.984  -5.008  1.00 94.06           C  
ATOM   1159  CE2 PHE A 162       5.188 -14.719  -5.645  1.00 94.06           C  
ATOM   1160  CZ  PHE A 162       4.332 -15.789  -5.855  1.00 94.06           C  
ATOM   1161  N   ALA A 163       2.895 -10.523  -1.002  1.00 94.81           N  
ATOM   1162  CA  ALA A 163       2.449  -9.922   0.252  1.00 94.81           C  
ATOM   1163  C   ALA A 163       1.225  -9.039   0.032  1.00 94.81           C  
ATOM   1164  CB  ALA A 163       3.578  -9.117   0.884  1.00 94.81           C  
ATOM   1165  O   ALA A 163       0.277  -9.078   0.820  1.00 94.81           O  
ATOM   1166  N   ARG A 164       1.223  -8.297  -1.068  1.00 94.44           N  
ATOM   1167  CA  ARG A 164       0.126  -7.375  -1.350  1.00 94.44           C  
ATOM   1168  C   ARG A 164      -1.132  -8.133  -1.766  1.00 94.44           C  
ATOM   1169  CB  ARG A 164       0.525  -6.383  -2.441  1.00 94.44           C  
ATOM   1170  O   ARG A 164      -2.223  -7.855  -1.265  1.00 94.44           O  
ATOM   1171  CG  ARG A 164      -0.543  -5.348  -2.752  1.00 94.44           C  
ATOM   1172  CD  ARG A 164      -0.839  -4.465  -1.549  1.00 94.44           C  
ATOM   1173  NE  ARG A 164      -2.230  -4.016  -1.537  1.00 94.44           N  
ATOM   1174  NH1 ARG A 164      -2.027  -2.766   0.394  1.00 94.44           N  
ATOM   1175  NH2 ARG A 164      -4.039  -2.875  -0.700  1.00 94.44           N  
ATOM   1176  CZ  ARG A 164      -2.762  -3.221  -0.614  1.00 94.44           C  
ATOM   1177  N   VAL A 165      -1.005  -9.102  -2.668  1.00 95.31           N  
ATOM   1178  CA  VAL A 165      -2.137  -9.867  -3.180  1.00 95.31           C  
ATOM   1179  C   VAL A 165      -2.688 -10.773  -2.080  1.00 95.31           C  
ATOM   1180  CB  VAL A 165      -1.744 -10.703  -4.414  1.00 95.31           C  
ATOM   1181  O   VAL A 165      -3.891 -10.758  -1.802  1.00 95.31           O  
ATOM   1182  CG1 VAL A 165      -2.883 -11.641  -4.816  1.00 95.31           C  
ATOM   1183  CG2 VAL A 165      -1.362  -9.797  -5.578  1.00 95.31           C  
ATOM   1184  N   GLY A 166      -1.742 -11.500  -1.468  1.00 95.19           N  
ATOM   1185  CA  GLY A 166      -2.166 -12.383  -0.395  1.00 95.19           C  
ATOM   1186  C   GLY A 166      -2.818 -11.648   0.762  1.00 95.19           C  
ATOM   1187  O   GLY A 166      -3.881 -12.055   1.240  1.00 95.19           O  
ATOM   1188  N   GLY A 167      -2.205 -10.641   1.206  1.00 94.62           N  
ATOM   1189  CA  GLY A 167      -2.754  -9.828   2.281  1.00 94.62           C  
ATOM   1190  C   GLY A 167      -4.078  -9.180   1.922  1.00 94.62           C  
ATOM   1191  O   GLY A 167      -4.992  -9.125   2.746  1.00 94.62           O  
ATOM   1192  N   GLY A 168      -4.199  -8.742   0.688  1.00 95.00           N  
ATOM   1193  CA  GLY A 168      -5.434  -8.133   0.211  1.00 95.00           C  
ATOM   1194  C   GLY A 168      -6.605  -9.094   0.196  1.00 95.00           C  
ATOM   1195  O   GLY A 168      -7.699  -8.758   0.657  1.00 95.00           O  
ATOM   1196  N   ILE A 169      -6.391 -10.281  -0.298  1.00 96.00           N  
ATOM   1197  CA  ILE A 169      -7.438 -11.289  -0.343  1.00 96.00           C  
ATOM   1198  C   ILE A 169      -7.867 -11.656   1.078  1.00 96.00           C  
ATOM   1199  CB  ILE A 169      -6.977 -12.555  -1.101  1.00 96.00           C  
ATOM   1200  O   ILE A 169      -9.062 -11.680   1.385  1.00 96.00           O  
ATOM   1201  CG1 ILE A 169      -6.695 -12.227  -2.570  1.00 96.00           C  
ATOM   1202  CG2 ILE A 169      -8.016 -13.672  -0.979  1.00 96.00           C  
ATOM   1203  CD1 ILE A 169      -6.027 -13.352  -3.344  1.00 96.00           C  
ATOM   1204  N   TYR A 170      -6.895 -11.836   1.929  1.00 95.88           N  
ATOM   1205  CA  TYR A 170      -7.168 -12.164   3.324  1.00 95.88           C  
ATOM   1206  C   TYR A 170      -8.031 -11.086   3.977  1.00 95.88           C  
ATOM   1207  CB  TYR A 170      -5.863 -12.336   4.105  1.00 95.88           C  
ATOM   1208  O   TYR A 170      -9.086 -11.383   4.539  1.00 95.88           O  
ATOM   1209  CG  TYR A 170      -6.066 -12.719   5.551  1.00 95.88           C  
ATOM   1210  CD1 TYR A 170      -6.535 -11.797   6.480  1.00 95.88           C  
ATOM   1211  CD2 TYR A 170      -5.793 -14.016   5.988  1.00 95.88           C  
ATOM   1212  CE1 TYR A 170      -6.719 -12.141   7.812  1.00 95.88           C  
ATOM   1213  CE2 TYR A 170      -5.977 -14.375   7.320  1.00 95.88           C  
ATOM   1214  OH  TYR A 170      -6.625 -13.781   9.539  1.00 95.88           O  
ATOM   1215  CZ  TYR A 170      -6.441 -13.430   8.227  1.00 95.88           C  
ATOM   1216  N   THR A 171      -7.520  -9.930   3.914  1.00 93.88           N  
ATOM   1217  CA  THR A 171      -8.125  -8.812   4.633  1.00 93.88           C  
ATOM   1218  C   THR A 171      -9.562  -8.586   4.168  1.00 93.88           C  
ATOM   1219  CB  THR A 171      -7.309  -7.523   4.449  1.00 93.88           C  
ATOM   1220  O   THR A 171     -10.477  -8.469   4.988  1.00 93.88           O  
ATOM   1221  CG2 THR A 171      -7.953  -6.355   5.188  1.00 93.88           C  
ATOM   1222  OG1 THR A 171      -5.984  -7.723   4.957  1.00 93.88           O  
ATOM   1223  N   LYS A 172      -9.789  -8.633   2.908  1.00 94.06           N  
ATOM   1224  CA  LYS A 172     -11.102  -8.211   2.418  1.00 94.06           C  
ATOM   1225  C   LYS A 172     -12.094  -9.367   2.416  1.00 94.06           C  
ATOM   1226  CB  LYS A 172     -10.977  -7.621   1.011  1.00 94.06           C  
ATOM   1227  O   LYS A 172     -13.297  -9.164   2.568  1.00 94.06           O  
ATOM   1228  CG  LYS A 172     -10.211  -6.312   0.951  1.00 94.06           C  
ATOM   1229  CD  LYS A 172     -10.742  -5.301   1.954  1.00 94.06           C  
ATOM   1230  CE  LYS A 172      -9.742  -4.188   2.219  1.00 94.06           C  
ATOM   1231  NZ  LYS A 172     -10.188  -3.293   3.330  1.00 94.06           N  
ATOM   1232  N   ALA A 173     -11.539 -10.570   2.295  1.00 95.44           N  
ATOM   1233  CA  ALA A 173     -12.422 -11.719   2.508  1.00 95.44           C  
ATOM   1234  C   ALA A 173     -12.992 -11.711   3.922  1.00 95.44           C  
ATOM   1235  CB  ALA A 173     -11.672 -13.023   2.246  1.00 95.44           C  
ATOM   1236  O   ALA A 173     -14.203 -11.898   4.109  1.00 95.44           O  
ATOM   1237  N   ALA A 174     -12.102 -11.438   4.855  1.00 94.88           N  
ATOM   1238  CA  ALA A 174     -12.508 -11.383   6.258  1.00 94.88           C  
ATOM   1239  C   ALA A 174     -13.445 -10.203   6.516  1.00 94.88           C  
ATOM   1240  CB  ALA A 174     -11.281 -11.289   7.164  1.00 94.88           C  
ATOM   1241  O   ALA A 174     -14.438 -10.344   7.230  1.00 94.88           O  
ATOM   1242  N   ASP A 175     -13.172  -9.117   5.938  1.00 91.75           N  
ATOM   1243  CA  ASP A 175     -13.961  -7.906   6.105  1.00 91.75           C  
ATOM   1244  C   ASP A 175     -15.367  -8.078   5.520  1.00 91.75           C  
ATOM   1245  CB  ASP A 175     -13.258  -6.715   5.449  1.00 91.75           C  
ATOM   1246  O   ASP A 175     -16.359  -7.844   6.207  1.00 91.75           O  
ATOM   1247  CG  ASP A 175     -13.906  -5.383   5.797  1.00 91.75           C  
ATOM   1248  OD1 ASP A 175     -14.641  -5.305   6.805  1.00 91.75           O  
ATOM   1249  OD2 ASP A 175     -13.688  -4.406   5.047  1.00 91.75           O  
ATOM   1250  N   VAL A 176     -15.438  -8.555   4.309  1.00 92.44           N  
ATOM   1251  CA  VAL A 176     -16.719  -8.758   3.643  1.00 92.44           C  
ATOM   1252  C   VAL A 176     -17.531  -9.812   4.398  1.00 92.44           C  
ATOM   1253  CB  VAL A 176     -16.531  -9.188   2.170  1.00 92.44           C  
ATOM   1254  O   VAL A 176     -18.719  -9.617   4.652  1.00 92.44           O  
ATOM   1255  CG1 VAL A 176     -17.875  -9.609   1.556  1.00 92.44           C  
ATOM   1256  CG2 VAL A 176     -15.906  -8.062   1.361  1.00 92.44           C  
ATOM   1257  N   GLY A 177     -16.875 -10.891   4.781  1.00 92.38           N  
ATOM   1258  CA  GLY A 177     -17.547 -11.930   5.539  1.00 92.38           C  
ATOM   1259  C   GLY A 177     -18.125 -11.430   6.852  1.00 92.38           C  
ATOM   1260  O   GLY A 177     -19.281 -11.711   7.184  1.00 92.38           O  
ATOM   1261  N   ALA A 178     -17.344 -10.664   7.508  1.00 91.31           N  
ATOM   1262  CA  ALA A 178     -17.750 -10.141   8.805  1.00 91.31           C  
ATOM   1263  C   ALA A 178     -18.875  -9.117   8.656  1.00 91.31           C  
ATOM   1264  CB  ALA A 178     -16.562  -9.516   9.531  1.00 91.31           C  
ATOM   1265  O   ALA A 178     -19.844  -9.125   9.422  1.00 91.31           O  
ATOM   1266  N   ASP A 179     -18.828  -8.320   7.645  1.00 88.25           N  
ATOM   1267  CA  ASP A 179     -19.781  -7.230   7.449  1.00 88.25           C  
ATOM   1268  C   ASP A 179     -21.125  -7.770   6.973  1.00 88.25           C  
ATOM   1269  CB  ASP A 179     -19.234  -6.211   6.449  1.00 88.25           C  
ATOM   1270  O   ASP A 179     -22.172  -7.316   7.434  1.00 88.25           O  
ATOM   1271  CG  ASP A 179     -18.156  -5.320   7.039  1.00 88.25           C  
ATOM   1272  OD1 ASP A 179     -17.938  -5.363   8.266  1.00 88.25           O  
ATOM   1273  OD2 ASP A 179     -17.516  -4.570   6.266  1.00 88.25           O  
ATOM   1274  N   LEU A 180     -21.141  -8.789   6.117  1.00 88.56           N  
ATOM   1275  CA  LEU A 180     -22.391  -9.305   5.551  1.00 88.56           C  
ATOM   1276  C   LEU A 180     -23.234 -10.000   6.621  1.00 88.56           C  
ATOM   1277  CB  LEU A 180     -22.094 -10.281   4.406  1.00 88.56           C  
ATOM   1278  O   LEU A 180     -24.422  -9.734   6.750  1.00 88.56           O  
ATOM   1279  CG  LEU A 180     -21.641  -9.656   3.086  1.00 88.56           C  
ATOM   1280  CD1 LEU A 180     -21.312 -10.742   2.070  1.00 88.56           C  
ATOM   1281  CD2 LEU A 180     -22.719  -8.719   2.541  1.00 88.56           C  
ATOM   1282  N   VAL A 181     -22.578 -10.836   7.434  1.00 89.69           N  
ATOM   1283  CA  VAL A 181     -23.312 -11.586   8.438  1.00 89.69           C  
ATOM   1284  C   VAL A 181     -23.641 -10.688   9.633  1.00 89.69           C  
ATOM   1285  CB  VAL A 181     -22.531 -12.836   8.906  1.00 89.69           C  
ATOM   1286  O   VAL A 181     -24.766 -10.688  10.133  1.00 89.69           O  
ATOM   1287  CG1 VAL A 181     -23.297 -13.570  10.008  1.00 89.69           C  
ATOM   1288  CG2 VAL A 181     -22.266 -13.766   7.727  1.00 89.69           C  
ATOM   1289  N   GLY A 182     -22.656  -9.875   9.992  1.00 86.31           N  
ATOM   1290  CA  GLY A 182     -22.828  -9.047  11.180  1.00 86.31           C  
ATOM   1291  C   GLY A 182     -23.781  -7.887  10.969  1.00 86.31           C  
ATOM   1292  O   GLY A 182     -24.875  -7.859  11.547  1.00 86.31           O  
ATOM   1293  N   LYS A 183     -23.609  -6.969  10.008  1.00 84.44           N  
ATOM   1294  CA  LYS A 183     -24.328  -5.707   9.828  1.00 84.44           C  
ATOM   1295  C   LYS A 183     -25.625  -5.918   9.047  1.00 84.44           C  
ATOM   1296  CB  LYS A 183     -23.438  -4.688   9.109  1.00 84.44           C  
ATOM   1297  O   LYS A 183     -26.656  -5.363   9.406  1.00 84.44           O  
ATOM   1298  CG  LYS A 183     -22.281  -4.172   9.945  1.00 84.44           C  
ATOM   1299  CD  LYS A 183     -21.453  -3.139   9.188  1.00 84.44           C  
ATOM   1300  CE  LYS A 183     -20.250  -2.672  10.000  1.00 84.44           C  
ATOM   1301  NZ  LYS A 183     -19.391  -1.726   9.227  1.00 84.44           N  
ATOM   1302  N   ILE A 184     -25.625  -6.797   8.062  1.00 84.00           N  
ATOM   1303  CA  ILE A 184     -26.766  -6.898   7.156  1.00 84.00           C  
ATOM   1304  C   ILE A 184     -27.734  -7.961   7.668  1.00 84.00           C  
ATOM   1305  CB  ILE A 184     -26.312  -7.230   5.719  1.00 84.00           C  
ATOM   1306  O   ILE A 184     -28.938  -7.723   7.750  1.00 84.00           O  
ATOM   1307  CG1 ILE A 184     -25.500  -6.066   5.129  1.00 84.00           C  
ATOM   1308  CG2 ILE A 184     -27.516  -7.555   4.836  1.00 84.00           C  
ATOM   1309  CD1 ILE A 184     -25.094  -6.273   3.678  1.00 84.00           C  
ATOM   1310  N   GLU A 185     -27.203  -9.094   8.133  1.00 87.50           N  
ATOM   1311  CA  GLU A 185     -28.078 -10.203   8.469  1.00 87.50           C  
ATOM   1312  C   GLU A 185     -28.531 -10.125   9.930  1.00 87.50           C  
ATOM   1313  CB  GLU A 185     -27.406 -11.539   8.203  1.00 87.50           C  
ATOM   1314  O   GLU A 185     -29.719 -10.289  10.227  1.00 87.50           O  
ATOM   1315  CG  GLU A 185     -27.141 -11.812   6.727  1.00 87.50           C  
ATOM   1316  CD  GLU A 185     -26.516 -13.172   6.465  1.00 87.50           C  
ATOM   1317  OE1 GLU A 185     -26.141 -13.461   5.305  1.00 87.50           O  
ATOM   1318  OE2 GLU A 185     -26.406 -13.969   7.426  1.00 87.50           O  
ATOM   1319  N   LYS A 186     -27.578  -9.828  10.789  1.00 88.75           N  
ATOM   1320  CA  LYS A 186     -27.906  -9.969  12.203  1.00 88.75           C  
ATOM   1321  C   LYS A 186     -28.109  -8.602  12.859  1.00 88.75           C  
ATOM   1322  CB  LYS A 186     -26.828 -10.750  12.938  1.00 88.75           C  
ATOM   1323  O   LYS A 186     -28.656  -8.516  13.961  1.00 88.75           O  
ATOM   1324  CG  LYS A 186     -26.688 -12.195  12.484  1.00 88.75           C  
ATOM   1325  CD  LYS A 186     -27.984 -12.969  12.664  1.00 88.75           C  
ATOM   1326  CE  LYS A 186     -27.859 -14.391  12.148  1.00 88.75           C  
ATOM   1327  NZ  LYS A 186     -29.172 -15.117  12.203  1.00 88.75           N  
ATOM   1328  N   GLY A 187     -27.578  -7.566  12.242  1.00 85.50           N  
ATOM   1329  CA  GLY A 187     -27.750  -6.215  12.734  1.00 85.50           C  
ATOM   1330  C   GLY A 187     -26.953  -5.926  13.992  1.00 85.50           C  
ATOM   1331  O   GLY A 187     -27.422  -5.215  14.883  1.00 85.50           O  
ATOM   1332  N   ILE A 188     -25.844  -6.660  14.156  1.00 89.50           N  
ATOM   1333  CA  ILE A 188     -24.953  -6.402  15.281  1.00 89.50           C  
ATOM   1334  C   ILE A 188     -23.828  -5.473  14.844  1.00 89.50           C  
ATOM   1335  CB  ILE A 188     -24.375  -7.715  15.859  1.00 89.50           C  
ATOM   1336  O   ILE A 188     -23.547  -5.340  13.648  1.00 89.50           O  
ATOM   1337  CG1 ILE A 188     -23.625  -8.492  14.766  1.00 89.50           C  
ATOM   1338  CG2 ILE A 188     -25.484  -8.570  16.484  1.00 89.50           C  
ATOM   1339  CD1 ILE A 188     -23.000  -9.789  15.258  1.00 89.50           C  
ATOM   1340  N   PRO A 189     -23.250  -4.777  15.898  1.00 85.81           N  
ATOM   1341  CA  PRO A 189     -22.172  -3.842  15.539  1.00 85.81           C  
ATOM   1342  C   PRO A 189     -21.031  -4.520  14.789  1.00 85.81           C  
ATOM   1343  CB  PRO A 189     -21.703  -3.305  16.891  1.00 85.81           C  
ATOM   1344  O   PRO A 189     -20.875  -5.742  14.859  1.00 85.81           O  
ATOM   1345  CG  PRO A 189     -22.859  -3.537  17.812  1.00 85.81           C  
ATOM   1346  CD  PRO A 189     -23.578  -4.777  17.375  1.00 85.81           C  
ATOM   1347  N   GLU A 190     -20.172  -3.752  14.023  1.00 82.19           N  
ATOM   1348  CA  GLU A 190     -19.094  -4.211  13.156  1.00 82.19           C  
ATOM   1349  C   GLU A 190     -18.125  -5.105  13.914  1.00 82.19           C  
ATOM   1350  CB  GLU A 190     -18.344  -3.016  12.555  1.00 82.19           C  
ATOM   1351  O   GLU A 190     -17.766  -6.191  13.445  1.00 82.19           O  
ATOM   1352  CG  GLU A 190     -17.156  -3.408  11.688  1.00 82.19           C  
ATOM   1353  CD  GLU A 190     -16.500  -2.221  11.000  1.00 82.19           C  
ATOM   1354  OE1 GLU A 190     -15.500  -2.418  10.281  1.00 82.19           O  
ATOM   1355  OE2 GLU A 190     -16.984  -1.085  11.195  1.00 82.19           O  
ATOM   1356  N   ASP A 191     -17.672  -4.734  15.117  1.00 87.06           N  
ATOM   1357  CA  ASP A 191     -16.641  -5.484  15.836  1.00 87.06           C  
ATOM   1358  C   ASP A 191     -17.219  -6.121  17.094  1.00 87.06           C  
ATOM   1359  CB  ASP A 191     -15.469  -4.570  16.203  1.00 87.06           C  
ATOM   1360  O   ASP A 191     -16.562  -6.133  18.141  1.00 87.06           O  
ATOM   1361  CG  ASP A 191     -14.719  -4.051  14.984  1.00 87.06           C  
ATOM   1362  OD1 ASP A 191     -14.406  -4.852  14.070  1.00 87.06           O  
ATOM   1363  OD2 ASP A 191     -14.445  -2.834  14.930  1.00 87.06           O  
ATOM   1364  N   ASP A 192     -18.359  -6.801  16.938  1.00 90.81           N  
ATOM   1365  CA  ASP A 192     -19.000  -7.516  18.031  1.00 90.81           C  
ATOM   1366  C   ASP A 192     -18.312  -8.844  18.312  1.00 90.81           C  
ATOM   1367  CB  ASP A 192     -20.484  -7.750  17.719  1.00 90.81           C  
ATOM   1368  O   ASP A 192     -18.016  -9.602  17.375  1.00 90.81           O  
ATOM   1369  CG  ASP A 192     -21.297  -8.133  18.938  1.00 90.81           C  
ATOM   1370  OD1 ASP A 192     -21.094  -9.234  19.500  1.00 90.81           O  
ATOM   1371  OD2 ASP A 192     -22.156  -7.320  19.359  1.00 90.81           O  
ATOM   1372  N   PRO A 193     -18.094  -9.109  19.656  1.00 91.69           N  
ATOM   1373  CA  PRO A 193     -17.375 -10.328  20.016  1.00 91.69           C  
ATOM   1374  C   PRO A 193     -18.109 -11.602  19.625  1.00 91.69           C  
ATOM   1375  CB  PRO A 193     -17.234 -10.219  21.547  1.00 91.69           C  
ATOM   1376  O   PRO A 193     -17.516 -12.680  19.562  1.00 91.69           O  
ATOM   1377  CG  PRO A 193     -18.281  -9.234  21.953  1.00 91.69           C  
ATOM   1378  CD  PRO A 193     -18.484  -8.266  20.828  1.00 91.69           C  
ATOM   1379  N   ARG A 194     -19.375 -11.461  19.312  1.00 92.94           N  
ATOM   1380  CA  ARG A 194     -20.188 -12.617  18.953  1.00 92.94           C  
ATOM   1381  C   ARG A 194     -19.922 -13.055  17.516  1.00 92.94           C  
ATOM   1382  CB  ARG A 194     -21.672 -12.312  19.141  1.00 92.94           C  
ATOM   1383  O   ARG A 194     -20.219 -14.188  17.141  1.00 92.94           O  
ATOM   1384  CG  ARG A 194     -22.078 -12.016  20.578  1.00 92.94           C  
ATOM   1385  CD  ARG A 194     -23.516 -11.547  20.672  1.00 92.94           C  
ATOM   1386  NE  ARG A 194     -23.703 -10.242  20.047  1.00 92.94           N  
ATOM   1387  NH1 ARG A 194     -25.953 -10.094  20.547  1.00 92.94           N  
ATOM   1388  NH2 ARG A 194     -24.922  -8.398  19.406  1.00 92.94           N  
ATOM   1389  CZ  ARG A 194     -24.859  -9.578  20.000  1.00 92.94           C  
ATOM   1390  N   ASN A 195     -19.391 -12.203  16.750  1.00 94.31           N  
ATOM   1391  CA  ASN A 195     -19.047 -12.469  15.359  1.00 94.31           C  
ATOM   1392  C   ASN A 195     -17.641 -13.055  15.242  1.00 94.31           C  
ATOM   1393  CB  ASN A 195     -19.156 -11.203  14.523  1.00 94.31           C  
ATOM   1394  O   ASN A 195     -16.641 -12.352  15.438  1.00 94.31           O  
ATOM   1395  CG  ASN A 195     -19.016 -11.469  13.039  1.00 94.31           C  
ATOM   1396  ND2 ASN A 195     -19.375 -10.484  12.219  1.00 94.31           N  
ATOM   1397  OD1 ASN A 195     -18.578 -12.547  12.625  1.00 94.31           O  
ATOM   1398  N   PRO A 196     -17.531 -14.328  14.828  1.00 91.88           N  
ATOM   1399  CA  PRO A 196     -16.234 -15.008  14.805  1.00 91.88           C  
ATOM   1400  C   PRO A 196     -15.281 -14.430  13.758  1.00 91.88           C  
ATOM   1401  CB  PRO A 196     -16.594 -16.453  14.461  1.00 91.88           C  
ATOM   1402  O   PRO A 196     -14.062 -14.625  13.844  1.00 91.88           O  
ATOM   1403  CG  PRO A 196     -17.938 -16.359  13.805  1.00 91.88           C  
ATOM   1404  CD  PRO A 196     -18.672 -15.195  14.383  1.00 91.88           C  
ATOM   1405  N   ALA A 197     -15.734 -13.703  12.836  1.00 95.25           N  
ATOM   1406  CA  ALA A 197     -14.930 -13.211  11.719  1.00 95.25           C  
ATOM   1407  C   ALA A 197     -14.219 -11.914  12.086  1.00 95.25           C  
ATOM   1408  CB  ALA A 197     -15.805 -13.008  10.484  1.00 95.25           C  
ATOM   1409  O   ALA A 197     -13.336 -11.453  11.359  1.00 95.25           O  
ATOM   1410  N   VAL A 198     -14.555 -11.383  13.203  1.00 94.12           N  
ATOM   1411  CA  VAL A 198     -14.062 -10.055  13.555  1.00 94.12           C  
ATOM   1412  C   VAL A 198     -12.555 -10.109  13.812  1.00 94.12           C  
ATOM   1413  CB  VAL A 198     -14.789  -9.492  14.797  1.00 94.12           C  
ATOM   1414  O   VAL A 198     -11.828  -9.180  13.461  1.00 94.12           O  
ATOM   1415  CG1 VAL A 198     -16.266  -9.250  14.492  1.00 94.12           C  
ATOM   1416  CG2 VAL A 198     -14.633 -10.438  15.984  1.00 94.12           C  
ATOM   1417  N   ILE A 199     -12.055 -11.219  14.445  1.00 95.12           N  
ATOM   1418  CA  ILE A 199     -10.625 -11.367  14.695  1.00 95.12           C  
ATOM   1419  C   ILE A 199      -9.883 -11.516  13.367  1.00 95.12           C  
ATOM   1420  CB  ILE A 199     -10.328 -12.578  15.609  1.00 95.12           C  
ATOM   1421  O   ILE A 199      -8.828 -10.906  13.164  1.00 95.12           O  
ATOM   1422  CG1 ILE A 199     -10.898 -12.336  17.016  1.00 95.12           C  
ATOM   1423  CG2 ILE A 199      -8.828 -12.859  15.664  1.00 95.12           C  
ATOM   1424  CD1 ILE A 199     -10.281 -11.141  17.719  1.00 95.12           C  
ATOM   1425  N   ALA A 200     -10.469 -12.297  12.438  1.00 95.94           N  
ATOM   1426  CA  ALA A 200      -9.859 -12.438  11.117  1.00 95.94           C  
ATOM   1427  C   ALA A 200      -9.773 -11.094  10.406  1.00 95.94           C  
ATOM   1428  CB  ALA A 200     -10.656 -13.430  10.273  1.00 95.94           C  
ATOM   1429  O   ALA A 200      -8.781 -10.805   9.734  1.00 95.94           O  
ATOM   1430  N   ASP A 201     -10.773 -10.312  10.539  1.00 94.94           N  
ATOM   1431  CA  ASP A 201     -10.789  -8.969   9.953  1.00 94.94           C  
ATOM   1432  C   ASP A 201      -9.688  -8.102  10.547  1.00 94.94           C  
ATOM   1433  CB  ASP A 201     -12.156  -8.312  10.172  1.00 94.94           C  
ATOM   1434  O   ASP A 201      -8.938  -7.453   9.812  1.00 94.94           O  
ATOM   1435  CG  ASP A 201     -12.250  -6.930   9.555  1.00 94.94           C  
ATOM   1436  OD1 ASP A 201     -11.422  -6.594   8.680  1.00 94.94           O  
ATOM   1437  OD2 ASP A 201     -13.156  -6.164   9.953  1.00 94.94           O  
ATOM   1438  N   ASN A 202      -9.516  -8.148  11.875  1.00 94.62           N  
ATOM   1439  CA  ASN A 202      -8.469  -7.367  12.523  1.00 94.62           C  
ATOM   1440  C   ASN A 202      -7.074  -7.855  12.133  1.00 94.62           C  
ATOM   1441  CB  ASN A 202      -8.633  -7.406  14.047  1.00 94.62           C  
ATOM   1442  O   ASN A 202      -6.164  -7.051  11.930  1.00 94.62           O  
ATOM   1443  CG  ASN A 202      -9.797  -6.562  14.531  1.00 94.62           C  
ATOM   1444  ND2 ASN A 202     -10.289  -6.855  15.727  1.00 94.62           N  
ATOM   1445  OD1 ASN A 202     -10.250  -5.652  13.828  1.00 94.62           O  
ATOM   1446  N   VAL A 203      -6.965  -9.195  12.039  1.00 96.19           N  
ATOM   1447  CA  VAL A 203      -5.711  -9.773  11.555  1.00 96.19           C  
ATOM   1448  C   VAL A 203      -5.434  -9.289  10.133  1.00 96.19           C  
ATOM   1449  CB  VAL A 203      -5.738 -11.312  11.602  1.00 96.19           C  
ATOM   1450  O   VAL A 203      -4.312  -8.875   9.820  1.00 96.19           O  
ATOM   1451  CG1 VAL A 203      -4.496 -11.898  10.930  1.00 96.19           C  
ATOM   1452  CG2 VAL A 203      -5.848 -11.805  13.047  1.00 96.19           C  
ATOM   1453  N   GLY A 204      -6.418  -9.312   9.344  1.00 94.25           N  
ATOM   1454  CA  GLY A 204      -6.305  -8.906   7.953  1.00 94.25           C  
ATOM   1455  C   GLY A 204      -5.840  -7.469   7.789  1.00 94.25           C  
ATOM   1456  O   GLY A 204      -5.020  -7.172   6.922  1.00 94.25           O  
ATOM   1457  N   ASP A 205      -6.324  -6.504   8.609  1.00 93.19           N  
ATOM   1458  CA  ASP A 205      -5.891  -5.109   8.562  1.00 93.19           C  
ATOM   1459  C   ASP A 205      -4.383  -4.996   8.766  1.00 93.19           C  
ATOM   1460  CB  ASP A 205      -6.629  -4.285   9.617  1.00 93.19           C  
ATOM   1461  O   ASP A 205      -3.723  -4.180   8.117  1.00 93.19           O  
ATOM   1462  CG  ASP A 205      -8.078  -4.023   9.266  1.00 93.19           C  
ATOM   1463  OD1 ASP A 205      -8.469  -4.238   8.094  1.00 93.19           O  
ATOM   1464  OD2 ASP A 205      -8.844  -3.594  10.156  1.00 93.19           O  
ATOM   1465  N   ASN A 206      -3.791  -5.895   9.562  1.00 94.31           N  
ATOM   1466  CA  ASN A 206      -2.357  -5.848   9.828  1.00 94.31           C  
ATOM   1467  C   ASN A 206      -1.560  -6.516   8.703  1.00 94.31           C  
ATOM   1468  CB  ASN A 206      -2.039  -6.508  11.172  1.00 94.31           C  
ATOM   1469  O   ASN A 206      -0.571  -5.957   8.227  1.00 94.31           O  
ATOM   1470  CG  ASN A 206      -2.543  -5.703  12.352  1.00 94.31           C  
ATOM   1471  ND2 ASN A 206      -3.566  -6.215  13.023  1.00 94.31           N  
ATOM   1472  OD1 ASN A 206      -2.018  -4.629  12.656  1.00 94.31           O  
ATOM   1473  N   VAL A 207      -1.996  -7.680   8.211  1.00 94.62           N  
ATOM   1474  CA  VAL A 207      -1.192  -8.430   7.250  1.00 94.62           C  
ATOM   1475  C   VAL A 207      -1.345  -7.812   5.863  1.00 94.62           C  
ATOM   1476  CB  VAL A 207      -1.588  -9.922   7.223  1.00 94.62           C  
ATOM   1477  O   VAL A 207      -0.407  -7.836   5.062  1.00 94.62           O  
ATOM   1478  CG1 VAL A 207      -1.327 -10.578   8.578  1.00 94.62           C  
ATOM   1479  CG2 VAL A 207      -3.055 -10.078   6.824  1.00 94.62           C  
ATOM   1480  N   GLY A 208      -2.492  -7.297   5.582  1.00 92.50           N  
ATOM   1481  CA  GLY A 208      -2.732  -6.719   4.270  1.00 92.50           C  
ATOM   1482  C   GLY A 208      -2.363  -5.250   4.191  1.00 92.50           C  
ATOM   1483  O   GLY A 208      -1.548  -4.852   3.354  1.00 92.50           O  
ATOM   1484  N   ASP A 209      -2.855  -4.426   5.109  1.00 90.50           N  
ATOM   1485  CA  ASP A 209      -2.750  -2.971   5.027  1.00 90.50           C  
ATOM   1486  C   ASP A 209      -1.458  -2.479   5.672  1.00 90.50           C  
ATOM   1487  CB  ASP A 209      -3.959  -2.309   5.691  1.00 90.50           C  
ATOM   1488  O   ASP A 209      -1.066  -1.324   5.488  1.00 90.50           O  
ATOM   1489  CG  ASP A 209      -5.258  -2.566   4.953  1.00 90.50           C  
ATOM   1490  OD1 ASP A 209      -5.219  -2.969   3.771  1.00 90.50           O  
ATOM   1491  OD2 ASP A 209      -6.336  -2.365   5.559  1.00 90.50           O  
ATOM   1492  N   CYS A 210      -0.821  -3.268   6.504  1.00 92.25           N  
ATOM   1493  CA  CYS A 210       0.466  -2.895   7.082  1.00 92.25           C  
ATOM   1494  C   CYS A 210       1.606  -3.635   6.391  1.00 92.25           C  
ATOM   1495  CB  CYS A 210       0.487  -3.189   8.578  1.00 92.25           C  
ATOM   1496  O   CYS A 210       2.371  -3.037   5.633  1.00 92.25           O  
ATOM   1497  SG  CYS A 210      -0.590  -2.109   9.547  1.00 92.25           S  
ATOM   1498  N   ALA A 211       1.618  -4.930   6.441  1.00 95.50           N  
ATOM   1499  CA  ALA A 211       2.717  -5.715   5.887  1.00 95.50           C  
ATOM   1500  C   ALA A 211       2.721  -5.652   4.359  1.00 95.50           C  
ATOM   1501  CB  ALA A 211       2.629  -7.164   6.359  1.00 95.50           C  
ATOM   1502  O   ALA A 211       3.760  -5.410   3.744  1.00 95.50           O  
ATOM   1503  N   GLY A 212       1.538  -5.867   3.779  1.00 94.50           N  
ATOM   1504  CA  GLY A 212       1.436  -5.848   2.328  1.00 94.50           C  
ATOM   1505  C   GLY A 212       1.814  -4.508   1.725  1.00 94.50           C  
ATOM   1506  O   GLY A 212       2.592  -4.449   0.771  1.00 94.50           O  
ATOM   1507  N   MET A 213       1.242  -3.475   2.330  1.00 92.81           N  
ATOM   1508  CA  MET A 213       1.555  -2.131   1.850  1.00 92.81           C  
ATOM   1509  C   MET A 213       3.027  -1.804   2.068  1.00 92.81           C  
ATOM   1510  CB  MET A 213       0.679  -1.091   2.549  1.00 92.81           C  
ATOM   1511  O   MET A 213       3.662  -1.177   1.217  1.00 92.81           O  
ATOM   1512  CG  MET A 213       0.874   0.324   2.029  1.00 92.81           C  
ATOM   1513  SD  MET A 213       0.373   0.504   0.273  1.00 92.81           S  
ATOM   1514  CE  MET A 213      -1.227   1.336   0.480  1.00 92.81           C  
ATOM   1515  N   ALA A 214       3.611  -2.176   3.186  1.00 95.50           N  
ATOM   1516  CA  ALA A 214       5.031  -1.960   3.459  1.00 95.50           C  
ATOM   1517  C   ALA A 214       5.902  -2.633   2.402  1.00 95.50           C  
ATOM   1518  CB  ALA A 214       5.387  -2.480   4.852  1.00 95.50           C  
ATOM   1519  O   ALA A 214       6.840  -2.023   1.883  1.00 95.50           O  
ATOM   1520  N   ALA A 215       5.613  -3.834   2.053  1.00 96.06           N  
ATOM   1521  CA  ALA A 215       6.371  -4.555   1.034  1.00 96.06           C  
ATOM   1522  C   ALA A 215       6.238  -3.883  -0.329  1.00 96.06           C  
ATOM   1523  CB  ALA A 215       5.910  -6.008   0.956  1.00 96.06           C  
ATOM   1524  O   ALA A 215       7.211  -3.775  -1.075  1.00 96.06           O  
ATOM   1525  N   ASP A 216       5.066  -3.443  -0.666  1.00 94.62           N  
ATOM   1526  CA  ASP A 216       4.797  -2.768  -1.932  1.00 94.62           C  
ATOM   1527  C   ASP A 216       5.617  -1.488  -2.057  1.00 94.62           C  
ATOM   1528  CB  ASP A 216       3.305  -2.451  -2.062  1.00 94.62           C  
ATOM   1529  O   ASP A 216       6.332  -1.298  -3.043  1.00 94.62           O  
ATOM   1530  CG  ASP A 216       2.961  -1.745  -3.363  1.00 94.62           C  
ATOM   1531  OD1 ASP A 216       3.828  -1.660  -4.258  1.00 94.62           O  
ATOM   1532  OD2 ASP A 216       1.813  -1.266  -3.492  1.00 94.62           O  
ATOM   1533  N   LEU A 217       5.621  -0.666  -1.057  1.00 95.56           N  
ATOM   1534  CA  LEU A 217       6.316   0.613  -1.136  1.00 95.56           C  
ATOM   1535  C   LEU A 217       7.820   0.426  -0.963  1.00 95.56           C  
ATOM   1536  CB  LEU A 217       5.785   1.580  -0.074  1.00 95.56           C  
ATOM   1537  O   LEU A 217       8.609   1.249  -1.430  1.00 95.56           O  
ATOM   1538  CG  LEU A 217       4.434   2.234  -0.368  1.00 95.56           C  
ATOM   1539  CD1 LEU A 217       3.990   3.088   0.815  1.00 95.56           C  
ATOM   1540  CD2 LEU A 217       4.512   3.072  -1.640  1.00 95.56           C  
ATOM   1541  N   PHE A 218       8.203  -0.630  -0.153  1.00 97.44           N  
ATOM   1542  CA  PHE A 218       9.617  -0.978  -0.143  1.00 97.44           C  
ATOM   1543  C   PHE A 218      10.125  -1.229  -1.559  1.00 97.44           C  
ATOM   1544  CB  PHE A 218       9.867  -2.213   0.729  1.00 97.44           C  
ATOM   1545  O   PHE A 218      11.156  -0.688  -1.958  1.00 97.44           O  
ATOM   1546  CG  PHE A 218      11.281  -2.715   0.686  1.00 97.44           C  
ATOM   1547  CD1 PHE A 218      11.688  -3.617  -0.289  1.00 97.44           C  
ATOM   1548  CD2 PHE A 218      12.211  -2.281   1.622  1.00 97.44           C  
ATOM   1549  CE1 PHE A 218      13.000  -4.082  -0.331  1.00 97.44           C  
ATOM   1550  CE2 PHE A 218      13.523  -2.742   1.587  1.00 97.44           C  
ATOM   1551  CZ  PHE A 218      13.914  -3.643   0.610  1.00 97.44           C  
ATOM   1552  N   GLU A 219       9.391  -2.062  -2.256  1.00 96.50           N  
ATOM   1553  CA  GLU A 219       9.734  -2.357  -3.645  1.00 96.50           C  
ATOM   1554  C   GLU A 219       9.820  -1.080  -4.473  1.00 96.50           C  
ATOM   1555  CB  GLU A 219       8.711  -3.314  -4.262  1.00 96.50           C  
ATOM   1556  O   GLU A 219      10.805  -0.868  -5.191  1.00 96.50           O  
ATOM   1557  CG  GLU A 219       8.953  -3.609  -5.734  1.00 96.50           C  
ATOM   1558  CD  GLU A 219       7.746  -4.223  -6.430  1.00 96.50           C  
ATOM   1559  OE1 GLU A 219       7.848  -4.570  -7.629  1.00 96.50           O  
ATOM   1560  OE2 GLU A 219       6.691  -4.355  -5.770  1.00 96.50           O  
ATOM   1561  N   SER A 220       8.859  -0.176  -4.418  1.00 95.81           N  
ATOM   1562  CA  SER A 220       8.859   1.062  -5.188  1.00 95.81           C  
ATOM   1563  C   SER A 220      10.062   1.930  -4.848  1.00 95.81           C  
ATOM   1564  CB  SER A 220       7.566   1.846  -4.938  1.00 95.81           C  
ATOM   1565  O   SER A 220      10.703   2.490  -5.738  1.00 95.81           O  
ATOM   1566  OG  SER A 220       6.441   1.133  -5.422  1.00 95.81           O  
ATOM   1567  N   TYR A 221      10.297   1.952  -3.604  1.00 97.25           N  
ATOM   1568  CA  TYR A 221      11.414   2.746  -3.109  1.00 97.25           C  
ATOM   1569  C   TYR A 221      12.734   2.232  -3.668  1.00 97.25           C  
ATOM   1570  CB  TYR A 221      11.453   2.729  -1.579  1.00 97.25           C  
ATOM   1571  O   TYR A 221      13.508   2.996  -4.254  1.00 97.25           O  
ATOM   1572  CG  TYR A 221      12.539   3.592  -0.988  1.00 97.25           C  
ATOM   1573  CD1 TYR A 221      13.719   3.027  -0.517  1.00 97.25           C  
ATOM   1574  CD2 TYR A 221      12.383   4.969  -0.898  1.00 97.25           C  
ATOM   1575  CE1 TYR A 221      14.727   3.818   0.031  1.00 97.25           C  
ATOM   1576  CE2 TYR A 221      13.383   5.770  -0.353  1.00 97.25           C  
ATOM   1577  OH  TYR A 221      15.539   5.977   0.648  1.00 97.25           O  
ATOM   1578  CZ  TYR A 221      14.547   5.188   0.108  1.00 97.25           C  
ATOM   1579  N   ALA A 222      13.000   0.982  -3.635  1.00 97.25           N  
ATOM   1580  CA  ALA A 222      14.258   0.372  -4.047  1.00 97.25           C  
ATOM   1581  C   ALA A 222      14.391   0.355  -5.566  1.00 97.25           C  
ATOM   1582  CB  ALA A 222      14.375  -1.045  -3.490  1.00 97.25           C  
ATOM   1583  O   ALA A 222      15.406   0.789  -6.113  1.00 97.25           O  
ATOM   1584  N   VAL A 223      13.375  -0.029  -6.258  1.00 96.06           N  
ATOM   1585  CA  VAL A 223      13.445  -0.240  -7.699  1.00 96.06           C  
ATOM   1586  C   VAL A 223      13.555   1.104  -8.414  1.00 96.06           C  
ATOM   1587  CB  VAL A 223      12.211  -1.019  -8.219  1.00 96.06           C  
ATOM   1588  O   VAL A 223      14.250   1.221  -9.430  1.00 96.06           O  
ATOM   1589  CG1 VAL A 223      12.156  -0.975  -9.750  1.00 96.06           C  
ATOM   1590  CG2 VAL A 223      12.250  -2.463  -7.727  1.00 96.06           C  
ATOM   1591  N   THR A 224      12.922   2.074  -7.891  1.00 96.69           N  
ATOM   1592  CA  THR A 224      13.008   3.387  -8.523  1.00 96.69           C  
ATOM   1593  C   THR A 224      14.414   3.971  -8.359  1.00 96.69           C  
ATOM   1594  CB  THR A 224      11.977   4.359  -7.930  1.00 96.69           C  
ATOM   1595  O   THR A 224      14.938   4.598  -9.281  1.00 96.69           O  
ATOM   1596  CG2 THR A 224      12.016   5.707  -8.648  1.00 96.69           C  
ATOM   1597  OG1 THR A 224      10.664   3.795  -8.062  1.00 96.69           O  
ATOM   1598  N   ILE A 225      14.992   3.771  -7.199  1.00 97.69           N  
ATOM   1599  CA  ILE A 225      16.375   4.191  -6.988  1.00 97.69           C  
ATOM   1600  C   ILE A 225      17.297   3.465  -7.969  1.00 97.69           C  
ATOM   1601  CB  ILE A 225      16.828   3.930  -5.535  1.00 97.69           C  
ATOM   1602  O   ILE A 225      18.109   4.094  -8.641  1.00 97.69           O  
ATOM   1603  CG1 ILE A 225      16.078   4.848  -4.566  1.00 97.69           C  
ATOM   1604  CG2 ILE A 225      18.344   4.117  -5.402  1.00 97.69           C  
ATOM   1605  CD1 ILE A 225      16.281   4.504  -3.098  1.00 97.69           C  
ATOM   1606  N   ILE A 226      17.078   2.203  -8.055  1.00 96.94           N  
ATOM   1607  CA  ILE A 226      17.906   1.361  -8.906  1.00 96.94           C  
ATOM   1608  C   ILE A 226      17.734   1.778 -10.367  1.00 96.94           C  
ATOM   1609  CB  ILE A 226      17.562  -0.135  -8.734  1.00 96.94           C  
ATOM   1610  O   ILE A 226      18.719   1.923 -11.094  1.00 96.94           O  
ATOM   1611  CG1 ILE A 226      17.953  -0.611  -7.324  1.00 96.94           C  
ATOM   1612  CG2 ILE A 226      18.266  -0.978  -9.805  1.00 96.94           C  
ATOM   1613  CD1 ILE A 226      17.344  -1.953  -6.941  1.00 96.94           C  
ATOM   1614  N   ALA A 227      16.516   1.967 -10.773  1.00 96.38           N  
ATOM   1615  CA  ALA A 227      16.250   2.389 -12.148  1.00 96.38           C  
ATOM   1616  C   ALA A 227      16.953   3.707 -12.461  1.00 96.38           C  
ATOM   1617  CB  ALA A 227      14.750   2.518 -12.391  1.00 96.38           C  
ATOM   1618  O   ALA A 227      17.594   3.844 -13.508  1.00 96.38           O  
ATOM   1619  N   ALA A 228      16.875   4.637 -11.578  1.00 96.88           N  
ATOM   1620  CA  ALA A 228      17.516   5.934 -11.773  1.00 96.88           C  
ATOM   1621  C   ALA A 228      19.031   5.785 -11.828  1.00 96.88           C  
ATOM   1622  CB  ALA A 228      17.125   6.891 -10.648  1.00 96.88           C  
ATOM   1623  O   ALA A 228      19.703   6.449 -12.633  1.00 96.88           O  
ATOM   1624  N   MET A 229      19.562   4.910 -11.008  1.00 97.19           N  
ATOM   1625  CA  MET A 229      21.000   4.652 -11.031  1.00 97.19           C  
ATOM   1626  C   MET A 229      21.422   4.086 -12.383  1.00 97.19           C  
ATOM   1627  CB  MET A 229      21.391   3.686  -9.914  1.00 97.19           C  
ATOM   1628  O   MET A 229      22.438   4.516 -12.945  1.00 97.19           O  
ATOM   1629  CG  MET A 229      21.250   4.277  -8.516  1.00 97.19           C  
ATOM   1630  SD  MET A 229      21.516   3.031  -7.199  1.00 97.19           S  
ATOM   1631  CE  MET A 229      23.297   2.740  -7.395  1.00 97.19           C  
ATOM   1632  N   LEU A 230      20.656   3.189 -12.883  1.00 95.62           N  
ATOM   1633  CA  LEU A 230      20.984   2.574 -14.164  1.00 95.62           C  
ATOM   1634  C   LEU A 230      20.969   3.609 -15.281  1.00 95.62           C  
ATOM   1635  CB  LEU A 230      20.000   1.450 -14.484  1.00 95.62           C  
ATOM   1636  O   LEU A 230      21.844   3.604 -16.156  1.00 95.62           O  
ATOM   1637  CG  LEU A 230      20.109   0.187 -13.625  1.00 95.62           C  
ATOM   1638  CD1 LEU A 230      18.938  -0.756 -13.922  1.00 95.62           C  
ATOM   1639  CD2 LEU A 230      21.438  -0.507 -13.867  1.00 95.62           C  
ATOM   1640  N   LEU A 231      20.047   4.480 -15.211  1.00 94.81           N  
ATOM   1641  CA  LEU A 231      19.953   5.520 -16.234  1.00 94.81           C  
ATOM   1642  C   LEU A 231      21.094   6.516 -16.109  1.00 94.81           C  
ATOM   1643  CB  LEU A 231      18.609   6.250 -16.125  1.00 94.81           C  
ATOM   1644  O   LEU A 231      21.484   7.133 -17.094  1.00 94.81           O  
ATOM   1645  CG  LEU A 231      17.359   5.453 -16.531  1.00 94.81           C  
ATOM   1646  CD1 LEU A 231      16.094   6.258 -16.250  1.00 94.81           C  
ATOM   1647  CD2 LEU A 231      17.438   5.066 -18.000  1.00 94.81           C  
ATOM   1648  N   GLY A 232      21.609   6.652 -14.938  1.00 94.62           N  
ATOM   1649  CA  GLY A 232      22.688   7.594 -14.672  1.00 94.62           C  
ATOM   1650  C   GLY A 232      24.031   7.148 -15.234  1.00 94.62           C  
ATOM   1651  O   GLY A 232      24.922   7.969 -15.422  1.00 94.62           O  
ATOM   1652  N   VAL A 233      24.203   5.914 -15.578  1.00 92.94           N  
ATOM   1653  CA  VAL A 233      25.469   5.359 -16.047  1.00 92.94           C  
ATOM   1654  C   VAL A 233      25.922   6.105 -17.297  1.00 92.94           C  
ATOM   1655  CB  VAL A 233      25.344   3.848 -16.344  1.00 92.94           C  
ATOM   1656  O   VAL A 233      27.094   6.508 -17.391  1.00 92.94           O  
ATOM   1657  CG1 VAL A 233      26.594   3.340 -17.078  1.00 92.94           C  
ATOM   1658  CG2 VAL A 233      25.125   3.064 -15.055  1.00 92.94           C  
ATOM   1659  N   ALA A 234      25.000   6.375 -18.141  1.00 87.94           N  
ATOM   1660  CA  ALA A 234      25.344   7.012 -19.422  1.00 87.94           C  
ATOM   1661  C   ALA A 234      25.734   8.469 -19.219  1.00 87.94           C  
ATOM   1662  CB  ALA A 234      24.156   6.910 -20.375  1.00 87.94           C  
ATOM   1663  O   ALA A 234      26.375   9.070 -20.078  1.00 87.94           O  
ATOM   1664  N   LEU A 235      25.484   9.023 -18.031  1.00 91.12           N  
ATOM   1665  CA  LEU A 235      25.688  10.445 -17.781  1.00 91.12           C  
ATOM   1666  C   LEU A 235      26.922  10.672 -16.906  1.00 91.12           C  
ATOM   1667  CB  LEU A 235      24.453  11.055 -17.109  1.00 91.12           C  
ATOM   1668  O   LEU A 235      27.422  11.797 -16.812  1.00 91.12           O  
ATOM   1669  CG  LEU A 235      23.156  10.977 -17.891  1.00 91.12           C  
ATOM   1670  CD1 LEU A 235      22.000  11.500 -17.047  1.00 91.12           C  
ATOM   1671  CD2 LEU A 235      23.266  11.758 -19.203  1.00 91.12           C  
ATOM   1672  N   GLY A 236      27.391   9.609 -16.266  1.00 90.62           N  
ATOM   1673  CA  GLY A 236      28.547   9.727 -15.406  1.00 90.62           C  
ATOM   1674  C   GLY A 236      28.297   9.211 -14.000  1.00 90.62           C  
ATOM   1675  O   GLY A 236      27.156   9.047 -13.586  1.00 90.62           O  
ATOM   1676  N   SER A 237      29.406   8.977 -13.211  1.00 86.88           N  
ATOM   1677  CA  SER A 237      29.375   8.328 -11.898  1.00 86.88           C  
ATOM   1678  C   SER A 237      28.578   9.164 -10.898  1.00 86.88           C  
ATOM   1679  CB  SER A 237      30.781   8.094 -11.375  1.00 86.88           C  
ATOM   1680  O   SER A 237      27.891   8.609 -10.039  1.00 86.88           O  
ATOM   1681  OG  SER A 237      31.484   9.328 -11.219  1.00 86.88           O  
ATOM   1682  N   GLN A 238      28.625  10.469 -11.008  1.00 89.38           N  
ATOM   1683  CA  GLN A 238      27.922  11.344 -10.078  1.00 89.38           C  
ATOM   1684  C   GLN A 238      26.406  11.172 -10.203  1.00 89.38           C  
ATOM   1685  CB  GLN A 238      28.312  12.805 -10.312  1.00 89.38           C  
ATOM   1686  O   GLN A 238      25.672  11.352  -9.227  1.00 89.38           O  
ATOM   1687  CG  GLN A 238      27.891  13.336 -11.680  1.00 89.38           C  
ATOM   1688  CD  GLN A 238      28.969  14.188 -12.320  1.00 89.38           C  
ATOM   1689  NE2 GLN A 238      28.562  15.023 -13.273  1.00 89.38           N  
ATOM   1690  OE1 GLN A 238      30.141  14.102 -11.969  1.00 89.38           O  
ATOM   1691  N   TYR A 239      25.906  10.789 -11.352  1.00 93.12           N  
ATOM   1692  CA  TYR A 239      24.484  10.648 -11.617  1.00 93.12           C  
ATOM   1693  C   TYR A 239      23.984   9.258 -11.219  1.00 93.12           C  
ATOM   1694  CB  TYR A 239      24.172  10.898 -13.102  1.00 93.12           C  
ATOM   1695  O   TYR A 239      22.781   9.062 -11.000  1.00 93.12           O  
ATOM   1696  CG  TYR A 239      24.484  12.305 -13.547  1.00 93.12           C  
ATOM   1697  CD1 TYR A 239      23.625  13.359 -13.250  1.00 93.12           C  
ATOM   1698  CD2 TYR A 239      25.641  12.586 -14.281  1.00 93.12           C  
ATOM   1699  CE1 TYR A 239      23.906  14.656 -13.664  1.00 93.12           C  
ATOM   1700  CE2 TYR A 239      25.922  13.883 -14.695  1.00 93.12           C  
ATOM   1701  OH  TYR A 239      25.328  16.188 -14.797  1.00 93.12           O  
ATOM   1702  CZ  TYR A 239      25.047  14.906 -14.383  1.00 93.12           C  
ATOM   1703  N   VAL A 240      24.922   8.391 -11.086  1.00 94.31           N  
ATOM   1704  CA  VAL A 240      24.609   7.059 -10.586  1.00 94.31           C  
ATOM   1705  C   VAL A 240      24.328   7.117  -9.086  1.00 94.31           C  
ATOM   1706  CB  VAL A 240      25.750   6.062 -10.875  1.00 94.31           C  
ATOM   1707  O   VAL A 240      23.422   6.441  -8.594  1.00 94.31           O  
ATOM   1708  CG1 VAL A 240      25.484   4.723 -10.180  1.00 94.31           C  
ATOM   1709  CG2 VAL A 240      25.922   5.863 -12.383  1.00 94.31           C  
ATOM   1710  N   GLU A 241      25.016   7.984  -8.414  1.00 93.62           N  
ATOM   1711  CA  GLU A 241      24.953   8.039  -6.957  1.00 93.62           C  
ATOM   1712  C   GLU A 241      23.922   9.047  -6.484  1.00 93.62           C  
ATOM   1713  CB  GLU A 241      26.328   8.398  -6.375  1.00 93.62           C  
ATOM   1714  O   GLU A 241      23.500   9.031  -5.324  1.00 93.62           O  
ATOM   1715  CG  GLU A 241      27.391   7.340  -6.621  1.00 93.62           C  
ATOM   1716  CD  GLU A 241      28.766   7.719  -6.066  1.00 93.62           C  
ATOM   1717  OE1 GLU A 241      29.703   6.895  -6.145  1.00 93.62           O  
ATOM   1718  OE2 GLU A 241      28.891   8.852  -5.543  1.00 93.62           O  
ATOM   1719  N   LEU A 242      23.469   9.867  -7.305  1.00 94.38           N  
ATOM   1720  CA  LEU A 242      22.547  10.953  -6.977  1.00 94.38           C  
ATOM   1721  C   LEU A 242      21.266  10.398  -6.383  1.00 94.38           C  
ATOM   1722  CB  LEU A 242      22.234  11.781  -8.227  1.00 94.38           C  
ATOM   1723  O   LEU A 242      20.766  10.906  -5.371  1.00 94.38           O  
ATOM   1724  CG  LEU A 242      21.250  12.938  -8.039  1.00 94.38           C  
ATOM   1725  CD1 LEU A 242      21.781  13.922  -7.000  1.00 94.38           C  
ATOM   1726  CD2 LEU A 242      21.000  13.641  -9.367  1.00 94.38           C  
ATOM   1727  N   PRO A 243      20.625   9.453  -6.941  1.00 96.75           N  
ATOM   1728  CA  PRO A 243      19.406   8.914  -6.352  1.00 96.75           C  
ATOM   1729  C   PRO A 243      19.594   8.445  -4.910  1.00 96.75           C  
ATOM   1730  CB  PRO A 243      19.047   7.742  -7.270  1.00 96.75           C  
ATOM   1731  O   PRO A 243      18.656   8.516  -4.105  1.00 96.75           O  
ATOM   1732  CG  PRO A 243      19.656   8.102  -8.594  1.00 96.75           C  
ATOM   1733  CD  PRO A 243      20.953   8.805  -8.352  1.00 96.75           C  
ATOM   1734  N   LEU A 244      20.719   7.945  -4.547  1.00 96.69           N  
ATOM   1735  CA  LEU A 244      21.000   7.523  -3.182  1.00 96.69           C  
ATOM   1736  C   LEU A 244      21.000   8.719  -2.234  1.00 96.69           C  
ATOM   1737  CB  LEU A 244      22.359   6.812  -3.117  1.00 96.69           C  
ATOM   1738  O   LEU A 244      20.516   8.617  -1.104  1.00 96.69           O  
ATOM   1739  CG  LEU A 244      22.469   5.496  -3.891  1.00 96.69           C  
ATOM   1740  CD1 LEU A 244      23.875   4.914  -3.752  1.00 96.69           C  
ATOM   1741  CD2 LEU A 244      21.422   4.500  -3.402  1.00 96.69           C  
ATOM   1742  N   LEU A 245      21.484   9.797  -2.736  1.00 95.12           N  
ATOM   1743  CA  LEU A 245      21.500  11.016  -1.937  1.00 95.12           C  
ATOM   1744  C   LEU A 245      20.078  11.531  -1.705  1.00 95.12           C  
ATOM   1745  CB  LEU A 245      22.344  12.094  -2.621  1.00 95.12           C  
ATOM   1746  O   LEU A 245      19.734  11.914  -0.586  1.00 95.12           O  
ATOM   1747  CG  LEU A 245      22.484  13.422  -1.871  1.00 95.12           C  
ATOM   1748  CD1 LEU A 245      23.266  13.211  -0.580  1.00 95.12           C  
ATOM   1749  CD2 LEU A 245      23.172  14.461  -2.754  1.00 95.12           C  
ATOM   1750  N   ILE A 246      19.328  11.586  -2.746  1.00 96.94           N  
ATOM   1751  CA  ILE A 246      17.938  12.031  -2.648  1.00 96.94           C  
ATOM   1752  C   ILE A 246      17.188  11.148  -1.661  1.00 96.94           C  
ATOM   1753  CB  ILE A 246      17.250  12.016  -4.027  1.00 96.94           C  
ATOM   1754  O   ILE A 246      16.484  11.648  -0.780  1.00 96.94           O  
ATOM   1755  CG1 ILE A 246      17.875  13.062  -4.957  1.00 96.94           C  
ATOM   1756  CG2 ILE A 246      15.742  12.258  -3.873  1.00 96.94           C  
ATOM   1757  CD1 ILE A 246      17.328  13.031  -6.379  1.00 96.94           C  
ATOM   1758  N   ALA A 247      17.391   9.875  -1.801  1.00 97.69           N  
ATOM   1759  CA  ALA A 247      16.734   8.922  -0.911  1.00 97.69           C  
ATOM   1760  C   ALA A 247      17.188   9.125   0.534  1.00 97.69           C  
ATOM   1761  CB  ALA A 247      17.016   7.492  -1.359  1.00 97.69           C  
ATOM   1762  O   ALA A 247      16.375   9.055   1.459  1.00 97.69           O  
ATOM   1763  N   SER A 248      18.422   9.367   0.735  1.00 97.81           N  
ATOM   1764  CA  SER A 248      18.984   9.578   2.068  1.00 97.81           C  
ATOM   1765  C   SER A 248      18.406  10.828   2.717  1.00 97.81           C  
ATOM   1766  CB  SER A 248      20.500   9.695   2.004  1.00 97.81           C  
ATOM   1767  O   SER A 248      17.984  10.797   3.875  1.00 97.81           O  
ATOM   1768  OG  SER A 248      21.078   8.484   1.529  1.00 97.81           O  
ATOM   1769  N   MET A 249      18.344  11.906   1.952  1.00 97.19           N  
ATOM   1770  CA  MET A 249      17.781  13.148   2.473  1.00 97.19           C  
ATOM   1771  C   MET A 249      16.297  12.984   2.768  1.00 97.19           C  
ATOM   1772  CB  MET A 249      18.000  14.297   1.481  1.00 97.19           C  
ATOM   1773  O   MET A 249      15.797  13.516   3.762  1.00 97.19           O  
ATOM   1774  CG  MET A 249      19.453  14.711   1.328  1.00 97.19           C  
ATOM   1775  SD  MET A 249      20.250  15.094   2.936  1.00 97.19           S  
ATOM   1776  CE  MET A 249      19.375  16.625   3.371  1.00 97.19           C  
ATOM   1777  N   GLY A 250      15.664  12.312   1.888  1.00 97.56           N  
ATOM   1778  CA  GLY A 250      14.258  12.023   2.121  1.00 97.56           C  
ATOM   1779  C   GLY A 250      14.016  11.219   3.381  1.00 97.56           C  
ATOM   1780  O   GLY A 250      13.078  11.492   4.137  1.00 97.56           O  
ATOM   1781  N   ALA A 251      14.836  10.211   3.570  1.00 98.00           N  
ATOM   1782  CA  ALA A 251      14.727   9.367   4.758  1.00 98.00           C  
ATOM   1783  C   ALA A 251      14.906  10.188   6.031  1.00 98.00           C  
ATOM   1784  CB  ALA A 251      15.758   8.242   4.707  1.00 98.00           C  
ATOM   1785  O   ALA A 251      14.141  10.039   6.988  1.00 98.00           O  
ATOM   1786  N   LEU A 252      15.867  11.055   6.090  1.00 98.06           N  
ATOM   1787  CA  LEU A 252      16.094  11.930   7.238  1.00 98.06           C  
ATOM   1788  C   LEU A 252      14.906  12.859   7.453  1.00 98.06           C  
ATOM   1789  CB  LEU A 252      17.375  12.742   7.047  1.00 98.06           C  
ATOM   1790  O   LEU A 252      14.461  13.047   8.586  1.00 98.06           O  
ATOM   1791  CG  LEU A 252      18.688  11.969   7.094  1.00 98.06           C  
ATOM   1792  CD1 LEU A 252      19.859  12.875   6.723  1.00 98.06           C  
ATOM   1793  CD2 LEU A 252      18.906  11.352   8.477  1.00 98.06           C  
ATOM   1794  N   ALA A 253      14.469  13.391   6.328  1.00 97.88           N  
ATOM   1795  CA  ALA A 253      13.312  14.289   6.383  1.00 97.88           C  
ATOM   1796  C   ALA A 253      12.086  13.570   6.926  1.00 97.88           C  
ATOM   1797  CB  ALA A 253      13.023  14.867   4.996  1.00 97.88           C  
ATOM   1798  O   ALA A 253      11.344  14.125   7.742  1.00 97.88           O  
ATOM   1799  N   GLY A 254      11.883  12.383   6.438  1.00 97.12           N  
ATOM   1800  CA  GLY A 254      10.773  11.586   6.926  1.00 97.12           C  
ATOM   1801  C   GLY A 254      10.844  11.312   8.414  1.00 97.12           C  
ATOM   1802  O   GLY A 254       9.836  11.422   9.117  1.00 97.12           O  
ATOM   1803  N   ALA A 255      12.016  10.961   8.898  1.00 97.25           N  
ATOM   1804  CA  ALA A 255      12.211  10.727  10.320  1.00 97.25           C  
ATOM   1805  C   ALA A 255      11.906  11.992  11.125  1.00 97.25           C  
ATOM   1806  CB  ALA A 255      13.641  10.266  10.594  1.00 97.25           C  
ATOM   1807  O   ALA A 255      11.219  11.930  12.156  1.00 97.25           O  
ATOM   1808  N   ALA A 256      12.312  13.070  10.641  1.00 97.44           N  
ATOM   1809  CA  ALA A 256      12.055  14.352  11.297  1.00 97.44           C  
ATOM   1810  C   ALA A 256      10.578  14.719  11.211  1.00 97.44           C  
ATOM   1811  CB  ALA A 256      12.906  15.453  10.672  1.00 97.44           C  
ATOM   1812  O   ALA A 256       9.992  15.203  12.188  1.00 97.44           O  
ATOM   1813  N   GLY A 257       9.984  14.445  10.062  1.00 96.75           N  
ATOM   1814  CA  GLY A 257       8.586  14.789   9.828  1.00 96.75           C  
ATOM   1815  C   GLY A 257       7.641  14.102  10.797  1.00 96.75           C  
ATOM   1816  O   GLY A 257       6.641  14.688  11.211  1.00 96.75           O  
ATOM   1817  N   VAL A 258       7.969  12.914  11.219  1.00 95.31           N  
ATOM   1818  CA  VAL A 258       7.121  12.133  12.117  1.00 95.31           C  
ATOM   1819  C   VAL A 258       6.938  12.891  13.430  1.00 95.31           C  
ATOM   1820  CB  VAL A 258       7.711  10.734  12.383  1.00 95.31           C  
ATOM   1821  O   VAL A 258       5.844  12.898  14.008  1.00 95.31           O  
ATOM   1822  CG1 VAL A 258       6.969  10.047  13.531  1.00 95.31           C  
ATOM   1823  CG2 VAL A 258       7.652   9.883  11.117  1.00 95.31           C  
ATOM   1824  N   PHE A 259       7.934  13.602  13.859  1.00 94.56           N  
ATOM   1825  CA  PHE A 259       7.918  14.289  15.141  1.00 94.56           C  
ATOM   1826  C   PHE A 259       7.133  15.594  15.047  1.00 94.56           C  
ATOM   1827  CB  PHE A 259       9.344  14.570  15.625  1.00 94.56           C  
ATOM   1828  O   PHE A 259       6.824  16.219  16.062  1.00 94.56           O  
ATOM   1829  CG  PHE A 259      10.117  13.336  15.992  1.00 94.56           C  
ATOM   1830  CD1 PHE A 259       9.891  12.703  17.219  1.00 94.56           C  
ATOM   1831  CD2 PHE A 259      11.062  12.805  15.125  1.00 94.56           C  
ATOM   1832  CE1 PHE A 259      10.602  11.555  17.562  1.00 94.56           C  
ATOM   1833  CE2 PHE A 259      11.773  11.656  15.469  1.00 94.56           C  
ATOM   1834  CZ  PHE A 259      11.547  11.031  16.688  1.00 94.56           C  
ATOM   1835  N   PHE A 260       6.730  15.945  13.844  1.00 95.44           N  
ATOM   1836  CA  PHE A 260       5.949  17.156  13.648  1.00 95.44           C  
ATOM   1837  C   PHE A 260       4.457  16.859  13.617  1.00 95.44           C  
ATOM   1838  CB  PHE A 260       6.367  17.859  12.352  1.00 95.44           C  
ATOM   1839  O   PHE A 260       3.631  17.766  13.523  1.00 95.44           O  
ATOM   1840  CG  PHE A 260       7.617  18.688  12.477  1.00 95.44           C  
ATOM   1841  CD1 PHE A 260       7.551  20.031  12.836  1.00 95.44           C  
ATOM   1842  CD2 PHE A 260       8.867  18.125  12.250  1.00 95.44           C  
ATOM   1843  CE1 PHE A 260       8.711  20.797  12.953  1.00 95.44           C  
ATOM   1844  CE2 PHE A 260      10.023  18.875  12.367  1.00 95.44           C  
ATOM   1845  CZ  PHE A 260       9.945  20.219  12.719  1.00 95.44           C  
ATOM   1846  N   VAL A 261       4.121  15.531  13.641  1.00 93.38           N  
ATOM   1847  CA  VAL A 261       2.711  15.156  13.695  1.00 93.38           C  
ATOM   1848  C   VAL A 261       2.182  15.336  15.109  1.00 93.38           C  
ATOM   1849  CB  VAL A 261       2.496  13.695  13.227  1.00 93.38           C  
ATOM   1850  O   VAL A 261       2.398  14.484  15.977  1.00 93.38           O  
ATOM   1851  CG1 VAL A 261       1.014  13.328  13.273  1.00 93.38           C  
ATOM   1852  CG2 VAL A 261       3.051  13.500  11.812  1.00 93.38           C  
ATOM   1853  N   ARG A 262       1.535  16.578  15.344  1.00 90.06           N  
ATOM   1854  CA  ARG A 262       0.996  16.922  16.656  1.00 90.06           C  
ATOM   1855  C   ARG A 262      -0.389  17.547  16.516  1.00 90.06           C  
ATOM   1856  CB  ARG A 262       1.938  17.891  17.375  1.00 90.06           C  
ATOM   1857  O   ARG A 262      -0.630  18.359  15.617  1.00 90.06           O  
ATOM   1858  CG  ARG A 262       3.277  17.266  17.750  1.00 90.06           C  
ATOM   1859  CD  ARG A 262       4.141  18.234  18.547  1.00 90.06           C  
ATOM   1860  NE  ARG A 262       5.445  17.656  18.859  1.00 90.06           N  
ATOM   1861  NH1 ARG A 262       6.289  19.578  19.828  1.00 90.06           N  
ATOM   1862  NH2 ARG A 262       7.586  17.703  19.703  1.00 90.06           N  
ATOM   1863  CZ  ARG A 262       6.438  18.312  19.469  1.00 90.06           C  
ATOM   1864  N   LEU A 263      -1.223  17.000  17.453  1.00 90.06           N  
ATOM   1865  CA  LEU A 263      -2.572  17.547  17.453  1.00 90.06           C  
ATOM   1866  C   LEU A 263      -2.582  18.969  18.031  1.00 90.06           C  
ATOM   1867  CB  LEU A 263      -3.520  16.656  18.250  1.00 90.06           C  
ATOM   1868  O   LEU A 263      -2.098  19.172  19.156  1.00 90.06           O  
ATOM   1869  CG  LEU A 263      -5.016  16.891  18.031  1.00 90.06           C  
ATOM   1870  CD1 LEU A 263      -5.410  16.516  16.609  1.00 90.06           C  
ATOM   1871  CD2 LEU A 263      -5.832  16.078  19.047  1.00 90.06           C  
ATOM   1872  N   GLY A 264      -3.008  19.969  17.203  1.00 84.06           N  
ATOM   1873  CA  GLY A 264      -3.102  21.344  17.672  1.00 84.06           C  
ATOM   1874  C   GLY A 264      -4.426  21.672  18.328  1.00 84.06           C  
ATOM   1875  O   GLY A 264      -5.160  20.766  18.734  1.00 84.06           O  
ATOM   1876  N   SER A 265      -4.746  22.922  18.469  1.00 80.56           N  
ATOM   1877  CA  SER A 265      -5.906  23.453  19.172  1.00 80.56           C  
ATOM   1878  C   SER A 265      -7.195  23.156  18.422  1.00 80.56           C  
ATOM   1879  CB  SER A 265      -5.770  24.953  19.391  1.00 80.56           C  
ATOM   1880  O   SER A 265      -8.258  23.000  19.031  1.00 80.56           O  
ATOM   1881  OG  SER A 265      -5.570  25.625  18.172  1.00 80.56           O  
ATOM   1882  N   SER A 266      -7.098  23.047  17.094  1.00 77.94           N  
ATOM   1883  CA  SER A 266      -8.258  22.844  16.234  1.00 77.94           C  
ATOM   1884  C   SER A 266      -8.797  21.422  16.359  1.00 77.94           C  
ATOM   1885  CB  SER A 266      -7.898  23.141  14.773  1.00 77.94           C  
ATOM   1886  O   SER A 266      -9.922  21.141  15.953  1.00 77.94           O  
ATOM   1887  OG  SER A 266      -6.973  22.188  14.281  1.00 77.94           O  
ATOM   1888  N   LYS A 267      -8.102  20.453  17.047  1.00 82.75           N  
ATOM   1889  CA  LYS A 267      -8.422  19.047  17.234  1.00 82.75           C  
ATOM   1890  C   LYS A 267      -8.727  18.359  15.914  1.00 82.75           C  
ATOM   1891  CB  LYS A 267      -9.609  18.891  18.188  1.00 82.75           C  
ATOM   1892  O   LYS A 267      -9.484  17.375  15.867  1.00 82.75           O  
ATOM   1893  CG  LYS A 267      -9.312  19.297  19.625  1.00 82.75           C  
ATOM   1894  CD  LYS A 267     -10.438  18.906  20.562  1.00 82.75           C  
ATOM   1895  CE  LYS A 267     -10.133  19.297  22.016  1.00 82.75           C  
ATOM   1896  NZ  LYS A 267     -11.203  18.844  22.953  1.00 82.75           N  
ATOM   1897  N   ASN A 268      -8.211  18.969  14.781  1.00 90.12           N  
ATOM   1898  CA  ASN A 268      -8.328  18.328  13.477  1.00 90.12           C  
ATOM   1899  C   ASN A 268      -7.211  17.328  13.234  1.00 90.12           C  
ATOM   1900  CB  ASN A 268      -8.344  19.391  12.367  1.00 90.12           C  
ATOM   1901  O   ASN A 268      -6.055  17.703  13.039  1.00 90.12           O  
ATOM   1902  CG  ASN A 268      -8.805  18.828  11.031  1.00 90.12           C  
ATOM   1903  ND2 ASN A 268      -9.500  19.641  10.258  1.00 90.12           N  
ATOM   1904  OD1 ASN A 268      -8.531  17.672  10.703  1.00 90.12           O  
ATOM   1905  N   ILE A 269      -7.598  16.062  13.148  1.00 92.81           N  
ATOM   1906  CA  ILE A 269      -6.656  14.945  13.109  1.00 92.81           C  
ATOM   1907  C   ILE A 269      -5.930  14.938  11.766  1.00 92.81           C  
ATOM   1908  CB  ILE A 269      -7.371  13.594  13.344  1.00 92.81           C  
ATOM   1909  O   ILE A 269      -4.711  14.758  11.711  1.00 92.81           O  
ATOM   1910  CG1 ILE A 269      -8.008  13.562  14.734  1.00 92.81           C  
ATOM   1911  CG2 ILE A 269      -6.395  12.430  13.156  1.00 92.81           C  
ATOM   1912  CD1 ILE A 269      -8.922  12.367  14.969  1.00 92.81           C  
ATOM   1913  N   MET A 270      -6.703  15.188  10.641  1.00 91.25           N  
ATOM   1914  CA  MET A 270      -6.125  15.164   9.305  1.00 91.25           C  
ATOM   1915  C   MET A 270      -5.074  16.266   9.141  1.00 91.25           C  
ATOM   1916  CB  MET A 270      -7.215  15.320   8.242  1.00 91.25           C  
ATOM   1917  O   MET A 270      -4.016  16.031   8.555  1.00 91.25           O  
ATOM   1918  CG  MET A 270      -8.008  14.055   7.980  1.00 91.25           C  
ATOM   1919  SD  MET A 270      -6.938  12.625   7.578  1.00 91.25           S  
ATOM   1920  CE  MET A 270      -6.266  13.164   5.980  1.00 91.25           C  
ATOM   1921  N   ARG A 271      -5.312  17.453   9.633  1.00 91.94           N  
ATOM   1922  CA  ARG A 271      -4.367  18.562   9.539  1.00 91.94           C  
ATOM   1923  C   ARG A 271      -3.076  18.250  10.289  1.00 91.94           C  
ATOM   1924  CB  ARG A 271      -4.988  19.844  10.086  1.00 91.94           C  
ATOM   1925  O   ARG A 271      -1.986  18.609   9.844  1.00 91.94           O  
ATOM   1926  CG  ARG A 271      -6.008  20.484   9.148  1.00 91.94           C  
ATOM   1927  CD  ARG A 271      -6.508  21.812   9.688  1.00 91.94           C  
ATOM   1928  NE  ARG A 271      -7.539  22.391   8.828  1.00 91.94           N  
ATOM   1929  NH1 ARG A 271      -7.988  24.188  10.211  1.00 91.94           N  
ATOM   1930  NH2 ARG A 271      -9.141  23.922   8.242  1.00 91.94           N  
ATOM   1931  CZ  ARG A 271      -8.219  23.500   9.094  1.00 91.94           C  
ATOM   1932  N   ALA A 272      -3.219  17.578  11.414  1.00 94.44           N  
ATOM   1933  CA  ALA A 272      -2.047  17.172  12.180  1.00 94.44           C  
ATOM   1934  C   ALA A 272      -1.164  16.219  11.375  1.00 94.44           C  
ATOM   1935  CB  ALA A 272      -2.475  16.500  13.492  1.00 94.44           C  
ATOM   1936  O   ALA A 272       0.059  16.375  11.336  1.00 94.44           O  
ATOM   1937  N   LEU A 273      -1.776  15.281  10.727  1.00 94.69           N  
ATOM   1938  CA  LEU A 273      -1.031  14.312   9.930  1.00 94.69           C  
ATOM   1939  C   LEU A 273      -0.357  15.000   8.742  1.00 94.69           C  
ATOM   1940  CB  LEU A 273      -1.958  13.203   9.430  1.00 94.69           C  
ATOM   1941  O   LEU A 273       0.809  14.727   8.445  1.00 94.69           O  
ATOM   1942  CG  LEU A 273      -2.570  12.305  10.500  1.00 94.69           C  
ATOM   1943  CD1 LEU A 273      -3.521  11.289   9.867  1.00 94.69           C  
ATOM   1944  CD2 LEU A 273      -1.476  11.586  11.289  1.00 94.69           C  
ATOM   1945  N   TYR A 274      -0.979  15.992   8.141  1.00 94.06           N  
ATOM   1946  CA  TYR A 274      -0.435  16.688   6.984  1.00 94.06           C  
ATOM   1947  C   TYR A 274       0.718  17.594   7.391  1.00 94.06           C  
ATOM   1948  CB  TYR A 274      -1.527  17.516   6.289  1.00 94.06           C  
ATOM   1949  O   TYR A 274       1.629  17.844   6.598  1.00 94.06           O  
ATOM   1950  CG  TYR A 274      -2.402  16.688   5.367  1.00 94.06           C  
ATOM   1951  CD1 TYR A 274      -2.078  15.375   5.051  1.00 94.06           C  
ATOM   1952  CD2 TYR A 274      -3.553  17.234   4.809  1.00 94.06           C  
ATOM   1953  CE1 TYR A 274      -2.879  14.625   4.199  1.00 94.06           C  
ATOM   1954  CE2 TYR A 274      -4.363  16.500   3.957  1.00 94.06           C  
ATOM   1955  OH  TYR A 274      -4.816  14.445   2.816  1.00 94.06           O  
ATOM   1956  CZ  TYR A 274      -4.020  15.188   3.660  1.00 94.06           C  
ATOM   1957  N   LYS A 275       0.593  18.078   8.570  1.00 95.56           N  
ATOM   1958  CA  LYS A 275       1.704  18.875   9.070  1.00 95.56           C  
ATOM   1959  C   LYS A 275       3.016  18.094   9.016  1.00 95.56           C  
ATOM   1960  CB  LYS A 275       1.430  19.344  10.500  1.00 95.56           C  
ATOM   1961  O   LYS A 275       4.055  18.656   8.641  1.00 95.56           O  
ATOM   1962  CG  LYS A 275       0.462  20.516  10.602  1.00 95.56           C  
ATOM   1963  CD  LYS A 275       0.289  20.984  12.039  1.00 95.56           C  
ATOM   1964  CE  LYS A 275      -0.755  22.078  12.148  1.00 95.56           C  
ATOM   1965  NZ  LYS A 275      -0.987  22.484  13.570  1.00 95.56           N  
ATOM   1966  N   GLY A 276       2.920  16.859   9.391  1.00 96.25           N  
ATOM   1967  CA  GLY A 276       4.098  16.016   9.328  1.00 96.25           C  
ATOM   1968  C   GLY A 276       4.609  15.805   7.914  1.00 96.25           C  
ATOM   1969  O   GLY A 276       5.812  15.906   7.660  1.00 96.25           O  
ATOM   1970  N   VAL A 277       3.752  15.594   7.023  1.00 96.50           N  
ATOM   1971  CA  VAL A 277       4.117  15.352   5.633  1.00 96.50           C  
ATOM   1972  C   VAL A 277       4.715  16.625   5.031  1.00 96.50           C  
ATOM   1973  CB  VAL A 277       2.904  14.891   4.797  1.00 96.50           C  
ATOM   1974  O   VAL A 277       5.754  16.578   4.363  1.00 96.50           O  
ATOM   1975  CG1 VAL A 277       3.271  14.789   3.318  1.00 96.50           C  
ATOM   1976  CG2 VAL A 277       2.385  13.547   5.312  1.00 96.50           C  
ATOM   1977  N   ILE A 278       4.109  17.734   5.293  1.00 97.56           N  
ATOM   1978  CA  ILE A 278       4.566  19.016   4.762  1.00 97.56           C  
ATOM   1979  C   ILE A 278       5.953  19.328   5.312  1.00 97.56           C  
ATOM   1980  CB  ILE A 278       3.578  20.156   5.102  1.00 97.56           C  
ATOM   1981  O   ILE A 278       6.836  19.781   4.574  1.00 97.56           O  
ATOM   1982  CG1 ILE A 278       2.271  19.984   4.316  1.00 97.56           C  
ATOM   1983  CG2 ILE A 278       4.211  21.516   4.812  1.00 97.56           C  
ATOM   1984  CD1 ILE A 278       1.148  20.906   4.773  1.00 97.56           C  
ATOM   1985  N   ALA A 279       6.098  19.109   6.551  1.00 97.69           N  
ATOM   1986  CA  ALA A 279       7.410  19.328   7.160  1.00 97.69           C  
ATOM   1987  C   ALA A 279       8.469  18.453   6.492  1.00 97.69           C  
ATOM   1988  CB  ALA A 279       7.355  19.031   8.656  1.00 97.69           C  
ATOM   1989  O   ALA A 279       9.555  18.938   6.152  1.00 97.69           O  
ATOM   1990  N   ALA A 280       8.172  17.219   6.320  1.00 97.88           N  
ATOM   1991  CA  ALA A 280       9.109  16.312   5.680  1.00 97.88           C  
ATOM   1992  C   ALA A 280       9.438  16.750   4.258  1.00 97.88           C  
ATOM   1993  CB  ALA A 280       8.547  14.883   5.672  1.00 97.88           C  
ATOM   1994  O   ALA A 280      10.594  16.734   3.844  1.00 97.88           O  
ATOM   1995  N   ALA A 281       8.445  17.188   3.549  1.00 97.81           N  
ATOM   1996  CA  ALA A 281       8.625  17.641   2.174  1.00 97.81           C  
ATOM   1997  C   ALA A 281       9.547  18.859   2.117  1.00 97.81           C  
ATOM   1998  CB  ALA A 281       7.273  17.969   1.543  1.00 97.81           C  
ATOM   1999  O   ALA A 281      10.477  18.891   1.309  1.00 97.81           O  
ATOM   2000  N   LEU A 282       9.320  19.812   2.975  1.00 97.69           N  
ATOM   2001  CA  LEU A 282      10.117  21.031   2.998  1.00 97.69           C  
ATOM   2002  C   LEU A 282      11.562  20.719   3.402  1.00 97.69           C  
ATOM   2003  CB  LEU A 282       9.516  22.047   3.961  1.00 97.69           C  
ATOM   2004  O   LEU A 282      12.500  21.234   2.791  1.00 97.69           O  
ATOM   2005  CG  LEU A 282       8.180  22.672   3.541  1.00 97.69           C  
ATOM   2006  CD1 LEU A 282       7.684  23.641   4.609  1.00 97.69           C  
ATOM   2007  CD2 LEU A 282       8.312  23.375   2.195  1.00 97.69           C  
ATOM   2008  N   ILE A 283      11.664  19.875   4.422  1.00 97.62           N  
ATOM   2009  CA  ILE A 283      12.992  19.500   4.891  1.00 97.62           C  
ATOM   2010  C   ILE A 283      13.734  18.750   3.787  1.00 97.62           C  
ATOM   2011  CB  ILE A 283      12.906  18.625   6.164  1.00 97.62           C  
ATOM   2012  O   ILE A 283      14.930  18.969   3.572  1.00 97.62           O  
ATOM   2013  CG1 ILE A 283      12.352  19.438   7.336  1.00 97.62           C  
ATOM   2014  CG2 ILE A 283      14.281  18.031   6.508  1.00 97.62           C  
ATOM   2015  CD1 ILE A 283      12.055  18.625   8.586  1.00 97.62           C  
ATOM   2016  N   ALA A 284      13.047  17.875   3.115  1.00 97.12           N  
ATOM   2017  CA  ALA A 284      13.664  17.141   2.002  1.00 97.12           C  
ATOM   2018  C   ALA A 284      14.148  18.109   0.922  1.00 97.12           C  
ATOM   2019  CB  ALA A 284      12.672  16.141   1.413  1.00 97.12           C  
ATOM   2020  O   ALA A 284      15.266  17.984   0.427  1.00 97.12           O  
ATOM   2021  N   LEU A 285      13.336  19.125   0.548  1.00 95.38           N  
ATOM   2022  CA  LEU A 285      13.695  20.094  -0.477  1.00 95.38           C  
ATOM   2023  C   LEU A 285      14.938  20.875  -0.069  1.00 95.38           C  
ATOM   2024  CB  LEU A 285      12.531  21.047  -0.735  1.00 95.38           C  
ATOM   2025  O   LEU A 285      15.820  21.109  -0.890  1.00 95.38           O  
ATOM   2026  CG  LEU A 285      11.398  20.516  -1.620  1.00 95.38           C  
ATOM   2027  CD1 LEU A 285      10.258  21.531  -1.677  1.00 95.38           C  
ATOM   2028  CD2 LEU A 285      11.914  20.219  -3.021  1.00 95.38           C  
ATOM   2029  N   ILE A 286      14.930  21.219   1.207  1.00 94.62           N  
ATOM   2030  CA  ILE A 286      16.094  21.938   1.730  1.00 94.62           C  
ATOM   2031  C   ILE A 286      17.328  21.047   1.635  1.00 94.62           C  
ATOM   2032  CB  ILE A 286      15.859  22.391   3.191  1.00 94.62           C  
ATOM   2033  O   ILE A 286      18.391  21.516   1.227  1.00 94.62           O  
ATOM   2034  CG1 ILE A 286      14.766  23.453   3.258  1.00 94.62           C  
ATOM   2035  CG2 ILE A 286      17.172  22.906   3.805  1.00 94.62           C  
ATOM   2036  CD1 ILE A 286      14.320  23.812   4.672  1.00 94.62           C  
ATOM   2037  N   GLY A 287      17.094  19.812   1.967  1.00 94.12           N  
ATOM   2038  CA  GLY A 287      18.188  18.859   1.853  1.00 94.12           C  
ATOM   2039  C   GLY A 287      18.688  18.688   0.429  1.00 94.12           C  
ATOM   2040  O   GLY A 287      19.891  18.641   0.189  1.00 94.12           O  
ATOM   2041  N   PHE A 288      17.734  18.562  -0.506  1.00 93.31           N  
ATOM   2042  CA  PHE A 288      18.094  18.453  -1.913  1.00 93.31           C  
ATOM   2043  C   PHE A 288      18.922  19.656  -2.357  1.00 93.31           C  
ATOM   2044  CB  PHE A 288      16.844  18.328  -2.787  1.00 93.31           C  
ATOM   2045  O   PHE A 288      19.922  19.500  -3.061  1.00 93.31           O  
ATOM   2046  CG  PHE A 288      16.000  17.109  -2.471  1.00 93.31           C  
ATOM   2047  CD1 PHE A 288      16.547  16.031  -1.789  1.00 93.31           C  
ATOM   2048  CD2 PHE A 288      14.672  17.062  -2.857  1.00 93.31           C  
ATOM   2049  CE1 PHE A 288      15.773  14.914  -1.495  1.00 93.31           C  
ATOM   2050  CE2 PHE A 288      13.891  15.945  -2.568  1.00 93.31           C  
ATOM   2051  CZ  PHE A 288      14.445  14.867  -1.888  1.00 93.31           C  
ATOM   2052  N   TYR A 289      18.484  20.859  -1.981  1.00 91.19           N  
ATOM   2053  CA  TYR A 289      19.156  22.109  -2.346  1.00 91.19           C  
ATOM   2054  C   TYR A 289      20.578  22.156  -1.805  1.00 91.19           C  
ATOM   2055  CB  TYR A 289      18.359  23.312  -1.820  1.00 91.19           C  
ATOM   2056  O   TYR A 289      21.500  22.562  -2.508  1.00 91.19           O  
ATOM   2057  CG  TYR A 289      19.031  24.641  -2.072  1.00 91.19           C  
ATOM   2058  CD1 TYR A 289      19.688  25.312  -1.051  1.00 91.19           C  
ATOM   2059  CD2 TYR A 289      18.984  25.219  -3.332  1.00 91.19           C  
ATOM   2060  CE1 TYR A 289      20.312  26.531  -1.277  1.00 91.19           C  
ATOM   2061  CE2 TYR A 289      19.594  26.453  -3.570  1.00 91.19           C  
ATOM   2062  OH  TYR A 289      20.859  28.312  -2.770  1.00 91.19           O  
ATOM   2063  CZ  TYR A 289      20.266  27.094  -2.539  1.00 91.19           C  
ATOM   2064  N   ALA A 290      20.766  21.766  -0.562  1.00 87.62           N  
ATOM   2065  CA  ALA A 290      22.062  21.812   0.093  1.00 87.62           C  
ATOM   2066  C   ALA A 290      23.094  20.969  -0.653  1.00 87.62           C  
ATOM   2067  CB  ALA A 290      21.953  21.359   1.544  1.00 87.62           C  
ATOM   2068  O   ALA A 290      24.266  21.328  -0.751  1.00 87.62           O  
ATOM   2069  N   TRP A 291      22.594  19.938  -1.360  1.00 78.25           N  
ATOM   2070  CA  TRP A 291      23.547  19.031  -1.992  1.00 78.25           C  
ATOM   2071  C   TRP A 291      23.750  19.375  -3.465  1.00 78.25           C  
ATOM   2072  CB  TRP A 291      23.094  17.578  -1.854  1.00 78.25           C  
ATOM   2073  O   TRP A 291      24.859  19.328  -3.984  1.00 78.25           O  
ATOM   2074  CG  TRP A 291      24.156  16.562  -2.180  1.00 78.25           C  
ATOM   2075  CD1 TRP A 291      24.266  15.836  -3.332  1.00 78.25           C  
ATOM   2076  CD2 TRP A 291      25.234  16.172  -1.340  1.00 78.25           C  
ATOM   2077  CE2 TRP A 291      25.984  15.195  -2.047  1.00 78.25           C  
ATOM   2078  CE3 TRP A 291      25.656  16.531  -0.055  1.00 78.25           C  
ATOM   2079  NE1 TRP A 291      25.359  15.008  -3.260  1.00 78.25           N  
ATOM   2080  CH2 TRP A 291      27.500  14.969  -0.255  1.00 78.25           C  
ATOM   2081  CZ2 TRP A 291      27.109  14.586  -1.513  1.00 78.25           C  
ATOM   2082  CZ3 TRP A 291      26.797  15.930   0.475  1.00 78.25           C  
ATOM   2083  N   PHE A 292      22.656  19.672  -4.207  1.00 74.81           N  
ATOM   2084  CA  PHE A 292      22.703  19.906  -5.641  1.00 74.81           C  
ATOM   2085  C   PHE A 292      23.453  21.203  -5.938  1.00 74.81           C  
ATOM   2086  CB  PHE A 292      21.297  19.984  -6.230  1.00 74.81           C  
ATOM   2087  O   PHE A 292      23.969  21.391  -7.043  1.00 74.81           O  
ATOM   2088  CG  PHE A 292      20.609  18.641  -6.340  1.00 74.81           C  
ATOM   2089  CD1 PHE A 292      20.953  17.750  -7.355  1.00 74.81           C  
ATOM   2090  CD2 PHE A 292      19.641  18.266  -5.426  1.00 74.81           C  
ATOM   2091  CE1 PHE A 292      20.328  16.516  -7.461  1.00 74.81           C  
ATOM   2092  CE2 PHE A 292      19.016  17.031  -5.523  1.00 74.81           C  
ATOM   2093  CZ  PHE A 292      19.359  16.156  -6.543  1.00 74.81           C  
ATOM   2094  N   GLY A 293      23.922  21.953  -4.938  1.00 68.44           N  
ATOM   2095  CA  GLY A 293      24.406  23.297  -5.258  1.00 68.44           C  
ATOM   2096  C   GLY A 293      23.469  24.047  -6.180  1.00 68.44           C  
ATOM   2097  O   GLY A 293      22.250  24.094  -5.945  1.00 68.44           O  
ATOM   2098  N   THR A 294      24.062  24.656  -7.406  1.00 59.91           N  
ATOM   2099  CA  THR A 294      23.359  25.500  -8.367  1.00 59.91           C  
ATOM   2100  C   THR A 294      22.828  24.672  -9.539  1.00 59.91           C  
ATOM   2101  CB  THR A 294      24.266  26.625  -8.891  1.00 59.91           C  
ATOM   2102  O   THR A 294      22.297  25.219 -10.508  1.00 59.91           O  
ATOM   2103  CG2 THR A 294      24.625  27.609  -7.785  1.00 59.91           C  
ATOM   2104  OG1 THR A 294      25.469  26.047  -9.422  1.00 59.91           O  
ATOM   2105  N   ASP A 295      23.094  23.156  -9.648  1.00 74.31           N  
ATOM   2106  CA  ASP A 295      22.422  22.484 -10.758  1.00 74.31           C  
ATOM   2107  C   ASP A 295      20.906  22.594 -10.617  1.00 74.31           C  
ATOM   2108  CB  ASP A 295      22.844  21.016 -10.844  1.00 74.31           C  
ATOM   2109  O   ASP A 295      20.281  21.781  -9.914  1.00 74.31           O  
ATOM   2110  CG  ASP A 295      22.469  20.375 -12.156  1.00 74.31           C  
ATOM   2111  OD1 ASP A 295      21.484  20.812 -12.805  1.00 74.31           O  
ATOM   2112  OD2 ASP A 295      23.141  19.406 -12.555  1.00 74.31           O  
ATOM   2113  N   THR A 296      20.359  23.500 -11.352  1.00 87.31           N  
ATOM   2114  CA  THR A 296      19.000  24.000 -11.164  1.00 87.31           C  
ATOM   2115  C   THR A 296      17.984  23.062 -11.805  1.00 87.31           C  
ATOM   2116  CB  THR A 296      18.828  25.422 -11.758  1.00 87.31           C  
ATOM   2117  O   THR A 296      16.891  22.844 -11.258  1.00 87.31           O  
ATOM   2118  CG2 THR A 296      19.609  26.438 -10.945  1.00 87.31           C  
ATOM   2119  OG1 THR A 296      19.312  25.422 -13.102  1.00 87.31           O  
ATOM   2120  N   ASN A 297      18.547  22.219 -12.805  1.00 93.94           N  
ATOM   2121  CA  ASN A 297      17.562  21.406 -13.516  1.00 93.94           C  
ATOM   2122  C   ASN A 297      17.156  20.172 -12.711  1.00 93.94           C  
ATOM   2123  CB  ASN A 297      18.094  21.000 -14.883  1.00 93.94           C  
ATOM   2124  O   ASN A 297      15.977  19.859 -12.602  1.00 93.94           O  
ATOM   2125  CG  ASN A 297      18.156  22.156 -15.859  1.00 93.94           C  
ATOM   2126  ND2 ASN A 297      18.969  22.016 -16.906  1.00 93.94           N  
ATOM   2127  OD1 ASN A 297      17.500  23.172 -15.672  1.00 93.94           O  
ATOM   2128  N   LEU A 298      18.156  19.484 -12.141  1.00 93.50           N  
ATOM   2129  CA  LEU A 298      17.875  18.281 -11.367  1.00 93.50           C  
ATOM   2130  C   LEU A 298      17.141  18.609 -10.078  1.00 93.50           C  
ATOM   2131  CB  LEU A 298      19.172  17.531 -11.055  1.00 93.50           C  
ATOM   2132  O   LEU A 298      16.281  17.859  -9.625  1.00 93.50           O  
ATOM   2133  CG  LEU A 298      19.891  16.891 -12.242  1.00 93.50           C  
ATOM   2134  CD1 LEU A 298      21.234  16.297 -11.805  1.00 93.50           C  
ATOM   2135  CD2 LEU A 298      19.016  15.812 -12.883  1.00 93.50           C  
ATOM   2136  N   LEU A 299      17.516  19.750  -9.484  1.00 94.31           N  
ATOM   2137  CA  LEU A 299      16.812  20.219  -8.297  1.00 94.31           C  
ATOM   2138  C   LEU A 299      15.344  20.484  -8.617  1.00 94.31           C  
ATOM   2139  CB  LEU A 299      17.469  21.484  -7.746  1.00 94.31           C  
ATOM   2140  O   LEU A 299      14.461  20.094  -7.844  1.00 94.31           O  
ATOM   2141  CG  LEU A 299      16.812  22.094  -6.500  1.00 94.31           C  
ATOM   2142  CD1 LEU A 299      16.875  21.109  -5.336  1.00 94.31           C  
ATOM   2143  CD2 LEU A 299      17.500  23.406  -6.133  1.00 94.31           C  
ATOM   2144  N   LEU A 300      15.086  21.125  -9.742  1.00 95.75           N  
ATOM   2145  CA  LEU A 300      13.719  21.422 -10.148  1.00 95.75           C  
ATOM   2146  C   LEU A 300      12.953  20.141 -10.453  1.00 95.75           C  
ATOM   2147  CB  LEU A 300      13.711  22.344 -11.375  1.00 95.75           C  
ATOM   2148  O   LEU A 300      11.766  20.031 -10.141  1.00 95.75           O  
ATOM   2149  CG  LEU A 300      14.117  23.797 -11.141  1.00 95.75           C  
ATOM   2150  CD1 LEU A 300      14.234  24.531 -12.469  1.00 95.75           C  
ATOM   2151  CD2 LEU A 300      13.117  24.484 -10.219  1.00 95.75           C  
ATOM   2152  N   ALA A 301      13.664  19.156 -11.078  1.00 96.50           N  
ATOM   2153  CA  ALA A 301      13.023  17.875 -11.328  1.00 96.50           C  
ATOM   2154  C   ALA A 301      12.617  17.203 -10.016  1.00 96.50           C  
ATOM   2155  CB  ALA A 301      13.961  16.953 -12.109  1.00 96.50           C  
ATOM   2156  O   ALA A 301      11.508  16.672  -9.898  1.00 96.50           O  
ATOM   2157  N   ALA A 302      13.492  17.219  -9.070  1.00 96.62           N  
ATOM   2158  CA  ALA A 302      13.195  16.656  -7.754  1.00 96.62           C  
ATOM   2159  C   ALA A 302      12.023  17.391  -7.098  1.00 96.62           C  
ATOM   2160  CB  ALA A 302      14.422  16.719  -6.855  1.00 96.62           C  
ATOM   2161  O   ALA A 302      11.148  16.766  -6.500  1.00 96.62           O  
ATOM   2162  N   ALA A 303      11.977  18.703  -7.219  1.00 97.06           N  
ATOM   2163  CA  ALA A 303      10.891  19.516  -6.660  1.00 97.06           C  
ATOM   2164  C   ALA A 303       9.555  19.141  -7.289  1.00 97.06           C  
ATOM   2165  CB  ALA A 303      11.180  21.000  -6.863  1.00 97.06           C  
ATOM   2166  O   ALA A 303       8.523  19.125  -6.609  1.00 97.06           O  
ATOM   2167  N   ILE A 304       9.609  18.844  -8.594  1.00 97.81           N  
ATOM   2168  CA  ILE A 304       8.406  18.422  -9.297  1.00 97.81           C  
ATOM   2169  C   ILE A 304       7.832  17.172  -8.625  1.00 97.81           C  
ATOM   2170  CB  ILE A 304       8.680  18.156 -10.789  1.00 97.81           C  
ATOM   2171  O   ILE A 304       6.625  17.078  -8.414  1.00 97.81           O  
ATOM   2172  CG1 ILE A 304       8.961  19.469 -11.523  1.00 97.81           C  
ATOM   2173  CG2 ILE A 304       7.512  17.406 -11.430  1.00 97.81           C  
ATOM   2174  CD1 ILE A 304       9.453  19.281 -12.953  1.00 97.81           C  
ATOM   2175  N   GLY A 305       8.742  16.203  -8.320  1.00 97.62           N  
ATOM   2176  CA  GLY A 305       8.305  15.008  -7.629  1.00 97.62           C  
ATOM   2177  C   GLY A 305       7.617  15.305  -6.305  1.00 97.62           C  
ATOM   2178  O   GLY A 305       6.570  14.727  -6.004  1.00 97.62           O  
ATOM   2179  N   ILE A 306       8.141  16.250  -5.484  1.00 97.75           N  
ATOM   2180  CA  ILE A 306       7.578  16.625  -4.191  1.00 97.75           C  
ATOM   2181  C   ILE A 306       6.227  17.312  -4.398  1.00 97.75           C  
ATOM   2182  CB  ILE A 306       8.531  17.547  -3.404  1.00 97.75           C  
ATOM   2183  O   ILE A 306       5.266  17.031  -3.676  1.00 97.75           O  
ATOM   2184  CG1 ILE A 306       9.844  16.828  -3.090  1.00 97.75           C  
ATOM   2185  CG2 ILE A 306       7.859  18.047  -2.123  1.00 97.75           C  
ATOM   2186  CD1 ILE A 306       9.664  15.562  -2.266  1.00 97.75           C  
ATOM   2187  N   ILE A 307       6.121  18.125  -5.414  1.00 98.00           N  
ATOM   2188  CA  ILE A 307       4.891  18.844  -5.723  1.00 98.00           C  
ATOM   2189  C   ILE A 307       3.807  17.844  -6.148  1.00 98.00           C  
ATOM   2190  CB  ILE A 307       5.113  19.891  -6.828  1.00 98.00           C  
ATOM   2191  O   ILE A 307       2.662  17.938  -5.703  1.00 98.00           O  
ATOM   2192  CG1 ILE A 307       5.992  21.031  -6.309  1.00 98.00           C  
ATOM   2193  CG2 ILE A 307       3.775  20.422  -7.352  1.00 98.00           C  
ATOM   2194  CD1 ILE A 307       6.484  21.984  -7.395  1.00 98.00           C  
ATOM   2195  N   VAL A 308       4.191  16.922  -6.992  1.00 97.81           N  
ATOM   2196  CA  VAL A 308       3.250  15.914  -7.449  1.00 97.81           C  
ATOM   2197  C   VAL A 308       2.699  15.141  -6.254  1.00 97.81           C  
ATOM   2198  CB  VAL A 308       3.910  14.938  -8.453  1.00 97.81           C  
ATOM   2199  O   VAL A 308       1.500  14.867  -6.184  1.00 97.81           O  
ATOM   2200  CG1 VAL A 308       3.021  13.719  -8.680  1.00 97.81           C  
ATOM   2201  CG2 VAL A 308       4.199  15.648  -9.773  1.00 97.81           C  
ATOM   2202  N   THR A 309       3.533  14.875  -5.297  1.00 97.25           N  
ATOM   2203  CA  THR A 309       3.096  14.188  -4.086  1.00 97.25           C  
ATOM   2204  C   THR A 309       1.992  14.977  -3.385  1.00 97.25           C  
ATOM   2205  CB  THR A 309       4.270  13.969  -3.113  1.00 97.25           C  
ATOM   2206  O   THR A 309       0.935  14.430  -3.070  1.00 97.25           O  
ATOM   2207  CG2 THR A 309       3.803  13.297  -1.829  1.00 97.25           C  
ATOM   2208  OG1 THR A 309       5.258  13.148  -3.742  1.00 97.25           O  
ATOM   2209  N   GLY A 310       2.207  16.266  -3.178  1.00 97.25           N  
ATOM   2210  CA  GLY A 310       1.216  17.109  -2.539  1.00 97.25           C  
ATOM   2211  C   GLY A 310      -0.095  17.172  -3.299  1.00 97.25           C  
ATOM   2212  O   GLY A 310      -1.169  17.031  -2.709  1.00 97.25           O  
ATOM   2213  N   LEU A 311      -0.024  17.266  -4.578  1.00 98.06           N  
ATOM   2214  CA  LEU A 311      -1.221  17.406  -5.398  1.00 98.06           C  
ATOM   2215  C   LEU A 311      -2.012  16.109  -5.438  1.00 98.06           C  
ATOM   2216  CB  LEU A 311      -0.847  17.844  -6.824  1.00 98.06           C  
ATOM   2217  O   LEU A 311      -3.244  16.125  -5.391  1.00 98.06           O  
ATOM   2218  CG  LEU A 311      -0.305  19.250  -6.988  1.00 98.06           C  
ATOM   2219  CD1 LEU A 311       0.089  19.516  -8.438  1.00 98.06           C  
ATOM   2220  CD2 LEU A 311      -1.336  20.281  -6.520  1.00 98.06           C  
ATOM   2221  N   ILE A 312      -1.267  14.961  -5.504  1.00 97.69           N  
ATOM   2222  CA  ILE A 312      -1.954  13.672  -5.512  1.00 97.69           C  
ATOM   2223  C   ILE A 312      -2.703  13.484  -4.195  1.00 97.69           C  
ATOM   2224  CB  ILE A 312      -0.968  12.508  -5.746  1.00 97.69           C  
ATOM   2225  O   ILE A 312      -3.826  12.977  -4.184  1.00 97.69           O  
ATOM   2226  CG1 ILE A 312      -0.519  12.477  -7.211  1.00 97.69           C  
ATOM   2227  CG2 ILE A 312      -1.602  11.180  -5.336  1.00 97.69           C  
ATOM   2228  CD1 ILE A 312      -1.636  12.148  -8.195  1.00 97.69           C  
ATOM   2229  N   PHE A 313      -2.143  13.961  -3.105  1.00 96.62           N  
ATOM   2230  CA  PHE A 313      -2.807  13.883  -1.810  1.00 96.62           C  
ATOM   2231  C   PHE A 313      -4.098  14.695  -1.814  1.00 96.62           C  
ATOM   2232  CB  PHE A 313      -1.878  14.383  -0.698  1.00 96.62           C  
ATOM   2233  O   PHE A 313      -5.145  14.203  -1.382  1.00 96.62           O  
ATOM   2234  CG  PHE A 313      -1.049  13.297  -0.068  1.00 96.62           C  
ATOM   2235  CD1 PHE A 313      -1.003  13.148   1.313  1.00 96.62           C  
ATOM   2236  CD2 PHE A 313      -0.314  12.422  -0.857  1.00 96.62           C  
ATOM   2237  CE1 PHE A 313      -0.236  12.141   1.899  1.00 96.62           C  
ATOM   2238  CE2 PHE A 313       0.455  11.414  -0.278  1.00 96.62           C  
ATOM   2239  CZ  PHE A 313       0.493  11.273   1.101  1.00 96.62           C  
ATOM   2240  N   LEU A 314      -4.012  15.852  -2.363  1.00 96.81           N  
ATOM   2241  CA  LEU A 314      -5.164  16.750  -2.379  1.00 96.81           C  
ATOM   2242  C   LEU A 314      -6.270  16.188  -3.273  1.00 96.81           C  
ATOM   2243  CB  LEU A 314      -4.754  18.141  -2.855  1.00 96.81           C  
ATOM   2244  O   LEU A 314      -7.445  16.203  -2.900  1.00 96.81           O  
ATOM   2245  CG  LEU A 314      -3.807  18.922  -1.941  1.00 96.81           C  
ATOM   2246  CD1 LEU A 314      -3.406  20.234  -2.592  1.00 96.81           C  
ATOM   2247  CD2 LEU A 314      -4.453  19.156  -0.582  1.00 96.81           C  
ATOM   2248  N   ILE A 315      -5.832  15.695  -4.402  1.00 97.88           N  
ATOM   2249  CA  ILE A 315      -6.789  15.180  -5.371  1.00 97.88           C  
ATOM   2250  C   ILE A 315      -7.473  13.930  -4.812  1.00 97.88           C  
ATOM   2251  CB  ILE A 315      -6.113  14.859  -6.723  1.00 97.88           C  
ATOM   2252  O   ILE A 315      -8.695  13.812  -4.848  1.00 97.88           O  
ATOM   2253  CG1 ILE A 315      -5.637  16.141  -7.398  1.00 97.88           C  
ATOM   2254  CG2 ILE A 315      -7.066  14.078  -7.637  1.00 97.88           C  
ATOM   2255  CD1 ILE A 315      -4.707  15.914  -8.586  1.00 97.88           C  
ATOM   2256  N   THR A 316      -6.691  13.023  -4.309  1.00 97.19           N  
ATOM   2257  CA  THR A 316      -7.234  11.773  -3.781  1.00 97.19           C  
ATOM   2258  C   THR A 316      -8.188  12.047  -2.621  1.00 97.19           C  
ATOM   2259  CB  THR A 316      -6.109  10.828  -3.314  1.00 97.19           C  
ATOM   2260  O   THR A 316      -9.258  11.438  -2.533  1.00 97.19           O  
ATOM   2261  CG2 THR A 316      -6.672   9.508  -2.812  1.00 97.19           C  
ATOM   2262  OG1 THR A 316      -5.223  10.578  -4.410  1.00 97.19           O  
ATOM   2263  N   GLU A 317      -7.816  12.977  -1.768  1.00 96.44           N  
ATOM   2264  CA  GLU A 317      -8.680  13.336  -0.645  1.00 96.44           C  
ATOM   2265  C   GLU A 317     -10.023  13.867  -1.129  1.00 96.44           C  
ATOM   2266  CB  GLU A 317      -7.992  14.375   0.248  1.00 96.44           C  
ATOM   2267  O   GLU A 317     -11.070  13.523  -0.576  1.00 96.44           O  
ATOM   2268  CG  GLU A 317      -8.812  14.773   1.468  1.00 96.44           C  
ATOM   2269  CD  GLU A 317      -8.094  15.758   2.375  1.00 96.44           C  
ATOM   2270  OE1 GLU A 317      -8.664  16.141   3.424  1.00 96.44           O  
ATOM   2271  OE2 GLU A 317      -6.957  16.156   2.033  1.00 96.44           O  
ATOM   2272  N   TYR A 318     -10.023  14.711  -2.139  1.00 97.62           N  
ATOM   2273  CA  TYR A 318     -11.242  15.297  -2.693  1.00 97.62           C  
ATOM   2274  C   TYR A 318     -12.227  14.211  -3.104  1.00 97.62           C  
ATOM   2275  CB  TYR A 318     -10.914  16.188  -3.898  1.00 97.62           C  
ATOM   2276  O   TYR A 318     -13.430  14.320  -2.844  1.00 97.62           O  
ATOM   2277  CG  TYR A 318     -12.133  16.734  -4.602  1.00 97.62           C  
ATOM   2278  CD1 TYR A 318     -12.547  16.203  -5.824  1.00 97.62           C  
ATOM   2279  CD2 TYR A 318     -12.867  17.766  -4.051  1.00 97.62           C  
ATOM   2280  CE1 TYR A 318     -13.672  16.703  -6.477  1.00 97.62           C  
ATOM   2281  CE2 TYR A 318     -13.992  18.281  -4.695  1.00 97.62           C  
ATOM   2282  OH  TYR A 318     -15.492  18.234  -6.547  1.00 97.62           O  
ATOM   2283  CZ  TYR A 318     -14.383  17.734  -5.906  1.00 97.62           C  
ATOM   2284  N   TYR A 319     -11.719  13.078  -3.607  1.00 97.88           N  
ATOM   2285  CA  TYR A 319     -12.602  12.055  -4.156  1.00 97.88           C  
ATOM   2286  C   TYR A 319     -12.938  11.000  -3.107  1.00 97.88           C  
ATOM   2287  CB  TYR A 319     -11.961  11.391  -5.379  1.00 97.88           C  
ATOM   2288  O   TYR A 319     -13.828  10.172  -3.311  1.00 97.88           O  
ATOM   2289  CG  TYR A 319     -12.039  12.219  -6.633  1.00 97.88           C  
ATOM   2290  CD1 TYR A 319     -13.219  12.312  -7.359  1.00 97.88           C  
ATOM   2291  CD2 TYR A 319     -10.922  12.914  -7.098  1.00 97.88           C  
ATOM   2292  CE1 TYR A 319     -13.297  13.078  -8.523  1.00 97.88           C  
ATOM   2293  CE2 TYR A 319     -10.984  13.688  -8.258  1.00 97.88           C  
ATOM   2294  OH  TYR A 319     -12.242  14.516 -10.109  1.00 97.88           O  
ATOM   2295  CZ  TYR A 319     -12.172  13.758  -8.961  1.00 97.88           C  
ATOM   2296  N   THR A 320     -12.242  11.078  -1.924  1.00 96.19           N  
ATOM   2297  CA  THR A 320     -12.422   9.922  -1.062  1.00 96.19           C  
ATOM   2298  C   THR A 320     -12.875  10.344   0.332  1.00 96.19           C  
ATOM   2299  CB  THR A 320     -11.133   9.094  -0.954  1.00 96.19           C  
ATOM   2300  O   THR A 320     -13.406   9.531   1.093  1.00 96.19           O  
ATOM   2301  CG2 THR A 320     -10.734   8.516  -2.307  1.00 96.19           C  
ATOM   2302  OG1 THR A 320     -10.070   9.930  -0.476  1.00 96.19           O  
ATOM   2303  N   ALA A 321     -12.727  11.617   0.651  1.00 94.44           N  
ATOM   2304  CA  ALA A 321     -13.062  12.078   1.993  1.00 94.44           C  
ATOM   2305  C   ALA A 321     -14.555  12.391   2.105  1.00 94.44           C  
ATOM   2306  CB  ALA A 321     -12.242  13.312   2.354  1.00 94.44           C  
ATOM   2307  O   ALA A 321     -15.164  12.883   1.156  1.00 94.44           O  
ATOM   2308  N   LYS A 322     -15.156  12.203   3.244  1.00 93.31           N  
ATOM   2309  CA  LYS A 322     -16.594  12.344   3.469  1.00 93.31           C  
ATOM   2310  C   LYS A 322     -17.016  13.805   3.471  1.00 93.31           C  
ATOM   2311  CB  LYS A 322     -17.000  11.680   4.789  1.00 93.31           C  
ATOM   2312  O   LYS A 322     -18.188  14.125   3.338  1.00 93.31           O  
ATOM   2313  CG  LYS A 322     -16.266  12.234   6.004  1.00 93.31           C  
ATOM   2314  CD  LYS A 322     -16.656  11.477   7.273  1.00 93.31           C  
ATOM   2315  CE  LYS A 322     -15.930  12.039   8.492  1.00 93.31           C  
ATOM   2316  NZ  LYS A 322     -16.266  11.266   9.727  1.00 93.31           N  
ATOM   2317  N   GLU A 323     -16.062  14.742   3.584  1.00 91.56           N  
ATOM   2318  CA  GLU A 323     -16.359  16.172   3.652  1.00 91.56           C  
ATOM   2319  C   GLU A 323     -16.625  16.750   2.266  1.00 91.56           C  
ATOM   2320  CB  GLU A 323     -15.188  16.922   4.312  1.00 91.56           C  
ATOM   2321  O   GLU A 323     -17.188  17.828   2.139  1.00 91.56           O  
ATOM   2322  CG  GLU A 323     -14.977  16.547   5.773  1.00 91.56           C  
ATOM   2323  CD  GLU A 323     -14.125  15.305   5.957  1.00 91.56           C  
ATOM   2324  OE1 GLU A 323     -13.969  14.836   7.105  1.00 91.56           O  
ATOM   2325  OE2 GLU A 323     -13.602  14.789   4.938  1.00 91.56           O  
ATOM   2326  N   TYR A 324     -16.266  15.938   1.254  1.00 96.50           N  
ATOM   2327  CA  TYR A 324     -16.344  16.516  -0.084  1.00 96.50           C  
ATOM   2328  C   TYR A 324     -17.500  15.922  -0.871  1.00 96.50           C  
ATOM   2329  CB  TYR A 324     -15.031  16.281  -0.840  1.00 96.50           C  
ATOM   2330  O   TYR A 324     -18.047  14.883  -0.498  1.00 96.50           O  
ATOM   2331  CG  TYR A 324     -13.852  17.016  -0.249  1.00 96.50           C  
ATOM   2332  CD1 TYR A 324     -13.711  18.391  -0.403  1.00 96.50           C  
ATOM   2333  CD2 TYR A 324     -12.867  16.328   0.462  1.00 96.50           C  
ATOM   2334  CE1 TYR A 324     -12.625  19.062   0.137  1.00 96.50           C  
ATOM   2335  CE2 TYR A 324     -11.773  17.000   1.007  1.00 96.50           C  
ATOM   2336  OH  TYR A 324     -10.586  19.031   1.377  1.00 96.50           O  
ATOM   2337  CZ  TYR A 324     -11.664  18.359   0.840  1.00 96.50           C  
ATOM   2338  N   ALA A 325     -17.859  16.562  -1.969  1.00 97.81           N  
ATOM   2339  CA  ALA A 325     -19.078  16.375  -2.756  1.00 97.81           C  
ATOM   2340  C   ALA A 325     -19.094  14.977  -3.383  1.00 97.81           C  
ATOM   2341  CB  ALA A 325     -19.188  17.438  -3.840  1.00 97.81           C  
ATOM   2342  O   ALA A 325     -20.125  14.305  -3.369  1.00 97.81           O  
ATOM   2343  N   PRO A 326     -17.969  14.492  -3.885  1.00 98.12           N  
ATOM   2344  CA  PRO A 326     -18.031  13.180  -4.535  1.00 98.12           C  
ATOM   2345  C   PRO A 326     -18.500  12.078  -3.592  1.00 98.12           C  
ATOM   2346  CB  PRO A 326     -16.594  12.945  -4.984  1.00 98.12           C  
ATOM   2347  O   PRO A 326     -19.359  11.266  -3.961  1.00 98.12           O  
ATOM   2348  CG  PRO A 326     -16.047  14.305  -5.258  1.00 98.12           C  
ATOM   2349  CD  PRO A 326     -16.578  15.250  -4.223  1.00 98.12           C  
ATOM   2350  N   VAL A 327     -18.031  12.000  -2.406  1.00 97.81           N  
ATOM   2351  CA  VAL A 327     -18.406  10.977  -1.444  1.00 97.81           C  
ATOM   2352  C   VAL A 327     -19.844  11.203  -0.981  1.00 97.81           C  
ATOM   2353  CB  VAL A 327     -17.453  10.953  -0.229  1.00 97.81           C  
ATOM   2354  O   VAL A 327     -20.625  10.250  -0.849  1.00 97.81           O  
ATOM   2355  CG1 VAL A 327     -17.984  10.031   0.865  1.00 97.81           C  
ATOM   2356  CG2 VAL A 327     -16.047  10.523  -0.658  1.00 97.81           C  
ATOM   2357  N   ARG A 328     -20.234  12.406  -0.791  1.00 97.94           N  
ATOM   2358  CA  ARG A 328     -21.594  12.727  -0.343  1.00 97.94           C  
ATOM   2359  C   ARG A 328     -22.625  12.336  -1.399  1.00 97.94           C  
ATOM   2360  CB  ARG A 328     -21.719  14.211  -0.006  1.00 97.94           C  
ATOM   2361  O   ARG A 328     -23.734  11.922  -1.068  1.00 97.94           O  
ATOM   2362  CG  ARG A 328     -21.000  14.609   1.276  1.00 97.94           C  
ATOM   2363  CD  ARG A 328     -21.234  16.078   1.614  1.00 97.94           C  
ATOM   2364  NE  ARG A 328     -20.547  16.469   2.836  1.00 97.94           N  
ATOM   2365  NH1 ARG A 328     -21.203  18.688   2.752  1.00 97.94           N  
ATOM   2366  NH2 ARG A 328     -19.859  17.938   4.465  1.00 97.94           N  
ATOM   2367  CZ  ARG A 328     -20.531  17.703   3.348  1.00 97.94           C  
ATOM   2368  N   SER A 329     -22.188  12.523  -2.629  1.00 98.25           N  
ATOM   2369  CA  SER A 329     -23.078  12.125  -3.711  1.00 98.25           C  
ATOM   2370  C   SER A 329     -23.312  10.617  -3.699  1.00 98.25           C  
ATOM   2371  CB  SER A 329     -22.500  12.547  -5.062  1.00 98.25           C  
ATOM   2372  O   SER A 329     -24.422  10.164  -4.000  1.00 98.25           O  
ATOM   2373  OG  SER A 329     -21.344  11.805  -5.375  1.00 98.25           O  
ATOM   2374  N   VAL A 330     -22.297   9.859  -3.381  1.00 98.44           N  
ATOM   2375  CA  VAL A 330     -22.406   8.406  -3.283  1.00 98.44           C  
ATOM   2376  C   VAL A 330     -23.297   8.039  -2.100  1.00 98.44           C  
ATOM   2377  CB  VAL A 330     -21.031   7.730  -3.141  1.00 98.44           C  
ATOM   2378  O   VAL A 330     -24.172   7.164  -2.209  1.00 98.44           O  
ATOM   2379  CG1 VAL A 330     -21.188   6.219  -2.982  1.00 98.44           C  
ATOM   2380  CG2 VAL A 330     -20.156   8.062  -4.348  1.00 98.44           C  
ATOM   2381  N   ALA A 331     -23.141   8.711  -0.993  1.00 98.12           N  
ATOM   2382  CA  ALA A 331     -23.953   8.492   0.190  1.00 98.12           C  
ATOM   2383  C   ALA A 331     -25.422   8.812  -0.094  1.00 98.12           C  
ATOM   2384  CB  ALA A 331     -23.453   9.320   1.361  1.00 98.12           C  
ATOM   2385  O   ALA A 331     -26.312   8.055   0.275  1.00 98.12           O  
ATOM   2386  N   GLU A 332     -25.641   9.914  -0.773  1.00 98.12           N  
ATOM   2387  CA  GLU A 332     -27.000  10.344  -1.119  1.00 98.12           C  
ATOM   2388  C   GLU A 332     -27.672   9.336  -2.047  1.00 98.12           C  
ATOM   2389  CB  GLU A 332     -26.969  11.727  -1.770  1.00 98.12           C  
ATOM   2390  O   GLU A 332     -28.875   9.086  -1.930  1.00 98.12           O  
ATOM   2391  CG  GLU A 332     -26.703  12.859  -0.792  1.00 98.12           C  
ATOM   2392  CD  GLU A 332     -26.625  14.227  -1.462  1.00 98.12           C  
ATOM   2393  OE1 GLU A 332     -26.344  15.227  -0.765  1.00 98.12           O  
ATOM   2394  OE2 GLU A 332     -26.844  14.289  -2.693  1.00 98.12           O  
ATOM   2395  N   ALA A 333     -26.922   8.773  -2.924  1.00 98.06           N  
ATOM   2396  CA  ALA A 333     -27.453   7.789  -3.869  1.00 98.06           C  
ATOM   2397  C   ALA A 333     -27.906   6.523  -3.146  1.00 98.06           C  
ATOM   2398  CB  ALA A 333     -26.391   7.449  -4.918  1.00 98.06           C  
ATOM   2399  O   ALA A 333     -28.750   5.785  -3.648  1.00 98.06           O  
ATOM   2400  N   ALA A 334     -27.406   6.359  -2.002  1.00 97.88           N  
ATOM   2401  CA  ALA A 334     -27.750   5.176  -1.219  1.00 97.88           C  
ATOM   2402  C   ALA A 334     -29.188   5.258  -0.700  1.00 97.88           C  
ATOM   2403  CB  ALA A 334     -26.781   5.004  -0.056  1.00 97.88           C  
ATOM   2404  O   ALA A 334     -29.781   4.242  -0.336  1.00 97.88           O  
ATOM   2405  N   LYS A 335     -29.812   6.414  -0.677  1.00 97.75           N  
ATOM   2406  CA  LYS A 335     -31.188   6.594  -0.214  1.00 97.75           C  
ATOM   2407  C   LYS A 335     -32.156   5.781  -1.061  1.00 97.75           C  
ATOM   2408  CB  LYS A 335     -31.578   8.070  -0.240  1.00 97.75           C  
ATOM   2409  O   LYS A 335     -33.188   5.336  -0.564  1.00 97.75           O  
ATOM   2410  CG  LYS A 335     -30.938   8.898   0.865  1.00 97.75           C  
ATOM   2411  CD  LYS A 335     -31.422  10.344   0.830  1.00 97.75           C  
ATOM   2412  CE  LYS A 335     -30.781  11.172   1.942  1.00 97.75           C  
ATOM   2413  NZ  LYS A 335     -31.219  12.602   1.885  1.00 97.75           N  
ATOM   2414  N   THR A 336     -31.703   5.637  -2.301  1.00 96.62           N  
ATOM   2415  CA  THR A 336     -32.625   4.980  -3.207  1.00 96.62           C  
ATOM   2416  C   THR A 336     -32.281   3.516  -3.404  1.00 96.62           C  
ATOM   2417  CB  THR A 336     -32.688   5.691  -4.574  1.00 96.62           C  
ATOM   2418  O   THR A 336     -32.906   2.809  -4.188  1.00 96.62           O  
ATOM   2419  CG2 THR A 336     -33.219   7.113  -4.438  1.00 96.62           C  
ATOM   2420  OG1 THR A 336     -31.359   5.734  -5.121  1.00 96.62           O  
ATOM   2421  N   GLY A 337     -31.266   3.039  -2.691  1.00 96.69           N  
ATOM   2422  CA  GLY A 337     -30.953   1.621  -2.736  1.00 96.69           C  
ATOM   2423  C   GLY A 337     -29.516   1.346  -3.143  1.00 96.69           C  
ATOM   2424  O   GLY A 337     -28.766   2.271  -3.459  1.00 96.69           O  
ATOM   2425  N   ALA A 338     -29.125  -0.002  -3.123  1.00 96.69           N  
ATOM   2426  CA  ALA A 338     -27.766  -0.472  -3.383  1.00 96.69           C  
ATOM   2427  C   ALA A 338     -27.375  -0.239  -4.840  1.00 96.69           C  
ATOM   2428  CB  ALA A 338     -27.641  -1.951  -3.029  1.00 96.69           C  
ATOM   2429  O   ALA A 338     -26.219   0.088  -5.133  1.00 96.69           O  
ATOM   2430  N   GLY A 339     -28.375  -0.394  -5.793  1.00 98.00           N  
ATOM   2431  CA  GLY A 339     -28.094  -0.220  -7.211  1.00 98.00           C  
ATOM   2432  C   GLY A 339     -27.562   1.161  -7.551  1.00 98.00           C  
ATOM   2433  O   GLY A 339     -26.516   1.293  -8.195  1.00 98.00           O  
ATOM   2434  N   THR A 340     -28.281   2.205  -7.059  1.00 97.75           N  
ATOM   2435  CA  THR A 340     -27.859   3.576  -7.336  1.00 97.75           C  
ATOM   2436  C   THR A 340     -26.578   3.916  -6.602  1.00 97.75           C  
ATOM   2437  CB  THR A 340     -28.969   4.582  -6.941  1.00 97.75           C  
ATOM   2438  O   THR A 340     -25.766   4.715  -7.082  1.00 97.75           O  
ATOM   2439  CG2 THR A 340     -30.203   4.414  -7.816  1.00 97.75           C  
ATOM   2440  OG1 THR A 340     -29.328   4.363  -5.570  1.00 97.75           O  
ATOM   2441  N   ASN A 341     -26.438   3.342  -5.473  1.00 98.25           N  
ATOM   2442  CA  ASN A 341     -25.203   3.490  -4.711  1.00 98.25           C  
ATOM   2443  C   ASN A 341     -24.000   2.971  -5.492  1.00 98.25           C  
ATOM   2444  CB  ASN A 341     -25.312   2.775  -3.365  1.00 98.25           C  
ATOM   2445  O   ASN A 341     -22.984   3.658  -5.605  1.00 98.25           O  
ATOM   2446  CG  ASN A 341     -24.047   2.889  -2.539  1.00 98.25           C  
ATOM   2447  ND2 ASN A 341     -23.750   4.094  -2.074  1.00 98.25           N  
ATOM   2448  OD1 ASN A 341     -23.344   1.898  -2.322  1.00 98.25           O  
ATOM   2449  N   LEU A 342     -24.062   1.847  -6.070  1.00 98.19           N  
ATOM   2450  CA  LEU A 342     -22.984   1.235  -6.840  1.00 98.19           C  
ATOM   2451  C   LEU A 342     -22.688   2.047  -8.094  1.00 98.19           C  
ATOM   2452  CB  LEU A 342     -23.344  -0.203  -7.219  1.00 98.19           C  
ATOM   2453  O   LEU A 342     -21.516   2.273  -8.438  1.00 98.19           O  
ATOM   2454  CG  LEU A 342     -23.422  -1.209  -6.070  1.00 98.19           C  
ATOM   2455  CD1 LEU A 342     -23.953  -2.549  -6.574  1.00 98.19           C  
ATOM   2456  CD2 LEU A 342     -22.047  -1.378  -5.414  1.00 98.19           C  
ATOM   2457  N   ILE A 343     -23.719   2.445  -8.758  1.00 98.25           N  
ATOM   2458  CA  ILE A 343     -23.578   3.229  -9.984  1.00 98.25           C  
ATOM   2459  C   ILE A 343     -22.844   4.531  -9.672  1.00 98.25           C  
ATOM   2460  CB  ILE A 343     -24.953   3.527 -10.625  1.00 98.25           C  
ATOM   2461  O   ILE A 343     -21.906   4.898 -10.383  1.00 98.25           O  
ATOM   2462  CG1 ILE A 343     -25.562   2.244 -11.203  1.00 98.25           C  
ATOM   2463  CG2 ILE A 343     -24.812   4.605 -11.703  1.00 98.25           C  
ATOM   2464  CD1 ILE A 343     -27.000   2.395 -11.656  1.00 98.25           C  
ATOM   2465  N   SER A 344     -23.219   5.156  -8.656  1.00 98.31           N  
ATOM   2466  CA  SER A 344     -22.609   6.426  -8.289  1.00 98.31           C  
ATOM   2467  C   SER A 344     -21.141   6.242  -7.918  1.00 98.31           C  
ATOM   2468  CB  SER A 344     -23.359   7.070  -7.121  1.00 98.31           C  
ATOM   2469  O   SER A 344     -20.281   7.039  -8.312  1.00 98.31           O  
ATOM   2470  OG  SER A 344     -22.812   8.344  -6.809  1.00 98.31           O  
ATOM   2471  N   GLY A 345     -20.844   5.254  -7.121  1.00 98.06           N  
ATOM   2472  CA  GLY A 345     -19.469   4.973  -6.766  1.00 98.06           C  
ATOM   2473  C   GLY A 345     -18.578   4.691  -7.965  1.00 98.06           C  
ATOM   2474  O   GLY A 345     -17.469   5.199  -8.055  1.00 98.06           O  
ATOM   2475  N   LEU A 346     -19.062   3.912  -8.914  1.00 98.12           N  
ATOM   2476  CA  LEU A 346     -18.328   3.609 -10.141  1.00 98.12           C  
ATOM   2477  C   LEU A 346     -18.078   4.875 -10.953  1.00 98.12           C  
ATOM   2478  CB  LEU A 346     -19.094   2.584 -10.984  1.00 98.12           C  
ATOM   2479  O   LEU A 346     -16.984   5.074 -11.492  1.00 98.12           O  
ATOM   2480  CG  LEU A 346     -19.047   1.138 -10.484  1.00 98.12           C  
ATOM   2481  CD1 LEU A 346     -20.016   0.276 -11.297  1.00 98.12           C  
ATOM   2482  CD2 LEU A 346     -17.625   0.582 -10.570  1.00 98.12           C  
ATOM   2483  N   ALA A 347     -19.094   5.668 -11.008  1.00 98.56           N  
ATOM   2484  CA  ALA A 347     -18.984   6.922 -11.742  1.00 98.56           C  
ATOM   2485  C   ALA A 347     -17.906   7.816 -11.141  1.00 98.56           C  
ATOM   2486  CB  ALA A 347     -20.328   7.656 -11.750  1.00 98.56           C  
ATOM   2487  O   ALA A 347     -17.062   8.344 -11.867  1.00 98.56           O  
ATOM   2488  N   VAL A 348     -17.906   7.969  -9.812  1.00 98.31           N  
ATOM   2489  CA  VAL A 348     -16.906   8.781  -9.125  1.00 98.31           C  
ATOM   2490  C   VAL A 348     -15.523   8.195  -9.359  1.00 98.31           C  
ATOM   2491  CB  VAL A 348     -17.203   8.875  -7.613  1.00 98.31           C  
ATOM   2492  O   VAL A 348     -14.562   8.930  -9.602  1.00 98.31           O  
ATOM   2493  CG1 VAL A 348     -16.000   9.469  -6.871  1.00 98.31           C  
ATOM   2494  CG2 VAL A 348     -18.453   9.719  -7.363  1.00 98.31           C  
ATOM   2495  N   GLY A 349     -15.391   6.918  -9.289  1.00 98.00           N  
ATOM   2496  CA  GLY A 349     -14.125   6.258  -9.547  1.00 98.00           C  
ATOM   2497  C   GLY A 349     -13.578   6.520 -10.938  1.00 98.00           C  
ATOM   2498  O   GLY A 349     -12.398   6.816 -11.102  1.00 98.00           O  
ATOM   2499  N   LEU A 350     -14.422   6.441 -11.930  1.00 98.44           N  
ATOM   2500  CA  LEU A 350     -14.016   6.703 -13.305  1.00 98.44           C  
ATOM   2501  C   LEU A 350     -13.594   8.156 -13.477  1.00 98.44           C  
ATOM   2502  CB  LEU A 350     -15.156   6.371 -14.273  1.00 98.44           C  
ATOM   2503  O   LEU A 350     -12.570   8.445 -14.109  1.00 98.44           O  
ATOM   2504  CG  LEU A 350     -15.461   4.887 -14.477  1.00 98.44           C  
ATOM   2505  CD1 LEU A 350     -16.828   4.707 -15.133  1.00 98.44           C  
ATOM   2506  CD2 LEU A 350     -14.375   4.227 -15.312  1.00 98.44           C  
ATOM   2507  N   GLU A 351     -14.312   9.000 -12.883  1.00 98.31           N  
ATOM   2508  CA  GLU A 351     -14.016  10.430 -12.938  1.00 98.31           C  
ATOM   2509  C   GLU A 351     -12.703  10.750 -12.227  1.00 98.31           C  
ATOM   2510  CB  GLU A 351     -15.156  11.242 -12.320  1.00 98.31           C  
ATOM   2511  O   GLU A 351     -11.945  11.617 -12.672  1.00 98.31           O  
ATOM   2512  CG  GLU A 351     -14.922  12.750 -12.352  1.00 98.31           C  
ATOM   2513  CD  GLU A 351     -16.031  13.539 -11.680  1.00 98.31           C  
ATOM   2514  OE1 GLU A 351     -15.883  14.773 -11.516  1.00 98.31           O  
ATOM   2515  OE2 GLU A 351     -17.062  12.922 -11.305  1.00 98.31           O  
ATOM   2516  N   SER A 352     -12.383  10.023 -11.164  1.00 97.81           N  
ATOM   2517  CA  SER A 352     -11.242  10.305 -10.297  1.00 97.81           C  
ATOM   2518  C   SER A 352      -9.922  10.008 -11.000  1.00 97.81           C  
ATOM   2519  CB  SER A 352     -11.344   9.492  -9.008  1.00 97.81           C  
ATOM   2520  O   SER A 352      -8.852  10.344 -10.484  1.00 97.81           O  
ATOM   2521  OG  SER A 352     -11.062   8.125  -9.250  1.00 97.81           O  
ATOM   2522  N   THR A 353      -9.922   9.445 -12.172  1.00 97.94           N  
ATOM   2523  CA  THR A 353      -8.695   9.117 -12.898  1.00 97.94           C  
ATOM   2524  C   THR A 353      -8.195  10.312 -13.695  1.00 97.94           C  
ATOM   2525  CB  THR A 353      -8.906   7.918 -13.836  1.00 97.94           C  
ATOM   2526  O   THR A 353      -7.000  10.422 -13.977  1.00 97.94           O  
ATOM   2527  CG2 THR A 353      -9.375   6.688 -13.070  1.00 97.94           C  
ATOM   2528  OG1 THR A 353      -9.898   8.258 -14.820  1.00 97.94           O  
ATOM   2529  N   ALA A 354      -9.000  11.234 -14.047  1.00 98.06           N  
ATOM   2530  CA  ALA A 354      -8.727  12.312 -14.992  1.00 98.06           C  
ATOM   2531  C   ALA A 354      -7.613  13.219 -14.477  1.00 98.06           C  
ATOM   2532  CB  ALA A 354      -9.992  13.125 -15.258  1.00 98.06           C  
ATOM   2533  O   ALA A 354      -6.625  13.461 -15.180  1.00 98.06           O  
ATOM   2534  N   LEU A 355      -7.750  13.734 -13.258  1.00 98.25           N  
ATOM   2535  CA  LEU A 355      -6.820  14.750 -12.773  1.00 98.25           C  
ATOM   2536  C   LEU A 355      -5.445  14.148 -12.508  1.00 98.25           C  
ATOM   2537  CB  LEU A 355      -7.359  15.406 -11.500  1.00 98.25           C  
ATOM   2538  O   LEU A 355      -4.426  14.719 -12.883  1.00 98.25           O  
ATOM   2539  CG  LEU A 355      -8.523  16.375 -11.680  1.00 98.25           C  
ATOM   2540  CD1 LEU A 355      -9.008  16.891 -10.320  1.00 98.25           C  
ATOM   2541  CD2 LEU A 355      -8.109  17.547 -12.570  1.00 98.25           C  
ATOM   2542  N   PRO A 356      -5.387  12.977 -11.852  1.00 97.75           N  
ATOM   2543  CA  PRO A 356      -4.070  12.383 -11.617  1.00 97.75           C  
ATOM   2544  C   PRO A 356      -3.324  12.062 -12.914  1.00 97.75           C  
ATOM   2545  CB  PRO A 356      -4.398  11.094 -10.852  1.00 97.75           C  
ATOM   2546  O   PRO A 356      -2.111  12.266 -12.992  1.00 97.75           O  
ATOM   2547  CG  PRO A 356      -5.652  11.414 -10.102  1.00 97.75           C  
ATOM   2548  CD  PRO A 356      -6.531  12.258 -10.969  1.00 97.75           C  
ATOM   2549  N   VAL A 357      -3.973  11.625 -13.898  1.00 97.31           N  
ATOM   2550  CA  VAL A 357      -3.328  11.328 -15.180  1.00 97.31           C  
ATOM   2551  C   VAL A 357      -2.799  12.617 -15.805  1.00 97.31           C  
ATOM   2552  CB  VAL A 357      -4.297  10.625 -16.156  1.00 97.31           C  
ATOM   2553  O   VAL A 357      -1.670  12.648 -16.297  1.00 97.31           O  
ATOM   2554  CG1 VAL A 357      -3.701  10.555 -17.547  1.00 97.31           C  
ATOM   2555  CG2 VAL A 357      -4.637   9.219 -15.641  1.00 97.31           C  
ATOM   2556  N   LEU A 358      -3.590  13.633 -15.805  1.00 98.06           N  
ATOM   2557  CA  LEU A 358      -3.137  14.914 -16.328  1.00 98.06           C  
ATOM   2558  C   LEU A 358      -1.915  15.414 -15.570  1.00 98.06           C  
ATOM   2559  CB  LEU A 358      -4.258  15.953 -16.266  1.00 98.06           C  
ATOM   2560  O   LEU A 358      -0.967  15.930 -16.172  1.00 98.06           O  
ATOM   2561  CG  LEU A 358      -5.445  15.734 -17.203  1.00 98.06           C  
ATOM   2562  CD1 LEU A 358      -6.535  16.766 -16.938  1.00 98.06           C  
ATOM   2563  CD2 LEU A 358      -4.992  15.805 -18.656  1.00 98.06           C  
ATOM   2564  N   LEU A 359      -2.010  15.227 -14.344  1.00 98.00           N  
ATOM   2565  CA  LEU A 359      -0.917  15.656 -13.477  1.00 98.00           C  
ATOM   2566  C   LEU A 359       0.359  14.883 -13.781  1.00 98.00           C  
ATOM   2567  CB  LEU A 359      -1.299  15.477 -12.000  1.00 98.00           C  
ATOM   2568  O   LEU A 359       1.432  15.469 -13.922  1.00 98.00           O  
ATOM   2569  CG  LEU A 359      -0.232  15.859 -10.977  1.00 98.00           C  
ATOM   2570  CD1 LEU A 359       0.143  17.328 -11.117  1.00 98.00           C  
ATOM   2571  CD2 LEU A 359      -0.722  15.562  -9.562  1.00 98.00           C  
ATOM   2572  N   ILE A 360       0.279  13.547 -13.875  1.00 96.88           N  
ATOM   2573  CA  ILE A 360       1.431  12.695 -14.164  1.00 96.88           C  
ATOM   2574  C   ILE A 360       1.987  13.031 -15.547  1.00 96.88           C  
ATOM   2575  CB  ILE A 360       1.062  11.195 -14.078  1.00 96.88           C  
ATOM   2576  O   ILE A 360       3.205  13.109 -15.727  1.00 96.88           O  
ATOM   2577  CG1 ILE A 360       0.697  10.812 -12.641  1.00 96.88           C  
ATOM   2578  CG2 ILE A 360       2.209  10.328 -14.609  1.00 96.88           C  
ATOM   2579  CD1 ILE A 360       1.818  11.047 -11.641  1.00 96.88           C  
ATOM   2580  N   ALA A 361       1.136  13.273 -16.500  1.00 97.12           N  
ATOM   2581  CA  ALA A 361       1.567  13.680 -17.844  1.00 97.12           C  
ATOM   2582  C   ALA A 361       2.340  14.992 -17.797  1.00 97.12           C  
ATOM   2583  CB  ALA A 361       0.365  13.805 -18.766  1.00 97.12           C  
ATOM   2584  O   ALA A 361       3.391  15.125 -18.422  1.00 97.12           O  
ATOM   2585  N   ALA A 362       1.801  15.938 -17.047  1.00 97.88           N  
ATOM   2586  CA  ALA A 362       2.469  17.219 -16.891  1.00 97.88           C  
ATOM   2587  C   ALA A 362       3.822  17.062 -16.203  1.00 97.88           C  
ATOM   2588  CB  ALA A 362       1.587  18.188 -16.094  1.00 97.88           C  
ATOM   2589  O   ALA A 362       4.809  17.688 -16.609  1.00 97.88           O  
ATOM   2590  N   ALA A 363       3.865  16.234 -15.211  1.00 97.75           N  
ATOM   2591  CA  ALA A 363       5.109  15.977 -14.484  1.00 97.75           C  
ATOM   2592  C   ALA A 363       6.156  15.344 -15.398  1.00 97.75           C  
ATOM   2593  CB  ALA A 363       4.848  15.086 -13.273  1.00 97.75           C  
ATOM   2594  O   ALA A 363       7.328  15.719 -15.359  1.00 97.75           O  
ATOM   2595  N   ILE A 364       5.691  14.414 -16.188  1.00 96.44           N  
ATOM   2596  CA  ILE A 364       6.598  13.758 -17.125  1.00 96.44           C  
ATOM   2597  C   ILE A 364       7.137  14.781 -18.125  1.00 96.44           C  
ATOM   2598  CB  ILE A 364       5.895  12.602 -17.875  1.00 96.44           C  
ATOM   2599  O   ILE A 364       8.344  14.859 -18.344  1.00 96.44           O  
ATOM   2600  CG1 ILE A 364       5.594  11.445 -16.906  1.00 96.44           C  
ATOM   2601  CG2 ILE A 364       6.746  12.125 -19.047  1.00 96.44           C  
ATOM   2602  CD1 ILE A 364       4.707  10.359 -17.500  1.00 96.44           C  
ATOM   2603  N   ALA A 365       6.273  15.602 -18.703  1.00 97.56           N  
ATOM   2604  CA  ALA A 365       6.668  16.609 -19.688  1.00 97.56           C  
ATOM   2605  C   ALA A 365       7.637  17.625 -19.078  1.00 97.56           C  
ATOM   2606  CB  ALA A 365       5.438  17.328 -20.250  1.00 97.56           C  
ATOM   2607  O   ALA A 365       8.664  17.938 -19.688  1.00 97.56           O  
ATOM   2608  N   ALA A 366       7.289  18.062 -17.891  1.00 97.75           N  
ATOM   2609  CA  ALA A 366       8.094  19.078 -17.219  1.00 97.75           C  
ATOM   2610  C   ALA A 366       9.469  18.531 -16.844  1.00 97.75           C  
ATOM   2611  CB  ALA A 366       7.379  19.609 -15.984  1.00 97.75           C  
ATOM   2612  O   ALA A 366      10.492  19.172 -17.125  1.00 97.75           O  
ATOM   2613  N   SER A 367       9.508  17.391 -16.297  1.00 97.38           N  
ATOM   2614  CA  SER A 367      10.773  16.812 -15.859  1.00 97.38           C  
ATOM   2615  C   SER A 367      11.633  16.391 -17.047  1.00 97.38           C  
ATOM   2616  CB  SER A 367      10.523  15.602 -14.953  1.00 97.38           C  
ATOM   2617  O   SER A 367      12.859  16.516 -17.000  1.00 97.38           O  
ATOM   2618  OG  SER A 367       9.742  14.625 -15.617  1.00 97.38           O  
ATOM   2619  N   TYR A 368      10.992  15.969 -18.094  1.00 95.88           N  
ATOM   2620  CA  TYR A 368      11.711  15.578 -19.297  1.00 95.88           C  
ATOM   2621  C   TYR A 368      12.430  16.781 -19.906  1.00 95.88           C  
ATOM   2622  CB  TYR A 368      10.758  14.961 -20.312  1.00 95.88           C  
ATOM   2623  O   TYR A 368      13.570  16.656 -20.359  1.00 95.88           O  
ATOM   2624  CG  TYR A 368      11.445  14.484 -21.578  1.00 95.88           C  
ATOM   2625  CD1 TYR A 368      11.547  15.305 -22.688  1.00 95.88           C  
ATOM   2626  CD2 TYR A 368      11.992  13.211 -21.641  1.00 95.88           C  
ATOM   2627  CE1 TYR A 368      12.180  14.867 -23.859  1.00 95.88           C  
ATOM   2628  CE2 TYR A 368      12.625  12.758 -22.797  1.00 95.88           C  
ATOM   2629  OH  TYR A 368      13.336  13.156 -25.047  1.00 95.88           O  
ATOM   2630  CZ  TYR A 368      12.711  13.594 -23.891  1.00 95.88           C  
ATOM   2631  N   THR A 369      11.836  17.969 -19.938  1.00 97.12           N  
ATOM   2632  CA  THR A 369      12.430  19.172 -20.500  1.00 97.12           C  
ATOM   2633  C   THR A 369      13.625  19.641 -19.672  1.00 97.12           C  
ATOM   2634  CB  THR A 369      11.398  20.312 -20.594  1.00 97.12           C  
ATOM   2635  O   THR A 369      14.492  20.359 -20.172  1.00 97.12           O  
ATOM   2636  CG2 THR A 369      10.188  19.891 -21.422  1.00 97.12           C  
ATOM   2637  OG1 THR A 369      10.977  20.672 -19.281  1.00 97.12           O  
ATOM   2638  N   LEU A 370      13.672  19.203 -18.469  1.00 96.19           N  
ATOM   2639  CA  LEU A 370      14.734  19.656 -17.578  1.00 96.19           C  
ATOM   2640  C   LEU A 370      15.969  18.766 -17.703  1.00 96.19           C  
ATOM   2641  CB  LEU A 370      14.250  19.688 -16.125  1.00 96.19           C  
ATOM   2642  O   LEU A 370      17.094  19.266 -17.766  1.00 96.19           O  
ATOM   2643  CG  LEU A 370      13.148  20.703 -15.797  1.00 96.19           C  
ATOM   2644  CD1 LEU A 370      12.602  20.453 -14.398  1.00 96.19           C  
ATOM   2645  CD2 LEU A 370      13.688  22.125 -15.922  1.00 96.19           C  
ATOM   2646  N   ALA A 371      15.727  17.375 -17.750  1.00 94.25           N  
ATOM   2647  CA  ALA A 371      16.891  16.500 -17.750  1.00 94.25           C  
ATOM   2648  C   ALA A 371      16.594  15.188 -18.453  1.00 94.25           C  
ATOM   2649  CB  ALA A 371      17.375  16.250 -16.328  1.00 94.25           C  
ATOM   2650  O   ALA A 371      17.141  14.141 -18.094  1.00 94.25           O  
ATOM   2651  N   GLY A 372      15.695  15.211 -19.438  1.00 94.06           N  
ATOM   2652  CA  GLY A 372      15.359  14.008 -20.172  1.00 94.06           C  
ATOM   2653  C   GLY A 372      14.758  12.922 -19.312  1.00 94.06           C  
ATOM   2654  O   GLY A 372      14.109  13.211 -18.297  1.00 94.06           O  
ATOM   2655  N   VAL A 373      14.969  11.633 -19.719  1.00 93.44           N  
ATOM   2656  CA  VAL A 373      14.391  10.484 -19.016  1.00 93.44           C  
ATOM   2657  C   VAL A 373      14.953  10.406 -17.594  1.00 93.44           C  
ATOM   2658  CB  VAL A 373      14.664   9.172 -19.781  1.00 93.44           C  
ATOM   2659  O   VAL A 373      14.258   9.969 -16.672  1.00 93.44           O  
ATOM   2660  CG1 VAL A 373      14.133   7.973 -18.984  1.00 93.44           C  
ATOM   2661  CG2 VAL A 373      14.031   9.211 -21.172  1.00 93.44           C  
ATOM   2662  N   TYR A 374      16.219  10.867 -17.500  1.00 95.69           N  
ATOM   2663  CA  TYR A 374      16.812  10.891 -16.172  1.00 95.69           C  
ATOM   2664  C   TYR A 374      16.078  11.859 -15.258  1.00 95.69           C  
ATOM   2665  CB  TYR A 374      18.297  11.281 -16.266  1.00 95.69           C  
ATOM   2666  O   TYR A 374      15.945  11.609 -14.055  1.00 95.69           O  
ATOM   2667  CG  TYR A 374      19.047  11.062 -14.977  1.00 95.69           C  
ATOM   2668  CD1 TYR A 374      19.531  12.141 -14.242  1.00 95.69           C  
ATOM   2669  CD2 TYR A 374      19.281   9.781 -14.492  1.00 95.69           C  
ATOM   2670  CE1 TYR A 374      20.234  11.945 -13.055  1.00 95.69           C  
ATOM   2671  CE2 TYR A 374      19.984   9.570 -13.305  1.00 95.69           C  
ATOM   2672  OH  TYR A 374      21.156  10.461 -11.422  1.00 95.69           O  
ATOM   2673  CZ  TYR A 374      20.453  10.656 -12.594  1.00 95.69           C  
ATOM   2674  N   GLY A 375      15.625  13.039 -15.766  1.00 96.25           N  
ATOM   2675  CA  GLY A 375      14.805  13.977 -15.008  1.00 96.25           C  
ATOM   2676  C   GLY A 375      13.516  13.359 -14.500  1.00 96.25           C  
ATOM   2677  O   GLY A 375      13.109  13.609 -13.367  1.00 96.25           O  
ATOM   2678  N   ILE A 376      12.883  12.523 -15.281  1.00 96.19           N  
ATOM   2679  CA  ILE A 376      11.672  11.812 -14.883  1.00 96.19           C  
ATOM   2680  C   ILE A 376      11.984  10.859 -13.734  1.00 96.19           C  
ATOM   2681  CB  ILE A 376      11.055  11.039 -16.078  1.00 96.19           C  
ATOM   2682  O   ILE A 376      11.242  10.789 -12.750  1.00 96.19           O  
ATOM   2683  CG1 ILE A 376      10.648  12.008 -17.188  1.00 96.19           C  
ATOM   2684  CG2 ILE A 376       9.852  10.211 -15.609  1.00 96.19           C  
ATOM   2685  CD1 ILE A 376      10.188  11.320 -18.469  1.00 96.19           C  
ATOM   2686  N   ALA A 377      13.109  10.180 -13.875  1.00 97.06           N  
ATOM   2687  CA  ALA A 377      13.547   9.242 -12.844  1.00 97.06           C  
ATOM   2688  C   ALA A 377      13.820   9.969 -11.523  1.00 97.06           C  
ATOM   2689  CB  ALA A 377      14.789   8.484 -13.297  1.00 97.06           C  
ATOM   2690  O   ALA A 377      13.430   9.492 -10.453  1.00 97.06           O  
ATOM   2691  N   ILE A 378      14.422  11.125 -11.609  1.00 97.19           N  
ATOM   2692  CA  ILE A 378      14.734  11.898 -10.414  1.00 97.19           C  
ATOM   2693  C   ILE A 378      13.445  12.383  -9.758  1.00 97.19           C  
ATOM   2694  CB  ILE A 378      15.656  13.094 -10.742  1.00 97.19           C  
ATOM   2695  O   ILE A 378      13.320  12.391  -8.531  1.00 97.19           O  
ATOM   2696  CG1 ILE A 378      17.031  12.602 -11.188  1.00 97.19           C  
ATOM   2697  CG2 ILE A 378      15.766  14.031  -9.539  1.00 97.19           C  
ATOM   2698  CD1 ILE A 378      17.719  11.688 -10.172  1.00 97.19           C  
ATOM   2699  N   ALA A 379      12.523  12.820 -10.562  1.00 97.81           N  
ATOM   2700  CA  ALA A 379      11.219  13.195 -10.023  1.00 97.81           C  
ATOM   2701  C   ALA A 379      10.570  12.031  -9.281  1.00 97.81           C  
ATOM   2702  CB  ALA A 379      10.297  13.688 -11.141  1.00 97.81           C  
ATOM   2703  O   ALA A 379      10.016  12.211  -8.195  1.00 97.81           O  
ATOM   2704  N   ALA A 380      10.680  10.906  -9.859  1.00 97.62           N  
ATOM   2705  CA  ALA A 380      10.117   9.711  -9.242  1.00 97.62           C  
ATOM   2706  C   ALA A 380      10.836   9.383  -7.934  1.00 97.62           C  
ATOM   2707  CB  ALA A 380      10.195   8.523 -10.195  1.00 97.62           C  
ATOM   2708  O   ALA A 380      10.188   9.094  -6.922  1.00 97.62           O  
ATOM   2709  N   VAL A 381      12.188   9.445  -7.930  1.00 98.00           N  
ATOM   2710  CA  VAL A 381      12.984   9.156  -6.734  1.00 98.00           C  
ATOM   2711  C   VAL A 381      12.648  10.164  -5.637  1.00 98.00           C  
ATOM   2712  CB  VAL A 381      14.500   9.188  -7.039  1.00 98.00           C  
ATOM   2713  O   VAL A 381      12.484   9.789  -4.473  1.00 98.00           O  
ATOM   2714  CG1 VAL A 381      15.312   9.086  -5.750  1.00 98.00           C  
ATOM   2715  CG2 VAL A 381      14.867   8.062  -8.000  1.00 98.00           C  
ATOM   2716  N   ALA A 382      12.508  11.391  -6.004  1.00 97.88           N  
ATOM   2717  CA  ALA A 382      12.188  12.438  -5.039  1.00 97.88           C  
ATOM   2718  C   ALA A 382      10.805  12.219  -4.430  1.00 97.88           C  
ATOM   2719  CB  ALA A 382      12.266  13.812  -5.699  1.00 97.88           C  
ATOM   2720  O   ALA A 382      10.625  12.367  -3.221  1.00 97.88           O  
ATOM   2721  N   MET A 383       9.875  11.883  -5.266  1.00 97.69           N  
ATOM   2722  CA  MET A 383       8.531  11.578  -4.785  1.00 97.69           C  
ATOM   2723  C   MET A 383       8.562  10.438  -3.775  1.00 97.69           C  
ATOM   2724  CB  MET A 383       7.609  11.227  -5.949  1.00 97.69           C  
ATOM   2725  O   MET A 383       8.008  10.555  -2.682  1.00 97.69           O  
ATOM   2726  CG  MET A 383       6.199  10.844  -5.523  1.00 97.69           C  
ATOM   2727  SD  MET A 383       5.121  10.430  -6.949  1.00 97.69           S  
ATOM   2728  CE  MET A 383       3.576  10.039  -6.078  1.00 97.69           C  
ATOM   2729  N   LEU A 384       9.312   9.398  -4.078  1.00 97.19           N  
ATOM   2730  CA  LEU A 384       9.320   8.195  -3.250  1.00 97.19           C  
ATOM   2731  C   LEU A 384      10.266   8.359  -2.064  1.00 97.19           C  
ATOM   2732  CB  LEU A 384       9.727   6.977  -4.082  1.00 97.19           C  
ATOM   2733  O   LEU A 384      10.305   7.500  -1.180  1.00 97.19           O  
ATOM   2734  CG  LEU A 384       8.680   6.441  -5.059  1.00 97.19           C  
ATOM   2735  CD1 LEU A 384       9.297   5.395  -5.980  1.00 97.19           C  
ATOM   2736  CD2 LEU A 384       7.492   5.855  -4.297  1.00 97.19           C  
ATOM   2737  N   SER A 385      11.000   9.461  -2.084  1.00 97.44           N  
ATOM   2738  CA  SER A 385      11.867   9.719  -0.944  1.00 97.44           C  
ATOM   2739  C   SER A 385      11.062  10.047   0.309  1.00 97.44           C  
ATOM   2740  CB  SER A 385      12.828  10.875  -1.256  1.00 97.44           C  
ATOM   2741  O   SER A 385      11.578   9.945   1.426  1.00 97.44           O  
ATOM   2742  OG  SER A 385      12.133  12.102  -1.319  1.00 97.44           O  
ATOM   2743  N   LEU A 386       9.828  10.422   0.175  1.00 97.62           N  
ATOM   2744  CA  LEU A 386       8.945  10.758   1.285  1.00 97.62           C  
ATOM   2745  C   LEU A 386       8.211   9.516   1.785  1.00 97.62           C  
ATOM   2746  CB  LEU A 386       7.934  11.828   0.863  1.00 97.62           C  
ATOM   2747  O   LEU A 386       7.238   9.633   2.541  1.00 97.62           O  
ATOM   2748  CG  LEU A 386       8.516  13.195   0.480  1.00 97.62           C  
ATOM   2749  CD1 LEU A 386       7.398  14.156   0.090  1.00 97.62           C  
ATOM   2750  CD2 LEU A 386       9.344  13.766   1.627  1.00 97.62           C  
ATOM   2751  N   THR A 387       8.617   8.367   1.348  1.00 96.69           N  
ATOM   2752  CA  THR A 387       7.934   7.113   1.629  1.00 96.69           C  
ATOM   2753  C   THR A 387       7.875   6.855   3.133  1.00 96.69           C  
ATOM   2754  CB  THR A 387       8.625   5.930   0.930  1.00 96.69           C  
ATOM   2755  O   THR A 387       6.855   6.387   3.646  1.00 96.69           O  
ATOM   2756  CG2 THR A 387       7.945   4.609   1.278  1.00 96.69           C  
ATOM   2757  OG1 THR A 387       8.570   6.121  -0.489  1.00 96.69           O  
ATOM   2758  N   GLY A 388       8.914   7.195   3.852  1.00 97.06           N  
ATOM   2759  CA  GLY A 388       8.953   6.957   5.285  1.00 97.06           C  
ATOM   2760  C   GLY A 388       7.781   7.570   6.023  1.00 97.06           C  
ATOM   2761  O   GLY A 388       7.055   6.875   6.734  1.00 97.06           O  
ATOM   2762  N   VAL A 389       7.496   8.828   5.801  1.00 97.06           N  
ATOM   2763  CA  VAL A 389       6.430   9.531   6.508  1.00 97.06           C  
ATOM   2764  C   VAL A 389       5.078   9.141   5.918  1.00 97.06           C  
ATOM   2765  CB  VAL A 389       6.621  11.062   6.441  1.00 97.06           C  
ATOM   2766  O   VAL A 389       4.078   9.062   6.641  1.00 97.06           O  
ATOM   2767  CG1 VAL A 389       6.379  11.578   5.023  1.00 97.06           C  
ATOM   2768  CG2 VAL A 389       5.691  11.758   7.434  1.00 97.06           C  
ATOM   2769  N   ILE A 390       5.004   8.875   4.691  1.00 96.31           N  
ATOM   2770  CA  ILE A 390       3.752   8.523   4.031  1.00 96.31           C  
ATOM   2771  C   ILE A 390       3.275   7.156   4.520  1.00 96.31           C  
ATOM   2772  CB  ILE A 390       3.906   8.516   2.494  1.00 96.31           C  
ATOM   2773  O   ILE A 390       2.094   6.977   4.824  1.00 96.31           O  
ATOM   2774  CG1 ILE A 390       4.109   9.945   1.973  1.00 96.31           C  
ATOM   2775  CG2 ILE A 390       2.691   7.859   1.832  1.00 96.31           C  
ATOM   2776  CD1 ILE A 390       4.312  10.031   0.466  1.00 96.31           C  
ATOM   2777  N   ILE A 391       4.168   6.195   4.695  1.00 95.50           N  
ATOM   2778  CA  ILE A 391       3.785   4.875   5.188  1.00 95.50           C  
ATOM   2779  C   ILE A 391       3.377   4.973   6.656  1.00 95.50           C  
ATOM   2780  CB  ILE A 391       4.930   3.855   5.016  1.00 95.50           C  
ATOM   2781  O   ILE A 391       2.562   4.180   7.133  1.00 95.50           O  
ATOM   2782  CG1 ILE A 391       5.094   3.480   3.539  1.00 95.50           C  
ATOM   2783  CG2 ILE A 391       4.680   2.611   5.871  1.00 95.50           C  
ATOM   2784  CD1 ILE A 391       3.908   2.725   2.957  1.00 95.50           C  
ATOM   2785  N   THR A 392       3.998   5.875   7.332  1.00 96.62           N  
ATOM   2786  CA  THR A 392       3.580   6.109   8.711  1.00 96.62           C  
ATOM   2787  C   THR A 392       2.084   6.395   8.781  1.00 96.62           C  
ATOM   2788  CB  THR A 392       4.359   7.277   9.336  1.00 96.62           C  
ATOM   2789  O   THR A 392       1.373   5.816   9.609  1.00 96.62           O  
ATOM   2790  CG2 THR A 392       3.854   7.582  10.742  1.00 96.62           C  
ATOM   2791  OG1 THR A 392       5.750   6.938   9.406  1.00 96.62           O  
ATOM   2792  N   LEU A 393       1.585   7.203   7.910  1.00 95.19           N  
ATOM   2793  CA  LEU A 393       0.169   7.551   7.855  1.00 95.19           C  
ATOM   2794  C   LEU A 393      -0.667   6.355   7.414  1.00 95.19           C  
ATOM   2795  CB  LEU A 393      -0.059   8.727   6.902  1.00 95.19           C  
ATOM   2796  O   LEU A 393      -1.771   6.141   7.922  1.00 95.19           O  
ATOM   2797  CG  LEU A 393       0.086  10.125   7.500  1.00 95.19           C  
ATOM   2798  CD1 LEU A 393       1.487  10.312   8.070  1.00 95.19           C  
ATOM   2799  CD2 LEU A 393      -0.219  11.188   6.453  1.00 95.19           C  
ATOM   2800  N   ASP A 394      -0.082   5.645   6.477  1.00 94.44           N  
ATOM   2801  CA  ASP A 394      -0.780   4.453   6.008  1.00 94.44           C  
ATOM   2802  C   ASP A 394      -0.946   3.436   7.137  1.00 94.44           C  
ATOM   2803  CB  ASP A 394      -0.031   3.820   4.836  1.00 94.44           C  
ATOM   2804  O   ASP A 394      -2.043   2.916   7.352  1.00 94.44           O  
ATOM   2805  CG  ASP A 394      -0.767   2.637   4.230  1.00 94.44           C  
ATOM   2806  OD1 ASP A 394      -1.706   2.846   3.434  1.00 94.44           O  
ATOM   2807  OD2 ASP A 394      -0.406   1.485   4.559  1.00 94.44           O  
ATOM   2808  N   ALA A 395       0.140   3.146   7.910  1.00 95.56           N  
ATOM   2809  CA  ALA A 395       0.112   2.168   8.992  1.00 95.56           C  
ATOM   2810  C   ALA A 395      -0.728   2.668  10.164  1.00 95.56           C  
ATOM   2811  CB  ALA A 395       1.531   1.848   9.453  1.00 95.56           C  
ATOM   2812  O   ALA A 395      -1.263   1.871  10.938  1.00 95.56           O  
ATOM   2813  N   TYR A 396      -0.790   3.988  10.289  1.00 94.81           N  
ATOM   2814  CA  TYR A 396      -1.674   4.613  11.266  1.00 94.81           C  
ATOM   2815  C   TYR A 396      -3.105   4.117  11.109  1.00 94.81           C  
ATOM   2816  CB  TYR A 396      -1.633   6.141  11.133  1.00 94.81           C  
ATOM   2817  O   TYR A 396      -3.789   3.842  12.094  1.00 94.81           O  
ATOM   2818  CG  TYR A 396      -2.779   6.844  11.820  1.00 94.81           C  
ATOM   2819  CD1 TYR A 396      -3.918   7.215  11.109  1.00 94.81           C  
ATOM   2820  CD2 TYR A 396      -2.727   7.137  13.172  1.00 94.81           C  
ATOM   2821  CE1 TYR A 396      -4.977   7.863  11.734  1.00 94.81           C  
ATOM   2822  CE2 TYR A 396      -3.779   7.785  13.812  1.00 94.81           C  
ATOM   2823  OH  TYR A 396      -5.945   8.789  13.711  1.00 94.81           O  
ATOM   2824  CZ  TYR A 396      -4.898   8.141  13.086  1.00 94.81           C  
ATOM   2825  N   GLY A 397      -3.576   3.939   9.953  1.00 94.00           N  
ATOM   2826  CA  GLY A 397      -4.941   3.537   9.656  1.00 94.00           C  
ATOM   2827  C   GLY A 397      -5.320   2.207  10.281  1.00 94.00           C  
ATOM   2828  O   GLY A 397      -6.215   2.145  11.125  1.00 94.00           O  
ATOM   2829  N   PRO A 398      -4.633   1.134   9.953  1.00 94.06           N  
ATOM   2830  CA  PRO A 398      -4.973  -0.163  10.539  1.00 94.06           C  
ATOM   2831  C   PRO A 398      -4.809  -0.183  12.055  1.00 94.06           C  
ATOM   2832  CB  PRO A 398      -3.988  -1.124   9.867  1.00 94.06           C  
ATOM   2833  O   PRO A 398      -5.555  -0.877  12.750  1.00 94.06           O  
ATOM   2834  CG  PRO A 398      -3.635  -0.468   8.570  1.00 94.06           C  
ATOM   2835  CD  PRO A 398      -3.641   1.021   8.773  1.00 94.06           C  
ATOM   2836  N   ILE A 399      -3.857   0.559  12.602  1.00 96.88           N  
ATOM   2837  CA  ILE A 399      -3.637   0.605  14.039  1.00 96.88           C  
ATOM   2838  C   ILE A 399      -4.863   1.193  14.734  1.00 96.88           C  
ATOM   2839  CB  ILE A 399      -2.377   1.430  14.391  1.00 96.88           C  
ATOM   2840  O   ILE A 399      -5.359   0.635  15.711  1.00 96.88           O  
ATOM   2841  CG1 ILE A 399      -1.114   0.707  13.914  1.00 96.88           C  
ATOM   2842  CG2 ILE A 399      -2.312   1.700  15.898  1.00 96.88           C  
ATOM   2843  CD1 ILE A 399       0.159   1.531  14.039  1.00 96.88           C  
ATOM   2844  N   THR A 400      -5.383   2.270  14.188  1.00 95.62           N  
ATOM   2845  CA  THR A 400      -6.535   2.920  14.797  1.00 95.62           C  
ATOM   2846  C   THR A 400      -7.809   2.119  14.547  1.00 95.62           C  
ATOM   2847  CB  THR A 400      -6.715   4.355  14.273  1.00 95.62           C  
ATOM   2848  O   THR A 400      -8.734   2.141  15.359  1.00 95.62           O  
ATOM   2849  CG2 THR A 400      -5.520   5.230  14.641  1.00 95.62           C  
ATOM   2850  OG1 THR A 400      -6.844   4.324  12.844  1.00 95.62           O  
ATOM   2851  N   ASP A 401      -7.836   1.460  13.383  1.00 93.12           N  
ATOM   2852  CA  ASP A 401      -8.969   0.581  13.102  1.00 93.12           C  
ATOM   2853  C   ASP A 401      -9.039  -0.561  14.117  1.00 93.12           C  
ATOM   2854  CB  ASP A 401      -8.875   0.020  11.680  1.00 93.12           C  
ATOM   2855  O   ASP A 401     -10.094  -0.815  14.695  1.00 93.12           O  
ATOM   2856  CG  ASP A 401     -10.109  -0.759  11.266  1.00 93.12           C  
ATOM   2857  OD1 ASP A 401     -11.039  -0.901  12.086  1.00 93.12           O  
ATOM   2858  OD2 ASP A 401     -10.148  -1.237  10.117  1.00 93.12           O  
ATOM   2859  N   ASN A 402      -7.965  -1.177  14.391  1.00 95.38           N  
ATOM   2860  CA  ASN A 402      -7.906  -2.281  15.336  1.00 95.38           C  
ATOM   2861  C   ASN A 402      -8.109  -1.797  16.766  1.00 95.38           C  
ATOM   2862  CB  ASN A 402      -6.578  -3.027  15.211  1.00 95.38           C  
ATOM   2863  O   ASN A 402      -8.680  -2.510  17.594  1.00 95.38           O  
ATOM   2864  CG  ASN A 402      -6.602  -4.090  14.133  1.00 95.38           C  
ATOM   2865  ND2 ASN A 402      -5.547  -4.891  14.062  1.00 95.38           N  
ATOM   2866  OD1 ASN A 402      -7.566  -4.188  13.367  1.00 95.38           O  
ATOM   2867  N   ALA A 403      -7.570  -0.584  16.984  1.00 97.19           N  
ATOM   2868  CA  ALA A 403      -7.820   0.001  18.297  1.00 97.19           C  
ATOM   2869  C   ALA A 403      -9.320   0.111  18.578  1.00 97.19           C  
ATOM   2870  CB  ALA A 403      -7.164   1.374  18.406  1.00 97.19           C  
ATOM   2871  O   ALA A 403      -9.781  -0.213  19.672  1.00 97.19           O  
ATOM   2872  N   GLY A 404     -10.047   0.537  17.562  1.00 94.81           N  
ATOM   2873  CA  GLY A 404     -11.492   0.593  17.688  1.00 94.81           C  
ATOM   2874  C   GLY A 404     -12.133  -0.769  17.875  1.00 94.81           C  
ATOM   2875  O   GLY A 404     -13.047  -0.919  18.703  1.00 94.81           O  
ATOM   2876  N   GLY A 405     -11.602  -1.756  17.156  1.00 94.38           N  
ATOM   2877  CA  GLY A 405     -12.070  -3.121  17.328  1.00 94.38           C  
ATOM   2878  C   GLY A 405     -11.836  -3.664  18.719  1.00 94.38           C  
ATOM   2879  O   GLY A 405     -12.719  -4.285  19.312  1.00 94.38           O  
ATOM   2880  N   ILE A 406     -10.711  -3.393  19.266  1.00 96.81           N  
ATOM   2881  CA  ILE A 406     -10.352  -3.852  20.594  1.00 96.81           C  
ATOM   2882  C   ILE A 406     -11.219  -3.145  21.641  1.00 96.81           C  
ATOM   2883  CB  ILE A 406      -8.859  -3.611  20.891  1.00 96.81           C  
ATOM   2884  O   ILE A 406     -11.695  -3.770  22.578  1.00 96.81           O  
ATOM   2885  CG1 ILE A 406      -7.984  -4.520  20.016  1.00 96.81           C  
ATOM   2886  CG2 ILE A 406      -8.555  -3.834  22.375  1.00 96.81           C  
ATOM   2887  CD1 ILE A 406      -6.504  -4.168  20.031  1.00 96.81           C  
ATOM   2888  N   ALA A 407     -11.406  -1.884  21.438  1.00 96.06           N  
ATOM   2889  CA  ALA A 407     -12.258  -1.120  22.344  1.00 96.06           C  
ATOM   2890  C   ALA A 407     -13.672  -1.692  22.391  1.00 96.06           C  
ATOM   2891  CB  ALA A 407     -12.289   0.349  21.938  1.00 96.06           C  
ATOM   2892  O   ALA A 407     -14.250  -1.847  23.469  1.00 96.06           O  
ATOM   2893  N   GLU A 408     -14.195  -2.088  21.250  1.00 93.69           N  
ATOM   2894  CA  GLU A 408     -15.555  -2.623  21.141  1.00 93.69           C  
ATOM   2895  C   GLU A 408     -15.633  -4.031  21.734  1.00 93.69           C  
ATOM   2896  CB  GLU A 408     -16.031  -2.629  19.688  1.00 93.69           C  
ATOM   2897  O   GLU A 408     -16.547  -4.336  22.500  1.00 93.69           O  
ATOM   2898  CG  GLU A 408     -17.484  -3.010  19.516  1.00 93.69           C  
ATOM   2899  CD  GLU A 408     -18.062  -2.617  18.172  1.00 93.69           C  
ATOM   2900  OE1 GLU A 408     -19.297  -2.709  17.984  1.00 93.69           O  
ATOM   2901  OE2 GLU A 408     -17.266  -2.219  17.281  1.00 93.69           O  
ATOM   2902  N   MET A 409     -14.688  -4.812  21.484  1.00 93.50           N  
ATOM   2903  CA  MET A 409     -14.703  -6.211  21.906  1.00 93.50           C  
ATOM   2904  C   MET A 409     -14.477  -6.332  23.406  1.00 93.50           C  
ATOM   2905  CB  MET A 409     -13.641  -7.012  21.156  1.00 93.50           C  
ATOM   2906  O   MET A 409     -14.875  -7.320  24.031  1.00 93.50           O  
ATOM   2907  CG  MET A 409     -13.969  -7.238  19.688  1.00 93.50           C  
ATOM   2908  SD  MET A 409     -12.742  -8.312  18.844  1.00 93.50           S  
ATOM   2909  CE  MET A 409     -13.258  -9.938  19.469  1.00 93.50           C  
ATOM   2910  N   SER A 410     -13.812  -5.328  23.906  1.00 94.88           N  
ATOM   2911  CA  SER A 410     -13.500  -5.379  25.328  1.00 94.88           C  
ATOM   2912  C   SER A 410     -14.547  -4.633  26.156  1.00 94.88           C  
ATOM   2913  CB  SER A 410     -12.117  -4.789  25.594  1.00 94.88           C  
ATOM   2914  O   SER A 410     -14.414  -4.508  27.375  1.00 94.88           O  
ATOM   2915  OG  SER A 410     -11.117  -5.500  24.875  1.00 94.88           O  
ATOM   2916  N   GLY A 411     -15.516  -4.098  25.547  1.00 93.25           N  
ATOM   2917  CA  GLY A 411     -16.609  -3.412  26.219  1.00 93.25           C  
ATOM   2918  C   GLY A 411     -16.188  -2.127  26.906  1.00 93.25           C  
ATOM   2919  O   GLY A 411     -16.641  -1.816  28.000  1.00 93.25           O  
ATOM   2920  N   LEU A 412     -15.227  -1.405  26.312  1.00 94.88           N  
ATOM   2921  CA  LEU A 412     -14.789  -0.133  26.891  1.00 94.88           C  
ATOM   2922  C   LEU A 412     -15.898   0.914  26.781  1.00 94.88           C  
ATOM   2923  CB  LEU A 412     -13.531   0.366  26.188  1.00 94.88           C  
ATOM   2924  O   LEU A 412     -16.812   0.769  25.984  1.00 94.88           O  
ATOM   2925  CG  LEU A 412     -12.273  -0.488  26.359  1.00 94.88           C  
ATOM   2926  CD1 LEU A 412     -11.094   0.147  25.625  1.00 94.88           C  
ATOM   2927  CD2 LEU A 412     -11.953  -0.671  27.828  1.00 94.88           C  
ATOM   2928  N   PRO A 413     -15.836   1.953  27.672  1.00 94.75           N  
ATOM   2929  CA  PRO A 413     -16.875   2.988  27.672  1.00 94.75           C  
ATOM   2930  C   PRO A 413     -17.031   3.645  26.297  1.00 94.75           C  
ATOM   2931  CB  PRO A 413     -16.375   4.000  28.703  1.00 94.75           C  
ATOM   2932  O   PRO A 413     -16.078   3.729  25.531  1.00 94.75           O  
ATOM   2933  CG  PRO A 413     -15.422   3.232  29.562  1.00 94.75           C  
ATOM   2934  CD  PRO A 413     -14.766   2.174  28.719  1.00 94.75           C  
ATOM   2935  N   PRO A 414     -18.219   4.125  26.000  1.00 93.00           N  
ATOM   2936  CA  PRO A 414     -18.547   4.773  24.734  1.00 93.00           C  
ATOM   2937  C   PRO A 414     -17.625   5.961  24.422  1.00 93.00           C  
ATOM   2938  CB  PRO A 414     -19.984   5.234  24.922  1.00 93.00           C  
ATOM   2939  O   PRO A 414     -17.391   6.277  23.266  1.00 93.00           O  
ATOM   2940  CG  PRO A 414     -20.562   4.297  25.938  1.00 93.00           C  
ATOM   2941  CD  PRO A 414     -19.469   3.932  26.906  1.00 93.00           C  
ATOM   2942  N   ALA A 415     -17.141   6.676  25.438  1.00 94.69           N  
ATOM   2943  CA  ALA A 415     -16.250   7.816  25.250  1.00 94.69           C  
ATOM   2944  C   ALA A 415     -14.961   7.391  24.547  1.00 94.69           C  
ATOM   2945  CB  ALA A 415     -15.945   8.484  26.578  1.00 94.69           C  
ATOM   2946  O   ALA A 415     -14.422   8.133  23.719  1.00 94.69           O  
ATOM   2947  N   VAL A 416     -14.453   6.188  24.906  1.00 95.44           N  
ATOM   2948  CA  VAL A 416     -13.242   5.645  24.297  1.00 95.44           C  
ATOM   2949  C   VAL A 416     -13.523   5.273  22.828  1.00 95.44           C  
ATOM   2950  CB  VAL A 416     -12.727   4.414  25.062  1.00 95.44           C  
ATOM   2951  O   VAL A 416     -12.711   5.555  21.953  1.00 95.44           O  
ATOM   2952  CG1 VAL A 416     -11.516   3.805  24.359  1.00 95.44           C  
ATOM   2953  CG2 VAL A 416     -12.375   4.793  26.500  1.00 95.44           C  
ATOM   2954  N   ARG A 417     -14.711   4.773  22.625  1.00 93.25           N  
ATOM   2955  CA  ARG A 417     -15.109   4.371  21.281  1.00 93.25           C  
ATOM   2956  C   ARG A 417     -15.266   5.582  20.375  1.00 93.25           C  
ATOM   2957  CB  ARG A 417     -16.422   3.576  21.328  1.00 93.25           C  
ATOM   2958  O   ARG A 417     -14.930   5.523  19.188  1.00 93.25           O  
ATOM   2959  CG  ARG A 417     -16.828   2.996  19.984  1.00 93.25           C  
ATOM   2960  CD  ARG A 417     -15.805   1.998  19.453  1.00 93.25           C  
ATOM   2961  NE  ARG A 417     -16.188   1.467  18.156  1.00 93.25           N  
ATOM   2962  NH1 ARG A 417     -14.031   1.341  17.344  1.00 93.25           N  
ATOM   2963  NH2 ARG A 417     -15.789   0.688  16.031  1.00 93.25           N  
ATOM   2964  CZ  ARG A 417     -15.336   1.166  17.172  1.00 93.25           C  
ATOM   2965  N   LYS A 418     -15.734   6.637  20.906  1.00 92.56           N  
ATOM   2966  CA  LYS A 418     -15.883   7.871  20.141  1.00 92.56           C  
ATOM   2967  C   LYS A 418     -14.523   8.391  19.672  1.00 92.56           C  
ATOM   2968  CB  LYS A 418     -16.594   8.938  20.969  1.00 92.56           C  
ATOM   2969  O   LYS A 418     -14.398   8.852  18.531  1.00 92.56           O  
ATOM   2970  CG  LYS A 418     -17.016  10.164  20.188  1.00 92.56           C  
ATOM   2971  CD  LYS A 418     -17.781  11.156  21.047  1.00 92.56           C  
ATOM   2972  CE  LYS A 418     -18.156  12.406  20.266  1.00 92.56           C  
ATOM   2973  NZ  LYS A 418     -18.906  13.383  21.109  1.00 92.56           N  
ATOM   2974  N   VAL A 419     -13.523   8.281  20.500  1.00 95.38           N  
ATOM   2975  CA  VAL A 419     -12.172   8.711  20.156  1.00 95.38           C  
ATOM   2976  C   VAL A 419     -11.609   7.812  19.062  1.00 95.38           C  
ATOM   2977  CB  VAL A 419     -11.234   8.695  21.391  1.00 95.38           C  
ATOM   2978  O   VAL A 419     -11.117   8.305  18.031  1.00 95.38           O  
ATOM   2979  CG1 VAL A 419      -9.797   8.984  20.969  1.00 95.38           C  
ATOM   2980  CG2 VAL A 419     -11.711   9.711  22.422  1.00 95.38           C  
ATOM   2981  N   THR A 420     -11.688   6.523  19.250  1.00 94.81           N  
ATOM   2982  CA  THR A 420     -11.125   5.586  18.281  1.00 94.81           C  
ATOM   2983  C   THR A 420     -11.859   5.668  16.953  1.00 94.81           C  
ATOM   2984  CB  THR A 420     -11.180   4.141  18.812  1.00 94.81           C  
ATOM   2985  O   THR A 420     -11.250   5.543  15.883  1.00 94.81           O  
ATOM   2986  CG2 THR A 420     -10.297   3.971  20.031  1.00 94.81           C  
ATOM   2987  OG1 THR A 420     -12.531   3.814  19.156  1.00 94.81           O  
ATOM   2988  N   ASP A 421     -13.180   5.906  16.953  1.00 90.94           N  
ATOM   2989  CA  ASP A 421     -13.961   6.035  15.734  1.00 90.94           C  
ATOM   2990  C   ASP A 421     -13.531   7.262  14.930  1.00 90.94           C  
ATOM   2991  CB  ASP A 421     -15.453   6.113  16.062  1.00 90.94           C  
ATOM   2992  O   ASP A 421     -13.453   7.207  13.703  1.00 90.94           O  
ATOM   2993  CG  ASP A 421     -16.047   4.773  16.453  1.00 90.94           C  
ATOM   2994  OD1 ASP A 421     -15.383   3.730  16.266  1.00 90.94           O  
ATOM   2995  OD2 ASP A 421     -17.188   4.758  16.969  1.00 90.94           O  
ATOM   2996  N   ALA A 422     -13.273   8.359  15.688  1.00 90.94           N  
ATOM   2997  CA  ALA A 422     -12.812   9.570  15.023  1.00 90.94           C  
ATOM   2998  C   ALA A 422     -11.453   9.344  14.352  1.00 90.94           C  
ATOM   2999  CB  ALA A 422     -12.719  10.727  16.016  1.00 90.94           C  
ATOM   3000  O   ALA A 422     -11.242   9.750  13.211  1.00 90.94           O  
ATOM   3001  N   LEU A 423     -10.539   8.664  15.023  1.00 93.81           N  
ATOM   3002  CA  LEU A 423      -9.219   8.352  14.484  1.00 93.81           C  
ATOM   3003  C   LEU A 423      -9.328   7.395  13.297  1.00 93.81           C  
ATOM   3004  CB  LEU A 423      -8.328   7.730  15.570  1.00 93.81           C  
ATOM   3005  O   LEU A 423      -8.641   7.566  12.289  1.00 93.81           O  
ATOM   3006  CG  LEU A 423      -7.918   8.656  16.719  1.00 93.81           C  
ATOM   3007  CD1 LEU A 423      -7.133   7.883  17.766  1.00 93.81           C  
ATOM   3008  CD2 LEU A 423      -7.102   9.828  16.188  1.00 93.81           C  
ATOM   3009  N   ASP A 424     -10.164   6.418  13.469  1.00 91.44           N  
ATOM   3010  CA  ASP A 424     -10.383   5.426  12.414  1.00 91.44           C  
ATOM   3011  C   ASP A 424     -10.922   6.082  11.148  1.00 91.44           C  
ATOM   3012  CB  ASP A 424     -11.352   4.344  12.898  1.00 91.44           C  
ATOM   3013  O   ASP A 424     -10.445   5.789  10.047  1.00 91.44           O  
ATOM   3014  CG  ASP A 424     -11.602   3.264  11.859  1.00 91.44           C  
ATOM   3015  OD1 ASP A 424     -10.758   3.082  10.961  1.00 91.44           O  
ATOM   3016  OD2 ASP A 424     -12.648   2.590  11.945  1.00 91.44           O  
ATOM   3017  N   ALA A 425     -11.828   6.961  11.281  1.00 87.44           N  
ATOM   3018  CA  ALA A 425     -12.398   7.641  10.125  1.00 87.44           C  
ATOM   3019  C   ALA A 425     -11.328   8.398   9.352  1.00 87.44           C  
ATOM   3020  CB  ALA A 425     -13.508   8.594  10.562  1.00 87.44           C  
ATOM   3021  O   ALA A 425     -11.266   8.312   8.125  1.00 87.44           O  
ATOM   3022  N   VAL A 426     -10.477   9.109  10.070  1.00 90.00           N  
ATOM   3023  CA  VAL A 426      -9.367   9.828   9.453  1.00 90.00           C  
ATOM   3024  C   VAL A 426      -8.367   8.836   8.875  1.00 90.00           C  
ATOM   3025  CB  VAL A 426      -8.664  10.766  10.453  1.00 90.00           C  
ATOM   3026  O   VAL A 426      -7.809   9.055   7.793  1.00 90.00           O  
ATOM   3027  CG1 VAL A 426      -7.398  11.359   9.844  1.00 90.00           C  
ATOM   3028  CG2 VAL A 426      -9.617  11.883  10.898  1.00 90.00           C  
ATOM   3029  N   GLY A 427      -8.180   7.727   9.547  1.00 90.56           N  
ATOM   3030  CA  GLY A 427      -7.285   6.676   9.094  1.00 90.56           C  
ATOM   3031  C   GLY A 427      -7.676   6.105   7.738  1.00 90.56           C  
ATOM   3032  O   GLY A 427      -6.812   5.793   6.918  1.00 90.56           O  
ATOM   3033  N   ASN A 428      -8.969   5.949   7.359  1.00 87.94           N  
ATOM   3034  CA  ASN A 428      -9.430   5.453   6.066  1.00 87.94           C  
ATOM   3035  C   ASN A 428      -9.078   6.426   4.941  1.00 87.94           C  
ATOM   3036  CB  ASN A 428     -10.938   5.191   6.098  1.00 87.94           C  
ATOM   3037  O   ASN A 428      -8.641   6.008   3.869  1.00 87.94           O  
ATOM   3038  CG  ASN A 428     -11.289   3.893   6.793  1.00 87.94           C  
ATOM   3039  ND2 ASN A 428     -12.570   3.703   7.082  1.00 87.94           N  
ATOM   3040  OD1 ASN A 428     -10.414   3.068   7.074  1.00 87.94           O  
ATOM   3041  N   THR A 429      -9.297   7.695   5.238  1.00 90.31           N  
ATOM   3042  CA  THR A 429      -8.953   8.703   4.246  1.00 90.31           C  
ATOM   3043  C   THR A 429      -7.445   8.758   4.031  1.00 90.31           C  
ATOM   3044  CB  THR A 429      -9.469  10.094   4.656  1.00 90.31           C  
ATOM   3045  O   THR A 429      -6.977   8.859   2.896  1.00 90.31           O  
ATOM   3046  CG2 THR A 429      -9.195  11.125   3.570  1.00 90.31           C  
ATOM   3047  OG1 THR A 429     -10.883  10.023   4.891  1.00 90.31           O  
ATOM   3048  N   THR A 433      -5.242   8.312   0.514  1.00 95.19           N  
ATOM   3049  CA  THR A 433      -4.266   9.258  -0.027  1.00 95.19           C  
ATOM   3050  C   THR A 433      -2.912   8.578  -0.218  1.00 95.19           C  
ATOM   3051  CB  THR A 433      -4.102  10.484   0.890  1.00 95.19           C  
ATOM   3052  O   THR A 433      -2.215   8.836  -1.201  1.00 95.19           O  
ATOM   3053  CG2 THR A 433      -5.367  11.336   0.898  1.00 95.19           C  
ATOM   3054  OG1 THR A 433      -3.830  10.039   2.225  1.00 95.19           O  
ATOM   3055  N   THR A 434      -2.541   7.695   0.677  1.00 94.75           N  
ATOM   3056  CA  THR A 434      -1.283   6.969   0.547  1.00 94.75           C  
ATOM   3057  C   THR A 434      -1.335   6.004  -0.635  1.00 94.75           C  
ATOM   3058  CB  THR A 434      -0.953   6.188   1.834  1.00 94.75           C  
ATOM   3059  O   THR A 434      -0.330   5.797  -1.319  1.00 94.75           O  
ATOM   3060  CG2 THR A 434      -0.733   7.133   3.010  1.00 94.75           C  
ATOM   3061  OG1 THR A 434      -2.037   5.305   2.143  1.00 94.75           O  
ATOM   3062  N   LYS A 435      -2.463   5.371  -0.884  1.00 94.44           N  
ATOM   3063  CA  LYS A 435      -2.619   4.512  -2.057  1.00 94.44           C  
ATOM   3064  C   LYS A 435      -2.475   5.316  -3.348  1.00 94.44           C  
ATOM   3065  CB  LYS A 435      -3.975   3.805  -2.027  1.00 94.44           C  
ATOM   3066  O   LYS A 435      -1.877   4.840  -4.316  1.00 94.44           O  
ATOM   3067  CG  LYS A 435      -4.078   2.711  -0.976  1.00 94.44           C  
ATOM   3068  CD  LYS A 435      -5.453   2.057  -0.984  1.00 94.44           C  
ATOM   3069  CE  LYS A 435      -5.574   0.989   0.095  1.00 94.44           C  
ATOM   3070  NZ  LYS A 435      -6.969   0.472   0.211  1.00 94.44           N  
ATOM   3071  N   GLY A 436      -3.105   6.496  -3.330  1.00 96.31           N  
ATOM   3072  CA  GLY A 436      -2.898   7.375  -4.469  1.00 96.31           C  
ATOM   3073  C   GLY A 436      -1.436   7.684  -4.727  1.00 96.31           C  
ATOM   3074  O   GLY A 436      -0.985   7.664  -5.875  1.00 96.31           O  
ATOM   3075  N   PHE A 437      -0.679   7.949  -3.676  1.00 96.38           N  
ATOM   3076  CA  PHE A 437       0.760   8.180  -3.727  1.00 96.38           C  
ATOM   3077  C   PHE A 437       1.480   6.965  -4.297  1.00 96.38           C  
ATOM   3078  CB  PHE A 437       1.304   8.508  -2.332  1.00 96.38           C  
ATOM   3079  O   PHE A 437       2.326   7.098  -5.184  1.00 96.38           O  
ATOM   3080  CG  PHE A 437       2.807   8.484  -2.248  1.00 96.38           C  
ATOM   3081  CD1 PHE A 437       3.477   7.355  -1.791  1.00 96.38           C  
ATOM   3082  CD2 PHE A 437       3.549   9.594  -2.625  1.00 96.38           C  
ATOM   3083  CE1 PHE A 437       4.867   7.336  -1.712  1.00 96.38           C  
ATOM   3084  CE2 PHE A 437       4.938   9.586  -2.549  1.00 96.38           C  
ATOM   3085  CZ  PHE A 437       5.598   8.453  -2.090  1.00 96.38           C  
ATOM   3086  N   ALA A 438       1.158   5.809  -3.785  1.00 96.00           N  
ATOM   3087  CA  ALA A 438       1.791   4.570  -4.227  1.00 96.00           C  
ATOM   3088  C   ALA A 438       1.519   4.312  -5.707  1.00 96.00           C  
ATOM   3089  CB  ALA A 438       1.301   3.391  -3.389  1.00 96.00           C  
ATOM   3090  O   ALA A 438       2.426   3.945  -6.457  1.00 96.00           O  
ATOM   3091  N   ILE A 439       0.277   4.539  -6.141  1.00 96.38           N  
ATOM   3092  CA  ILE A 439      -0.116   4.312  -7.527  1.00 96.38           C  
ATOM   3093  C   ILE A 439       0.612   5.297  -8.438  1.00 96.38           C  
ATOM   3094  CB  ILE A 439      -1.645   4.441  -7.711  1.00 96.38           C  
ATOM   3095  O   ILE A 439       1.146   4.914  -9.484  1.00 96.38           O  
ATOM   3096  CG1 ILE A 439      -2.369   3.316  -6.965  1.00 96.38           C  
ATOM   3097  CG2 ILE A 439      -2.012   4.438  -9.195  1.00 96.38           C  
ATOM   3098  CD1 ILE A 439      -3.877   3.510  -6.867  1.00 96.38           C  
ATOM   3099  N   ALA A 440       0.646   6.562  -8.062  1.00 96.06           N  
ATOM   3100  CA  ALA A 440       1.361   7.566  -8.844  1.00 96.06           C  
ATOM   3101  C   ALA A 440       2.854   7.254  -8.906  1.00 96.06           C  
ATOM   3102  CB  ALA A 440       1.137   8.961  -8.258  1.00 96.06           C  
ATOM   3103  O   ALA A 440       3.477   7.371  -9.961  1.00 96.06           O  
ATOM   3104  N   GLY A 441       3.396   6.898  -7.785  1.00 93.56           N  
ATOM   3105  CA  GLY A 441       4.793   6.500  -7.742  1.00 93.56           C  
ATOM   3106  C   GLY A 441       5.105   5.312  -8.633  1.00 93.56           C  
ATOM   3107  O   GLY A 441       6.152   5.270  -9.273  1.00 93.56           O  
ATOM   3108  N   ALA A 442       4.242   4.352  -8.633  1.00 93.31           N  
ATOM   3109  CA  ALA A 442       4.418   3.180  -9.484  1.00 93.31           C  
ATOM   3110  C   ALA A 442       4.453   3.574 -10.961  1.00 93.31           C  
ATOM   3111  CB  ALA A 442       3.299   2.168  -9.234  1.00 93.31           C  
ATOM   3112  O   ALA A 442       5.238   3.025 -11.734  1.00 93.31           O  
ATOM   3113  N   ALA A 443       3.611   4.527 -11.336  1.00 93.44           N  
ATOM   3114  CA  ALA A 443       3.559   4.984 -12.727  1.00 93.44           C  
ATOM   3115  C   ALA A 443       4.875   5.637 -13.141  1.00 93.44           C  
ATOM   3116  CB  ALA A 443       2.402   5.965 -12.914  1.00 93.44           C  
ATOM   3117  O   ALA A 443       5.465   5.266 -14.156  1.00 93.44           O  
ATOM   3118  N   LEU A 444       5.340   6.594 -12.352  1.00 92.88           N  
ATOM   3119  CA  LEU A 444       6.590   7.277 -12.672  1.00 92.88           C  
ATOM   3120  C   LEU A 444       7.770   6.320 -12.562  1.00 92.88           C  
ATOM   3121  CB  LEU A 444       6.797   8.469 -11.734  1.00 92.88           C  
ATOM   3122  O   LEU A 444       8.672   6.352 -13.406  1.00 92.88           O  
ATOM   3123  CG  LEU A 444       5.875   9.672 -11.945  1.00 92.88           C  
ATOM   3124  CD1 LEU A 444       6.148  10.742 -10.898  1.00 92.88           C  
ATOM   3125  CD2 LEU A 444       6.043  10.234 -13.352  1.00 92.88           C  
ATOM   3126  N   GLY A 445       7.715   5.500 -11.523  1.00 92.38           N  
ATOM   3127  CA  GLY A 445       8.766   4.504 -11.367  1.00 92.38           C  
ATOM   3128  C   GLY A 445       8.820   3.514 -12.516  1.00 92.38           C  
ATOM   3129  O   GLY A 445       9.906   3.170 -12.992  1.00 92.38           O  
ATOM   3130  N   ALA A 446       7.699   3.049 -12.938  1.00 93.12           N  
ATOM   3131  CA  ALA A 446       7.633   2.092 -14.039  1.00 93.12           C  
ATOM   3132  C   ALA A 446       8.180   2.699 -15.328  1.00 93.12           C  
ATOM   3133  CB  ALA A 446       6.195   1.622 -14.250  1.00 93.12           C  
ATOM   3134  O   ALA A 446       8.781   1.997 -16.141  1.00 93.12           O  
ATOM   3135  N   LEU A 447       7.977   3.953 -15.523  1.00 91.81           N  
ATOM   3136  CA  LEU A 447       8.531   4.621 -16.703  1.00 91.81           C  
ATOM   3137  C   LEU A 447      10.055   4.609 -16.656  1.00 91.81           C  
ATOM   3138  CB  LEU A 447       8.023   6.062 -16.781  1.00 91.81           C  
ATOM   3139  O   LEU A 447      10.711   4.371 -17.672  1.00 91.81           O  
ATOM   3140  CG  LEU A 447       6.562   6.242 -17.203  1.00 91.81           C  
ATOM   3141  CD1 LEU A 447       6.160   7.707 -17.094  1.00 91.81           C  
ATOM   3142  CD2 LEU A 447       6.344   5.723 -18.625  1.00 91.81           C  
ATOM   3143  N   ALA A 448      10.609   4.871 -15.500  1.00 93.25           N  
ATOM   3144  CA  ALA A 448      12.055   4.805 -15.336  1.00 93.25           C  
ATOM   3145  C   ALA A 448      12.578   3.393 -15.594  1.00 93.25           C  
ATOM   3146  CB  ALA A 448      12.453   5.258 -13.930  1.00 93.25           C  
ATOM   3147  O   ALA A 448      13.594   3.215 -16.266  1.00 93.25           O  
ATOM   3148  N   LEU A 449      11.844   2.445 -15.094  1.00 93.31           N  
ATOM   3149  CA  LEU A 449      12.219   1.055 -15.328  1.00 93.31           C  
ATOM   3150  C   LEU A 449      12.148   0.711 -16.812  1.00 93.31           C  
ATOM   3151  CB  LEU A 449      11.312   0.113 -14.531  1.00 93.31           C  
ATOM   3152  O   LEU A 449      13.016   0.004 -17.328  1.00 93.31           O  
ATOM   3153  CG  LEU A 449      11.578   0.028 -13.023  1.00 93.31           C  
ATOM   3154  CD1 LEU A 449      10.469  -0.747 -12.336  1.00 93.31           C  
ATOM   3155  CD2 LEU A 449      12.938  -0.620 -12.758  1.00 93.31           C  
ATOM   3156  N   PHE A 450      11.102   1.204 -17.359  1.00 93.75           N  
ATOM   3157  CA  PHE A 450      10.938   0.982 -18.781  1.00 93.75           C  
ATOM   3158  C   PHE A 450      12.102   1.574 -19.562  1.00 93.75           C  
ATOM   3159  CB  PHE A 450       9.617   1.588 -19.281  1.00 93.75           C  
ATOM   3160  O   PHE A 450      12.648   0.928 -20.469  1.00 93.75           O  
ATOM   3161  CG  PHE A 450       9.336   1.334 -20.734  1.00 93.75           C  
ATOM   3162  CD1 PHE A 450       8.789   2.330 -21.531  1.00 93.75           C  
ATOM   3163  CD2 PHE A 450       9.617   0.099 -21.297  1.00 93.75           C  
ATOM   3164  CE1 PHE A 450       8.531   2.098 -22.891  1.00 93.75           C  
ATOM   3165  CE2 PHE A 450       9.359  -0.140 -22.656  1.00 93.75           C  
ATOM   3166  CZ  PHE A 450       8.812   0.860 -23.438  1.00 93.75           C  
ATOM   3167  N   ALA A 451      12.516   2.736 -19.250  1.00 93.12           N  
ATOM   3168  CA  ALA A 451      13.664   3.375 -19.891  1.00 93.12           C  
ATOM   3169  C   ALA A 451      14.938   2.572 -19.656  1.00 93.12           C  
ATOM   3170  CB  ALA A 451      13.828   4.801 -19.375  1.00 93.12           C  
ATOM   3171  O   ALA A 451      15.758   2.424 -20.562  1.00 93.12           O  
ATOM   3172  N   ALA A 452      15.094   2.115 -18.453  1.00 93.31           N  
ATOM   3173  CA  ALA A 452      16.250   1.278 -18.156  1.00 93.31           C  
ATOM   3174  C   ALA A 452      16.250   0.012 -19.000  1.00 93.31           C  
ATOM   3175  CB  ALA A 452      16.266   0.918 -16.672  1.00 93.31           C  
ATOM   3176  O   ALA A 452      17.297  -0.427 -19.469  1.00 93.31           O  
ATOM   3177  N   PHE A 453      15.117  -0.529 -19.172  1.00 94.38           N  
ATOM   3178  CA  PHE A 453      14.977  -1.694 -20.031  1.00 94.38           C  
ATOM   3179  C   PHE A 453      15.398  -1.366 -21.453  1.00 94.38           C  
ATOM   3180  CB  PHE A 453      13.531  -2.203 -20.016  1.00 94.38           C  
ATOM   3181  O   PHE A 453      16.141  -2.127 -22.078  1.00 94.38           O  
ATOM   3182  CG  PHE A 453      13.242  -3.225 -21.078  1.00 94.38           C  
ATOM   3183  CD1 PHE A 453      12.555  -2.867 -22.234  1.00 94.38           C  
ATOM   3184  CD2 PHE A 453      13.648  -4.543 -20.938  1.00 94.38           C  
ATOM   3185  CE1 PHE A 453      12.281  -3.811 -23.234  1.00 94.38           C  
ATOM   3186  CE2 PHE A 453      13.383  -5.488 -21.922  1.00 94.38           C  
ATOM   3187  CZ  PHE A 453      12.695  -5.121 -23.062  1.00 94.38           C  
ATOM   3188  N   ALA A 454      14.891  -0.290 -21.953  1.00 93.06           N  
ATOM   3189  CA  ALA A 454      15.242   0.126 -23.297  1.00 93.06           C  
ATOM   3190  C   ALA A 454      16.750   0.278 -23.453  1.00 93.06           C  
ATOM   3191  CB  ALA A 454      14.539   1.436 -23.656  1.00 93.06           C  
ATOM   3192  O   ALA A 454      17.328  -0.131 -24.469  1.00 93.06           O  
ATOM   3193  N   GLU A 455      17.344   0.791 -22.500  1.00 90.25           N  
ATOM   3194  CA  GLU A 455      18.797   0.966 -22.516  1.00 90.25           C  
ATOM   3195  C   GLU A 455      19.516  -0.378 -22.469  1.00 90.25           C  
ATOM   3196  CB  GLU A 455      19.250   1.842 -21.344  1.00 90.25           C  
ATOM   3197  O   GLU A 455      20.469  -0.600 -23.219  1.00 90.25           O  
ATOM   3198  CG  GLU A 455      20.734   2.158 -21.344  1.00 90.25           C  
ATOM   3199  CD  GLU A 455      21.141   3.096 -22.469  1.00 90.25           C  
ATOM   3200  OE1 GLU A 455      22.328   3.092 -22.859  1.00 90.25           O  
ATOM   3201  OE2 GLU A 455      20.266   3.842 -22.969  1.00 90.25           O  
ATOM   3202  N   ALA A 456      19.031  -1.231 -21.656  1.00 90.44           N  
ATOM   3203  CA  ALA A 456      19.672  -2.535 -21.469  1.00 90.44           C  
ATOM   3204  C   ALA A 456      19.562  -3.371 -22.750  1.00 90.44           C  
ATOM   3205  CB  ALA A 456      19.031  -3.279 -20.297  1.00 90.44           C  
ATOM   3206  O   ALA A 456      20.422  -4.211 -23.016  1.00 90.44           O  
ATOM   3207  N   THR A 457      18.562  -3.125 -23.500  1.00 92.31           N  
ATOM   3208  CA  THR A 457      18.344  -3.900 -24.719  1.00 92.31           C  
ATOM   3209  C   THR A 457      18.797  -3.109 -25.953  1.00 92.31           C  
ATOM   3210  CB  THR A 457      16.875  -4.305 -24.875  1.00 92.31           C  
ATOM   3211  O   THR A 457      18.625  -3.559 -27.078  1.00 92.31           O  
ATOM   3212  CG2 THR A 457      16.422  -5.207 -23.734  1.00 92.31           C  
ATOM   3213  OG1 THR A 457      16.062  -3.129 -24.891  1.00 92.31           O  
ATOM   3214  N   HIS A 458      19.266  -1.984 -25.812  1.00 89.44           N  
ATOM   3215  CA  HIS A 458      19.734  -1.081 -26.859  1.00 89.44           C  
ATOM   3216  C   HIS A 458      18.594  -0.678 -27.797  1.00 89.44           C  
ATOM   3217  CB  HIS A 458      20.859  -1.728 -27.672  1.00 89.44           C  
ATOM   3218  O   HIS A 458      18.781  -0.549 -29.000  1.00 89.44           O  
ATOM   3219  CG  HIS A 458      22.047  -2.107 -26.828  1.00 89.44           C  
ATOM   3220  CD2 HIS A 458      22.516  -3.320 -26.469  1.00 89.44           C  
ATOM   3221  ND1 HIS A 458      22.891  -1.175 -26.281  1.00 89.44           N  
ATOM   3222  CE1 HIS A 458      23.844  -1.800 -25.609  1.00 89.44           C  
ATOM   3223  NE2 HIS A 458      23.641  -3.104 -25.703  1.00 89.44           N  
ATOM   3224  N   LEU A 459      17.406  -0.685 -27.203  1.00 90.00           N  
ATOM   3225  CA  LEU A 459      16.250  -0.186 -27.953  1.00 90.00           C  
ATOM   3226  C   LEU A 459      16.281   1.336 -28.031  1.00 90.00           C  
ATOM   3227  CB  LEU A 459      14.945  -0.651 -27.312  1.00 90.00           C  
ATOM   3228  O   LEU A 459      16.359   2.018 -27.016  1.00 90.00           O  
ATOM   3229  CG  LEU A 459      14.578  -2.121 -27.516  1.00 90.00           C  
ATOM   3230  CD1 LEU A 459      13.352  -2.480 -26.672  1.00 90.00           C  
ATOM   3231  CD2 LEU A 459      14.320  -2.404 -28.984  1.00 90.00           C  
ATOM   3232  N   THR A 460      16.250   1.861 -29.281  1.00 86.81           N  
ATOM   3233  CA  THR A 460      16.281   3.312 -29.422  1.00 86.81           C  
ATOM   3234  C   THR A 460      14.867   3.869 -29.562  1.00 86.81           C  
ATOM   3235  CB  THR A 460      17.141   3.746 -30.625  1.00 86.81           C  
ATOM   3236  O   THR A 460      14.594   4.992 -29.156  1.00 86.81           O  
ATOM   3237  CG2 THR A 460      18.609   3.395 -30.422  1.00 86.81           C  
ATOM   3238  OG1 THR A 460      16.656   3.082 -31.812  1.00 86.81           O  
ATOM   3239  N   SER A 461      14.055   3.033 -30.156  1.00 89.50           N  
ATOM   3240  CA  SER A 461      12.656   3.418 -30.344  1.00 89.50           C  
ATOM   3241  C   SER A 461      11.750   2.195 -30.391  1.00 89.50           C  
ATOM   3242  CB  SER A 461      12.500   4.223 -31.641  1.00 89.50           C  
ATOM   3243  O   SER A 461      12.211   1.076 -30.609  1.00 89.50           O  
ATOM   3244  OG  SER A 461      12.789   3.422 -32.781  1.00 89.50           O  
ATOM   3245  N   VAL A 462      10.516   2.424 -29.859  1.00 90.62           N  
ATOM   3246  CA  VAL A 462       9.453   1.438 -30.031  1.00 90.62           C  
ATOM   3247  C   VAL A 462       8.422   1.958 -31.031  1.00 90.62           C  
ATOM   3248  CB  VAL A 462       8.766   1.101 -28.688  1.00 90.62           C  
ATOM   3249  O   VAL A 462       7.699   2.918 -30.750  1.00 90.62           O  
ATOM   3250  CG1 VAL A 462       7.656   0.071 -28.891  1.00 90.62           C  
ATOM   3251  CG2 VAL A 462       9.797   0.592 -27.688  1.00 90.62           C  
ATOM   3252  N   ASN A 463       8.461   1.324 -32.250  1.00 93.62           N  
ATOM   3253  CA  ASN A 463       7.582   1.755 -33.312  1.00 93.62           C  
ATOM   3254  C   ASN A 463       6.188   1.151 -33.188  1.00 93.62           C  
ATOM   3255  CB  ASN A 463       8.188   1.394 -34.688  1.00 93.62           C  
ATOM   3256  O   ASN A 463       6.004  -0.049 -33.406  1.00 93.62           O  
ATOM   3257  CG  ASN A 463       7.363   1.919 -35.844  1.00 93.62           C  
ATOM   3258  ND2 ASN A 463       7.855   1.713 -37.062  1.00 93.62           N  
ATOM   3259  OD1 ASN A 463       6.297   2.506 -35.656  1.00 93.62           O  
ATOM   3260  N   VAL A 464       5.262   2.035 -32.906  1.00 93.62           N  
ATOM   3261  CA  VAL A 464       3.914   1.561 -32.594  1.00 93.62           C  
ATOM   3262  C   VAL A 464       3.254   1.061 -33.875  1.00 93.62           C  
ATOM   3263  CB  VAL A 464       3.053   2.666 -31.953  1.00 93.62           C  
ATOM   3264  O   VAL A 464       2.186   0.446 -33.844  1.00 93.62           O  
ATOM   3265  CG1 VAL A 464       3.553   2.986 -30.547  1.00 93.62           C  
ATOM   3266  CG2 VAL A 464       3.051   3.922 -32.812  1.00 93.62           C  
ATOM   3267  N   LEU A 465       3.873   1.251 -34.938  1.00 94.94           N  
ATOM   3268  CA  LEU A 465       3.361   0.766 -36.219  1.00 94.94           C  
ATOM   3269  C   LEU A 465       3.797  -0.675 -36.469  1.00 94.94           C  
ATOM   3270  CB  LEU A 465       3.842   1.660 -37.375  1.00 94.94           C  
ATOM   3271  O   LEU A 465       3.250  -1.352 -37.344  1.00 94.94           O  
ATOM   3272  CG  LEU A 465       3.352   3.109 -37.344  1.00 94.94           C  
ATOM   3273  CD1 LEU A 465       3.980   3.898 -38.500  1.00 94.94           C  
ATOM   3274  CD2 LEU A 465       1.830   3.162 -37.438  1.00 94.94           C  
ATOM   3275  N   ASN A 466       4.695  -1.104 -35.719  1.00 95.00           N  
ATOM   3276  CA  ASN A 466       5.121  -2.498 -35.781  1.00 95.00           C  
ATOM   3277  C   ASN A 466       4.066  -3.430 -35.188  1.00 95.00           C  
ATOM   3278  CB  ASN A 466       6.457  -2.678 -35.031  1.00 95.00           C  
ATOM   3279  O   ASN A 466       3.572  -3.193 -34.094  1.00 95.00           O  
ATOM   3280  CG  ASN A 466       6.984  -4.098 -35.125  1.00 95.00           C  
ATOM   3281  ND2 ASN A 466       8.008  -4.297 -35.969  1.00 95.00           N  
ATOM   3282  OD1 ASN A 466       6.473  -5.004 -34.469  1.00 95.00           O  
ATOM   3283  N   ALA A 467       3.785  -4.547 -35.906  1.00 95.31           N  
ATOM   3284  CA  ALA A 467       2.725  -5.469 -35.500  1.00 95.31           C  
ATOM   3285  C   ALA A 467       3.037  -6.109 -34.156  1.00 95.31           C  
ATOM   3286  CB  ALA A 467       2.523  -6.547 -36.562  1.00 95.31           C  
ATOM   3287  O   ALA A 467       2.152  -6.250 -33.312  1.00 95.31           O  
ATOM   3288  N   GLY A 468       4.293  -6.516 -34.000  1.00 96.25           N  
ATOM   3289  CA  GLY A 468       4.695  -7.105 -32.719  1.00 96.25           C  
ATOM   3290  C   GLY A 468       4.434  -6.195 -31.531  1.00 96.25           C  
ATOM   3291  O   GLY A 468       3.945  -6.648 -30.484  1.00 96.25           O  
ATOM   3292  N   VAL A 469       4.703  -4.934 -31.766  1.00 96.69           N  
ATOM   3293  CA  VAL A 469       4.500  -3.945 -30.703  1.00 96.69           C  
ATOM   3294  C   VAL A 469       3.012  -3.812 -30.391  1.00 96.69           C  
ATOM   3295  CB  VAL A 469       5.090  -2.570 -31.094  1.00 96.69           C  
ATOM   3296  O   VAL A 469       2.617  -3.756 -29.234  1.00 96.69           O  
ATOM   3297  CG1 VAL A 469       4.707  -1.507 -30.062  1.00 96.69           C  
ATOM   3298  CG2 VAL A 469       6.605  -2.660 -31.234  1.00 96.69           C  
ATOM   3299  N   VAL A 470       2.211  -3.746 -31.359  1.00 97.12           N  
ATOM   3300  CA  VAL A 470       0.766  -3.637 -31.203  1.00 97.12           C  
ATOM   3301  C   VAL A 470       0.240  -4.844 -30.422  1.00 97.12           C  
ATOM   3302  CB  VAL A 470       0.047  -3.521 -32.562  1.00 97.12           C  
ATOM   3303  O   VAL A 470      -0.585  -4.699 -29.516  1.00 97.12           O  
ATOM   3304  CG1 VAL A 470      -1.469  -3.555 -32.375  1.00 97.12           C  
ATOM   3305  CG2 VAL A 470       0.472  -2.244 -33.281  1.00 97.12           C  
ATOM   3306  N   VAL A 471       0.772  -6.027 -30.797  1.00 96.94           N  
ATOM   3307  CA  VAL A 471       0.404  -7.234 -30.062  1.00 96.94           C  
ATOM   3308  C   VAL A 471       0.778  -7.074 -28.594  1.00 96.94           C  
ATOM   3309  CB  VAL A 471       1.084  -8.484 -30.656  1.00 96.94           C  
ATOM   3310  O   VAL A 471      -0.032  -7.359 -27.703  1.00 96.94           O  
ATOM   3311  CG1 VAL A 471       0.879  -9.695 -29.750  1.00 96.94           C  
ATOM   3312  CG2 VAL A 471       0.545  -8.773 -32.062  1.00 96.94           C  
ATOM   3313  N   GLY A 472       1.970  -6.680 -28.422  1.00 97.69           N  
ATOM   3314  CA  GLY A 472       2.422  -6.457 -27.062  1.00 97.69           C  
ATOM   3315  C   GLY A 472       1.565  -5.457 -26.297  1.00 97.69           C  
ATOM   3316  O   GLY A 472       1.243  -5.672 -25.125  1.00 97.69           O  
ATOM   3317  N   LEU A 473       1.134  -4.434 -26.922  1.00 97.69           N  
ATOM   3318  CA  LEU A 473       0.296  -3.398 -26.328  1.00 97.69           C  
ATOM   3319  C   LEU A 473      -1.030  -3.982 -25.844  1.00 97.69           C  
ATOM   3320  CB  LEU A 473       0.041  -2.268 -27.328  1.00 97.69           C  
ATOM   3321  O   LEU A 473      -1.464  -3.717 -24.719  1.00 97.69           O  
ATOM   3322  CG  LEU A 473       1.147  -1.221 -27.453  1.00 97.69           C  
ATOM   3323  CD1 LEU A 473       0.907  -0.351 -28.688  1.00 97.69           C  
ATOM   3324  CD2 LEU A 473       1.231  -0.365 -26.203  1.00 97.69           C  
ATOM   3325  N   PHE A 474      -1.697  -4.777 -26.688  1.00 97.81           N  
ATOM   3326  CA  PHE A 474      -2.979  -5.379 -26.344  1.00 97.81           C  
ATOM   3327  C   PHE A 474      -2.811  -6.395 -25.219  1.00 97.81           C  
ATOM   3328  CB  PHE A 474      -3.605  -6.051 -27.562  1.00 97.81           C  
ATOM   3329  O   PHE A 474      -3.635  -6.457 -24.297  1.00 97.81           O  
ATOM   3330  CG  PHE A 474      -4.441  -5.125 -28.406  1.00 97.81           C  
ATOM   3331  CD1 PHE A 474      -5.684  -4.691 -27.953  1.00 97.81           C  
ATOM   3332  CD2 PHE A 474      -3.982  -4.688 -29.641  1.00 97.81           C  
ATOM   3333  CE1 PHE A 474      -6.457  -3.830 -28.734  1.00 97.81           C  
ATOM   3334  CE2 PHE A 474      -4.750  -3.826 -30.422  1.00 97.81           C  
ATOM   3335  CZ  PHE A 474      -5.988  -3.402 -29.969  1.00 97.81           C  
ATOM   3336  N   LEU A 475      -1.709  -7.172 -25.297  1.00 97.94           N  
ATOM   3337  CA  LEU A 475      -1.471  -8.141 -24.234  1.00 97.94           C  
ATOM   3338  C   LEU A 475      -1.175  -7.438 -22.906  1.00 97.94           C  
ATOM   3339  CB  LEU A 475      -0.309  -9.070 -24.594  1.00 97.94           C  
ATOM   3340  O   LEU A 475      -1.658  -7.855 -21.859  1.00 97.94           O  
ATOM   3341  CG  LEU A 475      -0.554 -10.031 -25.766  1.00 97.94           C  
ATOM   3342  CD1 LEU A 475       0.704 -10.844 -26.047  1.00 97.94           C  
ATOM   3343  CD2 LEU A 475      -1.732 -10.953 -25.453  1.00 97.94           C  
ATOM   3344  N   GLY A 476      -0.352  -6.398 -23.047  1.00 97.81           N  
ATOM   3345  CA  GLY A 476      -0.074  -5.609 -21.859  1.00 97.81           C  
ATOM   3346  C   GLY A 476      -1.309  -4.945 -21.281  1.00 97.81           C  
ATOM   3347  O   GLY A 476      -1.497  -4.922 -20.062  1.00 97.81           O  
ATOM   3348  N   GLY A 477      -2.191  -4.430 -22.141  1.00 97.94           N  
ATOM   3349  CA  GLY A 477      -3.439  -3.820 -21.703  1.00 97.94           C  
ATOM   3350  C   GLY A 477      -4.410  -4.820 -21.109  1.00 97.94           C  
ATOM   3351  O   GLY A 477      -5.219  -4.465 -20.250  1.00 97.94           O  
ATOM   3352  N   LEU A 478      -4.324  -6.027 -21.469  1.00 98.12           N  
ATOM   3353  CA  LEU A 478      -5.191  -7.109 -21.016  1.00 98.12           C  
ATOM   3354  C   LEU A 478      -4.820  -7.551 -19.594  1.00 98.12           C  
ATOM   3355  CB  LEU A 478      -5.113  -8.297 -21.969  1.00 98.12           C  
ATOM   3356  O   LEU A 478      -5.695  -7.848 -18.781  1.00 98.12           O  
ATOM   3357  CG  LEU A 478      -5.758  -9.602 -21.500  1.00 98.12           C  
ATOM   3358  CD1 LEU A 478      -7.270  -9.430 -21.375  1.00 98.12           C  
ATOM   3359  CD2 LEU A 478      -5.414 -10.742 -22.438  1.00 98.12           C  
ATOM   3360  N   LEU A 479      -3.613  -7.504 -19.281  1.00 97.81           N  
ATOM   3361  CA  LEU A 479      -3.074  -8.117 -18.078  1.00 97.81           C  
ATOM   3362  C   LEU A 479      -3.715  -7.523 -16.828  1.00 97.81           C  
ATOM   3363  CB  LEU A 479      -1.554  -7.945 -18.016  1.00 97.81           C  
ATOM   3364  O   LEU A 479      -4.176  -8.258 -15.953  1.00 97.81           O  
ATOM   3365  CG  LEU A 479      -0.728  -8.891 -18.891  1.00 97.81           C  
ATOM   3366  CD1 LEU A 479       0.760  -8.602 -18.734  1.00 97.81           C  
ATOM   3367  CD2 LEU A 479      -1.032 -10.344 -18.531  1.00 97.81           C  
ATOM   3368  N   PRO A 480      -3.758  -6.203 -16.734  1.00 98.25           N  
ATOM   3369  CA  PRO A 480      -4.355  -5.617 -15.539  1.00 98.25           C  
ATOM   3370  C   PRO A 480      -5.820  -6.020 -15.359  1.00 98.25           C  
ATOM   3371  CB  PRO A 480      -4.230  -4.109 -15.773  1.00 98.25           C  
ATOM   3372  O   PRO A 480      -6.266  -6.242 -14.227  1.00 98.25           O  
ATOM   3373  CG  PRO A 480      -3.008  -3.961 -16.625  1.00 98.25           C  
ATOM   3374  CD  PRO A 480      -2.971  -5.090 -17.609  1.00 98.25           C  
ATOM   3375  N   PHE A 481      -6.555  -6.164 -16.344  1.00 98.12           N  
ATOM   3376  CA  PHE A 481      -7.965  -6.535 -16.266  1.00 98.12           C  
ATOM   3377  C   PHE A 481      -8.117  -7.988 -15.836  1.00 98.12           C  
ATOM   3378  CB  PHE A 481      -8.656  -6.309 -17.609  1.00 98.12           C  
ATOM   3379  O   PHE A 481      -8.938  -8.305 -14.969  1.00 98.12           O  
ATOM   3380  CG  PHE A 481      -8.953  -4.863 -17.906  1.00 98.12           C  
ATOM   3381  CD1 PHE A 481     -10.195  -4.316 -17.609  1.00 98.12           C  
ATOM   3382  CD2 PHE A 481      -7.984  -4.047 -18.469  1.00 98.12           C  
ATOM   3383  CE1 PHE A 481     -10.469  -2.979 -17.875  1.00 98.12           C  
ATOM   3384  CE2 PHE A 481      -8.250  -2.709 -18.750  1.00 98.12           C  
ATOM   3385  CZ  PHE A 481      -9.500  -2.178 -18.453  1.00 98.12           C  
ATOM   3386  N   LEU A 482      -7.344  -8.805 -16.500  1.00 97.62           N  
ATOM   3387  CA  LEU A 482      -7.395 -10.219 -16.141  1.00 97.62           C  
ATOM   3388  C   LEU A 482      -6.930 -10.438 -14.711  1.00 97.62           C  
ATOM   3389  CB  LEU A 482      -6.523 -11.039 -17.109  1.00 97.62           C  
ATOM   3390  O   LEU A 482      -7.582 -11.164 -13.953  1.00 97.62           O  
ATOM   3391  CG  LEU A 482      -6.559 -12.555 -16.922  1.00 97.62           C  
ATOM   3392  CD1 LEU A 482      -7.969 -13.086 -17.172  1.00 97.62           C  
ATOM   3393  CD2 LEU A 482      -5.559 -13.227 -17.859  1.00 97.62           C  
ATOM   3394  N   PHE A 483      -5.871  -9.797 -14.406  1.00 97.38           N  
ATOM   3395  CA  PHE A 483      -5.305  -9.867 -13.062  1.00 97.38           C  
ATOM   3396  C   PHE A 483      -6.316  -9.414 -12.023  1.00 97.38           C  
ATOM   3397  CB  PHE A 483      -4.035  -9.016 -12.969  1.00 97.38           C  
ATOM   3398  O   PHE A 483      -6.527 -10.094 -11.016  1.00 97.38           O  
ATOM   3399  CG  PHE A 483      -3.264  -9.211 -11.688  1.00 97.38           C  
ATOM   3400  CD1 PHE A 483      -3.406  -8.328 -10.633  1.00 97.38           C  
ATOM   3401  CD2 PHE A 483      -2.396 -10.289 -11.547  1.00 97.38           C  
ATOM   3402  CE1 PHE A 483      -2.695  -8.508  -9.445  1.00 97.38           C  
ATOM   3403  CE2 PHE A 483      -1.682 -10.477 -10.367  1.00 97.38           C  
ATOM   3404  CZ  PHE A 483      -1.832  -9.586  -9.320  1.00 97.38           C  
ATOM   3405  N   SER A 484      -6.965  -8.359 -12.195  1.00 97.50           N  
ATOM   3406  CA  SER A 484      -7.965  -7.812 -11.281  1.00 97.50           C  
ATOM   3407  C   SER A 484      -9.164  -8.742 -11.156  1.00 97.50           C  
ATOM   3408  CB  SER A 484      -8.422  -6.430 -11.750  1.00 97.50           C  
ATOM   3409  O   SER A 484      -9.719  -8.906 -10.070  1.00 97.50           O  
ATOM   3410  OG  SER A 484      -7.352  -5.504 -11.719  1.00 97.50           O  
ATOM   3411  N   SER A 485      -9.547  -9.297 -12.234  1.00 97.19           N  
ATOM   3412  CA  SER A 485     -10.648 -10.250 -12.227  1.00 97.19           C  
ATOM   3413  C   SER A 485     -10.352 -11.438 -11.312  1.00 97.19           C  
ATOM   3414  CB  SER A 485     -10.945 -10.750 -13.641  1.00 97.19           C  
ATOM   3415  O   SER A 485     -11.188 -11.828 -10.500  1.00 97.19           O  
ATOM   3416  OG  SER A 485     -11.930 -11.766 -13.625  1.00 97.19           O  
ATOM   3417  N   PHE A 486      -9.156 -11.992 -11.430  1.00 97.06           N  
ATOM   3418  CA  PHE A 486      -8.750 -13.125 -10.609  1.00 97.06           C  
ATOM   3419  C   PHE A 486      -8.805 -12.766  -9.125  1.00 97.06           C  
ATOM   3420  CB  PHE A 486      -7.344 -13.594 -10.984  1.00 97.06           C  
ATOM   3421  O   PHE A 486      -9.289 -13.547  -8.312  1.00 97.06           O  
ATOM   3422  CG  PHE A 486      -7.305 -14.508 -12.180  1.00 97.06           C  
ATOM   3423  CD1 PHE A 486      -7.781 -15.805 -12.094  1.00 97.06           C  
ATOM   3424  CD2 PHE A 486      -6.793 -14.055 -13.391  1.00 97.06           C  
ATOM   3425  CE1 PHE A 486      -7.750 -16.656 -13.203  1.00 97.06           C  
ATOM   3426  CE2 PHE A 486      -6.754 -14.898 -14.500  1.00 97.06           C  
ATOM   3427  CZ  PHE A 486      -7.234 -16.188 -14.398  1.00 97.06           C  
ATOM   3428  N   LEU A 487      -8.367 -11.594  -8.859  1.00 96.75           N  
ATOM   3429  CA  LEU A 487      -8.289 -11.180  -7.461  1.00 96.75           C  
ATOM   3430  C   LEU A 487      -9.680 -10.945  -6.883  1.00 96.75           C  
ATOM   3431  CB  LEU A 487      -7.453  -9.906  -7.324  1.00 96.75           C  
ATOM   3432  O   LEU A 487      -9.961 -11.336  -5.746  1.00 96.75           O  
ATOM   3433  CG  LEU A 487      -5.988 -10.008  -7.758  1.00 96.75           C  
ATOM   3434  CD1 LEU A 487      -5.234  -8.734  -7.395  1.00 96.75           C  
ATOM   3435  CD2 LEU A 487      -5.328 -11.227  -7.121  1.00 96.75           C  
ATOM   3436  N   MET A 488     -10.516 -10.383  -7.637  1.00 96.00           N  
ATOM   3437  CA  MET A 488     -11.875 -10.141  -7.168  1.00 96.00           C  
ATOM   3438  C   MET A 488     -12.617 -11.453  -6.949  1.00 96.00           C  
ATOM   3439  CB  MET A 488     -12.641  -9.266  -8.164  1.00 96.00           C  
ATOM   3440  O   MET A 488     -13.320 -11.617  -5.945  1.00 96.00           O  
ATOM   3441  CG  MET A 488     -12.117  -7.844  -8.266  1.00 96.00           C  
ATOM   3442  SD  MET A 488     -13.227  -6.754  -9.242  1.00 96.00           S  
ATOM   3443  CE  MET A 488     -14.609  -6.582  -8.070  1.00 96.00           C  
ATOM   3444  N   LYS A 489     -12.453 -12.344  -7.832  1.00 96.44           N  
ATOM   3445  CA  LYS A 489     -13.078 -13.656  -7.684  1.00 96.44           C  
ATOM   3446  C   LYS A 489     -12.531 -14.383  -6.457  1.00 96.44           C  
ATOM   3447  CB  LYS A 489     -12.844 -14.508  -8.938  1.00 96.44           C  
ATOM   3448  O   LYS A 489     -13.289 -15.039  -5.734  1.00 96.44           O  
ATOM   3449  CG  LYS A 489     -13.680 -14.070 -10.133  1.00 96.44           C  
ATOM   3450  CD  LYS A 489     -13.406 -14.953 -11.352  1.00 96.44           C  
ATOM   3451  CE  LYS A 489     -14.273 -14.547 -12.539  1.00 96.44           C  
ATOM   3452  NZ  LYS A 489     -13.969 -15.367 -13.750  1.00 96.44           N  
ATOM   3453  N   ALA A 490     -11.273 -14.172  -6.262  1.00 96.31           N  
ATOM   3454  CA  ALA A 490     -10.641 -14.812  -5.113  1.00 96.31           C  
ATOM   3455  C   ALA A 490     -11.242 -14.312  -3.805  1.00 96.31           C  
ATOM   3456  CB  ALA A 490      -9.133 -14.578  -5.129  1.00 96.31           C  
ATOM   3457  O   ALA A 490     -11.547 -15.102  -2.908  1.00 96.31           O  
ATOM   3458  N   VAL A 491     -11.445 -13.047  -3.705  1.00 96.19           N  
ATOM   3459  CA  VAL A 491     -12.047 -12.469  -2.510  1.00 96.19           C  
ATOM   3460  C   VAL A 491     -13.469 -12.984  -2.346  1.00 96.19           C  
ATOM   3461  CB  VAL A 491     -12.047 -10.922  -2.566  1.00 96.19           C  
ATOM   3462  O   VAL A 491     -13.875 -13.359  -1.242  1.00 96.19           O  
ATOM   3463  CG1 VAL A 491     -12.867 -10.336  -1.416  1.00 96.19           C  
ATOM   3464  CG2 VAL A 491     -10.617 -10.391  -2.533  1.00 96.19           C  
ATOM   3465  N   GLY A 492     -14.219 -13.047  -3.441  1.00 95.69           N  
ATOM   3466  CA  GLY A 492     -15.586 -13.531  -3.408  1.00 95.69           C  
ATOM   3467  C   GLY A 492     -15.703 -14.953  -2.904  1.00 95.69           C  
ATOM   3468  O   GLY A 492     -16.547 -15.250  -2.049  1.00 95.69           O  
ATOM   3469  N   ARG A 493     -14.883 -15.812  -3.441  1.00 95.69           N  
ATOM   3470  CA  ARG A 493     -14.922 -17.219  -3.035  1.00 95.69           C  
ATOM   3471  C   ARG A 493     -14.547 -17.359  -1.564  1.00 95.69           C  
ATOM   3472  CB  ARG A 493     -13.977 -18.047  -3.904  1.00 95.69           C  
ATOM   3473  O   ARG A 493     -15.195 -18.109  -0.830  1.00 95.69           O  
ATOM   3474  CG  ARG A 493     -14.461 -18.234  -5.332  1.00 95.69           C  
ATOM   3475  CD  ARG A 493     -13.680 -19.328  -6.059  1.00 95.69           C  
ATOM   3476  NE  ARG A 493     -12.273 -18.953  -6.234  1.00 95.69           N  
ATOM   3477  NH1 ARG A 493     -12.625 -17.750  -8.180  1.00 95.69           N  
ATOM   3478  NH2 ARG A 493     -10.516 -17.938  -7.305  1.00 95.69           N  
ATOM   3479  CZ  ARG A 493     -11.805 -18.219  -7.238  1.00 95.69           C  
ATOM   3480  N   ALA A 494     -13.508 -16.625  -1.148  1.00 95.75           N  
ATOM   3481  CA  ALA A 494     -13.062 -16.703   0.239  1.00 95.75           C  
ATOM   3482  C   ALA A 494     -14.109 -16.125   1.188  1.00 95.75           C  
ATOM   3483  CB  ALA A 494     -11.734 -15.969   0.407  1.00 95.75           C  
ATOM   3484  O   ALA A 494     -14.391 -16.703   2.238  1.00 95.75           O  
ATOM   3485  N   ALA A 495     -14.672 -15.023   0.814  1.00 95.56           N  
ATOM   3486  CA  ALA A 495     -15.711 -14.391   1.627  1.00 95.56           C  
ATOM   3487  C   ALA A 495     -16.922 -15.320   1.789  1.00 95.56           C  
ATOM   3488  CB  ALA A 495     -16.141 -13.070   1.007  1.00 95.56           C  
ATOM   3489  O   ALA A 495     -17.500 -15.398   2.869  1.00 95.56           O  
ATOM   3490  N   PHE A 496     -17.234 -15.992   0.728  1.00 96.19           N  
ATOM   3491  CA  PHE A 496     -18.328 -16.953   0.758  1.00 96.19           C  
ATOM   3492  C   PHE A 496     -18.109 -18.000   1.844  1.00 96.19           C  
ATOM   3493  CB  PHE A 496     -18.500 -17.625  -0.604  1.00 96.19           C  
ATOM   3494  O   PHE A 496     -19.031 -18.281   2.621  1.00 96.19           O  
ATOM   3495  CG  PHE A 496     -19.562 -18.688  -0.629  1.00 96.19           C  
ATOM   3496  CD1 PHE A 496     -19.234 -20.031  -0.442  1.00 96.19           C  
ATOM   3497  CD2 PHE A 496     -20.891 -18.344  -0.840  1.00 96.19           C  
ATOM   3498  CE1 PHE A 496     -20.219 -21.016  -0.465  1.00 96.19           C  
ATOM   3499  CE2 PHE A 496     -21.875 -19.328  -0.865  1.00 96.19           C  
ATOM   3500  CZ  PHE A 496     -21.547 -20.656  -0.678  1.00 96.19           C  
ATOM   3501  N   GLN A 497     -16.953 -18.484   1.941  1.00 97.12           N  
ATOM   3502  CA  GLN A 497     -16.625 -19.500   2.936  1.00 97.12           C  
ATOM   3503  C   GLN A 497     -16.703 -18.938   4.348  1.00 97.12           C  
ATOM   3504  CB  GLN A 497     -15.227 -20.062   2.680  1.00 97.12           C  
ATOM   3505  O   GLN A 497     -17.188 -19.609   5.266  1.00 97.12           O  
ATOM   3506  CG  GLN A 497     -15.117 -20.875   1.389  1.00 97.12           C  
ATOM   3507  CD  GLN A 497     -13.711 -21.406   1.149  1.00 97.12           C  
ATOM   3508  NE2 GLN A 497     -13.602 -22.391   0.277  1.00 97.12           N  
ATOM   3509  OE1 GLN A 497     -12.742 -20.922   1.742  1.00 97.12           O  
ATOM   3510  N   ILE A 498     -16.281 -17.734   4.492  1.00 96.25           N  
ATOM   3511  CA  ILE A 498     -16.312 -17.094   5.805  1.00 96.25           C  
ATOM   3512  C   ILE A 498     -17.750 -16.844   6.234  1.00 96.25           C  
ATOM   3513  CB  ILE A 498     -15.516 -15.773   5.793  1.00 96.25           C  
ATOM   3514  O   ILE A 498     -18.109 -17.109   7.387  1.00 96.25           O  
ATOM   3515  CG1 ILE A 498     -14.016 -16.047   5.605  1.00 96.25           C  
ATOM   3516  CG2 ILE A 498     -15.766 -14.984   7.082  1.00 96.25           C  
ATOM   3517  CD1 ILE A 498     -13.164 -14.781   5.520  1.00 96.25           C  
ATOM   3518  N   VAL A 499     -18.531 -16.406   5.348  1.00 95.94           N  
ATOM   3519  CA  VAL A 499     -19.938 -16.156   5.637  1.00 95.94           C  
ATOM   3520  C   VAL A 499     -20.625 -17.438   6.082  1.00 95.94           C  
ATOM   3521  CB  VAL A 499     -20.672 -15.562   4.410  1.00 95.94           C  
ATOM   3522  O   VAL A 499     -21.312 -17.469   7.102  1.00 95.94           O  
ATOM   3523  CG1 VAL A 499     -22.188 -15.531   4.641  1.00 95.94           C  
ATOM   3524  CG2 VAL A 499     -20.156 -14.156   4.102  1.00 95.94           C  
ATOM   3525  N   GLU A 500     -20.422 -18.469   5.348  1.00 97.06           N  
ATOM   3526  CA  GLU A 500     -21.031 -19.766   5.672  1.00 97.06           C  
ATOM   3527  C   GLU A 500     -20.562 -20.266   7.027  1.00 97.06           C  
ATOM   3528  CB  GLU A 500     -20.734 -20.797   4.582  1.00 97.06           C  
ATOM   3529  O   GLU A 500     -21.344 -20.844   7.789  1.00 97.06           O  
ATOM   3530  CG  GLU A 500     -21.500 -20.562   3.293  1.00 97.06           C  
ATOM   3531  CD  GLU A 500     -23.016 -20.625   3.480  1.00 97.06           C  
ATOM   3532  OE1 GLU A 500     -23.719 -19.688   3.047  1.00 97.06           O  
ATOM   3533  OE2 GLU A 500     -23.500 -21.625   4.066  1.00 97.06           O  
ATOM   3534  N   GLU A 501     -19.328 -19.938   7.242  1.00 97.12           N  
ATOM   3535  CA  GLU A 501     -18.781 -20.375   8.516  1.00 97.12           C  
ATOM   3536  C   GLU A 501     -19.375 -19.594   9.680  1.00 97.12           C  
ATOM   3537  CB  GLU A 501     -17.250 -20.250   8.516  1.00 97.12           C  
ATOM   3538  O   GLU A 501     -19.672 -20.156  10.734  1.00 97.12           O  
ATOM   3539  CG  GLU A 501     -16.609 -20.625   9.844  1.00 97.12           C  
ATOM   3540  CD  GLU A 501     -16.906 -22.047  10.281  1.00 97.12           C  
ATOM   3541  OE1 GLU A 501     -16.750 -22.359  11.484  1.00 97.12           O  
ATOM   3542  OE2 GLU A 501     -17.281 -22.859   9.414  1.00 97.12           O  
ATOM   3543  N   VAL A 502     -19.484 -18.344   9.531  1.00 95.62           N  
ATOM   3544  CA  VAL A 502     -20.109 -17.531  10.570  1.00 95.62           C  
ATOM   3545  C   VAL A 502     -21.547 -17.984  10.789  1.00 95.62           C  
ATOM   3546  CB  VAL A 502     -20.078 -16.016  10.203  1.00 95.62           C  
ATOM   3547  O   VAL A 502     -21.984 -18.156  11.930  1.00 95.62           O  
ATOM   3548  CG1 VAL A 502     -20.844 -15.195  11.227  1.00 95.62           C  
ATOM   3549  CG2 VAL A 502     -18.625 -15.531  10.102  1.00 95.62           C  
ATOM   3550  N   ARG A 503     -22.266 -18.266   9.773  1.00 95.75           N  
ATOM   3551  CA  ARG A 503     -23.641 -18.734   9.859  1.00 95.75           C  
ATOM   3552  C   ARG A 503     -23.703 -20.062  10.609  1.00 95.75           C  
ATOM   3553  CB  ARG A 503     -24.250 -18.891   8.469  1.00 95.75           C  
ATOM   3554  O   ARG A 503     -24.594 -20.266  11.453  1.00 95.75           O  
ATOM   3555  CG  ARG A 503     -24.594 -17.562   7.809  1.00 95.75           C  
ATOM   3556  CD  ARG A 503     -25.094 -17.750   6.379  1.00 95.75           C  
ATOM   3557  NE  ARG A 503     -25.500 -16.500   5.770  1.00 95.75           N  
ATOM   3558  NH1 ARG A 503     -25.672 -17.344   3.629  1.00 95.75           N  
ATOM   3559  NH2 ARG A 503     -26.125 -15.133   4.031  1.00 95.75           N  
ATOM   3560  CZ  ARG A 503     -25.766 -16.328   4.477  1.00 95.75           C  
ATOM   3561  N   ARG A 504     -22.844 -20.922  10.234  1.00 97.00           N  
ATOM   3562  CA  ARG A 504     -22.812 -22.234  10.875  1.00 97.00           C  
ATOM   3563  C   ARG A 504     -22.641 -22.094  12.383  1.00 97.00           C  
ATOM   3564  CB  ARG A 504     -21.688 -23.094  10.289  1.00 97.00           C  
ATOM   3565  O   ARG A 504     -23.344 -22.750  13.156  1.00 97.00           O  
ATOM   3566  CG  ARG A 504     -21.641 -24.500  10.852  1.00 97.00           C  
ATOM   3567  CD  ARG A 504     -20.312 -25.188  10.562  1.00 97.00           C  
ATOM   3568  NE  ARG A 504     -19.219 -24.594  11.336  1.00 97.00           N  
ATOM   3569  NH1 ARG A 504     -19.672 -25.781  13.266  1.00 97.00           N  
ATOM   3570  NH2 ARG A 504     -17.938 -24.297  13.211  1.00 97.00           N  
ATOM   3571  CZ  ARG A 504     -18.938 -24.891  12.602  1.00 97.00           C  
ATOM   3572  N   GLN A 505     -21.672 -21.250  12.758  1.00 96.62           N  
ATOM   3573  CA  GLN A 505     -21.375 -21.109  14.180  1.00 96.62           C  
ATOM   3574  C   GLN A 505     -22.547 -20.469  14.922  1.00 96.62           C  
ATOM   3575  CB  GLN A 505     -20.109 -20.281  14.398  1.00 96.62           C  
ATOM   3576  O   GLN A 505     -22.875 -20.875  16.047  1.00 96.62           O  
ATOM   3577  CG  GLN A 505     -18.828 -21.000  13.961  1.00 96.62           C  
ATOM   3578  CD  GLN A 505     -17.578 -20.344  14.531  1.00 96.62           C  
ATOM   3579  NE2 GLN A 505     -16.453 -20.547  13.852  1.00 96.62           N  
ATOM   3580  OE1 GLN A 505     -17.625 -19.688  15.562  1.00 96.62           O  
ATOM   3581  N   PHE A 506     -23.234 -19.516  14.297  1.00 94.62           N  
ATOM   3582  CA  PHE A 506     -24.406 -18.922  14.930  1.00 94.62           C  
ATOM   3583  C   PHE A 506     -25.516 -19.953  15.102  1.00 94.62           C  
ATOM   3584  CB  PHE A 506     -24.938 -17.734  14.109  1.00 94.62           C  
ATOM   3585  O   PHE A 506     -26.266 -19.922  16.078  1.00 94.62           O  
ATOM   3586  CG  PHE A 506     -24.172 -16.453  14.328  1.00 94.62           C  
ATOM   3587  CD1 PHE A 506     -23.531 -16.219  15.539  1.00 94.62           C  
ATOM   3588  CD2 PHE A 506     -24.094 -15.492  13.336  1.00 94.62           C  
ATOM   3589  CE1 PHE A 506     -22.812 -15.039  15.750  1.00 94.62           C  
ATOM   3590  CE2 PHE A 506     -23.391 -14.312  13.539  1.00 94.62           C  
ATOM   3591  CZ  PHE A 506     -22.766 -14.086  14.750  1.00 94.62           C  
ATOM   3592  N   ARG A 507     -25.609 -20.859  14.211  1.00 94.81           N  
ATOM   3593  CA  ARG A 507     -26.641 -21.891  14.258  1.00 94.81           C  
ATOM   3594  C   ARG A 507     -26.250 -23.016  15.219  1.00 94.81           C  
ATOM   3595  CB  ARG A 507     -26.875 -22.469  12.859  1.00 94.81           C  
ATOM   3596  O   ARG A 507     -27.094 -23.500  15.984  1.00 94.81           O  
ATOM   3597  CG  ARG A 507     -27.625 -21.531  11.930  1.00 94.81           C  
ATOM   3598  CD  ARG A 507     -28.156 -22.250  10.695  1.00 94.81           C  
ATOM   3599  NE  ARG A 507     -27.125 -23.047  10.047  1.00 94.81           N  
ATOM   3600  NH1 ARG A 507     -26.594 -21.453   8.469  1.00 94.81           N  
ATOM   3601  NH2 ARG A 507     -25.484 -23.453   8.492  1.00 94.81           N  
ATOM   3602  CZ  ARG A 507     -26.391 -22.641   9.008  1.00 94.81           C  
ATOM   3603  N   GLU A 508     -24.969 -23.422  15.312  1.00 96.38           N  
ATOM   3604  CA  GLU A 508     -24.562 -24.656  15.969  1.00 96.38           C  
ATOM   3605  C   GLU A 508     -24.031 -24.375  17.375  1.00 96.38           C  
ATOM   3606  CB  GLU A 508     -23.484 -25.375  15.141  1.00 96.38           C  
ATOM   3607  O   GLU A 508     -24.141 -25.234  18.266  1.00 96.38           O  
ATOM   3608  CG  GLU A 508     -24.000 -25.922  13.820  1.00 96.38           C  
ATOM   3609  CD  GLU A 508     -22.969 -26.734  13.055  1.00 96.38           C  
ATOM   3610  OE1 GLU A 508     -23.266 -27.219  11.945  1.00 96.38           O  
ATOM   3611  OE2 GLU A 508     -21.828 -26.875  13.578  1.00 96.38           O  
ATOM   3612  N   ILE A 509     -23.391 -23.266  17.625  1.00 95.06           N  
ATOM   3613  CA  ILE A 509     -22.875 -22.969  18.969  1.00 95.06           C  
ATOM   3614  C   ILE A 509     -23.984 -22.312  19.797  1.00 95.06           C  
ATOM   3615  CB  ILE A 509     -21.641 -22.062  18.906  1.00 95.06           C  
ATOM   3616  O   ILE A 509     -24.375 -21.172  19.531  1.00 95.06           O  
ATOM   3617  CG1 ILE A 509     -20.531 -22.719  18.094  1.00 95.06           C  
ATOM   3618  CG2 ILE A 509     -21.156 -21.719  20.312  1.00 95.06           C  
ATOM   3619  CD1 ILE A 509     -19.281 -21.859  17.906  1.00 95.06           C  
ATOM   3620  N   LYS A 510     -24.469 -23.078  20.781  1.00 92.88           N  
ATOM   3621  CA  LYS A 510     -25.594 -22.641  21.609  1.00 92.88           C  
ATOM   3622  C   LYS A 510     -25.203 -21.453  22.469  1.00 92.88           C  
ATOM   3623  CB  LYS A 510     -26.078 -23.797  22.500  1.00 92.88           C  
ATOM   3624  O   LYS A 510     -24.172 -21.453  23.141  1.00 92.88           O  
ATOM   3625  CG  LYS A 510     -26.719 -24.938  21.734  1.00 92.88           C  
ATOM   3626  CD  LYS A 510     -27.281 -26.000  22.672  1.00 92.88           C  
ATOM   3627  CE  LYS A 510     -27.875 -27.172  21.906  1.00 92.88           C  
ATOM   3628  NZ  LYS A 510     -28.375 -28.234  22.828  1.00 92.88           N  
ATOM   3629  N   GLY A 511     -26.000 -20.375  22.438  1.00 91.81           N  
ATOM   3630  CA  GLY A 511     -25.828 -19.203  23.281  1.00 91.81           C  
ATOM   3631  C   GLY A 511     -24.906 -18.156  22.672  1.00 91.81           C  
ATOM   3632  O   GLY A 511     -24.641 -17.125  23.281  1.00 91.81           O  
ATOM   3633  N   LEU A 512     -24.344 -18.469  21.453  1.00 92.06           N  
ATOM   3634  CA  LEU A 512     -23.391 -17.547  20.844  1.00 92.06           C  
ATOM   3635  C   LEU A 512     -24.031 -16.203  20.547  1.00 92.06           C  
ATOM   3636  CB  LEU A 512     -22.812 -18.141  19.547  1.00 92.06           C  
ATOM   3637  O   LEU A 512     -23.484 -15.156  20.875  1.00 92.06           O  
ATOM   3638  CG  LEU A 512     -21.734 -17.328  18.844  1.00 92.06           C  
ATOM   3639  CD1 LEU A 512     -20.516 -17.156  19.750  1.00 92.06           C  
ATOM   3640  CD2 LEU A 512     -21.328 -18.000  17.531  1.00 92.06           C  
ATOM   3641  N   MET A 513     -25.281 -16.188  19.953  1.00 91.50           N  
ATOM   3642  CA  MET A 513     -25.953 -14.945  19.609  1.00 91.50           C  
ATOM   3643  C   MET A 513     -26.391 -14.188  20.859  1.00 91.50           C  
ATOM   3644  CB  MET A 513     -27.172 -15.242  18.719  1.00 91.50           C  
ATOM   3645  O   MET A 513     -26.516 -12.961  20.828  1.00 91.50           O  
ATOM   3646  CG  MET A 513     -26.844 -15.453  17.266  1.00 91.50           C  
ATOM   3647  SD  MET A 513     -25.828 -14.094  16.562  1.00 91.50           S  
ATOM   3648  CE  MET A 513     -27.016 -12.727  16.672  1.00 91.50           C  
ATOM   3649  N   ALA A 514     -26.547 -15.000  21.969  1.00 90.62           N  
ATOM   3650  CA  ALA A 514     -26.922 -14.359  23.219  1.00 90.62           C  
ATOM   3651  C   ALA A 514     -25.703 -13.828  23.953  1.00 90.62           C  
ATOM   3652  CB  ALA A 514     -27.688 -15.336  24.109  1.00 90.62           C  
ATOM   3653  O   ALA A 514     -25.812 -13.164  24.984  1.00 90.62           O  
ATOM   3654  N   GLY A 515     -24.438 -14.031  23.391  1.00 86.88           N  
ATOM   3655  CA  GLY A 515     -23.188 -13.570  23.984  1.00 86.88           C  
ATOM   3656  C   GLY A 515     -22.734 -14.422  25.156  1.00 86.88           C  
ATOM   3657  O   GLY A 515     -21.969 -13.961  26.000  1.00 86.88           O  
ATOM   3658  N   LYS A 516     -23.281 -15.609  25.266  1.00 89.94           N  
ATOM   3659  CA  LYS A 516     -23.000 -16.469  26.406  1.00 89.94           C  
ATOM   3660  C   LYS A 516     -21.984 -17.562  26.047  1.00 89.94           C  
ATOM   3661  CB  LYS A 516     -24.297 -17.109  26.938  1.00 89.94           C  
ATOM   3662  O   LYS A 516     -21.641 -18.391  26.891  1.00 89.94           O  
ATOM   3663  CG  LYS A 516     -25.281 -16.109  27.500  1.00 89.94           C  
ATOM   3664  CD  LYS A 516     -26.531 -16.812  28.031  1.00 89.94           C  
ATOM   3665  CE  LYS A 516     -27.547 -15.805  28.578  1.00 89.94           C  
ATOM   3666  NZ  LYS A 516     -28.766 -16.484  29.109  1.00 89.94           N  
ATOM   3667  N   ALA A 517     -21.594 -17.562  24.781  1.00 91.06           N  
ATOM   3668  CA  ALA A 517     -20.609 -18.547  24.328  1.00 91.06           C  
ATOM   3669  C   ALA A 517     -19.484 -17.859  23.562  1.00 91.06           C  
ATOM   3670  CB  ALA A 517     -21.281 -19.594  23.453  1.00 91.06           C  
ATOM   3671  O   ALA A 517     -19.641 -16.734  23.078  1.00 91.06           O  
ATOM   3672  N   LYS A 518     -18.297 -18.578  23.547  1.00 89.38           N  
ATOM   3673  CA  LYS A 518     -17.125 -18.047  22.844  1.00 89.38           C  
ATOM   3674  C   LYS A 518     -17.062 -18.594  21.406  1.00 89.38           C  
ATOM   3675  CB  LYS A 518     -15.844 -18.406  23.578  1.00 89.38           C  
ATOM   3676  O   LYS A 518     -17.125 -19.797  21.203  1.00 89.38           O  
ATOM   3677  CG  LYS A 518     -14.609 -17.688  23.062  1.00 89.38           C  
ATOM   3678  CD  LYS A 518     -13.367 -18.031  23.875  1.00 89.38           C  
ATOM   3679  CE  LYS A 518     -12.125 -17.359  23.312  1.00 89.38           C  
ATOM   3680  NZ  LYS A 518     -10.906 -17.703  24.109  1.00 89.38           N  
ATOM   3681  N   PRO A 519     -16.969 -17.609  20.438  1.00 91.81           N  
ATOM   3682  CA  PRO A 519     -16.844 -18.047  19.047  1.00 91.81           C  
ATOM   3683  C   PRO A 519     -15.508 -18.719  18.750  1.00 91.81           C  
ATOM   3684  CB  PRO A 519     -16.984 -16.750  18.250  1.00 91.81           C  
ATOM   3685  O   PRO A 519     -14.523 -18.469  19.438  1.00 91.81           O  
ATOM   3686  CG  PRO A 519     -17.594 -15.781  19.219  1.00 91.81           C  
ATOM   3687  CD  PRO A 519     -17.188 -16.172  20.609  1.00 91.81           C  
ATOM   3688  N   ASP A 520     -15.539 -19.625  17.781  1.00 93.81           N  
ATOM   3689  CA  ASP A 520     -14.297 -20.172  17.250  1.00 93.81           C  
ATOM   3690  C   ASP A 520     -13.656 -19.219  16.250  1.00 93.81           C  
ATOM   3691  CB  ASP A 520     -14.555 -21.531  16.594  1.00 93.81           C  
ATOM   3692  O   ASP A 520     -13.898 -19.312  15.047  1.00 93.81           O  
ATOM   3693  CG  ASP A 520     -13.273 -22.250  16.188  1.00 93.81           C  
ATOM   3694  OD1 ASP A 520     -12.180 -21.672  16.375  1.00 93.81           O  
ATOM   3695  OD2 ASP A 520     -13.367 -23.375  15.680  1.00 93.81           O  
ATOM   3696  N   TYR A 521     -12.766 -18.281  16.750  1.00 92.69           N  
ATOM   3697  CA  TYR A 521     -12.133 -17.250  15.930  1.00 92.69           C  
ATOM   3698  C   TYR A 521     -11.117 -17.859  14.977  1.00 92.69           C  
ATOM   3699  CB  TYR A 521     -11.445 -16.203  16.812  1.00 92.69           C  
ATOM   3700  O   TYR A 521     -10.953 -17.391  13.844  1.00 92.69           O  
ATOM   3701  CG  TYR A 521     -12.406 -15.414  17.672  1.00 92.69           C  
ATOM   3702  CD1 TYR A 521     -13.438 -14.672  17.109  1.00 92.69           C  
ATOM   3703  CD2 TYR A 521     -12.281 -15.406  19.062  1.00 92.69           C  
ATOM   3704  CE1 TYR A 521     -14.320 -13.945  17.891  1.00 92.69           C  
ATOM   3705  CE2 TYR A 521     -13.156 -14.680  19.859  1.00 92.69           C  
ATOM   3706  OH  TYR A 521     -15.047 -13.234  20.047  1.00 92.69           O  
ATOM   3707  CZ  TYR A 521     -14.172 -13.953  19.266  1.00 92.69           C  
ATOM   3708  N   ALA A 522     -10.516 -18.938  15.383  1.00 93.88           N  
ATOM   3709  CA  ALA A 522      -9.406 -19.578  14.680  1.00 93.88           C  
ATOM   3710  C   ALA A 522      -9.844 -20.125  13.328  1.00 93.88           C  
ATOM   3711  CB  ALA A 522      -8.812 -20.703  15.539  1.00 93.88           C  
ATOM   3712  O   ALA A 522      -9.078 -20.094  12.359  1.00 93.88           O  
ATOM   3713  N   ARG A 523     -11.039 -20.594  13.336  1.00 94.69           N  
ATOM   3714  CA  ARG A 523     -11.523 -21.203  12.102  1.00 94.69           C  
ATOM   3715  C   ARG A 523     -11.633 -20.172  10.984  1.00 94.69           C  
ATOM   3716  CB  ARG A 523     -12.875 -21.875  12.328  1.00 94.69           C  
ATOM   3717  O   ARG A 523     -11.250 -20.422   9.852  1.00 94.69           O  
ATOM   3718  CG  ARG A 523     -13.383 -22.672  11.133  1.00 94.69           C  
ATOM   3719  CD  ARG A 523     -12.453 -23.828  10.789  1.00 94.69           C  
ATOM   3720  NE  ARG A 523     -12.984 -24.625   9.688  1.00 94.69           N  
ATOM   3721  NH1 ARG A 523     -11.039 -25.828   9.359  1.00 94.69           N  
ATOM   3722  NH2 ARG A 523     -12.875 -26.234   8.047  1.00 94.69           N  
ATOM   3723  CZ  ARG A 523     -12.297 -25.562   9.031  1.00 94.69           C  
ATOM   3724  N   CYS A 524     -12.203 -18.984  11.273  1.00 94.81           N  
ATOM   3725  CA  CYS A 524     -12.320 -17.938  10.266  1.00 94.81           C  
ATOM   3726  C   CYS A 524     -10.945 -17.438   9.828  1.00 94.81           C  
ATOM   3727  CB  CYS A 524     -13.148 -16.766  10.797  1.00 94.81           C  
ATOM   3728  O   CYS A 524     -10.727 -17.156   8.648  1.00 94.81           O  
ATOM   3729  SG  CYS A 524     -14.914 -17.125  10.953  1.00 94.81           S  
ATOM   3730  N   VAL A 525     -10.008 -17.328  10.766  1.00 95.12           N  
ATOM   3731  CA  VAL A 525      -8.641 -16.922  10.453  1.00 95.12           C  
ATOM   3732  C   VAL A 525      -8.008 -17.938   9.500  1.00 95.12           C  
ATOM   3733  CB  VAL A 525      -7.781 -16.797  11.734  1.00 95.12           C  
ATOM   3734  O   VAL A 525      -7.379 -17.562   8.508  1.00 95.12           O  
ATOM   3735  CG1 VAL A 525      -6.312 -16.594  11.383  1.00 95.12           C  
ATOM   3736  CG2 VAL A 525      -8.297 -15.648  12.602  1.00 95.12           C  
ATOM   3737  N   ASP A 526      -8.211 -19.203   9.742  1.00 95.06           N  
ATOM   3738  CA  ASP A 526      -7.641 -20.266   8.930  1.00 95.06           C  
ATOM   3739  C   ASP A 526      -8.219 -20.250   7.520  1.00 95.06           C  
ATOM   3740  CB  ASP A 526      -7.895 -21.625   9.586  1.00 95.06           C  
ATOM   3741  O   ASP A 526      -7.484 -20.422   6.543  1.00 95.06           O  
ATOM   3742  CG  ASP A 526      -7.195 -22.766   8.875  1.00 95.06           C  
ATOM   3743  OD1 ASP A 526      -5.961 -22.703   8.688  1.00 95.06           O  
ATOM   3744  OD2 ASP A 526      -7.883 -23.750   8.484  1.00 95.06           O  
ATOM   3745  N   ILE A 527      -9.484 -20.047   7.402  1.00 94.56           N  
ATOM   3746  CA  ILE A 527     -10.141 -20.000   6.102  1.00 94.56           C  
ATOM   3747  C   ILE A 527      -9.562 -18.859   5.266  1.00 94.56           C  
ATOM   3748  CB  ILE A 527     -11.672 -19.844   6.242  1.00 94.56           C  
ATOM   3749  O   ILE A 527      -9.219 -19.062   4.098  1.00 94.56           O  
ATOM   3750  CG1 ILE A 527     -12.289 -21.109   6.848  1.00 94.56           C  
ATOM   3751  CG2 ILE A 527     -12.312 -19.516   4.891  1.00 94.56           C  
ATOM   3752  CD1 ILE A 527     -13.766 -20.953   7.207  1.00 94.56           C  
ATOM   3753  N   SER A 528      -9.500 -17.719   5.887  1.00 93.44           N  
ATOM   3754  CA  SER A 528      -8.977 -16.562   5.164  1.00 93.44           C  
ATOM   3755  C   SER A 528      -7.531 -16.781   4.734  1.00 93.44           C  
ATOM   3756  CB  SER A 528      -9.078 -15.297   6.020  1.00 93.44           C  
ATOM   3757  O   SER A 528      -7.160 -16.484   3.598  1.00 93.44           O  
ATOM   3758  OG  SER A 528     -10.438 -14.922   6.207  1.00 93.44           O  
ATOM   3759  N   ALA A 529      -6.734 -17.359   5.625  1.00 93.88           N  
ATOM   3760  CA  ALA A 529      -5.316 -17.594   5.359  1.00 93.88           C  
ATOM   3761  C   ALA A 529      -5.129 -18.609   4.238  1.00 93.88           C  
ATOM   3762  CB  ALA A 529      -4.605 -18.047   6.625  1.00 93.88           C  
ATOM   3763  O   ALA A 529      -4.398 -18.359   3.277  1.00 93.88           O  
ATOM   3764  N   SER A 530      -5.777 -19.688   4.328  1.00 93.00           N  
ATOM   3765  CA  SER A 530      -5.625 -20.750   3.354  1.00 93.00           C  
ATOM   3766  C   SER A 530      -6.105 -20.312   1.973  1.00 93.00           C  
ATOM   3767  CB  SER A 530      -6.391 -22.000   3.801  1.00 93.00           C  
ATOM   3768  O   SER A 530      -5.453 -20.594   0.965  1.00 93.00           O  
ATOM   3769  OG  SER A 530      -5.887 -22.484   5.031  1.00 93.00           O  
ATOM   3770  N   ALA A 531      -7.168 -19.656   1.954  1.00 91.62           N  
ATOM   3771  CA  ALA A 531      -7.727 -19.188   0.688  1.00 91.62           C  
ATOM   3772  C   ALA A 531      -6.805 -18.172   0.026  1.00 91.62           C  
ATOM   3773  CB  ALA A 531      -9.109 -18.578   0.910  1.00 91.62           C  
ATOM   3774  O   ALA A 531      -6.574 -18.219  -1.184  1.00 91.62           O  
ATOM   3775  N   ALA A 532      -6.320 -17.266   0.833  1.00 93.06           N  
ATOM   3776  CA  ALA A 532      -5.441 -16.219   0.312  1.00 93.06           C  
ATOM   3777  C   ALA A 532      -4.188 -16.812  -0.317  1.00 93.06           C  
ATOM   3778  CB  ALA A 532      -5.059 -15.234   1.420  1.00 93.06           C  
ATOM   3779  O   ALA A 532      -3.779 -16.422  -1.409  1.00 93.06           O  
ATOM   3780  N   LEU A 533      -3.617 -17.812   0.279  1.00 91.25           N  
ATOM   3781  CA  LEU A 533      -2.373 -18.422  -0.185  1.00 91.25           C  
ATOM   3782  C   LEU A 533      -2.615 -19.281  -1.428  1.00 91.25           C  
ATOM   3783  CB  LEU A 533      -1.750 -19.281   0.920  1.00 91.25           C  
ATOM   3784  O   LEU A 533      -1.819 -19.250  -2.369  1.00 91.25           O  
ATOM   3785  CG  LEU A 533      -1.237 -18.531   2.150  1.00 91.25           C  
ATOM   3786  CD1 LEU A 533      -0.730 -19.516   3.199  1.00 91.25           C  
ATOM   3787  CD2 LEU A 533      -0.139 -17.547   1.759  1.00 91.25           C  
ATOM   3788  N   ARG A 534      -3.689 -19.938  -1.433  1.00 90.50           N  
ATOM   3789  CA  ARG A 534      -4.016 -20.797  -2.572  1.00 90.50           C  
ATOM   3790  C   ARG A 534      -4.301 -19.953  -3.816  1.00 90.50           C  
ATOM   3791  CB  ARG A 534      -5.215 -21.688  -2.250  1.00 90.50           C  
ATOM   3792  O   ARG A 534      -3.908 -20.328  -4.922  1.00 90.50           O  
ATOM   3793  CG  ARG A 534      -5.523 -22.703  -3.326  1.00 90.50           C  
ATOM   3794  CD  ARG A 534      -6.730 -23.562  -2.961  1.00 90.50           C  
ATOM   3795  NE  ARG A 534      -6.598 -24.922  -3.471  1.00 90.50           N  
ATOM   3796  NH1 ARG A 534      -8.758 -25.547  -2.941  1.00 90.50           N  
ATOM   3797  NH2 ARG A 534      -7.336 -27.047  -3.939  1.00 90.50           N  
ATOM   3798  CZ  ARG A 534      -7.566 -25.844  -3.449  1.00 90.50           C  
ATOM   3799  N   GLU A 535      -4.895 -18.859  -3.631  1.00 91.94           N  
ATOM   3800  CA  GLU A 535      -5.371 -18.031  -4.738  1.00 91.94           C  
ATOM   3801  C   GLU A 535      -4.254 -17.172  -5.305  1.00 91.94           C  
ATOM   3802  CB  GLU A 535      -6.547 -17.156  -4.297  1.00 91.94           C  
ATOM   3803  O   GLU A 535      -4.410 -16.547  -6.359  1.00 91.94           O  
ATOM   3804  CG  GLU A 535      -7.797 -17.953  -3.939  1.00 91.94           C  
ATOM   3805  CD  GLU A 535      -8.477 -18.578  -5.148  1.00 91.94           C  
ATOM   3806  OE1 GLU A 535      -9.359 -19.453  -4.965  1.00 91.94           O  
ATOM   3807  OE2 GLU A 535      -8.125 -18.188  -6.285  1.00 91.94           O  
ATOM   3808  N   LEU A 536      -3.113 -17.172  -4.672  1.00 86.38           N  
ATOM   3809  CA  LEU A 536      -1.998 -16.297  -5.051  1.00 86.38           C  
ATOM   3810  C   LEU A 536      -1.224 -16.906  -6.219  1.00 86.38           C  
ATOM   3811  CB  LEU A 536      -1.061 -16.078  -3.857  1.00 86.38           C  
ATOM   3812  O   LEU A 536      -0.540 -16.172  -6.949  1.00 86.38           O  
ATOM   3813  CG  LEU A 536      -1.575 -15.164  -2.750  1.00 86.38           C  
ATOM   3814  CD1 LEU A 536      -0.675 -15.258  -1.522  1.00 86.38           C  
ATOM   3815  CD2 LEU A 536      -1.660 -13.727  -3.246  1.00 86.38           C  
ATOM   3816  N   MET A 537      -1.333 -18.172  -6.449  1.00 85.25           N  
ATOM   3817  CA  MET A 537      -0.446 -18.891  -7.352  1.00 85.25           C  
ATOM   3818  C   MET A 537      -0.657 -18.438  -8.797  1.00 85.25           C  
ATOM   3819  CB  MET A 537      -0.673 -20.406  -7.234  1.00 85.25           C  
ATOM   3820  O   MET A 537       0.306 -18.141  -9.508  1.00 85.25           O  
ATOM   3821  CG  MET A 537      -0.206 -20.984  -5.914  1.00 85.25           C  
ATOM   3822  SD  MET A 537      -0.176 -22.828  -5.934  1.00 85.25           S  
ATOM   3823  CE  MET A 537      -1.954 -23.172  -6.031  1.00 85.25           C  
ATOM   3824  N   VAL A 538      -1.812 -18.312  -9.156  1.00 91.25           N  
ATOM   3825  CA  VAL A 538      -2.119 -18.062 -10.562  1.00 91.25           C  
ATOM   3826  C   VAL A 538      -1.738 -16.625 -10.930  1.00 91.25           C  
ATOM   3827  CB  VAL A 538      -3.613 -18.312 -10.867  1.00 91.25           C  
ATOM   3828  O   VAL A 538      -0.998 -16.406 -11.891  1.00 91.25           O  
ATOM   3829  CG1 VAL A 538      -3.959 -17.859 -12.281  1.00 91.25           C  
ATOM   3830  CG2 VAL A 538      -3.957 -19.797 -10.680  1.00 91.25           C  
ATOM   3831  N   PRO A 539      -2.201 -15.688 -10.156  1.00 91.38           N  
ATOM   3832  CA  PRO A 539      -1.813 -14.312 -10.500  1.00 91.38           C  
ATOM   3833  C   PRO A 539      -0.304 -14.094 -10.438  1.00 91.38           C  
ATOM   3834  CB  PRO A 539      -2.533 -13.469  -9.453  1.00 91.38           C  
ATOM   3835  O   PRO A 539       0.252 -13.367 -11.266  1.00 91.38           O  
ATOM   3836  CG  PRO A 539      -3.711 -14.289  -9.039  1.00 91.38           C  
ATOM   3837  CD  PRO A 539      -3.328 -15.742  -9.109  1.00 91.38           C  
ATOM   3838  N   GLY A 540       0.339 -14.688  -9.484  1.00 92.06           N  
ATOM   3839  CA  GLY A 540       1.790 -14.633  -9.414  1.00 92.06           C  
ATOM   3840  C   GLY A 540       2.473 -15.188 -10.648  1.00 92.06           C  
ATOM   3841  O   GLY A 540       3.400 -14.570 -11.180  1.00 92.06           O  
ATOM   3842  N   PHE A 541       2.033 -16.266 -11.070  1.00 91.94           N  
ATOM   3843  CA  PHE A 541       2.584 -16.906 -12.258  1.00 91.94           C  
ATOM   3844  C   PHE A 541       2.383 -16.031 -13.492  1.00 91.94           C  
ATOM   3845  CB  PHE A 541       1.938 -18.281 -12.477  1.00 91.94           C  
ATOM   3846  O   PHE A 541       3.305 -15.852 -14.289  1.00 91.94           O  
ATOM   3847  CG  PHE A 541       2.461 -19.016 -13.680  1.00 91.94           C  
ATOM   3848  CD1 PHE A 541       1.736 -19.031 -14.867  1.00 91.94           C  
ATOM   3849  CD2 PHE A 541       3.676 -19.688 -13.633  1.00 91.94           C  
ATOM   3850  CE1 PHE A 541       2.217 -19.703 -15.984  1.00 91.94           C  
ATOM   3851  CE2 PHE A 541       4.160 -20.359 -14.742  1.00 91.94           C  
ATOM   3852  CZ  PHE A 541       3.430 -20.375 -15.922  1.00 91.94           C  
ATOM   3853  N   ILE A 542       1.202 -15.500 -13.625  1.00 93.44           N  
ATOM   3854  CA  ILE A 542       0.875 -14.641 -14.758  1.00 93.44           C  
ATOM   3855  C   ILE A 542       1.817 -13.438 -14.781  1.00 93.44           C  
ATOM   3856  CB  ILE A 542      -0.595 -14.164 -14.703  1.00 93.44           C  
ATOM   3857  O   ILE A 542       2.354 -13.086 -15.836  1.00 93.44           O  
ATOM   3858  CG1 ILE A 542      -1.544 -15.344 -14.961  1.00 93.44           C  
ATOM   3859  CG2 ILE A 542      -0.836 -13.039 -15.711  1.00 93.44           C  
ATOM   3860  CD1 ILE A 542      -3.014 -15.008 -14.742  1.00 93.44           C  
ATOM   3861  N   ALA A 543       2.074 -12.875 -13.680  1.00 94.88           N  
ATOM   3862  CA  ALA A 543       2.893 -11.672 -13.586  1.00 94.88           C  
ATOM   3863  C   ALA A 543       4.336 -11.953 -13.984  1.00 94.88           C  
ATOM   3864  CB  ALA A 543       2.838 -11.102 -12.172  1.00 94.88           C  
ATOM   3865  O   ALA A 543       4.945 -11.188 -14.734  1.00 94.88           O  
ATOM   3866  N   VAL A 544       4.887 -13.102 -13.594  1.00 94.06           N  
ATOM   3867  CA  VAL A 544       6.281 -13.445 -13.844  1.00 94.06           C  
ATOM   3868  C   VAL A 544       6.430 -14.031 -15.250  1.00 94.06           C  
ATOM   3869  CB  VAL A 544       6.816 -14.445 -12.789  1.00 94.06           C  
ATOM   3870  O   VAL A 544       7.371 -13.703 -15.969  1.00 94.06           O  
ATOM   3871  CG1 VAL A 544       8.219 -14.930 -13.164  1.00 94.06           C  
ATOM   3872  CG2 VAL A 544       6.816 -13.805 -11.406  1.00 94.06           C  
ATOM   3873  N   ALA A 545       5.477 -14.758 -15.695  1.00 94.94           N  
ATOM   3874  CA  ALA A 545       5.578 -15.500 -16.953  1.00 94.94           C  
ATOM   3875  C   ALA A 545       5.297 -14.602 -18.156  1.00 94.94           C  
ATOM   3876  CB  ALA A 545       4.613 -16.688 -16.938  1.00 94.94           C  
ATOM   3877  O   ALA A 545       5.918 -14.750 -19.203  1.00 94.94           O  
ATOM   3878  N   SER A 546       4.453 -13.641 -17.969  1.00 96.88           N  
ATOM   3879  CA  SER A 546       3.959 -12.852 -19.094  1.00 96.88           C  
ATOM   3880  C   SER A 546       5.098 -12.141 -19.812  1.00 96.88           C  
ATOM   3881  CB  SER A 546       2.932 -11.828 -18.609  1.00 96.88           C  
ATOM   3882  O   SER A 546       5.227 -12.242 -21.047  1.00 96.88           O  
ATOM   3883  OG  SER A 546       3.514 -10.930 -17.688  1.00 96.88           O  
ATOM   3884  N   PRO A 547       5.969 -11.391 -19.141  1.00 97.06           N  
ATOM   3885  CA  PRO A 547       7.043 -10.719 -19.875  1.00 97.06           C  
ATOM   3886  C   PRO A 547       8.023 -11.695 -20.516  1.00 97.06           C  
ATOM   3887  CB  PRO A 547       7.734  -9.875 -18.797  1.00 97.06           C  
ATOM   3888  O   PRO A 547       8.570 -11.422 -21.578  1.00 97.06           O  
ATOM   3889  CG  PRO A 547       7.344 -10.516 -17.500  1.00 97.06           C  
ATOM   3890  CD  PRO A 547       5.957 -11.078 -17.641  1.00 97.06           C  
ATOM   3891  N   LEU A 548       8.242 -12.828 -19.938  1.00 96.19           N  
ATOM   3892  CA  LEU A 548       9.156 -13.828 -20.500  1.00 96.19           C  
ATOM   3893  C   LEU A 548       8.578 -14.445 -21.766  1.00 96.19           C  
ATOM   3894  CB  LEU A 548       9.430 -14.930 -19.469  1.00 96.19           C  
ATOM   3895  O   LEU A 548       9.297 -14.609 -22.766  1.00 96.19           O  
ATOM   3896  CG  LEU A 548      10.094 -14.484 -18.156  1.00 96.19           C  
ATOM   3897  CD1 LEU A 548      10.305 -15.688 -17.250  1.00 96.19           C  
ATOM   3898  CD2 LEU A 548      11.406 -13.773 -18.438  1.00 96.19           C  
ATOM   3899  N   VAL A 549       7.285 -14.766 -21.672  1.00 96.88           N  
ATOM   3900  CA  VAL A 549       6.621 -15.367 -22.828  1.00 96.88           C  
ATOM   3901  C   VAL A 549       6.621 -14.391 -24.000  1.00 96.88           C  
ATOM   3902  CB  VAL A 549       5.176 -15.797 -22.484  1.00 96.88           C  
ATOM   3903  O   VAL A 549       7.039 -14.734 -25.094  1.00 96.88           O  
ATOM   3904  CG1 VAL A 549       4.410 -16.172 -23.750  1.00 96.88           C  
ATOM   3905  CG2 VAL A 549       5.180 -16.953 -21.500  1.00 96.88           C  
ATOM   3906  N   VAL A 550       6.266 -13.180 -23.766  1.00 97.44           N  
ATOM   3907  CA  VAL A 550       6.188 -12.180 -24.828  1.00 97.44           C  
ATOM   3908  C   VAL A 550       7.594 -11.828 -25.312  1.00 97.44           C  
ATOM   3909  CB  VAL A 550       5.449 -10.906 -24.359  1.00 97.44           C  
ATOM   3910  O   VAL A 550       7.840 -11.742 -26.516  1.00 97.44           O  
ATOM   3911  CG1 VAL A 550       5.566  -9.797 -25.406  1.00 97.44           C  
ATOM   3912  CG2 VAL A 550       3.984 -11.219 -24.062  1.00 97.44           C  
ATOM   3913  N   GLY A 551       8.492 -11.680 -24.391  1.00 97.06           N  
ATOM   3914  CA  GLY A 551       9.859 -11.328 -24.750  1.00 97.06           C  
ATOM   3915  C   GLY A 551      10.547 -12.391 -25.578  1.00 97.06           C  
ATOM   3916  O   GLY A 551      11.156 -12.086 -26.609  1.00 97.06           O  
ATOM   3917  N   PHE A 552      10.461 -13.672 -25.250  1.00 96.81           N  
ATOM   3918  CA  PHE A 552      11.156 -14.750 -25.938  1.00 96.81           C  
ATOM   3919  C   PHE A 552      10.445 -15.117 -27.219  1.00 96.81           C  
ATOM   3920  CB  PHE A 552      11.281 -15.977 -25.031  1.00 96.81           C  
ATOM   3921  O   PHE A 552      11.086 -15.508 -28.203  1.00 96.81           O  
ATOM   3922  CG  PHE A 552      12.414 -15.891 -24.031  1.00 96.81           C  
ATOM   3923  CD1 PHE A 552      13.734 -15.922 -24.469  1.00 96.81           C  
ATOM   3924  CD2 PHE A 552      12.156 -15.781 -22.672  1.00 96.81           C  
ATOM   3925  CE1 PHE A 552      14.789 -15.844 -23.562  1.00 96.81           C  
ATOM   3926  CE2 PHE A 552      13.203 -15.703 -21.766  1.00 96.81           C  
ATOM   3927  CZ  PHE A 552      14.516 -15.734 -22.203  1.00 96.81           C  
ATOM   3928  N   LEU A 553       9.172 -14.922 -27.281  1.00 97.50           N  
ATOM   3929  CA  LEU A 553       8.430 -15.312 -28.484  1.00 97.50           C  
ATOM   3930  C   LEU A 553       8.453 -14.195 -29.516  1.00 97.50           C  
ATOM   3931  CB  LEU A 553       6.984 -15.664 -28.125  1.00 97.50           C  
ATOM   3932  O   LEU A 553       8.641 -14.445 -30.703  1.00 97.50           O  
ATOM   3933  CG  LEU A 553       6.781 -16.953 -27.328  1.00 97.50           C  
ATOM   3934  CD1 LEU A 553       5.293 -17.219 -27.125  1.00 97.50           C  
ATOM   3935  CD2 LEU A 553       7.438 -18.141 -28.047  1.00 97.50           C  
ATOM   3936  N   PHE A 554       8.328 -12.930 -29.047  1.00 96.62           N  
ATOM   3937  CA  PHE A 554       8.062 -11.883 -30.031  1.00 96.62           C  
ATOM   3938  C   PHE A 554       9.180 -10.852 -30.047  1.00 96.62           C  
ATOM   3939  CB  PHE A 554       6.719 -11.203 -29.750  1.00 96.62           C  
ATOM   3940  O   PHE A 554       9.188  -9.938 -30.875  1.00 96.62           O  
ATOM   3941  CG  PHE A 554       5.539 -12.133 -29.797  1.00 96.62           C  
ATOM   3942  CD1 PHE A 554       5.168 -12.750 -30.984  1.00 96.62           C  
ATOM   3943  CD2 PHE A 554       4.809 -12.406 -28.641  1.00 96.62           C  
ATOM   3944  CE1 PHE A 554       4.074 -13.609 -31.031  1.00 96.62           C  
ATOM   3945  CE2 PHE A 554       3.715 -13.266 -28.688  1.00 96.62           C  
ATOM   3946  CZ  PHE A 554       3.352 -13.867 -29.875  1.00 96.62           C  
ATOM   3947  N   GLY A 555      10.086 -10.922 -29.125  1.00 96.12           N  
ATOM   3948  CA  GLY A 555      11.250 -10.047 -29.141  1.00 96.12           C  
ATOM   3949  C   GLY A 555      11.117  -8.852 -28.234  1.00 96.12           C  
ATOM   3950  O   GLY A 555      10.086  -8.664 -27.578  1.00 96.12           O  
ATOM   3951  N   THR A 556      12.195  -7.949 -28.156  1.00 96.19           N  
ATOM   3952  CA  THR A 556      12.352  -6.859 -27.203  1.00 96.19           C  
ATOM   3953  C   THR A 556      11.383  -5.719 -27.516  1.00 96.19           C  
ATOM   3954  CB  THR A 556      13.797  -6.328 -27.188  1.00 96.19           C  
ATOM   3955  O   THR A 556      10.844  -5.086 -26.609  1.00 96.19           O  
ATOM   3956  CG2 THR A 556      14.758  -7.371 -26.641  1.00 96.19           C  
ATOM   3957  OG1 THR A 556      14.180  -5.988 -28.531  1.00 96.19           O  
ATOM   3958  N   GLU A 557      11.102  -5.477 -28.844  1.00 95.62           N  
ATOM   3959  CA  GLU A 557      10.195  -4.391 -29.203  1.00 95.62           C  
ATOM   3960  C   GLU A 557       8.758  -4.711 -28.781  1.00 95.62           C  
ATOM   3961  CB  GLU A 557      10.250  -4.113 -30.703  1.00 95.62           C  
ATOM   3962  O   GLU A 557       8.055  -3.848 -28.250  1.00 95.62           O  
ATOM   3963  CG  GLU A 557      11.516  -3.393 -31.141  1.00 95.62           C  
ATOM   3964  CD  GLU A 557      11.430  -2.848 -32.562  1.00 95.62           C  
ATOM   3965  OE1 GLU A 557      12.484  -2.518 -33.156  1.00 95.62           O  
ATOM   3966  OE2 GLU A 557      10.297  -2.750 -33.094  1.00 95.62           O  
ATOM   3967  N   ALA A 558       8.359  -5.980 -29.031  1.00 97.00           N  
ATOM   3968  CA  ALA A 558       7.035  -6.414 -28.578  1.00 97.00           C  
ATOM   3969  C   ALA A 558       6.906  -6.316 -27.062  1.00 97.00           C  
ATOM   3970  CB  ALA A 558       6.762  -7.844 -29.047  1.00 97.00           C  
ATOM   3971  O   ALA A 558       5.859  -5.918 -26.547  1.00 97.00           O  
ATOM   3972  N   LEU A 559       7.949  -6.719 -26.422  1.00 97.44           N  
ATOM   3973  CA  LEU A 559       7.973  -6.617 -24.969  1.00 97.44           C  
ATOM   3974  C   LEU A 559       7.820  -5.164 -24.516  1.00 97.44           C  
ATOM   3975  CB  LEU A 559       9.281  -7.195 -24.406  1.00 97.44           C  
ATOM   3976  O   LEU A 559       7.156  -4.887 -23.516  1.00 97.44           O  
ATOM   3977  CG  LEU A 559       9.422  -7.199 -22.891  1.00 97.44           C  
ATOM   3978  CD1 LEU A 559       8.227  -7.891 -22.234  1.00 97.44           C  
ATOM   3979  CD2 LEU A 559      10.727  -7.883 -22.469  1.00 97.44           C  
ATOM   3980  N   GLY A 560       8.453  -4.254 -25.281  1.00 97.00           N  
ATOM   3981  CA  GLY A 560       8.242  -2.838 -25.031  1.00 97.00           C  
ATOM   3982  C   GLY A 560       6.781  -2.432 -25.094  1.00 97.00           C  
ATOM   3983  O   GLY A 560       6.305  -1.652 -24.266  1.00 97.00           O  
ATOM   3984  N   GLY A 561       6.047  -2.992 -26.062  1.00 97.31           N  
ATOM   3985  CA  GLY A 561       4.613  -2.768 -26.156  1.00 97.31           C  
ATOM   3986  C   GLY A 561       3.854  -3.297 -24.953  1.00 97.31           C  
ATOM   3987  O   GLY A 561       2.965  -2.625 -24.422  1.00 97.31           O  
ATOM   3988  N   LEU A 562       4.230  -4.504 -24.500  1.00 97.94           N  
ATOM   3989  CA  LEU A 562       3.611  -5.094 -23.312  1.00 97.94           C  
ATOM   3990  C   LEU A 562       3.803  -4.195 -22.094  1.00 97.94           C  
ATOM   3991  CB  LEU A 562       4.195  -6.480 -23.047  1.00 97.94           C  
ATOM   3992  O   LEU A 562       2.846  -3.920 -21.375  1.00 97.94           O  
ATOM   3993  CG  LEU A 562       3.623  -7.227 -21.844  1.00 97.94           C  
ATOM   3994  CD1 LEU A 562       3.488  -8.711 -22.156  1.00 97.94           C  
ATOM   3995  CD2 LEU A 562       4.496  -7.016 -20.609  1.00 97.94           C  
ATOM   3996  N   LEU A 563       5.027  -3.713 -21.875  1.00 97.50           N  
ATOM   3997  CA  LEU A 563       5.352  -2.881 -20.719  1.00 97.50           C  
ATOM   3998  C   LEU A 563       4.559  -1.580 -20.750  1.00 97.50           C  
ATOM   3999  CB  LEU A 563       6.852  -2.576 -20.688  1.00 97.50           C  
ATOM   4000  O   LEU A 563       4.012  -1.158 -19.719  1.00 97.50           O  
ATOM   4001  CG  LEU A 563       7.781  -3.771 -20.484  1.00 97.50           C  
ATOM   4002  CD1 LEU A 563       9.242  -3.320 -20.500  1.00 97.50           C  
ATOM   4003  CD2 LEU A 563       7.461  -4.480 -19.172  1.00 97.50           C  
ATOM   4004  N   ALA A 564       4.480  -0.974 -21.953  1.00 96.75           N  
ATOM   4005  CA  ALA A 564       3.719   0.265 -22.094  1.00 96.75           C  
ATOM   4006  C   ALA A 564       2.236   0.029 -21.812  1.00 96.75           C  
ATOM   4007  CB  ALA A 564       3.914   0.856 -23.484  1.00 96.75           C  
ATOM   4008  O   ALA A 564       1.595   0.816 -21.125  1.00 96.75           O  
ATOM   4009  N   GLY A 565       1.716  -1.032 -22.375  1.00 97.50           N  
ATOM   4010  CA  GLY A 565       0.315  -1.371 -22.188  1.00 97.50           C  
ATOM   4011  C   GLY A 565      -0.048  -1.606 -20.734  1.00 97.50           C  
ATOM   4012  O   GLY A 565      -1.056  -1.089 -20.250  1.00 97.50           O  
ATOM   4013  N   VAL A 566       0.800  -2.336 -20.031  1.00 97.88           N  
ATOM   4014  CA  VAL A 566       0.536  -2.680 -18.641  1.00 97.88           C  
ATOM   4015  C   VAL A 566       0.609  -1.425 -17.766  1.00 97.88           C  
ATOM   4016  CB  VAL A 566       1.527  -3.746 -18.125  1.00 97.88           C  
ATOM   4017  O   VAL A 566      -0.176  -1.264 -16.828  1.00 97.88           O  
ATOM   4018  CG1 VAL A 566       2.918  -3.141 -17.922  1.00 97.88           C  
ATOM   4019  CG2 VAL A 566       1.022  -4.352 -16.812  1.00 97.88           C  
ATOM   4020  N   ILE A 567       1.513  -0.521 -18.031  1.00 96.81           N  
ATOM   4021  CA  ILE A 567       1.688   0.709 -17.266  1.00 96.81           C  
ATOM   4022  C   ILE A 567       0.445   1.586 -17.406  1.00 96.81           C  
ATOM   4023  CB  ILE A 567       2.945   1.483 -17.734  1.00 96.81           C  
ATOM   4024  O   ILE A 567      -0.133   2.020 -16.406  1.00 96.81           O  
ATOM   4025  CG1 ILE A 567       4.215   0.720 -17.328  1.00 96.81           C  
ATOM   4026  CG2 ILE A 567       2.951   2.898 -17.141  1.00 96.81           C  
ATOM   4027  CD1 ILE A 567       5.492   1.291 -17.938  1.00 96.81           C  
ATOM   4028  N   ILE A 568      -0.007   1.794 -18.656  1.00 96.31           N  
ATOM   4029  CA  ILE A 568      -1.079   2.746 -18.922  1.00 96.31           C  
ATOM   4030  C   ILE A 568      -2.402   2.197 -18.391  1.00 96.31           C  
ATOM   4031  CB  ILE A 568      -1.194   3.053 -20.438  1.00 96.31           C  
ATOM   4032  O   ILE A 568      -3.098   2.871 -17.641  1.00 96.31           O  
ATOM   4033  CG1 ILE A 568       0.059   3.785 -20.938  1.00 96.31           C  
ATOM   4034  CG2 ILE A 568      -2.457   3.871 -20.734  1.00 96.31           C  
ATOM   4035  CD1 ILE A 568       0.110   3.977 -22.438  1.00 96.31           C  
ATOM   4036  N   THR A 569      -2.742   0.971 -18.766  1.00 97.69           N  
ATOM   4037  CA  THR A 569      -4.020   0.408 -18.344  1.00 97.69           C  
ATOM   4038  C   THR A 569      -4.012   0.114 -16.844  1.00 97.69           C  
ATOM   4039  CB  THR A 569      -4.348  -0.880 -19.125  1.00 97.69           C  
ATOM   4040  O   THR A 569      -5.004   0.351 -16.156  1.00 97.69           O  
ATOM   4041  CG2 THR A 569      -4.520  -0.595 -20.609  1.00 97.69           C  
ATOM   4042  OG1 THR A 569      -3.279  -1.820 -18.938  1.00 97.69           O  
ATOM   4043  N   GLY A 570      -2.889  -0.385 -16.391  1.00 97.88           N  
ATOM   4044  CA  GLY A 570      -2.764  -0.674 -14.969  1.00 97.88           C  
ATOM   4045  C   GLY A 570      -2.904   0.557 -14.094  1.00 97.88           C  
ATOM   4046  O   GLY A 570      -3.594   0.524 -13.070  1.00 97.88           O  
ATOM   4047  N   PHE A 571      -2.270   1.599 -14.492  1.00 97.56           N  
ATOM   4048  CA  PHE A 571      -2.311   2.854 -13.750  1.00 97.56           C  
ATOM   4049  C   PHE A 571      -3.738   3.381 -13.656  1.00 97.56           C  
ATOM   4050  CB  PHE A 571      -1.407   3.900 -14.414  1.00 97.56           C  
ATOM   4051  O   PHE A 571      -4.223   3.682 -12.562  1.00 97.56           O  
ATOM   4052  CG  PHE A 571      -1.510   5.266 -13.789  1.00 97.56           C  
ATOM   4053  CD1 PHE A 571      -1.898   6.363 -14.555  1.00 97.56           C  
ATOM   4054  CD2 PHE A 571      -1.218   5.457 -12.445  1.00 97.56           C  
ATOM   4055  CE1 PHE A 571      -1.994   7.629 -13.984  1.00 97.56           C  
ATOM   4056  CE2 PHE A 571      -1.312   6.719 -11.875  1.00 97.56           C  
ATOM   4057  CZ  PHE A 571      -1.699   7.805 -12.641  1.00 97.56           C  
ATOM   4058  N   LEU A 572      -4.465   3.477 -14.742  1.00 97.94           N  
ATOM   4059  CA  LEU A 572      -5.828   4.000 -14.781  1.00 97.94           C  
ATOM   4060  C   LEU A 572      -6.773   3.117 -13.984  1.00 97.94           C  
ATOM   4061  CB  LEU A 572      -6.312   4.105 -16.234  1.00 97.94           C  
ATOM   4062  O   LEU A 572      -7.586   3.619 -13.203  1.00 97.94           O  
ATOM   4063  CG  LEU A 572      -5.742   5.262 -17.062  1.00 97.94           C  
ATOM   4064  CD1 LEU A 572      -6.023   5.043 -18.547  1.00 97.94           C  
ATOM   4065  CD2 LEU A 572      -6.324   6.590 -16.594  1.00 97.94           C  
ATOM   4066  N   LEU A 573      -6.578   1.814 -14.172  1.00 98.38           N  
ATOM   4067  CA  LEU A 573      -7.449   0.880 -13.469  1.00 98.38           C  
ATOM   4068  C   LEU A 573      -7.191   0.922 -11.969  1.00 98.38           C  
ATOM   4069  CB  LEU A 573      -7.246  -0.543 -13.992  1.00 98.38           C  
ATOM   4070  O   LEU A 573      -8.133   0.870 -11.172  1.00 98.38           O  
ATOM   4071  CG  LEU A 573      -8.242  -1.595 -13.516  1.00 98.38           C  
ATOM   4072  CD1 LEU A 573      -9.672  -1.164 -13.852  1.00 98.38           C  
ATOM   4073  CD2 LEU A 573      -7.934  -2.953 -14.133  1.00 98.38           C  
ATOM   4074  N   ALA A 574      -5.957   1.048 -11.578  1.00 98.06           N  
ATOM   4075  CA  ALA A 574      -5.605   1.126 -10.164  1.00 98.06           C  
ATOM   4076  C   ALA A 574      -6.238   2.350  -9.508  1.00 98.06           C  
ATOM   4077  CB  ALA A 574      -4.090   1.159  -9.992  1.00 98.06           C  
ATOM   4078  O   ALA A 574      -6.824   2.248  -8.430  1.00 98.06           O  
ATOM   4079  N   LEU A 575      -6.207   3.520 -10.148  1.00 97.81           N  
ATOM   4080  CA  LEU A 575      -6.789   4.750  -9.625  1.00 97.81           C  
ATOM   4081  C   LEU A 575      -8.305   4.617  -9.492  1.00 97.81           C  
ATOM   4082  CB  LEU A 575      -6.449   5.934 -10.539  1.00 97.81           C  
ATOM   4083  O   LEU A 575      -8.875   4.965  -8.453  1.00 97.81           O  
ATOM   4084  CG  LEU A 575      -5.023   6.477 -10.438  1.00 97.81           C  
ATOM   4085  CD1 LEU A 575      -4.762   7.480 -11.555  1.00 97.81           C  
ATOM   4086  CD2 LEU A 575      -4.785   7.109  -9.070  1.00 97.81           C  
ATOM   4087  N   MET A 576      -8.828   4.113 -10.547  1.00 98.06           N  
ATOM   4088  CA  MET A 576     -10.281   3.965 -10.562  1.00 98.06           C  
ATOM   4089  C   MET A 576     -10.750   3.068  -9.422  1.00 98.06           C  
ATOM   4090  CB  MET A 576     -10.758   3.396 -11.898  1.00 98.06           C  
ATOM   4091  O   MET A 576     -11.664   3.426  -8.680  1.00 98.06           O  
ATOM   4092  CG  MET A 576     -12.258   3.172 -11.977  1.00 98.06           C  
ATOM   4093  SD  MET A 576     -12.727   1.429 -11.648  1.00 98.06           S  
ATOM   4094  CE  MET A 576     -14.523   1.541 -11.828  1.00 98.06           C  
ATOM   4095  N   MET A 577     -10.156   1.922  -9.305  1.00 98.25           N  
ATOM   4096  CA  MET A 577     -10.602   0.938  -8.320  1.00 98.25           C  
ATOM   4097  C   MET A 577     -10.336   1.435  -6.898  1.00 98.25           C  
ATOM   4098  CB  MET A 577      -9.898  -0.401  -8.539  1.00 98.25           C  
ATOM   4099  O   MET A 577     -11.203   1.330  -6.031  1.00 98.25           O  
ATOM   4100  CG  MET A 577     -10.281  -1.087  -9.844  1.00 98.25           C  
ATOM   4101  SD  MET A 577      -9.445  -2.703 -10.062  1.00 98.25           S  
ATOM   4102  CE  MET A 577     -10.453  -3.738  -8.961  1.00 98.25           C  
ATOM   4103  N   ALA A 578      -9.148   2.014  -6.656  1.00 96.69           N  
ATOM   4104  CA  ALA A 578      -8.781   2.473  -5.320  1.00 96.69           C  
ATOM   4105  C   ALA A 578      -9.695   3.604  -4.855  1.00 96.69           C  
ATOM   4106  CB  ALA A 578      -7.324   2.926  -5.297  1.00 96.69           C  
ATOM   4107  O   ALA A 578     -10.219   3.566  -3.740  1.00 96.69           O  
ATOM   4108  N   ASN A 579      -9.984   4.555  -5.719  1.00 97.62           N  
ATOM   4109  CA  ASN A 579     -10.781   5.719  -5.340  1.00 97.62           C  
ATOM   4110  C   ASN A 579     -12.266   5.383  -5.238  1.00 97.62           C  
ATOM   4111  CB  ASN A 579     -10.562   6.863  -6.336  1.00 97.62           C  
ATOM   4112  O   ASN A 579     -12.953   5.879  -4.352  1.00 97.62           O  
ATOM   4113  CG  ASN A 579      -9.180   7.477  -6.227  1.00 97.62           C  
ATOM   4114  ND2 ASN A 579      -8.789   8.242  -7.238  1.00 97.62           N  
ATOM   4115  OD1 ASN A 579      -8.469   7.262  -5.242  1.00 97.62           O  
ATOM   4116  N   ALA A 580     -12.719   4.559  -6.148  1.00 97.88           N  
ATOM   4117  CA  ALA A 580     -14.117   4.137  -6.070  1.00 97.88           C  
ATOM   4118  C   ALA A 580     -14.391   3.377  -4.773  1.00 97.88           C  
ATOM   4119  CB  ALA A 580     -14.484   3.277  -7.277  1.00 97.88           C  
ATOM   4120  O   ALA A 580     -15.359   3.662  -4.070  1.00 97.88           O  
ATOM   4121  N   GLY A 581     -13.516   2.422  -4.562  1.00 96.75           N  
ATOM   4122  CA  GLY A 581     -13.648   1.659  -3.334  1.00 96.75           C  
ATOM   4123  C   GLY A 581     -13.625   2.525  -2.088  1.00 96.75           C  
ATOM   4124  O   GLY A 581     -14.445   2.350  -1.188  1.00 96.75           O  
ATOM   4125  N   ALA A 582     -12.773   3.471  -2.064  1.00 95.94           N  
ATOM   4126  CA  ALA A 582     -12.664   4.387  -0.931  1.00 95.94           C  
ATOM   4127  C   ALA A 582     -13.906   5.262  -0.812  1.00 95.94           C  
ATOM   4128  CB  ALA A 582     -11.414   5.254  -1.065  1.00 95.94           C  
ATOM   4129  O   ALA A 582     -14.391   5.527   0.293  1.00 95.94           O  
ATOM   4130  N   ALA A 583     -14.398   5.715  -1.876  1.00 97.56           N  
ATOM   4131  CA  ALA A 583     -15.602   6.543  -1.886  1.00 97.56           C  
ATOM   4132  C   ALA A 583     -16.797   5.785  -1.295  1.00 97.56           C  
ATOM   4133  CB  ALA A 583     -15.922   7.000  -3.307  1.00 97.56           C  
ATOM   4134  O   ALA A 583     -17.531   6.328  -0.469  1.00 97.56           O  
ATOM   4135  N   TRP A 584     -16.953   4.484  -1.684  1.00 97.38           N  
ATOM   4136  CA  TRP A 584     -18.031   3.660  -1.129  1.00 97.38           C  
ATOM   4137  C   TRP A 584     -17.859   3.500   0.379  1.00 97.38           C  
ATOM   4138  CB  TRP A 584     -18.047   2.283  -1.802  1.00 97.38           C  
ATOM   4139  O   TRP A 584     -18.828   3.627   1.131  1.00 97.38           O  
ATOM   4140  CG  TRP A 584     -18.750   2.266  -3.129  1.00 97.38           C  
ATOM   4141  CD1 TRP A 584     -20.000   2.738  -3.408  1.00 97.38           C  
ATOM   4142  CD2 TRP A 584     -18.234   1.744  -4.355  1.00 97.38           C  
ATOM   4143  CE2 TRP A 584     -19.219   1.935  -5.344  1.00 97.38           C  
ATOM   4144  CE3 TRP A 584     -17.031   1.134  -4.723  1.00 97.38           C  
ATOM   4145  NE1 TRP A 584     -20.297   2.543  -4.738  1.00 97.38           N  
ATOM   4146  CH2 TRP A 584     -17.859   0.940  -7.000  1.00 97.38           C  
ATOM   4147  CZ2 TRP A 584     -19.047   1.535  -6.668  1.00 97.38           C  
ATOM   4148  CZ3 TRP A 584     -16.844   0.737  -6.043  1.00 97.38           C  
ATOM   4149  N   ASP A 585     -16.641   3.270   0.742  1.00 93.56           N  
ATOM   4150  CA  ASP A 585     -16.344   3.053   2.156  1.00 93.56           C  
ATOM   4151  C   ASP A 585     -16.641   4.309   2.977  1.00 93.56           C  
ATOM   4152  CB  ASP A 585     -14.891   2.623   2.348  1.00 93.56           C  
ATOM   4153  O   ASP A 585     -17.328   4.246   3.992  1.00 93.56           O  
ATOM   4154  CG  ASP A 585     -14.578   2.203   3.771  1.00 93.56           C  
ATOM   4155  OD1 ASP A 585     -15.516   1.894   4.535  1.00 93.56           O  
ATOM   4156  OD2 ASP A 585     -13.383   2.182   4.133  1.00 93.56           O  
ATOM   4157  N   ASN A 586     -16.219   5.406   2.512  1.00 94.31           N  
ATOM   4158  CA  ASN A 586     -16.391   6.652   3.254  1.00 94.31           C  
ATOM   4159  C   ASN A 586     -17.828   7.164   3.166  1.00 94.31           C  
ATOM   4160  CB  ASN A 586     -15.422   7.719   2.746  1.00 94.31           C  
ATOM   4161  O   ASN A 586     -18.281   7.887   4.051  1.00 94.31           O  
ATOM   4162  CG  ASN A 586     -14.008   7.508   3.256  1.00 94.31           C  
ATOM   4163  ND2 ASN A 586     -13.023   7.875   2.441  1.00 94.31           N  
ATOM   4164  OD1 ASN A 586     -13.805   7.023   4.371  1.00 94.31           O  
ATOM   4165  N   ALA A 587     -18.516   6.848   2.133  1.00 96.69           N  
ATOM   4166  CA  ALA A 587     -19.938   7.137   2.072  1.00 96.69           C  
ATOM   4167  C   ALA A 587     -20.688   6.414   3.186  1.00 96.69           C  
ATOM   4168  CB  ALA A 587     -20.500   6.746   0.709  1.00 96.69           C  
ATOM   4169  O   ALA A 587     -21.562   6.996   3.834  1.00 96.69           O  
ATOM   4170  N   LYS A 588     -20.297   5.180   3.369  1.00 93.94           N  
ATOM   4171  CA  LYS A 588     -20.859   4.402   4.469  1.00 93.94           C  
ATOM   4172  C   LYS A 588     -20.562   5.055   5.816  1.00 93.94           C  
ATOM   4173  CB  LYS A 588     -20.328   2.971   4.449  1.00 93.94           C  
ATOM   4174  O   LYS A 588     -21.453   5.191   6.656  1.00 93.94           O  
ATOM   4175  CG  LYS A 588     -20.859   2.098   5.578  1.00 93.94           C  
ATOM   4176  CD  LYS A 588     -20.047   0.816   5.719  1.00 93.94           C  
ATOM   4177  CE  LYS A 588     -18.625   1.097   6.203  1.00 93.94           C  
ATOM   4178  NZ  LYS A 588     -17.812  -0.147   6.254  1.00 93.94           N  
ATOM   4179  N   LYS A 589     -19.406   5.480   6.027  1.00 91.44           N  
ATOM   4180  CA  LYS A 589     -19.016   6.105   7.289  1.00 91.44           C  
ATOM   4181  C   LYS A 589     -19.750   7.430   7.500  1.00 91.44           C  
ATOM   4182  CB  LYS A 589     -17.500   6.332   7.320  1.00 91.44           C  
ATOM   4183  O   LYS A 589     -20.094   7.777   8.625  1.00 91.44           O  
ATOM   4184  CG  LYS A 589     -16.688   5.051   7.305  1.00 91.44           C  
ATOM   4185  CD  LYS A 589     -16.828   4.281   8.617  1.00 91.44           C  
ATOM   4186  CE  LYS A 589     -15.938   3.043   8.633  1.00 91.44           C  
ATOM   4187  NZ  LYS A 589     -16.172   2.213   9.852  1.00 91.44           N  
ATOM   4188  N   TYR A 590     -19.875   8.164   6.441  1.00 94.62           N  
ATOM   4189  CA  TYR A 590     -20.656   9.398   6.492  1.00 94.62           C  
ATOM   4190  C   TYR A 590     -22.062   9.148   7.031  1.00 94.62           C  
ATOM   4191  CB  TYR A 590     -20.734  10.039   5.105  1.00 94.62           C  
ATOM   4192  O   TYR A 590     -22.547   9.883   7.895  1.00 94.62           O  
ATOM   4193  CG  TYR A 590     -21.531  11.328   5.074  1.00 94.62           C  
ATOM   4194  CD1 TYR A 590     -22.844  11.352   4.605  1.00 94.62           C  
ATOM   4195  CD2 TYR A 590     -20.969  12.523   5.516  1.00 94.62           C  
ATOM   4196  CE1 TYR A 590     -23.578  12.531   4.574  1.00 94.62           C  
ATOM   4197  CE2 TYR A 590     -21.688  13.711   5.488  1.00 94.62           C  
ATOM   4198  OH  TYR A 590     -23.703  14.875   4.992  1.00 94.62           O  
ATOM   4199  CZ  TYR A 590     -22.984  13.703   5.020  1.00 94.62           C  
ATOM   4200  N   ILE A 591     -22.703   8.109   6.637  1.00 95.44           N  
ATOM   4201  CA  ILE A 591     -24.047   7.723   7.078  1.00 95.44           C  
ATOM   4202  C   ILE A 591     -24.000   7.234   8.523  1.00 95.44           C  
ATOM   4203  CB  ILE A 591     -24.656   6.633   6.164  1.00 95.44           C  
ATOM   4204  O   ILE A 591     -24.875   7.551   9.328  1.00 95.44           O  
ATOM   4205  CG1 ILE A 591     -24.797   7.156   4.730  1.00 95.44           C  
ATOM   4206  CG2 ILE A 591     -26.000   6.160   6.715  1.00 95.44           C  
ATOM   4207  CD1 ILE A 591     -25.141   6.078   3.711  1.00 95.44           C  
ATOM   4208  N   GLU A 592     -22.891   6.602   8.938  1.00 90.19           N  
ATOM   4209  CA  GLU A 592     -22.719   6.086  10.297  1.00 90.19           C  
ATOM   4210  C   GLU A 592     -22.516   7.219  11.297  1.00 90.19           C  
ATOM   4211  CB  GLU A 592     -21.547   5.109  10.352  1.00 90.19           C  
ATOM   4212  O   GLU A 592     -22.766   7.051  12.492  1.00 90.19           O  
ATOM   4213  CG  GLU A 592     -21.812   3.768   9.695  1.00 90.19           C  
ATOM   4214  CD  GLU A 592     -20.594   2.867   9.633  1.00 90.19           C  
ATOM   4215  OE1 GLU A 592     -20.750   1.661   9.328  1.00 90.19           O  
ATOM   4216  OE2 GLU A 592     -19.469   3.371   9.883  1.00 90.19           O  
ATOM   4217  N   ASP A 593     -22.125   8.328  10.828  1.00 89.69           N  
ATOM   4218  CA  ASP A 593     -21.938   9.500  11.680  1.00 89.69           C  
ATOM   4219  C   ASP A 593     -23.281  10.148  12.016  1.00 89.69           C  
ATOM   4220  CB  ASP A 593     -21.016  10.516  11.000  1.00 89.69           C  
ATOM   4221  O   ASP A 593     -23.328  11.180  12.688  1.00 89.69           O  
ATOM   4222  CG  ASP A 593     -19.562  10.094  11.023  1.00 89.69           C  
ATOM   4223  OD1 ASP A 593     -19.219   9.109  11.711  1.00 89.69           O  
ATOM   4224  OD2 ASP A 593     -18.750  10.758  10.344  1.00 89.69           O  
ATOM   4225  N   GLY A 594     -24.312   9.562  11.531  1.00 92.31           N  
ATOM   4226  CA  GLY A 594     -25.625  10.062  11.875  1.00 92.31           C  
ATOM   4227  C   GLY A 594     -26.297  10.812  10.742  1.00 92.31           C  
ATOM   4228  O   GLY A 594     -27.391  11.359  10.906  1.00 92.31           O  
ATOM   4229  N   ASN A 595     -25.750  10.797   9.578  1.00 95.06           N  
ATOM   4230  CA  ASN A 595     -26.328  11.477   8.414  1.00 95.06           C  
ATOM   4231  C   ASN A 595     -27.250  10.555   7.621  1.00 95.06           C  
ATOM   4232  CB  ASN A 595     -25.203  12.008   7.508  1.00 95.06           C  
ATOM   4233  O   ASN A 595     -27.078   9.328   7.641  1.00 95.06           O  
ATOM   4234  CG  ASN A 595     -24.344  13.039   8.203  1.00 95.06           C  
ATOM   4235  ND2 ASN A 595     -23.125  12.641   8.570  1.00 95.06           N  
ATOM   4236  OD1 ASN A 595     -24.750  14.188   8.406  1.00 95.06           O  
ATOM   4237  N   LEU A 596     -28.219  11.047   6.996  1.00 96.81           N  
ATOM   4238  CA  LEU A 596     -29.141  10.367   6.086  1.00 96.81           C  
ATOM   4239  C   LEU A 596     -29.797   9.172   6.766  1.00 96.81           C  
ATOM   4240  CB  LEU A 596     -28.406   9.914   4.824  1.00 96.81           C  
ATOM   4241  O   LEU A 596     -29.938   8.109   6.160  1.00 96.81           O  
ATOM   4242  CG  LEU A 596     -27.656  10.992   4.043  1.00 96.81           C  
ATOM   4243  CD1 LEU A 596     -26.953  10.383   2.836  1.00 96.81           C  
ATOM   4244  CD2 LEU A 596     -28.625  12.094   3.605  1.00 96.81           C  
ATOM   4245  N   GLY A 597     -30.094   9.195   8.016  1.00 94.38           N  
ATOM   4246  CA  GLY A 597     -30.812   8.156   8.734  1.00 94.38           C  
ATOM   4247  C   GLY A 597     -29.938   7.406   9.727  1.00 94.38           C  
ATOM   4248  O   GLY A 597     -30.438   6.699  10.594  1.00 94.38           O  
ATOM   4249  N   GLY A 598     -28.625   7.395   9.531  1.00 93.19           N  
ATOM   4250  CA  GLY A 598     -27.688   6.832  10.484  1.00 93.19           C  
ATOM   4251  C   GLY A 598     -27.625   5.316  10.445  1.00 93.19           C  
ATOM   4252  O   GLY A 598     -28.188   4.691   9.547  1.00 93.19           O  
ATOM   4253  N   LYS A 599     -26.969   4.707  11.430  1.00 89.12           N  
ATOM   4254  CA  LYS A 599     -26.719   3.271  11.523  1.00 89.12           C  
ATOM   4255  C   LYS A 599     -28.031   2.494  11.609  1.00 89.12           C  
ATOM   4256  CB  LYS A 599     -25.844   2.955  12.734  1.00 89.12           C  
ATOM   4257  O   LYS A 599     -28.953   2.895  12.328  1.00 89.12           O  
ATOM   4258  CG  LYS A 599     -24.391   3.359  12.570  1.00 89.12           C  
ATOM   4259  CD  LYS A 599     -23.531   2.898  13.742  1.00 89.12           C  
ATOM   4260  CE  LYS A 599     -22.078   3.316  13.586  1.00 89.12           C  
ATOM   4261  NZ  LYS A 599     -21.250   2.854  14.734  1.00 89.12           N  
ATOM   4262  N   GLY A 600     -28.188   1.459  10.797  1.00 86.31           N  
ATOM   4263  CA  GLY A 600     -29.344   0.576  10.844  1.00 86.31           C  
ATOM   4264  C   GLY A 600     -30.438   0.962   9.859  1.00 86.31           C  
ATOM   4265  O   GLY A 600     -31.406   0.220   9.672  1.00 86.31           O  
ATOM   4266  N   SER A 601     -30.297   2.152   9.250  1.00 92.94           N  
ATOM   4267  CA  SER A 601     -31.266   2.619   8.273  1.00 92.94           C  
ATOM   4268  C   SER A 601     -31.141   1.862   6.961  1.00 92.94           C  
ATOM   4269  CB  SER A 601     -31.109   4.121   8.031  1.00 92.94           C  
ATOM   4270  O   SER A 601     -30.156   1.162   6.734  1.00 92.94           O  
ATOM   4271  OG  SER A 601     -29.891   4.391   7.348  1.00 92.94           O  
ATOM   4272  N   ASP A 602     -32.219   1.924   6.086  1.00 94.19           N  
ATOM   4273  CA  ASP A 602     -32.156   1.296   4.770  1.00 94.19           C  
ATOM   4274  C   ASP A 602     -31.031   1.895   3.922  1.00 94.19           C  
ATOM   4275  CB  ASP A 602     -33.500   1.442   4.047  1.00 94.19           C  
ATOM   4276  O   ASP A 602     -30.406   1.194   3.121  1.00 94.19           O  
ATOM   4277  CG  ASP A 602     -34.594   0.562   4.637  1.00 94.19           C  
ATOM   4278  OD1 ASP A 602     -34.250  -0.443   5.305  1.00 94.19           O  
ATOM   4279  OD2 ASP A 602     -35.781   0.876   4.426  1.00 94.19           O  
ATOM   4280  N   THR A 603     -30.859   3.143   4.176  1.00 96.56           N  
ATOM   4281  CA  THR A 603     -29.766   3.826   3.490  1.00 96.56           C  
ATOM   4282  C   THR A 603     -28.422   3.234   3.891  1.00 96.56           C  
ATOM   4283  CB  THR A 603     -29.781   5.336   3.789  1.00 96.56           C  
ATOM   4284  O   THR A 603     -27.547   3.012   3.041  1.00 96.56           O  
ATOM   4285  CG2 THR A 603     -28.688   6.059   3.012  1.00 96.56           C  
ATOM   4286  OG1 THR A 603     -31.047   5.883   3.422  1.00 96.56           O  
ATOM   4287  N   HIS A 604     -28.297   3.029   5.168  1.00 94.06           N  
ATOM   4288  CA  HIS A 604     -27.062   2.441   5.707  1.00 94.06           C  
ATOM   4289  C   HIS A 604     -26.844   1.038   5.156  1.00 94.06           C  
ATOM   4290  CB  HIS A 604     -27.125   2.400   7.234  1.00 94.06           C  
ATOM   4291  O   HIS A 604     -25.734   0.698   4.750  1.00 94.06           O  
ATOM   4292  CG  HIS A 604     -25.922   1.771   7.863  1.00 94.06           C  
ATOM   4293  CD2 HIS A 604     -24.609   2.072   7.766  1.00 94.06           C  
ATOM   4294  ND1 HIS A 604     -26.016   0.687   8.711  1.00 94.06           N  
ATOM   4295  CE1 HIS A 604     -24.797   0.350   9.109  1.00 94.06           C  
ATOM   4296  NE2 HIS A 604     -23.922   1.175   8.547  1.00 94.06           N  
ATOM   4297  N   LYS A 605     -27.797   0.276   5.066  1.00 92.56           N  
ATOM   4298  CA  LYS A 605     -27.688  -1.081   4.539  1.00 92.56           C  
ATOM   4299  C   LYS A 605     -27.250  -1.070   3.076  1.00 92.56           C  
ATOM   4300  CB  LYS A 605     -29.031  -1.816   4.676  1.00 92.56           C  
ATOM   4301  O   LYS A 605     -26.422  -1.890   2.666  1.00 92.56           O  
ATOM   4302  CG  LYS A 605     -29.391  -2.164   6.109  1.00 92.56           C  
ATOM   4303  CD  LYS A 605     -30.703  -2.949   6.176  1.00 92.56           C  
ATOM   4304  CE  LYS A 605     -31.094  -3.266   7.613  1.00 92.56           C  
ATOM   4305  NZ  LYS A 605     -32.406  -3.957   7.691  1.00 92.56           N  
ATOM   4306  N   ALA A 606     -27.812  -0.140   2.303  1.00 95.69           N  
ATOM   4307  CA  ALA A 606     -27.406   0.003   0.906  1.00 95.69           C  
ATOM   4308  C   ALA A 606     -25.938   0.389   0.796  1.00 95.69           C  
ATOM   4309  CB  ALA A 606     -28.281   1.041   0.204  1.00 95.69           C  
ATOM   4310  O   ALA A 606     -25.203  -0.141  -0.048  1.00 95.69           O  
ATOM   4311  N   ALA A 607     -25.531   1.281   1.643  1.00 96.00           N  
ATOM   4312  CA  ALA A 607     -24.141   1.736   1.627  1.00 96.00           C  
ATOM   4313  C   ALA A 607     -23.203   0.616   2.039  1.00 96.00           C  
ATOM   4314  CB  ALA A 607     -23.969   2.943   2.547  1.00 96.00           C  
ATOM   4315  O   ALA A 607     -22.062   0.555   1.570  1.00 96.00           O  
ATOM   4316  N   VAL A 608     -23.672  -0.267   2.949  1.00 93.81           N  
ATOM   4317  CA  VAL A 608     -22.859  -1.407   3.379  1.00 93.81           C  
ATOM   4318  C   VAL A 608     -22.594  -2.332   2.193  1.00 93.81           C  
ATOM   4319  CB  VAL A 608     -23.547  -2.188   4.520  1.00 93.81           C  
ATOM   4320  O   VAL A 608     -21.484  -2.826   2.020  1.00 93.81           O  
ATOM   4321  CG1 VAL A 608     -22.828  -3.502   4.793  1.00 93.81           C  
ATOM   4322  CG2 VAL A 608     -23.609  -1.336   5.785  1.00 93.81           C  
ATOM   4323  N   VAL A 609     -23.625  -2.516   1.361  1.00 94.56           N  
ATOM   4324  CA  VAL A 609     -23.438  -3.328   0.164  1.00 94.56           C  
ATOM   4325  C   VAL A 609     -22.406  -2.680  -0.754  1.00 94.56           C  
ATOM   4326  CB  VAL A 609     -24.781  -3.525  -0.591  1.00 94.56           C  
ATOM   4327  O   VAL A 609     -21.516  -3.357  -1.273  1.00 94.56           O  
ATOM   4328  CG1 VAL A 609     -24.547  -4.273  -1.902  1.00 94.56           C  
ATOM   4329  CG2 VAL A 609     -25.781  -4.270   0.286  1.00 94.56           C  
ATOM   4330  N   GLY A 610     -22.531  -1.359  -0.989  1.00 95.75           N  
ATOM   4331  CA  GLY A 610     -21.516  -0.646  -1.759  1.00 95.75           C  
ATOM   4332  C   GLY A 610     -20.109  -0.834  -1.222  1.00 95.75           C  
ATOM   4333  O   GLY A 610     -19.172  -1.072  -1.988  1.00 95.75           O  
ATOM   4334  N   ASP A 611     -19.938  -0.743   0.036  1.00 94.06           N  
ATOM   4335  CA  ASP A 611     -18.641  -0.931   0.690  1.00 94.06           C  
ATOM   4336  C   ASP A 611     -18.109  -2.348   0.471  1.00 94.06           C  
ATOM   4337  CB  ASP A 611     -18.750  -0.636   2.188  1.00 94.06           C  
ATOM   4338  O   ASP A 611     -16.922  -2.545   0.238  1.00 94.06           O  
ATOM   4339  CG  ASP A 611     -17.422  -0.773   2.916  1.00 94.06           C  
ATOM   4340  OD1 ASP A 611     -16.391  -0.292   2.402  1.00 94.06           O  
ATOM   4341  OD2 ASP A 611     -17.422  -1.371   4.016  1.00 94.06           O  
ATOM   4342  N   THR A 612     -19.031  -3.365   0.471  1.00 93.31           N  
ATOM   4343  CA  THR A 612     -18.609  -4.750   0.286  1.00 93.31           C  
ATOM   4344  C   THR A 612     -18.078  -4.969  -1.126  1.00 93.31           C  
ATOM   4345  CB  THR A 612     -19.766  -5.727   0.556  1.00 93.31           C  
ATOM   4346  O   THR A 612     -17.203  -5.809  -1.340  1.00 93.31           O  
ATOM   4347  CG2 THR A 612     -20.234  -5.648   2.008  1.00 93.31           C  
ATOM   4348  OG1 THR A 612     -20.875  -5.402  -0.300  1.00 93.31           O  
ATOM   4349  N   VAL A 613     -18.625  -4.211  -2.062  1.00 94.38           N  
ATOM   4350  CA  VAL A 613     -18.094  -4.219  -3.418  1.00 94.38           C  
ATOM   4351  C   VAL A 613     -16.781  -3.430  -3.463  1.00 94.38           C  
ATOM   4352  CB  VAL A 613     -19.094  -3.637  -4.434  1.00 94.38           C  
ATOM   4353  O   VAL A 613     -15.812  -3.859  -4.090  1.00 94.38           O  
ATOM   4354  CG1 VAL A 613     -18.453  -3.496  -5.812  1.00 94.38           C  
ATOM   4355  CG2 VAL A 613     -20.344  -4.516  -4.504  1.00 94.38           C  
ATOM   4356  N   GLY A 614     -16.719  -2.312  -2.797  1.00 95.38           N  
ATOM   4357  CA  GLY A 614     -15.602  -1.385  -2.803  1.00 95.38           C  
ATOM   4358  C   GLY A 614     -14.367  -1.938  -2.119  1.00 95.38           C  
ATOM   4359  O   GLY A 614     -13.242  -1.592  -2.486  1.00 95.38           O  
ATOM   4360  N   ASP A 615     -14.508  -2.848  -1.186  1.00 93.12           N  
ATOM   4361  CA  ASP A 615     -13.391  -3.344  -0.385  1.00 93.12           C  
ATOM   4362  C   ASP A 615     -12.391  -4.105  -1.251  1.00 93.12           C  
ATOM   4363  CB  ASP A 615     -13.898  -4.242   0.745  1.00 93.12           C  
ATOM   4364  O   ASP A 615     -11.195  -3.832  -1.206  1.00 93.12           O  
ATOM   4365  CG  ASP A 615     -14.375  -3.459   1.959  1.00 93.12           C  
ATOM   4366  OD1 ASP A 615     -14.109  -2.240   2.037  1.00 93.12           O  
ATOM   4367  OD2 ASP A 615     -15.008  -4.070   2.848  1.00 93.12           O  
ATOM   4368  N   PRO A 616     -12.875  -5.012  -2.047  1.00 95.44           N  
ATOM   4369  CA  PRO A 616     -11.883  -5.664  -2.904  1.00 95.44           C  
ATOM   4370  C   PRO A 616     -11.289  -4.723  -3.949  1.00 95.44           C  
ATOM   4371  CB  PRO A 616     -12.680  -6.789  -3.574  1.00 95.44           C  
ATOM   4372  O   PRO A 616     -10.164  -4.930  -4.402  1.00 95.44           O  
ATOM   4373  CG  PRO A 616     -13.852  -7.020  -2.670  1.00 95.44           C  
ATOM   4374  CD  PRO A 616     -14.203  -5.719  -2.004  1.00 95.44           C  
ATOM   4375  N   PHE A 617     -11.992  -3.676  -4.375  1.00 96.00           N  
ATOM   4376  CA  PHE A 617     -11.477  -2.656  -5.281  1.00 96.00           C  
ATOM   4377  C   PHE A 617     -10.297  -1.925  -4.660  1.00 96.00           C  
ATOM   4378  CB  PHE A 617     -12.578  -1.655  -5.648  1.00 96.00           C  
ATOM   4379  O   PHE A 617      -9.227  -1.838  -5.262  1.00 96.00           O  
ATOM   4380  CG  PHE A 617     -13.359  -2.037  -6.875  1.00 96.00           C  
ATOM   4381  CD1 PHE A 617     -13.797  -1.065  -7.770  1.00 96.00           C  
ATOM   4382  CD2 PHE A 617     -13.664  -3.367  -7.133  1.00 96.00           C  
ATOM   4383  CE1 PHE A 617     -14.523  -1.415  -8.906  1.00 96.00           C  
ATOM   4384  CE2 PHE A 617     -14.391  -3.723  -8.266  1.00 96.00           C  
ATOM   4385  CZ  PHE A 617     -14.820  -2.746  -9.148  1.00 96.00           C  
ATOM   4386  N   LYS A 618     -10.531  -1.406  -3.512  1.00 93.31           N  
ATOM   4387  CA  LYS A 618      -9.586  -0.443  -2.955  1.00 93.31           C  
ATOM   4388  C   LYS A 618      -8.477  -1.146  -2.188  1.00 93.31           C  
ATOM   4389  CB  LYS A 618     -10.305   0.550  -2.041  1.00 93.31           C  
ATOM   4390  O   LYS A 618      -7.387  -0.590  -2.010  1.00 93.31           O  
ATOM   4391  CG  LYS A 618     -10.836  -0.064  -0.753  1.00 93.31           C  
ATOM   4392  CD  LYS A 618     -11.516   0.978   0.125  1.00 93.31           C  
ATOM   4393  CE  LYS A 618     -12.078   0.357   1.398  1.00 93.31           C  
ATOM   4394  NZ  LYS A 618     -12.516   1.398   2.375  1.00 93.31           N  
ATOM   4395  N   ASP A 619      -8.594  -2.418  -1.703  1.00 91.50           N  
ATOM   4396  CA  ASP A 619      -7.613  -3.002  -0.792  1.00 91.50           C  
ATOM   4397  C   ASP A 619      -7.008  -4.273  -1.380  1.00 91.50           C  
ATOM   4398  CB  ASP A 619      -8.258  -3.303   0.564  1.00 91.50           C  
ATOM   4399  O   ASP A 619      -6.113  -4.875  -0.782  1.00 91.50           O  
ATOM   4400  CG  ASP A 619      -8.586  -2.049   1.355  1.00 91.50           C  
ATOM   4401  OD1 ASP A 619      -7.859  -1.039   1.229  1.00 91.50           O  
ATOM   4402  OD2 ASP A 619      -9.578  -2.072   2.113  1.00 91.50           O  
ATOM   4403  N   THR A 620      -7.574  -4.766  -2.508  1.00 94.94           N  
ATOM   4404  CA  THR A 620      -7.008  -5.980  -3.086  1.00 94.94           C  
ATOM   4405  C   THR A 620      -6.586  -5.742  -4.535  1.00 94.94           C  
ATOM   4406  CB  THR A 620      -8.008  -7.148  -3.025  1.00 94.94           C  
ATOM   4407  O   THR A 620      -5.391  -5.648  -4.828  1.00 94.94           O  
ATOM   4408  CG2 THR A 620      -7.398  -8.430  -3.590  1.00 94.94           C  
ATOM   4409  OG1 THR A 620      -8.391  -7.375  -1.663  1.00 94.94           O  
ATOM   4410  N   ALA A 621      -7.531  -5.547  -5.445  1.00 96.50           N  
ATOM   4411  CA  ALA A 621      -7.258  -5.477  -6.879  1.00 96.50           C  
ATOM   4412  C   ALA A 621      -6.539  -4.180  -7.238  1.00 96.50           C  
ATOM   4413  CB  ALA A 621      -8.555  -5.602  -7.676  1.00 96.50           C  
ATOM   4414  O   ALA A 621      -5.516  -4.199  -7.926  1.00 96.50           O  
ATOM   4415  N   GLY A 622      -7.016  -3.059  -6.766  1.00 95.88           N  
ATOM   4416  CA  GLY A 622      -6.434  -1.768  -7.098  1.00 95.88           C  
ATOM   4417  C   GLY A 622      -4.965  -1.663  -6.734  1.00 95.88           C  
ATOM   4418  O   GLY A 622      -4.113  -1.536  -7.617  1.00 95.88           O  
ATOM   4419  N   PRO A 623      -4.695  -1.787  -5.477  1.00 93.19           N  
ATOM   4420  CA  PRO A 623      -3.301  -1.656  -5.047  1.00 93.19           C  
ATOM   4421  C   PRO A 623      -2.398  -2.742  -5.629  1.00 93.19           C  
ATOM   4422  CB  PRO A 623      -3.391  -1.780  -3.521  1.00 93.19           C  
ATOM   4423  O   PRO A 623      -1.205  -2.510  -5.840  1.00 93.19           O  
ATOM   4424  CG  PRO A 623      -4.754  -1.272  -3.178  1.00 93.19           C  
ATOM   4425  CD  PRO A 623      -5.711  -1.701  -4.254  1.00 93.19           C  
ATOM   4426  N   SER A 624      -2.875  -3.982  -5.879  1.00 95.88           N  
ATOM   4427  CA  SER A 624      -2.070  -5.090  -6.391  1.00 95.88           C  
ATOM   4428  C   SER A 624      -1.586  -4.809  -7.809  1.00 95.88           C  
ATOM   4429  CB  SER A 624      -2.871  -6.391  -6.359  1.00 95.88           C  
ATOM   4430  O   SER A 624      -0.602  -5.398  -8.258  1.00 95.88           O  
ATOM   4431  OG  SER A 624      -3.162  -6.773  -5.027  1.00 95.88           O  
ATOM   4432  N   LEU A 625      -2.246  -3.883  -8.445  1.00 97.19           N  
ATOM   4433  CA  LEU A 625      -1.854  -3.537  -9.812  1.00 97.19           C  
ATOM   4434  C   LEU A 625      -0.503  -2.830  -9.820  1.00 97.19           C  
ATOM   4435  CB  LEU A 625      -2.914  -2.648 -10.469  1.00 97.19           C  
ATOM   4436  O   LEU A 625       0.232  -2.904 -10.812  1.00 97.19           O  
ATOM   4437  CG  LEU A 625      -4.223  -3.336 -10.859  1.00 97.19           C  
ATOM   4438  CD1 LEU A 625      -5.254  -2.299 -11.297  1.00 97.19           C  
ATOM   4439  CD2 LEU A 625      -3.980  -4.359 -11.961  1.00 97.19           C  
ATOM   4440  N   ASN A 626      -0.259  -2.168  -8.734  1.00 94.81           N  
ATOM   4441  CA  ASN A 626       1.069  -1.578  -8.602  1.00 94.81           C  
ATOM   4442  C   ASN A 626       2.162  -2.643  -8.648  1.00 94.81           C  
ATOM   4443  CB  ASN A 626       1.174  -0.762  -7.312  1.00 94.81           C  
ATOM   4444  O   ASN A 626       3.154  -2.490  -9.359  1.00 94.81           O  
ATOM   4445  CG  ASN A 626       0.172   0.374  -7.258  1.00 94.81           C  
ATOM   4446  ND2 ASN A 626      -0.016   0.941  -6.074  1.00 94.81           N  
ATOM   4447  OD1 ASN A 626      -0.430   0.737  -8.273  1.00 94.81           O  
ATOM   4448  N   ALA A 627       1.945  -3.662  -7.887  1.00 94.25           N  
ATOM   4449  CA  ALA A 627       2.912  -4.758  -7.859  1.00 94.25           C  
ATOM   4450  C   ALA A 627       3.025  -5.422  -9.234  1.00 94.25           C  
ATOM   4451  CB  ALA A 627       2.521  -5.789  -6.805  1.00 94.25           C  
ATOM   4452  O   ALA A 627       4.125  -5.750  -9.680  1.00 94.25           O  
ATOM   4453  N   LEU A 628       1.943  -5.566  -9.875  1.00 96.94           N  
ATOM   4454  CA  LEU A 628       1.941  -6.180 -11.195  1.00 96.94           C  
ATOM   4455  C   LEU A 628       2.773  -5.355 -12.172  1.00 96.94           C  
ATOM   4456  CB  LEU A 628       0.510  -6.320 -11.719  1.00 96.94           C  
ATOM   4457  O   LEU A 628       3.641  -5.898 -12.867  1.00 96.94           O  
ATOM   4458  CG  LEU A 628       0.359  -6.832 -13.148  1.00 96.94           C  
ATOM   4459  CD1 LEU A 628       0.814  -8.289 -13.242  1.00 96.94           C  
ATOM   4460  CD2 LEU A 628      -1.084  -6.688 -13.625  1.00 96.94           C  
ATOM   4461  N   ILE A 629       2.484  -4.070 -12.242  1.00 96.44           N  
ATOM   4462  CA  ILE A 629       3.180  -3.164 -13.156  1.00 96.44           C  
ATOM   4463  C   ILE A 629       4.684  -3.254 -12.922  1.00 96.44           C  
ATOM   4464  CB  ILE A 629       2.693  -1.708 -12.977  1.00 96.44           C  
ATOM   4465  O   ILE A 629       5.461  -3.367 -13.875  1.00 96.44           O  
ATOM   4466  CG1 ILE A 629       1.248  -1.563 -13.469  1.00 96.44           C  
ATOM   4467  CG2 ILE A 629       3.621  -0.738 -13.719  1.00 96.44           C  
ATOM   4468  CD1 ILE A 629       0.589  -0.250 -13.070  1.00 96.44           C  
ATOM   4469  N   LYS A 630       5.094  -3.379 -11.766  1.00 94.25           N  
ATOM   4470  CA  LYS A 630       6.512  -3.330 -11.422  1.00 94.25           C  
ATOM   4471  C   LYS A 630       7.184  -4.680 -11.672  1.00 94.25           C  
ATOM   4472  CB  LYS A 630       6.703  -2.908  -9.969  1.00 94.25           C  
ATOM   4473  O   LYS A 630       8.312  -4.738 -12.156  1.00 94.25           O  
ATOM   4474  CG  LYS A 630       6.359  -1.451  -9.695  1.00 94.25           C  
ATOM   4475  CD  LYS A 630       6.578  -1.090  -8.227  1.00 94.25           C  
ATOM   4476  CE  LYS A 630       5.438  -1.588  -7.355  1.00 94.25           C  
ATOM   4477  NZ  LYS A 630       5.598  -1.146  -5.934  1.00 94.25           N  
ATOM   4478  N   VAL A 631       6.488  -5.711 -11.281  1.00 95.12           N  
ATOM   4479  CA  VAL A 631       7.059  -7.043 -11.461  1.00 95.12           C  
ATOM   4480  C   VAL A 631       7.277  -7.316 -12.945  1.00 95.12           C  
ATOM   4481  CB  VAL A 631       6.160  -8.133 -10.836  1.00 95.12           C  
ATOM   4482  O   VAL A 631       8.336  -7.809 -13.344  1.00 95.12           O  
ATOM   4483  CG1 VAL A 631       6.594  -9.523 -11.312  1.00 95.12           C  
ATOM   4484  CG2 VAL A 631       6.191  -8.047  -9.312  1.00 95.12           C  
ATOM   4485  N   VAL A 632       6.301  -6.949 -13.719  1.00 97.00           N  
ATOM   4486  CA  VAL A 632       6.422  -7.164 -15.156  1.00 97.00           C  
ATOM   4487  C   VAL A 632       7.605  -6.367 -15.703  1.00 97.00           C  
ATOM   4488  CB  VAL A 632       5.129  -6.766 -15.906  1.00 97.00           C  
ATOM   4489  O   VAL A 632       8.406  -6.887 -16.484  1.00 97.00           O  
ATOM   4490  CG1 VAL A 632       5.352  -6.766 -17.422  1.00 97.00           C  
ATOM   4491  CG2 VAL A 632       3.986  -7.711 -15.531  1.00 97.00           C  
ATOM   4492  N   ASN A 633       7.805  -5.195 -15.211  1.00 95.69           N  
ATOM   4493  CA  ASN A 633       8.914  -4.352 -15.656  1.00 95.69           C  
ATOM   4494  C   ASN A 633      10.250  -4.859 -15.125  1.00 95.69           C  
ATOM   4495  CB  ASN A 633       8.688  -2.900 -15.219  1.00 95.69           C  
ATOM   4496  O   ASN A 633      11.234  -4.910 -15.867  1.00 95.69           O  
ATOM   4497  CG  ASN A 633       7.812  -2.131 -16.188  1.00 95.69           C  
ATOM   4498  ND2 ASN A 633       6.508  -2.131 -15.945  1.00 95.69           N  
ATOM   4499  OD1 ASN A 633       8.305  -1.541 -17.156  1.00 95.69           O  
ATOM   4500  N   THR A 634      10.242  -5.227 -13.945  1.00 95.06           N  
ATOM   4501  CA  THR A 634      11.492  -5.672 -13.320  1.00 95.06           C  
ATOM   4502  C   THR A 634      11.953  -6.992 -13.930  1.00 95.06           C  
ATOM   4503  CB  THR A 634      11.328  -5.824 -11.797  1.00 95.06           C  
ATOM   4504  O   THR A 634      13.141  -7.168 -14.211  1.00 95.06           O  
ATOM   4505  CG2 THR A 634      12.648  -6.227 -11.148  1.00 95.06           C  
ATOM   4506  OG1 THR A 634      10.891  -4.582 -11.242  1.00 95.06           O  
ATOM   4507  N   VAL A 635      11.031  -7.922 -14.125  1.00 95.31           N  
ATOM   4508  CA  VAL A 635      11.383  -9.195 -14.750  1.00 95.31           C  
ATOM   4509  C   VAL A 635      11.922  -8.953 -16.156  1.00 95.31           C  
ATOM   4510  CB  VAL A 635      10.172 -10.148 -14.797  1.00 95.31           C  
ATOM   4511  O   VAL A 635      12.898  -9.578 -16.562  1.00 95.31           O  
ATOM   4512  CG1 VAL A 635      10.477 -11.367 -15.672  1.00 95.31           C  
ATOM   4513  CG2 VAL A 635       9.773 -10.586 -13.391  1.00 95.31           C  
ATOM   4514  N   SER A 636      11.297  -8.055 -16.844  1.00 96.31           N  
ATOM   4515  CA  SER A 636      11.773  -7.711 -18.172  1.00 96.31           C  
ATOM   4516  C   SER A 636      13.203  -7.188 -18.141  1.00 96.31           C  
ATOM   4517  CB  SER A 636      10.859  -6.660 -18.812  1.00 96.31           C  
ATOM   4518  O   SER A 636      14.023  -7.551 -18.984  1.00 96.31           O  
ATOM   4519  OG  SER A 636       9.547  -7.172 -18.984  1.00 96.31           O  
ATOM   4520  N   LEU A 637      13.469  -6.426 -17.188  1.00 95.12           N  
ATOM   4521  CA  LEU A 637      14.789  -5.828 -17.047  1.00 95.12           C  
ATOM   4522  C   LEU A 637      15.820  -6.879 -16.656  1.00 95.12           C  
ATOM   4523  CB  LEU A 637      14.766  -4.699 -16.016  1.00 95.12           C  
ATOM   4524  O   LEU A 637      16.938  -6.895 -17.188  1.00 95.12           O  
ATOM   4525  CG  LEU A 637      16.062  -3.920 -15.828  1.00 95.12           C  
ATOM   4526  CD1 LEU A 637      16.531  -3.326 -17.156  1.00 95.12           C  
ATOM   4527  CD2 LEU A 637      15.898  -2.826 -14.781  1.00 95.12           C  
ATOM   4528  N   VAL A 638      15.500  -7.734 -15.750  1.00 94.31           N  
ATOM   4529  CA  VAL A 638      16.406  -8.766 -15.281  1.00 94.31           C  
ATOM   4530  C   VAL A 638      16.812  -9.672 -16.438  1.00 94.31           C  
ATOM   4531  CB  VAL A 638      15.781  -9.609 -14.141  1.00 94.31           C  
ATOM   4532  O   VAL A 638      17.984 -10.031 -16.578  1.00 94.31           O  
ATOM   4533  CG1 VAL A 638      16.625 -10.844 -13.852  1.00 94.31           C  
ATOM   4534  CG2 VAL A 638      15.625  -8.758 -12.883  1.00 94.31           C  
ATOM   4535  N   PHE A 639      15.891  -9.969 -17.312  1.00 94.19           N  
ATOM   4536  CA  PHE A 639      16.141 -10.930 -18.375  1.00 94.19           C  
ATOM   4537  C   PHE A 639      16.359 -10.219 -19.703  1.00 94.19           C  
ATOM   4538  CB  PHE A 639      14.992 -11.930 -18.484  1.00 94.19           C  
ATOM   4539  O   PHE A 639      16.234 -10.836 -20.766  1.00 94.19           O  
ATOM   4540  CG  PHE A 639      14.922 -12.906 -17.344  1.00 94.19           C  
ATOM   4541  CD1 PHE A 639      15.648 -14.086 -17.375  1.00 94.19           C  
ATOM   4542  CD2 PHE A 639      14.125 -12.641 -16.234  1.00 94.19           C  
ATOM   4543  CE1 PHE A 639      15.586 -14.992 -16.312  1.00 94.19           C  
ATOM   4544  CE2 PHE A 639      14.055 -13.539 -15.180  1.00 94.19           C  
ATOM   4545  CZ  PHE A 639      14.781 -14.719 -15.219  1.00 94.19           C  
ATOM   4546  N   ALA A 640      16.625  -8.984 -19.641  1.00 94.19           N  
ATOM   4547  CA  ALA A 640      16.734  -8.164 -20.844  1.00 94.19           C  
ATOM   4548  C   ALA A 640      17.797  -8.727 -21.797  1.00 94.19           C  
ATOM   4549  CB  ALA A 640      17.062  -6.723 -20.484  1.00 94.19           C  
ATOM   4550  O   ALA A 640      17.516  -8.938 -22.984  1.00 94.19           O  
ATOM   4551  N   ALA A 641      18.953  -9.016 -21.281  1.00 91.81           N  
ATOM   4552  CA  ALA A 641      20.047  -9.500 -22.094  1.00 91.81           C  
ATOM   4553  C   ALA A 641      19.719 -10.859 -22.719  1.00 91.81           C  
ATOM   4554  CB  ALA A 641      21.328  -9.594 -21.266  1.00 91.81           C  
ATOM   4555  O   ALA A 641      19.984 -11.102 -23.891  1.00 91.81           O  
ATOM   4556  N   ALA A 642      19.141 -11.680 -21.891  1.00 91.88           N  
ATOM   4557  CA  ALA A 642      18.750 -13.008 -22.359  1.00 91.88           C  
ATOM   4558  C   ALA A 642      17.703 -12.914 -23.469  1.00 91.88           C  
ATOM   4559  CB  ALA A 642      18.234 -13.859 -21.219  1.00 91.88           C  
ATOM   4560  O   ALA A 642      17.797 -13.609 -24.484  1.00 91.88           O  
ATOM   4561  N   ILE A 643      16.781 -12.078 -23.297  1.00 94.31           N  
ATOM   4562  CA  ILE A 643      15.719 -11.914 -24.281  1.00 94.31           C  
ATOM   4563  C   ILE A 643      16.297 -11.312 -25.562  1.00 94.31           C  
ATOM   4564  CB  ILE A 643      14.578 -11.031 -23.734  1.00 94.31           C  
ATOM   4565  O   ILE A 643      15.984 -11.773 -26.672  1.00 94.31           O  
ATOM   4566  CG1 ILE A 643      13.836 -11.750 -22.609  1.00 94.31           C  
ATOM   4567  CG2 ILE A 643      13.617 -10.641 -24.859  1.00 94.31           C  
ATOM   4568  CD1 ILE A 643      12.867 -10.867 -21.844  1.00 94.31           C  
ATOM   4569  N   ALA A 644      17.141 -10.367 -25.422  1.00 93.31           N  
ATOM   4570  CA  ALA A 644      17.766  -9.727 -26.578  1.00 93.31           C  
ATOM   4571  C   ALA A 644      18.594 -10.727 -27.391  1.00 93.31           C  
ATOM   4572  CB  ALA A 644      18.625  -8.555 -26.141  1.00 93.31           C  
ATOM   4573  O   ALA A 644      18.578 -10.688 -28.609  1.00 93.31           O  
ATOM   4574  N   ALA A 645      19.094 -11.695 -26.734  1.00 92.50           N  
ATOM   4575  CA  ALA A 645      20.000 -12.633 -27.359  1.00 92.50           C  
ATOM   4576  C   ALA A 645      19.250 -13.836 -27.938  1.00 92.50           C  
ATOM   4577  CB  ALA A 645      21.062 -13.094 -26.375  1.00 92.50           C  
ATOM   4578  O   ALA A 645      19.656 -14.398 -28.953  1.00 92.50           O  
ATOM   4579  N   ASN A 646      18.125 -14.172 -27.328  1.00 94.00           N  
ATOM   4580  CA  ASN A 646      17.578 -15.492 -27.625  1.00 94.00           C  
ATOM   4581  C   ASN A 646      16.125 -15.414 -28.094  1.00 94.00           C  
ATOM   4582  CB  ASN A 646      17.688 -16.406 -26.391  1.00 94.00           C  
ATOM   4583  O   ASN A 646      15.453 -16.438 -28.188  1.00 94.00           O  
ATOM   4584  CG  ASN A 646      19.125 -16.688 -26.000  1.00 94.00           C  
ATOM   4585  ND2 ASN A 646      19.578 -16.062 -24.922  1.00 94.00           N  
ATOM   4586  OD1 ASN A 646      19.828 -17.453 -26.672  1.00 94.00           O  
ATOM   4587  N   ALA A 647      15.633 -14.203 -28.328  1.00 94.62           N  
ATOM   4588  CA  ALA A 647      14.234 -14.086 -28.734  1.00 94.62           C  
ATOM   4589  C   ALA A 647      14.000 -14.750 -30.094  1.00 94.62           C  
ATOM   4590  CB  ALA A 647      13.812 -12.617 -28.781  1.00 94.62           C  
ATOM   4591  O   ALA A 647      14.836 -14.656 -30.984  1.00 94.62           O  
ATOM   4592  N   LEU A 648      12.773 -15.445 -30.375  1.00 94.88           N  
ATOM   4593  CA  LEU A 648      12.398 -16.156 -31.594  1.00 94.88           C  
ATOM   4594  C   LEU A 648      11.891 -15.180 -32.656  1.00 94.88           C  
ATOM   4595  CB  LEU A 648      11.328 -17.203 -31.297  1.00 94.88           C  
ATOM   4596  O   LEU A 648      12.008 -15.438 -33.844  1.00 94.88           O  
ATOM   4597  CG  LEU A 648      11.742 -18.359 -30.375  1.00 94.88           C  
ATOM   4598  CD1 LEU A 648      10.547 -19.250 -30.062  1.00 94.88           C  
ATOM   4599  CD2 LEU A 648      12.867 -19.172 -31.000  1.00 94.88           C  
ATOM   4600  N   ASN A 649      11.391 -14.023 -32.250  1.00 91.94           N  
ATOM   4601  CA  ASN A 649      10.820 -13.008 -33.125  1.00 91.94           C  
ATOM   4602  C   ASN A 649       9.852 -13.617 -34.156  1.00 91.94           C  
ATOM   4603  CB  ASN A 649      11.930 -12.242 -33.844  1.00 91.94           C  
ATOM   4604  O   ASN A 649       9.992 -13.406 -35.344  1.00 91.94           O  
ATOM   4605  CG  ASN A 649      12.797 -11.438 -32.906  1.00 91.94           C  
ATOM   4606  ND2 ASN A 649      14.102 -11.688 -32.938  1.00 91.94           N  
ATOM   4607  OD1 ASN A 649      12.297 -10.609 -32.125  1.00 91.94           O  
ATOM   4608  N   LEU A 650       8.844 -14.297 -33.688  1.00 92.31           N  
ATOM   4609  CA  LEU A 650       7.879 -15.008 -34.531  1.00 92.31           C  
ATOM   4610  C   LEU A 650       7.129 -14.039 -35.438  1.00 92.31           C  
ATOM   4611  CB  LEU A 650       6.883 -15.789 -33.656  1.00 92.31           C  
ATOM   4612  O   LEU A 650       6.598 -14.445 -36.469  1.00 92.31           O  
ATOM   4613  CG  LEU A 650       7.457 -16.938 -32.844  1.00 92.31           C  
ATOM   4614  CD1 LEU A 650       6.359 -17.594 -32.000  1.00 92.31           C  
ATOM   4615  CD2 LEU A 650       8.117 -17.969 -33.750  1.00 92.31           C  
ATOM   4616  N   ILE A 651       7.062 -12.836 -35.062  1.00 86.44           N  
ATOM   4617  CA  ILE A 651       6.504 -11.797 -35.938  1.00 86.44           C  
ATOM   4618  C   ILE A 651       7.488 -10.641 -36.062  1.00 86.44           C  
ATOM   4619  CB  ILE A 651       5.141 -11.297 -35.406  1.00 86.44           C  
ATOM   4620  O   ILE A 651       8.234 -10.352 -35.125  1.00 86.44           O  
ATOM   4621  CG1 ILE A 651       4.230 -12.484 -35.062  1.00 86.44           C  
ATOM   4622  CG2 ILE A 651       4.473 -10.367 -36.406  1.00 86.44           C  
ATOM   4623  CD1 ILE A 651       2.986 -12.094 -34.281  1.00 86.44           C  
TER    4624      ILE A 651                                                      
ENDMDL                                                                          
END                                                                             
