# Supplementary material for: The inorganic pyrophosphatases of microorganisms: a structural and functional review
Source: PeerJ. 2024 Jun 24;12:e17496. doi: 10.7717/peerj.17496 (PMC11210485; doi:10.7717/peerj.17496)
Supplement: Supplemental Information 1 [file peerj-12-17496-s001.zip › Supplementary Files/m_PPases/HppasePaucibacter_d04b1_unrelaxed_rank_001_alphafold2_ptm_model_4_seed_000.pdb]

MODEL     1                                                                     
ATOM      1  N   SER A   1      32.062  15.672  -5.656  1.00 55.34           N  
ATOM      2  CA  SER A   1      32.531  14.312  -5.914  1.00 55.34           C  
ATOM      3  C   SER A   1      31.406  13.297  -5.797  1.00 55.34           C  
ATOM      4  CB  SER A   1      33.656  13.953  -4.941  1.00 55.34           C  
ATOM      5  O   SER A   1      30.516  13.438  -4.957  1.00 55.34           O  
ATOM      6  OG  SER A   1      33.156  13.219  -3.840  1.00 55.34           O  
ATOM      7  N   THR A   2      30.875  12.594  -6.855  1.00 66.00           N  
ATOM      8  CA  THR A   2      29.938  11.477  -6.957  1.00 66.00           C  
ATOM      9  C   THR A   2      29.906  10.672  -5.664  1.00 66.00           C  
ATOM     10  CB  THR A   2      30.281  10.555  -8.141  1.00 66.00           C  
ATOM     11  O   THR A   2      28.844  10.250  -5.207  1.00 66.00           O  
ATOM     12  CG2 THR A   2      29.172   9.547  -8.406  1.00 66.00           C  
ATOM     13  OG1 THR A   2      30.484  11.352  -9.312  1.00 66.00           O  
ATOM     14  N   SER A   3      31.016  10.664  -4.910  1.00 76.94           N  
ATOM     15  CA  SER A   3      31.094   9.969  -3.627  1.00 76.94           C  
ATOM     16  C   SER A   3      30.359  10.750  -2.539  1.00 76.94           C  
ATOM     17  CB  SER A   3      32.562   9.758  -3.221  1.00 76.94           C  
ATOM     18  O   SER A   3      29.672  10.164  -1.704  1.00 76.94           O  
ATOM     19  OG  SER A   3      33.250   9.055  -4.230  1.00 76.94           O  
ATOM     20  N   LEU A   4      30.359  12.008  -2.650  1.00 87.38           N  
ATOM     21  CA  LEU A   4      29.703  12.852  -1.660  1.00 87.38           C  
ATOM     22  C   LEU A   4      28.188  12.750  -1.790  1.00 87.38           C  
ATOM     23  CB  LEU A   4      30.141  14.312  -1.814  1.00 87.38           C  
ATOM     24  O   LEU A   4      27.469  12.711  -0.784  1.00 87.38           O  
ATOM     25  CG  LEU A   4      29.594  15.297  -0.781  1.00 87.38           C  
ATOM     26  CD1 LEU A   4      30.094  14.938   0.613  1.00 87.38           C  
ATOM     27  CD2 LEU A   4      29.984  16.719  -1.145  1.00 87.38           C  
ATOM     28  N   ALA A   5      27.703  12.641  -3.070  1.00 90.88           N  
ATOM     29  CA  ALA A   5      26.266  12.531  -3.316  1.00 90.88           C  
ATOM     30  C   ALA A   5      25.703  11.266  -2.693  1.00 90.88           C  
ATOM     31  CB  ALA A   5      25.984  12.562  -4.816  1.00 90.88           C  
ATOM     32  O   ALA A   5      24.641  11.297  -2.053  1.00 90.88           O  
ATOM     33  N   LEU A   6      26.406  10.195  -2.893  1.00 93.00           N  
ATOM     34  CA  LEU A   6      25.953   8.922  -2.344  1.00 93.00           C  
ATOM     35  C   LEU A   6      25.938   8.961  -0.819  1.00 93.00           C  
ATOM     36  CB  LEU A   6      26.844   7.781  -2.836  1.00 93.00           C  
ATOM     37  O   LEU A   6      24.969   8.531  -0.187  1.00 93.00           O  
ATOM     38  CG  LEU A   6      26.516   6.387  -2.303  1.00 93.00           C  
ATOM     39  CD1 LEU A   6      25.078   6.016  -2.643  1.00 93.00           C  
ATOM     40  CD2 LEU A   6      27.484   5.352  -2.869  1.00 93.00           C  
ATOM     41  N   TYR A   7      26.953   9.484  -0.204  1.00 94.62           N  
ATOM     42  CA  TYR A   7      27.047   9.555   1.250  1.00 94.62           C  
ATOM     43  C   TYR A   7      25.953  10.461   1.817  1.00 94.62           C  
ATOM     44  CB  TYR A   7      28.422  10.062   1.680  1.00 94.62           C  
ATOM     45  O   TYR A   7      25.406  10.180   2.887  1.00 94.62           O  
ATOM     46  CG  TYR A   7      29.547   9.094   1.392  1.00 94.62           C  
ATOM     47  CD1 TYR A   7      29.344   7.723   1.471  1.00 94.62           C  
ATOM     48  CD2 TYR A   7      30.812   9.555   1.039  1.00 94.62           C  
ATOM     49  CE1 TYR A   7      30.375   6.828   1.208  1.00 94.62           C  
ATOM     50  CE2 TYR A   7      31.859   8.672   0.774  1.00 94.62           C  
ATOM     51  OH  TYR A   7      32.656   6.430   0.599  1.00 94.62           O  
ATOM     52  CZ  TYR A   7      31.625   7.309   0.860  1.00 94.62           C  
ATOM     53  N   PHE A   8      25.734  11.469   1.079  1.00 96.38           N  
ATOM     54  CA  PHE A   8      24.656  12.352   1.500  1.00 96.38           C  
ATOM     55  C   PHE A   8      23.328  11.602   1.522  1.00 96.38           C  
ATOM     56  CB  PHE A   8      24.562  13.570   0.572  1.00 96.38           C  
ATOM     57  O   PHE A   8      22.578  11.688   2.496  1.00 96.38           O  
ATOM     58  CG  PHE A   8      23.375  14.453   0.858  1.00 96.38           C  
ATOM     59  CD1 PHE A   8      22.234  14.398   0.064  1.00 96.38           C  
ATOM     60  CD2 PHE A   8      23.406  15.344   1.921  1.00 96.38           C  
ATOM     61  CE1 PHE A   8      21.141  15.219   0.325  1.00 96.38           C  
ATOM     62  CE2 PHE A   8      22.312  16.172   2.189  1.00 96.38           C  
ATOM     63  CZ  PHE A   8      21.188  16.109   1.390  1.00 96.38           C  
ATOM     64  N   ALA A   9      23.047  10.922   0.419  1.00 96.81           N  
ATOM     65  CA  ALA A   9      21.812  10.156   0.343  1.00 96.81           C  
ATOM     66  C   ALA A   9      21.734   9.141   1.480  1.00 96.81           C  
ATOM     67  CB  ALA A   9      21.719   9.445  -1.005  1.00 96.81           C  
ATOM     68  O   ALA A   9      20.688   9.000   2.121  1.00 96.81           O  
ATOM     69  N   LEU A  10      22.797   8.484   1.761  1.00 97.19           N  
ATOM     70  CA  LEU A  10      22.844   7.504   2.836  1.00 97.19           C  
ATOM     71  C   LEU A  10      22.625   8.172   4.191  1.00 97.19           C  
ATOM     72  CB  LEU A  10      24.172   6.754   2.828  1.00 97.19           C  
ATOM     73  O   LEU A  10      21.922   7.633   5.047  1.00 97.19           O  
ATOM     74  CG  LEU A  10      24.438   5.855   1.619  1.00 97.19           C  
ATOM     75  CD1 LEU A  10      25.828   5.219   1.726  1.00 97.19           C  
ATOM     76  CD2 LEU A  10      23.359   4.785   1.501  1.00 97.19           C  
ATOM     77  N   ALA A  11      23.234   9.281   4.375  1.00 98.12           N  
ATOM     78  CA  ALA A  11      23.047  10.031   5.613  1.00 98.12           C  
ATOM     79  C   ALA A  11      21.578  10.398   5.816  1.00 98.12           C  
ATOM     80  CB  ALA A  11      23.906  11.289   5.609  1.00 98.12           C  
ATOM     81  O   ALA A  11      21.062  10.320   6.938  1.00 98.12           O  
ATOM     82  N   CYS A  12      20.953  10.789   4.770  1.00 98.31           N  
ATOM     83  CA  CYS A  12      19.531  11.125   4.848  1.00 98.31           C  
ATOM     84  C   CYS A  12      18.703   9.898   5.219  1.00 98.31           C  
ATOM     85  CB  CYS A  12      19.031  11.703   3.521  1.00 98.31           C  
ATOM     86  O   CYS A  12      17.766   9.992   6.012  1.00 98.31           O  
ATOM     87  SG  CYS A  12      19.688  13.344   3.158  1.00 98.31           S  
ATOM     88  N   GLY A  13      19.031   8.797   4.527  1.00 98.19           N  
ATOM     89  CA  GLY A  13      18.375   7.559   4.914  1.00 98.19           C  
ATOM     90  C   GLY A  13      18.531   7.230   6.387  1.00 98.19           C  
ATOM     91  O   GLY A  13      17.578   6.852   7.055  1.00 98.19           O  
ATOM     92  N   LEU A  14      19.703   7.367   6.930  1.00 98.19           N  
ATOM     93  CA  LEU A  14      19.969   7.133   8.344  1.00 98.19           C  
ATOM     94  C   LEU A  14      19.188   8.094   9.219  1.00 98.19           C  
ATOM     95  CB  LEU A  14      21.469   7.281   8.633  1.00 98.19           C  
ATOM     96  O   LEU A  14      18.656   7.699  10.258  1.00 98.19           O  
ATOM     97  CG  LEU A  14      21.922   6.949  10.055  1.00 98.19           C  
ATOM     98  CD1 LEU A  14      21.594   5.500  10.391  1.00 98.19           C  
ATOM     99  CD2 LEU A  14      23.422   7.211  10.211  1.00 98.19           C  
ATOM    100  N   ALA A  15      19.109   9.328   8.789  1.00 98.19           N  
ATOM    101  CA  ALA A  15      18.328  10.328   9.516  1.00 98.19           C  
ATOM    102  C   ALA A  15      16.875   9.906   9.625  1.00 98.19           C  
ATOM    103  CB  ALA A  15      18.438  11.688   8.820  1.00 98.19           C  
ATOM    104  O   ALA A  15      16.250  10.086  10.672  1.00 98.19           O  
ATOM    105  N   ALA A  16      16.344   9.367   8.586  1.00 97.88           N  
ATOM    106  CA  ALA A  16      14.961   8.898   8.586  1.00 97.88           C  
ATOM    107  C   ALA A  16      14.758   7.777   9.609  1.00 97.88           C  
ATOM    108  CB  ALA A  16      14.555   8.422   7.195  1.00 97.88           C  
ATOM    109  O   ALA A  16      13.797   7.793  10.375  1.00 97.88           O  
ATOM    110  N   VAL A  17      15.648   6.828   9.625  1.00 97.31           N  
ATOM    111  CA  VAL A  17      15.570   5.711  10.562  1.00 97.31           C  
ATOM    112  C   VAL A  17      15.703   6.227  11.992  1.00 97.31           C  
ATOM    113  CB  VAL A  17      16.656   4.648  10.273  1.00 97.31           C  
ATOM    114  O   VAL A  17      14.945   5.824  12.883  1.00 97.31           O  
ATOM    115  CG1 VAL A  17      16.672   3.588  11.375  1.00 97.31           C  
ATOM    116  CG2 VAL A  17      16.422   4.004   8.906  1.00 97.31           C  
ATOM    117  N   LEU A  18      16.641   7.133  12.203  1.00 97.38           N  
ATOM    118  CA  LEU A  18      16.844   7.723  13.516  1.00 97.38           C  
ATOM    119  C   LEU A  18      15.586   8.461  13.977  1.00 97.38           C  
ATOM    120  CB  LEU A  18      18.031   8.680  13.500  1.00 97.38           C  
ATOM    121  O   LEU A  18      15.172   8.328  15.133  1.00 97.38           O  
ATOM    122  CG  LEU A  18      18.406   9.320  14.836  1.00 97.38           C  
ATOM    123  CD1 LEU A  18      18.688   8.242  15.883  1.00 97.38           C  
ATOM    124  CD2 LEU A  18      19.609  10.234  14.672  1.00 97.38           C  
ATOM    125  N   TYR A  19      15.062   9.219  13.047  1.00 96.81           N  
ATOM    126  CA  TYR A  19      13.812   9.891  13.359  1.00 96.81           C  
ATOM    127  C   TYR A  19      12.758   8.891  13.828  1.00 96.81           C  
ATOM    128  CB  TYR A  19      13.297  10.656  12.141  1.00 96.81           C  
ATOM    129  O   TYR A  19      12.055   9.133  14.812  1.00 96.81           O  
ATOM    130  CG  TYR A  19      11.961  11.336  12.367  1.00 96.81           C  
ATOM    131  CD1 TYR A  19      10.773  10.688  12.047  1.00 96.81           C  
ATOM    132  CD2 TYR A  19      11.891  12.617  12.898  1.00 96.81           C  
ATOM    133  CE1 TYR A  19       9.539  11.305  12.250  1.00 96.81           C  
ATOM    134  CE2 TYR A  19      10.672  13.242  13.109  1.00 96.81           C  
ATOM    135  OH  TYR A  19       8.289  13.195  12.984  1.00 96.81           O  
ATOM    136  CZ  TYR A  19       9.500  12.578  12.781  1.00 96.81           C  
ATOM    137  N   GLY A  20      12.617   7.805  13.109  1.00 94.69           N  
ATOM    138  CA  GLY A  20      11.688   6.762  13.492  1.00 94.69           C  
ATOM    139  C   GLY A  20      11.930   6.230  14.891  1.00 94.69           C  
ATOM    140  O   GLY A  20      10.992   6.066  15.672  1.00 94.69           O  
ATOM    141  N   PHE A  21      13.188   6.023  15.273  1.00 92.94           N  
ATOM    142  CA  PHE A  21      13.555   5.508  16.578  1.00 92.94           C  
ATOM    143  C   PHE A  21      13.211   6.516  17.672  1.00 92.94           C  
ATOM    144  CB  PHE A  21      15.047   5.164  16.641  1.00 92.94           C  
ATOM    145  O   PHE A  21      12.703   6.148  18.734  1.00 92.94           O  
ATOM    146  CG  PHE A  21      15.375   3.814  16.062  1.00 92.94           C  
ATOM    147  CD1 PHE A  21      14.914   2.652  16.656  1.00 92.94           C  
ATOM    148  CD2 PHE A  21      16.156   3.709  14.906  1.00 92.94           C  
ATOM    149  CE1 PHE A  21      15.219   1.402  16.125  1.00 92.94           C  
ATOM    150  CE2 PHE A  21      16.469   2.463  14.367  1.00 92.94           C  
ATOM    151  CZ  PHE A  21      16.000   1.311  14.984  1.00 92.94           C  
ATOM    152  N   ILE A  22      13.469   7.758  17.406  1.00 95.44           N  
ATOM    153  CA  ILE A  22      13.172   8.820  18.359  1.00 95.44           C  
ATOM    154  C   ILE A  22      11.664   8.906  18.594  1.00 95.44           C  
ATOM    155  CB  ILE A  22      13.711  10.188  17.859  1.00 95.44           C  
ATOM    156  O   ILE A  22      11.211   8.977  19.734  1.00 95.44           O  
ATOM    157  CG1 ILE A  22      15.242  10.172  17.844  1.00 95.44           C  
ATOM    158  CG2 ILE A  22      13.180  11.320  18.734  1.00 95.44           C  
ATOM    159  CD1 ILE A  22      15.867  11.391  17.172  1.00 95.44           C  
ATOM    160  N   GLN A  23      10.914   8.852  17.531  1.00 95.38           N  
ATOM    161  CA  GLN A  23       9.461   8.953  17.641  1.00 95.38           C  
ATOM    162  C   GLN A  23       8.875   7.727  18.344  1.00 95.38           C  
ATOM    163  CB  GLN A  23       8.828   9.125  16.266  1.00 95.38           C  
ATOM    164  O   GLN A  23       7.879   7.832  19.062  1.00 95.38           O  
ATOM    165  CG  GLN A  23       9.172  10.445  15.578  1.00 95.38           C  
ATOM    166  CD  GLN A  23       8.844  11.648  16.438  1.00 95.38           C  
ATOM    167  NE2 GLN A  23       9.164  12.836  15.945  1.00 95.38           N  
ATOM    168  OE1 GLN A  23       8.297  11.508  17.547  1.00 95.38           O  
ATOM    169  N   ARG A  24       9.523   6.625  18.078  1.00 94.44           N  
ATOM    170  CA  ARG A  24       9.094   5.410  18.766  1.00 94.44           C  
ATOM    171  C   ARG A  24       9.211   5.566  20.281  1.00 94.44           C  
ATOM    172  CB  ARG A  24       9.930   4.215  18.297  1.00 94.44           C  
ATOM    173  O   ARG A  24       8.289   5.199  21.016  1.00 94.44           O  
ATOM    174  CG  ARG A  24       9.664   2.936  19.078  1.00 94.44           C  
ATOM    175  CD  ARG A  24      10.688   1.857  18.766  1.00 94.44           C  
ATOM    176  NE  ARG A  24      10.609   0.745  19.703  1.00 94.44           N  
ATOM    177  NH1 ARG A  24      12.141  -0.578  18.594  1.00 94.44           N  
ATOM    178  NH2 ARG A  24      11.156  -1.333  20.516  1.00 94.44           N  
ATOM    179  CZ  ARG A  24      11.305  -0.386  19.609  1.00 94.44           C  
ATOM    180  N   SER A  25      10.320   6.016  20.734  1.00 94.38           N  
ATOM    181  CA  SER A  25      10.531   6.219  22.156  1.00 94.38           C  
ATOM    182  C   SER A  25       9.508   7.188  22.734  1.00 94.38           C  
ATOM    183  CB  SER A  25      11.945   6.742  22.422  1.00 94.38           C  
ATOM    184  O   SER A  25       8.992   6.969  23.828  1.00 94.38           O  
ATOM    185  OG  SER A  25      12.914   5.812  21.984  1.00 94.38           O  
ATOM    186  N   TRP A  26       9.211   8.148  21.984  1.00 96.56           N  
ATOM    187  CA  TRP A  26       8.227   9.133  22.422  1.00 96.56           C  
ATOM    188  C   TRP A  26       6.844   8.500  22.547  1.00 96.56           C  
ATOM    189  CB  TRP A  26       8.180  10.320  21.453  1.00 96.56           C  
ATOM    190  O   TRP A  26       6.141   8.719  23.531  1.00 96.56           O  
ATOM    191  CG  TRP A  26       7.191  11.375  21.844  1.00 96.56           C  
ATOM    192  CD1 TRP A  26       7.391  12.422  22.703  1.00 96.56           C  
ATOM    193  CD2 TRP A  26       5.840  11.492  21.375  1.00 96.56           C  
ATOM    194  CE2 TRP A  26       5.281  12.625  22.000  1.00 96.56           C  
ATOM    195  CE3 TRP A  26       5.051  10.734  20.500  1.00 96.56           C  
ATOM    196  NE1 TRP A  26       6.246  13.180  22.797  1.00 96.56           N  
ATOM    197  CH2 TRP A  26       3.211  12.273  20.906  1.00 96.56           C  
ATOM    198  CZ2 TRP A  26       3.963  13.031  21.766  1.00 96.56           C  
ATOM    199  CZ3 TRP A  26       3.740  11.141  20.266  1.00 96.56           C  
ATOM    200  N   ILE A  27       6.430   7.703  21.516  1.00 95.94           N  
ATOM    201  CA  ILE A  27       5.121   7.059  21.500  1.00 95.94           C  
ATOM    202  C   ILE A  27       4.992   6.121  22.703  1.00 95.94           C  
ATOM    203  CB  ILE A  27       4.883   6.281  20.188  1.00 95.94           C  
ATOM    204  O   ILE A  27       3.973   6.125  23.391  1.00 95.94           O  
ATOM    205  CG1 ILE A  27       4.699   7.258  19.016  1.00 95.94           C  
ATOM    206  CG2 ILE A  27       3.676   5.352  20.328  1.00 95.94           C  
ATOM    207  CD1 ILE A  27       3.465   8.141  19.141  1.00 95.94           C  
ATOM    208  N   LEU A  28       6.047   5.387  22.984  1.00 94.81           N  
ATOM    209  CA  LEU A  28       6.027   4.406  24.062  1.00 94.81           C  
ATOM    210  C   LEU A  28       5.988   5.094  25.422  1.00 94.81           C  
ATOM    211  CB  LEU A  28       7.254   3.492  23.984  1.00 94.81           C  
ATOM    212  O   LEU A  28       5.578   4.488  26.422  1.00 94.81           O  
ATOM    213  CG  LEU A  28       7.285   2.510  22.812  1.00 94.81           C  
ATOM    214  CD1 LEU A  28       8.594   1.725  22.812  1.00 94.81           C  
ATOM    215  CD2 LEU A  28       6.090   1.567  22.859  1.00 94.81           C  
ATOM    216  N   SER A  29       6.344   6.332  25.438  1.00 95.88           N  
ATOM    217  CA  SER A  29       6.309   7.082  26.688  1.00 95.88           C  
ATOM    218  C   SER A  29       4.910   7.613  26.969  1.00 95.88           C  
ATOM    219  CB  SER A  29       7.305   8.242  26.641  1.00 95.88           C  
ATOM    220  O   SER A  29       4.613   8.023  28.094  1.00 95.88           O  
ATOM    221  OG  SER A  29       6.836   9.281  25.812  1.00 95.88           O  
ATOM    222  N   GLN A  30       4.035   7.598  26.000  1.00 97.38           N  
ATOM    223  CA  GLN A  30       2.668   8.062  26.219  1.00 97.38           C  
ATOM    224  C   GLN A  30       1.855   7.051  27.016  1.00 97.38           C  
ATOM    225  CB  GLN A  30       1.986   8.344  24.875  1.00 97.38           C  
ATOM    226  O   GLN A  30       2.182   5.863  27.031  1.00 97.38           O  
ATOM    227  CG  GLN A  30       2.695   9.391  24.031  1.00 97.38           C  
ATOM    228  CD  GLN A  30       2.916  10.695  24.781  1.00 97.38           C  
ATOM    229  NE2 GLN A  30       4.168  11.133  24.844  1.00 97.38           N  
ATOM    230  OE1 GLN A  30       1.971  11.305  25.297  1.00 97.38           O  
ATOM    231  N   ASP A  31       0.800   7.492  27.766  1.00 96.94           N  
ATOM    232  CA  ASP A  31      -0.052   6.688  28.625  1.00 96.94           C  
ATOM    233  C   ASP A  31      -0.846   5.660  27.812  1.00 96.94           C  
ATOM    234  CB  ASP A  31      -1.005   7.578  29.422  1.00 96.94           C  
ATOM    235  O   ASP A  31      -1.514   6.016  26.844  1.00 96.94           O  
ATOM    236  CG  ASP A  31      -1.753   6.828  30.516  1.00 96.94           C  
ATOM    237  OD1 ASP A  31      -1.611   5.590  30.609  1.00 96.94           O  
ATOM    238  OD2 ASP A  31      -2.492   7.480  31.281  1.00 96.94           O  
ATOM    239  N   ALA A  32      -0.762   4.371  28.281  1.00 96.44           N  
ATOM    240  CA  ALA A  32      -1.449   3.293  27.578  1.00 96.44           C  
ATOM    241  C   ALA A  32      -2.885   3.141  28.078  1.00 96.44           C  
ATOM    242  CB  ALA A  32      -0.690   1.979  27.750  1.00 96.44           C  
ATOM    243  O   ALA A  32      -3.588   2.209  27.672  1.00 96.44           O  
ATOM    244  N   GLY A  33      -3.320   4.031  28.859  1.00 96.50           N  
ATOM    245  CA  GLY A  33      -4.707   4.055  29.297  1.00 96.50           C  
ATOM    246  C   GLY A  33      -4.988   3.121  30.453  1.00 96.50           C  
ATOM    247  O   GLY A  33      -4.062   2.650  31.125  1.00 96.50           O  
ATOM    248  N   ASN A  34      -6.230   2.828  30.750  1.00 96.69           N  
ATOM    249  CA  ASN A  34      -6.652   2.033  31.906  1.00 96.69           C  
ATOM    250  C   ASN A  34      -6.441   0.541  31.656  1.00 96.69           C  
ATOM    251  CB  ASN A  34      -8.117   2.312  32.250  1.00 96.69           C  
ATOM    252  O   ASN A  34      -6.027   0.137  30.578  1.00 96.69           O  
ATOM    253  CG  ASN A  34      -9.055   1.966  31.109  1.00 96.69           C  
ATOM    254  ND2 ASN A  34     -10.055   2.816  30.875  1.00 96.69           N  
ATOM    255  OD1 ASN A  34      -8.891   0.942  30.438  1.00 96.69           O  
ATOM    256  N   ALA A  35      -6.660  -0.313  32.625  1.00 96.81           N  
ATOM    257  CA  ALA A  35      -6.375  -1.746  32.625  1.00 96.81           C  
ATOM    258  C   ALA A  35      -7.164  -2.451  31.531  1.00 96.81           C  
ATOM    259  CB  ALA A  35      -6.691  -2.365  33.969  1.00 96.81           C  
ATOM    260  O   ALA A  35      -6.637  -3.336  30.844  1.00 96.81           O  
ATOM    261  N   ARG A  36      -8.359  -2.002  31.391  1.00 95.12           N  
ATOM    262  CA  ARG A  36      -9.195  -2.619  30.359  1.00 95.12           C  
ATOM    263  C   ARG A  36      -8.648  -2.334  28.969  1.00 95.12           C  
ATOM    264  CB  ARG A  36     -10.641  -2.119  30.469  1.00 95.12           C  
ATOM    265  O   ARG A  36      -8.594  -3.230  28.125  1.00 95.12           O  
ATOM    266  CG  ARG A  36     -11.586  -2.766  29.469  1.00 95.12           C  
ATOM    267  CD  ARG A  36     -11.695  -4.270  29.688  1.00 95.12           C  
ATOM    268  NE  ARG A  36     -12.664  -4.875  28.781  1.00 95.12           N  
ATOM    269  NH1 ARG A  36     -11.961  -7.047  29.141  1.00 95.12           N  
ATOM    270  NH2 ARG A  36     -13.688  -6.625  27.703  1.00 95.12           N  
ATOM    271  CZ  ARG A  36     -12.773  -6.180  28.547  1.00 95.12           C  
ATOM    272  N   MET A  37      -8.297  -1.154  28.656  1.00 96.69           N  
ATOM    273  CA  MET A  37      -7.695  -0.786  27.375  1.00 96.69           C  
ATOM    274  C   MET A  37      -6.430  -1.598  27.125  1.00 96.69           C  
ATOM    275  CB  MET A  37      -7.371   0.709  27.344  1.00 96.69           C  
ATOM    276  O   MET A  37      -6.219  -2.094  26.016  1.00 96.69           O  
ATOM    277  CG  MET A  37      -8.602   1.602  27.312  1.00 96.69           C  
ATOM    278  SD  MET A  37      -8.188   3.379  27.500  1.00 96.69           S  
ATOM    279  CE  MET A  37      -7.352   3.686  25.922  1.00 96.69           C  
ATOM    280  N   GLN A  38      -5.633  -1.779  28.109  1.00 96.94           N  
ATOM    281  CA  GLN A  38      -4.375  -2.510  27.984  1.00 96.94           C  
ATOM    282  C   GLN A  38      -4.621  -3.988  27.703  1.00 96.94           C  
ATOM    283  CB  GLN A  38      -3.539  -2.348  29.250  1.00 96.94           C  
ATOM    284  O   GLN A  38      -3.885  -4.609  26.938  1.00 96.94           O  
ATOM    285  CG  GLN A  38      -3.020  -0.934  29.469  1.00 96.94           C  
ATOM    286  CD  GLN A  38      -2.164  -0.809  30.719  1.00 96.94           C  
ATOM    287  NE2 GLN A  38      -2.273   0.326  31.406  1.00 96.94           N  
ATOM    288  OE1 GLN A  38      -1.412  -1.726  31.078  1.00 96.94           O  
ATOM    289  N   GLU A  39      -5.590  -4.492  28.344  1.00 94.56           N  
ATOM    290  CA  GLU A  39      -5.953  -5.887  28.109  1.00 94.56           C  
ATOM    291  C   GLU A  39      -6.340  -6.129  26.656  1.00 94.56           C  
ATOM    292  CB  GLU A  39      -7.098  -6.305  29.047  1.00 94.56           C  
ATOM    293  O   GLU A  39      -5.883  -7.090  26.031  1.00 94.56           O  
ATOM    294  CG  GLU A  39      -7.480  -7.773  28.922  1.00 94.56           C  
ATOM    295  CD  GLU A  39      -8.688  -8.148  29.766  1.00 94.56           C  
ATOM    296  OE1 GLU A  39      -9.156  -9.305  29.672  1.00 94.56           O  
ATOM    297  OE2 GLU A  39      -9.172  -7.273  30.531  1.00 94.56           O  
ATOM    298  N   ILE A  40      -7.152  -5.262  26.094  1.00 94.06           N  
ATOM    299  CA  ILE A  40      -7.598  -5.359  24.703  1.00 94.06           C  
ATOM    300  C   ILE A  40      -6.406  -5.191  23.766  1.00 94.06           C  
ATOM    301  CB  ILE A  40      -8.688  -4.309  24.391  1.00 94.06           C  
ATOM    302  O   ILE A  40      -6.242  -5.965  22.812  1.00 94.06           O  
ATOM    303  CG1 ILE A  40      -9.953  -4.590  25.203  1.00 94.06           C  
ATOM    304  CG2 ILE A  40      -8.992  -4.281  22.891  1.00 94.06           C  
ATOM    305  CD1 ILE A  40     -10.930  -3.424  25.234  1.00 94.06           C  
ATOM    306  N   ALA A  41      -5.641  -4.188  24.094  1.00 95.44           N  
ATOM    307  CA  ALA A  41      -4.457  -3.906  23.297  1.00 95.44           C  
ATOM    308  C   ALA A  41      -3.514  -5.105  23.266  1.00 95.44           C  
ATOM    309  CB  ALA A  41      -3.732  -2.672  23.828  1.00 95.44           C  
ATOM    310  O   ALA A  41      -2.936  -5.426  22.219  1.00 95.44           O  
ATOM    311  N   SER A  42      -3.346  -5.738  24.328  1.00 95.25           N  
ATOM    312  CA  SER A  42      -2.475  -6.906  24.406  1.00 95.25           C  
ATOM    313  C   SER A  42      -2.980  -8.039  23.531  1.00 95.25           C  
ATOM    314  CB  SER A  42      -2.363  -7.387  25.859  1.00 95.25           C  
ATOM    315  O   SER A  42      -2.191  -8.727  22.875  1.00 95.25           O  
ATOM    316  OG  SER A  42      -1.461  -8.477  25.953  1.00 95.25           O  
ATOM    317  N   ALA A  43      -4.230  -8.242  23.469  1.00 93.88           N  
ATOM    318  CA  ALA A  43      -4.824  -9.273  22.625  1.00 93.88           C  
ATOM    319  C   ALA A  43      -4.578  -8.984  21.156  1.00 93.88           C  
ATOM    320  CB  ALA A  43      -6.320  -9.391  22.906  1.00 93.88           C  
ATOM    321  O   ALA A  43      -4.254  -9.883  20.375  1.00 93.88           O  
ATOM    322  N   ILE A  44      -4.734  -7.730  20.812  1.00 95.00           N  
ATOM    323  CA  ILE A  44      -4.488  -7.309  19.438  1.00 95.00           C  
ATOM    324  C   ILE A  44      -3.020  -7.531  19.078  1.00 95.00           C  
ATOM    325  CB  ILE A  44      -4.875  -5.832  19.219  1.00 95.00           C  
ATOM    326  O   ILE A  44      -2.705  -8.078  18.031  1.00 95.00           O  
ATOM    327  CG1 ILE A  44      -6.383  -5.637  19.422  1.00 95.00           C  
ATOM    328  CG2 ILE A  44      -4.441  -5.359  17.828  1.00 95.00           C  
ATOM    329  CD1 ILE A  44      -6.820  -4.180  19.469  1.00 95.00           C  
ATOM    330  N   GLN A  45      -2.176  -7.188  20.016  1.00 94.88           N  
ATOM    331  CA  GLN A  45      -0.738  -7.324  19.812  1.00 94.88           C  
ATOM    332  C   GLN A  45      -0.347  -8.789  19.641  1.00 94.88           C  
ATOM    333  CB  GLN A  45       0.030  -6.723  21.000  1.00 94.88           C  
ATOM    334  O   GLN A  45       0.408  -9.125  18.719  1.00 94.88           O  
ATOM    335  CG  GLN A  45      -0.049  -5.203  21.062  1.00 94.88           C  
ATOM    336  CD  GLN A  45       0.667  -4.633  22.281  1.00 94.88           C  
ATOM    337  NE2 GLN A  45       0.434  -3.355  22.562  1.00 94.88           N  
ATOM    338  OE1 GLN A  45       1.422  -5.336  22.953  1.00 94.88           O  
ATOM    339  N   GLN A  46      -0.819  -9.570  20.391  1.00 94.31           N  
ATOM    340  CA  GLN A  46      -0.502 -10.992  20.328  1.00 94.31           C  
ATOM    341  C   GLN A  46      -1.000 -11.602  19.031  1.00 94.31           C  
ATOM    342  CB  GLN A  46      -1.107 -11.734  21.516  1.00 94.31           C  
ATOM    343  O   GLN A  46      -0.285 -12.375  18.391  1.00 94.31           O  
ATOM    344  CG  GLN A  46      -0.399 -11.461  22.844  1.00 94.31           C  
ATOM    345  CD  GLN A  46      -1.085 -12.117  24.031  1.00 94.31           C  
ATOM    346  NE2 GLN A  46      -0.746 -11.672  25.234  1.00 94.31           N  
ATOM    347  OE1 GLN A  46      -1.915 -13.016  23.859  1.00 94.31           O  
ATOM    348  N   GLY A  47      -2.250 -11.234  18.688  1.00 94.38           N  
ATOM    349  CA  GLY A  47      -2.803 -11.727  17.438  1.00 94.38           C  
ATOM    350  C   GLY A  47      -2.018 -11.273  16.219  1.00 94.38           C  
ATOM    351  O   GLY A  47      -1.743 -12.070  15.320  1.00 94.38           O  
ATOM    352  N   ALA A  48      -1.682 -10.008  16.234  1.00 94.94           N  
ATOM    353  CA  ALA A  48      -0.921  -9.445  15.117  1.00 94.94           C  
ATOM    354  C   ALA A  48       0.443 -10.117  14.992  1.00 94.94           C  
ATOM    355  CB  ALA A  48      -0.752  -7.941  15.289  1.00 94.94           C  
ATOM    356  O   ALA A  48       0.859 -10.492  13.898  1.00 94.94           O  
ATOM    357  N   ALA A  49       1.150 -10.305  16.078  1.00 94.25           N  
ATOM    358  CA  ALA A  49       2.467 -10.945  16.094  1.00 94.25           C  
ATOM    359  C   ALA A  49       2.383 -12.391  15.617  1.00 94.25           C  
ATOM    360  CB  ALA A  49       3.074 -10.883  17.500  1.00 94.25           C  
ATOM    361  O   ALA A  49       3.230 -12.844  14.844  1.00 94.25           O  
ATOM    362  N   ALA A  50       1.421 -13.055  16.078  1.00 93.88           N  
ATOM    363  CA  ALA A  50       1.240 -14.445  15.688  1.00 93.88           C  
ATOM    364  C   ALA A  50       0.997 -14.578  14.188  1.00 93.88           C  
ATOM    365  CB  ALA A  50       0.084 -15.070  16.469  1.00 93.88           C  
ATOM    366  O   ALA A  50       1.564 -15.453  13.531  1.00 93.88           O  
ATOM    367  N   TYR A  51       0.144 -13.758  13.664  1.00 95.00           N  
ATOM    368  CA  TYR A  51      -0.122 -13.789  12.227  1.00 95.00           C  
ATOM    369  C   TYR A  51       1.149 -13.523  11.430  1.00 95.00           C  
ATOM    370  CB  TYR A  51      -1.193 -12.758  11.859  1.00 95.00           C  
ATOM    371  O   TYR A  51       1.471 -14.258  10.500  1.00 95.00           O  
ATOM    372  CG  TYR A  51      -1.414 -12.617  10.375  1.00 95.00           C  
ATOM    373  CD1 TYR A  51      -0.783 -11.609   9.648  1.00 95.00           C  
ATOM    374  CD2 TYR A  51      -2.254 -13.492   9.688  1.00 95.00           C  
ATOM    375  CE1 TYR A  51      -0.984 -11.477   8.281  1.00 95.00           C  
ATOM    376  CE2 TYR A  51      -2.463 -13.367   8.320  1.00 95.00           C  
ATOM    377  OH  TYR A  51      -2.027 -12.227   6.270  1.00 95.00           O  
ATOM    378  CZ  TYR A  51      -1.824 -12.352   7.625  1.00 95.00           C  
ATOM    379  N   LEU A  52       1.861 -12.438  11.789  1.00 92.69           N  
ATOM    380  CA  LEU A  52       3.057 -12.062  11.039  1.00 92.69           C  
ATOM    381  C   LEU A  52       4.098 -13.180  11.094  1.00 92.69           C  
ATOM    382  CB  LEU A  52       3.650 -10.766  11.594  1.00 92.69           C  
ATOM    383  O   LEU A  52       4.770 -13.453  10.094  1.00 92.69           O  
ATOM    384  CG  LEU A  52       3.033  -9.469  11.078  1.00 92.69           C  
ATOM    385  CD1 LEU A  52       3.748  -8.266  11.688  1.00 92.69           C  
ATOM    386  CD2 LEU A  52       3.090  -9.414   9.555  1.00 92.69           C  
ATOM    387  N   ALA A  53       4.238 -13.828  12.195  1.00 92.94           N  
ATOM    388  CA  ALA A  53       5.195 -14.922  12.336  1.00 92.94           C  
ATOM    389  C   ALA A  53       4.871 -16.062  11.375  1.00 92.94           C  
ATOM    390  CB  ALA A  53       5.211 -15.430  13.773  1.00 92.94           C  
ATOM    391  O   ALA A  53       5.758 -16.578  10.688  1.00 92.94           O  
ATOM    392  N   ARG A  54       3.623 -16.406  11.273  1.00 94.81           N  
ATOM    393  CA  ARG A  54       3.203 -17.484  10.398  1.00 94.81           C  
ATOM    394  C   ARG A  54       3.330 -17.094   8.930  1.00 94.81           C  
ATOM    395  CB  ARG A  54       1.761 -17.906  10.703  1.00 94.81           C  
ATOM    396  O   ARG A  54       3.762 -17.891   8.094  1.00 94.81           O  
ATOM    397  CG  ARG A  54       1.604 -18.688  12.000  1.00 94.81           C  
ATOM    398  CD  ARG A  54       0.174 -19.156  12.203  1.00 94.81           C  
ATOM    399  NE  ARG A  54      -0.010 -19.781  13.516  1.00 94.81           N  
ATOM    400  NH1 ARG A  54      -2.271 -20.156  13.242  1.00 94.81           N  
ATOM    401  NH2 ARG A  54      -1.221 -20.781  15.188  1.00 94.81           N  
ATOM    402  CZ  ARG A  54      -1.167 -20.234  13.977  1.00 94.81           C  
ATOM    403  N   GLN A  55       2.936 -15.867   8.688  1.00 95.19           N  
ATOM    404  CA  GLN A  55       3.023 -15.375   7.312  1.00 95.19           C  
ATOM    405  C   GLN A  55       4.469 -15.367   6.828  1.00 95.19           C  
ATOM    406  CB  GLN A  55       2.420 -13.977   7.203  1.00 95.19           C  
ATOM    407  O   GLN A  55       4.766 -15.836   5.727  1.00 95.19           O  
ATOM    408  CG  GLN A  55       2.455 -13.398   5.797  1.00 95.19           C  
ATOM    409  CD  GLN A  55       1.924 -11.984   5.727  1.00 95.19           C  
ATOM    410  NE2 GLN A  55       0.991 -11.742   4.812  1.00 95.19           N  
ATOM    411  OE1 GLN A  55       2.348 -11.109   6.492  1.00 95.19           O  
ATOM    412  N   TYR A  56       5.379 -14.938   7.617  1.00 93.00           N  
ATOM    413  CA  TYR A  56       6.777 -14.805   7.223  1.00 93.00           C  
ATOM    414  C   TYR A  56       7.441 -16.172   7.098  1.00 93.00           C  
ATOM    415  CB  TYR A  56       7.543 -13.945   8.227  1.00 93.00           C  
ATOM    416  O   TYR A  56       8.359 -16.359   6.297  1.00 93.00           O  
ATOM    417  CG  TYR A  56       7.352 -12.461   8.023  1.00 93.00           C  
ATOM    418  CD1 TYR A  56       6.891 -11.961   6.809  1.00 93.00           C  
ATOM    419  CD2 TYR A  56       7.633 -11.562   9.047  1.00 93.00           C  
ATOM    420  CE1 TYR A  56       6.719 -10.594   6.617  1.00 93.00           C  
ATOM    421  CE2 TYR A  56       7.461 -10.188   8.859  1.00 93.00           C  
ATOM    422  OH  TYR A  56       6.832  -8.367   7.461  1.00 93.00           O  
ATOM    423  CZ  TYR A  56       7.004  -9.719   7.648  1.00 93.00           C  
ATOM    424  N   LYS A  57       6.980 -17.062   7.879  1.00 94.44           N  
ATOM    425  CA  LYS A  57       7.488 -18.422   7.738  1.00 94.44           C  
ATOM    426  C   LYS A  57       7.156 -18.984   6.363  1.00 94.44           C  
ATOM    427  CB  LYS A  57       6.918 -19.328   8.836  1.00 94.44           C  
ATOM    428  O   LYS A  57       8.008 -19.609   5.719  1.00 94.44           O  
ATOM    429  CG  LYS A  57       7.512 -20.719   8.852  1.00 94.44           C  
ATOM    430  CD  LYS A  57       6.945 -21.547   9.992  1.00 94.44           C  
ATOM    431  CE  LYS A  57       7.496 -22.969   9.984  1.00 94.44           C  
ATOM    432  NZ  LYS A  57       6.957 -23.781  11.109  1.00 94.44           N  
ATOM    433  N   THR A  58       5.941 -18.750   5.957  1.00 93.44           N  
ATOM    434  CA  THR A  58       5.512 -19.219   4.645  1.00 93.44           C  
ATOM    435  C   THR A  58       6.273 -18.516   3.535  1.00 93.44           C  
ATOM    436  CB  THR A  58       3.998 -19.016   4.449  1.00 93.44           C  
ATOM    437  O   THR A  58       6.766 -19.141   2.602  1.00 93.44           O  
ATOM    438  CG2 THR A  58       3.545 -19.531   3.088  1.00 93.44           C  
ATOM    439  OG1 THR A  58       3.285 -19.719   5.477  1.00 93.44           O  
ATOM    440  N   ILE A  59       6.406 -17.250   3.686  1.00 94.81           N  
ATOM    441  CA  ILE A  59       7.109 -16.453   2.689  1.00 94.81           C  
ATOM    442  C   ILE A  59       8.578 -16.891   2.627  1.00 94.81           C  
ATOM    443  CB  ILE A  59       7.008 -14.945   2.998  1.00 94.81           C  
ATOM    444  O   ILE A  59       9.164 -16.953   1.546  1.00 94.81           O  
ATOM    445  CG1 ILE A  59       5.547 -14.484   2.928  1.00 94.81           C  
ATOM    446  CG2 ILE A  59       7.887 -14.141   2.039  1.00 94.81           C  
ATOM    447  CD1 ILE A  59       5.328 -13.055   3.389  1.00 94.81           C  
ATOM    448  N   ALA A  60       9.188 -17.203   3.740  1.00 95.19           N  
ATOM    449  CA  ALA A  60      10.586 -17.609   3.814  1.00 95.19           C  
ATOM    450  C   ALA A  60      10.836 -18.875   2.992  1.00 95.19           C  
ATOM    451  CB  ALA A  60      11.000 -17.828   5.266  1.00 95.19           C  
ATOM    452  O   ALA A  60      11.844 -18.984   2.299  1.00 95.19           O  
ATOM    453  N   VAL A  61       9.898 -19.734   3.064  1.00 95.56           N  
ATOM    454  CA  VAL A  61      10.031 -20.969   2.311  1.00 95.56           C  
ATOM    455  C   VAL A  61      10.055 -20.672   0.814  1.00 95.56           C  
ATOM    456  CB  VAL A  61       8.883 -21.953   2.635  1.00 95.56           C  
ATOM    457  O   VAL A  61      10.961 -21.109   0.101  1.00 95.56           O  
ATOM    458  CG1 VAL A  61       8.945 -23.172   1.712  1.00 95.56           C  
ATOM    459  CG2 VAL A  61       8.953 -22.391   4.098  1.00 95.56           C  
ATOM    460  N   VAL A  62       9.086 -19.906   0.369  1.00 95.25           N  
ATOM    461  CA  VAL A  62       9.023 -19.516  -1.039  1.00 95.25           C  
ATOM    462  C   VAL A  62      10.250 -18.688  -1.412  1.00 95.25           C  
ATOM    463  CB  VAL A  62       7.730 -18.734  -1.354  1.00 95.25           C  
ATOM    464  O   VAL A  62      10.852 -18.906  -2.467  1.00 95.25           O  
ATOM    465  CG1 VAL A  62       7.719 -18.281  -2.811  1.00 95.25           C  
ATOM    466  CG2 VAL A  62       6.500 -19.578  -1.050  1.00 95.25           C  
ATOM    467  N   GLY A  63      10.648 -17.812  -0.590  1.00 96.94           N  
ATOM    468  CA  GLY A  63      11.805 -16.953  -0.808  1.00 96.94           C  
ATOM    469  C   GLY A  63      13.094 -17.734  -0.980  1.00 96.94           C  
ATOM    470  O   GLY A  63      13.898 -17.422  -1.863  1.00 96.94           O  
ATOM    471  N   ILE A  64      13.305 -18.766  -0.164  1.00 97.62           N  
ATOM    472  CA  ILE A  64      14.516 -19.562  -0.223  1.00 97.62           C  
ATOM    473  C   ILE A  64      14.578 -20.312  -1.557  1.00 97.62           C  
ATOM    474  CB  ILE A  64      14.586 -20.562   0.951  1.00 97.62           C  
ATOM    475  O   ILE A  64      15.625 -20.344  -2.205  1.00 97.62           O  
ATOM    476  CG1 ILE A  64      14.875 -19.828   2.266  1.00 97.62           C  
ATOM    477  CG2 ILE A  64      15.648 -21.641   0.683  1.00 97.62           C  
ATOM    478  CD1 ILE A  64      14.734 -20.703   3.506  1.00 97.62           C  
ATOM    479  N   VAL A  65      13.508 -20.812  -1.928  1.00 96.75           N  
ATOM    480  CA  VAL A  65      13.445 -21.516  -3.201  1.00 96.75           C  
ATOM    481  C   VAL A  65      13.781 -20.562  -4.344  1.00 96.75           C  
ATOM    482  CB  VAL A  65      12.047 -22.156  -3.430  1.00 96.75           C  
ATOM    483  O   VAL A  65      14.617 -20.875  -5.195  1.00 96.75           O  
ATOM    484  CG1 VAL A  65      11.930 -22.703  -4.848  1.00 96.75           C  
ATOM    485  CG2 VAL A  65      11.781 -23.250  -2.402  1.00 96.75           C  
ATOM    486  N   LEU A  66      13.242 -19.406  -4.352  1.00 96.88           N  
ATOM    487  CA  LEU A  66      13.484 -18.438  -5.410  1.00 96.88           C  
ATOM    488  C   LEU A  66      14.922 -17.922  -5.359  1.00 96.88           C  
ATOM    489  CB  LEU A  66      12.508 -17.266  -5.289  1.00 96.88           C  
ATOM    490  O   LEU A  66      15.539 -17.688  -6.398  1.00 96.88           O  
ATOM    491  CG  LEU A  66      11.062 -17.531  -5.684  1.00 96.88           C  
ATOM    492  CD1 LEU A  66      10.188 -16.328  -5.398  1.00 96.88           C  
ATOM    493  CD2 LEU A  66      10.977 -17.938  -7.156  1.00 96.88           C  
ATOM    494  N   ALA A  67      15.438 -17.766  -4.148  1.00 97.94           N  
ATOM    495  CA  ALA A  67      16.828 -17.328  -4.012  1.00 97.94           C  
ATOM    496  C   ALA A  67      17.781 -18.328  -4.648  1.00 97.94           C  
ATOM    497  CB  ALA A  67      17.172 -17.125  -2.539  1.00 97.94           C  
ATOM    498  O   ALA A  67      18.719 -17.953  -5.352  1.00 97.94           O  
ATOM    499  N   VAL A  68      17.500 -19.594  -4.395  1.00 98.00           N  
ATOM    500  CA  VAL A  68      18.328 -20.656  -4.965  1.00 98.00           C  
ATOM    501  C   VAL A  68      18.203 -20.641  -6.488  1.00 98.00           C  
ATOM    502  CB  VAL A  68      17.922 -22.047  -4.418  1.00 98.00           C  
ATOM    503  O   VAL A  68      19.219 -20.719  -7.195  1.00 98.00           O  
ATOM    504  CG1 VAL A  68      18.609 -23.156  -5.211  1.00 98.00           C  
ATOM    505  CG2 VAL A  68      18.266 -22.156  -2.934  1.00 98.00           C  
ATOM    506  N   LEU A  69      17.062 -20.422  -6.965  1.00 96.19           N  
ATOM    507  CA  LEU A  69      16.828 -20.391  -8.406  1.00 96.19           C  
ATOM    508  C   LEU A  69      17.547 -19.203  -9.047  1.00 96.19           C  
ATOM    509  CB  LEU A  69      15.336 -20.312  -8.719  1.00 96.19           C  
ATOM    510  O   LEU A  69      18.156 -19.328 -10.109  1.00 96.19           O  
ATOM    511  CG  LEU A  69      14.523 -21.578  -8.414  1.00 96.19           C  
ATOM    512  CD1 LEU A  69      13.047 -21.344  -8.703  1.00 96.19           C  
ATOM    513  CD2 LEU A  69      15.047 -22.766  -9.219  1.00 96.19           C  
ATOM    514  N   ILE A  70      17.484 -18.141  -8.398  1.00 97.00           N  
ATOM    515  CA  ILE A  70      18.172 -16.953  -8.906  1.00 97.00           C  
ATOM    516  C   ILE A  70      19.672 -17.172  -8.906  1.00 97.00           C  
ATOM    517  CB  ILE A  70      17.812 -15.695  -8.078  1.00 97.00           C  
ATOM    518  O   ILE A  70      20.359 -16.844  -9.883  1.00 97.00           O  
ATOM    519  CG1 ILE A  70      16.328 -15.336  -8.266  1.00 97.00           C  
ATOM    520  CG2 ILE A  70      18.719 -14.523  -8.453  1.00 97.00           C  
ATOM    521  CD1 ILE A  70      15.836 -14.250  -7.320  1.00 97.00           C  
ATOM    522  N   ALA A  71      20.203 -17.781  -7.871  1.00 97.31           N  
ATOM    523  CA  ALA A  71      21.641 -18.047  -7.754  1.00 97.31           C  
ATOM    524  C   ALA A  71      22.125 -18.969  -8.859  1.00 97.31           C  
ATOM    525  CB  ALA A  71      21.969 -18.641  -6.383  1.00 97.31           C  
ATOM    526  O   ALA A  71      23.188 -18.750  -9.453  1.00 97.31           O  
ATOM    527  N   VAL A  72      21.266 -19.938  -9.180  1.00 96.69           N  
ATOM    528  CA  VAL A  72      21.656 -20.969 -10.133  1.00 96.69           C  
ATOM    529  C   VAL A  72      21.516 -20.438 -11.555  1.00 96.69           C  
ATOM    530  CB  VAL A  72      20.828 -22.250  -9.953  1.00 96.69           C  
ATOM    531  O   VAL A  72      22.406 -20.625 -12.391  1.00 96.69           O  
ATOM    532  CG1 VAL A  72      21.078 -23.219 -11.109  1.00 96.69           C  
ATOM    533  CG2 VAL A  72      21.156 -22.922  -8.617  1.00 96.69           C  
ATOM    534  N   PHE A  73      20.484 -19.688 -11.859  1.00 94.50           N  
ATOM    535  CA  PHE A  73      20.156 -19.359 -13.242  1.00 94.50           C  
ATOM    536  C   PHE A  73      20.609 -17.938 -13.578  1.00 94.50           C  
ATOM    537  CB  PHE A  73      18.641 -19.500 -13.492  1.00 94.50           C  
ATOM    538  O   PHE A  73      20.734 -17.594 -14.758  1.00 94.50           O  
ATOM    539  CG  PHE A  73      18.156 -20.922 -13.516  1.00 94.50           C  
ATOM    540  CD1 PHE A  73      18.375 -21.719 -14.633  1.00 94.50           C  
ATOM    541  CD2 PHE A  73      17.484 -21.453 -12.422  1.00 94.50           C  
ATOM    542  CE1 PHE A  73      17.938 -23.047 -14.656  1.00 94.50           C  
ATOM    543  CE2 PHE A  73      17.047 -22.766 -12.445  1.00 94.50           C  
ATOM    544  CZ  PHE A  73      17.266 -23.562 -13.562  1.00 94.50           C  
ATOM    545  N   LEU A  74      20.828 -17.094 -12.578  1.00 93.50           N  
ATOM    546  CA  LEU A  74      21.328 -15.742 -12.820  1.00 93.50           C  
ATOM    547  C   LEU A  74      22.703 -15.547 -12.195  1.00 93.50           C  
ATOM    548  CB  LEU A  74      20.359 -14.703 -12.258  1.00 93.50           C  
ATOM    549  O   LEU A  74      23.734 -15.781 -12.852  1.00 93.50           O  
ATOM    550  CG  LEU A  74      18.953 -14.688 -12.867  1.00 93.50           C  
ATOM    551  CD1 LEU A  74      18.125 -13.570 -12.250  1.00 93.50           C  
ATOM    552  CD2 LEU A  74      19.031 -14.523 -14.383  1.00 93.50           C  
ATOM    553  N   ASP A  75      22.859 -15.273 -10.969  1.00 94.62           N  
ATOM    554  CA  ASP A  75      24.141 -15.188 -10.289  1.00 94.62           C  
ATOM    555  C   ASP A  75      23.953 -14.977  -8.781  1.00 94.62           C  
ATOM    556  CB  ASP A  75      24.984 -14.055 -10.875  1.00 94.62           C  
ATOM    557  O   ASP A  75      22.859 -14.664  -8.328  1.00 94.62           O  
ATOM    558  CG  ASP A  75      24.312 -12.695 -10.766  1.00 94.62           C  
ATOM    559  OD1 ASP A  75      24.156 -12.180  -9.641  1.00 94.62           O  
ATOM    560  OD2 ASP A  75      23.938 -12.133 -11.820  1.00 94.62           O  
ATOM    561  N   LEU A  76      25.047 -15.227  -8.062  1.00 96.94           N  
ATOM    562  CA  LEU A  76      25.031 -15.188  -6.602  1.00 96.94           C  
ATOM    563  C   LEU A  76      24.766 -13.773  -6.098  1.00 96.94           C  
ATOM    564  CB  LEU A  76      26.344 -15.711  -6.027  1.00 96.94           C  
ATOM    565  O   LEU A  76      24.031 -13.586  -5.125  1.00 96.94           O  
ATOM    566  CG  LEU A  76      26.438 -15.781  -4.504  1.00 96.94           C  
ATOM    567  CD1 LEU A  76      25.344 -16.688  -3.945  1.00 96.94           C  
ATOM    568  CD2 LEU A  76      27.812 -16.281  -4.074  1.00 96.94           C  
ATOM    569  N   THR A  77      25.266 -12.828  -6.785  1.00 96.44           N  
ATOM    570  CA  THR A  77      25.125 -11.438  -6.352  1.00 96.44           C  
ATOM    571  C   THR A  77      23.672 -11.000  -6.438  1.00 96.44           C  
ATOM    572  CB  THR A  77      26.000 -10.492  -7.199  1.00 96.44           C  
ATOM    573  O   THR A  77      23.172 -10.312  -5.539  1.00 96.44           O  
ATOM    574  CG2 THR A  77      25.953  -9.070  -6.656  1.00 96.44           C  
ATOM    575  OG1 THR A  77      27.359 -10.961  -7.176  1.00 96.44           O  
ATOM    576  N   SER A  78      22.984 -11.359  -7.508  1.00 96.81           N  
ATOM    577  CA  SER A  78      21.562 -11.062  -7.652  1.00 96.81           C  
ATOM    578  C   SER A  78      20.750 -11.758  -6.562  1.00 96.81           C  
ATOM    579  CB  SER A  78      21.062 -11.500  -9.031  1.00 96.81           C  
ATOM    580  O   SER A  78      19.766 -11.188  -6.059  1.00 96.81           O  
ATOM    581  OG  SER A  78      21.688 -10.734 -10.055  1.00 96.81           O  
ATOM    582  N   ALA A  79      21.125 -12.977  -6.230  1.00 98.12           N  
ATOM    583  CA  ALA A  79      20.469 -13.719  -5.164  1.00 98.12           C  
ATOM    584  C   ALA A  79      20.625 -13.016  -3.822  1.00 98.12           C  
ATOM    585  CB  ALA A  79      21.016 -15.141  -5.086  1.00 98.12           C  
ATOM    586  O   ALA A  79      19.672 -12.938  -3.039  1.00 98.12           O  
ATOM    587  N   ILE A  80      21.812 -12.484  -3.631  1.00 97.94           N  
ATOM    588  CA  ILE A  80      22.078 -11.727  -2.408  1.00 97.94           C  
ATOM    589  C   ILE A  80      21.188 -10.484  -2.381  1.00 97.94           C  
ATOM    590  CB  ILE A  80      23.562 -11.328  -2.289  1.00 97.94           C  
ATOM    591  O   ILE A  80      20.594 -10.156  -1.349  1.00 97.94           O  
ATOM    592  CG1 ILE A  80      24.422 -12.578  -2.070  1.00 97.94           C  
ATOM    593  CG2 ILE A  80      23.766 -10.320  -1.156  1.00 97.94           C  
ATOM    594  CD1 ILE A  80      25.922 -12.305  -2.158  1.00 97.94           C  
ATOM    595  N   GLY A  81      21.172  -9.781  -3.514  1.00 98.25           N  
ATOM    596  CA  GLY A  81      20.281  -8.641  -3.607  1.00 98.25           C  
ATOM    597  C   GLY A  81      18.828  -8.992  -3.311  1.00 98.25           C  
ATOM    598  O   GLY A  81      18.125  -8.242  -2.625  1.00 98.25           O  
ATOM    599  N   PHE A  82      18.391 -10.109  -3.805  1.00 98.38           N  
ATOM    600  CA  PHE A  82      17.047 -10.617  -3.564  1.00 98.38           C  
ATOM    601  C   PHE A  82      16.781 -10.758  -2.070  1.00 98.38           C  
ATOM    602  CB  PHE A  82      16.859 -11.969  -4.262  1.00 98.38           C  
ATOM    603  O   PHE A  82      15.750 -10.297  -1.574  1.00 98.38           O  
ATOM    604  CG  PHE A  82      15.562 -12.656  -3.906  1.00 98.38           C  
ATOM    605  CD1 PHE A  82      15.508 -13.570  -2.861  1.00 98.38           C  
ATOM    606  CD2 PHE A  82      14.398 -12.383  -4.617  1.00 98.38           C  
ATOM    607  CE1 PHE A  82      14.312 -14.203  -2.531  1.00 98.38           C  
ATOM    608  CE2 PHE A  82      13.203 -13.016  -4.293  1.00 98.38           C  
ATOM    609  CZ  PHE A  82      13.164 -13.930  -3.250  1.00 98.38           C  
ATOM    610  N   VAL A  83      17.688 -11.328  -1.374  1.00 98.44           N  
ATOM    611  CA  VAL A  83      17.531 -11.586   0.054  1.00 98.44           C  
ATOM    612  C   VAL A  83      17.516 -10.266   0.818  1.00 98.44           C  
ATOM    613  CB  VAL A  83      18.656 -12.500   0.593  1.00 98.44           C  
ATOM    614  O   VAL A  83      16.688 -10.055   1.707  1.00 98.44           O  
ATOM    615  CG1 VAL A  83      18.578 -12.602   2.115  1.00 98.44           C  
ATOM    616  CG2 VAL A  83      18.547 -13.891  -0.042  1.00 98.44           C  
ATOM    617  N   ILE A  84      18.359  -9.375   0.429  1.00 98.50           N  
ATOM    618  CA  ILE A  84      18.438  -8.086   1.099  1.00 98.50           C  
ATOM    619  C   ILE A  84      17.109  -7.336   0.919  1.00 98.50           C  
ATOM    620  CB  ILE A  84      19.609  -7.234   0.563  1.00 98.50           C  
ATOM    621  O   ILE A  84      16.547  -6.816   1.886  1.00 98.50           O  
ATOM    622  CG1 ILE A  84      20.953  -7.895   0.914  1.00 98.50           C  
ATOM    623  CG2 ILE A  84      19.531  -5.809   1.116  1.00 98.50           C  
ATOM    624  CD1 ILE A  84      22.156  -7.203   0.298  1.00 98.50           C  
ATOM    625  N   GLY A  85      16.703  -7.266  -0.343  1.00 98.38           N  
ATOM    626  CA  GLY A  85      15.438  -6.617  -0.608  1.00 98.38           C  
ATOM    627  C   GLY A  85      14.289  -7.219   0.178  1.00 98.38           C  
ATOM    628  O   GLY A  85      13.461  -6.492   0.738  1.00 98.38           O  
ATOM    629  N   ALA A  86      14.250  -8.539   0.285  1.00 98.19           N  
ATOM    630  CA  ALA A  86      13.203  -9.250   1.009  1.00 98.19           C  
ATOM    631  C   ALA A  86      13.250  -8.938   2.500  1.00 98.19           C  
ATOM    632  CB  ALA A  86      13.328 -10.758   0.783  1.00 98.19           C  
ATOM    633  O   ALA A  86      12.219  -8.648   3.115  1.00 98.19           O  
ATOM    634  N   VAL A  87      14.406  -8.891   3.031  1.00 98.25           N  
ATOM    635  CA  VAL A  87      14.586  -8.680   4.465  1.00 98.25           C  
ATOM    636  C   VAL A  87      14.188  -7.250   4.832  1.00 98.25           C  
ATOM    637  CB  VAL A  87      16.047  -8.953   4.895  1.00 98.25           C  
ATOM    638  O   VAL A  87      13.453  -7.035   5.793  1.00 98.25           O  
ATOM    639  CG1 VAL A  87      16.312  -8.391   6.293  1.00 98.25           C  
ATOM    640  CG2 VAL A  87      16.344 -10.445   4.855  1.00 98.25           C  
ATOM    641  N   LEU A  88      14.617  -6.316   4.082  1.00 98.44           N  
ATOM    642  CA  LEU A  88      14.336  -4.922   4.395  1.00 98.44           C  
ATOM    643  C   LEU A  88      12.852  -4.617   4.234  1.00 98.44           C  
ATOM    644  CB  LEU A  88      15.156  -3.994   3.490  1.00 98.44           C  
ATOM    645  O   LEU A  88      12.273  -3.891   5.043  1.00 98.44           O  
ATOM    646  CG  LEU A  88      16.672  -3.977   3.732  1.00 98.44           C  
ATOM    647  CD1 LEU A  88      17.344  -3.018   2.762  1.00 98.44           C  
ATOM    648  CD2 LEU A  88      16.969  -3.594   5.176  1.00 98.44           C  
ATOM    649  N   SER A  89      12.266  -5.129   3.133  1.00 97.81           N  
ATOM    650  CA  SER A  89      10.828  -4.961   2.947  1.00 97.81           C  
ATOM    651  C   SER A  89      10.047  -5.574   4.102  1.00 97.81           C  
ATOM    652  CB  SER A  89      10.383  -5.586   1.625  1.00 97.81           C  
ATOM    653  O   SER A  89       9.125  -4.957   4.633  1.00 97.81           O  
ATOM    654  OG  SER A  89       8.992  -5.410   1.431  1.00 97.81           O  
ATOM    655  N   GLY A  90      10.438  -6.770   4.453  1.00 97.00           N  
ATOM    656  CA  GLY A  90       9.828  -7.430   5.598  1.00 97.00           C  
ATOM    657  C   GLY A  90      10.008  -6.664   6.895  1.00 97.00           C  
ATOM    658  O   GLY A  90       9.070  -6.559   7.691  1.00 97.00           O  
ATOM    659  N   ALA A  91      11.195  -6.121   7.086  1.00 96.75           N  
ATOM    660  CA  ALA A  91      11.484  -5.352   8.297  1.00 96.75           C  
ATOM    661  C   ALA A  91      10.562  -4.145   8.406  1.00 96.75           C  
ATOM    662  CB  ALA A  91      12.945  -4.906   8.297  1.00 96.75           C  
ATOM    663  O   ALA A  91      10.062  -3.838   9.492  1.00 96.75           O  
ATOM    664  N   CYS A  92      10.281  -3.479   7.324  1.00 95.31           N  
ATOM    665  CA  CYS A  92       9.391  -2.326   7.332  1.00 95.31           C  
ATOM    666  C   CYS A  92       7.988  -2.727   7.781  1.00 95.31           C  
ATOM    667  CB  CYS A  92       9.328  -1.683   5.949  1.00 95.31           C  
ATOM    668  O   CYS A  92       7.371  -2.035   8.594  1.00 95.31           O  
ATOM    669  SG  CYS A  92      10.828  -0.769   5.504  1.00 95.31           S  
ATOM    670  N   GLY A  93       7.543  -3.855   7.227  1.00 93.75           N  
ATOM    671  CA  GLY A  93       6.234  -4.344   7.629  1.00 93.75           C  
ATOM    672  C   GLY A  93       6.176  -4.758   9.086  1.00 93.75           C  
ATOM    673  O   GLY A  93       5.250  -4.375   9.812  1.00 93.75           O  
ATOM    674  N   PHE A  94       7.168  -5.391   9.562  1.00 94.38           N  
ATOM    675  CA  PHE A  94       7.223  -5.922  10.922  1.00 94.38           C  
ATOM    676  C   PHE A  94       7.352  -4.797  11.938  1.00 94.38           C  
ATOM    677  CB  PHE A  94       8.391  -6.898  11.070  1.00 94.38           C  
ATOM    678  O   PHE A  94       6.566  -4.723  12.891  1.00 94.38           O  
ATOM    679  CG  PHE A  94       8.492  -7.523  12.430  1.00 94.38           C  
ATOM    680  CD1 PHE A  94       9.320  -6.973  13.406  1.00 94.38           C  
ATOM    681  CD2 PHE A  94       7.766  -8.664  12.742  1.00 94.38           C  
ATOM    682  CE1 PHE A  94       9.414  -7.547  14.672  1.00 94.38           C  
ATOM    683  CE2 PHE A  94       7.855  -9.242  14.008  1.00 94.38           C  
ATOM    684  CZ  PHE A  94       8.680  -8.688  14.969  1.00 94.38           C  
ATOM    685  N   ILE A  95       8.328  -3.951  11.758  1.00 94.25           N  
ATOM    686  CA  ILE A  95       8.578  -2.863  12.703  1.00 94.25           C  
ATOM    687  C   ILE A  95       7.402  -1.887  12.680  1.00 94.25           C  
ATOM    688  CB  ILE A  95       9.891  -2.125  12.375  1.00 94.25           C  
ATOM    689  O   ILE A  95       6.926  -1.462  13.742  1.00 94.25           O  
ATOM    690  CG1 ILE A  95      11.086  -3.084  12.484  1.00 94.25           C  
ATOM    691  CG2 ILE A  95      10.078  -0.914  13.289  1.00 94.25           C  
ATOM    692  CD1 ILE A  95      12.406  -2.486  12.023  1.00 94.25           C  
ATOM    693  N   GLY A  96       6.949  -1.531  11.453  1.00 91.88           N  
ATOM    694  CA  GLY A  96       5.816  -0.628  11.320  1.00 91.88           C  
ATOM    695  C   GLY A  96       4.586  -1.105  12.062  1.00 91.88           C  
ATOM    696  O   GLY A  96       3.941  -0.330  12.773  1.00 91.88           O  
ATOM    697  N   MET A  97       4.262  -2.352  11.938  1.00 93.31           N  
ATOM    698  CA  MET A  97       3.104  -2.938  12.602  1.00 93.31           C  
ATOM    699  C   MET A  97       3.273  -2.906  14.117  1.00 93.31           C  
ATOM    700  CB  MET A  97       2.881  -4.375  12.133  1.00 93.31           C  
ATOM    701  O   MET A  97       2.340  -2.561  14.844  1.00 93.31           O  
ATOM    702  CG  MET A  97       1.752  -5.090  12.852  1.00 93.31           C  
ATOM    703  SD  MET A  97       1.913  -6.918  12.781  1.00 93.31           S  
ATOM    704  CE  MET A  97       3.451  -7.141  13.719  1.00 93.31           C  
ATOM    705  N   ASN A  98       4.422  -3.250  14.617  1.00 93.00           N  
ATOM    706  CA  ASN A  98       4.672  -3.281  16.062  1.00 93.00           C  
ATOM    707  C   ASN A  98       4.500  -1.900  16.688  1.00 93.00           C  
ATOM    708  CB  ASN A  98       6.070  -3.828  16.344  1.00 93.00           C  
ATOM    709  O   ASN A  98       3.949  -1.775  17.781  1.00 93.00           O  
ATOM    710  CG  ASN A  98       6.102  -5.344  16.406  1.00 93.00           C  
ATOM    711  ND2 ASN A  98       6.602  -5.969  15.352  1.00 93.00           N  
ATOM    712  OD1 ASN A  98       5.680  -5.945  17.406  1.00 93.00           O  
ATOM    713  N   VAL A  99       4.898  -0.944  15.992  1.00 93.00           N  
ATOM    714  CA  VAL A  99       4.746   0.419  16.500  1.00 93.00           C  
ATOM    715  C   VAL A  99       3.281   0.838  16.422  1.00 93.00           C  
ATOM    716  CB  VAL A  99       5.625   1.413  15.703  1.00 93.00           C  
ATOM    717  O   VAL A  99       2.756   1.440  17.359  1.00 93.00           O  
ATOM    718  CG1 VAL A  99       5.305   2.854  16.094  1.00 93.00           C  
ATOM    719  CG2 VAL A  99       7.105   1.113  15.922  1.00 93.00           C  
ATOM    720  N   SER A 100       2.639   0.548  15.352  1.00 93.38           N  
ATOM    721  CA  SER A 100       1.241   0.924  15.164  1.00 93.38           C  
ATOM    722  C   SER A 100       0.351   0.296  16.234  1.00 93.38           C  
ATOM    723  CB  SER A 100       0.757   0.509  13.773  1.00 93.38           C  
ATOM    724  O   SER A 100      -0.554   0.949  16.750  1.00 93.38           O  
ATOM    725  OG  SER A 100       1.448   1.226  12.766  1.00 93.38           O  
ATOM    726  N   VAL A 101       0.648  -0.917  16.547  1.00 94.56           N  
ATOM    727  CA  VAL A 101      -0.158  -1.625  17.531  1.00 94.56           C  
ATOM    728  C   VAL A 101      -0.034  -0.937  18.891  1.00 94.56           C  
ATOM    729  CB  VAL A 101       0.259  -3.109  17.641  1.00 94.56           C  
ATOM    730  O   VAL A 101      -1.023  -0.791  19.609  1.00 94.56           O  
ATOM    731  CG1 VAL A 101      -0.463  -3.783  18.812  1.00 94.56           C  
ATOM    732  CG2 VAL A 101      -0.026  -3.846  16.344  1.00 94.56           C  
ATOM    733  N   ARG A 102       1.132  -0.488  19.188  1.00 95.81           N  
ATOM    734  CA  ARG A 102       1.357   0.200  20.453  1.00 95.81           C  
ATOM    735  C   ARG A 102       0.742   1.596  20.438  1.00 95.81           C  
ATOM    736  CB  ARG A 102       2.855   0.292  20.750  1.00 95.81           C  
ATOM    737  O   ARG A 102       0.295   2.096  21.469  1.00 95.81           O  
ATOM    738  CG  ARG A 102       3.516  -1.054  21.000  1.00 95.81           C  
ATOM    739  CD  ARG A 102       5.023  -0.921  21.156  1.00 95.81           C  
ATOM    740  NE  ARG A 102       5.664  -2.223  21.328  1.00 95.81           N  
ATOM    741  NH1 ARG A 102       7.824  -1.410  21.172  1.00 95.81           N  
ATOM    742  NH2 ARG A 102       7.457  -3.650  21.500  1.00 95.81           N  
ATOM    743  CZ  ARG A 102       6.980  -2.424  21.328  1.00 95.81           C  
ATOM    744  N   ALA A 103       0.692   2.164  19.312  1.00 97.50           N  
ATOM    745  CA  ALA A 103       0.156   3.516  19.172  1.00 97.50           C  
ATOM    746  C   ALA A 103      -1.367   3.514  19.266  1.00 97.50           C  
ATOM    747  CB  ALA A 103       0.601   4.125  17.844  1.00 97.50           C  
ATOM    748  O   ALA A 103      -1.973   4.520  19.641  1.00 97.50           O  
ATOM    749  N   ASN A 104      -1.999   2.369  19.047  1.00 97.19           N  
ATOM    750  CA  ASN A 104      -3.455   2.289  19.031  1.00 97.19           C  
ATOM    751  C   ASN A 104      -4.043   2.709  20.375  1.00 97.19           C  
ATOM    752  CB  ASN A 104      -3.914   0.876  18.672  1.00 97.19           C  
ATOM    753  O   ASN A 104      -4.922   3.572  20.438  1.00 97.19           O  
ATOM    754  CG  ASN A 104      -3.562   0.496  17.250  1.00 97.19           C  
ATOM    755  ND2 ASN A 104      -3.631  -0.795  16.953  1.00 97.19           N  
ATOM    756  OD1 ASN A 104      -3.232   1.355  16.422  1.00 97.19           O  
ATOM    757  N   VAL A 105      -3.572   2.041  21.406  1.00 97.69           N  
ATOM    758  CA  VAL A 105      -4.133   2.236  22.734  1.00 97.69           C  
ATOM    759  C   VAL A 105      -3.762   3.625  23.250  1.00 97.69           C  
ATOM    760  CB  VAL A 105      -3.645   1.151  23.719  1.00 97.69           C  
ATOM    761  O   VAL A 105      -4.562   4.277  23.922  1.00 97.69           O  
ATOM    762  CG1 VAL A 105      -2.127   1.225  23.891  1.00 97.69           C  
ATOM    763  CG2 VAL A 105      -4.348   1.300  25.062  1.00 97.69           C  
ATOM    764  N   ARG A 106      -2.713   4.105  22.891  1.00 98.12           N  
ATOM    765  CA  ARG A 106      -2.250   5.422  23.328  1.00 98.12           C  
ATOM    766  C   ARG A 106      -3.018   6.531  22.609  1.00 98.12           C  
ATOM    767  CB  ARG A 106      -0.750   5.574  23.062  1.00 98.12           C  
ATOM    768  O   ARG A 106      -3.248   7.598  23.188  1.00 98.12           O  
ATOM    769  CG  ARG A 106       0.120   4.699  23.953  1.00 98.12           C  
ATOM    770  CD  ARG A 106       1.596   4.828  23.609  1.00 98.12           C  
ATOM    771  NE  ARG A 106       2.438   4.062  24.516  1.00 98.12           N  
ATOM    772  NH1 ARG A 106       1.910   2.006  23.609  1.00 98.12           N  
ATOM    773  NH2 ARG A 106       3.359   2.145  25.391  1.00 98.12           N  
ATOM    774  CZ  ARG A 106       2.566   2.738  24.500  1.00 98.12           C  
ATOM    775  N   THR A 107      -3.334   6.223  21.422  1.00 97.81           N  
ATOM    776  CA  THR A 107      -4.195   7.160  20.719  1.00 97.81           C  
ATOM    777  C   THR A 107      -5.586   7.195  21.344  1.00 97.81           C  
ATOM    778  CB  THR A 107      -4.305   6.793  19.219  1.00 97.81           C  
ATOM    779  O   THR A 107      -6.180   8.266  21.484  1.00 97.81           O  
ATOM    780  CG2 THR A 107      -5.223   7.766  18.484  1.00 97.81           C  
ATOM    781  OG1 THR A 107      -3.004   6.836  18.625  1.00 97.81           O  
ATOM    782  N   ALA A 108      -6.094   6.070  21.719  1.00 97.62           N  
ATOM    783  CA  ALA A 108      -7.383   6.016  22.406  1.00 97.62           C  
ATOM    784  C   ALA A 108      -7.344   6.809  23.703  1.00 97.62           C  
ATOM    785  CB  ALA A 108      -7.781   4.566  22.672  1.00 97.62           C  
ATOM    786  O   ALA A 108      -8.273   7.551  24.016  1.00 97.62           O  
ATOM    787  N   GLN A 109      -6.293   6.660  24.406  1.00 98.06           N  
ATOM    788  CA  GLN A 109      -6.121   7.391  25.672  1.00 98.06           C  
ATOM    789  C   GLN A 109      -5.996   8.891  25.422  1.00 98.06           C  
ATOM    790  CB  GLN A 109      -4.895   6.875  26.422  1.00 98.06           C  
ATOM    791  O   GLN A 109      -6.602   9.695  26.125  1.00 98.06           O  
ATOM    792  CG  GLN A 109      -4.551   7.688  27.656  1.00 98.06           C  
ATOM    793  CD  GLN A 109      -5.656   7.664  28.703  1.00 98.06           C  
ATOM    794  NE2 GLN A 109      -5.539   8.516  29.703  1.00 98.06           N  
ATOM    795  OE1 GLN A 109      -6.609   6.887  28.594  1.00 98.06           O  
ATOM    796  N   ALA A 110      -5.242   9.234  24.438  1.00 97.50           N  
ATOM    797  CA  ALA A 110      -5.059  10.641  24.078  1.00 97.50           C  
ATOM    798  C   ALA A 110      -6.379  11.273  23.656  1.00 97.50           C  
ATOM    799  CB  ALA A 110      -4.023  10.773  22.969  1.00 97.50           C  
ATOM    800  O   ALA A 110      -6.574  12.484  23.797  1.00 97.50           O  
ATOM    801  N   ALA A 111      -7.254  10.477  23.188  1.00 96.62           N  
ATOM    802  CA  ALA A 111      -8.555  10.961  22.734  1.00 96.62           C  
ATOM    803  C   ALA A 111      -9.391  11.469  23.906  1.00 96.62           C  
ATOM    804  CB  ALA A 111      -9.305   9.852  22.000  1.00 96.62           C  
ATOM    805  O   ALA A 111     -10.328  12.258  23.719  1.00 96.62           O  
ATOM    806  N   THR A 112      -9.062  11.102  25.125  1.00 96.31           N  
ATOM    807  CA  THR A 112      -9.766  11.609  26.297  1.00 96.31           C  
ATOM    808  C   THR A 112      -9.414  13.078  26.531  1.00 96.31           C  
ATOM    809  CB  THR A 112      -9.430  10.781  27.547  1.00 96.31           C  
ATOM    810  O   THR A 112     -10.133  13.781  27.234  1.00 96.31           O  
ATOM    811  CG2 THR A 112      -9.703   9.305  27.312  1.00 96.31           C  
ATOM    812  OG1 THR A 112      -8.047  10.961  27.875  1.00 96.31           O  
ATOM    813  N   GLN A 113      -8.367  13.484  25.875  1.00 94.62           N  
ATOM    814  CA  GLN A 113      -7.895  14.859  26.031  1.00 94.62           C  
ATOM    815  C   GLN A 113      -8.273  15.719  24.844  1.00 94.62           C  
ATOM    816  CB  GLN A 113      -6.379  14.883  26.234  1.00 94.62           C  
ATOM    817  O   GLN A 113      -7.992  16.922  24.812  1.00 94.62           O  
ATOM    818  CG  GLN A 113      -5.906  14.109  27.469  1.00 94.62           C  
ATOM    819  CD  GLN A 113      -4.395  14.078  27.594  1.00 94.62           C  
ATOM    820  NE2 GLN A 113      -3.877  13.031  28.234  1.00 94.62           N  
ATOM    821  OE1 GLN A 113      -3.699  14.984  27.125  1.00 94.62           O  
ATOM    822  N   GLY A 114      -8.875  15.141  23.828  1.00 93.62           N  
ATOM    823  CA  GLY A 114      -9.328  15.914  22.672  1.00 93.62           C  
ATOM    824  C   GLY A 114      -8.727  15.438  21.359  1.00 93.62           C  
ATOM    825  O   GLY A 114      -7.871  14.547  21.359  1.00 93.62           O  
ATOM    826  N   ILE A 115      -9.148  16.047  20.234  1.00 94.06           N  
ATOM    827  CA  ILE A 115      -8.820  15.625  18.875  1.00 94.06           C  
ATOM    828  C   ILE A 115      -7.359  15.938  18.578  1.00 94.06           C  
ATOM    829  CB  ILE A 115      -9.742  16.297  17.844  1.00 94.06           C  
ATOM    830  O   ILE A 115      -6.680  15.172  17.891  1.00 94.06           O  
ATOM    831  CG1 ILE A 115      -9.625  15.602  16.484  1.00 94.06           C  
ATOM    832  CG2 ILE A 115      -9.422  17.797  17.719  1.00 94.06           C  
ATOM    833  CD1 ILE A 115     -10.742  15.945  15.508  1.00 94.06           C  
ATOM    834  N   GLY A 116      -6.812  17.031  19.078  1.00 94.75           N  
ATOM    835  CA  GLY A 116      -5.434  17.438  18.828  1.00 94.75           C  
ATOM    836  C   GLY A 116      -4.426  16.406  19.328  1.00 94.75           C  
ATOM    837  O   GLY A 116      -3.658  15.852  18.531  1.00 94.75           O  
ATOM    838  N   PRO A 117      -4.488  16.125  20.656  1.00 95.19           N  
ATOM    839  CA  PRO A 117      -3.545  15.133  21.188  1.00 95.19           C  
ATOM    840  C   PRO A 117      -3.699  13.758  20.547  1.00 95.19           C  
ATOM    841  CB  PRO A 117      -3.895  15.086  22.672  1.00 95.19           C  
ATOM    842  O   PRO A 117      -2.705  13.062  20.328  1.00 95.19           O  
ATOM    843  CG  PRO A 117      -4.449  16.438  22.984  1.00 95.19           C  
ATOM    844  CD  PRO A 117      -5.246  16.906  21.797  1.00 95.19           C  
ATOM    845  N   ALA A 118      -4.934  13.336  20.250  1.00 96.44           N  
ATOM    846  CA  ALA A 118      -5.172  12.047  19.609  1.00 96.44           C  
ATOM    847  C   ALA A 118      -4.562  12.000  18.219  1.00 96.44           C  
ATOM    848  CB  ALA A 118      -6.672  11.758  19.547  1.00 96.44           C  
ATOM    849  O   ALA A 118      -3.912  11.023  17.844  1.00 96.44           O  
ATOM    850  N   LEU A 119      -4.766  13.094  17.484  1.00 96.50           N  
ATOM    851  CA  LEU A 119      -4.184  13.180  16.141  1.00 96.50           C  
ATOM    852  C   LEU A 119      -2.658  13.148  16.219  1.00 96.50           C  
ATOM    853  CB  LEU A 119      -4.648  14.453  15.438  1.00 96.50           C  
ATOM    854  O   LEU A 119      -2.010  12.484  15.398  1.00 96.50           O  
ATOM    855  CG  LEU A 119      -4.008  14.750  14.078  1.00 96.50           C  
ATOM    856  CD1 LEU A 119      -4.363  13.648  13.078  1.00 96.50           C  
ATOM    857  CD2 LEU A 119      -4.453  16.109  13.562  1.00 96.50           C  
ATOM    858  N   ASN A 120      -2.125  13.789  17.156  1.00 96.12           N  
ATOM    859  CA  ASN A 120      -0.678  13.875  17.312  1.00 96.12           C  
ATOM    860  C   ASN A 120      -0.054  12.492  17.516  1.00 96.12           C  
ATOM    861  CB  ASN A 120      -0.316  14.797  18.469  1.00 96.12           C  
ATOM    862  O   ASN A 120       0.915  12.141  16.844  1.00 96.12           O  
ATOM    863  CG  ASN A 120       1.143  15.211  18.469  1.00 96.12           C  
ATOM    864  ND2 ASN A 120       1.676  15.547  19.625  1.00 96.12           N  
ATOM    865  OD1 ASN A 120       1.784  15.234  17.406  1.00 96.12           O  
ATOM    866  N   VAL A 121      -0.636  11.703  18.375  1.00 97.31           N  
ATOM    867  CA  VAL A 121      -0.115  10.367  18.656  1.00 97.31           C  
ATOM    868  C   VAL A 121      -0.309   9.469  17.438  1.00 97.31           C  
ATOM    869  CB  VAL A 121      -0.796   9.734  19.891  1.00 97.31           C  
ATOM    870  O   VAL A 121       0.619   8.773  17.016  1.00 97.31           O  
ATOM    871  CG1 VAL A 121      -0.323   8.297  20.094  1.00 97.31           C  
ATOM    872  CG2 VAL A 121      -0.520  10.578  21.141  1.00 97.31           C  
ATOM    873  N   ALA A 122      -1.444   9.555  16.859  1.00 97.12           N  
ATOM    874  CA  ALA A 122      -1.770   8.695  15.734  1.00 97.12           C  
ATOM    875  C   ALA A 122      -0.868   8.992  14.539  1.00 97.12           C  
ATOM    876  CB  ALA A 122      -3.236   8.852  15.344  1.00 97.12           C  
ATOM    877  O   ALA A 122      -0.309   8.078  13.930  1.00 97.12           O  
ATOM    878  N   PHE A 123      -0.743  10.281  14.219  1.00 97.00           N  
ATOM    879  CA  PHE A 123       0.057  10.656  13.055  1.00 97.00           C  
ATOM    880  C   PHE A 123       1.523  10.305  13.273  1.00 97.00           C  
ATOM    881  CB  PHE A 123      -0.086  12.148  12.766  1.00 97.00           C  
ATOM    882  O   PHE A 123       2.170   9.742  12.383  1.00 97.00           O  
ATOM    883  CG  PHE A 123       0.733  12.625  11.594  1.00 97.00           C  
ATOM    884  CD1 PHE A 123       1.937  13.289  11.797  1.00 97.00           C  
ATOM    885  CD2 PHE A 123       0.298  12.406  10.297  1.00 97.00           C  
ATOM    886  CE1 PHE A 123       2.697  13.727  10.711  1.00 97.00           C  
ATOM    887  CE2 PHE A 123       1.052  12.844   9.211  1.00 97.00           C  
ATOM    888  CZ  PHE A 123       2.250  13.500   9.422  1.00 97.00           C  
ATOM    889  N   LYS A 124       2.070  10.625  14.422  1.00 96.81           N  
ATOM    890  CA  LYS A 124       3.471  10.328  14.711  1.00 96.81           C  
ATOM    891  C   LYS A 124       3.729   8.828  14.711  1.00 96.81           C  
ATOM    892  CB  LYS A 124       3.883  10.930  16.047  1.00 96.81           C  
ATOM    893  O   LYS A 124       4.812   8.375  14.336  1.00 96.81           O  
ATOM    894  CG  LYS A 124       4.066  12.445  16.031  1.00 96.81           C  
ATOM    895  CD  LYS A 124       4.602  12.969  17.344  1.00 96.81           C  
ATOM    896  CE  LYS A 124       4.801  14.477  17.312  1.00 96.81           C  
ATOM    897  NZ  LYS A 124       5.781  14.930  18.344  1.00 96.81           N  
ATOM    898  N   GLY A 125       2.695   8.102  15.234  1.00 96.62           N  
ATOM    899  CA  GLY A 125       2.797   6.660  15.102  1.00 96.62           C  
ATOM    900  C   GLY A 125       2.902   6.199  13.664  1.00 96.62           C  
ATOM    901  O   GLY A 125       3.719   5.332  13.336  1.00 96.62           O  
ATOM    902  N   GLY A 126       2.186   6.805  12.797  1.00 96.00           N  
ATOM    903  CA  GLY A 126       2.246   6.508  11.375  1.00 96.00           C  
ATOM    904  C   GLY A 126       3.529   6.988  10.719  1.00 96.00           C  
ATOM    905  O   GLY A 126       4.062   6.324   9.828  1.00 96.00           O  
ATOM    906  N   ALA A 127       4.023   8.156  11.141  1.00 96.75           N  
ATOM    907  CA  ALA A 127       5.234   8.758  10.586  1.00 96.75           C  
ATOM    908  C   ALA A 127       6.434   7.824  10.742  1.00 96.75           C  
ATOM    909  CB  ALA A 127       5.520  10.102  11.258  1.00 96.75           C  
ATOM    910  O   ALA A 127       7.336   7.816   9.906  1.00 96.75           O  
ATOM    911  N   ILE A 128       6.449   7.043  11.828  1.00 96.19           N  
ATOM    912  CA  ILE A 128       7.523   6.082  12.047  1.00 96.19           C  
ATOM    913  C   ILE A 128       7.578   5.094  10.883  1.00 96.19           C  
ATOM    914  CB  ILE A 128       7.340   5.324  13.383  1.00 96.19           C  
ATOM    915  O   ILE A 128       8.641   4.875  10.297  1.00 96.19           O  
ATOM    916  CG1 ILE A 128       7.375   6.305  14.562  1.00 96.19           C  
ATOM    917  CG2 ILE A 128       8.406   4.238  13.539  1.00 96.19           C  
ATOM    918  CD1 ILE A 128       6.953   5.695  15.891  1.00 96.19           C  
ATOM    919  N   THR A 129       6.430   4.555  10.562  1.00 95.88           N  
ATOM    920  CA  THR A 129       6.348   3.611   9.453  1.00 95.88           C  
ATOM    921  C   THR A 129       6.781   4.273   8.148  1.00 95.88           C  
ATOM    922  CB  THR A 129       4.926   3.049   9.305  1.00 95.88           C  
ATOM    923  O   THR A 129       7.574   3.705   7.395  1.00 95.88           O  
ATOM    924  CG2 THR A 129       4.852   2.033   8.164  1.00 95.88           C  
ATOM    925  OG1 THR A 129       4.535   2.412  10.523  1.00 95.88           O  
ATOM    926  N   GLY A 130       6.285   5.477   7.902  1.00 96.56           N  
ATOM    927  CA  GLY A 130       6.645   6.203   6.695  1.00 96.56           C  
ATOM    928  C   GLY A 130       8.133   6.441   6.559  1.00 96.56           C  
ATOM    929  O   GLY A 130       8.711   6.195   5.496  1.00 96.56           O  
ATOM    930  N   MET A 131       8.820   6.895   7.590  1.00 97.50           N  
ATOM    931  CA  MET A 131      10.242   7.195   7.566  1.00 97.50           C  
ATOM    932  C   MET A 131      11.070   5.918   7.449  1.00 97.50           C  
ATOM    933  CB  MET A 131      10.656   7.969   8.820  1.00 97.50           C  
ATOM    934  O   MET A 131      12.133   5.914   6.824  1.00 97.50           O  
ATOM    935  CG  MET A 131      10.102   9.383   8.875  1.00 97.50           C  
ATOM    936  SD  MET A 131      10.570  10.375   7.398  1.00 97.50           S  
ATOM    937  CE  MET A 131       8.961  11.094   6.973  1.00 97.50           C  
ATOM    938  N   LEU A 132      10.586   4.891   8.062  1.00 96.81           N  
ATOM    939  CA  LEU A 132      11.273   3.609   7.941  1.00 96.81           C  
ATOM    940  C   LEU A 132      11.242   3.107   6.500  1.00 96.81           C  
ATOM    941  CB  LEU A 132      10.633   2.572   8.867  1.00 96.81           C  
ATOM    942  O   LEU A 132      12.250   2.613   5.988  1.00 96.81           O  
ATOM    943  CG  LEU A 132      11.016   2.652  10.344  1.00 96.81           C  
ATOM    944  CD1 LEU A 132      10.188   1.669  11.164  1.00 96.81           C  
ATOM    945  CD2 LEU A 132      12.508   2.385  10.523  1.00 96.81           C  
ATOM    946  N   VAL A 133      10.102   3.260   5.816  1.00 97.56           N  
ATOM    947  CA  VAL A 133       9.953   2.805   4.438  1.00 97.56           C  
ATOM    948  C   VAL A 133      10.945   3.537   3.543  1.00 97.56           C  
ATOM    949  CB  VAL A 133       8.508   3.021   3.924  1.00 97.56           C  
ATOM    950  O   VAL A 133      11.688   2.906   2.785  1.00 97.56           O  
ATOM    951  CG1 VAL A 133       8.461   2.896   2.402  1.00 97.56           C  
ATOM    952  CG2 VAL A 133       7.555   2.029   4.578  1.00 97.56           C  
ATOM    953  N   VAL A 134      11.000   4.805   3.609  1.00 97.75           N  
ATOM    954  CA  VAL A 134      11.875   5.570   2.727  1.00 97.75           C  
ATOM    955  C   VAL A 134      13.312   5.477   3.217  1.00 97.75           C  
ATOM    956  CB  VAL A 134      11.438   7.051   2.641  1.00 97.75           C  
ATOM    957  O   VAL A 134      14.250   5.477   2.414  1.00 97.75           O  
ATOM    958  CG1 VAL A 134      10.086   7.176   1.927  1.00 97.75           C  
ATOM    959  CG2 VAL A 134      11.359   7.668   4.035  1.00 97.75           C  
ATOM    960  N   GLY A 135      13.531   5.430   4.555  1.00 98.12           N  
ATOM    961  CA  GLY A 135      14.867   5.316   5.125  1.00 98.12           C  
ATOM    962  C   GLY A 135      15.562   4.023   4.754  1.00 98.12           C  
ATOM    963  O   GLY A 135      16.656   4.039   4.184  1.00 98.12           O  
ATOM    964  N   LEU A 136      14.859   2.936   5.035  1.00 98.31           N  
ATOM    965  CA  LEU A 136      15.445   1.634   4.730  1.00 98.31           C  
ATOM    966  C   LEU A 136      15.531   1.414   3.223  1.00 98.31           C  
ATOM    967  CB  LEU A 136      14.625   0.513   5.375  1.00 98.31           C  
ATOM    968  O   LEU A 136      16.469   0.787   2.732  1.00 98.31           O  
ATOM    969  CG  LEU A 136      14.672   0.435   6.902  1.00 98.31           C  
ATOM    970  CD1 LEU A 136      13.859  -0.755   7.398  1.00 98.31           C  
ATOM    971  CD2 LEU A 136      16.109   0.339   7.391  1.00 98.31           C  
ATOM    972  N   GLY A 137      14.547   1.892   2.510  1.00 98.06           N  
ATOM    973  CA  GLY A 137      14.594   1.812   1.058  1.00 98.06           C  
ATOM    974  C   GLY A 137      15.805   2.502   0.461  1.00 98.06           C  
ATOM    975  O   GLY A 137      16.516   1.924  -0.370  1.00 98.06           O  
ATOM    976  N   LEU A 138      16.047   3.715   0.907  1.00 98.12           N  
ATOM    977  CA  LEU A 138      17.172   4.488   0.409  1.00 98.12           C  
ATOM    978  C   LEU A 138      18.500   3.871   0.855  1.00 98.12           C  
ATOM    979  CB  LEU A 138      17.094   5.938   0.892  1.00 98.12           C  
ATOM    980  O   LEU A 138      19.406   3.701   0.047  1.00 98.12           O  
ATOM    981  CG  LEU A 138      18.078   6.922   0.271  1.00 98.12           C  
ATOM    982  CD1 LEU A 138      17.891   6.988  -1.240  1.00 98.12           C  
ATOM    983  CD2 LEU A 138      17.922   8.305   0.896  1.00 98.12           C  
ATOM    984  N   LEU A 139      18.594   3.453   2.121  1.00 98.31           N  
ATOM    985  CA  LEU A 139      19.797   2.818   2.648  1.00 98.31           C  
ATOM    986  C   LEU A 139      20.062   1.486   1.953  1.00 98.31           C  
ATOM    987  CB  LEU A 139      19.672   2.604   4.160  1.00 98.31           C  
ATOM    988  O   LEU A 139      21.188   1.199   1.558  1.00 98.31           O  
ATOM    989  CG  LEU A 139      19.828   3.848   5.035  1.00 98.31           C  
ATOM    990  CD1 LEU A 139      19.453   3.531   6.477  1.00 98.31           C  
ATOM    991  CD2 LEU A 139      21.250   4.387   4.957  1.00 98.31           C  
ATOM    992  N   GLY A 140      18.984   0.781   1.793  1.00 98.06           N  
ATOM    993  CA  GLY A 140      19.125  -0.520   1.157  1.00 98.06           C  
ATOM    994  C   GLY A 140      19.625  -0.436  -0.271  1.00 98.06           C  
ATOM    995  O   GLY A 140      20.609  -1.086  -0.625  1.00 98.06           O  
ATOM    996  N   VAL A 141      18.969   0.344  -1.062  1.00 97.94           N  
ATOM    997  CA  VAL A 141      19.359   0.499  -2.461  1.00 97.94           C  
ATOM    998  C   VAL A 141      20.734   1.164  -2.547  1.00 97.94           C  
ATOM    999  CB  VAL A 141      18.312   1.321  -3.252  1.00 97.94           C  
ATOM   1000  O   VAL A 141      21.609   0.709  -3.291  1.00 97.94           O  
ATOM   1001  CG1 VAL A 141      18.828   1.635  -4.656  1.00 97.94           C  
ATOM   1002  CG2 VAL A 141      16.984   0.573  -3.320  1.00 97.94           C  
ATOM   1003  N   GLY A 142      20.984   2.160  -1.770  1.00 96.69           N  
ATOM   1004  CA  GLY A 142      22.234   2.906  -1.773  1.00 96.69           C  
ATOM   1005  C   GLY A 142      23.422   2.072  -1.346  1.00 96.69           C  
ATOM   1006  O   GLY A 142      24.469   2.086  -2.006  1.00 96.69           O  
ATOM   1007  N   LEU A 143      23.266   1.312  -0.262  1.00 96.81           N  
ATOM   1008  CA  LEU A 143      24.375   0.504   0.251  1.00 96.81           C  
ATOM   1009  C   LEU A 143      24.672  -0.658  -0.688  1.00 96.81           C  
ATOM   1010  CB  LEU A 143      24.047  -0.027   1.648  1.00 96.81           C  
ATOM   1011  O   LEU A 143      25.844  -0.993  -0.909  1.00 96.81           O  
ATOM   1012  CG  LEU A 143      24.078   0.994   2.787  1.00 96.81           C  
ATOM   1013  CD1 LEU A 143      23.562   0.364   4.078  1.00 96.81           C  
ATOM   1014  CD2 LEU A 143      25.484   1.543   2.975  1.00 96.81           C  
ATOM   1015  N   PHE A 144      23.625  -1.217  -1.172  1.00 96.81           N  
ATOM   1016  CA  PHE A 144      23.828  -2.312  -2.109  1.00 96.81           C  
ATOM   1017  C   PHE A 144      24.500  -1.813  -3.383  1.00 96.81           C  
ATOM   1018  CB  PHE A 144      22.500  -2.996  -2.449  1.00 96.81           C  
ATOM   1019  O   PHE A 144      25.391  -2.473  -3.922  1.00 96.81           O  
ATOM   1020  CG  PHE A 144      22.656  -4.297  -3.191  1.00 96.81           C  
ATOM   1021  CD1 PHE A 144      21.906  -4.559  -4.332  1.00 96.81           C  
ATOM   1022  CD2 PHE A 144      23.562  -5.254  -2.750  1.00 96.81           C  
ATOM   1023  CE1 PHE A 144      22.047  -5.762  -5.020  1.00 96.81           C  
ATOM   1024  CE2 PHE A 144      23.719  -6.461  -3.434  1.00 96.81           C  
ATOM   1025  CZ  PHE A 144      22.953  -6.711  -4.566  1.00 96.81           C  
ATOM   1026  N   PHE A 145      24.047  -0.664  -3.801  1.00 94.88           N  
ATOM   1027  CA  PHE A 145      24.719  -0.032  -4.930  1.00 94.88           C  
ATOM   1028  C   PHE A 145      26.188   0.231  -4.605  1.00 94.88           C  
ATOM   1029  CB  PHE A 145      24.031   1.277  -5.309  1.00 94.88           C  
ATOM   1030  O   PHE A 145      27.062  -0.024  -5.434  1.00 94.88           O  
ATOM   1031  CG  PHE A 145      24.797   2.117  -6.289  1.00 94.88           C  
ATOM   1032  CD1 PHE A 145      25.453   3.275  -5.875  1.00 94.88           C  
ATOM   1033  CD2 PHE A 145      24.891   1.746  -7.625  1.00 94.88           C  
ATOM   1034  CE1 PHE A 145      26.172   4.055  -6.777  1.00 94.88           C  
ATOM   1035  CE2 PHE A 145      25.609   2.520  -8.531  1.00 94.88           C  
ATOM   1036  CZ  PHE A 145      26.234   3.674  -8.109  1.00 94.88           C  
ATOM   1037  N   TRP A 146      26.438   0.830  -3.492  1.00 93.25           N  
ATOM   1038  CA  TRP A 146      27.812   1.088  -3.057  1.00 93.25           C  
ATOM   1039  C   TRP A 146      28.641  -0.190  -3.090  1.00 93.25           C  
ATOM   1040  CB  TRP A 146      27.828   1.683  -1.646  1.00 93.25           C  
ATOM   1041  O   TRP A 146      29.781  -0.184  -3.564  1.00 93.25           O  
ATOM   1042  CG  TRP A 146      29.188   1.888  -1.083  1.00 93.25           C  
ATOM   1043  CD1 TRP A 146      30.062   2.898  -1.380  1.00 93.25           C  
ATOM   1044  CD2 TRP A 146      29.859   1.055  -0.127  1.00 93.25           C  
ATOM   1045  CE2 TRP A 146      31.125   1.623   0.110  1.00 93.25           C  
ATOM   1046  CE3 TRP A 146      29.500  -0.117   0.553  1.00 93.25           C  
ATOM   1047  NE1 TRP A 146      31.234   2.746  -0.666  1.00 93.25           N  
ATOM   1048  CH2 TRP A 146      31.672  -0.088   1.652  1.00 93.25           C  
ATOM   1049  CZ2 TRP A 146      32.031   1.058   1.001  1.00 93.25           C  
ATOM   1050  CZ3 TRP A 146      30.422  -0.678   1.438  1.00 93.25           C  
ATOM   1051  N   TYR A 147      28.094  -1.280  -2.633  1.00 93.25           N  
ATOM   1052  CA  TYR A 147      28.766  -2.574  -2.625  1.00 93.25           C  
ATOM   1053  C   TYR A 147      29.062  -3.045  -4.043  1.00 93.25           C  
ATOM   1054  CB  TYR A 147      27.922  -3.617  -1.891  1.00 93.25           C  
ATOM   1055  O   TYR A 147      30.156  -3.527  -4.332  1.00 93.25           O  
ATOM   1056  CG  TYR A 147      28.422  -5.031  -2.066  1.00 93.25           C  
ATOM   1057  CD1 TYR A 147      27.781  -5.906  -2.949  1.00 93.25           C  
ATOM   1058  CD2 TYR A 147      29.516  -5.500  -1.353  1.00 93.25           C  
ATOM   1059  CE1 TYR A 147      28.234  -7.211  -3.113  1.00 93.25           C  
ATOM   1060  CE2 TYR A 147      29.969  -6.805  -1.510  1.00 93.25           C  
ATOM   1061  OH  TYR A 147      29.781  -8.945  -2.549  1.00 93.25           O  
ATOM   1062  CZ  TYR A 147      29.328  -7.652  -2.391  1.00 93.25           C  
ATOM   1063  N   LEU A 148      28.172  -2.826  -4.953  1.00 92.12           N  
ATOM   1064  CA  LEU A 148      28.297  -3.297  -6.328  1.00 92.12           C  
ATOM   1065  C   LEU A 148      29.312  -2.457  -7.098  1.00 92.12           C  
ATOM   1066  CB  LEU A 148      26.953  -3.258  -7.035  1.00 92.12           C  
ATOM   1067  O   LEU A 148      30.109  -2.992  -7.875  1.00 92.12           O  
ATOM   1068  CG  LEU A 148      25.875  -4.211  -6.500  1.00 92.12           C  
ATOM   1069  CD1 LEU A 148      24.547  -3.980  -7.223  1.00 92.12           C  
ATOM   1070  CD2 LEU A 148      26.328  -5.660  -6.656  1.00 92.12           C  
ATOM   1071  N   SER A 149      29.266  -1.204  -6.832  1.00 87.44           N  
ATOM   1072  CA  SER A 149      30.078  -0.302  -7.645  1.00 87.44           C  
ATOM   1073  C   SER A 149      31.438  -0.050  -7.004  1.00 87.44           C  
ATOM   1074  CB  SER A 149      29.359   1.026  -7.855  1.00 87.44           C  
ATOM   1075  O   SER A 149      32.344   0.461  -7.652  1.00 87.44           O  
ATOM   1076  OG  SER A 149      29.234   1.738  -6.633  1.00 87.44           O  
ATOM   1077  N   GLY A 150      31.703  -0.564  -5.758  1.00 81.56           N  
ATOM   1078  CA  GLY A 150      32.906  -0.250  -5.012  1.00 81.56           C  
ATOM   1079  C   GLY A 150      33.062   1.231  -4.730  1.00 81.56           C  
ATOM   1080  O   GLY A 150      34.156   1.697  -4.434  1.00 81.56           O  
ATOM   1081  N   GLY A 151      32.031   2.002  -4.977  1.00 70.12           N  
ATOM   1082  CA  GLY A 151      32.125   3.436  -4.754  1.00 70.12           C  
ATOM   1083  C   GLY A 151      32.688   4.199  -5.938  1.00 70.12           C  
ATOM   1084  O   GLY A 151      32.938   5.402  -5.840  1.00 70.12           O  
ATOM   1085  N   GLU A 152      32.875   3.562  -7.102  1.00 71.69           N  
ATOM   1086  CA  GLU A 152      33.531   4.207  -8.242  1.00 71.69           C  
ATOM   1087  C   GLU A 152      32.688   4.055  -9.508  1.00 71.69           C  
ATOM   1088  CB  GLU A 152      34.938   3.627  -8.477  1.00 71.69           C  
ATOM   1089  O   GLU A 152      31.469   4.172  -9.461  1.00 71.69           O  
ATOM   1090  CG  GLU A 152      35.906   3.904  -7.336  1.00 71.69           C  
ATOM   1091  CD  GLU A 152      37.312   3.402  -7.617  1.00 71.69           C  
ATOM   1092  OE1 GLU A 152      38.219   3.648  -6.789  1.00 71.69           O  
ATOM   1093  OE2 GLU A 152      37.500   2.760  -8.672  1.00 71.69           O  
ATOM   1094  N   LYS A 153      33.344   3.723 -10.773  1.00 69.19           N  
ATOM   1095  CA  LYS A 153      32.719   3.686 -12.094  1.00 69.19           C  
ATOM   1096  C   LYS A 153      31.562   2.701 -12.133  1.00 69.19           C  
ATOM   1097  CB  LYS A 153      33.750   3.312 -13.156  1.00 69.19           C  
ATOM   1098  O   LYS A 153      31.594   1.664 -11.469  1.00 69.19           O  
ATOM   1099  CG  LYS A 153      34.781   4.402 -13.430  1.00 69.19           C  
ATOM   1100  CD  LYS A 153      35.688   4.035 -14.594  1.00 69.19           C  
ATOM   1101  CE  LYS A 153      36.750   5.105 -14.836  1.00 69.19           C  
ATOM   1102  NZ  LYS A 153      37.656   4.738 -15.961  1.00 69.19           N  
ATOM   1103  N   VAL A 154      30.469   3.191 -12.797  1.00 74.75           N  
ATOM   1104  CA  VAL A 154      29.234   2.455 -12.984  1.00 74.75           C  
ATOM   1105  C   VAL A 154      29.094   2.045 -14.453  1.00 74.75           C  
ATOM   1106  CB  VAL A 154      28.000   3.291 -12.547  1.00 74.75           C  
ATOM   1107  O   VAL A 154      29.297   2.857 -15.352  1.00 74.75           O  
ATOM   1108  CG1 VAL A 154      26.703   2.553 -12.859  1.00 74.75           C  
ATOM   1109  CG2 VAL A 154      28.094   3.615 -11.055  1.00 74.75           C  
ATOM   1110  N   ASP A 155      28.969   0.703 -14.570  1.00 74.62           N  
ATOM   1111  CA  ASP A 155      28.438   0.180 -15.828  1.00 74.62           C  
ATOM   1112  C   ASP A 155      27.062  -0.433 -15.625  1.00 74.62           C  
ATOM   1113  CB  ASP A 155      29.391  -0.858 -16.422  1.00 74.62           C  
ATOM   1114  O   ASP A 155      26.688  -0.807 -14.508  1.00 74.62           O  
ATOM   1115  CG  ASP A 155      29.422  -2.158 -15.633  1.00 74.62           C  
ATOM   1116  OD1 ASP A 155      28.453  -2.449 -14.906  1.00 74.62           O  
ATOM   1117  OD2 ASP A 155      30.422  -2.898 -15.750  1.00 74.62           O  
ATOM   1118  N   PRO A 156      26.188  -0.269 -16.719  1.00 76.00           N  
ATOM   1119  CA  PRO A 156      24.828  -0.830 -16.625  1.00 76.00           C  
ATOM   1120  C   PRO A 156      24.828  -2.277 -16.141  1.00 76.00           C  
ATOM   1121  CB  PRO A 156      24.312  -0.731 -18.062  1.00 76.00           C  
ATOM   1122  O   PRO A 156      23.922  -2.684 -15.406  1.00 76.00           O  
ATOM   1123  CG  PRO A 156      25.031   0.440 -18.656  1.00 76.00           C  
ATOM   1124  CD  PRO A 156      26.422   0.492 -18.062  1.00 76.00           C  
ATOM   1125  N   ALA A 157      25.812  -2.992 -16.484  1.00 79.25           N  
ATOM   1126  CA  ALA A 157      25.906  -4.402 -16.109  1.00 79.25           C  
ATOM   1127  C   ALA A 157      26.094  -4.551 -14.594  1.00 79.25           C  
ATOM   1128  CB  ALA A 157      27.047  -5.082 -16.844  1.00 79.25           C  
ATOM   1129  O   ALA A 157      25.656  -5.543 -14.008  1.00 79.25           O  
ATOM   1130  N   THR A 158      26.766  -3.533 -14.016  1.00 84.69           N  
ATOM   1131  CA  THR A 158      27.047  -3.553 -12.586  1.00 84.69           C  
ATOM   1132  C   THR A 158      25.766  -3.363 -11.781  1.00 84.69           C  
ATOM   1133  CB  THR A 158      28.062  -2.463 -12.203  1.00 84.69           C  
ATOM   1134  O   THR A 158      25.688  -3.766 -10.617  1.00 84.69           O  
ATOM   1135  CG2 THR A 158      28.406  -2.527 -10.711  1.00 84.69           C  
ATOM   1136  OG1 THR A 158      29.266  -2.645 -12.961  1.00 84.69           O  
ATOM   1137  N   LEU A 159      24.672  -2.873 -12.406  1.00 90.50           N  
ATOM   1138  CA  LEU A 159      23.453  -2.527 -11.695  1.00 90.50           C  
ATOM   1139  C   LEU A 159      22.453  -3.674 -11.758  1.00 90.50           C  
ATOM   1140  CB  LEU A 159      22.828  -1.258 -12.289  1.00 90.50           C  
ATOM   1141  O   LEU A 159      21.422  -3.641 -11.086  1.00 90.50           O  
ATOM   1142  CG  LEU A 159      23.672   0.013 -12.203  1.00 90.50           C  
ATOM   1143  CD1 LEU A 159      22.922   1.195 -12.797  1.00 90.50           C  
ATOM   1144  CD2 LEU A 159      24.078   0.295 -10.758  1.00 90.50           C  
ATOM   1145  N   LYS A 160      22.781  -4.688 -12.531  1.00 89.38           N  
ATOM   1146  CA  LYS A 160      21.844  -5.781 -12.812  1.00 89.38           C  
ATOM   1147  C   LYS A 160      21.406  -6.469 -11.523  1.00 89.38           C  
ATOM   1148  CB  LYS A 160      22.484  -6.797 -13.758  1.00 89.38           C  
ATOM   1149  O   LYS A 160      20.234  -6.766 -11.336  1.00 89.38           O  
ATOM   1150  CG  LYS A 160      22.500  -6.355 -15.219  1.00 89.38           C  
ATOM   1151  CD  LYS A 160      23.078  -7.434 -16.125  1.00 89.38           C  
ATOM   1152  CE  LYS A 160      23.156  -6.969 -17.562  1.00 89.38           C  
ATOM   1153  NZ  LYS A 160      23.797  -7.996 -18.453  1.00 89.38           N  
ATOM   1154  N   PRO A 161      22.312  -6.660 -10.602  1.00 94.62           N  
ATOM   1155  CA  PRO A 161      21.922  -7.332  -9.359  1.00 94.62           C  
ATOM   1156  C   PRO A 161      20.875  -6.539  -8.570  1.00 94.62           C  
ATOM   1157  CB  PRO A 161      23.234  -7.445  -8.586  1.00 94.62           C  
ATOM   1158  O   PRO A 161      20.203  -7.098  -7.711  1.00 94.62           O  
ATOM   1159  CG  PRO A 161      24.297  -7.527  -9.633  1.00 94.62           C  
ATOM   1160  CD  PRO A 161      23.922  -6.609 -10.766  1.00 94.62           C  
ATOM   1161  N   LEU A 162      20.719  -5.301  -8.797  1.00 96.38           N  
ATOM   1162  CA  LEU A 162      19.703  -4.484  -8.148  1.00 96.38           C  
ATOM   1163  C   LEU A 162      18.297  -4.984  -8.492  1.00 96.38           C  
ATOM   1164  CB  LEU A 162      19.844  -3.018  -8.555  1.00 96.38           C  
ATOM   1165  O   LEU A 162      17.344  -4.770  -7.738  1.00 96.38           O  
ATOM   1166  CG  LEU A 162      20.953  -2.227  -7.863  1.00 96.38           C  
ATOM   1167  CD1 LEU A 162      21.125  -0.861  -8.523  1.00 96.38           C  
ATOM   1168  CD2 LEU A 162      20.656  -2.072  -6.375  1.00 96.38           C  
ATOM   1169  N   LEU A 163      18.219  -5.633  -9.648  1.00 95.12           N  
ATOM   1170  CA  LEU A 163      16.938  -6.211 -10.047  1.00 95.12           C  
ATOM   1171  C   LEU A 163      16.531  -7.332  -9.094  1.00 95.12           C  
ATOM   1172  CB  LEU A 163      17.016  -6.746 -11.477  1.00 95.12           C  
ATOM   1173  O   LEU A 163      15.344  -7.539  -8.852  1.00 95.12           O  
ATOM   1174  CG  LEU A 163      17.234  -5.707 -12.578  1.00 95.12           C  
ATOM   1175  CD1 LEU A 163      17.375  -6.391 -13.938  1.00 95.12           C  
ATOM   1176  CD2 LEU A 163      16.094  -4.703 -12.602  1.00 95.12           C  
ATOM   1177  N   GLY A 164      17.609  -8.109  -8.602  1.00 97.62           N  
ATOM   1178  CA  GLY A 164      17.312  -9.078  -7.559  1.00 97.62           C  
ATOM   1179  C   GLY A 164      16.750  -8.453  -6.297  1.00 97.62           C  
ATOM   1180  O   GLY A 164      15.820  -8.984  -5.695  1.00 97.62           O  
ATOM   1181  N   PHE A 165      17.297  -7.277  -5.902  1.00 98.38           N  
ATOM   1182  CA  PHE A 165      16.797  -6.508  -4.770  1.00 98.38           C  
ATOM   1183  C   PHE A 165      15.328  -6.152  -4.969  1.00 98.38           C  
ATOM   1184  CB  PHE A 165      17.625  -5.234  -4.574  1.00 98.38           C  
ATOM   1185  O   PHE A 165      14.508  -6.375  -4.082  1.00 98.38           O  
ATOM   1186  CG  PHE A 165      17.203  -4.418  -3.381  1.00 98.38           C  
ATOM   1187  CD1 PHE A 165      16.031  -3.678  -3.404  1.00 98.38           C  
ATOM   1188  CD2 PHE A 165      18.000  -4.395  -2.232  1.00 98.38           C  
ATOM   1189  CE1 PHE A 165      15.648  -2.920  -2.301  1.00 98.38           C  
ATOM   1190  CE2 PHE A 165      17.609  -3.641  -1.127  1.00 98.38           C  
ATOM   1191  CZ  PHE A 165      16.438  -2.902  -1.164  1.00 98.38           C  
ATOM   1192  N   ALA A 166      15.039  -5.676  -6.156  1.00 97.50           N  
ATOM   1193  CA  ALA A 166      13.672  -5.289  -6.488  1.00 97.50           C  
ATOM   1194  C   ALA A 166      12.734  -6.488  -6.422  1.00 97.50           C  
ATOM   1195  CB  ALA A 166      13.625  -4.656  -7.879  1.00 97.50           C  
ATOM   1196  O   ALA A 166      11.625  -6.383  -5.891  1.00 97.50           O  
ATOM   1197  N   PHE A 167      13.227  -7.645  -6.902  1.00 97.56           N  
ATOM   1198  CA  PHE A 167      12.406  -8.852  -6.910  1.00 97.56           C  
ATOM   1199  C   PHE A 167      12.148  -9.336  -5.488  1.00 97.56           C  
ATOM   1200  CB  PHE A 167      13.086  -9.953  -7.727  1.00 97.56           C  
ATOM   1201  O   PHE A 167      11.023  -9.719  -5.152  1.00 97.56           O  
ATOM   1202  CG  PHE A 167      12.242 -11.195  -7.887  1.00 97.56           C  
ATOM   1203  CD1 PHE A 167      12.812 -12.453  -7.809  1.00 97.56           C  
ATOM   1204  CD2 PHE A 167      10.875 -11.094  -8.117  1.00 97.56           C  
ATOM   1205  CE1 PHE A 167      12.039 -13.602  -7.957  1.00 97.56           C  
ATOM   1206  CE2 PHE A 167      10.094 -12.234  -8.266  1.00 97.56           C  
ATOM   1207  CZ  PHE A 167      10.672 -13.484  -8.188  1.00 97.56           C  
ATOM   1208  N   GLY A 168      13.156  -9.375  -4.652  1.00 98.12           N  
ATOM   1209  CA  GLY A 168      12.969  -9.750  -3.258  1.00 98.12           C  
ATOM   1210  C   GLY A 168      11.977  -8.859  -2.533  1.00 98.12           C  
ATOM   1211  O   GLY A 168      11.117  -9.352  -1.798  1.00 98.12           O  
ATOM   1212  N   SER A 169      12.102  -7.527  -2.732  1.00 97.94           N  
ATOM   1213  CA  SER A 169      11.156  -6.574  -2.156  1.00 97.94           C  
ATOM   1214  C   SER A 169       9.734  -6.844  -2.627  1.00 97.94           C  
ATOM   1215  CB  SER A 169      11.555  -5.141  -2.516  1.00 97.94           C  
ATOM   1216  O   SER A 169       8.797  -6.824  -1.829  1.00 97.94           O  
ATOM   1217  OG  SER A 169      12.859  -4.844  -2.031  1.00 97.94           O  
ATOM   1218  N   SER A 170       9.586  -7.188  -3.879  1.00 96.69           N  
ATOM   1219  CA  SER A 170       8.273  -7.402  -4.496  1.00 96.69           C  
ATOM   1220  C   SER A 170       7.617  -8.672  -3.967  1.00 96.69           C  
ATOM   1221  CB  SER A 170       8.406  -7.484  -6.016  1.00 96.69           C  
ATOM   1222  O   SER A 170       6.398  -8.719  -3.791  1.00 96.69           O  
ATOM   1223  OG  SER A 170       8.812  -6.234  -6.555  1.00 96.69           O  
ATOM   1224  N   LEU A 171       8.438  -9.711  -3.723  1.00 96.38           N  
ATOM   1225  CA  LEU A 171       7.883 -10.961  -3.207  1.00 96.38           C  
ATOM   1226  C   LEU A 171       7.219 -10.742  -1.852  1.00 96.38           C  
ATOM   1227  CB  LEU A 171       8.977 -12.023  -3.086  1.00 96.38           C  
ATOM   1228  O   LEU A 171       6.078 -11.156  -1.641  1.00 96.38           O  
ATOM   1229  CG  LEU A 171       8.547 -13.383  -2.541  1.00 96.38           C  
ATOM   1230  CD1 LEU A 171       7.660 -14.102  -3.553  1.00 96.38           C  
ATOM   1231  CD2 LEU A 171       9.766 -14.234  -2.193  1.00 96.38           C  
ATOM   1232  N   ILE A 172       7.941 -10.023  -0.971  1.00 97.12           N  
ATOM   1233  CA  ILE A 172       7.387  -9.742   0.349  1.00 97.12           C  
ATOM   1234  C   ILE A 172       6.129  -8.891   0.209  1.00 97.12           C  
ATOM   1235  CB  ILE A 172       8.422  -9.023   1.254  1.00 97.12           C  
ATOM   1236  O   ILE A 172       5.121  -9.148   0.870  1.00 97.12           O  
ATOM   1237  CG1 ILE A 172       9.641  -9.930   1.482  1.00 97.12           C  
ATOM   1238  CG2 ILE A 172       7.781  -8.625   2.586  1.00 97.12           C  
ATOM   1239  CD1 ILE A 172       9.320 -11.234   2.193  1.00 97.12           C  
ATOM   1240  N   SER A 173       6.184  -7.973  -0.633  1.00 96.50           N  
ATOM   1241  CA  SER A 173       5.090  -7.027  -0.817  1.00 96.50           C  
ATOM   1242  C   SER A 173       3.811  -7.738  -1.244  1.00 96.50           C  
ATOM   1243  CB  SER A 173       5.465  -5.969  -1.854  1.00 96.50           C  
ATOM   1244  O   SER A 173       2.742  -7.500  -0.676  1.00 96.50           O  
ATOM   1245  OG  SER A 173       4.352  -5.141  -2.154  1.00 96.50           O  
ATOM   1246  N   ILE A 174       3.863  -8.617  -2.227  1.00 96.62           N  
ATOM   1247  CA  ILE A 174       2.654  -9.258  -2.740  1.00 96.62           C  
ATOM   1248  C   ILE A 174       2.082 -10.195  -1.685  1.00 96.62           C  
ATOM   1249  CB  ILE A 174       2.934 -10.023  -4.051  1.00 96.62           C  
ATOM   1250  O   ILE A 174       0.864 -10.258  -1.491  1.00 96.62           O  
ATOM   1251  CG1 ILE A 174       1.624 -10.539  -4.660  1.00 96.62           C  
ATOM   1252  CG2 ILE A 174       3.912 -11.180  -3.803  1.00 96.62           C  
ATOM   1253  CD1 ILE A 174       0.699  -9.438  -5.156  1.00 96.62           C  
ATOM   1254  N   PHE A 175       2.904 -10.875  -0.937  1.00 96.25           N  
ATOM   1255  CA  PHE A 175       2.420 -11.789   0.092  1.00 96.25           C  
ATOM   1256  C   PHE A 175       1.860 -11.016   1.281  1.00 96.25           C  
ATOM   1257  CB  PHE A 175       3.541 -12.727   0.554  1.00 96.25           C  
ATOM   1258  O   PHE A 175       0.808 -11.367   1.817  1.00 96.25           O  
ATOM   1259  CG  PHE A 175       3.717 -13.938  -0.318  1.00 96.25           C  
ATOM   1260  CD1 PHE A 175       3.072 -15.133  -0.013  1.00 96.25           C  
ATOM   1261  CD2 PHE A 175       4.527 -13.891  -1.444  1.00 96.25           C  
ATOM   1262  CE1 PHE A 175       3.232 -16.250  -0.818  1.00 96.25           C  
ATOM   1263  CE2 PHE A 175       4.691 -15.008  -2.254  1.00 96.25           C  
ATOM   1264  CZ  PHE A 175       4.047 -16.188  -1.938  1.00 96.25           C  
ATOM   1265  N   ALA A 176       2.611 -10.039   1.693  1.00 95.81           N  
ATOM   1266  CA  ALA A 176       2.182  -9.258   2.850  1.00 95.81           C  
ATOM   1267  C   ALA A 176       0.886  -8.508   2.553  1.00 95.81           C  
ATOM   1268  CB  ALA A 176       3.277  -8.273   3.264  1.00 95.81           C  
ATOM   1269  O   ALA A 176      -0.021  -8.469   3.389  1.00 95.81           O  
ATOM   1270  N   ARG A 177       0.778  -7.941   1.368  1.00 95.06           N  
ATOM   1271  CA  ARG A 177      -0.387  -7.145   1.000  1.00 95.06           C  
ATOM   1272  C   ARG A 177      -1.612  -8.031   0.794  1.00 95.06           C  
ATOM   1273  CB  ARG A 177      -0.106  -6.336  -0.269  1.00 95.06           C  
ATOM   1274  O   ARG A 177      -2.691  -7.730   1.311  1.00 95.06           O  
ATOM   1275  CG  ARG A 177      -1.229  -5.387  -0.654  1.00 95.06           C  
ATOM   1276  CD  ARG A 177      -1.459  -4.324   0.411  1.00 95.06           C  
ATOM   1277  NE  ARG A 177      -2.695  -3.582   0.176  1.00 95.06           N  
ATOM   1278  NH1 ARG A 177      -2.559  -2.330   2.113  1.00 95.06           N  
ATOM   1279  NH2 ARG A 177      -4.320  -2.041   0.678  1.00 95.06           N  
ATOM   1280  CZ  ARG A 177      -3.189  -2.652   0.989  1.00 95.06           C  
ATOM   1281  N   LEU A 178      -1.479  -9.133   0.059  1.00 96.69           N  
ATOM   1282  CA  LEU A 178      -2.592 -10.023  -0.243  1.00 96.69           C  
ATOM   1283  C   LEU A 178      -3.014 -10.805   0.996  1.00 96.69           C  
ATOM   1284  CB  LEU A 178      -2.215 -10.992  -1.368  1.00 96.69           C  
ATOM   1285  O   LEU A 178      -4.195 -10.844   1.340  1.00 96.69           O  
ATOM   1286  CG  LEU A 178      -3.311 -11.953  -1.835  1.00 96.69           C  
ATOM   1287  CD1 LEU A 178      -4.535 -11.172  -2.295  1.00 96.69           C  
ATOM   1288  CD2 LEU A 178      -2.793 -12.852  -2.951  1.00 96.69           C  
ATOM   1289  N   GLY A 179      -1.955 -11.414   1.651  1.00 96.38           N  
ATOM   1290  CA  GLY A 179      -2.252 -12.172   2.859  1.00 96.38           C  
ATOM   1291  C   GLY A 179      -2.895 -11.328   3.945  1.00 96.38           C  
ATOM   1292  O   GLY A 179      -3.902 -11.727   4.531  1.00 96.38           O  
ATOM   1293  N   GLY A 180      -2.314 -10.227   4.227  1.00 95.50           N  
ATOM   1294  CA  GLY A 180      -2.877  -9.305   5.199  1.00 95.50           C  
ATOM   1295  C   GLY A 180      -4.254  -8.797   4.812  1.00 95.50           C  
ATOM   1296  O   GLY A 180      -5.133  -8.664   5.668  1.00 95.50           O  
ATOM   1297  N   GLY A 181      -4.441  -8.562   3.549  1.00 95.69           N  
ATOM   1298  CA  GLY A 181      -5.730  -8.117   3.045  1.00 95.69           C  
ATOM   1299  C   GLY A 181      -6.832  -9.141   3.225  1.00 95.69           C  
ATOM   1300  O   GLY A 181      -7.938  -8.812   3.650  1.00 95.69           O  
ATOM   1301  N   ILE A 182      -6.551 -10.383   2.922  1.00 97.19           N  
ATOM   1302  CA  ILE A 182      -7.523 -11.461   3.086  1.00 97.19           C  
ATOM   1303  C   ILE A 182      -7.922 -11.570   4.555  1.00 97.19           C  
ATOM   1304  CB  ILE A 182      -6.969 -12.805   2.576  1.00 97.19           C  
ATOM   1305  O   ILE A 182      -9.109 -11.641   4.879  1.00 97.19           O  
ATOM   1306  CG1 ILE A 182      -6.719 -12.742   1.065  1.00 97.19           C  
ATOM   1307  CG2 ILE A 182      -7.922 -13.953   2.926  1.00 97.19           C  
ATOM   1308  CD1 ILE A 182      -5.938 -13.930   0.517  1.00 97.19           C  
ATOM   1309  N   PHE A 183      -6.918 -11.523   5.410  1.00 96.44           N  
ATOM   1310  CA  PHE A 183      -7.160 -11.609   6.844  1.00 96.44           C  
ATOM   1311  C   PHE A 183      -8.008 -10.438   7.320  1.00 96.44           C  
ATOM   1312  CB  PHE A 183      -5.836 -11.648   7.613  1.00 96.44           C  
ATOM   1313  O   PHE A 183      -9.047 -10.633   7.949  1.00 96.44           O  
ATOM   1314  CG  PHE A 183      -6.000 -11.766   9.102  1.00 96.44           C  
ATOM   1315  CD1 PHE A 183      -6.219 -10.633   9.883  1.00 96.44           C  
ATOM   1316  CD2 PHE A 183      -5.941 -13.008   9.727  1.00 96.44           C  
ATOM   1317  CE1 PHE A 183      -6.375 -10.742  11.266  1.00 96.44           C  
ATOM   1318  CE2 PHE A 183      -6.094 -13.117  11.102  1.00 96.44           C  
ATOM   1319  CZ  PHE A 183      -6.309 -11.984  11.875  1.00 96.44           C  
ATOM   1320  N   THR A 184      -7.582  -9.289   7.020  1.00 93.69           N  
ATOM   1321  CA  THR A 184      -8.203  -8.078   7.543  1.00 93.69           C  
ATOM   1322  C   THR A 184      -9.656  -7.973   7.082  1.00 93.69           C  
ATOM   1323  CB  THR A 184      -7.430  -6.820   7.102  1.00 93.69           C  
ATOM   1324  O   THR A 184     -10.547  -7.738   7.895  1.00 93.69           O  
ATOM   1325  CG2 THR A 184      -8.078  -5.555   7.645  1.00 93.69           C  
ATOM   1326  OG1 THR A 184      -6.082  -6.898   7.590  1.00 93.69           O  
ATOM   1327  N   LYS A 185      -9.867  -8.266   5.855  1.00 94.00           N  
ATOM   1328  CA  LYS A 185     -11.211  -8.023   5.340  1.00 94.00           C  
ATOM   1329  C   LYS A 185     -12.117  -9.227   5.566  1.00 94.00           C  
ATOM   1330  CB  LYS A 185     -11.164  -7.680   3.850  1.00 94.00           C  
ATOM   1331  O   LYS A 185     -13.336  -9.086   5.711  1.00 94.00           O  
ATOM   1332  CG  LYS A 185     -10.492  -6.348   3.543  1.00 94.00           C  
ATOM   1333  CD  LYS A 185     -11.094  -5.215   4.363  1.00 94.00           C  
ATOM   1334  CE  LYS A 185     -10.289  -3.930   4.219  1.00 94.00           C  
ATOM   1335  NZ  LYS A 185     -10.758  -2.875   5.164  1.00 94.00           N  
ATOM   1336  N   GLY A 186     -11.461 -10.406   5.594  1.00 95.06           N  
ATOM   1337  CA  GLY A 186     -12.242 -11.531   6.074  1.00 95.06           C  
ATOM   1338  C   GLY A 186     -12.805 -11.312   7.469  1.00 95.06           C  
ATOM   1339  O   GLY A 186     -13.977 -11.602   7.723  1.00 95.06           O  
ATOM   1340  N   ALA A 187     -11.969 -10.742   8.312  1.00 93.88           N  
ATOM   1341  CA  ALA A 187     -12.375 -10.438   9.680  1.00 93.88           C  
ATOM   1342  C   ALA A 187     -13.406  -9.312   9.711  1.00 93.88           C  
ATOM   1343  CB  ALA A 187     -11.156 -10.055  10.523  1.00 93.88           C  
ATOM   1344  O   ALA A 187     -14.398  -9.391  10.445  1.00 93.88           O  
ATOM   1345  N   ASP A 188     -13.211  -8.328   8.961  1.00 90.69           N  
ATOM   1346  CA  ASP A 188     -14.086  -7.160   8.898  1.00 90.69           C  
ATOM   1347  C   ASP A 188     -15.477  -7.543   8.391  1.00 90.69           C  
ATOM   1348  CB  ASP A 188     -13.477  -6.078   8.000  1.00 90.69           C  
ATOM   1349  O   ASP A 188     -16.484  -7.250   9.047  1.00 90.69           O  
ATOM   1350  CG  ASP A 188     -14.188  -4.742   8.117  1.00 90.69           C  
ATOM   1351  OD1 ASP A 188     -15.016  -4.566   9.039  1.00 90.69           O  
ATOM   1352  OD2 ASP A 188     -13.930  -3.857   7.273  1.00 90.69           O  
ATOM   1353  N   VAL A 189     -15.516  -8.234   7.309  1.00 91.94           N  
ATOM   1354  CA  VAL A 189     -16.781  -8.648   6.723  1.00 91.94           C  
ATOM   1355  C   VAL A 189     -17.516  -9.594   7.680  1.00 91.94           C  
ATOM   1356  CB  VAL A 189     -16.578  -9.336   5.352  1.00 91.94           C  
ATOM   1357  O   VAL A 189     -18.703  -9.430   7.934  1.00 91.94           O  
ATOM   1358  CG1 VAL A 189     -17.891  -9.953   4.855  1.00 91.94           C  
ATOM   1359  CG2 VAL A 189     -16.031  -8.344   4.332  1.00 91.94           C  
ATOM   1360  N   GLY A 190     -16.766 -10.562   8.211  1.00 91.31           N  
ATOM   1361  CA  GLY A 190     -17.359 -11.492   9.156  1.00 91.31           C  
ATOM   1362  C   GLY A 190     -17.953 -10.797  10.375  1.00 91.31           C  
ATOM   1363  O   GLY A 190     -19.078 -11.086  10.781  1.00 91.31           O  
ATOM   1364  N   ALA A 191     -17.188  -9.891  10.906  1.00 90.38           N  
ATOM   1365  CA  ALA A 191     -17.609  -9.164  12.102  1.00 90.38           C  
ATOM   1366  C   ALA A 191     -18.812  -8.273  11.805  1.00 90.38           C  
ATOM   1367  CB  ALA A 191     -16.453  -8.336  12.656  1.00 90.38           C  
ATOM   1368  O   ALA A 191     -19.750  -8.195  12.594  1.00 90.38           O  
ATOM   1369  N   ASP A 192     -18.859  -7.680  10.680  1.00 87.56           N  
ATOM   1370  CA  ASP A 192     -19.906  -6.738  10.320  1.00 87.56           C  
ATOM   1371  C   ASP A 192     -21.219  -7.465  10.008  1.00 87.56           C  
ATOM   1372  CB  ASP A 192     -19.484  -5.883   9.125  1.00 87.56           C  
ATOM   1373  O   ASP A 192     -22.297  -7.027  10.422  1.00 87.56           O  
ATOM   1374  CG  ASP A 192     -18.469  -4.812   9.492  1.00 87.56           C  
ATOM   1375  OD1 ASP A 192     -18.234  -4.590  10.695  1.00 87.56           O  
ATOM   1376  OD2 ASP A 192     -17.922  -4.180   8.570  1.00 87.56           O  
ATOM   1377  N   LEU A 193     -21.141  -8.617   9.352  1.00 87.12           N  
ATOM   1378  CA  LEU A 193     -22.344  -9.336   8.953  1.00 87.12           C  
ATOM   1379  C   LEU A 193     -23.062  -9.914  10.164  1.00 87.12           C  
ATOM   1380  CB  LEU A 193     -22.000 -10.453   7.973  1.00 87.12           C  
ATOM   1381  O   LEU A 193     -24.266  -9.719  10.336  1.00 87.12           O  
ATOM   1382  CG  LEU A 193     -21.641 -10.023   6.547  1.00 87.12           C  
ATOM   1383  CD1 LEU A 193     -21.234 -11.234   5.711  1.00 87.12           C  
ATOM   1384  CD2 LEU A 193     -22.812  -9.289   5.902  1.00 87.12           C  
ATOM   1385  N   VAL A 194     -22.312 -10.578  11.039  1.00 88.50           N  
ATOM   1386  CA  VAL A 194     -22.938 -11.234  12.188  1.00 88.50           C  
ATOM   1387  C   VAL A 194     -23.281 -10.195  13.250  1.00 88.50           C  
ATOM   1388  CB  VAL A 194     -22.016 -12.320  12.789  1.00 88.50           C  
ATOM   1389  O   VAL A 194     -24.359 -10.250  13.852  1.00 88.50           O  
ATOM   1390  CG1 VAL A 194     -22.656 -12.930  14.031  1.00 88.50           C  
ATOM   1391  CG2 VAL A 194     -21.734 -13.398  11.750  1.00 88.50           C  
ATOM   1392  N   GLY A 195     -22.391  -9.219  13.406  1.00 86.81           N  
ATOM   1393  CA  GLY A 195     -22.578  -8.227  14.453  1.00 86.81           C  
ATOM   1394  C   GLY A 195     -23.641  -7.195  14.102  1.00 86.81           C  
ATOM   1395  O   GLY A 195     -24.703  -7.164  14.719  1.00 86.81           O  
ATOM   1396  N   LYS A 196     -23.562  -6.422  13.008  1.00 84.69           N  
ATOM   1397  CA  LYS A 196     -24.406  -5.277  12.672  1.00 84.69           C  
ATOM   1398  C   LYS A 196     -25.688  -5.719  11.969  1.00 84.69           C  
ATOM   1399  CB  LYS A 196     -23.641  -4.293  11.781  1.00 84.69           C  
ATOM   1400  O   LYS A 196     -26.781  -5.238  12.289  1.00 84.69           O  
ATOM   1401  CG  LYS A 196     -22.516  -3.562  12.500  1.00 84.69           C  
ATOM   1402  CD  LYS A 196     -21.797  -2.588  11.578  1.00 84.69           C  
ATOM   1403  CE  LYS A 196     -20.641  -1.904  12.273  1.00 84.69           C  
ATOM   1404  NZ  LYS A 196     -19.891  -0.999  11.352  1.00 84.69           N  
ATOM   1405  N   VAL A 197     -25.594  -6.680  11.086  1.00 83.31           N  
ATOM   1406  CA  VAL A 197     -26.734  -7.023  10.242  1.00 83.31           C  
ATOM   1407  C   VAL A 197     -27.594  -8.062  10.945  1.00 83.31           C  
ATOM   1408  CB  VAL A 197     -26.281  -7.551   8.859  1.00 83.31           C  
ATOM   1409  O   VAL A 197     -28.828  -7.914  11.000  1.00 83.31           O  
ATOM   1410  CG1 VAL A 197     -27.469  -8.070   8.062  1.00 83.31           C  
ATOM   1411  CG2 VAL A 197     -25.531  -6.461   8.086  1.00 83.31           C  
ATOM   1412  N   GLU A 198     -26.984  -9.070  11.602  1.00 87.88           N  
ATOM   1413  CA  GLU A 198     -27.766 -10.164  12.156  1.00 87.88           C  
ATOM   1414  C   GLU A 198     -28.141  -9.898  13.617  1.00 87.88           C  
ATOM   1415  CB  GLU A 198     -27.000 -11.484  12.047  1.00 87.88           C  
ATOM   1416  O   GLU A 198     -29.297 -10.016  14.000  1.00 87.88           O  
ATOM   1417  CG  GLU A 198     -26.766 -11.938  10.617  1.00 87.88           C  
ATOM   1418  CD  GLU A 198     -26.000 -13.258  10.523  1.00 87.88           C  
ATOM   1419  OE1 GLU A 198     -25.594 -13.641   9.406  1.00 87.88           O  
ATOM   1420  OE2 GLU A 198     -25.828 -13.906  11.570  1.00 87.88           O  
ATOM   1421  N   ALA A 199     -27.156  -9.445  14.352  1.00 87.38           N  
ATOM   1422  CA  ALA A 199     -27.375  -9.359  15.797  1.00 87.38           C  
ATOM   1423  C   ALA A 199     -27.797  -7.953  16.203  1.00 87.38           C  
ATOM   1424  CB  ALA A 199     -26.109  -9.773  16.547  1.00 87.38           C  
ATOM   1425  O   ALA A 199     -28.375  -7.758  17.266  1.00 87.38           O  
ATOM   1426  N   GLY A 200     -27.422  -6.980  15.422  1.00 85.31           N  
ATOM   1427  CA  GLY A 200     -27.797  -5.598  15.688  1.00 85.31           C  
ATOM   1428  C   GLY A 200     -26.969  -4.961  16.797  1.00 85.31           C  
ATOM   1429  O   GLY A 200     -27.484  -4.129  17.547  1.00 85.31           O  
ATOM   1430  N   ILE A 201     -25.766  -5.488  16.984  1.00 88.94           N  
ATOM   1431  CA  ILE A 201     -24.875  -4.902  17.984  1.00 88.94           C  
ATOM   1432  C   ILE A 201     -23.859  -3.992  17.297  1.00 88.94           C  
ATOM   1433  CB  ILE A 201     -24.156  -5.988  18.812  1.00 88.94           C  
ATOM   1434  O   ILE A 201     -23.641  -4.102  16.094  1.00 88.94           O  
ATOM   1435  CG1 ILE A 201     -23.375  -6.930  17.875  1.00 88.94           C  
ATOM   1436  CG2 ILE A 201     -25.156  -6.770  19.672  1.00 88.94           C  
ATOM   1437  CD1 ILE A 201     -22.594  -8.008  18.609  1.00 88.94           C  
ATOM   1438  N   PRO A 202     -23.312  -3.041  18.156  1.00 85.38           N  
ATOM   1439  CA  PRO A 202     -22.359  -2.107  17.547  1.00 85.38           C  
ATOM   1440  C   PRO A 202     -21.156  -2.812  16.922  1.00 85.38           C  
ATOM   1441  CB  PRO A 202     -21.922  -1.238  18.734  1.00 85.38           C  
ATOM   1442  O   PRO A 202     -20.891  -3.973  17.234  1.00 85.38           O  
ATOM   1443  CG  PRO A 202     -23.047  -1.361  19.719  1.00 85.38           C  
ATOM   1444  CD  PRO A 202     -23.641  -2.736  19.609  1.00 85.38           C  
ATOM   1445  N   GLU A 203     -20.375  -2.154  16.016  1.00 82.38           N  
ATOM   1446  CA  GLU A 203     -19.266  -2.676  15.219  1.00 82.38           C  
ATOM   1447  C   GLU A 203     -18.203  -3.314  16.125  1.00 82.38           C  
ATOM   1448  CB  GLU A 203     -18.641  -1.566  14.375  1.00 82.38           C  
ATOM   1449  O   GLU A 203     -17.781  -4.445  15.875  1.00 82.38           O  
ATOM   1450  CG  GLU A 203     -17.422  -2.014  13.578  1.00 82.38           C  
ATOM   1451  CD  GLU A 203     -16.906  -0.955  12.609  1.00 82.38           C  
ATOM   1452  OE1 GLU A 203     -15.914  -1.210  11.898  1.00 82.38           O  
ATOM   1453  OE2 GLU A 203     -17.516   0.139  12.562  1.00 82.38           O  
ATOM   1454  N   ASP A 204     -17.766  -2.676  17.172  1.00 85.88           N  
ATOM   1455  CA  ASP A 204     -16.688  -3.184  17.984  1.00 85.88           C  
ATOM   1456  C   ASP A 204     -17.172  -3.570  19.375  1.00 85.88           C  
ATOM   1457  CB  ASP A 204     -15.562  -2.145  18.094  1.00 85.88           C  
ATOM   1458  O   ASP A 204     -16.531  -3.273  20.391  1.00 85.88           O  
ATOM   1459  CG  ASP A 204     -14.867  -1.881  16.781  1.00 85.88           C  
ATOM   1460  OD1 ASP A 204     -14.484  -2.850  16.078  1.00 85.88           O  
ATOM   1461  OD2 ASP A 204     -14.695  -0.694  16.422  1.00 85.88           O  
ATOM   1462  N   ASP A 205     -18.266  -4.359  19.422  1.00 89.31           N  
ATOM   1463  CA  ASP A 205     -18.828  -4.887  20.656  1.00 89.31           C  
ATOM   1464  C   ASP A 205     -18.031  -6.086  21.156  1.00 89.31           C  
ATOM   1465  CB  ASP A 205     -20.297  -5.289  20.453  1.00 89.31           C  
ATOM   1466  O   ASP A 205     -17.703  -6.984  20.391  1.00 89.31           O  
ATOM   1467  CG  ASP A 205     -21.031  -5.508  21.766  1.00 89.31           C  
ATOM   1468  OD1 ASP A 205     -20.703  -6.465  22.500  1.00 89.31           O  
ATOM   1469  OD2 ASP A 205     -21.953  -4.719  22.062  1.00 89.31           O  
ATOM   1470  N   PRO A 206     -17.750  -6.027  22.531  1.00 89.81           N  
ATOM   1471  CA  PRO A 206     -16.906  -7.094  23.078  1.00 89.81           C  
ATOM   1472  C   PRO A 206     -17.547  -8.469  22.969  1.00 89.81           C  
ATOM   1473  CB  PRO A 206     -16.719  -6.680  24.531  1.00 89.81           C  
ATOM   1474  O   PRO A 206     -16.875  -9.492  23.109  1.00 89.81           O  
ATOM   1475  CG  PRO A 206     -17.844  -5.746  24.812  1.00 89.81           C  
ATOM   1476  CD  PRO A 206     -18.172  -4.996  23.547  1.00 89.81           C  
ATOM   1477  N   ARG A 207     -18.797  -8.516  22.688  1.00 91.06           N  
ATOM   1478  CA  ARG A 207     -19.516  -9.781  22.609  1.00 91.06           C  
ATOM   1479  C   ARG A 207     -19.250 -10.477  21.281  1.00 91.06           C  
ATOM   1480  CB  ARG A 207     -21.016  -9.562  22.797  1.00 91.06           C  
ATOM   1481  O   ARG A 207     -19.469 -11.680  21.156  1.00 91.06           O  
ATOM   1482  CG  ARG A 207     -21.391  -9.094  24.203  1.00 91.06           C  
ATOM   1483  CD  ARG A 207     -22.859  -8.688  24.281  1.00 91.06           C  
ATOM   1484  NE  ARG A 207     -23.141  -7.504  23.469  1.00 91.06           N  
ATOM   1485  NH1 ARG A 207     -25.375  -7.367  24.062  1.00 91.06           N  
ATOM   1486  NH2 ARG A 207     -24.453  -5.828  22.625  1.00 91.06           N  
ATOM   1487  CZ  ARG A 207     -24.328  -6.902  23.391  1.00 91.06           C  
ATOM   1488  N   ASN A 208     -18.781  -9.758  20.297  1.00 92.56           N  
ATOM   1489  CA  ASN A 208     -18.453 -10.297  18.984  1.00 92.56           C  
ATOM   1490  C   ASN A 208     -17.016 -10.789  18.922  1.00 92.56           C  
ATOM   1491  CB  ASN A 208     -18.703  -9.242  17.891  1.00 92.56           C  
ATOM   1492  O   ASN A 208     -16.078  -9.984  18.938  1.00 92.56           O  
ATOM   1493  CG  ASN A 208     -18.578  -9.805  16.500  1.00 92.56           C  
ATOM   1494  ND2 ASN A 208     -19.000  -9.039  15.500  1.00 92.56           N  
ATOM   1495  OD1 ASN A 208     -18.094 -10.930  16.312  1.00 92.56           O  
ATOM   1496  N   PRO A 209     -16.797 -12.117  18.766  1.00 88.19           N  
ATOM   1497  CA  PRO A 209     -15.453 -12.680  18.812  1.00 88.19           C  
ATOM   1498  C   PRO A 209     -14.586 -12.219  17.641  1.00 88.19           C  
ATOM   1499  CB  PRO A 209     -15.703 -14.188  18.734  1.00 88.19           C  
ATOM   1500  O   PRO A 209     -13.352 -12.305  17.719  1.00 88.19           O  
ATOM   1501  CG  PRO A 209     -17.062 -14.320  18.141  1.00 88.19           C  
ATOM   1502  CD  PRO A 209     -17.875 -13.125  18.531  1.00 88.19           C  
ATOM   1503  N   ALA A 210     -15.133 -11.703  16.641  1.00 93.06           N  
ATOM   1504  CA  ALA A 210     -14.414 -11.352  15.422  1.00 93.06           C  
ATOM   1505  C   ALA A 210     -13.820  -9.953  15.516  1.00 93.06           C  
ATOM   1506  CB  ALA A 210     -15.336 -11.461  14.211  1.00 93.06           C  
ATOM   1507  O   ALA A 210     -13.000  -9.562  14.680  1.00 93.06           O  
ATOM   1508  N   VAL A 211     -14.172  -9.250  16.531  1.00 92.38           N  
ATOM   1509  CA  VAL A 211     -13.789  -7.840  16.594  1.00 92.38           C  
ATOM   1510  C   VAL A 211     -12.289  -7.715  16.828  1.00 92.38           C  
ATOM   1511  CB  VAL A 211     -14.570  -7.086  17.688  1.00 92.38           C  
ATOM   1512  O   VAL A 211     -11.641  -6.805  16.297  1.00 92.38           O  
ATOM   1513  CG1 VAL A 211     -16.062  -6.996  17.328  1.00 92.38           C  
ATOM   1514  CG2 VAL A 211     -14.383  -7.770  19.031  1.00 92.38           C  
ATOM   1515  N   ILE A 212     -11.680  -8.641  17.641  1.00 93.44           N  
ATOM   1516  CA  ILE A 212     -10.242  -8.625  17.875  1.00 93.44           C  
ATOM   1517  C   ILE A 212      -9.508  -8.984  16.594  1.00 93.44           C  
ATOM   1518  CB  ILE A 212      -9.844  -9.602  19.016  1.00 93.44           C  
ATOM   1519  O   ILE A 212      -8.500  -8.359  16.250  1.00 93.44           O  
ATOM   1520  CG1 ILE A 212     -10.406  -9.117  20.359  1.00 93.44           C  
ATOM   1521  CG2 ILE A 212      -8.320  -9.758  19.078  1.00 93.44           C  
ATOM   1522  CD1 ILE A 212      -9.867  -7.770  20.797  1.00 93.44           C  
ATOM   1523  N   ALA A 213     -10.055  -9.953  15.875  1.00 94.31           N  
ATOM   1524  CA  ALA A 213      -9.453 -10.320  14.594  1.00 94.31           C  
ATOM   1525  C   ALA A 213      -9.469  -9.141  13.625  1.00 94.31           C  
ATOM   1526  CB  ALA A 213     -10.195 -11.508  13.984  1.00 94.31           C  
ATOM   1527  O   ALA A 213      -8.516  -8.930  12.875  1.00 94.31           O  
ATOM   1528  N   ASP A 214     -10.531  -8.438  13.617  1.00 93.75           N  
ATOM   1529  CA  ASP A 214     -10.641  -7.246  12.773  1.00 93.75           C  
ATOM   1530  C   ASP A 214      -9.578  -6.219  13.141  1.00 93.75           C  
ATOM   1531  CB  ASP A 214     -12.039  -6.629  12.898  1.00 93.75           C  
ATOM   1532  O   ASP A 214      -8.891  -5.688  12.258  1.00 93.75           O  
ATOM   1533  CG  ASP A 214     -12.234  -5.426  12.000  1.00 93.75           C  
ATOM   1534  OD1 ASP A 214     -11.492  -5.277  11.008  1.00 93.75           O  
ATOM   1535  OD2 ASP A 214     -13.148  -4.617  12.281  1.00 93.75           O  
ATOM   1536  N   ASN A 215      -9.367  -5.984  14.445  1.00 93.44           N  
ATOM   1537  CA  ASN A 215      -8.344  -5.039  14.883  1.00 93.44           C  
ATOM   1538  C   ASN A 215      -6.941  -5.531  14.539  1.00 93.44           C  
ATOM   1539  CB  ASN A 215      -8.469  -4.777  16.375  1.00 93.44           C  
ATOM   1540  O   ASN A 215      -6.082  -4.742  14.141  1.00 93.44           O  
ATOM   1541  CG  ASN A 215      -9.648  -3.891  16.734  1.00 93.44           C  
ATOM   1542  ND2 ASN A 215     -10.109  -3.977  17.969  1.00 93.44           N  
ATOM   1543  OD1 ASN A 215     -10.141  -3.139  15.883  1.00 93.44           O  
ATOM   1544  N   VAL A 216      -6.762  -6.871  14.711  1.00 95.25           N  
ATOM   1545  CA  VAL A 216      -5.496  -7.473  14.305  1.00 95.25           C  
ATOM   1546  C   VAL A 216      -5.285  -7.258  12.805  1.00 95.25           C  
ATOM   1547  CB  VAL A 216      -5.445  -8.977  14.641  1.00 95.25           C  
ATOM   1548  O   VAL A 216      -4.195  -6.875  12.375  1.00 95.25           O  
ATOM   1549  CG1 VAL A 216      -4.223  -9.633  14.000  1.00 95.25           C  
ATOM   1550  CG2 VAL A 216      -5.441  -9.188  16.156  1.00 95.25           C  
ATOM   1551  N   GLY A 217      -6.285  -7.465  12.070  1.00 93.38           N  
ATOM   1552  CA  GLY A 217      -6.238  -7.324  10.625  1.00 93.38           C  
ATOM   1553  C   GLY A 217      -5.848  -5.930  10.172  1.00 93.38           C  
ATOM   1554  O   GLY A 217      -5.082  -5.773   9.219  1.00 93.38           O  
ATOM   1555  N   ASP A 218      -6.340  -4.840  10.812  1.00 92.75           N  
ATOM   1556  CA  ASP A 218      -5.973  -3.465  10.477  1.00 92.75           C  
ATOM   1557  C   ASP A 218      -4.465  -3.254  10.602  1.00 92.75           C  
ATOM   1558  CB  ASP A 218      -6.719  -2.479  11.375  1.00 92.75           C  
ATOM   1559  O   ASP A 218      -3.867  -2.539   9.797  1.00 92.75           O  
ATOM   1560  CG  ASP A 218      -8.188  -2.355  11.031  1.00 92.75           C  
ATOM   1561  OD1 ASP A 218      -8.602  -2.799   9.938  1.00 92.75           O  
ATOM   1562  OD2 ASP A 218      -8.953  -1.806  11.859  1.00 92.75           O  
ATOM   1563  N   ASN A 219      -3.818  -3.990  11.492  1.00 94.19           N  
ATOM   1564  CA  ASN A 219      -2.379  -3.844  11.688  1.00 94.19           C  
ATOM   1565  C   ASN A 219      -1.588  -4.660  10.672  1.00 94.19           C  
ATOM   1566  CB  ASN A 219      -1.988  -4.246  13.117  1.00 94.19           C  
ATOM   1567  O   ASN A 219      -0.640  -4.156  10.070  1.00 94.19           O  
ATOM   1568  CG  ASN A 219      -2.523  -3.289  14.156  1.00 94.19           C  
ATOM   1569  ND2 ASN A 219      -3.484  -3.752  14.953  1.00 94.19           N  
ATOM   1570  OD1 ASN A 219      -2.078  -2.143  14.258  1.00 94.19           O  
ATOM   1571  N   VAL A 220      -1.989  -5.895  10.406  1.00 94.69           N  
ATOM   1572  CA  VAL A 220      -1.175  -6.773   9.578  1.00 94.69           C  
ATOM   1573  C   VAL A 220      -1.427  -6.469   8.102  1.00 94.69           C  
ATOM   1574  CB  VAL A 220      -1.466  -8.266   9.867  1.00 94.69           C  
ATOM   1575  O   VAL A 220      -0.529  -6.613   7.270  1.00 94.69           O  
ATOM   1576  CG1 VAL A 220      -1.126  -8.609  11.320  1.00 94.69           C  
ATOM   1577  CG2 VAL A 220      -2.928  -8.594   9.562  1.00 94.69           C  
ATOM   1578  N   GLY A 221      -2.600  -6.074   7.777  1.00 91.81           N  
ATOM   1579  CA  GLY A 221      -2.939  -5.789   6.391  1.00 91.81           C  
ATOM   1580  C   GLY A 221      -2.717  -4.336   6.008  1.00 91.81           C  
ATOM   1581  O   GLY A 221      -1.946  -4.043   5.094  1.00 91.81           O  
ATOM   1582  N   ASP A 222      -3.264  -3.385   6.750  1.00 90.19           N  
ATOM   1583  CA  ASP A 222      -3.297  -1.972   6.387  1.00 90.19           C  
ATOM   1584  C   ASP A 222      -2.020  -1.262   6.828  1.00 90.19           C  
ATOM   1585  CB  ASP A 222      -4.520  -1.288   7.004  1.00 90.19           C  
ATOM   1586  O   ASP A 222      -1.701  -0.179   6.328  1.00 90.19           O  
ATOM   1587  CG  ASP A 222      -5.832  -1.788   6.434  1.00 90.19           C  
ATOM   1588  OD1 ASP A 222      -5.824  -2.449   5.371  1.00 90.19           O  
ATOM   1589  OD2 ASP A 222      -6.887  -1.518   7.043  1.00 90.19           O  
ATOM   1590  N   CYS A 223      -1.284  -1.791   7.816  1.00 92.25           N  
ATOM   1591  CA  CYS A 223      -0.018  -1.194   8.227  1.00 92.25           C  
ATOM   1592  C   CYS A 223       1.162  -1.979   7.668  1.00 92.25           C  
ATOM   1593  CB  CYS A 223       0.074  -1.136   9.750  1.00 92.25           C  
ATOM   1594  O   CYS A 223       1.876  -1.491   6.789  1.00 92.25           O  
ATOM   1595  SG  CYS A 223      -1.088   0.023  10.508  1.00 92.25           S  
ATOM   1596  N   ALA A 224       1.262  -3.248   7.992  1.00 95.50           N  
ATOM   1597  CA  ALA A 224       2.400  -4.055   7.562  1.00 95.50           C  
ATOM   1598  C   ALA A 224       2.387  -4.266   6.051  1.00 95.50           C  
ATOM   1599  CB  ALA A 224       2.402  -5.402   8.281  1.00 95.50           C  
ATOM   1600  O   ALA A 224       3.398  -4.055   5.379  1.00 95.50           O  
ATOM   1601  N   GLY A 225       1.222  -4.695   5.555  1.00 94.75           N  
ATOM   1602  CA  GLY A 225       1.100  -4.930   4.125  1.00 94.75           C  
ATOM   1603  C   GLY A 225       1.374  -3.693   3.289  1.00 94.75           C  
ATOM   1604  O   GLY A 225       2.123  -3.752   2.312  1.00 94.75           O  
ATOM   1605  N   MET A 226       0.776  -2.607   3.729  1.00 92.44           N  
ATOM   1606  CA  MET A 226       0.968  -1.350   3.010  1.00 92.44           C  
ATOM   1607  C   MET A 226       2.418  -0.888   3.100  1.00 92.44           C  
ATOM   1608  CB  MET A 226       0.040  -0.267   3.564  1.00 92.44           C  
ATOM   1609  O   MET A 226       2.979  -0.396   2.119  1.00 92.44           O  
ATOM   1610  CG  MET A 226       0.184   1.078   2.869  1.00 92.44           C  
ATOM   1611  SD  MET A 226      -0.351   1.025   1.115  1.00 92.44           S  
ATOM   1612  CE  MET A 226      -2.104   1.458   1.302  1.00 92.44           C  
ATOM   1613  N   ALA A 227       3.064  -0.979   4.238  1.00 95.88           N  
ATOM   1614  CA  ALA A 227       4.469  -0.613   4.402  1.00 95.88           C  
ATOM   1615  C   ALA A 227       5.355  -1.402   3.441  1.00 95.88           C  
ATOM   1616  CB  ALA A 227       4.914  -0.839   5.844  1.00 95.88           C  
ATOM   1617  O   ALA A 227       6.215  -0.831   2.768  1.00 95.88           O  
ATOM   1618  N   ALA A 228       5.145  -2.672   3.357  1.00 96.75           N  
ATOM   1619  CA  ALA A 228       5.914  -3.516   2.445  1.00 96.75           C  
ATOM   1620  C   ALA A 228       5.672  -3.113   0.993  1.00 96.75           C  
ATOM   1621  CB  ALA A 228       5.555  -4.984   2.654  1.00 96.75           C  
ATOM   1622  O   ALA A 228       6.609  -3.055   0.195  1.00 96.75           O  
ATOM   1623  N   ASP A 229       4.453  -2.855   0.644  1.00 95.19           N  
ATOM   1624  CA  ASP A 229       4.066  -2.445  -0.704  1.00 95.19           C  
ATOM   1625  C   ASP A 229       4.746  -1.134  -1.093  1.00 95.19           C  
ATOM   1626  CB  ASP A 229       2.549  -2.307  -0.811  1.00 95.19           C  
ATOM   1627  O   ASP A 229       5.363  -1.039  -2.154  1.00 95.19           O  
ATOM   1628  CG  ASP A 229       2.088  -1.876  -2.191  1.00 95.19           C  
ATOM   1629  OD1 ASP A 229       2.916  -1.840  -3.127  1.00 95.19           O  
ATOM   1630  OD2 ASP A 229       0.886  -1.568  -2.346  1.00 95.19           O  
ATOM   1631  N   LEU A 230       4.734  -0.161  -0.231  1.00 95.62           N  
ATOM   1632  CA  LEU A 230       5.285   1.146  -0.565  1.00 95.62           C  
ATOM   1633  C   LEU A 230       6.812   1.119  -0.522  1.00 95.62           C  
ATOM   1634  CB  LEU A 230       4.758   2.215   0.396  1.00 95.62           C  
ATOM   1635  O   LEU A 230       7.469   1.892  -1.223  1.00 95.62           O  
ATOM   1636  CG  LEU A 230       3.348   2.738   0.117  1.00 95.62           C  
ATOM   1637  CD1 LEU A 230       3.137   4.082   0.804  1.00 95.62           C  
ATOM   1638  CD2 LEU A 230       3.107   2.855  -1.384  1.00 95.62           C  
ATOM   1639  N   PHE A 231       7.383   0.263   0.417  1.00 97.75           N  
ATOM   1640  CA  PHE A 231       8.820   0.043   0.329  1.00 97.75           C  
ATOM   1641  C   PHE A 231       9.211  -0.451  -1.060  1.00 97.75           C  
ATOM   1642  CB  PHE A 231       9.281  -0.963   1.391  1.00 97.75           C  
ATOM   1643  O   PHE A 231      10.133   0.087  -1.680  1.00 97.75           O  
ATOM   1644  CG  PHE A 231      10.727  -1.363   1.267  1.00 97.75           C  
ATOM   1645  CD1 PHE A 231      11.094  -2.436   0.465  1.00 97.75           C  
ATOM   1646  CD2 PHE A 231      11.711  -0.666   1.950  1.00 97.75           C  
ATOM   1647  CE1 PHE A 231      12.430  -2.809   0.348  1.00 97.75           C  
ATOM   1648  CE2 PHE A 231      13.047  -1.032   1.838  1.00 97.75           C  
ATOM   1649  CZ  PHE A 231      13.406  -2.105   1.037  1.00 97.75           C  
ATOM   1650  N   GLU A 232       8.500  -1.490  -1.465  1.00 96.81           N  
ATOM   1651  CA  GLU A 232       8.742  -2.033  -2.799  1.00 96.81           C  
ATOM   1652  C   GLU A 232       8.609  -0.952  -3.867  1.00 96.81           C  
ATOM   1653  CB  GLU A 232       7.785  -3.188  -3.092  1.00 96.81           C  
ATOM   1654  O   GLU A 232       9.469  -0.822  -4.738  1.00 96.81           O  
ATOM   1655  CG  GLU A 232       7.926  -3.764  -4.492  1.00 96.81           C  
ATOM   1656  CD  GLU A 232       6.594  -4.145  -5.125  1.00 96.81           C  
ATOM   1657  OE1 GLU A 232       6.590  -4.691  -6.250  1.00 96.81           O  
ATOM   1658  OE2 GLU A 232       5.547  -3.898  -4.484  1.00 96.81           O  
ATOM   1659  N   THR A 233       7.570  -0.163  -3.848  1.00 95.94           N  
ATOM   1660  CA  THR A 233       7.332   0.872  -4.848  1.00 95.94           C  
ATOM   1661  C   THR A 233       8.469   1.892  -4.852  1.00 95.94           C  
ATOM   1662  CB  THR A 233       5.992   1.591  -4.598  1.00 95.94           C  
ATOM   1663  O   THR A 233       8.961   2.271  -5.914  1.00 95.94           O  
ATOM   1664  CG2 THR A 233       5.801   2.746  -5.574  1.00 95.94           C  
ATOM   1665  OG1 THR A 233       4.918   0.657  -4.762  1.00 95.94           O  
ATOM   1666  N   TYR A 234       8.867   2.229  -3.736  1.00 97.44           N  
ATOM   1667  CA  TYR A 234       9.953   3.191  -3.586  1.00 97.44           C  
ATOM   1668  C   TYR A 234      11.266   2.623  -4.117  1.00 97.44           C  
ATOM   1669  CB  TYR A 234      10.117   3.594  -2.117  1.00 97.44           C  
ATOM   1670  O   TYR A 234      11.930   3.248  -4.945  1.00 97.44           O  
ATOM   1671  CG  TYR A 234      11.141   4.676  -1.895  1.00 97.44           C  
ATOM   1672  CD1 TYR A 234      12.430   4.367  -1.445  1.00 97.44           C  
ATOM   1673  CD2 TYR A 234      10.836   6.012  -2.131  1.00 97.44           C  
ATOM   1674  CE1 TYR A 234      13.375   5.363  -1.236  1.00 97.44           C  
ATOM   1675  CE2 TYR A 234      11.773   7.016  -1.926  1.00 97.44           C  
ATOM   1676  OH  TYR A 234      13.977   7.672  -1.274  1.00 97.44           O  
ATOM   1677  CZ  TYR A 234      13.039   6.684  -1.479  1.00 97.44           C  
ATOM   1678  N   ALA A 235      11.633   1.438  -3.736  1.00 97.50           N  
ATOM   1679  CA  ALA A 235      12.898   0.807  -4.113  1.00 97.50           C  
ATOM   1680  C   ALA A 235      12.930   0.499  -5.609  1.00 97.50           C  
ATOM   1681  CB  ALA A 235      13.117  -0.470  -3.307  1.00 97.50           C  
ATOM   1682  O   ALA A 235      13.914   0.809  -6.289  1.00 97.50           O  
ATOM   1683  N   VAL A 236      11.891  -0.066  -6.129  1.00 96.31           N  
ATOM   1684  CA  VAL A 236      11.836  -0.471  -7.531  1.00 96.31           C  
ATOM   1685  C   VAL A 236      11.914   0.763  -8.430  1.00 96.31           C  
ATOM   1686  CB  VAL A 236      10.555  -1.279  -7.840  1.00 96.31           C  
ATOM   1687  O   VAL A 236      12.586   0.749  -9.461  1.00 96.31           O  
ATOM   1688  CG1 VAL A 236      10.352  -1.410  -9.352  1.00 96.31           C  
ATOM   1689  CG2 VAL A 236      10.625  -2.658  -7.188  1.00 96.31           C  
ATOM   1690  N   THR A 237      11.289   1.781  -8.047  1.00 96.50           N  
ATOM   1691  CA  THR A 237      11.344   3.006  -8.836  1.00 96.50           C  
ATOM   1692  C   THR A 237      12.750   3.592  -8.828  1.00 96.50           C  
ATOM   1693  CB  THR A 237      10.344   4.055  -8.305  1.00 96.50           C  
ATOM   1694  O   THR A 237      13.242   4.039  -9.867  1.00 96.50           O  
ATOM   1695  CG2 THR A 237      10.398   5.332  -9.133  1.00 96.50           C  
ATOM   1696  OG1 THR A 237       9.016   3.516  -8.359  1.00 96.50           O  
ATOM   1697  N   LEU A 238      13.375   3.584  -7.680  1.00 97.44           N  
ATOM   1698  CA  LEU A 238      14.758   4.047  -7.621  1.00 97.44           C  
ATOM   1699  C   LEU A 238      15.648   3.219  -8.539  1.00 97.44           C  
ATOM   1700  CB  LEU A 238      15.281   3.979  -6.184  1.00 97.44           C  
ATOM   1701  O   LEU A 238      16.422   3.771  -9.328  1.00 97.44           O  
ATOM   1702  CG  LEU A 238      14.742   5.031  -5.215  1.00 97.44           C  
ATOM   1703  CD1 LEU A 238      15.320   4.812  -3.820  1.00 97.44           C  
ATOM   1704  CD2 LEU A 238      15.062   6.434  -5.719  1.00 97.44           C  
ATOM   1705  N   ILE A 239      15.477   1.959  -8.406  1.00 96.38           N  
ATOM   1706  CA  ILE A 239      16.312   1.033  -9.148  1.00 96.38           C  
ATOM   1707  C   ILE A 239      16.047   1.182 -10.648  1.00 96.38           C  
ATOM   1708  CB  ILE A 239      16.078  -0.428  -8.703  1.00 96.38           C  
ATOM   1709  O   ILE A 239      16.984   1.235 -11.453  1.00 96.38           O  
ATOM   1710  CG1 ILE A 239      16.625  -0.646  -7.285  1.00 96.38           C  
ATOM   1711  CG2 ILE A 239      16.734  -1.403  -9.695  1.00 96.38           C  
ATOM   1712  CD1 ILE A 239      16.141  -1.939  -6.637  1.00 96.38           C  
ATOM   1713  N   ALA A 240      14.789   1.245 -10.977  1.00 95.06           N  
ATOM   1714  CA  ALA A 240      14.430   1.405 -12.391  1.00 95.06           C  
ATOM   1715  C   ALA A 240      15.016   2.697 -12.961  1.00 95.06           C  
ATOM   1716  CB  ALA A 240      12.914   1.386 -12.555  1.00 95.06           C  
ATOM   1717  O   ALA A 240      15.562   2.703 -14.062  1.00 95.06           O  
ATOM   1718  N   THR A 241      14.930   3.748 -12.219  1.00 96.12           N  
ATOM   1719  CA  THR A 241      15.438   5.043 -12.656  1.00 96.12           C  
ATOM   1720  C   THR A 241      16.969   5.020 -12.766  1.00 96.12           C  
ATOM   1721  CB  THR A 241      15.008   6.168 -11.695  1.00 96.12           C  
ATOM   1722  O   THR A 241      17.531   5.559 -13.719  1.00 96.12           O  
ATOM   1723  CG2 THR A 241      15.477   7.531 -12.203  1.00 96.12           C  
ATOM   1724  OG1 THR A 241      13.586   6.172 -11.586  1.00 96.12           O  
ATOM   1725  N   MET A 242      17.578   4.348 -11.820  1.00 95.69           N  
ATOM   1726  CA  MET A 242      19.016   4.191 -11.859  1.00 95.69           C  
ATOM   1727  C   MET A 242      19.453   3.418 -13.102  1.00 95.69           C  
ATOM   1728  CB  MET A 242      19.516   3.479 -10.602  1.00 95.69           C  
ATOM   1729  O   MET A 242      20.359   3.840 -13.820  1.00 95.69           O  
ATOM   1730  CG  MET A 242      19.359   4.297  -9.328  1.00 95.69           C  
ATOM   1731  SD  MET A 242      19.641   3.301  -7.816  1.00 95.69           S  
ATOM   1732  CE  MET A 242      21.406   2.920  -8.016  1.00 95.69           C  
ATOM   1733  N   ALA A 243      18.828   2.354 -13.305  1.00 93.12           N  
ATOM   1734  CA  ALA A 243      19.156   1.500 -14.438  1.00 93.12           C  
ATOM   1735  C   ALA A 243      18.953   2.236 -15.758  1.00 93.12           C  
ATOM   1736  CB  ALA A 243      18.328   0.221 -14.406  1.00 93.12           C  
ATOM   1737  O   ALA A 243      19.828   2.203 -16.641  1.00 93.12           O  
ATOM   1738  N   LEU A 244      17.875   2.928 -15.836  1.00 93.44           N  
ATOM   1739  CA  LEU A 244      17.578   3.672 -17.047  1.00 93.44           C  
ATOM   1740  C   LEU A 244      18.578   4.805 -17.250  1.00 93.44           C  
ATOM   1741  CB  LEU A 244      16.156   4.230 -17.016  1.00 93.44           C  
ATOM   1742  O   LEU A 244      19.047   5.043 -18.375  1.00 93.44           O  
ATOM   1743  CG  LEU A 244      15.672   4.941 -18.281  1.00 93.44           C  
ATOM   1744  CD1 LEU A 244      15.672   3.979 -19.453  1.00 93.44           C  
ATOM   1745  CD2 LEU A 244      14.281   5.527 -18.047  1.00 93.44           C  
ATOM   1746  N   GLY A 245      18.875   5.520 -16.188  1.00 94.12           N  
ATOM   1747  CA  GLY A 245      19.859   6.586 -16.250  1.00 94.12           C  
ATOM   1748  C   GLY A 245      21.203   6.121 -16.781  1.00 94.12           C  
ATOM   1749  O   GLY A 245      21.812   6.785 -17.609  1.00 94.12           O  
ATOM   1750  N   ALA A 246      21.641   5.016 -16.297  1.00 91.62           N  
ATOM   1751  CA  ALA A 246      22.922   4.457 -16.719  1.00 91.62           C  
ATOM   1752  C   ALA A 246      22.906   4.125 -18.219  1.00 91.62           C  
ATOM   1753  CB  ALA A 246      23.266   3.215 -15.906  1.00 91.62           C  
ATOM   1754  O   ALA A 246      23.938   4.199 -18.891  1.00 91.62           O  
ATOM   1755  N   LEU A 247      21.750   3.904 -18.688  1.00 89.25           N  
ATOM   1756  CA  LEU A 247      21.594   3.449 -20.062  1.00 89.25           C  
ATOM   1757  C   LEU A 247      21.484   4.633 -21.031  1.00 89.25           C  
ATOM   1758  CB  LEU A 247      20.359   2.549 -20.203  1.00 89.25           C  
ATOM   1759  O   LEU A 247      22.094   4.637 -22.094  1.00 89.25           O  
ATOM   1760  CG  LEU A 247      20.125   1.924 -21.578  1.00 89.25           C  
ATOM   1761  CD1 LEU A 247      20.438   0.430 -21.547  1.00 89.25           C  
ATOM   1762  CD2 LEU A 247      18.688   2.172 -22.031  1.00 89.25           C  
ATOM   1763  N   VAL A 248      20.766   5.648 -20.641  1.00 91.19           N  
ATOM   1764  CA  VAL A 248      20.375   6.629 -21.641  1.00 91.19           C  
ATOM   1765  C   VAL A 248      21.172   7.922 -21.438  1.00 91.19           C  
ATOM   1766  CB  VAL A 248      18.859   6.922 -21.578  1.00 91.19           C  
ATOM   1767  O   VAL A 248      21.281   8.734 -22.344  1.00 91.19           O  
ATOM   1768  CG1 VAL A 248      18.062   5.664 -21.922  1.00 91.19           C  
ATOM   1769  CG2 VAL A 248      18.469   7.453 -20.203  1.00 91.19           C  
ATOM   1770  N   VAL A 249      21.703   8.219 -20.234  1.00 92.81           N  
ATOM   1771  CA  VAL A 249      22.484   9.422 -20.000  1.00 92.81           C  
ATOM   1772  C   VAL A 249      23.984   9.094 -20.062  1.00 92.81           C  
ATOM   1773  CB  VAL A 249      22.156  10.062 -18.625  1.00 92.81           C  
ATOM   1774  O   VAL A 249      24.656   9.047 -19.031  1.00 92.81           O  
ATOM   1775  CG1 VAL A 249      22.828  11.430 -18.484  1.00 92.81           C  
ATOM   1776  CG2 VAL A 249      20.641  10.188 -18.469  1.00 92.81           C  
ATOM   1777  N   THR A 250      24.578   8.992 -21.219  1.00 90.56           N  
ATOM   1778  CA  THR A 250      25.922   8.477 -21.469  1.00 90.56           C  
ATOM   1779  C   THR A 250      26.969   9.539 -21.172  1.00 90.56           C  
ATOM   1780  CB  THR A 250      26.062   7.980 -22.922  1.00 90.56           C  
ATOM   1781  O   THR A 250      28.125   9.211 -20.891  1.00 90.56           O  
ATOM   1782  CG2 THR A 250      25.172   6.785 -23.188  1.00 90.56           C  
ATOM   1783  OG1 THR A 250      25.719   9.039 -23.812  1.00 90.56           O  
ATOM   1784  N   ALA A 251      26.562  10.758 -21.141  1.00 91.62           N  
ATOM   1785  CA  ALA A 251      27.500  11.852 -20.906  1.00 91.62           C  
ATOM   1786  C   ALA A 251      27.875  11.938 -19.422  1.00 91.62           C  
ATOM   1787  CB  ALA A 251      26.922  13.172 -21.375  1.00 91.62           C  
ATOM   1788  O   ALA A 251      28.938  12.445 -19.062  1.00 91.62           O  
ATOM   1789  N   ALA A 252      26.953  11.445 -18.578  1.00 91.62           N  
ATOM   1790  CA  ALA A 252      27.156  11.500 -17.141  1.00 91.62           C  
ATOM   1791  C   ALA A 252      26.453  10.344 -16.438  1.00 91.62           C  
ATOM   1792  CB  ALA A 252      26.672  12.836 -16.578  1.00 91.62           C  
ATOM   1793  O   ALA A 252      25.531  10.562 -15.633  1.00 91.62           O  
ATOM   1794  N   PRO A 253      26.875   9.133 -16.672  1.00 90.12           N  
ATOM   1795  CA  PRO A 253      26.141   7.953 -16.188  1.00 90.12           C  
ATOM   1796  C   PRO A 253      26.078   7.887 -14.672  1.00 90.12           C  
ATOM   1797  CB  PRO A 253      26.953   6.785 -16.750  1.00 90.12           C  
ATOM   1798  O   PRO A 253      25.031   7.539 -14.109  1.00 90.12           O  
ATOM   1799  CG  PRO A 253      28.281   7.379 -17.094  1.00 90.12           C  
ATOM   1800  CD  PRO A 253      28.078   8.812 -17.500  1.00 90.12           C  
ATOM   1801  N   MET A 254      27.156   8.211 -14.039  1.00 90.88           N  
ATOM   1802  CA  MET A 254      27.156   8.133 -12.578  1.00 90.88           C  
ATOM   1803  C   MET A 254      26.203   9.164 -11.984  1.00 90.88           C  
ATOM   1804  CB  MET A 254      28.562   8.344 -12.031  1.00 90.88           C  
ATOM   1805  O   MET A 254      25.469   8.859 -11.047  1.00 90.88           O  
ATOM   1806  CG  MET A 254      28.672   8.180 -10.523  1.00 90.88           C  
ATOM   1807  SD  MET A 254      28.141   6.516  -9.961  1.00 90.88           S  
ATOM   1808  CE  MET A 254      29.516   5.516 -10.586  1.00 90.88           C  
ATOM   1809  N   ALA A 255      26.234  10.344 -12.469  1.00 92.94           N  
ATOM   1810  CA  ALA A 255      25.328  11.375 -12.000  1.00 92.94           C  
ATOM   1811  C   ALA A 255      23.875  10.953 -12.180  1.00 92.94           C  
ATOM   1812  CB  ALA A 255      25.594  12.695 -12.727  1.00 92.94           C  
ATOM   1813  O   ALA A 255      23.047  11.141 -11.281  1.00 92.94           O  
ATOM   1814  N   ALA A 256      23.578  10.328 -13.266  1.00 94.50           N  
ATOM   1815  CA  ALA A 256      22.234   9.891 -13.594  1.00 94.50           C  
ATOM   1816  C   ALA A 256      21.766   8.773 -12.664  1.00 94.50           C  
ATOM   1817  CB  ALA A 256      22.156   9.430 -15.047  1.00 94.50           C  
ATOM   1818  O   ALA A 256      20.609   8.719 -12.273  1.00 94.50           O  
ATOM   1819  N   VAL A 257      22.688   7.949 -12.289  1.00 94.38           N  
ATOM   1820  CA  VAL A 257      22.406   6.820 -11.414  1.00 94.38           C  
ATOM   1821  C   VAL A 257      22.156   7.320  -9.992  1.00 94.38           C  
ATOM   1822  CB  VAL A 257      23.547   5.789 -11.422  1.00 94.38           C  
ATOM   1823  O   VAL A 257      21.266   6.820  -9.297  1.00 94.38           O  
ATOM   1824  CG1 VAL A 257      23.391   4.793 -10.273  1.00 94.38           C  
ATOM   1825  CG2 VAL A 257      23.609   5.062 -12.766  1.00 94.38           C  
ATOM   1826  N   LEU A 258      22.859   8.344  -9.570  1.00 94.94           N  
ATOM   1827  CA  LEU A 258      22.797   8.836  -8.195  1.00 94.94           C  
ATOM   1828  C   LEU A 258      21.656   9.820  -8.023  1.00 94.94           C  
ATOM   1829  CB  LEU A 258      24.125   9.492  -7.801  1.00 94.94           C  
ATOM   1830  O   LEU A 258      21.188  10.055  -6.906  1.00 94.94           O  
ATOM   1831  CG  LEU A 258      25.328   8.562  -7.648  1.00 94.94           C  
ATOM   1832  CD1 LEU A 258      26.562   9.359  -7.250  1.00 94.94           C  
ATOM   1833  CD2 LEU A 258      25.031   7.473  -6.621  1.00 94.94           C  
ATOM   1834  N   TYR A 259      21.203  10.367  -9.078  1.00 97.31           N  
ATOM   1835  CA  TYR A 259      20.219  11.438  -9.078  1.00 97.31           C  
ATOM   1836  C   TYR A 259      18.938  11.008  -8.352  1.00 97.31           C  
ATOM   1837  CB  TYR A 259      19.875  11.859 -10.508  1.00 97.31           C  
ATOM   1838  O   TYR A 259      18.453  11.711  -7.465  1.00 97.31           O  
ATOM   1839  CG  TYR A 259      18.969  13.062 -10.586  1.00 97.31           C  
ATOM   1840  CD1 TYR A 259      17.844  13.055 -11.406  1.00 97.31           C  
ATOM   1841  CD2 TYR A 259      19.234  14.211  -9.852  1.00 97.31           C  
ATOM   1842  CE1 TYR A 259      17.000  14.156 -11.484  1.00 97.31           C  
ATOM   1843  CE2 TYR A 259      18.406  15.320  -9.922  1.00 97.31           C  
ATOM   1844  OH  TYR A 259      16.453  16.375 -10.812  1.00 97.31           O  
ATOM   1845  CZ  TYR A 259      17.281  15.281 -10.742  1.00 97.31           C  
ATOM   1846  N   PRO A 260      18.344   9.898  -8.641  1.00 97.81           N  
ATOM   1847  CA  PRO A 260      17.141   9.500  -7.914  1.00 97.81           C  
ATOM   1848  C   PRO A 260      17.391   9.305  -6.422  1.00 97.81           C  
ATOM   1849  CB  PRO A 260      16.750   8.172  -8.578  1.00 97.81           C  
ATOM   1850  O   PRO A 260      16.484   9.523  -5.605  1.00 97.81           O  
ATOM   1851  CG  PRO A 260      17.984   7.723  -9.281  1.00 97.81           C  
ATOM   1852  CD  PRO A 260      18.750   8.938  -9.727  1.00 97.81           C  
ATOM   1853  N   LEU A 261      18.531   8.883  -5.969  1.00 97.94           N  
ATOM   1854  CA  LEU A 261      18.875   8.734  -4.559  1.00 97.94           C  
ATOM   1855  C   LEU A 261      18.922  10.086  -3.855  1.00 97.94           C  
ATOM   1856  CB  LEU A 261      20.234   8.031  -4.406  1.00 97.94           C  
ATOM   1857  O   LEU A 261      18.438  10.219  -2.725  1.00 97.94           O  
ATOM   1858  CG  LEU A 261      20.328   6.613  -4.973  1.00 97.94           C  
ATOM   1859  CD1 LEU A 261      21.719   6.031  -4.719  1.00 97.94           C  
ATOM   1860  CD2 LEU A 261      19.250   5.719  -4.371  1.00 97.94           C  
ATOM   1861  N   LEU A 262      19.422  11.039  -4.539  1.00 98.12           N  
ATOM   1862  CA  LEU A 262      19.484  12.391  -3.994  1.00 98.12           C  
ATOM   1863  C   LEU A 262      18.094  12.984  -3.838  1.00 98.12           C  
ATOM   1864  CB  LEU A 262      20.344  13.289  -4.895  1.00 98.12           C  
ATOM   1865  O   LEU A 262      17.797  13.625  -2.828  1.00 98.12           O  
ATOM   1866  CG  LEU A 262      21.844  13.008  -4.906  1.00 98.12           C  
ATOM   1867  CD1 LEU A 262      22.531  13.844  -5.980  1.00 98.12           C  
ATOM   1868  CD2 LEU A 262      22.453  13.281  -3.537  1.00 98.12           C  
ATOM   1869  N   LEU A 263      17.297  12.766  -4.895  1.00 98.50           N  
ATOM   1870  CA  LEU A 263      15.914  13.242  -4.793  1.00 98.50           C  
ATOM   1871  C   LEU A 263      15.219  12.633  -3.576  1.00 98.50           C  
ATOM   1872  CB  LEU A 263      15.133  12.898  -6.062  1.00 98.50           C  
ATOM   1873  O   LEU A 263      14.539  13.336  -2.830  1.00 98.50           O  
ATOM   1874  CG  LEU A 263      15.602  13.586  -7.348  1.00 98.50           C  
ATOM   1875  CD1 LEU A 263      14.695  13.195  -8.516  1.00 98.50           C  
ATOM   1876  CD2 LEU A 263      15.625  15.102  -7.164  1.00 98.50           C  
ATOM   1877  N   GLY A 264      15.438  11.328  -3.426  1.00 97.88           N  
ATOM   1878  CA  GLY A 264      14.898  10.672  -2.250  1.00 97.88           C  
ATOM   1879  C   GLY A 264      15.453  11.211  -0.948  1.00 97.88           C  
ATOM   1880  O   GLY A 264      14.711  11.422   0.011  1.00 97.88           O  
ATOM   1881  N   GLY A 265      16.750  11.523  -0.890  1.00 98.25           N  
ATOM   1882  CA  GLY A 265      17.406  12.039   0.299  1.00 98.25           C  
ATOM   1883  C   GLY A 265      16.859  13.375   0.753  1.00 98.25           C  
ATOM   1884  O   GLY A 265      16.469  13.539   1.914  1.00 98.25           O  
ATOM   1885  N   VAL A 266      16.781  14.305  -0.142  1.00 98.31           N  
ATOM   1886  CA  VAL A 266      16.328  15.648   0.209  1.00 98.31           C  
ATOM   1887  C   VAL A 266      14.836  15.617   0.568  1.00 98.31           C  
ATOM   1888  CB  VAL A 266      16.562  16.656  -0.942  1.00 98.31           C  
ATOM   1889  O   VAL A 266      14.375  16.406   1.405  1.00 98.31           O  
ATOM   1890  CG1 VAL A 266      18.062  16.844  -1.173  1.00 98.31           C  
ATOM   1891  CG2 VAL A 266      15.891  16.172  -2.223  1.00 98.31           C  
ATOM   1892  N   SER A 267      14.062  14.742  -0.037  1.00 98.19           N  
ATOM   1893  CA  SER A 267      12.641  14.633   0.260  1.00 98.19           C  
ATOM   1894  C   SER A 267      12.406  14.062   1.652  1.00 98.19           C  
ATOM   1895  CB  SER A 267      11.938  13.766  -0.785  1.00 98.19           C  
ATOM   1896  O   SER A 267      11.383  14.344   2.285  1.00 98.19           O  
ATOM   1897  OG  SER A 267      11.867  14.438  -2.033  1.00 98.19           O  
ATOM   1898  N   ILE A 268      13.320  13.234   2.105  1.00 98.38           N  
ATOM   1899  CA  ILE A 268      13.250  12.719   3.469  1.00 98.38           C  
ATOM   1900  C   ILE A 268      13.352  13.875   4.461  1.00 98.38           C  
ATOM   1901  CB  ILE A 268      14.359  11.680   3.740  1.00 98.38           C  
ATOM   1902  O   ILE A 268      12.562  13.953   5.410  1.00 98.38           O  
ATOM   1903  CG1 ILE A 268      14.016  10.344   3.068  1.00 98.38           C  
ATOM   1904  CG2 ILE A 268      14.570  11.500   5.246  1.00 98.38           C  
ATOM   1905  CD1 ILE A 268      15.133   9.312   3.150  1.00 98.38           C  
ATOM   1906  N   ILE A 269      14.281  14.711   4.246  1.00 98.38           N  
ATOM   1907  CA  ILE A 269      14.438  15.875   5.109  1.00 98.38           C  
ATOM   1908  C   ILE A 269      13.156  16.719   5.078  1.00 98.38           C  
ATOM   1909  CB  ILE A 269      15.648  16.734   4.691  1.00 98.38           C  
ATOM   1910  O   ILE A 269      12.641  17.109   6.125  1.00 98.38           O  
ATOM   1911  CG1 ILE A 269      16.953  15.938   4.832  1.00 98.38           C  
ATOM   1912  CG2 ILE A 269      15.711  18.031   5.520  1.00 98.38           C  
ATOM   1913  CD1 ILE A 269      18.172  16.641   4.285  1.00 98.38           C  
ATOM   1914  N   ALA A 270      12.688  16.938   3.879  1.00 98.44           N  
ATOM   1915  CA  ALA A 270      11.445  17.703   3.707  1.00 98.44           C  
ATOM   1916  C   ALA A 270      10.281  17.016   4.422  1.00 98.44           C  
ATOM   1917  CB  ALA A 270      11.133  17.875   2.223  1.00 98.44           C  
ATOM   1918  O   ALA A 270       9.469  17.688   5.062  1.00 98.44           O  
ATOM   1919  N   SER A 271      10.211  15.703   4.348  1.00 98.00           N  
ATOM   1920  CA  SER A 271       9.148  14.945   4.988  1.00 98.00           C  
ATOM   1921  C   SER A 271       9.219  15.062   6.508  1.00 98.00           C  
ATOM   1922  CB  SER A 271       9.211  13.477   4.578  1.00 98.00           C  
ATOM   1923  O   SER A 271       8.195  15.219   7.176  1.00 98.00           O  
ATOM   1924  OG  SER A 271       8.914  13.320   3.199  1.00 98.00           O  
ATOM   1925  N   ILE A 272      10.406  15.008   7.043  1.00 98.12           N  
ATOM   1926  CA  ILE A 272      10.602  15.148   8.484  1.00 98.12           C  
ATOM   1927  C   ILE A 272      10.102  16.516   8.938  1.00 98.12           C  
ATOM   1928  CB  ILE A 272      12.086  14.961   8.875  1.00 98.12           C  
ATOM   1929  O   ILE A 272       9.359  16.625   9.922  1.00 98.12           O  
ATOM   1930  CG1 ILE A 272      12.500  13.492   8.719  1.00 98.12           C  
ATOM   1931  CG2 ILE A 272      12.320  15.438  10.312  1.00 98.12           C  
ATOM   1932  CD1 ILE A 272      13.984  13.242   8.898  1.00 98.12           C  
ATOM   1933  N   ILE A 273      10.461  17.516   8.180  1.00 98.19           N  
ATOM   1934  CA  ILE A 273      10.016  18.859   8.500  1.00 98.19           C  
ATOM   1935  C   ILE A 273       8.508  18.969   8.336  1.00 98.19           C  
ATOM   1936  CB  ILE A 273      10.727  19.906   7.605  1.00 98.19           C  
ATOM   1937  O   ILE A 273       7.816  19.531   9.195  1.00 98.19           O  
ATOM   1938  CG1 ILE A 273      12.234  19.922   7.891  1.00 98.19           C  
ATOM   1939  CG2 ILE A 273      10.109  21.297   7.816  1.00 98.19           C  
ATOM   1940  CD1 ILE A 273      13.031  20.812   6.945  1.00 98.19           C  
ATOM   1941  N   GLY A 274       8.000  18.406   7.273  1.00 97.69           N  
ATOM   1942  CA  GLY A 274       6.566  18.422   7.035  1.00 97.69           C  
ATOM   1943  C   GLY A 274       5.773  17.750   8.148  1.00 97.69           C  
ATOM   1944  O   GLY A 274       4.699  18.234   8.523  1.00 97.69           O  
ATOM   1945  N   CYS A 275       6.316  16.703   8.688  1.00 97.00           N  
ATOM   1946  CA  CYS A 275       5.652  16.016   9.789  1.00 97.00           C  
ATOM   1947  C   CYS A 275       5.434  16.938  10.969  1.00 97.00           C  
ATOM   1948  CB  CYS A 275       6.473  14.797  10.227  1.00 97.00           C  
ATOM   1949  O   CYS A 275       4.422  16.844  11.664  1.00 97.00           O  
ATOM   1950  SG  CYS A 275       6.414  13.414   9.062  1.00 97.00           S  
ATOM   1951  N   GLY A 276       6.340  17.891  11.188  1.00 95.69           N  
ATOM   1952  CA  GLY A 276       6.242  18.844  12.273  1.00 95.69           C  
ATOM   1953  C   GLY A 276       5.090  19.812  12.109  1.00 95.69           C  
ATOM   1954  O   GLY A 276       4.641  20.422  13.086  1.00 95.69           O  
ATOM   1955  N   PHE A 277       4.500  19.859  10.906  1.00 96.44           N  
ATOM   1956  CA  PHE A 277       3.465  20.844  10.625  1.00 96.44           C  
ATOM   1957  C   PHE A 277       2.082  20.203  10.672  1.00 96.44           C  
ATOM   1958  CB  PHE A 277       3.695  21.484   9.258  1.00 96.44           C  
ATOM   1959  O   PHE A 277       1.076  20.859  10.422  1.00 96.44           O  
ATOM   1960  CG  PHE A 277       4.762  22.547   9.266  1.00 96.44           C  
ATOM   1961  CD1 PHE A 277       4.426  23.891   9.383  1.00 96.44           C  
ATOM   1962  CD2 PHE A 277       6.102  22.203   9.148  1.00 96.44           C  
ATOM   1963  CE1 PHE A 277       5.410  24.875   9.391  1.00 96.44           C  
ATOM   1964  CE2 PHE A 277       7.094  23.188   9.156  1.00 96.44           C  
ATOM   1965  CZ  PHE A 277       6.742  24.531   9.273  1.00 96.44           C  
ATOM   1966  N   VAL A 278       2.018  18.891  10.922  1.00 95.56           N  
ATOM   1967  CA  VAL A 278       0.732  18.219  11.086  1.00 95.56           C  
ATOM   1968  C   VAL A 278       0.222  18.406  12.508  1.00 95.56           C  
ATOM   1969  CB  VAL A 278       0.834  16.719  10.750  1.00 95.56           C  
ATOM   1970  O   VAL A 278       0.638  17.688  13.422  1.00 95.56           O  
ATOM   1971  CG1 VAL A 278      -0.521  16.031  10.914  1.00 95.56           C  
ATOM   1972  CG2 VAL A 278       1.362  16.516   9.328  1.00 95.56           C  
ATOM   1973  N   LYS A 279      -0.645  19.469  12.648  1.00 91.75           N  
ATOM   1974  CA  LYS A 279      -1.212  19.812  13.945  1.00 91.75           C  
ATOM   1975  C   LYS A 279      -2.676  20.234  13.820  1.00 91.75           C  
ATOM   1976  CB  LYS A 279      -0.407  20.938  14.602  1.00 91.75           C  
ATOM   1977  O   LYS A 279      -3.047  20.922  12.875  1.00 91.75           O  
ATOM   1978  CG  LYS A 279       1.020  20.547  14.961  1.00 91.75           C  
ATOM   1979  CD  LYS A 279       1.758  21.703  15.641  1.00 91.75           C  
ATOM   1980  CE  LYS A 279       3.191  21.312  15.984  1.00 91.75           C  
ATOM   1981  NZ  LYS A 279       3.924  22.438  16.641  1.00 91.75           N  
ATOM   1982  N   ALA A 280      -3.420  19.719  14.812  1.00 88.62           N  
ATOM   1983  CA  ALA A 280      -4.828  20.109  14.828  1.00 88.62           C  
ATOM   1984  C   ALA A 280      -5.020  21.453  15.508  1.00 88.62           C  
ATOM   1985  CB  ALA A 280      -5.668  19.031  15.516  1.00 88.62           C  
ATOM   1986  O   ALA A 280      -4.402  21.734  16.547  1.00 88.62           O  
ATOM   1987  N   SER A 281      -5.797  22.328  14.891  1.00 83.69           N  
ATOM   1988  CA  SER A 281      -6.164  23.594  15.531  1.00 83.69           C  
ATOM   1989  C   SER A 281      -7.336  23.391  16.484  1.00 83.69           C  
ATOM   1990  CB  SER A 281      -6.520  24.641  14.484  1.00 83.69           C  
ATOM   1991  O   SER A 281      -8.117  22.453  16.344  1.00 83.69           O  
ATOM   1992  OG  SER A 281      -5.422  24.875  13.617  1.00 83.69           O  
ATOM   1993  N   PRO A 282      -7.379  24.234  17.594  1.00 78.81           N  
ATOM   1994  CA  PRO A 282      -8.484  24.125  18.547  1.00 78.81           C  
ATOM   1995  C   PRO A 282      -9.852  24.250  17.875  1.00 78.81           C  
ATOM   1996  CB  PRO A 282      -8.242  25.281  19.516  1.00 78.81           C  
ATOM   1997  O   PRO A 282     -10.070  25.156  17.078  1.00 78.81           O  
ATOM   1998  CG  PRO A 282      -6.785  25.578  19.391  1.00 78.81           C  
ATOM   1999  CD  PRO A 282      -6.348  25.266  18.000  1.00 78.81           C  
ATOM   2000  N   GLY A 283     -10.742  23.297  18.031  1.00 76.62           N  
ATOM   2001  CA  GLY A 283     -12.109  23.328  17.531  1.00 76.62           C  
ATOM   2002  C   GLY A 283     -12.258  22.609  16.203  1.00 76.62           C  
ATOM   2003  O   GLY A 283     -13.359  22.547  15.648  1.00 76.62           O  
ATOM   2004  N   MET A 284     -11.125  22.094  15.695  1.00 81.81           N  
ATOM   2005  CA  MET A 284     -11.117  21.406  14.406  1.00 81.81           C  
ATOM   2006  C   MET A 284     -11.891  20.094  14.477  1.00 81.81           C  
ATOM   2007  CB  MET A 284      -9.680  21.141  13.945  1.00 81.81           C  
ATOM   2008  O   MET A 284     -11.688  19.297  15.398  1.00 81.81           O  
ATOM   2009  CG  MET A 284      -9.570  20.672  12.508  1.00 81.81           C  
ATOM   2010  SD  MET A 284      -7.828  20.500  11.953  1.00 81.81           S  
ATOM   2011  CE  MET A 284      -7.375  22.250  11.758  1.00 81.81           C  
ATOM   2012  N   LYS A 285     -12.914  19.859  13.641  1.00 77.75           N  
ATOM   2013  CA  LYS A 285     -13.656  18.594  13.562  1.00 77.75           C  
ATOM   2014  C   LYS A 285     -13.141  17.734  12.422  1.00 77.75           C  
ATOM   2015  CB  LYS A 285     -15.148  18.875  13.383  1.00 77.75           C  
ATOM   2016  O   LYS A 285     -13.109  16.500  12.531  1.00 77.75           O  
ATOM   2017  CG  LYS A 285     -15.820  19.453  14.617  1.00 77.75           C  
ATOM   2018  CD  LYS A 285     -17.344  19.500  14.453  1.00 77.75           C  
ATOM   2019  CE  LYS A 285     -18.016  20.062  15.703  1.00 77.75           C  
ATOM   2020  NZ  LYS A 285     -19.500  20.094  15.555  1.00 77.75           N  
ATOM   2021  N   ASN A 286     -12.711  18.344  11.336  1.00 85.44           N  
ATOM   2022  CA  ASN A 286     -12.086  17.688  10.195  1.00 85.44           C  
ATOM   2023  C   ASN A 286     -10.578  17.938  10.156  1.00 85.44           C  
ATOM   2024  CB  ASN A 286     -12.727  18.156   8.891  1.00 85.44           C  
ATOM   2025  O   ASN A 286     -10.133  19.062   9.953  1.00 85.44           O  
ATOM   2026  CG  ASN A 286     -12.203  17.406   7.676  1.00 85.44           C  
ATOM   2027  ND2 ASN A 286     -12.469  17.938   6.488  1.00 85.44           N  
ATOM   2028  OD1 ASN A 286     -11.562  16.359   7.809  1.00 85.44           O  
ATOM   2029  N   VAL A 287      -9.773  16.859  10.352  1.00 91.75           N  
ATOM   2030  CA  VAL A 287      -8.328  17.000  10.539  1.00 91.75           C  
ATOM   2031  C   VAL A 287      -7.617  16.891   9.195  1.00 91.75           C  
ATOM   2032  CB  VAL A 287      -7.777  15.945  11.523  1.00 91.75           C  
ATOM   2033  O   VAL A 287      -6.395  17.016   9.125  1.00 91.75           O  
ATOM   2034  CG1 VAL A 287      -8.344  16.156  12.922  1.00 91.75           C  
ATOM   2035  CG2 VAL A 287      -8.102  14.539  11.023  1.00 91.75           C  
ATOM   2036  N   MET A 288      -8.344  16.719   8.078  1.00 91.25           N  
ATOM   2037  CA  MET A 288      -7.758  16.531   6.754  1.00 91.25           C  
ATOM   2038  C   MET A 288      -6.871  17.719   6.379  1.00 91.25           C  
ATOM   2039  CB  MET A 288      -8.852  16.344   5.707  1.00 91.25           C  
ATOM   2040  O   MET A 288      -5.758  17.531   5.883  1.00 91.25           O  
ATOM   2041  CG  MET A 288      -8.328  15.984   4.328  1.00 91.25           C  
ATOM   2042  SD  MET A 288      -7.473  14.359   4.309  1.00 91.25           S  
ATOM   2043  CE  MET A 288      -8.906  13.242   4.426  1.00 91.25           C  
ATOM   2044  N   PRO A 289      -7.340  18.984   6.590  1.00 92.44           N  
ATOM   2045  CA  PRO A 289      -6.488  20.125   6.246  1.00 92.44           C  
ATOM   2046  C   PRO A 289      -5.156  20.109   6.992  1.00 92.44           C  
ATOM   2047  CB  PRO A 289      -7.332  21.328   6.664  1.00 92.44           C  
ATOM   2048  O   PRO A 289      -4.141  20.562   6.453  1.00 92.44           O  
ATOM   2049  CG  PRO A 289      -8.750  20.859   6.539  1.00 92.44           C  
ATOM   2050  CD  PRO A 289      -8.820  19.422   6.961  1.00 92.44           C  
ATOM   2051  N   ALA A 290      -5.133  19.625   8.211  1.00 94.38           N  
ATOM   2052  CA  ALA A 290      -3.885  19.516   8.969  1.00 94.38           C  
ATOM   2053  C   ALA A 290      -2.924  18.547   8.289  1.00 94.38           C  
ATOM   2054  CB  ALA A 290      -4.168  19.062  10.398  1.00 94.38           C  
ATOM   2055  O   ALA A 290      -1.736  18.844   8.141  1.00 94.38           O  
ATOM   2056  N   LEU A 291      -3.434  17.422   7.887  1.00 95.00           N  
ATOM   2057  CA  LEU A 291      -2.615  16.422   7.227  1.00 95.00           C  
ATOM   2058  C   LEU A 291      -2.078  16.938   5.895  1.00 95.00           C  
ATOM   2059  CB  LEU A 291      -3.422  15.133   6.996  1.00 95.00           C  
ATOM   2060  O   LEU A 291      -0.899  16.750   5.582  1.00 95.00           O  
ATOM   2061  CG  LEU A 291      -3.928  14.422   8.250  1.00 95.00           C  
ATOM   2062  CD1 LEU A 291      -4.746  13.188   7.863  1.00 95.00           C  
ATOM   2063  CD2 LEU A 291      -2.760  14.031   9.148  1.00 95.00           C  
ATOM   2064  N   TYR A 292      -2.852  17.734   5.211  1.00 94.25           N  
ATOM   2065  CA  TYR A 292      -2.457  18.250   3.904  1.00 94.25           C  
ATOM   2066  C   TYR A 292      -1.470  19.391   4.039  1.00 94.25           C  
ATOM   2067  CB  TYR A 292      -3.688  18.703   3.111  1.00 94.25           C  
ATOM   2068  O   TYR A 292      -0.648  19.625   3.150  1.00 94.25           O  
ATOM   2069  CG  TYR A 292      -4.438  17.578   2.453  1.00 94.25           C  
ATOM   2070  CD1 TYR A 292      -3.945  16.266   2.482  1.00 94.25           C  
ATOM   2071  CD2 TYR A 292      -5.645  17.797   1.797  1.00 94.25           C  
ATOM   2072  CE1 TYR A 292      -4.633  15.227   1.875  1.00 94.25           C  
ATOM   2073  CE2 TYR A 292      -6.340  16.766   1.187  1.00 94.25           C  
ATOM   2074  OH  TYR A 292      -6.516  14.453   0.628  1.00 94.25           O  
ATOM   2075  CZ  TYR A 292      -5.828  15.484   1.231  1.00 94.25           C  
ATOM   2076  N   LYS A 293      -1.678  20.047   5.109  1.00 96.44           N  
ATOM   2077  CA  LYS A 293      -0.684  21.094   5.379  1.00 96.44           C  
ATOM   2078  C   LYS A 293       0.719  20.500   5.465  1.00 96.44           C  
ATOM   2079  CB  LYS A 293      -1.019  21.828   6.672  1.00 96.44           C  
ATOM   2080  O   LYS A 293       1.660  21.016   4.867  1.00 96.44           O  
ATOM   2081  CG  LYS A 293      -0.090  23.000   6.973  1.00 96.44           C  
ATOM   2082  CD  LYS A 293      -0.486  23.719   8.258  1.00 96.44           C  
ATOM   2083  CE  LYS A 293       0.473  24.844   8.586  1.00 96.44           C  
ATOM   2084  NZ  LYS A 293       0.082  25.562   9.844  1.00 96.44           N  
ATOM   2085  N   GLY A 294       0.821  19.438   6.211  1.00 97.25           N  
ATOM   2086  CA  GLY A 294       2.100  18.750   6.281  1.00 97.25           C  
ATOM   2087  C   GLY A 294       2.594  18.266   4.930  1.00 97.25           C  
ATOM   2088  O   GLY A 294       3.762  18.438   4.586  1.00 97.25           O  
ATOM   2089  N   LEU A 295       1.740  17.688   4.203  1.00 96.94           N  
ATOM   2090  CA  LEU A 295       2.072  17.188   2.873  1.00 96.94           C  
ATOM   2091  C   LEU A 295       2.504  18.328   1.957  1.00 96.94           C  
ATOM   2092  CB  LEU A 295       0.877  16.453   2.262  1.00 96.94           C  
ATOM   2093  O   LEU A 295       3.490  18.203   1.228  1.00 96.94           O  
ATOM   2094  CG  LEU A 295       1.077  15.883   0.854  1.00 96.94           C  
ATOM   2095  CD1 LEU A 295       2.244  14.906   0.838  1.00 96.94           C  
ATOM   2096  CD2 LEU A 295      -0.200  15.211   0.362  1.00 96.94           C  
ATOM   2097  N   ALA A 296       1.815  19.438   1.998  1.00 97.69           N  
ATOM   2098  CA  ALA A 296       2.115  20.594   1.166  1.00 97.69           C  
ATOM   2099  C   ALA A 296       3.490  21.172   1.500  1.00 97.69           C  
ATOM   2100  CB  ALA A 296       1.041  21.672   1.340  1.00 97.69           C  
ATOM   2101  O   ALA A 296       4.273  21.484   0.600  1.00 97.69           O  
ATOM   2102  N   VAL A 297       3.742  21.266   2.754  1.00 98.25           N  
ATOM   2103  CA  VAL A 297       5.039  21.781   3.191  1.00 98.25           C  
ATOM   2104  C   VAL A 297       6.152  20.875   2.682  1.00 98.25           C  
ATOM   2105  CB  VAL A 297       5.109  21.906   4.730  1.00 98.25           C  
ATOM   2106  O   VAL A 297       7.141  21.344   2.117  1.00 98.25           O  
ATOM   2107  CG1 VAL A 297       6.539  22.203   5.180  1.00 98.25           C  
ATOM   2108  CG2 VAL A 297       4.156  22.984   5.223  1.00 98.25           C  
ATOM   2109  N   ALA A 298       5.996  19.625   2.867  1.00 98.25           N  
ATOM   2110  CA  ALA A 298       6.992  18.672   2.381  1.00 98.25           C  
ATOM   2111  C   ALA A 298       7.164  18.781   0.869  1.00 98.25           C  
ATOM   2112  CB  ALA A 298       6.602  17.250   2.766  1.00 98.25           C  
ATOM   2113  O   ALA A 298       8.289  18.766   0.363  1.00 98.25           O  
ATOM   2114  N   GLY A 299       6.113  18.891   0.162  1.00 98.06           N  
ATOM   2115  CA  GLY A 299       6.141  19.016  -1.285  1.00 98.06           C  
ATOM   2116  C   GLY A 299       6.855  20.281  -1.756  1.00 98.06           C  
ATOM   2117  O   GLY A 299       7.703  20.219  -2.648  1.00 98.06           O  
ATOM   2118  N   VAL A 300       6.539  21.391  -1.172  1.00 98.44           N  
ATOM   2119  CA  VAL A 300       7.133  22.672  -1.555  1.00 98.44           C  
ATOM   2120  C   VAL A 300       8.625  22.656  -1.243  1.00 98.44           C  
ATOM   2121  CB  VAL A 300       6.445  23.859  -0.836  1.00 98.44           C  
ATOM   2122  O   VAL A 300       9.445  23.047  -2.080  1.00 98.44           O  
ATOM   2123  CG1 VAL A 300       7.258  25.141  -1.014  1.00 98.44           C  
ATOM   2124  CG2 VAL A 300       5.023  24.047  -1.357  1.00 98.44           C  
ATOM   2125  N   LEU A 301       8.945  22.172  -0.118  1.00 98.62           N  
ATOM   2126  CA  LEU A 301      10.352  22.094   0.262  1.00 98.62           C  
ATOM   2127  C   LEU A 301      11.109  21.156  -0.658  1.00 98.62           C  
ATOM   2128  CB  LEU A 301      10.484  21.641   1.716  1.00 98.62           C  
ATOM   2129  O   LEU A 301      12.258  21.438  -1.025  1.00 98.62           O  
ATOM   2130  CG  LEU A 301      10.062  22.641   2.789  1.00 98.62           C  
ATOM   2131  CD1 LEU A 301      10.250  22.047   4.180  1.00 98.62           C  
ATOM   2132  CD2 LEU A 301      10.844  23.938   2.648  1.00 98.62           C  
ATOM   2133  N   SER A 302      10.500  20.031  -0.950  1.00 98.44           N  
ATOM   2134  CA  SER A 302      11.125  19.109  -1.886  1.00 98.44           C  
ATOM   2135  C   SER A 302      11.359  19.766  -3.242  1.00 98.44           C  
ATOM   2136  CB  SER A 302      10.258  17.859  -2.059  1.00 98.44           C  
ATOM   2137  O   SER A 302      12.430  19.609  -3.836  1.00 98.44           O  
ATOM   2138  OG  SER A 302      10.227  17.094  -0.862  1.00 98.44           O  
ATOM   2139  N   LEU A 303      10.383  20.500  -3.748  1.00 98.44           N  
ATOM   2140  CA  LEU A 303      10.500  21.172  -5.035  1.00 98.44           C  
ATOM   2141  C   LEU A 303      11.680  22.141  -5.039  1.00 98.44           C  
ATOM   2142  CB  LEU A 303       9.203  21.938  -5.355  1.00 98.44           C  
ATOM   2143  O   LEU A 303      12.469  22.156  -5.988  1.00 98.44           O  
ATOM   2144  CG  LEU A 303       9.148  22.625  -6.719  1.00 98.44           C  
ATOM   2145  CD1 LEU A 303       9.328  21.609  -7.836  1.00 98.44           C  
ATOM   2146  CD2 LEU A 303       7.824  23.375  -6.883  1.00 98.44           C  
ATOM   2147  N   ILE A 304      11.805  22.875  -3.969  1.00 98.56           N  
ATOM   2148  CA  ILE A 304      12.906  23.828  -3.842  1.00 98.56           C  
ATOM   2149  C   ILE A 304      14.234  23.062  -3.816  1.00 98.56           C  
ATOM   2150  CB  ILE A 304      12.766  24.688  -2.574  1.00 98.56           C  
ATOM   2151  O   ILE A 304      15.164  23.406  -4.547  1.00 98.56           O  
ATOM   2152  CG1 ILE A 304      11.547  25.609  -2.693  1.00 98.56           C  
ATOM   2153  CG2 ILE A 304      14.039  25.500  -2.332  1.00 98.56           C  
ATOM   2154  CD1 ILE A 304      11.211  26.359  -1.411  1.00 98.56           C  
ATOM   2155  N   ALA A 305      14.258  22.062  -3.051  1.00 98.44           N  
ATOM   2156  CA  ALA A 305      15.469  21.266  -2.920  1.00 98.44           C  
ATOM   2157  C   ALA A 305      15.828  20.594  -4.242  1.00 98.44           C  
ATOM   2158  CB  ALA A 305      15.297  20.219  -1.822  1.00 98.44           C  
ATOM   2159  O   ALA A 305      17.000  20.500  -4.602  1.00 98.44           O  
ATOM   2160  N   PHE A 306      14.859  20.125  -4.988  1.00 98.56           N  
ATOM   2161  CA  PHE A 306      15.102  19.484  -6.273  1.00 98.56           C  
ATOM   2162  C   PHE A 306      15.859  20.406  -7.215  1.00 98.56           C  
ATOM   2163  CB  PHE A 306      13.781  19.047  -6.914  1.00 98.56           C  
ATOM   2164  O   PHE A 306      16.719  19.969  -7.977  1.00 98.56           O  
ATOM   2165  CG  PHE A 306      13.141  17.859  -6.230  1.00 98.56           C  
ATOM   2166  CD1 PHE A 306      13.859  17.078  -5.344  1.00 98.56           C  
ATOM   2167  CD2 PHE A 306      11.812  17.547  -6.477  1.00 98.56           C  
ATOM   2168  CE1 PHE A 306      13.266  15.992  -4.707  1.00 98.56           C  
ATOM   2169  CE2 PHE A 306      11.211  16.453  -5.848  1.00 98.56           C  
ATOM   2170  CZ  PHE A 306      11.938  15.680  -4.965  1.00 98.56           C  
ATOM   2171  N   TYR A 307      15.531  21.688  -7.168  1.00 98.31           N  
ATOM   2172  CA  TYR A 307      16.219  22.656  -8.023  1.00 98.31           C  
ATOM   2173  C   TYR A 307      17.703  22.688  -7.730  1.00 98.31           C  
ATOM   2174  CB  TYR A 307      15.617  24.047  -7.832  1.00 98.31           C  
ATOM   2175  O   TYR A 307      18.531  22.547  -8.641  1.00 98.31           O  
ATOM   2176  CG  TYR A 307      16.344  25.125  -8.602  1.00 98.31           C  
ATOM   2177  CD1 TYR A 307      17.203  26.016  -7.953  1.00 98.31           C  
ATOM   2178  CD2 TYR A 307      16.172  25.266  -9.977  1.00 98.31           C  
ATOM   2179  CE1 TYR A 307      17.875  27.016  -8.656  1.00 98.31           C  
ATOM   2180  CE2 TYR A 307      16.828  26.266 -10.688  1.00 98.31           C  
ATOM   2181  OH  TYR A 307      18.344  28.109 -10.719  1.00 98.31           O  
ATOM   2182  CZ  TYR A 307      17.688  27.125 -10.016  1.00 98.31           C  
ATOM   2183  N   PHE A 308      18.047  22.781  -6.492  1.00 97.94           N  
ATOM   2184  CA  PHE A 308      19.453  22.906  -6.121  1.00 97.94           C  
ATOM   2185  C   PHE A 308      20.203  21.594  -6.320  1.00 97.94           C  
ATOM   2186  CB  PHE A 308      19.578  23.375  -4.668  1.00 97.94           C  
ATOM   2187  O   PHE A 308      21.344  21.594  -6.773  1.00 97.94           O  
ATOM   2188  CG  PHE A 308      19.125  24.797  -4.441  1.00 97.94           C  
ATOM   2189  CD1 PHE A 308      19.891  25.859  -4.887  1.00 97.94           C  
ATOM   2190  CD2 PHE A 308      17.938  25.047  -3.777  1.00 97.94           C  
ATOM   2191  CE1 PHE A 308      19.469  27.172  -4.676  1.00 97.94           C  
ATOM   2192  CE2 PHE A 308      17.516  26.359  -3.564  1.00 97.94           C  
ATOM   2193  CZ  PHE A 308      18.281  27.422  -4.012  1.00 97.94           C  
ATOM   2194  N   VAL A 309      19.516  20.547  -6.043  1.00 96.81           N  
ATOM   2195  CA  VAL A 309      20.141  19.234  -6.195  1.00 96.81           C  
ATOM   2196  C   VAL A 309      20.391  18.953  -7.672  1.00 96.81           C  
ATOM   2197  CB  VAL A 309      19.266  18.125  -5.578  1.00 96.81           C  
ATOM   2198  O   VAL A 309      21.453  18.469  -8.039  1.00 96.81           O  
ATOM   2199  CG1 VAL A 309      19.719  16.750  -6.074  1.00 96.81           C  
ATOM   2200  CG2 VAL A 309      19.312  18.188  -4.055  1.00 96.81           C  
ATOM   2201  N   THR A 310      19.438  19.281  -8.484  1.00 97.31           N  
ATOM   2202  CA  THR A 310      19.578  19.047  -9.922  1.00 97.31           C  
ATOM   2203  C   THR A 310      20.719  19.875 -10.500  1.00 97.31           C  
ATOM   2204  CB  THR A 310      18.266  19.391 -10.664  1.00 97.31           C  
ATOM   2205  O   THR A 310      21.531  19.375 -11.258  1.00 97.31           O  
ATOM   2206  CG2 THR A 310      18.406  19.125 -12.164  1.00 97.31           C  
ATOM   2207  OG1 THR A 310      17.203  18.578 -10.148  1.00 97.31           O  
ATOM   2208  N   LYS A 311      20.859  21.094 -10.047  1.00 96.06           N  
ATOM   2209  CA  LYS A 311      21.922  21.969 -10.508  1.00 96.06           C  
ATOM   2210  C   LYS A 311      23.297  21.453 -10.078  1.00 96.06           C  
ATOM   2211  CB  LYS A 311      21.719  23.391  -9.984  1.00 96.06           C  
ATOM   2212  O   LYS A 311      24.250  21.500 -10.852  1.00 96.06           O  
ATOM   2213  CG  LYS A 311      20.766  24.234 -10.828  1.00 96.06           C  
ATOM   2214  CD  LYS A 311      21.438  25.500 -11.320  1.00 96.06           C  
ATOM   2215  CE  LYS A 311      20.438  26.422 -12.016  1.00 96.06           C  
ATOM   2216  NZ  LYS A 311      21.094  27.656 -12.555  1.00 96.06           N  
ATOM   2217  N   ALA A 312      23.281  20.891  -8.961  1.00 94.50           N  
ATOM   2218  CA  ALA A 312      24.562  20.453  -8.391  1.00 94.50           C  
ATOM   2219  C   ALA A 312      24.969  19.094  -8.953  1.00 94.50           C  
ATOM   2220  CB  ALA A 312      24.469  20.391  -6.867  1.00 94.50           C  
ATOM   2221  O   ALA A 312      26.156  18.859  -9.211  1.00 94.50           O  
ATOM   2222  N   ALA A 313      24.047  18.219  -9.203  1.00 93.31           N  
ATOM   2223  CA  ALA A 313      24.328  16.812  -9.469  1.00 93.31           C  
ATOM   2224  C   ALA A 313      24.469  16.547 -10.969  1.00 93.31           C  
ATOM   2225  CB  ALA A 313      23.250  15.922  -8.875  1.00 93.31           C  
ATOM   2226  O   ALA A 313      25.250  15.688 -11.383  1.00 93.31           O  
ATOM   2227  N   MET A 314      23.719  17.328 -11.844  1.00 94.75           N  
ATOM   2228  CA  MET A 314      23.625  17.031 -13.273  1.00 94.75           C  
ATOM   2229  C   MET A 314      24.297  18.125 -14.102  1.00 94.75           C  
ATOM   2230  CB  MET A 314      22.172  16.859 -13.703  1.00 94.75           C  
ATOM   2231  O   MET A 314      23.984  19.297 -13.938  1.00 94.75           O  
ATOM   2232  CG  MET A 314      21.875  15.523 -14.367  1.00 94.75           C  
ATOM   2233  SD  MET A 314      23.125  15.078 -15.641  1.00 94.75           S  
ATOM   2234  CE  MET A 314      24.391  14.312 -14.602  1.00 94.75           C  
ATOM   2235  N   PRO A 315      25.156  17.672 -15.016  1.00 94.31           N  
ATOM   2236  CA  PRO A 315      25.656  18.672 -15.977  1.00 94.31           C  
ATOM   2237  C   PRO A 315      24.562  19.172 -16.922  1.00 94.31           C  
ATOM   2238  CB  PRO A 315      26.734  17.891 -16.750  1.00 94.31           C  
ATOM   2239  O   PRO A 315      23.672  18.406 -17.312  1.00 94.31           O  
ATOM   2240  CG  PRO A 315      27.062  16.734 -15.875  1.00 94.31           C  
ATOM   2241  CD  PRO A 315      25.844  16.344 -15.094  1.00 94.31           C  
ATOM   2242  N   ASP A 316      24.719  20.469 -17.344  1.00 95.19           N  
ATOM   2243  CA  ASP A 316      23.641  21.109 -18.094  1.00 95.19           C  
ATOM   2244  C   ASP A 316      23.594  20.609 -19.531  1.00 95.19           C  
ATOM   2245  CB  ASP A 316      23.812  22.625 -18.062  1.00 95.19           C  
ATOM   2246  O   ASP A 316      22.609  20.828 -20.234  1.00 95.19           O  
ATOM   2247  CG  ASP A 316      22.516  23.375 -18.328  1.00 95.19           C  
ATOM   2248  OD1 ASP A 316      21.453  22.906 -17.875  1.00 95.19           O  
ATOM   2249  OD2 ASP A 316      22.562  24.438 -19.000  1.00 95.19           O  
ATOM   2250  N   ASP A 317      24.500  19.781 -19.938  1.00 93.25           N  
ATOM   2251  CA  ASP A 317      24.484  19.266 -21.312  1.00 93.25           C  
ATOM   2252  C   ASP A 317      24.406  17.750 -21.328  1.00 93.25           C  
ATOM   2253  CB  ASP A 317      25.734  19.734 -22.062  1.00 93.25           C  
ATOM   2254  O   ASP A 317      24.703  17.109 -22.344  1.00 93.25           O  
ATOM   2255  CG  ASP A 317      27.031  19.297 -21.422  1.00 93.25           C  
ATOM   2256  OD1 ASP A 317      27.000  18.875 -20.250  1.00 93.25           O  
ATOM   2257  OD2 ASP A 317      28.078  19.375 -22.094  1.00 93.25           O  
ATOM   2258  N   ALA A 318      24.031  17.094 -20.203  1.00 93.38           N  
ATOM   2259  CA  ALA A 318      24.000  15.641 -20.062  1.00 93.38           C  
ATOM   2260  C   ALA A 318      23.031  15.016 -21.062  1.00 93.38           C  
ATOM   2261  CB  ALA A 318      23.625  15.242 -18.641  1.00 93.38           C  
ATOM   2262  O   ALA A 318      23.297  13.938 -21.594  1.00 93.38           O  
ATOM   2263  N   LEU A 319      21.938  15.633 -21.359  1.00 93.12           N  
ATOM   2264  CA  LEU A 319      20.938  15.156 -22.312  1.00 93.12           C  
ATOM   2265  C   LEU A 319      20.688  16.188 -23.406  1.00 93.12           C  
ATOM   2266  CB  LEU A 319      19.625  14.820 -21.594  1.00 93.12           C  
ATOM   2267  O   LEU A 319      19.625  16.188 -24.031  1.00 93.12           O  
ATOM   2268  CG  LEU A 319      19.641  13.602 -20.672  1.00 93.12           C  
ATOM   2269  CD1 LEU A 319      18.391  13.570 -19.812  1.00 93.12           C  
ATOM   2270  CD2 LEU A 319      19.781  12.320 -21.484  1.00 93.12           C  
ATOM   2271  N   GLY A 320      21.562  17.141 -23.516  1.00 91.25           N  
ATOM   2272  CA  GLY A 320      21.438  18.312 -24.375  1.00 91.25           C  
ATOM   2273  C   GLY A 320      21.359  19.609 -23.609  1.00 91.25           C  
ATOM   2274  O   GLY A 320      21.422  19.625 -22.375  1.00 91.25           O  
ATOM   2275  N   ALA A 321      21.234  20.734 -24.391  1.00 92.06           N  
ATOM   2276  CA  ALA A 321      21.234  22.047 -23.766  1.00 92.06           C  
ATOM   2277  C   ALA A 321      20.031  22.203 -22.828  1.00 92.06           C  
ATOM   2278  CB  ALA A 321      21.219  23.141 -24.844  1.00 92.06           C  
ATOM   2279  O   ALA A 321      18.922  21.812 -23.172  1.00 92.06           O  
ATOM   2280  N   GLY A 322      20.344  22.609 -21.641  1.00 94.69           N  
ATOM   2281  CA  GLY A 322      19.328  22.938 -20.656  1.00 94.69           C  
ATOM   2282  C   GLY A 322      18.859  21.734 -19.859  1.00 94.69           C  
ATOM   2283  O   GLY A 322      17.719  21.688 -19.406  1.00 94.69           O  
ATOM   2284  N   THR A 323      19.656  20.672 -19.781  1.00 96.06           N  
ATOM   2285  CA  THR A 323      19.312  19.422 -19.094  1.00 96.06           C  
ATOM   2286  C   THR A 323      18.859  19.688 -17.672  1.00 96.06           C  
ATOM   2287  CB  THR A 323      20.500  18.453 -19.109  1.00 96.06           C  
ATOM   2288  O   THR A 323      17.906  19.094 -17.188  1.00 96.06           O  
ATOM   2289  CG2 THR A 323      20.188  17.203 -18.281  1.00 96.06           C  
ATOM   2290  OG1 THR A 323      20.797  18.062 -20.453  1.00 96.06           O  
ATOM   2291  N   GLN A 324      19.484  20.547 -17.000  1.00 97.38           N  
ATOM   2292  CA  GLN A 324      19.203  20.812 -15.594  1.00 97.38           C  
ATOM   2293  C   GLN A 324      17.766  21.312 -15.414  1.00 97.38           C  
ATOM   2294  CB  GLN A 324      20.188  21.828 -15.023  1.00 97.38           C  
ATOM   2295  O   GLN A 324      17.016  20.766 -14.602  1.00 97.38           O  
ATOM   2296  CG  GLN A 324      21.625  21.312 -14.945  1.00 97.38           C  
ATOM   2297  CD  GLN A 324      22.609  22.375 -14.492  1.00 97.38           C  
ATOM   2298  NE2 GLN A 324      23.797  21.938 -14.086  1.00 97.38           N  
ATOM   2299  OE1 GLN A 324      22.297  23.562 -14.508  1.00 97.38           O  
ATOM   2300  N   LEU A 325      17.344  22.297 -16.203  1.00 98.06           N  
ATOM   2301  CA  LEU A 325      16.000  22.859 -16.078  1.00 98.06           C  
ATOM   2302  C   LEU A 325      14.953  21.859 -16.547  1.00 98.06           C  
ATOM   2303  CB  LEU A 325      15.891  24.156 -16.891  1.00 98.06           C  
ATOM   2304  O   LEU A 325      13.852  21.797 -15.992  1.00 98.06           O  
ATOM   2305  CG  LEU A 325      14.594  24.953 -16.719  1.00 98.06           C  
ATOM   2306  CD1 LEU A 325      14.367  25.281 -15.242  1.00 98.06           C  
ATOM   2307  CD2 LEU A 325      14.633  26.219 -17.547  1.00 98.06           C  
ATOM   2308  N   ARG A 326      15.281  21.109 -17.500  1.00 98.38           N  
ATOM   2309  CA  ARG A 326      14.359  20.109 -18.016  1.00 98.38           C  
ATOM   2310  C   ARG A 326      14.109  19.000 -17.000  1.00 98.38           C  
ATOM   2311  CB  ARG A 326      14.891  19.516 -19.312  1.00 98.38           C  
ATOM   2312  O   ARG A 326      12.969  18.594 -16.781  1.00 98.38           O  
ATOM   2313  CG  ARG A 326      14.922  20.484 -20.484  1.00 98.38           C  
ATOM   2314  CD  ARG A 326      15.539  19.875 -21.719  1.00 98.38           C  
ATOM   2315  NE  ARG A 326      15.562  20.812 -22.844  1.00 98.38           N  
ATOM   2316  NH1 ARG A 326      16.812  19.453 -24.234  1.00 98.38           N  
ATOM   2317  NH2 ARG A 326      16.125  21.516 -24.953  1.00 98.38           N  
ATOM   2318  CZ  ARG A 326      16.172  20.594 -24.000  1.00 98.38           C  
ATOM   2319  N   LEU A 327      15.219  18.516 -16.375  1.00 98.38           N  
ATOM   2320  CA  LEU A 327      15.062  17.500 -15.344  1.00 98.38           C  
ATOM   2321  C   LEU A 327      14.312  18.062 -14.141  1.00 98.38           C  
ATOM   2322  CB  LEU A 327      16.422  16.969 -14.898  1.00 98.38           C  
ATOM   2323  O   LEU A 327      13.492  17.375 -13.531  1.00 98.38           O  
ATOM   2324  CG  LEU A 327      17.141  16.031 -15.891  1.00 98.38           C  
ATOM   2325  CD1 LEU A 327      18.469  15.578 -15.312  1.00 98.38           C  
ATOM   2326  CD2 LEU A 327      16.250  14.844 -16.234  1.00 98.38           C  
ATOM   2327  N   PHE A 328      14.648  19.312 -13.750  1.00 98.56           N  
ATOM   2328  CA  PHE A 328      13.883  19.969 -12.695  1.00 98.56           C  
ATOM   2329  C   PHE A 328      12.398  20.016 -13.047  1.00 98.56           C  
ATOM   2330  CB  PHE A 328      14.406  21.391 -12.461  1.00 98.56           C  
ATOM   2331  O   PHE A 328      11.547  19.734 -12.203  1.00 98.56           O  
ATOM   2332  CG  PHE A 328      13.531  22.219 -11.555  1.00 98.56           C  
ATOM   2333  CD1 PHE A 328      12.844  23.312 -12.055  1.00 98.56           C  
ATOM   2334  CD2 PHE A 328      13.406  21.891 -10.211  1.00 98.56           C  
ATOM   2335  CE1 PHE A 328      12.031  24.078 -11.219  1.00 98.56           C  
ATOM   2336  CE2 PHE A 328      12.602  22.656  -9.375  1.00 98.56           C  
ATOM   2337  CZ  PHE A 328      11.914  23.750  -9.875  1.00 98.56           C  
ATOM   2338  N   GLY A 329      12.094  20.391 -14.328  1.00 98.56           N  
ATOM   2339  CA  GLY A 329      10.719  20.359 -14.805  1.00 98.56           C  
ATOM   2340  C   GLY A 329      10.055  19.016 -14.656  1.00 98.56           C  
ATOM   2341  O   GLY A 329       8.875  18.938 -14.289  1.00 98.56           O  
ATOM   2342  N   ALA A 330      10.773  17.938 -14.914  1.00 98.50           N  
ATOM   2343  CA  ALA A 330      10.242  16.578 -14.742  1.00 98.50           C  
ATOM   2344  C   ALA A 330       9.922  16.297 -13.281  1.00 98.50           C  
ATOM   2345  CB  ALA A 330      11.234  15.547 -15.281  1.00 98.50           C  
ATOM   2346  O   ALA A 330       8.922  15.648 -12.969  1.00 98.50           O  
ATOM   2347  N   CYS A 331      10.789  16.766 -12.375  1.00 98.56           N  
ATOM   2348  CA  CYS A 331      10.523  16.625 -10.953  1.00 98.56           C  
ATOM   2349  C   CYS A 331       9.227  17.328 -10.570  1.00 98.56           C  
ATOM   2350  CB  CYS A 331      11.680  17.219 -10.133  1.00 98.56           C  
ATOM   2351  O   CYS A 331       8.406  16.766  -9.836  1.00 98.56           O  
ATOM   2352  SG  CYS A 331      13.211  16.266 -10.266  1.00 98.56           S  
ATOM   2353  N   ALA A 332       9.055  18.547 -11.086  1.00 98.62           N  
ATOM   2354  CA  ALA A 332       7.840  19.312 -10.805  1.00 98.62           C  
ATOM   2355  C   ALA A 332       6.602  18.562 -11.297  1.00 98.62           C  
ATOM   2356  CB  ALA A 332       7.922  20.688 -11.453  1.00 98.62           C  
ATOM   2357  O   ALA A 332       5.570  18.547 -10.617  1.00 98.62           O  
ATOM   2358  N   VAL A 333       6.727  17.953 -12.461  1.00 98.56           N  
ATOM   2359  CA  VAL A 333       5.629  17.172 -13.016  1.00 98.56           C  
ATOM   2360  C   VAL A 333       5.223  16.078 -12.031  1.00 98.56           C  
ATOM   2361  CB  VAL A 333       6.004  16.547 -14.383  1.00 98.56           C  
ATOM   2362  O   VAL A 333       4.035  15.875 -11.766  1.00 98.56           O  
ATOM   2363  CG1 VAL A 333       4.965  15.523 -14.812  1.00 98.56           C  
ATOM   2364  CG2 VAL A 333       6.148  17.641 -15.438  1.00 98.56           C  
ATOM   2365  N   GLY A 334       6.238  15.367 -11.523  1.00 98.00           N  
ATOM   2366  CA  GLY A 334       5.965  14.320 -10.555  1.00 98.00           C  
ATOM   2367  C   GLY A 334       5.246  14.820  -9.320  1.00 98.00           C  
ATOM   2368  O   GLY A 334       4.277  14.203  -8.859  1.00 98.00           O  
ATOM   2369  N   LEU A 335       5.625  15.945  -8.734  1.00 98.00           N  
ATOM   2370  CA  LEU A 335       5.004  16.500  -7.543  1.00 98.00           C  
ATOM   2371  C   LEU A 335       3.584  16.984  -7.840  1.00 98.00           C  
ATOM   2372  CB  LEU A 335       5.840  17.672  -7.000  1.00 98.00           C  
ATOM   2373  O   LEU A 335       2.684  16.812  -7.016  1.00 98.00           O  
ATOM   2374  CG  LEU A 335       7.168  17.297  -6.344  1.00 98.00           C  
ATOM   2375  CD1 LEU A 335       7.824  18.531  -5.738  1.00 98.00           C  
ATOM   2376  CD2 LEU A 335       6.961  16.219  -5.285  1.00 98.00           C  
ATOM   2377  N   VAL A 336       3.426  17.578  -9.031  1.00 98.19           N  
ATOM   2378  CA  VAL A 336       2.098  18.016  -9.430  1.00 98.19           C  
ATOM   2379  C   VAL A 336       1.168  16.812  -9.578  1.00 98.19           C  
ATOM   2380  CB  VAL A 336       2.146  18.828 -10.750  1.00 98.19           C  
ATOM   2381  O   VAL A 336       0.010  16.859  -9.156  1.00 98.19           O  
ATOM   2382  CG1 VAL A 336       0.741  19.016 -11.320  1.00 98.19           C  
ATOM   2383  CG2 VAL A 336       2.820  20.172 -10.531  1.00 98.19           C  
ATOM   2384  N   LEU A 337       1.694  15.805 -10.203  1.00 97.88           N  
ATOM   2385  CA  LEU A 337       0.893  14.594 -10.344  1.00 97.88           C  
ATOM   2386  C   LEU A 337       0.497  14.039  -8.984  1.00 97.88           C  
ATOM   2387  CB  LEU A 337       1.662  13.531 -11.141  1.00 97.88           C  
ATOM   2388  O   LEU A 337      -0.639  13.602  -8.797  1.00 97.88           O  
ATOM   2389  CG  LEU A 337       0.943  12.203 -11.359  1.00 97.88           C  
ATOM   2390  CD1 LEU A 337      -0.396  12.430 -12.055  1.00 97.88           C  
ATOM   2391  CD2 LEU A 337       1.815  11.258 -12.180  1.00 97.88           C  
ATOM   2392  N   THR A 338       1.417  14.070  -8.055  1.00 96.75           N  
ATOM   2393  CA  THR A 338       1.105  13.656  -6.691  1.00 96.75           C  
ATOM   2394  C   THR A 338      -0.056  14.469  -6.125  1.00 96.75           C  
ATOM   2395  CB  THR A 338       2.330  13.797  -5.770  1.00 96.75           C  
ATOM   2396  O   THR A 338      -1.027  13.898  -5.621  1.00 96.75           O  
ATOM   2397  CG2 THR A 338       1.987  13.414  -4.332  1.00 96.75           C  
ATOM   2398  OG1 THR A 338       3.381  12.945  -6.242  1.00 96.75           O  
ATOM   2399  N   ALA A 339       0.000  15.727  -6.207  1.00 97.00           N  
ATOM   2400  CA  ALA A 339      -1.050  16.609  -5.715  1.00 97.00           C  
ATOM   2401  C   ALA A 339      -2.383  16.312  -6.395  1.00 97.00           C  
ATOM   2402  CB  ALA A 339      -0.657  18.078  -5.926  1.00 97.00           C  
ATOM   2403  O   ALA A 339      -3.424  16.266  -5.738  1.00 97.00           O  
ATOM   2404  N   ALA A 340      -2.316  16.094  -7.688  1.00 97.56           N  
ATOM   2405  CA  ALA A 340      -3.527  15.828  -8.461  1.00 97.56           C  
ATOM   2406  C   ALA A 340      -4.180  14.523  -8.008  1.00 97.56           C  
ATOM   2407  CB  ALA A 340      -3.207  15.773  -9.953  1.00 97.56           C  
ATOM   2408  O   ALA A 340      -5.391  14.477  -7.781  1.00 97.56           O  
ATOM   2409  N   LEU A 341      -3.389  13.469  -7.848  1.00 96.94           N  
ATOM   2410  CA  LEU A 341      -3.932  12.172  -7.465  1.00 96.94           C  
ATOM   2411  C   LEU A 341      -4.520  12.219  -6.059  1.00 96.94           C  
ATOM   2412  CB  LEU A 341      -2.848  11.094  -7.543  1.00 96.94           C  
ATOM   2413  O   LEU A 341      -5.547  11.602  -5.789  1.00 96.94           O  
ATOM   2414  CG  LEU A 341      -2.363  10.719  -8.945  1.00 96.94           C  
ATOM   2415  CD1 LEU A 341      -1.295   9.633  -8.859  1.00 96.94           C  
ATOM   2416  CD2 LEU A 341      -3.531  10.258  -9.812  1.00 96.94           C  
ATOM   2417  N   VAL A 342      -3.838  12.992  -5.195  1.00 95.69           N  
ATOM   2418  CA  VAL A 342      -4.324  13.156  -3.830  1.00 95.69           C  
ATOM   2419  C   VAL A 342      -5.672  13.875  -3.842  1.00 95.69           C  
ATOM   2420  CB  VAL A 342      -3.314  13.930  -2.955  1.00 95.69           C  
ATOM   2421  O   VAL A 342      -6.625  13.422  -3.201  1.00 95.69           O  
ATOM   2422  CG1 VAL A 342      -3.951  14.344  -1.630  1.00 95.69           C  
ATOM   2423  CG2 VAL A 342      -2.062  13.086  -2.713  1.00 95.69           C  
ATOM   2424  N   TRP A 343      -5.746  14.875  -4.586  1.00 95.62           N  
ATOM   2425  CA  TRP A 343      -6.957  15.680  -4.660  1.00 95.62           C  
ATOM   2426  C   TRP A 343      -8.102  14.898  -5.289  1.00 95.62           C  
ATOM   2427  CB  TRP A 343      -6.699  16.969  -5.461  1.00 95.62           C  
ATOM   2428  O   TRP A 343      -9.227  14.914  -4.785  1.00 95.62           O  
ATOM   2429  CG  TRP A 343      -7.906  17.844  -5.617  1.00 95.62           C  
ATOM   2430  CD1 TRP A 343      -8.555  18.531  -4.633  1.00 95.62           C  
ATOM   2431  CD2 TRP A 343      -8.617  18.109  -6.832  1.00 95.62           C  
ATOM   2432  CE2 TRP A 343      -9.680  18.969  -6.508  1.00 95.62           C  
ATOM   2433  CE3 TRP A 343      -8.453  17.703  -8.164  1.00 95.62           C  
ATOM   2434  NE1 TRP A 343      -9.625  19.219  -5.160  1.00 95.62           N  
ATOM   2435  CH2 TRP A 343     -10.398  19.031  -8.766  1.00 95.62           C  
ATOM   2436  CZ2 TRP A 343     -10.578  19.438  -7.469  1.00 95.62           C  
ATOM   2437  CZ3 TRP A 343      -9.344  18.172  -9.117  1.00 95.62           C  
ATOM   2438  N   ILE A 344      -7.863  14.211  -6.375  1.00 97.25           N  
ATOM   2439  CA  ILE A 344      -8.875  13.469  -7.117  1.00 97.25           C  
ATOM   2440  C   ILE A 344      -9.406  12.320  -6.258  1.00 97.25           C  
ATOM   2441  CB  ILE A 344      -8.312  12.922  -8.445  1.00 97.25           C  
ATOM   2442  O   ILE A 344     -10.625  12.125  -6.160  1.00 97.25           O  
ATOM   2443  CG1 ILE A 344      -8.016  14.078  -9.414  1.00 97.25           C  
ATOM   2444  CG2 ILE A 344      -9.289  11.922  -9.078  1.00 97.25           C  
ATOM   2445  CD1 ILE A 344      -7.164  13.680 -10.609  1.00 97.25           C  
ATOM   2446  N   THR A 345      -8.547  11.586  -5.668  1.00 96.00           N  
ATOM   2447  CA  THR A 345      -8.961  10.453  -4.848  1.00 96.00           C  
ATOM   2448  C   THR A 345      -9.828  10.914  -3.684  1.00 96.00           C  
ATOM   2449  CB  THR A 345      -7.738   9.688  -4.305  1.00 96.00           C  
ATOM   2450  O   THR A 345     -10.836  10.281  -3.359  1.00 96.00           O  
ATOM   2451  CG2 THR A 345      -8.172   8.477  -3.480  1.00 96.00           C  
ATOM   2452  OG1 THR A 345      -6.938   9.234  -5.406  1.00 96.00           O  
ATOM   2453  N   GLU A 346      -9.484  12.039  -3.061  1.00 95.56           N  
ATOM   2454  CA  GLU A 346     -10.305  12.578  -1.979  1.00 95.56           C  
ATOM   2455  C   GLU A 346     -11.703  12.938  -2.469  1.00 95.56           C  
ATOM   2456  CB  GLU A 346      -9.633  13.812  -1.364  1.00 95.56           C  
ATOM   2457  O   GLU A 346     -12.688  12.695  -1.771  1.00 95.56           O  
ATOM   2458  CG  GLU A 346     -10.438  14.453  -0.245  1.00 95.56           C  
ATOM   2459  CD  GLU A 346      -9.773  15.695   0.331  1.00 95.56           C  
ATOM   2460  OE1 GLU A 346     -10.328  16.297   1.288  1.00 95.56           O  
ATOM   2461  OE2 GLU A 346      -8.703  16.078  -0.180  1.00 95.56           O  
ATOM   2462  N   PHE A 347     -11.766  13.516  -3.670  1.00 97.19           N  
ATOM   2463  CA  PHE A 347     -13.047  13.898  -4.254  1.00 97.19           C  
ATOM   2464  C   PHE A 347     -13.992  12.703  -4.320  1.00 97.19           C  
ATOM   2465  CB  PHE A 347     -12.844  14.492  -5.652  1.00 97.19           C  
ATOM   2466  O   PHE A 347     -15.172  12.828  -4.004  1.00 97.19           O  
ATOM   2467  CG  PHE A 347     -14.133  14.742  -6.395  1.00 97.19           C  
ATOM   2468  CD1 PHE A 347     -14.531  13.898  -7.422  1.00 97.19           C  
ATOM   2469  CD2 PHE A 347     -14.938  15.820  -6.066  1.00 97.19           C  
ATOM   2470  CE1 PHE A 347     -15.719  14.125  -8.109  1.00 97.19           C  
ATOM   2471  CE2 PHE A 347     -16.125  16.062  -6.750  1.00 97.19           C  
ATOM   2472  CZ  PHE A 347     -16.516  15.211  -7.773  1.00 97.19           C  
ATOM   2473  N   TYR A 348     -13.469  11.539  -4.602  1.00 97.62           N  
ATOM   2474  CA  TYR A 348     -14.320  10.375  -4.809  1.00 97.62           C  
ATOM   2475  C   TYR A 348     -14.555   9.625  -3.502  1.00 97.62           C  
ATOM   2476  CB  TYR A 348     -13.695   9.430  -5.844  1.00 97.62           C  
ATOM   2477  O   TYR A 348     -15.492   8.844  -3.385  1.00 97.62           O  
ATOM   2478  CG  TYR A 348     -13.891   9.883  -7.273  1.00 97.62           C  
ATOM   2479  CD1 TYR A 348     -15.102   9.688  -7.926  1.00 97.62           C  
ATOM   2480  CD2 TYR A 348     -12.859  10.508  -7.969  1.00 97.62           C  
ATOM   2481  CE1 TYR A 348     -15.281  10.102  -9.242  1.00 97.62           C  
ATOM   2482  CE2 TYR A 348     -13.031  10.922  -9.281  1.00 97.62           C  
ATOM   2483  OH  TYR A 348     -14.414  11.133 -11.211  1.00 97.62           O  
ATOM   2484  CZ  TYR A 348     -14.242  10.719  -9.914  1.00 97.62           C  
ATOM   2485  N   THR A 349     -13.727   9.938  -2.486  1.00 95.88           N  
ATOM   2486  CA  THR A 349     -13.828   9.078  -1.312  1.00 95.88           C  
ATOM   2487  C   THR A 349     -14.234   9.883  -0.083  1.00 95.88           C  
ATOM   2488  CB  THR A 349     -12.492   8.359  -1.036  1.00 95.88           C  
ATOM   2489  O   THR A 349     -14.695   9.320   0.912  1.00 95.88           O  
ATOM   2490  CG2 THR A 349     -12.148   7.391  -2.164  1.00 95.88           C  
ATOM   2491  OG1 THR A 349     -11.445   9.328  -0.917  1.00 95.88           O  
ATOM   2492  N   GLY A 350     -14.102  11.172  -0.148  1.00 94.00           N  
ATOM   2493  CA  GLY A 350     -14.422  12.016   0.990  1.00 94.00           C  
ATOM   2494  C   GLY A 350     -15.906  12.141   1.248  1.00 94.00           C  
ATOM   2495  O   GLY A 350     -16.703  12.188   0.308  1.00 94.00           O  
ATOM   2496  N   THR A 351     -16.328  12.305   2.533  1.00 93.38           N  
ATOM   2497  CA  THR A 351     -17.734  12.336   2.934  1.00 93.38           C  
ATOM   2498  C   THR A 351     -18.359  13.680   2.592  1.00 93.38           C  
ATOM   2499  CB  THR A 351     -17.891  12.055   4.441  1.00 93.38           C  
ATOM   2500  O   THR A 351     -19.594  13.812   2.574  1.00 93.38           O  
ATOM   2501  CG2 THR A 351     -17.422  10.648   4.789  1.00 93.38           C  
ATOM   2502  OG1 THR A 351     -17.109  13.000   5.176  1.00 93.38           O  
ATOM   2503  N   GLN A 352     -17.562  14.625   2.172  1.00 91.62           N  
ATOM   2504  CA  GLN A 352     -18.062  15.969   1.906  1.00 91.62           C  
ATOM   2505  C   GLN A 352     -18.375  16.156   0.426  1.00 91.62           C  
ATOM   2506  CB  GLN A 352     -17.047  17.016   2.359  1.00 91.62           C  
ATOM   2507  O   GLN A 352     -18.969  17.172   0.034  1.00 91.62           O  
ATOM   2508  CG  GLN A 352     -15.750  17.016   1.558  1.00 91.62           C  
ATOM   2509  CD  GLN A 352     -14.727  16.031   2.105  1.00 91.62           C  
ATOM   2510  NE2 GLN A 352     -13.453  16.297   1.830  1.00 91.62           N  
ATOM   2511  OE1 GLN A 352     -15.078  15.055   2.771  1.00 91.62           O  
ATOM   2512  N   TYR A 353     -18.047  15.125  -0.327  1.00 96.00           N  
ATOM   2513  CA  TYR A 353     -18.188  15.312  -1.766  1.00 96.00           C  
ATOM   2514  C   TYR A 353     -19.328  14.469  -2.312  1.00 96.00           C  
ATOM   2515  CB  TYR A 353     -16.891  14.953  -2.490  1.00 96.00           C  
ATOM   2516  O   TYR A 353     -19.797  13.531  -1.652  1.00 96.00           O  
ATOM   2517  CG  TYR A 353     -15.734  15.875  -2.166  1.00 96.00           C  
ATOM   2518  CD1 TYR A 353     -15.703  17.172  -2.664  1.00 96.00           C  
ATOM   2519  CD2 TYR A 353     -14.680  15.453  -1.365  1.00 96.00           C  
ATOM   2520  CE1 TYR A 353     -14.648  18.031  -2.371  1.00 96.00           C  
ATOM   2521  CE2 TYR A 353     -13.617  16.297  -1.065  1.00 96.00           C  
ATOM   2522  OH  TYR A 353     -12.562  18.422  -1.279  1.00 96.00           O  
ATOM   2523  CZ  TYR A 353     -13.609  17.578  -1.572  1.00 96.00           C  
ATOM   2524  N   SER A 354     -19.766  14.766  -3.545  1.00 97.62           N  
ATOM   2525  CA  SER A 354     -21.000  14.297  -4.176  1.00 97.62           C  
ATOM   2526  C   SER A 354     -20.953  12.797  -4.438  1.00 97.62           C  
ATOM   2527  CB  SER A 354     -21.250  15.039  -5.488  1.00 97.62           C  
ATOM   2528  O   SER A 354     -21.938  12.086  -4.234  1.00 97.62           O  
ATOM   2529  OG  SER A 354     -20.250  14.727  -6.441  1.00 97.62           O  
ATOM   2530  N   PRO A 355     -19.766  12.266  -4.852  1.00 98.12           N  
ATOM   2531  CA  PRO A 355     -19.766  10.828  -5.145  1.00 98.12           C  
ATOM   2532  C   PRO A 355     -20.156   9.977  -3.938  1.00 98.12           C  
ATOM   2533  CB  PRO A 355     -18.328  10.555  -5.566  1.00 98.12           C  
ATOM   2534  O   PRO A 355     -20.953   9.047  -4.066  1.00 98.12           O  
ATOM   2535  CG  PRO A 355     -17.859  11.820  -6.211  1.00 98.12           C  
ATOM   2536  CD  PRO A 355     -18.438  12.977  -5.438  1.00 98.12           C  
ATOM   2537  N   VAL A 356     -19.656  10.258  -2.771  1.00 97.62           N  
ATOM   2538  CA  VAL A 356     -19.969   9.500  -1.563  1.00 97.62           C  
ATOM   2539  C   VAL A 356     -21.422   9.750  -1.162  1.00 97.62           C  
ATOM   2540  CB  VAL A 356     -19.016   9.875  -0.400  1.00 97.62           C  
ATOM   2541  O   VAL A 356     -22.141   8.820  -0.799  1.00 97.62           O  
ATOM   2542  CG1 VAL A 356     -19.531   9.305   0.920  1.00 97.62           C  
ATOM   2543  CG2 VAL A 356     -17.609   9.367  -0.683  1.00 97.62           C  
ATOM   2544  N   LYS A 357     -21.875  10.930  -1.255  1.00 98.19           N  
ATOM   2545  CA  LYS A 357     -23.250  11.273  -0.903  1.00 98.19           C  
ATOM   2546  C   LYS A 357     -24.234  10.602  -1.847  1.00 98.19           C  
ATOM   2547  CB  LYS A 357     -23.453  12.789  -0.929  1.00 98.19           C  
ATOM   2548  O   LYS A 357     -25.344  10.219  -1.434  1.00 98.19           O  
ATOM   2549  CG  LYS A 357     -22.703  13.531   0.177  1.00 98.19           C  
ATOM   2550  CD  LYS A 357     -22.922  15.031   0.086  1.00 98.19           C  
ATOM   2551  CE  LYS A 357     -22.141  15.781   1.159  1.00 98.19           C  
ATOM   2552  NZ  LYS A 357     -22.312  17.266   1.037  1.00 98.19           N  
ATOM   2553  N   HIS A 358     -23.781  10.508  -3.084  1.00 98.31           N  
ATOM   2554  CA  HIS A 358     -24.594   9.820  -4.082  1.00 98.31           C  
ATOM   2555  C   HIS A 358     -24.812   8.359  -3.711  1.00 98.31           C  
ATOM   2556  CB  HIS A 358     -23.938   9.922  -5.465  1.00 98.31           C  
ATOM   2557  O   HIS A 358     -25.922   7.844  -3.793  1.00 98.31           O  
ATOM   2558  CG  HIS A 358     -24.625   9.109  -6.516  1.00 98.31           C  
ATOM   2559  CD2 HIS A 358     -24.203   8.062  -7.254  1.00 98.31           C  
ATOM   2560  ND1 HIS A 358     -25.938   9.352  -6.910  1.00 98.31           N  
ATOM   2561  CE1 HIS A 358     -26.266   8.477  -7.848  1.00 98.31           C  
ATOM   2562  NE2 HIS A 358     -25.234   7.688  -8.070  1.00 98.31           N  
ATOM   2563  N   ILE A 359     -23.797   7.703  -3.273  1.00 98.44           N  
ATOM   2564  CA  ILE A 359     -23.875   6.309  -2.857  1.00 98.44           C  
ATOM   2565  C   ILE A 359     -24.719   6.203  -1.589  1.00 98.44           C  
ATOM   2566  CB  ILE A 359     -22.484   5.699  -2.621  1.00 98.44           C  
ATOM   2567  O   ILE A 359     -25.562   5.312  -1.470  1.00 98.44           O  
ATOM   2568  CG1 ILE A 359     -21.672   5.707  -3.922  1.00 98.44           C  
ATOM   2569  CG2 ILE A 359     -22.594   4.281  -2.057  1.00 98.44           C  
ATOM   2570  CD1 ILE A 359     -20.219   5.273  -3.748  1.00 98.44           C  
ATOM   2571  N   ALA A 360     -24.516   7.098  -0.677  1.00 98.19           N  
ATOM   2572  CA  ALA A 360     -25.297   7.113   0.561  1.00 98.19           C  
ATOM   2573  C   ALA A 360     -26.781   7.297   0.274  1.00 98.19           C  
ATOM   2574  CB  ALA A 360     -24.797   8.219   1.490  1.00 98.19           C  
ATOM   2575  O   ALA A 360     -27.625   6.621   0.865  1.00 98.19           O  
ATOM   2576  N   GLN A 361     -27.062   8.211  -0.606  1.00 98.31           N  
ATOM   2577  CA  GLN A 361     -28.438   8.461  -1.002  1.00 98.31           C  
ATOM   2578  C   GLN A 361     -29.062   7.219  -1.638  1.00 98.31           C  
ATOM   2579  CB  GLN A 361     -28.516   9.641  -1.971  1.00 98.31           C  
ATOM   2580  O   GLN A 361     -30.219   6.887  -1.367  1.00 98.31           O  
ATOM   2581  CG  GLN A 361     -29.938   9.953  -2.438  1.00 98.31           C  
ATOM   2582  CD  GLN A 361     -30.828  10.445  -1.314  1.00 98.31           C  
ATOM   2583  NE2 GLN A 361     -32.125  10.211  -1.452  1.00 98.31           N  
ATOM   2584  OE1 GLN A 361     -30.359  11.016  -0.329  1.00 98.31           O  
ATOM   2585  N   ALA A 362     -28.359   6.535  -2.432  1.00 98.25           N  
ATOM   2586  CA  ALA A 362     -28.828   5.320  -3.092  1.00 98.25           C  
ATOM   2587  C   ALA A 362     -29.141   4.227  -2.074  1.00 98.25           C  
ATOM   2588  CB  ALA A 362     -27.781   4.824  -4.094  1.00 98.25           C  
ATOM   2589  O   ALA A 362     -29.953   3.340  -2.338  1.00 98.25           O  
ATOM   2590  N   SER A 363     -28.562   4.359  -0.967  1.00 98.12           N  
ATOM   2591  CA  SER A 363     -28.781   3.371   0.085  1.00 98.12           C  
ATOM   2592  C   SER A 363     -30.172   3.480   0.677  1.00 98.12           C  
ATOM   2593  CB  SER A 363     -27.734   3.535   1.191  1.00 98.12           C  
ATOM   2594  O   SER A 363     -30.672   2.529   1.276  1.00 98.12           O  
ATOM   2595  OG  SER A 363     -26.438   3.246   0.705  1.00 98.12           O  
ATOM   2596  N   THR A 364     -30.812   4.609   0.482  1.00 97.88           N  
ATOM   2597  CA  THR A 364     -32.156   4.816   1.018  1.00 97.88           C  
ATOM   2598  C   THR A 364     -33.188   3.992   0.242  1.00 97.88           C  
ATOM   2599  CB  THR A 364     -32.562   6.305   0.977  1.00 97.88           C  
ATOM   2600  O   THR A 364     -34.281   3.738   0.733  1.00 97.88           O  
ATOM   2601  CG2 THR A 364     -31.562   7.160   1.756  1.00 97.88           C  
ATOM   2602  OG1 THR A 364     -32.594   6.746  -0.386  1.00 97.88           O  
ATOM   2603  N   THR A 365     -32.719   3.566  -0.931  1.00 97.19           N  
ATOM   2604  CA  THR A 365     -33.656   2.809  -1.742  1.00 97.19           C  
ATOM   2605  C   THR A 365     -33.344   1.320  -1.713  1.00 97.19           C  
ATOM   2606  CB  THR A 365     -33.688   3.307  -3.199  1.00 97.19           C  
ATOM   2607  O   THR A 365     -34.031   0.511  -2.334  1.00 97.19           O  
ATOM   2608  CG2 THR A 365     -34.125   4.758  -3.283  1.00 97.19           C  
ATOM   2609  OG1 THR A 365     -32.344   3.207  -3.742  1.00 97.19           O  
ATOM   2610  N   GLY A 366     -32.281   0.930  -0.991  1.00 96.31           N  
ATOM   2611  CA  GLY A 366     -32.062  -0.491  -0.803  1.00 96.31           C  
ATOM   2612  C   GLY A 366     -30.625  -0.899  -1.128  1.00 96.31           C  
ATOM   2613  O   GLY A 366     -29.828  -0.081  -1.597  1.00 96.31           O  
ATOM   2614  N   HIS A 367     -30.266  -2.189  -0.889  1.00 97.00           N  
ATOM   2615  CA  HIS A 367     -28.938  -2.797  -1.021  1.00 97.00           C  
ATOM   2616  C   HIS A 367     -28.484  -2.801  -2.475  1.00 97.00           C  
ATOM   2617  CB  HIS A 367     -28.953  -4.223  -0.470  1.00 97.00           C  
ATOM   2618  O   HIS A 367     -27.328  -2.453  -2.768  1.00 97.00           O  
ATOM   2619  CG  HIS A 367     -29.406  -4.312   0.953  1.00 97.00           C  
ATOM   2620  CD2 HIS A 367     -30.641  -4.398   1.485  1.00 97.00           C  
ATOM   2621  ND1 HIS A 367     -28.531  -4.320   2.016  1.00 97.00           N  
ATOM   2622  CE1 HIS A 367     -29.219  -4.406   3.143  1.00 97.00           C  
ATOM   2623  NE2 HIS A 367     -30.500  -4.453   2.850  1.00 97.00           N  
ATOM   2624  N   GLY A 368     -29.438  -3.168  -3.410  1.00 98.00           N  
ATOM   2625  CA  GLY A 368     -29.109  -3.252  -4.824  1.00 98.00           C  
ATOM   2626  C   GLY A 368     -28.703  -1.921  -5.422  1.00 98.00           C  
ATOM   2627  O   GLY A 368     -27.703  -1.842  -6.137  1.00 98.00           O  
ATOM   2628  N   THR A 369     -29.422  -0.879  -5.066  1.00 97.88           N  
ATOM   2629  CA  THR A 369     -29.109   0.443  -5.602  1.00 97.88           C  
ATOM   2630  C   THR A 369     -27.797   0.966  -5.035  1.00 97.88           C  
ATOM   2631  CB  THR A 369     -30.250   1.444  -5.293  1.00 97.88           C  
ATOM   2632  O   THR A 369     -27.062   1.693  -5.711  1.00 97.88           O  
ATOM   2633  CG2 THR A 369     -31.531   1.069  -6.031  1.00 97.88           C  
ATOM   2634  OG1 THR A 369     -30.500   1.450  -3.885  1.00 97.88           O  
ATOM   2635  N   ASN A 370     -27.547   0.634  -3.812  1.00 98.12           N  
ATOM   2636  CA  ASN A 370     -26.250   0.963  -3.213  1.00 98.12           C  
ATOM   2637  C   ASN A 370     -25.094   0.351  -3.998  1.00 98.12           C  
ATOM   2638  CB  ASN A 370     -26.203   0.504  -1.754  1.00 98.12           C  
ATOM   2639  O   ASN A 370     -24.141   1.043  -4.336  1.00 98.12           O  
ATOM   2640  CG  ASN A 370     -24.859   0.751  -1.105  1.00 98.12           C  
ATOM   2641  ND2 ASN A 370     -24.750   1.854  -0.375  1.00 98.12           N  
ATOM   2642  OD1 ASN A 370     -23.922  -0.042  -1.261  1.00 98.12           O  
ATOM   2643  N   ILE A 371     -25.141  -0.896  -4.312  1.00 98.06           N  
ATOM   2644  CA  ILE A 371     -24.094  -1.610  -5.016  1.00 98.06           C  
ATOM   2645  C   ILE A 371     -23.922  -1.030  -6.418  1.00 98.06           C  
ATOM   2646  CB  ILE A 371     -24.375  -3.125  -5.094  1.00 98.06           C  
ATOM   2647  O   ILE A 371     -22.797  -0.798  -6.867  1.00 98.06           O  
ATOM   2648  CG1 ILE A 371     -24.438  -3.732  -3.688  1.00 98.06           C  
ATOM   2649  CG2 ILE A 371     -23.344  -3.834  -5.957  1.00 98.06           C  
ATOM   2650  CD1 ILE A 371     -23.141  -3.600  -2.906  1.00 98.06           C  
ATOM   2651  N   ILE A 372     -24.984  -0.768  -7.086  1.00 98.19           N  
ATOM   2652  CA  ILE A 372     -24.969  -0.230  -8.438  1.00 98.19           C  
ATOM   2653  C   ILE A 372     -24.312   1.148  -8.438  1.00 98.19           C  
ATOM   2654  CB  ILE A 372     -26.406  -0.144  -9.031  1.00 98.19           C  
ATOM   2655  O   ILE A 372     -23.453   1.429  -9.273  1.00 98.19           O  
ATOM   2656  CG1 ILE A 372     -26.953  -1.549  -9.305  1.00 98.19           C  
ATOM   2657  CG2 ILE A 372     -26.406   0.701 -10.312  1.00 98.19           C  
ATOM   2658  CD1 ILE A 372     -28.438  -1.576  -9.641  1.00 98.19           C  
ATOM   2659  N   ALA A 373     -24.703   1.939  -7.523  1.00 98.25           N  
ATOM   2660  CA  ALA A 373     -24.125   3.277  -7.426  1.00 98.25           C  
ATOM   2661  C   ALA A 373     -22.625   3.207  -7.152  1.00 98.25           C  
ATOM   2662  CB  ALA A 373     -24.828   4.082  -6.336  1.00 98.25           C  
ATOM   2663  O   ALA A 373     -21.844   3.941  -7.758  1.00 98.25           O  
ATOM   2664  N   GLY A 374     -22.266   2.377  -6.246  1.00 97.75           N  
ATOM   2665  CA  GLY A 374     -20.859   2.213  -5.930  1.00 97.75           C  
ATOM   2666  C   GLY A 374     -20.031   1.769  -7.121  1.00 97.75           C  
ATOM   2667  O   GLY A 374     -18.938   2.301  -7.355  1.00 97.75           O  
ATOM   2668  N   LEU A 375     -20.469   0.821  -7.895  1.00 98.00           N  
ATOM   2669  CA  LEU A 375     -19.781   0.350  -9.086  1.00 98.00           C  
ATOM   2670  C   LEU A 375     -19.672   1.457 -10.125  1.00 98.00           C  
ATOM   2671  CB  LEU A 375     -20.500  -0.863  -9.680  1.00 98.00           C  
ATOM   2672  O   LEU A 375     -18.625   1.604 -10.781  1.00 98.00           O  
ATOM   2673  CG  LEU A 375     -20.328  -2.186  -8.930  1.00 98.00           C  
ATOM   2674  CD1 LEU A 375     -21.219  -3.258  -9.547  1.00 98.00           C  
ATOM   2675  CD2 LEU A 375     -18.875  -2.629  -8.930  1.00 98.00           C  
ATOM   2676  N   GLY A 376     -20.766   2.178 -10.250  1.00 98.38           N  
ATOM   2677  CA  GLY A 376     -20.750   3.309 -11.164  1.00 98.38           C  
ATOM   2678  C   GLY A 376     -19.688   4.336 -10.812  1.00 98.38           C  
ATOM   2679  O   GLY A 376     -18.906   4.746 -11.672  1.00 98.38           O  
ATOM   2680  N   VAL A 377     -19.625   4.766  -9.500  1.00 98.19           N  
ATOM   2681  CA  VAL A 377     -18.641   5.730  -9.039  1.00 98.19           C  
ATOM   2682  C   VAL A 377     -17.234   5.145  -9.188  1.00 98.19           C  
ATOM   2683  CB  VAL A 377     -18.891   6.141  -7.570  1.00 98.19           C  
ATOM   2684  O   VAL A 377     -16.297   5.848  -9.586  1.00 98.19           O  
ATOM   2685  CG1 VAL A 377     -17.688   6.906  -7.012  1.00 98.19           C  
ATOM   2686  CG2 VAL A 377     -20.156   6.980  -7.461  1.00 98.19           C  
ATOM   2687  N   SER A 378     -17.125   3.889  -8.969  1.00 97.56           N  
ATOM   2688  CA  SER A 378     -15.836   3.203  -9.047  1.00 97.56           C  
ATOM   2689  C   SER A 378     -15.258   3.285 -10.461  1.00 97.56           C  
ATOM   2690  CB  SER A 378     -15.984   1.737  -8.633  1.00 97.56           C  
ATOM   2691  O   SER A 378     -14.094   3.631 -10.633  1.00 97.56           O  
ATOM   2692  OG  SER A 378     -14.758   1.041  -8.812  1.00 97.56           O  
ATOM   2693  N   MET A 379     -15.992   3.061 -11.438  1.00 98.00           N  
ATOM   2694  CA  MET A 379     -15.539   3.072 -12.828  1.00 98.00           C  
ATOM   2695  C   MET A 379     -15.266   4.496 -13.305  1.00 98.00           C  
ATOM   2696  CB  MET A 379     -16.578   2.410 -13.734  1.00 98.00           C  
ATOM   2697  O   MET A 379     -14.305   4.738 -14.023  1.00 98.00           O  
ATOM   2698  CG  MET A 379     -16.750   0.918 -13.492  1.00 98.00           C  
ATOM   2699  SD  MET A 379     -18.078   0.183 -14.516  1.00 98.00           S  
ATOM   2700  CE  MET A 379     -17.938  -1.559 -14.031  1.00 98.00           C  
ATOM   2701  N   ARG A 380     -16.016   5.418 -12.812  1.00 97.69           N  
ATOM   2702  CA  ARG A 380     -15.820   6.820 -13.180  1.00 97.69           C  
ATOM   2703  C   ARG A 380     -14.539   7.375 -12.555  1.00 97.69           C  
ATOM   2704  CB  ARG A 380     -17.016   7.656 -12.742  1.00 97.69           C  
ATOM   2705  O   ARG A 380     -13.891   8.242 -13.141  1.00 97.69           O  
ATOM   2706  CG  ARG A 380     -18.234   7.504 -13.633  1.00 97.69           C  
ATOM   2707  CD  ARG A 380     -19.375   8.422 -13.203  1.00 97.69           C  
ATOM   2708  NE  ARG A 380     -20.531   8.297 -14.094  1.00 97.69           N  
ATOM   2709  NH1 ARG A 380     -21.859   9.758 -12.891  1.00 97.69           N  
ATOM   2710  NH2 ARG A 380     -22.672   8.758 -14.797  1.00 97.69           N  
ATOM   2711  CZ  ARG A 380     -21.688   8.938 -13.922  1.00 97.69           C  
ATOM   2712  N   SER A 381     -14.227   6.828 -11.422  1.00 96.94           N  
ATOM   2713  CA  SER A 381     -13.109   7.355 -10.641  1.00 96.94           C  
ATOM   2714  C   SER A 381     -11.781   7.109 -11.344  1.00 96.94           C  
ATOM   2715  CB  SER A 381     -13.086   6.730  -9.242  1.00 96.94           C  
ATOM   2716  O   SER A 381     -10.750   7.664 -10.945  1.00 96.94           O  
ATOM   2717  OG  SER A 381     -12.695   5.371  -9.312  1.00 96.94           O  
ATOM   2718  N   THR A 382     -11.766   6.375 -12.406  1.00 97.00           N  
ATOM   2719  CA  THR A 382     -10.516   6.074 -13.109  1.00 97.00           C  
ATOM   2720  C   THR A 382     -10.211   7.148 -14.148  1.00 97.00           C  
ATOM   2721  CB  THR A 382     -10.586   4.695 -13.797  1.00 97.00           C  
ATOM   2722  O   THR A 382      -9.055   7.324 -14.539  1.00 97.00           O  
ATOM   2723  CG2 THR A 382     -10.922   3.598 -12.789  1.00 97.00           C  
ATOM   2724  OG1 THR A 382     -11.594   4.727 -14.812  1.00 97.00           O  
ATOM   2725  N   ALA A 383     -11.109   7.898 -14.586  1.00 97.44           N  
ATOM   2726  CA  ALA A 383     -11.000   8.797 -15.734  1.00 97.44           C  
ATOM   2727  C   ALA A 383      -9.977   9.898 -15.477  1.00 97.44           C  
ATOM   2728  CB  ALA A 383     -12.359   9.414 -16.062  1.00 97.44           C  
ATOM   2729  O   ALA A 383      -9.062  10.102 -16.281  1.00 97.44           O  
ATOM   2730  N   TRP A 384     -10.117  10.617 -14.359  1.00 97.44           N  
ATOM   2731  CA  TRP A 384      -9.258  11.773 -14.141  1.00 97.44           C  
ATOM   2732  C   TRP A 384      -7.844  11.352 -13.781  1.00 97.44           C  
ATOM   2733  CB  TRP A 384      -9.836  12.664 -13.031  1.00 97.44           C  
ATOM   2734  O   TRP A 384      -6.871  11.883 -14.328  1.00 97.44           O  
ATOM   2735  CG  TRP A 384     -11.023  13.477 -13.445  1.00 97.44           C  
ATOM   2736  CD1 TRP A 384     -12.289  13.398 -12.945  1.00 97.44           C  
ATOM   2737  CD2 TRP A 384     -11.047  14.484 -14.461  1.00 97.44           C  
ATOM   2738  CE2 TRP A 384     -12.367  14.984 -14.523  1.00 97.44           C  
ATOM   2739  CE3 TRP A 384     -10.078  15.023 -15.320  1.00 97.44           C  
ATOM   2740  NE1 TRP A 384     -13.102  14.305 -13.586  1.00 97.44           N  
ATOM   2741  CH2 TRP A 384     -11.781  16.500 -16.250  1.00 97.44           C  
ATOM   2742  CZ2 TRP A 384     -12.742  15.992 -15.414  1.00 97.44           C  
ATOM   2743  CZ3 TRP A 384     -10.461  16.031 -16.203  1.00 97.44           C  
ATOM   2744  N   PRO A 385      -7.711  10.367 -12.844  1.00 96.81           N  
ATOM   2745  CA  PRO A 385      -6.344   9.930 -12.531  1.00 96.81           C  
ATOM   2746  C   PRO A 385      -5.578   9.469 -13.766  1.00 96.81           C  
ATOM   2747  CB  PRO A 385      -6.559   8.773 -11.555  1.00 96.81           C  
ATOM   2748  O   PRO A 385      -4.414   9.844 -13.953  1.00 96.81           O  
ATOM   2749  CG  PRO A 385      -7.828   9.102 -10.836  1.00 96.81           C  
ATOM   2750  CD  PRO A 385      -8.781   9.727 -11.820  1.00 96.81           C  
ATOM   2751  N   VAL A 386      -6.113   8.773 -14.609  1.00 96.50           N  
ATOM   2752  CA  VAL A 386      -5.445   8.250 -15.789  1.00 96.50           C  
ATOM   2753  C   VAL A 386      -5.141   9.383 -16.766  1.00 96.50           C  
ATOM   2754  CB  VAL A 386      -6.297   7.164 -16.484  1.00 96.50           C  
ATOM   2755  O   VAL A 386      -4.066   9.422 -17.359  1.00 96.50           O  
ATOM   2756  CG1 VAL A 386      -5.691   6.793 -17.844  1.00 96.50           C  
ATOM   2757  CG2 VAL A 386      -6.426   5.930 -15.602  1.00 96.50           C  
ATOM   2758  N   LEU A 387      -6.012  10.328 -16.953  1.00 97.81           N  
ATOM   2759  CA  LEU A 387      -5.750  11.477 -17.812  1.00 97.81           C  
ATOM   2760  C   LEU A 387      -4.539  12.258 -17.312  1.00 97.81           C  
ATOM   2761  CB  LEU A 387      -6.973  12.391 -17.875  1.00 97.81           C  
ATOM   2762  O   LEU A 387      -3.693  12.672 -18.109  1.00 97.81           O  
ATOM   2763  CG  LEU A 387      -8.156  11.883 -18.703  1.00 97.81           C  
ATOM   2764  CD1 LEU A 387      -9.344  12.836 -18.562  1.00 97.81           C  
ATOM   2765  CD2 LEU A 387      -7.754  11.734 -20.156  1.00 97.81           C  
ATOM   2766  N   PHE A 388      -4.441  12.398 -16.000  1.00 97.69           N  
ATOM   2767  CA  PHE A 388      -3.318  13.141 -15.438  1.00 97.69           C  
ATOM   2768  C   PHE A 388      -2.027  12.344 -15.555  1.00 97.69           C  
ATOM   2769  CB  PHE A 388      -3.586  13.484 -13.969  1.00 97.69           C  
ATOM   2770  O   PHE A 388      -0.952  12.914 -15.742  1.00 97.69           O  
ATOM   2771  CG  PHE A 388      -4.340  14.773 -13.773  1.00 97.69           C  
ATOM   2772  CD1 PHE A 388      -3.664  15.969 -13.570  1.00 97.69           C  
ATOM   2773  CD2 PHE A 388      -5.730  14.781 -13.797  1.00 97.69           C  
ATOM   2774  CE1 PHE A 388      -4.359  17.156 -13.391  1.00 97.69           C  
ATOM   2775  CE2 PHE A 388      -6.434  15.977 -13.617  1.00 97.69           C  
ATOM   2776  CZ  PHE A 388      -5.746  17.156 -13.414  1.00 97.69           C  
ATOM   2777  N   VAL A 389      -2.152  11.023 -15.430  1.00 96.62           N  
ATOM   2778  CA  VAL A 389      -0.979  10.188 -15.656  1.00 96.62           C  
ATOM   2779  C   VAL A 389      -0.516  10.336 -17.109  1.00 96.62           C  
ATOM   2780  CB  VAL A 389      -1.269   8.703 -15.336  1.00 96.62           C  
ATOM   2781  O   VAL A 389       0.682  10.461 -17.375  1.00 96.62           O  
ATOM   2782  CG1 VAL A 389      -0.162   7.809 -15.883  1.00 96.62           C  
ATOM   2783  CG2 VAL A 389      -1.420   8.508 -13.828  1.00 96.62           C  
ATOM   2784  N   CYS A 390      -1.415  10.352 -18.047  1.00 96.75           N  
ATOM   2785  CA  CYS A 390      -1.089  10.570 -19.453  1.00 96.75           C  
ATOM   2786  C   CYS A 390      -0.415  11.922 -19.672  1.00 96.75           C  
ATOM   2787  CB  CYS A 390      -2.348  10.477 -20.328  1.00 96.75           C  
ATOM   2788  O   CYS A 390       0.601  12.008 -20.359  1.00 96.75           O  
ATOM   2789  SG  CYS A 390      -3.059   8.820 -20.406  1.00 96.75           S  
ATOM   2790  N   LEU A 391      -0.999  12.961 -19.094  1.00 97.94           N  
ATOM   2791  CA  LEU A 391      -0.420  14.297 -19.188  1.00 97.94           C  
ATOM   2792  C   LEU A 391       0.988  14.328 -18.609  1.00 97.94           C  
ATOM   2793  CB  LEU A 391      -1.304  15.320 -18.484  1.00 97.94           C  
ATOM   2794  O   LEU A 391       1.895  14.922 -19.188  1.00 97.94           O  
ATOM   2795  CG  LEU A 391      -2.643  15.641 -19.141  1.00 97.94           C  
ATOM   2796  CD1 LEU A 391      -3.486  16.531 -18.234  1.00 97.94           C  
ATOM   2797  CD2 LEU A 391      -2.422  16.312 -20.500  1.00 97.94           C  
ATOM   2798  N   ALA A 392       1.156  13.625 -17.516  1.00 98.12           N  
ATOM   2799  CA  ALA A 392       2.461  13.578 -16.875  1.00 98.12           C  
ATOM   2800  C   ALA A 392       3.486  12.859 -17.750  1.00 98.12           C  
ATOM   2801  CB  ALA A 392       2.354  12.883 -15.516  1.00 98.12           C  
ATOM   2802  O   ALA A 392       4.637  13.297 -17.844  1.00 98.12           O  
ATOM   2803  N   ILE A 393       3.029  11.828 -18.391  1.00 96.88           N  
ATOM   2804  CA  ILE A 393       3.916  11.070 -19.266  1.00 96.88           C  
ATOM   2805  C   ILE A 393       4.371  11.961 -20.422  1.00 96.88           C  
ATOM   2806  CB  ILE A 393       3.229   9.797 -19.797  1.00 96.88           C  
ATOM   2807  O   ILE A 393       5.566  12.062 -20.703  1.00 96.88           O  
ATOM   2808  CG1 ILE A 393       3.055   8.773 -18.672  1.00 96.88           C  
ATOM   2809  CG2 ILE A 393       4.027   9.203 -20.969  1.00 96.88           C  
ATOM   2810  CD1 ILE A 393       2.180   7.582 -19.047  1.00 96.88           C  
ATOM   2811  N   VAL A 394       3.449  12.633 -21.047  1.00 98.06           N  
ATOM   2812  CA  VAL A 394       3.756  13.477 -22.203  1.00 98.06           C  
ATOM   2813  C   VAL A 394       4.660  14.625 -21.766  1.00 98.06           C  
ATOM   2814  CB  VAL A 394       2.473  14.023 -22.859  1.00 98.06           C  
ATOM   2815  O   VAL A 394       5.680  14.898 -22.406  1.00 98.06           O  
ATOM   2816  CG1 VAL A 394       2.812  15.086 -23.906  1.00 98.06           C  
ATOM   2817  CG2 VAL A 394       1.675  12.883 -23.500  1.00 98.06           C  
ATOM   2818  N   ALA A 395       4.270  15.258 -20.734  1.00 98.44           N  
ATOM   2819  CA  ALA A 395       5.023  16.406 -20.250  1.00 98.44           C  
ATOM   2820  C   ALA A 395       6.445  16.016 -19.859  1.00 98.44           C  
ATOM   2821  CB  ALA A 395       4.312  17.047 -19.047  1.00 98.44           C  
ATOM   2822  O   ALA A 395       7.410  16.672 -20.281  1.00 98.44           O  
ATOM   2823  N   ALA A 396       6.582  14.945 -19.125  1.00 98.19           N  
ATOM   2824  CA  ALA A 396       7.895  14.492 -18.672  1.00 98.19           C  
ATOM   2825  C   ALA A 396       8.750  14.016 -19.844  1.00 98.19           C  
ATOM   2826  CB  ALA A 396       7.738  13.383 -17.641  1.00 98.19           C  
ATOM   2827  O   ALA A 396       9.945  14.297 -19.891  1.00 98.19           O  
ATOM   2828  N   TYR A 397       8.086  13.328 -20.734  1.00 96.94           N  
ATOM   2829  CA  TYR A 397       8.805  12.844 -21.906  1.00 96.94           C  
ATOM   2830  C   TYR A 397       9.328  14.000 -22.750  1.00 96.94           C  
ATOM   2831  CB  TYR A 397       7.898  11.945 -22.750  1.00 96.94           C  
ATOM   2832  O   TYR A 397      10.461  13.961 -23.234  1.00 96.94           O  
ATOM   2833  CG  TYR A 397       8.609  11.281 -23.906  1.00 96.94           C  
ATOM   2834  CD1 TYR A 397       8.680  11.898 -25.156  1.00 96.94           C  
ATOM   2835  CD2 TYR A 397       9.219  10.039 -23.750  1.00 96.94           C  
ATOM   2836  CE1 TYR A 397       9.328  11.289 -26.219  1.00 96.94           C  
ATOM   2837  CE2 TYR A 397       9.875   9.422 -24.812  1.00 96.94           C  
ATOM   2838  OH  TYR A 397      10.570   9.445 -27.094  1.00 96.94           O  
ATOM   2839  CZ  TYR A 397       9.930  10.055 -26.047  1.00 96.94           C  
ATOM   2840  N   GLN A 398       8.555  15.031 -22.922  1.00 97.81           N  
ATOM   2841  CA  GLN A 398       8.953  16.203 -23.703  1.00 97.81           C  
ATOM   2842  C   GLN A 398      10.117  16.938 -23.031  1.00 97.81           C  
ATOM   2843  CB  GLN A 398       7.770  17.141 -23.891  1.00 97.81           C  
ATOM   2844  O   GLN A 398      10.898  17.609 -23.703  1.00 97.81           O  
ATOM   2845  CG  GLN A 398       6.676  16.594 -24.797  1.00 97.81           C  
ATOM   2846  CD  GLN A 398       7.137  16.422 -26.234  1.00 97.81           C  
ATOM   2847  NE2 GLN A 398       6.191  16.438 -27.156  1.00 97.81           N  
ATOM   2848  OE1 GLN A 398       8.336  16.281 -26.500  1.00 97.81           O  
ATOM   2849  N   LEU A 399      10.227  16.797 -21.797  1.00 97.94           N  
ATOM   2850  CA  LEU A 399      11.258  17.516 -21.047  1.00 97.94           C  
ATOM   2851  C   LEU A 399      12.586  16.766 -21.094  1.00 97.94           C  
ATOM   2852  CB  LEU A 399      10.820  17.734 -19.594  1.00 97.94           C  
ATOM   2853  O   LEU A 399      13.633  17.375 -21.312  1.00 97.94           O  
ATOM   2854  CG  LEU A 399       9.727  18.766 -19.359  1.00 97.94           C  
ATOM   2855  CD1 LEU A 399       9.164  18.641 -17.953  1.00 97.94           C  
ATOM   2856  CD2 LEU A 399      10.266  20.172 -19.594  1.00 97.94           C  
ATOM   2857  N   ALA A 400      12.484  15.391 -20.922  1.00 96.81           N  
ATOM   2858  CA  ALA A 400      13.766  14.695 -20.812  1.00 96.81           C  
ATOM   2859  C   ALA A 400      13.633  13.234 -21.250  1.00 96.81           C  
ATOM   2860  CB  ALA A 400      14.305  14.773 -19.391  1.00 96.81           C  
ATOM   2861  O   ALA A 400      14.289  12.352 -20.703  1.00 96.81           O  
ATOM   2862  N   GLY A 401      12.719  13.000 -22.203  1.00 95.75           N  
ATOM   2863  CA  GLY A 401      12.547  11.664 -22.734  1.00 95.75           C  
ATOM   2864  C   GLY A 401      12.148  10.648 -21.672  1.00 95.75           C  
ATOM   2865  O   GLY A 401      11.438  10.984 -20.734  1.00 95.75           O  
ATOM   2866  N   LEU A 402      12.609   9.375 -21.859  1.00 94.62           N  
ATOM   2867  CA  LEU A 402      12.250   8.297 -20.953  1.00 94.62           C  
ATOM   2868  C   LEU A 402      12.797   8.555 -19.562  1.00 94.62           C  
ATOM   2869  CB  LEU A 402      12.766   6.957 -21.484  1.00 94.62           C  
ATOM   2870  O   LEU A 402      12.156   8.227 -18.562  1.00 94.62           O  
ATOM   2871  CG  LEU A 402      12.023   6.371 -22.688  1.00 94.62           C  
ATOM   2872  CD1 LEU A 402      12.719   5.102 -23.172  1.00 94.62           C  
ATOM   2873  CD2 LEU A 402      10.570   6.090 -22.328  1.00 94.62           C  
ATOM   2874  N   TYR A 403      14.000   9.133 -19.594  1.00 96.50           N  
ATOM   2875  CA  TYR A 403      14.578   9.453 -18.281  1.00 96.50           C  
ATOM   2876  C   TYR A 403      13.750  10.492 -17.562  1.00 96.50           C  
ATOM   2877  CB  TYR A 403      16.016   9.945 -18.453  1.00 96.50           C  
ATOM   2878  O   TYR A 403      13.680  10.492 -16.328  1.00 96.50           O  
ATOM   2879  CG  TYR A 403      16.781  10.031 -17.141  1.00 96.50           C  
ATOM   2880  CD1 TYR A 403      17.297  11.242 -16.688  1.00 96.50           C  
ATOM   2881  CD2 TYR A 403      17.000   8.891 -16.375  1.00 96.50           C  
ATOM   2882  CE1 TYR A 403      18.000  11.320 -15.500  1.00 96.50           C  
ATOM   2883  CE2 TYR A 403      17.703   8.961 -15.172  1.00 96.50           C  
ATOM   2884  OH  TYR A 403      18.891  10.250 -13.562  1.00 96.50           O  
ATOM   2885  CZ  TYR A 403      18.203  10.180 -14.742  1.00 96.50           C  
ATOM   2886  N   GLY A 404      13.148  11.469 -18.266  1.00 97.69           N  
ATOM   2887  CA  GLY A 404      12.227  12.422 -17.672  1.00 97.69           C  
ATOM   2888  C   GLY A 404      11.031  11.766 -17.016  1.00 97.69           C  
ATOM   2889  O   GLY A 404      10.617  12.172 -15.922  1.00 97.69           O  
ATOM   2890  N   ILE A 405      10.469  10.742 -17.609  1.00 97.25           N  
ATOM   2891  CA  ILE A 405       9.352   9.992 -17.031  1.00 97.25           C  
ATOM   2892  C   ILE A 405       9.805   9.297 -15.750  1.00 97.25           C  
ATOM   2893  CB  ILE A 405       8.789   8.961 -18.031  1.00 97.25           C  
ATOM   2894  O   ILE A 405       9.102   9.328 -14.734  1.00 97.25           O  
ATOM   2895  CG1 ILE A 405       8.211   9.664 -19.250  1.00 97.25           C  
ATOM   2896  CG2 ILE A 405       7.738   8.070 -17.359  1.00 97.25           C  
ATOM   2897  CD1 ILE A 405       7.738   8.719 -20.359  1.00 97.25           C  
ATOM   2898  N   ALA A 406      11.000   8.711 -15.812  1.00 97.44           N  
ATOM   2899  CA  ALA A 406      11.562   8.031 -14.648  1.00 97.44           C  
ATOM   2900  C   ALA A 406      11.781   9.008 -13.500  1.00 97.44           C  
ATOM   2901  CB  ALA A 406      12.875   7.348 -15.016  1.00 97.44           C  
ATOM   2902  O   ALA A 406      11.469   8.703 -12.344  1.00 97.44           O  
ATOM   2903  N   VAL A 407      12.258  10.180 -13.812  1.00 98.25           N  
ATOM   2904  CA  VAL A 407      12.508  11.203 -12.805  1.00 98.25           C  
ATOM   2905  C   VAL A 407      11.188  11.688 -12.211  1.00 98.25           C  
ATOM   2906  CB  VAL A 407      13.297  12.391 -13.391  1.00 98.25           C  
ATOM   2907  O   VAL A 407      11.078  11.891 -11.000  1.00 98.25           O  
ATOM   2908  CG1 VAL A 407      13.273  13.578 -12.430  1.00 98.25           C  
ATOM   2909  CG2 VAL A 407      14.734  11.977 -13.695  1.00 98.25           C  
ATOM   2910  N   ALA A 408      10.195  11.852 -13.055  1.00 98.25           N  
ATOM   2911  CA  ALA A 408       8.875  12.234 -12.555  1.00 98.25           C  
ATOM   2912  C   ALA A 408       8.328  11.188 -11.586  1.00 98.25           C  
ATOM   2913  CB  ALA A 408       7.910  12.430 -13.719  1.00 98.25           C  
ATOM   2914  O   ALA A 408       7.773  11.531 -10.539  1.00 98.25           O  
ATOM   2915  N   ALA A 409       8.500   9.953 -11.977  1.00 97.25           N  
ATOM   2916  CA  ALA A 409       8.062   8.867 -11.094  1.00 97.25           C  
ATOM   2917  C   ALA A 409       8.820   8.891  -9.773  1.00 97.25           C  
ATOM   2918  CB  ALA A 409       8.234   7.520 -11.789  1.00 97.25           C  
ATOM   2919  O   ALA A 409       8.227   8.742  -8.703  1.00 97.25           O  
ATOM   2920  N   THR A 410      10.141   9.117  -9.812  1.00 97.69           N  
ATOM   2921  CA  THR A 410      10.992   9.180  -8.625  1.00 97.69           C  
ATOM   2922  C   THR A 410      10.602  10.367  -7.742  1.00 97.69           C  
ATOM   2923  CB  THR A 410      12.477   9.289  -9.008  1.00 97.69           C  
ATOM   2924  O   THR A 410      10.508  10.234  -6.523  1.00 97.69           O  
ATOM   2925  CG2 THR A 410      13.359   9.375  -7.766  1.00 97.69           C  
ATOM   2926  OG1 THR A 410      12.852   8.133  -9.766  1.00 97.69           O  
ATOM   2927  N   ALA A 411      10.367  11.477  -8.359  1.00 98.12           N  
ATOM   2928  CA  ALA A 411       9.961  12.664  -7.613  1.00 98.12           C  
ATOM   2929  C   ALA A 411       8.633  12.438  -6.898  1.00 98.12           C  
ATOM   2930  CB  ALA A 411       9.859  13.867  -8.547  1.00 98.12           C  
ATOM   2931  O   ALA A 411       8.469  12.828  -5.742  1.00 98.12           O  
ATOM   2932  N   MET A 412       7.723  11.828  -7.590  1.00 96.75           N  
ATOM   2933  CA  MET A 412       6.426  11.492  -7.004  1.00 96.75           C  
ATOM   2934  C   MET A 412       6.594  10.617  -5.770  1.00 96.75           C  
ATOM   2935  CB  MET A 412       5.535  10.789  -8.031  1.00 96.75           C  
ATOM   2936  O   MET A 412       6.031  10.906  -4.711  1.00 96.75           O  
ATOM   2937  CG  MET A 412       4.172  10.398  -7.492  1.00 96.75           C  
ATOM   2938  SD  MET A 412       3.129   9.562  -8.750  1.00 96.75           S  
ATOM   2939  CE  MET A 412       1.623   9.273  -7.781  1.00 96.75           C  
ATOM   2940  N   LEU A 413       7.461   9.594  -5.840  1.00 95.94           N  
ATOM   2941  CA  LEU A 413       7.582   8.602  -4.781  1.00 95.94           C  
ATOM   2942  C   LEU A 413       8.570   9.062  -3.715  1.00 95.94           C  
ATOM   2943  CB  LEU A 413       8.031   7.254  -5.363  1.00 95.94           C  
ATOM   2944  O   LEU A 413       8.656   8.453  -2.643  1.00 95.94           O  
ATOM   2945  CG  LEU A 413       6.953   6.418  -6.051  1.00 95.94           C  
ATOM   2946  CD1 LEU A 413       7.586   5.258  -6.809  1.00 95.94           C  
ATOM   2947  CD2 LEU A 413       5.941   5.906  -5.031  1.00 95.94           C  
ATOM   2948  N   SER A 414       9.273  10.141  -4.043  1.00 95.69           N  
ATOM   2949  CA  SER A 414      10.195  10.680  -3.045  1.00 95.69           C  
ATOM   2950  C   SER A 414       9.445  11.219  -1.830  1.00 95.69           C  
ATOM   2951  CB  SER A 414      11.055  11.797  -3.652  1.00 95.69           C  
ATOM   2952  O   SER A 414      10.016  11.344  -0.746  1.00 95.69           O  
ATOM   2953  OG  SER A 414      10.266  12.945  -3.924  1.00 95.69           O  
ATOM   2954  N   MET A 415       8.133  11.461  -1.938  1.00 93.81           N  
ATOM   2955  CA  MET A 415       7.281  11.977  -0.872  1.00 93.81           C  
ATOM   2956  C   MET A 415       6.672  10.836  -0.065  1.00 93.81           C  
ATOM   2957  CB  MET A 415       6.176  12.867  -1.448  1.00 93.81           C  
ATOM   2958  O   MET A 415       5.762  11.055   0.737  1.00 93.81           O  
ATOM   2959  CG  MET A 415       6.688  14.117  -2.137  1.00 93.81           C  
ATOM   2960  SD  MET A 415       7.559  15.250  -0.983  1.00 93.81           S  
ATOM   2961  CE  MET A 415       6.180  15.727   0.096  1.00 93.81           C  
ATOM   2962  N   ALA A 416       7.109   9.648  -0.313  1.00 95.31           N  
ATOM   2963  CA  ALA A 416       6.508   8.453   0.274  1.00 95.31           C  
ATOM   2964  C   ALA A 416       6.551   8.508   1.798  1.00 95.31           C  
ATOM   2965  CB  ALA A 416       7.219   7.199  -0.228  1.00 95.31           C  
ATOM   2966  O   ALA A 416       5.652   7.996   2.471  1.00 95.31           O  
ATOM   2967  N   GLY A 417       7.590   9.148   2.367  1.00 96.31           N  
ATOM   2968  CA  GLY A 417       7.688   9.242   3.816  1.00 96.31           C  
ATOM   2969  C   GLY A 417       6.453   9.836   4.461  1.00 96.31           C  
ATOM   2970  O   GLY A 417       5.828   9.203   5.316  1.00 96.31           O  
ATOM   2971  N   ILE A 418       6.023  10.984   4.027  1.00 96.44           N  
ATOM   2972  CA  ILE A 418       4.891  11.672   4.633  1.00 96.44           C  
ATOM   2973  C   ILE A 418       3.586  11.055   4.129  1.00 96.44           C  
ATOM   2974  CB  ILE A 418       4.918  13.188   4.336  1.00 96.44           C  
ATOM   2975  O   ILE A 418       2.598  10.992   4.863  1.00 96.44           O  
ATOM   2976  CG1 ILE A 418       3.908  13.922   5.215  1.00 96.44           C  
ATOM   2977  CG2 ILE A 418       4.645  13.445   2.850  1.00 96.44           C  
ATOM   2978  CD1 ILE A 418       4.203  15.406   5.387  1.00 96.44           C  
ATOM   2979  N   VAL A 419       3.531  10.617   2.945  1.00 94.81           N  
ATOM   2980  CA  VAL A 419       2.322  10.016   2.389  1.00 94.81           C  
ATOM   2981  C   VAL A 419       1.997   8.727   3.131  1.00 94.81           C  
ATOM   2982  CB  VAL A 419       2.471   9.742   0.876  1.00 94.81           C  
ATOM   2983  O   VAL A 419       0.840   8.469   3.471  1.00 94.81           O  
ATOM   2984  CG1 VAL A 419       1.298   8.914   0.361  1.00 94.81           C  
ATOM   2985  CG2 VAL A 419       2.576  11.062   0.104  1.00 94.81           C  
ATOM   2986  N   VAL A 420       3.025   7.914   3.422  1.00 94.88           N  
ATOM   2987  CA  VAL A 420       2.818   6.676   4.172  1.00 94.88           C  
ATOM   2988  C   VAL A 420       2.387   7.004   5.598  1.00 94.88           C  
ATOM   2989  CB  VAL A 420       4.094   5.805   4.188  1.00 94.88           C  
ATOM   2990  O   VAL A 420       1.597   6.273   6.199  1.00 94.88           O  
ATOM   2991  CG1 VAL A 420       3.908   4.598   5.105  1.00 94.88           C  
ATOM   2992  CG2 VAL A 420       4.445   5.352   2.771  1.00 94.88           C  
ATOM   2993  N   ALA A 421       2.943   8.031   6.133  1.00 95.88           N  
ATOM   2994  CA  ALA A 421       2.539   8.461   7.469  1.00 95.88           C  
ATOM   2995  C   ALA A 421       1.037   8.727   7.527  1.00 95.88           C  
ATOM   2996  CB  ALA A 421       3.311   9.711   7.879  1.00 95.88           C  
ATOM   2997  O   ALA A 421       0.366   8.320   8.477  1.00 95.88           O  
ATOM   2998  N   LEU A 422       0.542   9.344   6.508  1.00 93.50           N  
ATOM   2999  CA  LEU A 422      -0.889   9.617   6.414  1.00 93.50           C  
ATOM   3000  C   LEU A 422      -1.683   8.312   6.328  1.00 93.50           C  
ATOM   3001  CB  LEU A 422      -1.190  10.492   5.195  1.00 93.50           C  
ATOM   3002  O   LEU A 422      -2.762   8.203   6.914  1.00 93.50           O  
ATOM   3003  CG  LEU A 422      -0.582  11.898   5.207  1.00 93.50           C  
ATOM   3004  CD1 LEU A 422      -0.878  12.609   3.891  1.00 93.50           C  
ATOM   3005  CD2 LEU A 422      -1.110  12.703   6.387  1.00 93.50           C  
ATOM   3006  N   ASP A 423      -1.102   7.395   5.637  1.00 93.75           N  
ATOM   3007  CA  ASP A 423      -1.749   6.098   5.457  1.00 93.75           C  
ATOM   3008  C   ASP A 423      -1.780   5.312   6.766  1.00 93.75           C  
ATOM   3009  CB  ASP A 423      -1.034   5.285   4.375  1.00 93.75           C  
ATOM   3010  O   ASP A 423      -2.832   4.812   7.172  1.00 93.75           O  
ATOM   3011  CG  ASP A 423      -1.658   3.920   4.152  1.00 93.75           C  
ATOM   3012  OD1 ASP A 423      -2.717   3.832   3.494  1.00 93.75           O  
ATOM   3013  OD2 ASP A 423      -1.086   2.920   4.641  1.00 93.75           O  
ATOM   3014  N   ALA A 424      -0.629   5.203   7.477  1.00 94.75           N  
ATOM   3015  CA  ALA A 424      -0.504   4.406   8.695  1.00 94.75           C  
ATOM   3016  C   ALA A 424      -1.320   5.012   9.828  1.00 94.75           C  
ATOM   3017  CB  ALA A 424       0.962   4.281   9.102  1.00 94.75           C  
ATOM   3018  O   ALA A 424      -1.718   4.305  10.766  1.00 94.75           O  
ATOM   3019  N   TYR A 425      -1.537   6.273   9.727  1.00 93.75           N  
ATOM   3020  CA  TYR A 425      -2.416   6.969  10.664  1.00 93.75           C  
ATOM   3021  C   TYR A 425      -3.812   6.355  10.656  1.00 93.75           C  
ATOM   3022  CB  TYR A 425      -2.498   8.461  10.320  1.00 93.75           C  
ATOM   3023  O   TYR A 425      -4.438   6.207  11.703  1.00 93.75           O  
ATOM   3024  CG  TYR A 425      -3.693   9.156  10.922  1.00 93.75           C  
ATOM   3025  CD1 TYR A 425      -4.852   9.367  10.180  1.00 93.75           C  
ATOM   3026  CD2 TYR A 425      -3.664   9.609  12.234  1.00 93.75           C  
ATOM   3027  CE1 TYR A 425      -5.953  10.008  10.727  1.00 93.75           C  
ATOM   3028  CE2 TYR A 425      -4.762  10.258  12.797  1.00 93.75           C  
ATOM   3029  OH  TYR A 425      -6.988  11.086  12.586  1.00 93.75           O  
ATOM   3030  CZ  TYR A 425      -5.898  10.445  12.039  1.00 93.75           C  
ATOM   3031  N   GLY A 426      -4.305   5.957   9.578  1.00 93.31           N  
ATOM   3032  CA  GLY A 426      -5.645   5.426   9.414  1.00 93.31           C  
ATOM   3033  C   GLY A 426      -5.922   4.215  10.281  1.00 93.31           C  
ATOM   3034  O   GLY A 426      -6.785   4.258  11.156  1.00 93.31           O  
ATOM   3035  N   PRO A 427      -5.172   3.125  10.125  1.00 93.50           N  
ATOM   3036  CA  PRO A 427      -5.406   1.941  10.953  1.00 93.50           C  
ATOM   3037  C   PRO A 427      -5.219   2.221  12.445  1.00 93.50           C  
ATOM   3038  CB  PRO A 427      -4.359   0.943  10.453  1.00 93.50           C  
ATOM   3039  O   PRO A 427      -5.891   1.608  13.281  1.00 93.50           O  
ATOM   3040  CG  PRO A 427      -4.078   1.362   9.039  1.00 93.50           C  
ATOM   3041  CD  PRO A 427      -4.188   2.857   8.961  1.00 93.50           C  
ATOM   3042  N   ILE A 428      -4.328   3.139  12.805  1.00 96.56           N  
ATOM   3043  CA  ILE A 428      -4.098   3.484  14.203  1.00 96.56           C  
ATOM   3044  C   ILE A 428      -5.355   4.109  14.797  1.00 96.56           C  
ATOM   3045  CB  ILE A 428      -2.898   4.445  14.359  1.00 96.56           C  
ATOM   3046  O   ILE A 428      -5.797   3.727  15.883  1.00 96.56           O  
ATOM   3047  CG1 ILE A 428      -1.590   3.732  14.000  1.00 96.56           C  
ATOM   3048  CG2 ILE A 428      -2.840   5.016  15.773  1.00 96.56           C  
ATOM   3049  CD1 ILE A 428      -0.385   4.656  13.898  1.00 96.56           C  
ATOM   3050  N   THR A 429      -5.949   5.004  14.062  1.00 94.94           N  
ATOM   3051  CA  THR A 429      -7.148   5.672  14.555  1.00 94.94           C  
ATOM   3052  C   THR A 429      -8.344   4.723  14.523  1.00 94.94           C  
ATOM   3053  CB  THR A 429      -7.469   6.930  13.727  1.00 94.94           C  
ATOM   3054  O   THR A 429      -9.250   4.828  15.352  1.00 94.94           O  
ATOM   3055  CG2 THR A 429      -6.352   7.965  13.852  1.00 94.94           C  
ATOM   3056  OG1 THR A 429      -7.621   6.566  12.352  1.00 94.94           O  
ATOM   3057  N   ASP A 430      -8.336   3.826  13.547  1.00 92.38           N  
ATOM   3058  CA  ASP A 430      -9.391   2.816  13.484  1.00 92.38           C  
ATOM   3059  C   ASP A 430      -9.352   1.913  14.719  1.00 92.38           C  
ATOM   3060  CB  ASP A 430      -9.258   1.976  12.211  1.00 92.38           C  
ATOM   3061  O   ASP A 430     -10.375   1.708  15.375  1.00 92.38           O  
ATOM   3062  CG  ASP A 430     -10.422   1.027  12.008  1.00 92.38           C  
ATOM   3063  OD1 ASP A 430     -11.305   0.943  12.883  1.00 92.38           O  
ATOM   3064  OD2 ASP A 430     -10.461   0.356  10.953  1.00 92.38           O  
ATOM   3065  N   ASN A 431      -8.227   1.467  15.086  1.00 94.69           N  
ATOM   3066  CA  ASN A 431      -8.062   0.597  16.250  1.00 94.69           C  
ATOM   3067  C   ASN A 431      -8.305   1.350  17.547  1.00 94.69           C  
ATOM   3068  CB  ASN A 431      -6.668  -0.033  16.250  1.00 94.69           C  
ATOM   3069  O   ASN A 431      -8.859   0.790  18.500  1.00 94.69           O  
ATOM   3070  CG  ASN A 431      -6.617  -1.344  15.484  1.00 94.69           C  
ATOM   3071  ND2 ASN A 431      -5.453  -1.981  15.477  1.00 94.69           N  
ATOM   3072  OD1 ASN A 431      -7.617  -1.779  14.906  1.00 94.69           O  
ATOM   3073  N   ALA A 432      -7.863   2.602  17.516  1.00 96.81           N  
ATOM   3074  CA  ALA A 432      -8.133   3.426  18.688  1.00 96.81           C  
ATOM   3075  C   ALA A 432      -9.633   3.510  18.969  1.00 96.81           C  
ATOM   3076  CB  ALA A 432      -7.551   4.824  18.500  1.00 96.81           C  
ATOM   3077  O   ALA A 432     -10.062   3.369  20.109  1.00 96.81           O  
ATOM   3078  N   GLY A 433     -10.383   3.711  17.938  1.00 94.12           N  
ATOM   3079  CA  GLY A 433     -11.828   3.727  18.062  1.00 94.12           C  
ATOM   3080  C   GLY A 433     -12.398   2.402  18.547  1.00 94.12           C  
ATOM   3081  O   GLY A 433     -13.297   2.371  19.375  1.00 94.12           O  
ATOM   3082  N   GLY A 434     -11.828   1.313  18.016  1.00 93.44           N  
ATOM   3083  CA  GLY A 434     -12.227  -0.014  18.453  1.00 93.44           C  
ATOM   3084  C   GLY A 434     -11.945  -0.269  19.922  1.00 93.44           C  
ATOM   3085  O   GLY A 434     -12.797  -0.802  20.641  1.00 93.44           O  
ATOM   3086  N   ILE A 435     -10.812   0.148  20.359  1.00 96.31           N  
ATOM   3087  CA  ILE A 435     -10.422  -0.020  21.750  1.00 96.31           C  
ATOM   3088  C   ILE A 435     -11.328   0.826  22.641  1.00 96.31           C  
ATOM   3089  CB  ILE A 435      -8.938   0.359  21.969  1.00 96.31           C  
ATOM   3090  O   ILE A 435     -11.781   0.362  23.688  1.00 96.31           O  
ATOM   3091  CG1 ILE A 435      -8.023  -0.658  21.297  1.00 96.31           C  
ATOM   3092  CG2 ILE A 435      -8.625   0.460  23.469  1.00 96.31           C  
ATOM   3093  CD1 ILE A 435      -6.566  -0.219  21.203  1.00 96.31           C  
ATOM   3094  N   ALA A 436     -11.562   2.020  22.234  1.00 95.75           N  
ATOM   3095  CA  ALA A 436     -12.438   2.910  23.000  1.00 95.75           C  
ATOM   3096  C   ALA A 436     -13.820   2.293  23.172  1.00 95.75           C  
ATOM   3097  CB  ALA A 436     -12.547   4.266  22.297  1.00 95.75           C  
ATOM   3098  O   ALA A 436     -14.383   2.334  24.281  1.00 95.75           O  
ATOM   3099  N   GLU A 437     -14.344   1.679  22.125  1.00 92.88           N  
ATOM   3100  CA  GLU A 437     -15.672   1.069  22.172  1.00 92.88           C  
ATOM   3101  C   GLU A 437     -15.672  -0.189  23.047  1.00 92.88           C  
ATOM   3102  CB  GLU A 437     -16.156   0.739  20.766  1.00 92.88           C  
ATOM   3103  O   GLU A 437     -16.562  -0.382  23.859  1.00 92.88           O  
ATOM   3104  CG  GLU A 437     -17.609   0.290  20.703  1.00 92.88           C  
ATOM   3105  CD  GLU A 437     -18.188   0.288  19.297  1.00 92.88           C  
ATOM   3106  OE1 GLU A 437     -19.172  -0.428  19.047  1.00 92.88           O  
ATOM   3107  OE2 GLU A 437     -17.625   1.007  18.438  1.00 92.88           O  
ATOM   3108  N   MET A 438     -14.672  -0.971  22.922  1.00 92.56           N  
ATOM   3109  CA  MET A 438     -14.594  -2.234  23.656  1.00 92.56           C  
ATOM   3110  C   MET A 438     -14.375  -1.992  25.141  1.00 92.56           C  
ATOM   3111  CB  MET A 438     -13.461  -3.104  23.094  1.00 92.56           C  
ATOM   3112  O   MET A 438     -14.828  -2.779  25.984  1.00 92.56           O  
ATOM   3113  CG  MET A 438     -13.781  -3.729  21.750  1.00 92.56           C  
ATOM   3114  SD  MET A 438     -12.484  -4.906  21.203  1.00 92.56           S  
ATOM   3115  CE  MET A 438     -11.500  -3.824  20.125  1.00 92.56           C  
ATOM   3116  N   ALA A 439     -13.656  -0.931  25.359  1.00 94.69           N  
ATOM   3117  CA  ALA A 439     -13.383  -0.599  26.750  1.00 94.69           C  
ATOM   3118  C   ALA A 439     -14.531   0.196  27.375  1.00 94.69           C  
ATOM   3119  CB  ALA A 439     -12.078   0.186  26.875  1.00 94.69           C  
ATOM   3120  O   ALA A 439     -14.430   0.675  28.500  1.00 94.69           O  
ATOM   3121  N   GLU A 440     -15.539   0.421  26.578  1.00 92.88           N  
ATOM   3122  CA  GLU A 440     -16.750   1.114  27.000  1.00 92.88           C  
ATOM   3123  C   GLU A 440     -16.438   2.498  27.562  1.00 92.88           C  
ATOM   3124  CB  GLU A 440     -17.516   0.288  28.047  1.00 92.88           C  
ATOM   3125  O   GLU A 440     -16.938   2.881  28.609  1.00 92.88           O  
ATOM   3126  CG  GLU A 440     -18.016  -1.046  27.516  1.00 92.88           C  
ATOM   3127  CD  GLU A 440     -18.719  -1.882  28.578  1.00 92.88           C  
ATOM   3128  OE1 GLU A 440     -19.266  -2.959  28.250  1.00 92.88           O  
ATOM   3129  OE2 GLU A 440     -18.719  -1.457  29.766  1.00 92.88           O  
ATOM   3130  N   LEU A 441     -15.531   3.215  26.938  1.00 94.94           N  
ATOM   3131  CA  LEU A 441     -15.227   4.590  27.312  1.00 94.94           C  
ATOM   3132  C   LEU A 441     -16.391   5.520  26.984  1.00 94.94           C  
ATOM   3133  CB  LEU A 441     -13.961   5.070  26.578  1.00 94.94           C  
ATOM   3134  O   LEU A 441     -17.281   5.160  26.219  1.00 94.94           O  
ATOM   3135  CG  LEU A 441     -12.672   4.316  26.891  1.00 94.94           C  
ATOM   3136  CD1 LEU A 441     -11.508   4.906  26.109  1.00 94.94           C  
ATOM   3137  CD2 LEU A 441     -12.383   4.344  28.391  1.00 94.94           C  
ATOM   3138  N   PRO A 442     -16.422   6.719  27.641  1.00 94.38           N  
ATOM   3139  CA  PRO A 442     -17.531   7.652  27.406  1.00 94.38           C  
ATOM   3140  C   PRO A 442     -17.656   8.031  25.922  1.00 94.38           C  
ATOM   3141  CB  PRO A 442     -17.156   8.867  28.250  1.00 94.38           C  
ATOM   3142  O   PRO A 442     -16.672   8.031  25.188  1.00 94.38           O  
ATOM   3143  CG  PRO A 442     -16.188   8.344  29.266  1.00 94.38           C  
ATOM   3144  CD  PRO A 442     -15.438   7.195  28.656  1.00 94.38           C  
ATOM   3145  N   LYS A 443     -18.828   8.430  25.500  1.00 91.88           N  
ATOM   3146  CA  LYS A 443     -19.172   8.820  24.141  1.00 91.88           C  
ATOM   3147  C   LYS A 443     -18.312   9.984  23.672  1.00 91.88           C  
ATOM   3148  CB  LYS A 443     -20.656   9.203  24.047  1.00 91.88           C  
ATOM   3149  O   LYS A 443     -18.062  10.141  22.469  1.00 91.88           O  
ATOM   3150  CG  LYS A 443     -21.156   9.383  22.625  1.00 91.88           C  
ATOM   3151  CD  LYS A 443     -22.656   9.656  22.594  1.00 91.88           C  
ATOM   3152  CE  LYS A 443     -23.156   9.867  21.172  1.00 91.88           C  
ATOM   3153  NZ  LYS A 443     -24.609  10.195  21.141  1.00 91.88           N  
ATOM   3154  N   SER A 444     -17.859  10.852  24.578  1.00 93.75           N  
ATOM   3155  CA  SER A 444     -17.031  12.000  24.250  1.00 93.75           C  
ATOM   3156  C   SER A 444     -15.727  11.562  23.594  1.00 93.75           C  
ATOM   3157  CB  SER A 444     -16.734  12.828  25.500  1.00 93.75           C  
ATOM   3158  O   SER A 444     -15.164  12.297  22.781  1.00 93.75           O  
ATOM   3159  OG  SER A 444     -16.031  12.047  26.469  1.00 93.75           O  
ATOM   3160  N   VAL A 445     -15.242  10.367  24.016  1.00 94.62           N  
ATOM   3161  CA  VAL A 445     -14.016   9.828  23.422  1.00 94.62           C  
ATOM   3162  C   VAL A 445     -14.281   9.359  22.000  1.00 94.62           C  
ATOM   3163  CB  VAL A 445     -13.445   8.672  24.281  1.00 94.62           C  
ATOM   3164  O   VAL A 445     -13.492   9.617  21.094  1.00 94.62           O  
ATOM   3165  CG1 VAL A 445     -12.195   8.086  23.609  1.00 94.62           C  
ATOM   3166  CG2 VAL A 445     -13.125   9.148  25.688  1.00 94.62           C  
ATOM   3167  N   ARG A 446     -15.422   8.797  21.812  1.00 92.19           N  
ATOM   3168  CA  ARG A 446     -15.812   8.320  20.484  1.00 92.19           C  
ATOM   3169  C   ARG A 446     -16.094   9.484  19.547  1.00 92.19           C  
ATOM   3170  CB  ARG A 446     -17.047   7.418  20.578  1.00 92.19           C  
ATOM   3171  O   ARG A 446     -15.883   9.375  18.328  1.00 92.19           O  
ATOM   3172  CG  ARG A 446     -16.797   6.086  21.266  1.00 92.19           C  
ATOM   3173  CD  ARG A 446     -16.281   5.039  20.281  1.00 92.19           C  
ATOM   3174  NE  ARG A 446     -17.281   4.691  19.281  1.00 92.19           N  
ATOM   3175  NH1 ARG A 446     -16.094   2.924  18.391  1.00 92.19           N  
ATOM   3176  NH2 ARG A 446     -18.156   3.469  17.547  1.00 92.19           N  
ATOM   3177  CZ  ARG A 446     -17.172   3.695  18.406  1.00 92.19           C  
ATOM   3178  N   ASP A 447     -16.516  10.602  20.031  1.00 91.50           N  
ATOM   3179  CA  ASP A 447     -16.750  11.805  19.250  1.00 91.50           C  
ATOM   3180  C   ASP A 447     -15.453  12.352  18.672  1.00 91.50           C  
ATOM   3181  CB  ASP A 447     -17.438  12.875  20.109  1.00 91.50           C  
ATOM   3182  O   ASP A 447     -15.469  13.133  17.719  1.00 91.50           O  
ATOM   3183  CG  ASP A 447     -18.891  12.555  20.406  1.00 91.50           C  
ATOM   3184  OD1 ASP A 447     -19.469  11.672  19.734  1.00 91.50           O  
ATOM   3185  OD2 ASP A 447     -19.453  13.188  21.328  1.00 91.50           O  
ATOM   3186  N   VAL A 448     -14.352  11.859  19.250  1.00 93.56           N  
ATOM   3187  CA  VAL A 448     -13.031  12.258  18.766  1.00 93.56           C  
ATOM   3188  C   VAL A 448     -12.500  11.203  17.812  1.00 93.56           C  
ATOM   3189  CB  VAL A 448     -12.039  12.477  19.922  1.00 93.56           C  
ATOM   3190  O   VAL A 448     -12.062  11.523  16.703  1.00 93.56           O  
ATOM   3191  CG1 VAL A 448     -10.641  12.766  19.391  1.00 93.56           C  
ATOM   3192  CG2 VAL A 448     -12.516  13.617  20.828  1.00 93.56           C  
ATOM   3193  N   THR A 449     -12.562   9.938  18.125  1.00 93.44           N  
ATOM   3194  CA  THR A 449     -11.938   8.859  17.375  1.00 93.44           C  
ATOM   3195  C   THR A 449     -12.695   8.609  16.062  1.00 93.44           C  
ATOM   3196  CB  THR A 449     -11.875   7.562  18.188  1.00 93.44           C  
ATOM   3197  O   THR A 449     -12.086   8.305  15.039  1.00 93.44           O  
ATOM   3198  CG2 THR A 449     -10.969   7.719  19.406  1.00 93.44           C  
ATOM   3199  OG1 THR A 449     -13.195   7.223  18.641  1.00 93.44           O  
ATOM   3200  N   ASP A 450     -13.992   8.805  15.992  1.00 90.12           N  
ATOM   3201  CA  ASP A 450     -14.805   8.484  14.820  1.00 90.12           C  
ATOM   3202  C   ASP A 450     -14.469   9.398  13.648  1.00 90.12           C  
ATOM   3203  CB  ASP A 450     -16.297   8.578  15.156  1.00 90.12           C  
ATOM   3204  O   ASP A 450     -14.258   8.938  12.523  1.00 90.12           O  
ATOM   3205  CG  ASP A 450     -16.797   7.406  15.977  1.00 90.12           C  
ATOM   3206  OD1 ASP A 450     -16.062   6.410  16.125  1.00 90.12           O  
ATOM   3207  OD2 ASP A 450     -17.938   7.477  16.469  1.00 90.12           O  
ATOM   3208  N   PRO A 451     -14.430  10.711  13.922  1.00 89.50           N  
ATOM   3209  CA  PRO A 451     -14.031  11.570  12.805  1.00 89.50           C  
ATOM   3210  C   PRO A 451     -12.602  11.312  12.336  1.00 89.50           C  
ATOM   3211  CB  PRO A 451     -14.172  12.977  13.383  1.00 89.50           C  
ATOM   3212  O   PRO A 451     -12.312  11.398  11.141  1.00 89.50           O  
ATOM   3213  CG  PRO A 451     -15.172  12.844  14.484  1.00 89.50           C  
ATOM   3214  CD  PRO A 451     -15.023  11.477  15.094  1.00 89.50           C  
ATOM   3215  N   LEU A 452     -11.648  11.031  13.258  1.00 92.69           N  
ATOM   3216  CA  LEU A 452     -10.281  10.680  12.891  1.00 92.69           C  
ATOM   3217  C   LEU A 452     -10.250   9.438  12.016  1.00 92.69           C  
ATOM   3218  CB  LEU A 452      -9.438  10.453  14.148  1.00 92.69           C  
ATOM   3219  O   LEU A 452      -9.508   9.383  11.031  1.00 92.69           O  
ATOM   3220  CG  LEU A 452      -9.125  11.688  14.992  1.00 92.69           C  
ATOM   3221  CD1 LEU A 452      -8.297  11.305  16.219  1.00 92.69           C  
ATOM   3222  CD2 LEU A 452      -8.406  12.742  14.156  1.00 92.69           C  
ATOM   3223  N   ASP A 453     -11.023   8.508  12.422  1.00 90.88           N  
ATOM   3224  CA  ASP A 453     -11.133   7.262  11.672  1.00 90.88           C  
ATOM   3225  C   ASP A 453     -11.688   7.516  10.273  1.00 90.88           C  
ATOM   3226  CB  ASP A 453     -12.031   6.270  12.422  1.00 90.88           C  
ATOM   3227  O   ASP A 453     -11.148   7.000   9.289  1.00 90.88           O  
ATOM   3228  CG  ASP A 453     -12.195   4.953  11.680  1.00 90.88           C  
ATOM   3229  OD1 ASP A 453     -11.484   4.719  10.680  1.00 90.88           O  
ATOM   3230  OD2 ASP A 453     -13.039   4.137  12.109  1.00 90.88           O  
ATOM   3231  N   ALA A 454     -12.703   8.297  10.133  1.00 88.06           N  
ATOM   3232  CA  ALA A 454     -13.289   8.609   8.836  1.00 88.06           C  
ATOM   3233  C   ALA A 454     -12.266   9.242   7.902  1.00 88.06           C  
ATOM   3234  CB  ALA A 454     -14.492   9.539   9.008  1.00 88.06           C  
ATOM   3235  O   ALA A 454     -12.148   8.852   6.738  1.00 88.06           O  
ATOM   3236  N   VAL A 455     -11.484  10.203   8.438  1.00 91.25           N  
ATOM   3237  CA  VAL A 455     -10.422  10.836   7.668  1.00 91.25           C  
ATOM   3238  C   VAL A 455      -9.344   9.805   7.336  1.00 91.25           C  
ATOM   3239  CB  VAL A 455      -9.797  12.023   8.430  1.00 91.25           C  
ATOM   3240  O   VAL A 455      -8.773   9.820   6.238  1.00 91.25           O  
ATOM   3241  CG1 VAL A 455      -8.531  12.516   7.727  1.00 91.25           C  
ATOM   3242  CG2 VAL A 455     -10.812  13.156   8.570  1.00 91.25           C  
ATOM   3243  N   GLY A 456      -9.109   8.906   8.250  1.00 91.69           N  
ATOM   3244  CA  GLY A 456      -8.148   7.836   8.039  1.00 91.69           C  
ATOM   3245  C   GLY A 456      -8.484   6.949   6.855  1.00 91.69           C  
ATOM   3246  O   GLY A 456      -7.594   6.539   6.109  1.00 91.69           O  
ATOM   3247  N   ASN A 457      -9.773   6.613   6.562  1.00 89.44           N  
ATOM   3248  CA  ASN A 457     -10.188   5.836   5.402  1.00 89.44           C  
ATOM   3249  C   ASN A 457      -9.883   6.570   4.098  1.00 89.44           C  
ATOM   3250  CB  ASN A 457     -11.672   5.496   5.484  1.00 89.44           C  
ATOM   3251  O   ASN A 457      -9.422   5.961   3.131  1.00 89.44           O  
ATOM   3252  CG  ASN A 457     -11.977   4.445   6.535  1.00 89.44           C  
ATOM   3253  ND2 ASN A 457     -13.242   4.352   6.934  1.00 89.44           N  
ATOM   3254  OD1 ASN A 457     -11.078   3.725   6.984  1.00 89.44           O  
ATOM   3255  N   THR A 458     -10.125   7.863   4.160  1.00 92.00           N  
ATOM   3256  CA  THR A 458      -9.844   8.680   2.984  1.00 92.00           C  
ATOM   3257  C   THR A 458      -8.344   8.750   2.715  1.00 92.00           C  
ATOM   3258  CB  THR A 458     -10.414  10.102   3.145  1.00 92.00           C  
ATOM   3259  O   THR A 458      -7.902   8.586   1.577  1.00 92.00           O  
ATOM   3260  CG2 THR A 458     -10.148  10.945   1.900  1.00 92.00           C  
ATOM   3261  OG1 THR A 458     -11.828  10.023   3.365  1.00 92.00           O  
ATOM   3262  N   THR A 459      -7.512   8.992   3.740  1.00 92.94           N  
ATOM   3263  CA  THR A 459      -6.070   9.094   3.561  1.00 92.94           C  
ATOM   3264  C   THR A 459      -5.488   7.762   3.096  1.00 92.94           C  
ATOM   3265  CB  THR A 459      -5.371   9.539   4.859  1.00 92.94           C  
ATOM   3266  O   THR A 459      -4.523   7.730   2.330  1.00 92.94           O  
ATOM   3267  CG2 THR A 459      -5.770  10.961   5.242  1.00 92.94           C  
ATOM   3268  OG1 THR A 459      -5.742   8.648   5.922  1.00 92.94           O  
ATOM   3269  N   LYS A 460      -6.066   6.637   3.539  1.00 92.19           N  
ATOM   3270  CA  LYS A 460      -5.668   5.320   3.047  1.00 92.19           C  
ATOM   3271  C   LYS A 460      -5.898   5.203   1.543  1.00 92.19           C  
ATOM   3272  CB  LYS A 460      -6.430   4.219   3.781  1.00 92.19           C  
ATOM   3273  O   LYS A 460      -5.031   4.719   0.812  1.00 92.19           O  
ATOM   3274  CG  LYS A 460      -5.961   3.984   5.207  1.00 92.19           C  
ATOM   3275  CD  LYS A 460      -6.703   2.824   5.859  1.00 92.19           C  
ATOM   3276  CE  LYS A 460      -6.312   2.658   7.320  1.00 92.19           C  
ATOM   3277  NZ  LYS A 460      -7.109   1.588   7.992  1.00 92.19           N  
ATOM   3278  N   ALA A 461      -7.043   5.633   1.104  1.00 93.50           N  
ATOM   3279  CA  ALA A 461      -7.379   5.582  -0.316  1.00 93.50           C  
ATOM   3280  C   ALA A 461      -6.441   6.469  -1.132  1.00 93.50           C  
ATOM   3281  CB  ALA A 461      -8.828   6.000  -0.537  1.00 93.50           C  
ATOM   3282  O   ALA A 461      -5.992   6.078  -2.213  1.00 93.50           O  
ATOM   3283  N   VAL A 462      -6.156   7.641  -0.601  1.00 94.12           N  
ATOM   3284  CA  VAL A 462      -5.258   8.578  -1.268  1.00 94.12           C  
ATOM   3285  C   VAL A 462      -3.889   7.930  -1.467  1.00 94.12           C  
ATOM   3286  CB  VAL A 462      -5.113   9.891  -0.469  1.00 94.12           C  
ATOM   3287  O   VAL A 462      -3.314   8.000  -2.557  1.00 94.12           O  
ATOM   3288  CG1 VAL A 462      -3.930  10.711  -0.983  1.00 94.12           C  
ATOM   3289  CG2 VAL A 462      -6.402  10.703  -0.546  1.00 94.12           C  
ATOM   3290  N   THR A 463      -3.396   7.301  -0.496  1.00 93.50           N  
ATOM   3291  CA  THR A 463      -2.086   6.664  -0.571  1.00 93.50           C  
ATOM   3292  C   THR A 463      -2.100   5.512  -1.569  1.00 93.50           C  
ATOM   3293  CB  THR A 463      -1.635   6.148   0.808  1.00 93.50           C  
ATOM   3294  O   THR A 463      -1.136   5.316  -2.312  1.00 93.50           O  
ATOM   3295  CG2 THR A 463      -0.242   5.531   0.735  1.00 93.50           C  
ATOM   3296  OG1 THR A 463      -1.613   7.242   1.736  1.00 93.50           O  
ATOM   3297  N   LYS A 464      -3.188   4.746  -1.593  1.00 93.62           N  
ATOM   3298  CA  LYS A 464      -3.311   3.660  -2.561  1.00 93.62           C  
ATOM   3299  C   LYS A 464      -3.314   4.195  -3.990  1.00 93.62           C  
ATOM   3300  CB  LYS A 464      -4.582   2.850  -2.301  1.00 93.62           C  
ATOM   3301  O   LYS A 464      -2.654   3.639  -4.871  1.00 93.62           O  
ATOM   3302  CG  LYS A 464      -4.535   2.018  -1.028  1.00 93.62           C  
ATOM   3303  CD  LYS A 464      -5.883   1.380  -0.727  1.00 93.62           C  
ATOM   3304  CE  LYS A 464      -5.867   0.636   0.602  1.00 93.62           C  
ATOM   3305  NZ  LYS A 464      -7.238   0.203   1.010  1.00 93.62           N  
ATOM   3306  N   GLY A 465      -4.082   5.273  -4.176  1.00 93.12           N  
ATOM   3307  CA  GLY A 465      -4.074   5.918  -5.480  1.00 93.12           C  
ATOM   3308  C   GLY A 465      -2.705   6.426  -5.891  1.00 93.12           C  
ATOM   3309  O   GLY A 465      -2.305   6.285  -7.047  1.00 93.12           O  
ATOM   3310  N   TYR A 466      -2.031   7.012  -4.926  1.00 93.88           N  
ATOM   3311  CA  TYR A 466      -0.664   7.492  -5.098  1.00 93.88           C  
ATOM   3312  C   TYR A 466       0.261   6.355  -5.523  1.00 93.88           C  
ATOM   3313  CB  TYR A 466      -0.150   8.125  -3.805  1.00 93.88           C  
ATOM   3314  O   TYR A 466       1.007   6.484  -6.496  1.00 93.88           O  
ATOM   3315  CG  TYR A 466       1.343   8.352  -3.789  1.00 93.88           C  
ATOM   3316  CD1 TYR A 466       2.193   7.457  -3.137  1.00 93.88           C  
ATOM   3317  CD2 TYR A 466       1.907   9.453  -4.422  1.00 93.88           C  
ATOM   3318  CE1 TYR A 466       3.568   7.660  -3.117  1.00 93.88           C  
ATOM   3319  CE2 TYR A 466       3.281   9.664  -4.410  1.00 93.88           C  
ATOM   3320  OH  TYR A 466       5.465   8.969  -3.740  1.00 93.88           O  
ATOM   3321  CZ  TYR A 466       4.102   8.766  -3.756  1.00 93.88           C  
ATOM   3322  N   ALA A 467       0.247   5.246  -4.863  1.00 93.88           N  
ATOM   3323  CA  ALA A 467       1.094   4.090  -5.152  1.00 93.88           C  
ATOM   3324  C   ALA A 467       0.772   3.504  -6.523  1.00 93.88           C  
ATOM   3325  CB  ALA A 467       0.931   3.025  -4.070  1.00 93.88           C  
ATOM   3326  O   ALA A 467       1.676   3.230  -7.316  1.00 93.88           O  
ATOM   3327  N   ILE A 468      -0.519   3.393  -6.828  1.00 92.75           N  
ATOM   3328  CA  ILE A 468      -0.950   2.807  -8.094  1.00 92.75           C  
ATOM   3329  C   ILE A 468      -0.590   3.744  -9.242  1.00 92.75           C  
ATOM   3330  CB  ILE A 468      -2.467   2.516  -8.094  1.00 92.75           C  
ATOM   3331  O   ILE A 468      -0.120   3.297 -10.289  1.00 92.75           O  
ATOM   3332  CG1 ILE A 468      -2.799   1.417  -7.078  1.00 92.75           C  
ATOM   3333  CG2 ILE A 468      -2.941   2.127  -9.492  1.00 92.75           C  
ATOM   3334  CD1 ILE A 468      -4.277   1.327  -6.723  1.00 92.75           C  
ATOM   3335  N   GLY A 469      -0.893   5.039  -9.070  1.00 92.25           N  
ATOM   3336  CA  GLY A 469      -0.502   6.008 -10.078  1.00 92.25           C  
ATOM   3337  C   GLY A 469       0.980   5.973 -10.398  1.00 92.25           C  
ATOM   3338  O   GLY A 469       1.370   6.023 -11.570  1.00 92.25           O  
ATOM   3339  N   SER A 470       1.813   5.832  -9.430  1.00 91.50           N  
ATOM   3340  CA  SER A 470       3.258   5.770  -9.625  1.00 91.50           C  
ATOM   3341  C   SER A 470       3.660   4.492 -10.359  1.00 91.50           C  
ATOM   3342  CB  SER A 470       3.986   5.844  -8.281  1.00 91.50           C  
ATOM   3343  O   SER A 470       4.617   4.496 -11.141  1.00 91.50           O  
ATOM   3344  OG  SER A 470       3.826   4.637  -7.559  1.00 91.50           O  
ATOM   3345  N   ALA A 471       3.000   3.436 -10.016  1.00 88.56           N  
ATOM   3346  CA  ALA A 471       3.293   2.158 -10.664  1.00 88.56           C  
ATOM   3347  C   ALA A 471       3.143   2.264 -12.180  1.00 88.56           C  
ATOM   3348  CB  ALA A 471       2.381   1.063 -10.117  1.00 88.56           C  
ATOM   3349  O   ALA A 471       3.902   1.647 -12.930  1.00 88.56           O  
ATOM   3350  N   GLY A 472       2.127   3.016 -12.609  1.00 88.06           N  
ATOM   3351  CA  GLY A 472       1.955   3.227 -14.039  1.00 88.06           C  
ATOM   3352  C   GLY A 472       3.172   3.846 -14.703  1.00 88.06           C  
ATOM   3353  O   GLY A 472       3.623   3.373 -15.742  1.00 88.06           O  
ATOM   3354  N   LEU A 473       3.787   4.871 -14.102  1.00 91.94           N  
ATOM   3355  CA  LEU A 473       4.977   5.527 -14.633  1.00 91.94           C  
ATOM   3356  C   LEU A 473       6.195   4.621 -14.516  1.00 91.94           C  
ATOM   3357  CB  LEU A 473       5.230   6.848 -13.906  1.00 91.94           C  
ATOM   3358  O   LEU A 473       6.965   4.480 -15.469  1.00 91.94           O  
ATOM   3359  CG  LEU A 473       4.188   7.945 -14.102  1.00 91.94           C  
ATOM   3360  CD1 LEU A 473       4.418   9.086 -13.109  1.00 91.94           C  
ATOM   3361  CD2 LEU A 473       4.223   8.469 -15.539  1.00 91.94           C  
ATOM   3362  N   ALA A 474       6.355   4.020 -13.352  1.00 89.06           N  
ATOM   3363  CA  ALA A 474       7.504   3.154 -13.102  1.00 89.06           C  
ATOM   3364  C   ALA A 474       7.512   1.965 -14.062  1.00 89.06           C  
ATOM   3365  CB  ALA A 474       7.504   2.668 -11.656  1.00 89.06           C  
ATOM   3366  O   ALA A 474       8.562   1.566 -14.562  1.00 89.06           O  
ATOM   3367  N   ALA A 475       6.332   1.415 -14.312  1.00 87.56           N  
ATOM   3368  CA  ALA A 475       6.238   0.243 -15.180  1.00 87.56           C  
ATOM   3369  C   ALA A 475       6.664   0.580 -16.609  1.00 87.56           C  
ATOM   3370  CB  ALA A 475       4.816  -0.316 -15.172  1.00 87.56           C  
ATOM   3371  O   ALA A 475       7.238  -0.260 -17.312  1.00 87.56           O  
ATOM   3372  N   LEU A 476       6.395   1.797 -17.047  1.00 87.88           N  
ATOM   3373  CA  LEU A 476       6.832   2.229 -18.359  1.00 87.88           C  
ATOM   3374  C   LEU A 476       8.359   2.264 -18.438  1.00 87.88           C  
ATOM   3375  CB  LEU A 476       6.262   3.609 -18.688  1.00 87.88           C  
ATOM   3376  O   LEU A 476       8.938   1.857 -19.453  1.00 87.88           O  
ATOM   3377  CG  LEU A 476       4.754   3.674 -18.953  1.00 87.88           C  
ATOM   3378  CD1 LEU A 476       4.305   5.125 -19.109  1.00 87.88           C  
ATOM   3379  CD2 LEU A 476       4.387   2.857 -20.188  1.00 87.88           C  
ATOM   3380  N   VAL A 477       8.922   2.695 -17.375  1.00 92.44           N  
ATOM   3381  CA  VAL A 477      10.383   2.756 -17.297  1.00 92.44           C  
ATOM   3382  C   VAL A 477      10.953   1.341 -17.281  1.00 92.44           C  
ATOM   3383  CB  VAL A 477      10.844   3.523 -16.031  1.00 92.44           C  
ATOM   3384  O   VAL A 477      11.930   1.060 -17.984  1.00 92.44           O  
ATOM   3385  CG1 VAL A 477      12.367   3.477 -15.906  1.00 92.44           C  
ATOM   3386  CG2 VAL A 477      10.352   4.969 -16.078  1.00 92.44           C  
ATOM   3387  N   LEU A 478      10.367   0.474 -16.578  1.00 92.50           N  
ATOM   3388  CA  LEU A 478      10.812  -0.916 -16.531  1.00 92.50           C  
ATOM   3389  C   LEU A 478      10.680  -1.581 -17.891  1.00 92.50           C  
ATOM   3390  CB  LEU A 478      10.008  -1.694 -15.484  1.00 92.50           C  
ATOM   3391  O   LEU A 478      11.500  -2.420 -18.266  1.00 92.50           O  
ATOM   3392  CG  LEU A 478      10.289  -1.365 -14.023  1.00 92.50           C  
ATOM   3393  CD1 LEU A 478       9.273  -2.053 -13.109  1.00 92.50           C  
ATOM   3394  CD2 LEU A 478      11.711  -1.775 -13.648  1.00 92.50           C  
ATOM   3395  N   PHE A 479       9.617  -1.162 -18.578  1.00 93.00           N  
ATOM   3396  CA  PHE A 479       9.445  -1.702 -19.922  1.00 93.00           C  
ATOM   3397  C   PHE A 479      10.586  -1.268 -20.828  1.00 93.00           C  
ATOM   3398  CB  PHE A 479       8.102  -1.257 -20.516  1.00 93.00           C  
ATOM   3399  O   PHE A 479      11.070  -2.055 -21.641  1.00 93.00           O  
ATOM   3400  CG  PHE A 479       7.801  -1.859 -21.859  1.00 93.00           C  
ATOM   3401  CD1 PHE A 479       7.906  -1.100 -23.016  1.00 93.00           C  
ATOM   3402  CD2 PHE A 479       7.410  -3.188 -21.953  1.00 93.00           C  
ATOM   3403  CE1 PHE A 479       7.625  -1.655 -24.266  1.00 93.00           C  
ATOM   3404  CE2 PHE A 479       7.129  -3.750 -23.203  1.00 93.00           C  
ATOM   3405  CZ  PHE A 479       7.234  -2.982 -24.344  1.00 93.00           C  
ATOM   3406  N   ALA A 480      10.977  -0.062 -20.719  1.00 91.19           N  
ATOM   3407  CA  ALA A 480      12.125   0.413 -21.484  1.00 91.19           C  
ATOM   3408  C   ALA A 480      13.375  -0.406 -21.172  1.00 91.19           C  
ATOM   3409  CB  ALA A 480      12.375   1.893 -21.203  1.00 91.19           C  
ATOM   3410  O   ALA A 480      14.141  -0.763 -22.062  1.00 91.19           O  
ATOM   3411  N   ASP A 481      13.570  -0.685 -19.938  1.00 90.75           N  
ATOM   3412  CA  ASP A 481      14.688  -1.522 -19.516  1.00 90.75           C  
ATOM   3413  C   ASP A 481      14.594  -2.916 -20.141  1.00 90.75           C  
ATOM   3414  CB  ASP A 481      14.750  -1.624 -18.000  1.00 90.75           C  
ATOM   3415  O   ASP A 481      15.602  -3.496 -20.531  1.00 90.75           O  
ATOM   3416  CG  ASP A 481      16.094  -2.131 -17.484  1.00 90.75           C  
ATOM   3417  OD1 ASP A 481      17.141  -1.664 -17.969  1.00 90.75           O  
ATOM   3418  OD2 ASP A 481      16.094  -3.008 -16.594  1.00 90.75           O  
ATOM   3419  N   TYR A 482      13.469  -3.381 -20.234  1.00 93.44           N  
ATOM   3420  CA  TYR A 482      13.242  -4.680 -20.859  1.00 93.44           C  
ATOM   3421  C   TYR A 482      13.703  -4.664 -22.312  1.00 93.44           C  
ATOM   3422  CB  TYR A 482      11.766  -5.070 -20.781  1.00 93.44           C  
ATOM   3423  O   TYR A 482      14.445  -5.547 -22.750  1.00 93.44           O  
ATOM   3424  CG  TYR A 482      11.438  -6.344 -21.516  1.00 93.44           C  
ATOM   3425  CD1 TYR A 482      10.641  -6.324 -22.672  1.00 93.44           C  
ATOM   3426  CD2 TYR A 482      11.906  -7.570 -21.078  1.00 93.44           C  
ATOM   3427  CE1 TYR A 482      10.328  -7.496 -23.344  1.00 93.44           C  
ATOM   3428  CE2 TYR A 482      11.609  -8.750 -21.750  1.00 93.44           C  
ATOM   3429  OH  TYR A 482      10.516  -9.867 -23.547  1.00 93.44           O  
ATOM   3430  CZ  TYR A 482      10.820  -8.703 -22.875  1.00 93.44           C  
ATOM   3431  N   THR A 483      13.258  -3.699 -23.031  1.00 92.94           N  
ATOM   3432  CA  THR A 483      13.617  -3.600 -24.453  1.00 92.94           C  
ATOM   3433  C   THR A 483      15.125  -3.455 -24.609  1.00 92.94           C  
ATOM   3434  CB  THR A 483      12.906  -2.412 -25.125  1.00 92.94           C  
ATOM   3435  O   THR A 483      15.727  -4.078 -25.500  1.00 92.94           O  
ATOM   3436  CG2 THR A 483      11.391  -2.553 -25.031  1.00 92.94           C  
ATOM   3437  OG1 THR A 483      13.305  -1.196 -24.484  1.00 92.94           O  
ATOM   3438  N   HIS A 484      15.680  -2.744 -23.812  1.00 88.81           N  
ATOM   3439  CA  HIS A 484      17.125  -2.537 -23.891  1.00 88.81           C  
ATOM   3440  C   HIS A 484      17.891  -3.805 -23.516  1.00 88.81           C  
ATOM   3441  CB  HIS A 484      17.547  -1.384 -22.984  1.00 88.81           C  
ATOM   3442  O   HIS A 484      18.922  -4.113 -24.125  1.00 88.81           O  
ATOM   3443  CG  HIS A 484      17.344  -0.032 -23.578  1.00 88.81           C  
ATOM   3444  CD2 HIS A 484      16.422   0.926 -23.328  1.00 88.81           C  
ATOM   3445  ND1 HIS A 484      18.141   0.465 -24.594  1.00 88.81           N  
ATOM   3446  CE1 HIS A 484      17.719   1.673 -24.922  1.00 88.81           C  
ATOM   3447  NE2 HIS A 484      16.672   1.977 -24.172  1.00 88.81           N  
ATOM   3448  N   SER A 485      17.422  -4.465 -22.500  1.00 90.62           N  
ATOM   3449  CA  SER A 485      18.047  -5.723 -22.109  1.00 90.62           C  
ATOM   3450  C   SER A 485      18.000  -6.746 -23.234  1.00 90.62           C  
ATOM   3451  CB  SER A 485      17.375  -6.289 -20.859  1.00 90.62           C  
ATOM   3452  O   SER A 485      18.938  -7.520 -23.438  1.00 90.62           O  
ATOM   3453  OG  SER A 485      17.656  -5.480 -19.734  1.00 90.62           O  
ATOM   3454  N   LEU A 486      16.906  -6.742 -23.969  1.00 93.38           N  
ATOM   3455  CA  LEU A 486      16.797  -7.617 -25.125  1.00 93.38           C  
ATOM   3456  C   LEU A 486      17.828  -7.242 -26.203  1.00 93.38           C  
ATOM   3457  CB  LEU A 486      15.391  -7.555 -25.719  1.00 93.38           C  
ATOM   3458  O   LEU A 486      18.484  -8.117 -26.766  1.00 93.38           O  
ATOM   3459  CG  LEU A 486      14.273  -8.180 -24.891  1.00 93.38           C  
ATOM   3460  CD1 LEU A 486      12.914  -7.902 -25.516  1.00 93.38           C  
ATOM   3461  CD2 LEU A 486      14.500  -9.680 -24.734  1.00 93.38           C  
ATOM   3462  N   GLU A 487      17.953  -5.992 -26.438  1.00 91.12           N  
ATOM   3463  CA  GLU A 487      18.906  -5.500 -27.438  1.00 91.12           C  
ATOM   3464  C   GLU A 487      20.328  -5.871 -27.062  1.00 91.12           C  
ATOM   3465  CB  GLU A 487      18.781  -3.982 -27.594  1.00 91.12           C  
ATOM   3466  O   GLU A 487      21.141  -6.242 -27.922  1.00 91.12           O  
ATOM   3467  CG  GLU A 487      17.547  -3.545 -28.359  1.00 91.12           C  
ATOM   3468  CD  GLU A 487      17.406  -2.035 -28.469  1.00 91.12           C  
ATOM   3469  OE1 GLU A 487      16.438  -1.557 -29.109  1.00 91.12           O  
ATOM   3470  OE2 GLU A 487      18.266  -1.324 -27.906  1.00 91.12           O  
ATOM   3471  N   ALA A 488      20.625  -5.754 -25.828  1.00 87.00           N  
ATOM   3472  CA  ALA A 488      21.953  -6.090 -25.328  1.00 87.00           C  
ATOM   3473  C   ALA A 488      22.281  -7.562 -25.578  1.00 87.00           C  
ATOM   3474  CB  ALA A 488      22.078  -5.758 -23.844  1.00 87.00           C  
ATOM   3475  O   ALA A 488      23.438  -7.949 -25.656  1.00 87.00           O  
ATOM   3476  N   ARG A 489      21.250  -8.328 -25.766  1.00 88.06           N  
ATOM   3477  CA  ARG A 489      21.438  -9.742 -26.062  1.00 88.06           C  
ATOM   3478  C   ARG A 489      21.391 -10.000 -27.562  1.00 88.06           C  
ATOM   3479  CB  ARG A 489      20.375 -10.586 -25.344  1.00 88.06           C  
ATOM   3480  O   ARG A 489      21.297 -11.148 -28.000  1.00 88.06           O  
ATOM   3481  CG  ARG A 489      20.625 -10.789 -23.859  1.00 88.06           C  
ATOM   3482  CD  ARG A 489      19.688 -11.812 -23.266  1.00 88.06           C  
ATOM   3483  NE  ARG A 489      19.938 -13.156 -23.781  1.00 88.06           N  
ATOM   3484  NH1 ARG A 489      18.047 -14.094 -22.859  1.00 88.06           N  
ATOM   3485  NH2 ARG A 489      19.484 -15.383 -24.094  1.00 88.06           N  
ATOM   3486  CZ  ARG A 489      19.156 -14.203 -23.578  1.00 88.06           C  
ATOM   3487  N   GLY A 490      21.281  -8.953 -28.281  1.00 88.88           N  
ATOM   3488  CA  GLY A 490      21.266  -9.078 -29.734  1.00 88.88           C  
ATOM   3489  C   GLY A 490      19.875  -9.320 -30.297  1.00 88.88           C  
ATOM   3490  O   GLY A 490      19.734  -9.789 -31.438  1.00 88.88           O  
ATOM   3491  N   MET A 491      18.859  -9.133 -29.422  1.00 88.50           N  
ATOM   3492  CA  MET A 491      17.469  -9.297 -29.828  1.00 88.50           C  
ATOM   3493  C   MET A 491      16.812  -7.941 -30.047  1.00 88.50           C  
ATOM   3494  CB  MET A 491      16.688 -10.094 -28.781  1.00 88.50           C  
ATOM   3495  O   MET A 491      16.391  -7.285 -29.094  1.00 88.50           O  
ATOM   3496  CG  MET A 491      17.156 -11.531 -28.625  1.00 88.50           C  
ATOM   3497  SD  MET A 491      16.156 -12.477 -27.422  1.00 88.50           S  
ATOM   3498  CE  MET A 491      16.781 -11.758 -25.859  1.00 88.50           C  
ATOM   3499  N   SER A 492      16.844  -7.531 -31.281  1.00 89.12           N  
ATOM   3500  CA  SER A 492      16.109  -6.309 -31.609  1.00 89.12           C  
ATOM   3501  C   SER A 492      14.664  -6.605 -31.984  1.00 89.12           C  
ATOM   3502  CB  SER A 492      16.797  -5.559 -32.750  1.00 89.12           C  
ATOM   3503  O   SER A 492      14.398  -7.090 -33.094  1.00 89.12           O  
ATOM   3504  OG  SER A 492      16.203  -4.293 -32.969  1.00 89.12           O  
ATOM   3505  N   ILE A 493      13.883  -6.453 -31.016  1.00 90.38           N  
ATOM   3506  CA  ILE A 493      12.477  -6.801 -31.188  1.00 90.38           C  
ATOM   3507  C   ILE A 493      11.641  -5.531 -31.312  1.00 90.38           C  
ATOM   3508  CB  ILE A 493      11.953  -7.676 -30.031  1.00 90.38           C  
ATOM   3509  O   ILE A 493      11.742  -4.629 -30.484  1.00 90.38           O  
ATOM   3510  CG1 ILE A 493      12.781  -8.961 -29.922  1.00 90.38           C  
ATOM   3511  CG2 ILE A 493      10.469  -7.992 -30.219  1.00 90.38           C  
ATOM   3512  CD1 ILE A 493      12.375  -9.859 -28.750  1.00 90.38           C  
ATOM   3513  N   ALA A 494      10.914  -5.480 -32.344  1.00 91.06           N  
ATOM   3514  CA  ALA A 494       9.914  -4.430 -32.500  1.00 91.06           C  
ATOM   3515  C   ALA A 494       8.547  -4.902 -32.031  1.00 91.06           C  
ATOM   3516  CB  ALA A 494       9.828  -3.982 -33.969  1.00 91.06           C  
ATOM   3517  O   ALA A 494       8.141  -6.035 -32.281  1.00 91.06           O  
ATOM   3518  N   PHE A 495       7.949  -4.164 -31.188  1.00 93.50           N  
ATOM   3519  CA  PHE A 495       6.633  -4.508 -30.656  1.00 93.50           C  
ATOM   3520  C   PHE A 495       5.531  -3.852 -31.484  1.00 93.50           C  
ATOM   3521  CB  PHE A 495       6.508  -4.086 -29.203  1.00 93.50           C  
ATOM   3522  O   PHE A 495       4.832  -2.961 -31.000  1.00 93.50           O  
ATOM   3523  CG  PHE A 495       7.484  -4.773 -28.281  1.00 93.50           C  
ATOM   3524  CD1 PHE A 495       7.172  -5.992 -27.688  1.00 93.50           C  
ATOM   3525  CD2 PHE A 495       8.719  -4.199 -28.016  1.00 93.50           C  
ATOM   3526  CE1 PHE A 495       8.078  -6.629 -26.844  1.00 93.50           C  
ATOM   3527  CE2 PHE A 495       9.633  -4.828 -27.172  1.00 93.50           C  
ATOM   3528  CZ  PHE A 495       9.305  -6.043 -26.578  1.00 93.50           C  
ATOM   3529  N   ASP A 496       5.332  -4.383 -32.750  1.00 95.50           N  
ATOM   3530  CA  ASP A 496       4.359  -3.848 -33.688  1.00 95.50           C  
ATOM   3531  C   ASP A 496       2.971  -4.426 -33.438  1.00 95.50           C  
ATOM   3532  CB  ASP A 496       4.793  -4.137 -35.125  1.00 95.50           C  
ATOM   3533  O   ASP A 496       2.830  -5.621 -33.156  1.00 95.50           O  
ATOM   3534  CG  ASP A 496       6.055  -3.387 -35.531  1.00 95.50           C  
ATOM   3535  OD1 ASP A 496       6.094  -2.145 -35.406  1.00 95.50           O  
ATOM   3536  OD2 ASP A 496       7.016  -4.047 -35.969  1.00 95.50           O  
ATOM   3537  N   LEU A 497       2.027  -3.555 -33.562  1.00 94.50           N  
ATOM   3538  CA  LEU A 497       0.660  -4.012 -33.312  1.00 94.50           C  
ATOM   3539  C   LEU A 497       0.202  -4.934 -34.438  1.00 94.50           C  
ATOM   3540  CB  LEU A 497      -0.291  -2.816 -33.219  1.00 94.50           C  
ATOM   3541  O   LEU A 497      -0.855  -5.562 -34.344  1.00 94.50           O  
ATOM   3542  CG  LEU A 497      -0.149  -1.954 -31.953  1.00 94.50           C  
ATOM   3543  CD1 LEU A 497      -1.119  -0.779 -32.000  1.00 94.50           C  
ATOM   3544  CD2 LEU A 497      -0.382  -2.791 -30.703  1.00 94.50           C  
ATOM   3545  N   SER A 498       1.005  -5.062 -35.469  1.00 95.75           N  
ATOM   3546  CA  SER A 498       0.722  -6.004 -36.562  1.00 95.75           C  
ATOM   3547  C   SER A 498       1.246  -7.395 -36.219  1.00 95.75           C  
ATOM   3548  CB  SER A 498       1.338  -5.516 -37.875  1.00 95.75           C  
ATOM   3549  O   SER A 498       0.874  -8.375 -36.875  1.00 95.75           O  
ATOM   3550  OG  SER A 498       2.748  -5.430 -37.750  1.00 95.75           O  
ATOM   3551  N   ASP A 499       2.053  -7.520 -35.250  1.00 96.25           N  
ATOM   3552  CA  ASP A 499       2.578  -8.797 -34.781  1.00 96.25           C  
ATOM   3553  C   ASP A 499       1.566  -9.516 -33.875  1.00 96.25           C  
ATOM   3554  CB  ASP A 499       3.893  -8.594 -34.000  1.00 96.25           C  
ATOM   3555  O   ASP A 499       1.291  -9.078 -32.750  1.00 96.25           O  
ATOM   3556  CG  ASP A 499       4.562  -9.898 -33.625  1.00 96.25           C  
ATOM   3557  OD1 ASP A 499       3.906 -10.961 -33.688  1.00 96.25           O  
ATOM   3558  OD2 ASP A 499       5.758  -9.867 -33.250  1.00 96.25           O  
ATOM   3559  N   PRO A 500       1.078 -10.727 -34.281  1.00 97.06           N  
ATOM   3560  CA  PRO A 500       0.059 -11.438 -33.500  1.00 97.06           C  
ATOM   3561  C   PRO A 500       0.542 -11.828 -32.125  1.00 97.06           C  
ATOM   3562  CB  PRO A 500      -0.220 -12.680 -34.375  1.00 97.06           C  
ATOM   3563  O   PRO A 500      -0.257 -11.891 -31.172  1.00 97.06           O  
ATOM   3564  CG  PRO A 500       0.211 -12.305 -35.750  1.00 97.06           C  
ATOM   3565  CD  PRO A 500       1.312 -11.289 -35.625  1.00 97.06           C  
ATOM   3566  N   LYS A 501       1.815 -12.047 -32.000  1.00 96.94           N  
ATOM   3567  CA  LYS A 501       2.355 -12.422 -30.719  1.00 96.94           C  
ATOM   3568  C   LYS A 501       2.225 -11.281 -29.719  1.00 96.94           C  
ATOM   3569  CB  LYS A 501       3.820 -12.844 -30.844  1.00 96.94           C  
ATOM   3570  O   LYS A 501       1.921 -11.500 -28.531  1.00 96.94           O  
ATOM   3571  CG  LYS A 501       4.023 -14.180 -31.547  1.00 96.94           C  
ATOM   3572  CD  LYS A 501       5.492 -14.586 -31.562  1.00 96.94           C  
ATOM   3573  CE  LYS A 501       5.703 -15.891 -32.312  1.00 96.94           C  
ATOM   3574  NZ  LYS A 501       7.152 -16.234 -32.438  1.00 96.94           N  
ATOM   3575  N   VAL A 502       2.471 -10.062 -30.219  1.00 97.69           N  
ATOM   3576  CA  VAL A 502       2.309  -8.891 -29.359  1.00 97.69           C  
ATOM   3577  C   VAL A 502       0.846  -8.758 -28.938  1.00 97.69           C  
ATOM   3578  CB  VAL A 502       2.779  -7.605 -30.078  1.00 97.69           C  
ATOM   3579  O   VAL A 502       0.550  -8.508 -27.766  1.00 97.69           O  
ATOM   3580  CG1 VAL A 502       2.424  -6.371 -29.250  1.00 97.69           C  
ATOM   3581  CG2 VAL A 502       4.285  -7.660 -30.328  1.00 97.69           C  
ATOM   3582  N   ILE A 503      -0.067  -8.938 -29.797  1.00 97.88           N  
ATOM   3583  CA  ILE A 503      -1.497  -8.812 -29.531  1.00 97.88           C  
ATOM   3584  C   ILE A 503      -1.928  -9.859 -28.516  1.00 97.88           C  
ATOM   3585  CB  ILE A 503      -2.324  -8.953 -30.828  1.00 97.88           C  
ATOM   3586  O   ILE A 503      -2.648  -9.555 -27.562  1.00 97.88           O  
ATOM   3587  CG1 ILE A 503      -2.049  -7.773 -31.766  1.00 97.88           C  
ATOM   3588  CG2 ILE A 503      -3.816  -9.062 -30.516  1.00 97.88           C  
ATOM   3589  CD1 ILE A 503      -2.670  -7.926 -33.156  1.00 97.88           C  
ATOM   3590  N   VAL A 504      -1.442 -11.094 -28.750  1.00 98.12           N  
ATOM   3591  CA  VAL A 504      -1.746 -12.164 -27.812  1.00 98.12           C  
ATOM   3592  C   VAL A 504      -1.245 -11.789 -26.422  1.00 98.12           C  
ATOM   3593  CB  VAL A 504      -1.121 -13.508 -28.266  1.00 98.12           C  
ATOM   3594  O   VAL A 504      -1.963 -11.953 -25.438  1.00 98.12           O  
ATOM   3595  CG1 VAL A 504      -1.198 -14.539 -27.141  1.00 98.12           C  
ATOM   3596  CG2 VAL A 504      -1.817 -14.031 -29.516  1.00 98.12           C  
ATOM   3597  N   GLY A 505      -0.022 -11.336 -26.391  1.00 98.31           N  
ATOM   3598  CA  GLY A 505       0.525 -10.891 -25.125  1.00 98.31           C  
ATOM   3599  C   GLY A 505      -0.304  -9.805 -24.469  1.00 98.31           C  
ATOM   3600  O   GLY A 505      -0.520  -9.828 -23.250  1.00 98.31           O  
ATOM   3601  N   LEU A 506      -0.834  -8.875 -25.203  1.00 98.25           N  
ATOM   3602  CA  LEU A 506      -1.684  -7.801 -24.688  1.00 98.25           C  
ATOM   3603  C   LEU A 506      -2.934  -8.367 -24.016  1.00 98.25           C  
ATOM   3604  CB  LEU A 506      -2.082  -6.848 -25.812  1.00 98.25           C  
ATOM   3605  O   LEU A 506      -3.305  -7.941 -22.922  1.00 98.25           O  
ATOM   3606  CG  LEU A 506      -1.001  -5.883 -26.297  1.00 98.25           C  
ATOM   3607  CD1 LEU A 506      -1.432  -5.215 -27.609  1.00 98.25           C  
ATOM   3608  CD2 LEU A 506      -0.700  -4.836 -25.234  1.00 98.25           C  
ATOM   3609  N   PHE A 507      -3.568  -9.336 -24.672  1.00 98.25           N  
ATOM   3610  CA  PHE A 507      -4.785  -9.938 -24.141  1.00 98.25           C  
ATOM   3611  C   PHE A 507      -4.488 -10.750 -22.891  1.00 98.25           C  
ATOM   3612  CB  PHE A 507      -5.453 -10.820 -25.188  1.00 98.25           C  
ATOM   3613  O   PHE A 507      -5.234 -10.688 -21.906  1.00 98.25           O  
ATOM   3614  CG  PHE A 507      -6.371 -10.078 -26.125  1.00 98.25           C  
ATOM   3615  CD1 PHE A 507      -7.539  -9.500 -25.656  1.00 98.25           C  
ATOM   3616  CD2 PHE A 507      -6.062  -9.953 -27.469  1.00 98.25           C  
ATOM   3617  CE1 PHE A 507      -8.391  -8.805 -26.516  1.00 98.25           C  
ATOM   3618  CE2 PHE A 507      -6.906  -9.266 -28.328  1.00 98.25           C  
ATOM   3619  CZ  PHE A 507      -8.070  -8.695 -27.859  1.00 98.25           C  
ATOM   3620  N   ILE A 508      -3.395 -11.484 -22.938  1.00 98.38           N  
ATOM   3621  CA  ILE A 508      -3.033 -12.266 -21.766  1.00 98.38           C  
ATOM   3622  C   ILE A 508      -2.713 -11.320 -20.609  1.00 98.38           C  
ATOM   3623  CB  ILE A 508      -1.832 -13.195 -22.047  1.00 98.38           C  
ATOM   3624  O   ILE A 508      -3.174 -11.531 -19.484  1.00 98.38           O  
ATOM   3625  CG1 ILE A 508      -2.223 -14.281 -23.047  1.00 98.38           C  
ATOM   3626  CG2 ILE A 508      -1.312 -13.812 -20.750  1.00 98.38           C  
ATOM   3627  CD1 ILE A 508      -1.064 -15.164 -23.500  1.00 98.38           C  
ATOM   3628  N   GLY A 509      -1.922 -10.320 -20.953  1.00 98.00           N  
ATOM   3629  CA  GLY A 509      -1.604  -9.328 -19.938  1.00 98.00           C  
ATOM   3630  C   GLY A 509      -2.832  -8.641 -19.375  1.00 98.00           C  
ATOM   3631  O   GLY A 509      -2.934  -8.438 -18.156  1.00 98.00           O  
ATOM   3632  N   GLY A 510      -3.807  -8.289 -20.188  1.00 98.00           N  
ATOM   3633  CA  GLY A 510      -5.039  -7.652 -19.750  1.00 98.00           C  
ATOM   3634  C   GLY A 510      -5.914  -8.555 -18.906  1.00 98.00           C  
ATOM   3635  O   GLY A 510      -6.695  -8.078 -18.078  1.00 98.00           O  
ATOM   3636  N   LEU A 511      -5.742  -9.773 -19.047  1.00 98.00           N  
ATOM   3637  CA  LEU A 511      -6.543 -10.773 -18.344  1.00 98.00           C  
ATOM   3638  C   LEU A 511      -6.059 -10.945 -16.906  1.00 98.00           C  
ATOM   3639  CB  LEU A 511      -6.488 -12.117 -19.078  1.00 98.00           C  
ATOM   3640  O   LEU A 511      -6.863 -11.164 -16.000  1.00 98.00           O  
ATOM   3641  CG  LEU A 511      -6.438 -13.367 -18.203  1.00 98.00           C  
ATOM   3642  CD1 LEU A 511      -7.848 -13.805 -17.812  1.00 98.00           C  
ATOM   3643  CD2 LEU A 511      -5.699 -14.492 -18.906  1.00 98.00           C  
ATOM   3644  N   ILE A 512      -4.836 -10.773 -16.656  1.00 98.06           N  
ATOM   3645  CA  ILE A 512      -4.168 -11.180 -15.422  1.00 98.06           C  
ATOM   3646  C   ILE A 512      -4.691 -10.359 -14.250  1.00 98.06           C  
ATOM   3647  CB  ILE A 512      -2.633 -11.031 -15.539  1.00 98.06           C  
ATOM   3648  O   ILE A 512      -5.051 -10.906 -13.203  1.00 98.06           O  
ATOM   3649  CG1 ILE A 512      -2.084 -11.977 -16.609  1.00 98.06           C  
ATOM   3650  CG2 ILE A 512      -1.963 -11.289 -14.180  1.00 98.06           C  
ATOM   3651  CD1 ILE A 512      -2.395 -13.445 -16.359  1.00 98.06           C  
ATOM   3652  N   PRO A 513      -4.785  -9.062 -14.383  1.00 98.00           N  
ATOM   3653  CA  PRO A 513      -5.305  -8.289 -13.258  1.00 98.00           C  
ATOM   3654  C   PRO A 513      -6.723  -8.688 -12.859  1.00 98.00           C  
ATOM   3655  CB  PRO A 513      -5.273  -6.848 -13.781  1.00 98.00           C  
ATOM   3656  O   PRO A 513      -7.047  -8.727 -11.672  1.00 98.00           O  
ATOM   3657  CG  PRO A 513      -4.137  -6.816 -14.750  1.00 98.00           C  
ATOM   3658  CD  PRO A 513      -4.129  -8.109 -15.516  1.00 98.00           C  
ATOM   3659  N   TYR A 514      -7.547  -9.055 -13.742  1.00 98.06           N  
ATOM   3660  CA  TYR A 514      -8.914  -9.484 -13.461  1.00 98.06           C  
ATOM   3661  C   TYR A 514      -8.922 -10.844 -12.773  1.00 98.06           C  
ATOM   3662  CB  TYR A 514      -9.734  -9.539 -14.750  1.00 98.06           C  
ATOM   3663  O   TYR A 514      -9.664 -11.055 -11.812  1.00 98.06           O  
ATOM   3664  CG  TYR A 514     -10.258  -8.195 -15.195  1.00 98.06           C  
ATOM   3665  CD1 TYR A 514     -11.508  -7.742 -14.773  1.00 98.06           C  
ATOM   3666  CD2 TYR A 514      -9.516  -7.375 -16.031  1.00 98.06           C  
ATOM   3667  CE1 TYR A 514     -12.000  -6.504 -15.180  1.00 98.06           C  
ATOM   3668  CE2 TYR A 514      -9.992  -6.137 -16.438  1.00 98.06           C  
ATOM   3669  OH  TYR A 514     -11.719  -4.484 -16.422  1.00 98.06           O  
ATOM   3670  CZ  TYR A 514     -11.234  -5.711 -16.016  1.00 98.06           C  
ATOM   3671  N   LEU A 515      -8.141 -11.727 -13.383  1.00 98.19           N  
ATOM   3672  CA  LEU A 515      -8.070 -13.062 -12.789  1.00 98.19           C  
ATOM   3673  C   LEU A 515      -7.539 -12.992 -11.359  1.00 98.19           C  
ATOM   3674  CB  LEU A 515      -7.176 -13.969 -13.633  1.00 98.19           C  
ATOM   3675  O   LEU A 515      -8.102 -13.609 -10.453  1.00 98.19           O  
ATOM   3676  CG  LEU A 515      -7.004 -15.406 -13.133  1.00 98.19           C  
ATOM   3677  CD1 LEU A 515      -8.359 -16.094 -13.023  1.00 98.19           C  
ATOM   3678  CD2 LEU A 515      -6.078 -16.188 -14.062  1.00 98.19           C  
ATOM   3679  N   PHE A 516      -6.523 -12.234 -11.234  1.00 97.94           N  
ATOM   3680  CA  PHE A 516      -5.922 -12.047  -9.922  1.00 97.94           C  
ATOM   3681  C   PHE A 516      -6.930 -11.438  -8.953  1.00 97.94           C  
ATOM   3682  CB  PHE A 516      -4.680 -11.156 -10.016  1.00 97.94           C  
ATOM   3683  O   PHE A 516      -7.074 -11.906  -7.820  1.00 97.94           O  
ATOM   3684  CG  PHE A 516      -4.016 -10.891  -8.688  1.00 97.94           C  
ATOM   3685  CD1 PHE A 516      -4.355  -9.773  -7.941  1.00 97.94           C  
ATOM   3686  CD2 PHE A 516      -3.055 -11.766  -8.195  1.00 97.94           C  
ATOM   3687  CE1 PHE A 516      -3.742  -9.523  -6.715  1.00 97.94           C  
ATOM   3688  CE2 PHE A 516      -2.439 -11.523  -6.973  1.00 97.94           C  
ATOM   3689  CZ  PHE A 516      -2.783 -10.406  -6.234  1.00 97.94           C  
ATOM   3690  N   GLY A 517      -7.570 -10.383  -9.352  1.00 97.38           N  
ATOM   3691  CA  GLY A 517      -8.586  -9.742  -8.531  1.00 97.38           C  
ATOM   3692  C   GLY A 517      -9.703 -10.688  -8.125  1.00 97.38           C  
ATOM   3693  O   GLY A 517     -10.141 -10.680  -6.973  1.00 97.38           O  
ATOM   3694  N   ALA A 518     -10.125 -11.492  -9.008  1.00 97.56           N  
ATOM   3695  CA  ALA A 518     -11.180 -12.461  -8.734  1.00 97.56           C  
ATOM   3696  C   ALA A 518     -10.750 -13.445  -7.652  1.00 97.56           C  
ATOM   3697  CB  ALA A 518     -11.562 -13.211 -10.008  1.00 97.56           C  
ATOM   3698  O   ALA A 518     -11.500 -13.711  -6.707  1.00 97.56           O  
ATOM   3699  N   MET A 519      -9.562 -13.961  -7.797  1.00 98.06           N  
ATOM   3700  CA  MET A 519      -9.039 -14.922  -6.824  1.00 98.06           C  
ATOM   3701  C   MET A 519      -8.938 -14.289  -5.441  1.00 98.06           C  
ATOM   3702  CB  MET A 519      -7.668 -15.438  -7.266  1.00 98.06           C  
ATOM   3703  O   MET A 519      -9.281 -14.922  -4.441  1.00 98.06           O  
ATOM   3704  CG  MET A 519      -7.711 -16.281  -8.523  1.00 98.06           C  
ATOM   3705  SD  MET A 519      -6.035 -16.734  -9.125  1.00 98.06           S  
ATOM   3706  CE  MET A 519      -5.547 -17.922  -7.852  1.00 98.06           C  
ATOM   3707  N   ALA A 520      -8.492 -13.008  -5.449  1.00 97.50           N  
ATOM   3708  CA  ALA A 520      -8.336 -12.297  -4.180  1.00 97.50           C  
ATOM   3709  C   ALA A 520      -9.680 -12.070  -3.506  1.00 97.50           C  
ATOM   3710  CB  ALA A 520      -7.621 -10.969  -4.398  1.00 97.50           C  
ATOM   3711  O   ALA A 520      -9.828 -12.305  -2.305  1.00 97.50           O  
ATOM   3712  N   MET A 521     -10.648 -11.703  -4.234  1.00 96.62           N  
ATOM   3713  CA  MET A 521     -11.969 -11.438  -3.684  1.00 96.62           C  
ATOM   3714  C   MET A 521     -12.625 -12.719  -3.186  1.00 96.62           C  
ATOM   3715  CB  MET A 521     -12.867 -10.766  -4.730  1.00 96.62           C  
ATOM   3716  O   MET A 521     -13.219 -12.742  -2.107  1.00 96.62           O  
ATOM   3717  CG  MET A 521     -12.445  -9.352  -5.086  1.00 96.62           C  
ATOM   3718  SD  MET A 521     -13.656  -8.508  -6.172  1.00 96.62           S  
ATOM   3719  CE  MET A 521     -15.000  -8.227  -4.992  1.00 96.62           C  
ATOM   3720  N   GLU A 522     -12.508 -13.750  -3.947  1.00 97.12           N  
ATOM   3721  CA  GLU A 522     -13.062 -15.039  -3.541  1.00 97.12           C  
ATOM   3722  C   GLU A 522     -12.391 -15.547  -2.266  1.00 97.12           C  
ATOM   3723  CB  GLU A 522     -12.906 -16.062  -4.664  1.00 97.12           C  
ATOM   3724  O   GLU A 522     -13.047 -16.141  -1.408  1.00 97.12           O  
ATOM   3725  CG  GLU A 522     -13.836 -15.836  -5.844  1.00 97.12           C  
ATOM   3726  CD  GLU A 522     -13.617 -16.812  -6.984  1.00 97.12           C  
ATOM   3727  OE1 GLU A 522     -14.391 -16.797  -7.965  1.00 97.12           O  
ATOM   3728  OE2 GLU A 522     -12.656 -17.625  -6.895  1.00 97.12           O  
ATOM   3729  N   ALA A 523     -11.109 -15.266  -2.211  1.00 97.19           N  
ATOM   3730  CA  ALA A 523     -10.375 -15.664  -1.013  1.00 97.19           C  
ATOM   3731  C   ALA A 523     -10.938 -14.977   0.228  1.00 97.19           C  
ATOM   3732  CB  ALA A 523      -8.891 -15.344  -1.169  1.00 97.19           C  
ATOM   3733  O   ALA A 523     -11.125 -15.609   1.268  1.00 97.19           O  
ATOM   3734  N   VAL A 524     -11.242 -13.750   0.132  1.00 96.81           N  
ATOM   3735  CA  VAL A 524     -11.820 -13.016   1.251  1.00 96.81           C  
ATOM   3736  C   VAL A 524     -13.195 -13.586   1.588  1.00 96.81           C  
ATOM   3737  CB  VAL A 524     -11.930 -11.508   0.942  1.00 96.81           C  
ATOM   3738  O   VAL A 524     -13.531 -13.766   2.760  1.00 96.81           O  
ATOM   3739  CG1 VAL A 524     -12.727 -10.789   2.025  1.00 96.81           C  
ATOM   3740  CG2 VAL A 524     -10.539 -10.891   0.808  1.00 96.81           C  
ATOM   3741  N   GLY A 525     -13.977 -13.859   0.565  1.00 95.94           N  
ATOM   3742  CA  GLY A 525     -15.297 -14.422   0.772  1.00 95.94           C  
ATOM   3743  C   GLY A 525     -15.273 -15.727   1.553  1.00 95.94           C  
ATOM   3744  O   GLY A 525     -16.062 -15.914   2.477  1.00 95.94           O  
ATOM   3745  N   ARG A 526     -14.406 -16.562   1.153  1.00 95.62           N  
ATOM   3746  CA  ARG A 526     -14.289 -17.844   1.846  1.00 95.62           C  
ATOM   3747  C   ARG A 526     -13.836 -17.656   3.287  1.00 95.62           C  
ATOM   3748  CB  ARG A 526     -13.320 -18.781   1.110  1.00 95.62           C  
ATOM   3749  O   ARG A 526     -14.359 -18.297   4.203  1.00 95.62           O  
ATOM   3750  CG  ARG A 526     -13.859 -19.328  -0.198  1.00 95.62           C  
ATOM   3751  CD  ARG A 526     -13.000 -20.453  -0.736  1.00 95.62           C  
ATOM   3752  NE  ARG A 526     -11.664 -19.984  -1.113  1.00 95.62           N  
ATOM   3753  NH1 ARG A 526     -12.289 -19.266  -3.219  1.00 95.62           N  
ATOM   3754  NH2 ARG A 526     -10.117 -19.047  -2.521  1.00 95.62           N  
ATOM   3755  CZ  ARG A 526     -11.359 -19.438  -2.283  1.00 95.62           C  
ATOM   3756  N   ALA A 527     -12.844 -16.750   3.480  1.00 95.25           N  
ATOM   3757  CA  ALA A 527     -12.367 -16.469   4.832  1.00 95.25           C  
ATOM   3758  C   ALA A 527     -13.477 -15.844   5.684  1.00 95.25           C  
ATOM   3759  CB  ALA A 527     -11.156 -15.531   4.781  1.00 95.25           C  
ATOM   3760  O   ALA A 527     -13.688 -16.250   6.828  1.00 95.25           O  
ATOM   3761  N   ALA A 528     -14.172 -14.938   5.105  1.00 93.94           N  
ATOM   3762  CA  ALA A 528     -15.273 -14.281   5.805  1.00 93.94           C  
ATOM   3763  C   ALA A 528     -16.359 -15.273   6.176  1.00 93.94           C  
ATOM   3764  CB  ALA A 528     -15.844 -13.156   4.949  1.00 93.94           C  
ATOM   3765  O   ALA A 528     -16.891 -15.242   7.285  1.00 93.94           O  
ATOM   3766  N   GLY A 529     -16.688 -16.125   5.219  1.00 94.12           N  
ATOM   3767  CA  GLY A 529     -17.688 -17.156   5.469  1.00 94.12           C  
ATOM   3768  C   GLY A 529     -17.359 -18.016   6.668  1.00 94.12           C  
ATOM   3769  O   GLY A 529     -18.234 -18.312   7.488  1.00 94.12           O  
ATOM   3770  N   SER A 530     -16.125 -18.391   6.773  1.00 93.94           N  
ATOM   3771  CA  SER A 530     -15.695 -19.234   7.883  1.00 93.94           C  
ATOM   3772  C   SER A 530     -15.828 -18.516   9.219  1.00 93.94           C  
ATOM   3773  CB  SER A 530     -14.250 -19.688   7.680  1.00 93.94           C  
ATOM   3774  O   SER A 530     -16.234 -19.109  10.211  1.00 93.94           O  
ATOM   3775  OG  SER A 530     -13.367 -18.578   7.707  1.00 93.94           O  
ATOM   3776  N   VAL A 531     -15.578 -17.266   9.227  1.00 92.69           N  
ATOM   3777  CA  VAL A 531     -15.664 -16.484  10.461  1.00 92.69           C  
ATOM   3778  C   VAL A 531     -17.125 -16.281  10.844  1.00 92.69           C  
ATOM   3779  CB  VAL A 531     -14.953 -15.117  10.312  1.00 92.69           C  
ATOM   3780  O   VAL A 531     -17.484 -16.328  12.023  1.00 92.69           O  
ATOM   3781  CG1 VAL A 531     -15.234 -14.227  11.516  1.00 92.69           C  
ATOM   3782  CG2 VAL A 531     -13.445 -15.320  10.125  1.00 92.69           C  
ATOM   3783  N   VAL A 532     -17.922 -16.078   9.922  1.00 93.62           N  
ATOM   3784  CA  VAL A 532     -19.359 -15.930  10.172  1.00 93.62           C  
ATOM   3785  C   VAL A 532     -19.906 -17.172  10.859  1.00 93.62           C  
ATOM   3786  CB  VAL A 532     -20.141 -15.664   8.867  1.00 93.62           C  
ATOM   3787  O   VAL A 532     -20.578 -17.078  11.883  1.00 93.62           O  
ATOM   3788  CG1 VAL A 532     -21.641 -15.789   9.094  1.00 93.62           C  
ATOM   3789  CG2 VAL A 532     -19.797 -14.281   8.312  1.00 93.62           C  
ATOM   3790  N   VAL A 533     -19.609 -18.281  10.289  1.00 94.94           N  
ATOM   3791  CA  VAL A 533     -20.062 -19.547  10.836  1.00 94.94           C  
ATOM   3792  C   VAL A 533     -19.531 -19.734  12.258  1.00 94.94           C  
ATOM   3793  CB  VAL A 533     -19.625 -20.750   9.953  1.00 94.94           C  
ATOM   3794  O   VAL A 533     -20.281 -20.156  13.148  1.00 94.94           O  
ATOM   3795  CG1 VAL A 533     -19.906 -22.078  10.656  1.00 94.94           C  
ATOM   3796  CG2 VAL A 533     -20.328 -20.688   8.594  1.00 94.94           C  
ATOM   3797  N   GLU A 534     -18.344 -19.281  12.430  1.00 94.75           N  
ATOM   3798  CA  GLU A 534     -17.734 -19.406  13.750  1.00 94.75           C  
ATOM   3799  C   GLU A 534     -18.406 -18.469  14.758  1.00 94.75           C  
ATOM   3800  CB  GLU A 534     -16.234 -19.109  13.680  1.00 94.75           C  
ATOM   3801  O   GLU A 534     -18.656 -18.859  15.898  1.00 94.75           O  
ATOM   3802  CG  GLU A 534     -15.547 -19.062  15.039  1.00 94.75           C  
ATOM   3803  CD  GLU A 534     -15.695 -20.359  15.828  1.00 94.75           C  
ATOM   3804  OE1 GLU A 534     -15.500 -20.344  17.062  1.00 94.75           O  
ATOM   3805  OE2 GLU A 534     -16.000 -21.406  15.203  1.00 94.75           O  
ATOM   3806  N   VAL A 535     -18.625 -17.328  14.383  1.00 92.94           N  
ATOM   3807  CA  VAL A 535     -19.281 -16.391  15.281  1.00 92.94           C  
ATOM   3808  C   VAL A 535     -20.703 -16.891  15.609  1.00 92.94           C  
ATOM   3809  CB  VAL A 535     -19.359 -14.977  14.680  1.00 92.94           C  
ATOM   3810  O   VAL A 535     -21.125 -16.844  16.766  1.00 92.94           O  
ATOM   3811  CG1 VAL A 535     -20.172 -14.047  15.570  1.00 92.94           C  
ATOM   3812  CG2 VAL A 535     -17.938 -14.414  14.477  1.00 92.94           C  
ATOM   3813  N   ARG A 536     -21.375 -17.422  14.688  1.00 94.50           N  
ATOM   3814  CA  ARG A 536     -22.703 -17.969  14.898  1.00 94.50           C  
ATOM   3815  C   ARG A 536     -22.672 -19.125  15.891  1.00 94.50           C  
ATOM   3816  CB  ARG A 536     -23.312 -18.438  13.570  1.00 94.50           C  
ATOM   3817  O   ARG A 536     -23.531 -19.234  16.766  1.00 94.50           O  
ATOM   3818  CG  ARG A 536     -23.797 -17.312  12.688  1.00 94.50           C  
ATOM   3819  CD  ARG A 536     -24.281 -17.812  11.336  1.00 94.50           C  
ATOM   3820  NE  ARG A 536     -24.828 -16.734  10.516  1.00 94.50           N  
ATOM   3821  NH1 ARG A 536     -24.891 -17.969   8.562  1.00 94.50           N  
ATOM   3822  NH2 ARG A 536     -25.609 -15.797   8.570  1.00 94.50           N  
ATOM   3823  CZ  ARG A 536     -25.109 -16.844   9.219  1.00 94.50           C  
ATOM   3824  N   ARG A 537     -21.672 -19.922  15.664  1.00 95.12           N  
ATOM   3825  CA  ARG A 537     -21.531 -21.062  16.562  1.00 95.12           C  
ATOM   3826  C   ARG A 537     -21.375 -20.594  18.016  1.00 95.12           C  
ATOM   3827  CB  ARG A 537     -20.312 -21.906  16.156  1.00 95.12           C  
ATOM   3828  O   ARG A 537     -22.000 -21.172  18.906  1.00 95.12           O  
ATOM   3829  CG  ARG A 537     -20.156 -23.188  16.969  1.00 95.12           C  
ATOM   3830  CD  ARG A 537     -18.781 -23.797  16.781  1.00 95.12           C  
ATOM   3831  NE  ARG A 537     -17.734 -23.000  17.422  1.00 95.12           N  
ATOM   3832  NH1 ARG A 537     -18.203 -23.734  19.562  1.00 95.12           N  
ATOM   3833  NH2 ARG A 537     -16.516 -22.219  19.203  1.00 95.12           N  
ATOM   3834  CZ  ARG A 537     -17.484 -22.984  18.734  1.00 95.12           C  
ATOM   3835  N   GLN A 538     -20.609 -19.578  18.188  1.00 94.00           N  
ATOM   3836  CA  GLN A 538     -20.359 -19.109  19.547  1.00 94.00           C  
ATOM   3837  C   GLN A 538     -21.562 -18.391  20.125  1.00 94.00           C  
ATOM   3838  CB  GLN A 538     -19.141 -18.188  19.578  1.00 94.00           C  
ATOM   3839  O   GLN A 538     -21.781 -18.406  21.344  1.00 94.00           O  
ATOM   3840  CG  GLN A 538     -17.812 -18.906  19.312  1.00 94.00           C  
ATOM   3841  CD  GLN A 538     -16.609 -18.078  19.734  1.00 94.00           C  
ATOM   3842  NE2 GLN A 538     -15.500 -18.250  19.031  1.00 94.00           N  
ATOM   3843  OE1 GLN A 538     -16.672 -17.297  20.688  1.00 94.00           O  
ATOM   3844  N   PHE A 539     -22.453 -17.844  19.266  1.00 93.44           N  
ATOM   3845  CA  PHE A 539     -23.656 -17.156  19.719  1.00 93.44           C  
ATOM   3846  C   PHE A 539     -24.781 -18.141  20.000  1.00 93.44           C  
ATOM   3847  CB  PHE A 539     -24.094 -16.125  18.672  1.00 93.44           C  
ATOM   3848  O   PHE A 539     -25.797 -17.766  20.594  1.00 93.44           O  
ATOM   3849  CG  PHE A 539     -23.297 -14.852  18.688  1.00 93.44           C  
ATOM   3850  CD1 PHE A 539     -22.312 -14.641  19.656  1.00 93.44           C  
ATOM   3851  CD2 PHE A 539     -23.531 -13.852  17.750  1.00 93.44           C  
ATOM   3852  CE1 PHE A 539     -21.578 -13.461  19.672  1.00 93.44           C  
ATOM   3853  CE2 PHE A 539     -22.781 -12.672  17.766  1.00 93.44           C  
ATOM   3854  CZ  PHE A 539     -21.812 -12.477  18.734  1.00 93.44           C  
ATOM   3855  N   GLN A 540     -24.703 -19.312  19.562  1.00 92.62           N  
ATOM   3856  CA  GLN A 540     -25.781 -20.297  19.531  1.00 92.62           C  
ATOM   3857  C   GLN A 540     -26.359 -20.516  20.922  1.00 92.62           C  
ATOM   3858  CB  GLN A 540     -25.297 -21.625  18.953  1.00 92.62           C  
ATOM   3859  O   GLN A 540     -27.578 -20.609  21.094  1.00 92.62           O  
ATOM   3860  CG  GLN A 540     -25.172 -21.625  17.438  1.00 92.62           C  
ATOM   3861  CD  GLN A 540     -24.719 -22.969  16.891  1.00 92.62           C  
ATOM   3862  NE2 GLN A 540     -24.812 -23.125  15.570  1.00 92.62           N  
ATOM   3863  OE1 GLN A 540     -24.297 -23.844  17.641  1.00 92.62           O  
ATOM   3864  N   ASP A 541     -25.578 -20.547  22.000  1.00 91.44           N  
ATOM   3865  CA  ASP A 541     -26.078 -20.859  23.328  1.00 91.44           C  
ATOM   3866  C   ASP A 541     -26.625 -19.625  24.031  1.00 91.44           C  
ATOM   3867  CB  ASP A 541     -24.969 -21.484  24.188  1.00 91.44           C  
ATOM   3868  O   ASP A 541     -27.219 -19.719  25.109  1.00 91.44           O  
ATOM   3869  CG  ASP A 541     -23.781 -20.562  24.391  1.00 91.44           C  
ATOM   3870  OD1 ASP A 541     -23.906 -19.344  24.125  1.00 91.44           O  
ATOM   3871  OD2 ASP A 541     -22.703 -21.047  24.812  1.00 91.44           O  
ATOM   3872  N   GLY A 542     -26.500 -18.453  23.406  1.00 89.38           N  
ATOM   3873  CA  GLY A 542     -27.047 -17.203  23.906  1.00 89.38           C  
ATOM   3874  C   GLY A 542     -26.297 -16.656  25.109  1.00 89.38           C  
ATOM   3875  O   GLY A 542     -26.625 -15.586  25.625  1.00 89.38           O  
ATOM   3876  N   GLN A 543     -25.344 -17.375  25.656  1.00 93.00           N  
ATOM   3877  CA  GLN A 543     -24.641 -17.000  26.875  1.00 93.00           C  
ATOM   3878  C   GLN A 543     -23.750 -15.773  26.656  1.00 93.00           C  
ATOM   3879  CB  GLN A 543     -23.797 -18.172  27.391  1.00 93.00           C  
ATOM   3880  O   GLN A 543     -23.625 -14.914  27.531  1.00 93.00           O  
ATOM   3881  CG  GLN A 543     -24.609 -19.344  27.891  1.00 93.00           C  
ATOM   3882  CD  GLN A 543     -23.766 -20.422  28.516  1.00 93.00           C  
ATOM   3883  NE2 GLN A 543     -24.391 -21.266  29.328  1.00 93.00           N  
ATOM   3884  OE1 GLN A 543     -22.547 -20.500  28.281  1.00 93.00           O  
ATOM   3885  N   ILE A 544     -23.141 -15.633  25.469  1.00 91.75           N  
ATOM   3886  CA  ILE A 544     -22.297 -14.500  25.156  1.00 91.75           C  
ATOM   3887  C   ILE A 544     -23.141 -13.234  25.047  1.00 91.75           C  
ATOM   3888  CB  ILE A 544     -21.500 -14.734  23.859  1.00 91.75           C  
ATOM   3889  O   ILE A 544     -22.797 -12.188  25.609  1.00 91.75           O  
ATOM   3890  CG1 ILE A 544     -20.438 -15.828  24.062  1.00 91.75           C  
ATOM   3891  CG2 ILE A 544     -20.844 -13.430  23.375  1.00 91.75           C  
ATOM   3892  CD1 ILE A 544     -19.703 -16.219  22.797  1.00 91.75           C  
ATOM   3893  N   MET A 545     -24.328 -13.438  24.406  1.00 90.75           N  
ATOM   3894  CA  MET A 545     -25.219 -12.297  24.203  1.00 90.75           C  
ATOM   3895  C   MET A 545     -25.797 -11.805  25.531  1.00 90.75           C  
ATOM   3896  CB  MET A 545     -26.359 -12.664  23.250  1.00 90.75           C  
ATOM   3897  O   MET A 545     -26.047 -10.617  25.703  1.00 90.75           O  
ATOM   3898  CG  MET A 545     -25.906 -12.812  21.797  1.00 90.75           C  
ATOM   3899  SD  MET A 545     -25.078 -11.305  21.156  1.00 90.75           S  
ATOM   3900  CE  MET A 545     -26.484 -10.164  21.094  1.00 90.75           C  
ATOM   3901  N   ALA A 546     -25.891 -12.789  26.469  1.00 91.25           N  
ATOM   3902  CA  ALA A 546     -26.438 -12.469  27.781  1.00 91.25           C  
ATOM   3903  C   ALA A 546     -25.359 -11.914  28.703  1.00 91.25           C  
ATOM   3904  CB  ALA A 546     -27.094 -13.703  28.406  1.00 91.25           C  
ATOM   3905  O   ALA A 546     -25.656 -11.453  29.797  1.00 91.25           O  
ATOM   3906  N   GLY A 547     -24.047 -11.891  28.297  1.00 85.62           N  
ATOM   3907  CA  GLY A 547     -22.922 -11.414  29.078  1.00 85.62           C  
ATOM   3908  C   GLY A 547     -22.484 -12.406  30.141  1.00 85.62           C  
ATOM   3909  O   GLY A 547     -21.797 -12.039  31.094  1.00 85.62           O  
ATOM   3910  N   GLN A 548     -22.828 -13.648  30.031  1.00 90.06           N  
ATOM   3911  CA  GLN A 548     -22.547 -14.695  31.016  1.00 90.06           C  
ATOM   3912  C   GLN A 548     -21.234 -15.398  30.703  1.00 90.06           C  
ATOM   3913  CB  GLN A 548     -23.688 -15.711  31.047  1.00 90.06           C  
ATOM   3914  O   GLN A 548     -20.672 -16.062  31.578  1.00 90.06           O  
ATOM   3915  CG  GLN A 548     -25.016 -15.125  31.516  1.00 90.06           C  
ATOM   3916  CD  GLN A 548     -26.172 -16.109  31.406  1.00 90.06           C  
ATOM   3917  NE2 GLN A 548     -27.391 -15.609  31.453  1.00 90.06           N  
ATOM   3918  OE1 GLN A 548     -25.953 -17.328  31.281  1.00 90.06           O  
ATOM   3919  N   ARG A 549     -20.766 -15.250  29.469  1.00 90.88           N  
ATOM   3920  CA  ARG A 549     -19.531 -15.875  29.016  1.00 90.88           C  
ATOM   3921  C   ARG A 549     -18.781 -14.969  28.062  1.00 90.88           C  
ATOM   3922  CB  ARG A 549     -19.844 -17.219  28.344  1.00 90.88           C  
ATOM   3923  O   ARG A 549     -19.391 -14.305  27.203  1.00 90.88           O  
ATOM   3924  CG  ARG A 549     -18.594 -17.984  27.906  1.00 90.88           C  
ATOM   3925  CD  ARG A 549     -18.938 -19.359  27.375  1.00 90.88           C  
ATOM   3926  NE  ARG A 549     -19.734 -19.281  26.141  1.00 90.88           N  
ATOM   3927  NH1 ARG A 549     -19.000 -21.297  25.297  1.00 90.88           N  
ATOM   3928  NH2 ARG A 549     -20.484 -20.031  24.109  1.00 90.88           N  
ATOM   3929  CZ  ARG A 549     -19.734 -20.203  25.188  1.00 90.88           C  
ATOM   3930  N   LYS A 550     -17.438 -15.031  28.156  1.00 88.56           N  
ATOM   3931  CA  LYS A 550     -16.609 -14.258  27.250  1.00 88.56           C  
ATOM   3932  C   LYS A 550     -16.391 -15.008  25.938  1.00 88.56           C  
ATOM   3933  CB  LYS A 550     -15.258 -13.922  27.891  1.00 88.56           C  
ATOM   3934  O   LYS A 550     -16.203 -16.219  25.938  1.00 88.56           O  
ATOM   3935  CG  LYS A 550     -15.344 -12.906  29.016  1.00 88.56           C  
ATOM   3936  CD  LYS A 550     -13.961 -12.484  29.500  1.00 88.56           C  
ATOM   3937  CE  LYS A 550     -14.047 -11.461  30.609  1.00 88.56           C  
ATOM   3938  NZ  LYS A 550     -12.688 -11.055  31.094  1.00 88.56           N  
ATOM   3939  N   PRO A 551     -16.422 -14.180  24.797  1.00 90.44           N  
ATOM   3940  CA  PRO A 551     -16.172 -14.836  23.500  1.00 90.44           C  
ATOM   3941  C   PRO A 551     -14.758 -15.414  23.406  1.00 90.44           C  
ATOM   3942  CB  PRO A 551     -16.375 -13.711  22.484  1.00 90.44           C  
ATOM   3943  O   PRO A 551     -13.836 -14.906  24.047  1.00 90.44           O  
ATOM   3944  CG  PRO A 551     -17.203 -12.695  23.219  1.00 90.44           C  
ATOM   3945  CD  PRO A 551     -16.875 -12.773  24.672  1.00 90.44           C  
ATOM   3946  N   ASP A 552     -14.633 -16.516  22.672  1.00 92.00           N  
ATOM   3947  CA  ASP A 552     -13.320 -17.047  22.328  1.00 92.00           C  
ATOM   3948  C   ASP A 552     -12.711 -16.281  21.156  1.00 92.00           C  
ATOM   3949  CB  ASP A 552     -13.422 -18.547  21.984  1.00 92.00           C  
ATOM   3950  O   ASP A 552     -12.953 -16.625  20.000  1.00 92.00           O  
ATOM   3951  CG  ASP A 552     -12.070 -19.188  21.781  1.00 92.00           C  
ATOM   3952  OD1 ASP A 552     -11.039 -18.500  21.859  1.00 92.00           O  
ATOM   3953  OD2 ASP A 552     -12.031 -20.422  21.531  1.00 92.00           O  
ATOM   3954  N   TYR A 553     -11.859 -15.203  21.469  1.00 90.25           N  
ATOM   3955  CA  TYR A 553     -11.281 -14.328  20.453  1.00 90.25           C  
ATOM   3956  C   TYR A 553     -10.211 -15.062  19.641  1.00 90.25           C  
ATOM   3957  CB  TYR A 553     -10.680 -13.078  21.094  1.00 90.25           C  
ATOM   3958  O   TYR A 553     -10.078 -14.852  18.438  1.00 90.25           O  
ATOM   3959  CG  TYR A 553     -11.703 -12.203  21.781  1.00 90.25           C  
ATOM   3960  CD1 TYR A 553     -12.750 -11.633  21.062  1.00 90.25           C  
ATOM   3961  CD2 TYR A 553     -11.625 -11.938  23.141  1.00 90.25           C  
ATOM   3962  CE1 TYR A 553     -13.695 -10.820  21.688  1.00 90.25           C  
ATOM   3963  CE2 TYR A 553     -12.562 -11.133  23.781  1.00 90.25           C  
ATOM   3964  OH  TYR A 553     -14.523  -9.781  23.656  1.00 90.25           O  
ATOM   3965  CZ  TYR A 553     -13.594 -10.578  23.047  1.00 90.25           C  
ATOM   3966  N   SER A 554      -9.539 -15.977  20.266  1.00 90.50           N  
ATOM   3967  CA  SER A 554      -8.398 -16.672  19.688  1.00 90.50           C  
ATOM   3968  C   SER A 554      -8.836 -17.609  18.547  1.00 90.50           C  
ATOM   3969  CB  SER A 554      -7.660 -17.484  20.750  1.00 90.50           C  
ATOM   3970  O   SER A 554      -8.125 -17.766  17.562  1.00 90.50           O  
ATOM   3971  OG  SER A 554      -7.172 -16.641  21.781  1.00 90.50           O  
ATOM   3972  N   ALA A 555      -9.953 -18.172  18.750  1.00 91.94           N  
ATOM   3973  CA  ALA A 555     -10.445 -19.094  17.734  1.00 91.94           C  
ATOM   3974  C   ALA A 555     -10.680 -18.375  16.406  1.00 91.94           C  
ATOM   3975  CB  ALA A 555     -11.734 -19.766  18.203  1.00 91.94           C  
ATOM   3976  O   ALA A 555     -10.312 -18.891  15.344  1.00 91.94           O  
ATOM   3977  N   ALA A 556     -11.289 -17.141  16.484  1.00 90.62           N  
ATOM   3978  CA  ALA A 556     -11.555 -16.375  15.273  1.00 90.62           C  
ATOM   3979  C   ALA A 556     -10.250 -15.945  14.609  1.00 90.62           C  
ATOM   3980  CB  ALA A 556     -12.414 -15.156  15.594  1.00 90.62           C  
ATOM   3981  O   ALA A 556     -10.094 -16.078  13.391  1.00 90.62           O  
ATOM   3982  N   VAL A 557      -9.273 -15.492  15.398  1.00 93.25           N  
ATOM   3983  CA  VAL A 557      -7.996 -15.031  14.875  1.00 93.25           C  
ATOM   3984  C   VAL A 557      -7.250 -16.188  14.227  1.00 93.25           C  
ATOM   3985  CB  VAL A 557      -7.125 -14.398  15.984  1.00 93.25           C  
ATOM   3986  O   VAL A 557      -6.738 -16.062  13.109  1.00 93.25           O  
ATOM   3987  CG1 VAL A 557      -5.730 -14.070  15.461  1.00 93.25           C  
ATOM   3988  CG2 VAL A 557      -7.801 -13.141  16.547  1.00 93.25           C  
ATOM   3989  N   ASP A 558      -7.164 -17.328  14.891  1.00 93.94           N  
ATOM   3990  CA  ASP A 558      -6.453 -18.500  14.391  1.00 93.94           C  
ATOM   3991  C   ASP A 558      -7.078 -19.000  13.094  1.00 93.94           C  
ATOM   3992  CB  ASP A 558      -6.445 -19.609  15.445  1.00 93.94           C  
ATOM   3993  O   ASP A 558      -6.367 -19.328  12.141  1.00 93.94           O  
ATOM   3994  CG  ASP A 558      -5.594 -20.797  15.039  1.00 93.94           C  
ATOM   3995  OD1 ASP A 558      -4.387 -20.625  14.773  1.00 93.94           O  
ATOM   3996  OD2 ASP A 558      -6.133 -21.922  14.992  1.00 93.94           O  
ATOM   3997  N   MET A 559      -8.312 -19.109  13.070  1.00 93.50           N  
ATOM   3998  CA  MET A 559      -9.031 -19.578  11.883  1.00 93.50           C  
ATOM   3999  C   MET A 559      -8.742 -18.688  10.688  1.00 93.50           C  
ATOM   4000  CB  MET A 559     -10.539 -19.625  12.156  1.00 93.50           C  
ATOM   4001  O   MET A 559      -8.453 -19.172   9.594  1.00 93.50           O  
ATOM   4002  CG  MET A 559     -11.359 -20.141  10.984  1.00 93.50           C  
ATOM   4003  SD  MET A 559     -13.156 -20.188  11.344  1.00 93.50           S  
ATOM   4004  CE  MET A 559     -13.195 -21.516  12.578  1.00 93.50           C  
ATOM   4005  N   LEU A 560      -8.836 -17.391  10.906  1.00 93.94           N  
ATOM   4006  CA  LEU A 560      -8.617 -16.453   9.812  1.00 93.94           C  
ATOM   4007  C   LEU A 560      -7.164 -16.484   9.344  1.00 93.94           C  
ATOM   4008  CB  LEU A 560      -8.992 -15.031  10.242  1.00 93.94           C  
ATOM   4009  O   LEU A 560      -6.887 -16.375   8.148  1.00 93.94           O  
ATOM   4010  CG  LEU A 560     -10.477 -14.680  10.203  1.00 93.94           C  
ATOM   4011  CD1 LEU A 560     -10.734 -13.359  10.922  1.00 93.94           C  
ATOM   4012  CD2 LEU A 560     -10.969 -14.609   8.758  1.00 93.94           C  
ATOM   4013  N   THR A 561      -6.297 -16.625  10.312  1.00 94.38           N  
ATOM   4014  CA  THR A 561      -4.883 -16.719   9.961  1.00 94.38           C  
ATOM   4015  C   THR A 561      -4.633 -17.906   9.039  1.00 94.38           C  
ATOM   4016  CB  THR A 561      -4.004 -16.844  11.219  1.00 94.38           C  
ATOM   4017  O   THR A 561      -4.004 -17.766   7.984  1.00 94.38           O  
ATOM   4018  CG2 THR A 561      -2.531 -16.984  10.852  1.00 94.38           C  
ATOM   4019  OG1 THR A 561      -4.176 -15.688  12.039  1.00 94.38           O  
ATOM   4020  N   SER A 562      -5.113 -19.000   9.406  1.00 94.12           N  
ATOM   4021  CA  SER A 562      -4.930 -20.203   8.609  1.00 94.12           C  
ATOM   4022  C   SER A 562      -5.555 -20.062   7.227  1.00 94.12           C  
ATOM   4023  CB  SER A 562      -5.527 -21.422   9.328  1.00 94.12           C  
ATOM   4024  O   SER A 562      -4.945 -20.422   6.219  1.00 94.12           O  
ATOM   4025  OG  SER A 562      -4.855 -21.656  10.547  1.00 94.12           O  
ATOM   4026  N   ALA A 563      -6.703 -19.516   7.172  1.00 94.88           N  
ATOM   4027  CA  ALA A 563      -7.410 -19.328   5.906  1.00 94.88           C  
ATOM   4028  C   ALA A 563      -6.672 -18.344   5.008  1.00 94.88           C  
ATOM   4029  CB  ALA A 563      -8.836 -18.844   6.160  1.00 94.88           C  
ATOM   4030  O   ALA A 563      -6.492 -18.594   3.814  1.00 94.88           O  
ATOM   4031  N   ALA A 564      -6.238 -17.250   5.605  1.00 95.25           N  
ATOM   4032  CA  ALA A 564      -5.562 -16.219   4.832  1.00 95.25           C  
ATOM   4033  C   ALA A 564      -4.262 -16.734   4.234  1.00 95.25           C  
ATOM   4034  CB  ALA A 564      -5.289 -14.992   5.707  1.00 95.25           C  
ATOM   4035  O   ALA A 564      -3.969 -16.500   3.059  1.00 95.25           O  
ATOM   4036  N   ILE A 565      -3.469 -17.469   5.004  1.00 94.12           N  
ATOM   4037  CA  ILE A 565      -2.174 -17.969   4.562  1.00 94.12           C  
ATOM   4038  C   ILE A 565      -2.371 -19.000   3.451  1.00 94.12           C  
ATOM   4039  CB  ILE A 565      -1.381 -18.594   5.734  1.00 94.12           C  
ATOM   4040  O   ILE A 565      -1.703 -18.938   2.416  1.00 94.12           O  
ATOM   4041  CG1 ILE A 565      -1.035 -17.531   6.773  1.00 94.12           C  
ATOM   4042  CG2 ILE A 565      -0.116 -19.297   5.223  1.00 94.12           C  
ATOM   4043  CD1 ILE A 565      -0.174 -16.391   6.230  1.00 94.12           C  
ATOM   4044  N   LYS A 566      -3.305 -19.812   3.604  1.00 94.44           N  
ATOM   4045  CA  LYS A 566      -3.578 -20.844   2.604  1.00 94.44           C  
ATOM   4046  C   LYS A 566      -4.082 -20.234   1.302  1.00 94.44           C  
ATOM   4047  CB  LYS A 566      -4.598 -21.859   3.135  1.00 94.44           C  
ATOM   4048  O   LYS A 566      -3.645 -20.609   0.216  1.00 94.44           O  
ATOM   4049  CG  LYS A 566      -4.883 -23.000   2.182  1.00 94.44           C  
ATOM   4050  CD  LYS A 566      -5.914 -23.969   2.758  1.00 94.44           C  
ATOM   4051  CE  LYS A 566      -6.273 -25.062   1.768  1.00 94.44           C  
ATOM   4052  NZ  LYS A 566      -7.297 -26.000   2.322  1.00 94.44           N  
ATOM   4053  N   GLU A 567      -4.891 -19.266   1.376  1.00 95.88           N  
ATOM   4054  CA  GLU A 567      -5.586 -18.688   0.225  1.00 95.88           C  
ATOM   4055  C   GLU A 567      -4.684 -17.734  -0.543  1.00 95.88           C  
ATOM   4056  CB  GLU A 567      -6.863 -17.969   0.668  1.00 95.88           C  
ATOM   4057  O   GLU A 567      -4.934 -17.438  -1.714  1.00 95.88           O  
ATOM   4058  CG  GLU A 567      -7.949 -18.906   1.174  1.00 95.88           C  
ATOM   4059  CD  GLU A 567      -8.570 -19.750   0.074  1.00 95.88           C  
ATOM   4060  OE1 GLU A 567      -9.102 -20.844   0.375  1.00 95.88           O  
ATOM   4061  OE2 GLU A 567      -8.531 -19.328  -1.099  1.00 95.88           O  
ATOM   4062  N   MET A 568      -3.646 -17.266   0.075  1.00 94.25           N  
ATOM   4063  CA  MET A 568      -2.861 -16.219  -0.574  1.00 94.25           C  
ATOM   4064  C   MET A 568      -1.788 -16.828  -1.474  1.00 94.25           C  
ATOM   4065  CB  MET A 568      -2.215 -15.305   0.469  1.00 94.25           C  
ATOM   4066  O   MET A 568      -1.280 -16.156  -2.377  1.00 94.25           O  
ATOM   4067  CG  MET A 568      -1.102 -15.969   1.262  1.00 94.25           C  
ATOM   4068  SD  MET A 568      -0.266 -14.805   2.410  1.00 94.25           S  
ATOM   4069  CE  MET A 568       0.819 -15.961   3.297  1.00 94.25           C  
ATOM   4070  N   VAL A 569      -1.354 -18.125  -1.312  1.00 93.12           N  
ATOM   4071  CA  VAL A 569      -0.197 -18.734  -1.962  1.00 93.12           C  
ATOM   4072  C   VAL A 569      -0.408 -18.766  -3.475  1.00 93.12           C  
ATOM   4073  CB  VAL A 569       0.066 -20.172  -1.439  1.00 93.12           C  
ATOM   4074  O   VAL A 569       0.440 -18.281  -4.234  1.00 93.12           O  
ATOM   4075  CG1 VAL A 569       1.114 -20.875  -2.299  1.00 93.12           C  
ATOM   4076  CG2 VAL A 569       0.508 -20.125   0.023  1.00 93.12           C  
ATOM   4077  N   VAL A 570      -1.524 -19.234  -3.910  1.00 94.25           N  
ATOM   4078  CA  VAL A 570      -1.739 -19.453  -5.340  1.00 94.25           C  
ATOM   4079  C   VAL A 570      -1.821 -18.094  -6.055  1.00 94.25           C  
ATOM   4080  CB  VAL A 570      -3.020 -20.266  -5.605  1.00 94.25           C  
ATOM   4081  O   VAL A 570      -1.110 -17.859  -7.035  1.00 94.25           O  
ATOM   4082  CG1 VAL A 570      -3.355 -20.281  -7.094  1.00 94.25           C  
ATOM   4083  CG2 VAL A 570      -2.855 -21.688  -5.078  1.00 94.25           C  
ATOM   4084  N   PRO A 571      -2.645 -17.203  -5.621  1.00 95.81           N  
ATOM   4085  CA  PRO A 571      -2.715 -15.914  -6.301  1.00 95.81           C  
ATOM   4086  C   PRO A 571      -1.378 -15.172  -6.305  1.00 95.81           C  
ATOM   4087  CB  PRO A 571      -3.762 -15.141  -5.492  1.00 95.81           C  
ATOM   4088  O   PRO A 571      -1.033 -14.516  -7.289  1.00 95.81           O  
ATOM   4089  CG  PRO A 571      -4.609 -16.203  -4.863  1.00 95.81           C  
ATOM   4090  CD  PRO A 571      -3.742 -17.391  -4.562  1.00 95.81           C  
ATOM   4091  N   SER A 572      -0.591 -15.305  -5.266  1.00 95.50           N  
ATOM   4092  CA  SER A 572       0.684 -14.602  -5.152  1.00 95.50           C  
ATOM   4093  C   SER A 572       1.719 -15.180  -6.109  1.00 95.50           C  
ATOM   4094  CB  SER A 572       1.209 -14.672  -3.717  1.00 95.50           C  
ATOM   4095  O   SER A 572       2.670 -14.492  -6.492  1.00 95.50           O  
ATOM   4096  OG  SER A 572       0.341 -13.992  -2.828  1.00 95.50           O  
ATOM   4097  N   LEU A 573       1.615 -16.359  -6.527  1.00 94.88           N  
ATOM   4098  CA  LEU A 573       2.566 -17.000  -7.422  1.00 94.88           C  
ATOM   4099  C   LEU A 573       2.240 -16.688  -8.883  1.00 94.88           C  
ATOM   4100  CB  LEU A 573       2.564 -18.516  -7.203  1.00 94.88           C  
ATOM   4101  O   LEU A 573       3.094 -16.844  -9.758  1.00 94.88           O  
ATOM   4102  CG  LEU A 573       3.229 -19.016  -5.918  1.00 94.88           C  
ATOM   4103  CD1 LEU A 573       3.078 -20.531  -5.797  1.00 94.88           C  
ATOM   4104  CD2 LEU A 573       4.699 -18.609  -5.887  1.00 94.88           C  
ATOM   4105  N   LEU A 574       1.095 -16.266  -9.086  1.00 96.62           N  
ATOM   4106  CA  LEU A 574       0.610 -15.984 -10.438  1.00 96.62           C  
ATOM   4107  C   LEU A 574       1.498 -14.961 -11.133  1.00 96.62           C  
ATOM   4108  CB  LEU A 574      -0.835 -15.477 -10.391  1.00 96.62           C  
ATOM   4109  O   LEU A 574       1.984 -15.203 -12.242  1.00 96.62           O  
ATOM   4110  CG  LEU A 574      -1.526 -15.289 -11.742  1.00 96.62           C  
ATOM   4111  CD1 LEU A 574      -1.975 -16.625 -12.305  1.00 96.62           C  
ATOM   4112  CD2 LEU A 574      -2.711 -14.336 -11.609  1.00 96.62           C  
ATOM   4113  N   PRO A 575       1.795 -13.797 -10.586  1.00 96.81           N  
ATOM   4114  CA  PRO A 575       2.625 -12.805 -11.273  1.00 96.81           C  
ATOM   4115  C   PRO A 575       4.066 -13.273 -11.461  1.00 96.81           C  
ATOM   4116  CB  PRO A 575       2.561 -11.594 -10.352  1.00 96.81           C  
ATOM   4117  O   PRO A 575       4.805 -12.703 -12.273  1.00 96.81           O  
ATOM   4118  CG  PRO A 575       2.166 -12.141  -9.016  1.00 96.81           C  
ATOM   4119  CD  PRO A 575       1.311 -13.359  -9.242  1.00 96.81           C  
ATOM   4120  N   VAL A 576       4.504 -14.312 -10.781  1.00 96.62           N  
ATOM   4121  CA  VAL A 576       5.852 -14.852 -10.906  1.00 96.62           C  
ATOM   4122  C   VAL A 576       5.891 -15.883 -12.039  1.00 96.62           C  
ATOM   4123  CB  VAL A 576       6.332 -15.492  -9.586  1.00 96.62           C  
ATOM   4124  O   VAL A 576       6.770 -15.828 -12.898  1.00 96.62           O  
ATOM   4125  CG1 VAL A 576       7.715 -16.109  -9.758  1.00 96.62           C  
ATOM   4126  CG2 VAL A 576       6.340 -14.461  -8.469  1.00 96.62           C  
ATOM   4127  N   VAL A 577       4.906 -16.672 -12.133  1.00 97.06           N  
ATOM   4128  CA  VAL A 577       4.902 -17.828 -13.008  1.00 97.06           C  
ATOM   4129  C   VAL A 577       4.484 -17.422 -14.422  1.00 97.06           C  
ATOM   4130  CB  VAL A 577       3.967 -18.938 -12.484  1.00 97.06           C  
ATOM   4131  O   VAL A 577       5.094 -17.844 -15.406  1.00 97.06           O  
ATOM   4132  CG1 VAL A 577       3.799 -20.047 -13.523  1.00 97.06           C  
ATOM   4133  CG2 VAL A 577       4.500 -19.516 -11.172  1.00 97.06           C  
ATOM   4134  N   VAL A 578       3.582 -16.516 -14.578  1.00 97.88           N  
ATOM   4135  CA  VAL A 578       2.957 -16.188 -15.852  1.00 97.88           C  
ATOM   4136  C   VAL A 578       3.998 -15.594 -16.797  1.00 97.88           C  
ATOM   4137  CB  VAL A 578       1.774 -15.219 -15.672  1.00 97.88           C  
ATOM   4138  O   VAL A 578       4.137 -16.031 -17.938  1.00 97.88           O  
ATOM   4139  CG1 VAL A 578       1.360 -14.609 -17.016  1.00 97.88           C  
ATOM   4140  CG2 VAL A 578       0.592 -15.930 -15.016  1.00 97.88           C  
ATOM   4141  N   PRO A 579       4.758 -14.609 -16.391  1.00 97.81           N  
ATOM   4142  CA  PRO A 579       5.742 -14.078 -17.344  1.00 97.81           C  
ATOM   4143  C   PRO A 579       6.773 -15.117 -17.766  1.00 97.81           C  
ATOM   4144  CB  PRO A 579       6.410 -12.945 -16.562  1.00 97.81           C  
ATOM   4145  O   PRO A 579       7.242 -15.102 -18.906  1.00 97.81           O  
ATOM   4146  CG  PRO A 579       6.078 -13.219 -15.125  1.00 97.81           C  
ATOM   4147  CD  PRO A 579       4.746 -13.914 -15.070  1.00 97.81           C  
ATOM   4148  N   ILE A 580       7.094 -16.031 -16.906  1.00 97.31           N  
ATOM   4149  CA  ILE A 580       8.039 -17.094 -17.234  1.00 97.31           C  
ATOM   4150  C   ILE A 580       7.445 -18.000 -18.312  1.00 97.31           C  
ATOM   4151  CB  ILE A 580       8.406 -17.938 -15.984  1.00 97.31           C  
ATOM   4152  O   ILE A 580       8.102 -18.297 -19.312  1.00 97.31           O  
ATOM   4153  CG1 ILE A 580       9.141 -17.062 -14.961  1.00 97.31           C  
ATOM   4154  CG2 ILE A 580       9.242 -19.156 -16.375  1.00 97.31           C  
ATOM   4155  CD1 ILE A 580       9.344 -17.734 -13.609  1.00 97.31           C  
ATOM   4156  N   LEU A 581       6.223 -18.359 -18.125  1.00 97.62           N  
ATOM   4157  CA  LEU A 581       5.547 -19.234 -19.078  1.00 97.62           C  
ATOM   4158  C   LEU A 581       5.398 -18.547 -20.438  1.00 97.62           C  
ATOM   4159  CB  LEU A 581       4.172 -19.641 -18.547  1.00 97.62           C  
ATOM   4160  O   LEU A 581       5.711 -19.125 -21.469  1.00 97.62           O  
ATOM   4161  CG  LEU A 581       4.164 -20.594 -17.344  1.00 97.62           C  
ATOM   4162  CD1 LEU A 581       2.732 -20.875 -16.906  1.00 97.62           C  
ATOM   4163  CD2 LEU A 581       4.895 -21.891 -17.672  1.00 97.62           C  
ATOM   4164  N   VAL A 582       4.961 -17.328 -20.391  1.00 97.88           N  
ATOM   4165  CA  VAL A 582       4.734 -16.594 -21.641  1.00 97.88           C  
ATOM   4166  C   VAL A 582       6.062 -16.344 -22.344  1.00 97.88           C  
ATOM   4167  CB  VAL A 582       4.012 -15.250 -21.375  1.00 97.88           C  
ATOM   4168  O   VAL A 582       6.172 -16.531 -23.562  1.00 97.88           O  
ATOM   4169  CG1 VAL A 582       4.012 -14.375 -22.625  1.00 97.88           C  
ATOM   4170  CG2 VAL A 582       2.584 -15.500 -20.891  1.00 97.88           C  
ATOM   4171  N   GLY A 583       7.039 -15.969 -21.578  1.00 97.25           N  
ATOM   4172  CA  GLY A 583       8.344 -15.695 -22.156  1.00 97.25           C  
ATOM   4173  C   GLY A 583       8.992 -16.922 -22.781  1.00 97.25           C  
ATOM   4174  O   GLY A 583       9.516 -16.859 -23.891  1.00 97.25           O  
ATOM   4175  N   LEU A 584       8.875 -18.047 -22.156  1.00 95.56           N  
ATOM   4176  CA  LEU A 584       9.539 -19.266 -22.609  1.00 95.56           C  
ATOM   4177  C   LEU A 584       8.734 -19.953 -23.703  1.00 95.56           C  
ATOM   4178  CB  LEU A 584       9.742 -20.219 -21.438  1.00 95.56           C  
ATOM   4179  O   LEU A 584       9.305 -20.516 -24.641  1.00 95.56           O  
ATOM   4180  CG  LEU A 584      10.719 -19.766 -20.344  1.00 95.56           C  
ATOM   4181  CD1 LEU A 584      10.836 -20.828 -19.250  1.00 95.56           C  
ATOM   4182  CD2 LEU A 584      12.086 -19.453 -20.953  1.00 95.56           C  
ATOM   4183  N   LEU A 585       7.426 -19.844 -23.688  1.00 96.56           N  
ATOM   4184  CA  LEU A 585       6.582 -20.578 -24.641  1.00 96.56           C  
ATOM   4185  C   LEU A 585       6.266 -19.703 -25.844  1.00 96.56           C  
ATOM   4186  CB  LEU A 585       5.285 -21.031 -23.953  1.00 96.56           C  
ATOM   4187  O   LEU A 585       6.262 -20.203 -26.984  1.00 96.56           O  
ATOM   4188  CG  LEU A 585       5.430 -22.031 -22.812  1.00 96.56           C  
ATOM   4189  CD1 LEU A 585       4.062 -22.344 -22.219  1.00 96.56           C  
ATOM   4190  CD2 LEU A 585       6.121 -23.297 -23.297  1.00 96.56           C  
ATOM   4191  N   LEU A 586       6.039 -18.391 -25.625  1.00 96.38           N  
ATOM   4192  CA  LEU A 586       5.512 -17.578 -26.703  1.00 96.38           C  
ATOM   4193  C   LEU A 586       6.566 -16.594 -27.203  1.00 96.38           C  
ATOM   4194  CB  LEU A 586       4.262 -16.812 -26.250  1.00 96.38           C  
ATOM   4195  O   LEU A 586       6.395 -15.969 -28.250  1.00 96.38           O  
ATOM   4196  CG  LEU A 586       3.053 -17.672 -25.875  1.00 96.38           C  
ATOM   4197  CD1 LEU A 586       1.875 -16.797 -25.484  1.00 96.38           C  
ATOM   4198  CD2 LEU A 586       2.672 -18.594 -27.031  1.00 96.38           C  
ATOM   4199  N   GLY A 587       7.629 -16.406 -26.406  1.00 96.00           N  
ATOM   4200  CA  GLY A 587       8.734 -15.578 -26.859  1.00 96.00           C  
ATOM   4201  C   GLY A 587       8.695 -14.172 -26.281  1.00 96.00           C  
ATOM   4202  O   GLY A 587       7.730 -13.797 -25.609  1.00 96.00           O  
ATOM   4203  N   PRO A 588       9.805 -13.383 -26.562  1.00 96.56           N  
ATOM   4204  CA  PRO A 588      10.016 -12.062 -25.969  1.00 96.56           C  
ATOM   4205  C   PRO A 588       9.000 -11.023 -26.438  1.00 96.56           C  
ATOM   4206  CB  PRO A 588      11.430 -11.688 -26.422  1.00 96.56           C  
ATOM   4207  O   PRO A 588       8.633 -10.125 -25.688  1.00 96.56           O  
ATOM   4208  CG  PRO A 588      11.703 -12.578 -27.594  1.00 96.56           C  
ATOM   4209  CD  PRO A 588      10.984 -13.883 -27.375  1.00 96.56           C  
ATOM   4210  N   ALA A 589       8.531 -11.156 -27.688  1.00 96.19           N  
ATOM   4211  CA  ALA A 589       7.547 -10.211 -28.203  1.00 96.19           C  
ATOM   4212  C   ALA A 589       6.223 -10.328 -27.469  1.00 96.19           C  
ATOM   4213  CB  ALA A 589       7.336 -10.422 -29.703  1.00 96.19           C  
ATOM   4214  O   ALA A 589       5.637  -9.320 -27.062  1.00 96.19           O  
ATOM   4215  N   ALA A 590       5.766 -11.586 -27.312  1.00 97.75           N  
ATOM   4216  CA  ALA A 590       4.535 -11.812 -26.562  1.00 97.75           C  
ATOM   4217  C   ALA A 590       4.668 -11.320 -25.125  1.00 97.75           C  
ATOM   4218  CB  ALA A 590       4.164 -13.289 -26.578  1.00 97.75           C  
ATOM   4219  O   ALA A 590       3.725 -10.758 -24.562  1.00 97.75           O  
ATOM   4220  N   LEU A 591       5.852 -11.578 -24.562  1.00 98.00           N  
ATOM   4221  CA  LEU A 591       6.125 -11.133 -23.203  1.00 98.00           C  
ATOM   4222  C   LEU A 591       6.035  -9.617 -23.094  1.00 98.00           C  
ATOM   4223  CB  LEU A 591       7.508 -11.609 -22.750  1.00 98.00           C  
ATOM   4224  O   LEU A 591       5.504  -9.086 -22.125  1.00 98.00           O  
ATOM   4225  CG  LEU A 591       7.910 -11.250 -21.312  1.00 98.00           C  
ATOM   4226  CD1 LEU A 591       6.855 -11.734 -20.328  1.00 98.00           C  
ATOM   4227  CD2 LEU A 591       9.273 -11.844 -20.984  1.00 98.00           C  
ATOM   4228  N   GLY A 592       6.578  -8.930 -24.141  1.00 97.44           N  
ATOM   4229  CA  GLY A 592       6.434  -7.484 -24.188  1.00 97.44           C  
ATOM   4230  C   GLY A 592       4.988  -7.027 -24.219  1.00 97.44           C  
ATOM   4231  O   GLY A 592       4.617  -6.086 -23.516  1.00 97.44           O  
ATOM   4232  N   GLY A 593       4.129  -7.723 -25.016  1.00 97.88           N  
ATOM   4233  CA  GLY A 593       2.701  -7.445 -25.016  1.00 97.88           C  
ATOM   4234  C   GLY A 593       2.049  -7.684 -23.656  1.00 97.88           C  
ATOM   4235  O   GLY A 593       1.229  -6.879 -23.219  1.00 97.88           O  
ATOM   4236  N   LEU A 594       2.436  -8.766 -22.984  1.00 98.31           N  
ATOM   4237  CA  LEU A 594       1.923  -9.086 -21.656  1.00 98.31           C  
ATOM   4238  C   LEU A 594       2.205  -7.957 -20.672  1.00 98.31           C  
ATOM   4239  CB  LEU A 594       2.545 -10.391 -21.141  1.00 98.31           C  
ATOM   4240  O   LEU A 594       1.321  -7.555 -19.922  1.00 98.31           O  
ATOM   4241  CG  LEU A 594       2.154 -10.812 -19.734  1.00 98.31           C  
ATOM   4242  CD1 LEU A 594       2.168 -12.336 -19.609  1.00 98.31           C  
ATOM   4243  CD2 LEU A 594       3.090 -10.188 -18.703  1.00 98.31           C  
ATOM   4244  N   LEU A 595       3.428  -7.402 -20.703  1.00 97.69           N  
ATOM   4245  CA  LEU A 595       3.822  -6.336 -19.797  1.00 97.69           C  
ATOM   4246  C   LEU A 595       2.934  -5.109 -19.969  1.00 97.69           C  
ATOM   4247  CB  LEU A 595       5.289  -5.953 -20.016  1.00 97.69           C  
ATOM   4248  O   LEU A 595       2.430  -4.555 -18.984  1.00 97.69           O  
ATOM   4249  CG  LEU A 595       6.320  -7.051 -19.750  1.00 97.69           C  
ATOM   4250  CD1 LEU A 595       7.730  -6.516 -19.984  1.00 97.69           C  
ATOM   4251  CD2 LEU A 595       6.180  -7.586 -18.328  1.00 97.69           C  
ATOM   4252  N   MET A 596       2.688  -4.727 -21.266  1.00 96.50           N  
ATOM   4253  CA  MET A 596       1.889  -3.535 -21.547  1.00 96.50           C  
ATOM   4254  C   MET A 596       0.418  -3.781 -21.219  1.00 96.50           C  
ATOM   4255  CB  MET A 596       2.039  -3.105 -23.000  1.00 96.50           C  
ATOM   4256  O   MET A 596      -0.257  -2.906 -20.672  1.00 96.50           O  
ATOM   4257  CG  MET A 596       3.410  -2.547 -23.344  1.00 96.50           C  
ATOM   4258  SD  MET A 596       3.938  -1.229 -22.172  1.00 96.50           S  
ATOM   4259  CE  MET A 596       2.715   0.052 -22.562  1.00 96.50           C  
ATOM   4260  N   GLY A 597      -0.065  -4.961 -21.594  1.00 97.50           N  
ATOM   4261  CA  GLY A 597      -1.435  -5.312 -21.250  1.00 97.50           C  
ATOM   4262  C   GLY A 597      -1.704  -5.281 -19.750  1.00 97.50           C  
ATOM   4263  O   GLY A 597      -2.734  -4.766 -19.312  1.00 97.50           O  
ATOM   4264  N   THR A 598      -0.773  -5.785 -18.984  1.00 97.56           N  
ATOM   4265  CA  THR A 598      -0.901  -5.816 -17.531  1.00 97.56           C  
ATOM   4266  C   THR A 598      -0.900  -4.402 -16.969  1.00 97.56           C  
ATOM   4267  CB  THR A 598       0.233  -6.637 -16.891  1.00 97.56           C  
ATOM   4268  O   THR A 598      -1.684  -4.090 -16.062  1.00 97.56           O  
ATOM   4269  CG2 THR A 598       0.120  -6.629 -15.375  1.00 97.56           C  
ATOM   4270  OG1 THR A 598       0.164  -7.988 -17.359  1.00 97.56           O  
ATOM   4271  N   ILE A 599      -0.082  -3.545 -17.500  1.00 95.19           N  
ATOM   4272  CA  ILE A 599       0.039  -2.172 -17.016  1.00 95.19           C  
ATOM   4273  C   ILE A 599      -1.269  -1.423 -17.266  1.00 95.19           C  
ATOM   4274  CB  ILE A 599       1.216  -1.438 -17.703  1.00 95.19           C  
ATOM   4275  O   ILE A 599      -1.823  -0.809 -16.344  1.00 95.19           O  
ATOM   4276  CG1 ILE A 599       2.551  -2.055 -17.266  1.00 95.19           C  
ATOM   4277  CG2 ILE A 599       1.175   0.059 -17.375  1.00 95.19           C  
ATOM   4278  CD1 ILE A 599       3.748  -1.563 -18.062  1.00 95.19           C  
ATOM   4279  N   VAL A 600      -1.786  -1.535 -18.484  1.00 95.75           N  
ATOM   4280  CA  VAL A 600      -2.959  -0.764 -18.891  1.00 95.75           C  
ATOM   4281  C   VAL A 600      -4.180  -1.233 -18.094  1.00 95.75           C  
ATOM   4282  CB  VAL A 600      -3.229  -0.882 -20.406  1.00 95.75           C  
ATOM   4283  O   VAL A 600      -4.875  -0.425 -17.484  1.00 95.75           O  
ATOM   4284  CG1 VAL A 600      -4.570  -0.248 -20.766  1.00 95.75           C  
ATOM   4285  CG2 VAL A 600      -2.096  -0.234 -21.203  1.00 95.75           C  
ATOM   4286  N   THR A 601      -4.441  -2.500 -18.062  1.00 97.19           N  
ATOM   4287  CA  THR A 601      -5.617  -3.016 -17.375  1.00 97.19           C  
ATOM   4288  C   THR A 601      -5.426  -2.941 -15.859  1.00 97.19           C  
ATOM   4289  CB  THR A 601      -5.918  -4.469 -17.781  1.00 97.19           C  
ATOM   4290  O   THR A 601      -6.355  -2.598 -15.125  1.00 97.19           O  
ATOM   4291  CG2 THR A 601      -6.250  -4.559 -19.266  1.00 97.19           C  
ATOM   4292  OG1 THR A 601      -4.770  -5.281 -17.516  1.00 97.19           O  
ATOM   4293  N   GLY A 602      -4.223  -3.234 -15.438  1.00 97.19           N  
ATOM   4294  CA  GLY A 602      -3.926  -3.189 -14.016  1.00 97.19           C  
ATOM   4295  C   GLY A 602      -4.164  -1.824 -13.398  1.00 97.19           C  
ATOM   4296  O   GLY A 602      -4.719  -1.721 -12.305  1.00 97.19           O  
ATOM   4297  N   LEU A 603      -3.770  -0.790 -14.102  1.00 96.25           N  
ATOM   4298  CA  LEU A 603      -3.955   0.573 -13.617  1.00 96.25           C  
ATOM   4299  C   LEU A 603      -5.434   0.880 -13.414  1.00 96.25           C  
ATOM   4300  CB  LEU A 603      -3.344   1.579 -14.594  1.00 96.25           C  
ATOM   4301  O   LEU A 603      -5.828   1.378 -12.352  1.00 96.25           O  
ATOM   4302  CG  LEU A 603      -3.428   3.053 -14.195  1.00 96.25           C  
ATOM   4303  CD1 LEU A 603      -2.666   3.291 -12.891  1.00 96.25           C  
ATOM   4304  CD2 LEU A 603      -2.887   3.943 -15.305  1.00 96.25           C  
ATOM   4305  N   PHE A 604      -6.270   0.524 -14.289  1.00 97.19           N  
ATOM   4306  CA  PHE A 604      -7.699   0.811 -14.219  1.00 97.19           C  
ATOM   4307  C   PHE A 604      -8.367  -0.024 -13.133  1.00 97.19           C  
ATOM   4308  CB  PHE A 604      -8.367   0.544 -15.570  1.00 97.19           C  
ATOM   4309  O   PHE A 604      -9.148   0.499 -12.336  1.00 97.19           O  
ATOM   4310  CG  PHE A 604      -8.133   1.627 -16.594  1.00 97.19           C  
ATOM   4311  CD1 PHE A 604      -8.984   2.721 -16.672  1.00 97.19           C  
ATOM   4312  CD2 PHE A 604      -7.055   1.552 -17.469  1.00 97.19           C  
ATOM   4313  CE1 PHE A 604      -8.766   3.725 -17.609  1.00 97.19           C  
ATOM   4314  CE2 PHE A 604      -6.832   2.551 -18.406  1.00 97.19           C  
ATOM   4315  CZ  PHE A 604      -7.691   3.637 -18.484  1.00 97.19           C  
ATOM   4316  N   VAL A 605      -8.016  -1.269 -13.156  1.00 97.44           N  
ATOM   4317  CA  VAL A 605      -8.641  -2.168 -12.195  1.00 97.44           C  
ATOM   4318  C   VAL A 605      -8.242  -1.763 -10.773  1.00 97.44           C  
ATOM   4319  CB  VAL A 605      -8.250  -3.641 -12.453  1.00 97.44           C  
ATOM   4320  O   VAL A 605      -9.086  -1.706  -9.875  1.00 97.44           O  
ATOM   4321  CG1 VAL A 605      -8.656  -4.523 -11.281  1.00 97.44           C  
ATOM   4322  CG2 VAL A 605      -8.891  -4.137 -13.750  1.00 97.44           C  
ATOM   4323  N   ALA A 606      -7.047  -1.434 -10.594  1.00 97.19           N  
ATOM   4324  CA  ALA A 606      -6.551  -1.072  -9.266  1.00 97.19           C  
ATOM   4325  C   ALA A 606      -7.203   0.215  -8.773  1.00 97.19           C  
ATOM   4326  CB  ALA A 606      -5.031  -0.923  -9.289  1.00 97.19           C  
ATOM   4327  O   ALA A 606      -7.715   0.266  -7.652  1.00 97.19           O  
ATOM   4328  N   ILE A 607      -7.254   1.244  -9.625  1.00 96.88           N  
ATOM   4329  CA  ILE A 607      -7.836   2.525  -9.234  1.00 96.88           C  
ATOM   4330  C   ILE A 607      -9.328   2.357  -8.969  1.00 96.88           C  
ATOM   4331  CB  ILE A 607      -7.605   3.600 -10.320  1.00 96.88           C  
ATOM   4332  O   ILE A 607      -9.844   2.846  -7.957  1.00 96.88           O  
ATOM   4333  CG1 ILE A 607      -6.117   3.957 -10.414  1.00 96.88           C  
ATOM   4334  CG2 ILE A 607      -8.453   4.844 -10.039  1.00 96.88           C  
ATOM   4335  CD1 ILE A 607      -5.770   4.879 -11.578  1.00 96.88           C  
ATOM   4336  N   SER A 608      -9.938   1.655  -9.859  1.00 97.44           N  
ATOM   4337  CA  SER A 608     -11.375   1.438  -9.711  1.00 97.44           C  
ATOM   4338  C   SER A 608     -11.695   0.740  -8.398  1.00 97.44           C  
ATOM   4339  CB  SER A 608     -11.914   0.615 -10.883  1.00 97.44           C  
ATOM   4340  O   SER A 608     -12.609   1.155  -7.676  1.00 97.44           O  
ATOM   4341  OG  SER A 608     -13.289   0.322 -10.703  1.00 97.44           O  
ATOM   4342  N   MET A 609     -10.992  -0.290  -8.062  1.00 97.69           N  
ATOM   4343  CA  MET A 609     -11.258  -1.087  -6.867  1.00 97.69           C  
ATOM   4344  C   MET A 609     -10.945  -0.298  -5.602  1.00 97.69           C  
ATOM   4345  CB  MET A 609     -10.453  -2.385  -6.891  1.00 97.69           C  
ATOM   4346  O   MET A 609     -11.750  -0.263  -4.668  1.00 97.69           O  
ATOM   4347  CG  MET A 609     -10.906  -3.373  -7.953  1.00 97.69           C  
ATOM   4348  SD  MET A 609      -9.906  -4.910  -7.961  1.00 97.69           S  
ATOM   4349  CE  MET A 609     -10.922  -5.945  -9.055  1.00 97.69           C  
ATOM   4350  N   CYS A 610      -9.836   0.393  -5.562  1.00 95.88           N  
ATOM   4351  CA  CYS A 610      -9.406   1.101  -4.363  1.00 95.88           C  
ATOM   4352  C   CYS A 610     -10.312   2.293  -4.078  1.00 95.88           C  
ATOM   4353  CB  CYS A 610      -7.957   1.572  -4.512  1.00 95.88           C  
ATOM   4354  O   CYS A 610     -10.805   2.449  -2.959  1.00 95.88           O  
ATOM   4355  SG  CYS A 610      -6.754   0.228  -4.527  1.00 95.88           S  
ATOM   4356  N   THR A 611     -10.617   3.068  -5.086  1.00 96.00           N  
ATOM   4357  CA  THR A 611     -11.438   4.266  -4.918  1.00 96.00           C  
ATOM   4358  C   THR A 611     -12.898   3.896  -4.711  1.00 96.00           C  
ATOM   4359  CB  THR A 611     -11.305   5.203  -6.133  1.00 96.00           C  
ATOM   4360  O   THR A 611     -13.570   4.461  -3.842  1.00 96.00           O  
ATOM   4361  CG2 THR A 611     -12.117   6.480  -5.934  1.00 96.00           C  
ATOM   4362  OG1 THR A 611      -9.930   5.547  -6.320  1.00 96.00           O  
ATOM   4363  N   GLY A 612     -13.359   2.957  -5.531  1.00 96.12           N  
ATOM   4364  CA  GLY A 612     -14.727   2.504  -5.387  1.00 96.12           C  
ATOM   4365  C   GLY A 612     -15.023   1.936  -4.012  1.00 96.12           C  
ATOM   4366  O   GLY A 612     -16.031   2.293  -3.389  1.00 96.12           O  
ATOM   4367  N   GLY A 613     -14.156   1.045  -3.633  1.00 95.75           N  
ATOM   4368  CA  GLY A 613     -14.297   0.487  -2.299  1.00 95.75           C  
ATOM   4369  C   GLY A 613     -14.258   1.538  -1.205  1.00 95.75           C  
ATOM   4370  O   GLY A 613     -15.047   1.486  -0.259  1.00 95.75           O  
ATOM   4371  N   GLY A 614     -13.359   2.486  -1.324  1.00 94.94           N  
ATOM   4372  CA  GLY A 614     -13.297   3.600  -0.390  1.00 94.94           C  
ATOM   4373  C   GLY A 614     -14.570   4.422  -0.355  1.00 94.94           C  
ATOM   4374  O   GLY A 614     -15.031   4.820   0.718  1.00 94.94           O  
ATOM   4375  N   ALA A 615     -15.172   4.625  -1.437  1.00 97.06           N  
ATOM   4376  CA  ALA A 615     -16.406   5.383  -1.539  1.00 97.06           C  
ATOM   4377  C   ALA A 615     -17.547   4.672  -0.813  1.00 97.06           C  
ATOM   4378  CB  ALA A 615     -16.781   5.609  -3.004  1.00 97.06           C  
ATOM   4379  O   ALA A 615     -18.312   5.301  -0.070  1.00 97.06           O  
ATOM   4380  N   TRP A 616     -17.672   3.314  -1.008  1.00 96.88           N  
ATOM   4381  CA  TRP A 616     -18.672   2.523  -0.294  1.00 96.88           C  
ATOM   4382  C   TRP A 616     -18.484   2.648   1.215  1.00 96.88           C  
ATOM   4383  CB  TRP A 616     -18.594   1.053  -0.710  1.00 96.88           C  
ATOM   4384  O   TRP A 616     -19.453   2.838   1.951  1.00 96.88           O  
ATOM   4385  CG  TRP A 616     -19.422   0.710  -1.904  1.00 96.88           C  
ATOM   4386  CD1 TRP A 616     -20.750   0.997  -2.090  1.00 96.88           C  
ATOM   4387  CD2 TRP A 616     -19.000   0.012  -3.078  1.00 96.88           C  
ATOM   4388  CE2 TRP A 616     -20.125  -0.089  -3.934  1.00 96.88           C  
ATOM   4389  CE3 TRP A 616     -17.781  -0.538  -3.488  1.00 96.88           C  
ATOM   4390  NE1 TRP A 616     -21.172   0.519  -3.309  1.00 96.88           N  
ATOM   4391  CH2 TRP A 616     -18.844  -1.249  -5.559  1.00 96.88           C  
ATOM   4392  CZ2 TRP A 616     -20.047  -0.719  -5.180  1.00 96.88           C  
ATOM   4393  CZ3 TRP A 616     -17.719  -1.164  -4.727  1.00 96.88           C  
ATOM   4394  N   ASP A 617     -17.234   2.582   1.611  1.00 93.00           N  
ATOM   4395  CA  ASP A 617     -16.906   2.646   3.035  1.00 93.00           C  
ATOM   4396  C   ASP A 617     -17.297   3.998   3.625  1.00 93.00           C  
ATOM   4397  CB  ASP A 617     -15.414   2.391   3.262  1.00 93.00           C  
ATOM   4398  O   ASP A 617     -17.969   4.059   4.656  1.00 93.00           O  
ATOM   4399  CG  ASP A 617     -15.062   2.223   4.727  1.00 93.00           C  
ATOM   4400  OD1 ASP A 617     -15.977   2.129   5.570  1.00 93.00           O  
ATOM   4401  OD2 ASP A 617     -13.852   2.189   5.043  1.00 93.00           O  
ATOM   4402  N   ASN A 618     -17.062   5.008   2.955  1.00 94.00           N  
ATOM   4403  CA  ASN A 618     -17.328   6.344   3.471  1.00 94.00           C  
ATOM   4404  C   ASN A 618     -18.812   6.695   3.336  1.00 94.00           C  
ATOM   4405  CB  ASN A 618     -16.469   7.387   2.756  1.00 94.00           C  
ATOM   4406  O   ASN A 618     -19.328   7.543   4.074  1.00 94.00           O  
ATOM   4407  CG  ASN A 618     -15.062   7.457   3.309  1.00 94.00           C  
ATOM   4408  ND2 ASN A 618     -14.141   7.988   2.516  1.00 94.00           N  
ATOM   4409  OD1 ASN A 618     -14.805   7.035   4.438  1.00 94.00           O  
ATOM   4410  N   ALA A 619     -19.469   6.137   2.400  1.00 96.81           N  
ATOM   4411  CA  ALA A 619     -20.922   6.281   2.357  1.00 96.81           C  
ATOM   4412  C   ALA A 619     -21.562   5.734   3.627  1.00 96.81           C  
ATOM   4413  CB  ALA A 619     -21.484   5.578   1.128  1.00 96.81           C  
ATOM   4414  O   ALA A 619     -22.484   6.352   4.180  1.00 96.81           O  
ATOM   4415  N   LYS A 620     -21.016   4.625   4.062  1.00 93.94           N  
ATOM   4416  CA  LYS A 620     -21.484   4.047   5.324  1.00 93.94           C  
ATOM   4417  C   LYS A 620     -21.203   4.984   6.496  1.00 93.94           C  
ATOM   4418  CB  LYS A 620     -20.812   2.693   5.566  1.00 93.94           C  
ATOM   4419  O   LYS A 620     -22.078   5.234   7.320  1.00 93.94           O  
ATOM   4420  CG  LYS A 620     -21.219   2.023   6.871  1.00 93.94           C  
ATOM   4421  CD  LYS A 620     -20.344   0.812   7.176  1.00 93.94           C  
ATOM   4422  CE  LYS A 620     -18.922   1.218   7.527  1.00 93.94           C  
ATOM   4423  NZ  LYS A 620     -18.078   0.033   7.848  1.00 93.94           N  
ATOM   4424  N   LYS A 621     -20.047   5.535   6.539  1.00 91.50           N  
ATOM   4425  CA  LYS A 621     -19.672   6.438   7.629  1.00 91.50           C  
ATOM   4426  C   LYS A 621     -20.516   7.707   7.605  1.00 91.50           C  
ATOM   4427  CB  LYS A 621     -18.188   6.797   7.547  1.00 91.50           C  
ATOM   4428  O   LYS A 621     -20.859   8.250   8.656  1.00 91.50           O  
ATOM   4429  CG  LYS A 621     -17.250   5.613   7.746  1.00 91.50           C  
ATOM   4430  CD  LYS A 621     -17.422   4.984   9.125  1.00 91.50           C  
ATOM   4431  CE  LYS A 621     -16.484   3.803   9.328  1.00 91.50           C  
ATOM   4432  NZ  LYS A 621     -16.703   3.146  10.648  1.00 91.50           N  
ATOM   4433  N   TYR A 622     -20.781   8.148   6.449  1.00 93.94           N  
ATOM   4434  CA  TYR A 622     -21.641   9.312   6.273  1.00 93.94           C  
ATOM   4435  C   TYR A 622     -23.016   9.086   6.898  1.00 93.94           C  
ATOM   4436  CB  TYR A 622     -21.797   9.648   4.785  1.00 93.94           C  
ATOM   4437  O   TYR A 622     -23.531   9.945   7.613  1.00 93.94           O  
ATOM   4438  CG  TYR A 622     -22.609  10.883   4.520  1.00 93.94           C  
ATOM   4439  CD1 TYR A 622     -23.953  10.797   4.156  1.00 93.94           C  
ATOM   4440  CD2 TYR A 622     -22.047  12.148   4.633  1.00 93.94           C  
ATOM   4441  CE1 TYR A 622     -24.719  11.938   3.908  1.00 93.94           C  
ATOM   4442  CE2 TYR A 622     -22.797  13.297   4.391  1.00 93.94           C  
ATOM   4443  OH  TYR A 622     -24.875  14.312   3.787  1.00 93.94           O  
ATOM   4444  CZ  TYR A 622     -24.125  13.180   4.031  1.00 93.94           C  
ATOM   4445  N   ILE A 623     -23.625   7.980   6.734  1.00 95.31           N  
ATOM   4446  CA  ILE A 623     -24.922   7.617   7.297  1.00 95.31           C  
ATOM   4447  C   ILE A 623     -24.797   7.426   8.805  1.00 95.31           C  
ATOM   4448  CB  ILE A 623     -25.484   6.340   6.641  1.00 95.31           C  
ATOM   4449  O   ILE A 623     -25.672   7.844   9.570  1.00 95.31           O  
ATOM   4450  CG1 ILE A 623     -25.781   6.586   5.156  1.00 95.31           C  
ATOM   4451  CG2 ILE A 623     -26.734   5.859   7.379  1.00 95.31           C  
ATOM   4452  CD1 ILE A 623     -26.156   5.328   4.383  1.00 95.31           C  
ATOM   4453  N   GLU A 624     -23.641   6.922   9.305  1.00 89.94           N  
ATOM   4454  CA  GLU A 624     -23.406   6.703  10.727  1.00 89.94           C  
ATOM   4455  C   GLU A 624     -23.234   8.023  11.469  1.00 89.94           C  
ATOM   4456  CB  GLU A 624     -22.156   5.832  10.938  1.00 89.94           C  
ATOM   4457  O   GLU A 624     -23.453   8.094  12.688  1.00 89.94           O  
ATOM   4458  CG  GLU A 624     -22.359   4.371  10.562  1.00 89.94           C  
ATOM   4459  CD  GLU A 624     -21.094   3.545  10.648  1.00 89.94           C  
ATOM   4460  OE1 GLU A 624     -21.172   2.297  10.609  1.00 89.94           O  
ATOM   4461  OE2 GLU A 624     -20.000   4.152  10.758  1.00 89.94           O  
ATOM   4462  N   ASP A 625     -22.922   9.016  10.727  1.00 88.56           N  
ATOM   4463  CA  ASP A 625     -22.766  10.344  11.312  1.00 88.56           C  
ATOM   4464  C   ASP A 625     -24.125  11.031  11.469  1.00 88.56           C  
ATOM   4465  CB  ASP A 625     -21.844  11.211  10.453  1.00 88.56           C  
ATOM   4466  O   ASP A 625     -24.188  12.219  11.789  1.00 88.56           O  
ATOM   4467  CG  ASP A 625     -20.375  10.898  10.672  1.00 88.56           C  
ATOM   4468  OD1 ASP A 625     -20.047  10.109  11.586  1.00 88.56           O  
ATOM   4469  OD2 ASP A 625     -19.531  11.453   9.930  1.00 88.56           O  
ATOM   4470  N   GLY A 626     -25.203  10.336  11.141  1.00 91.38           N  
ATOM   4471  CA  GLY A 626     -26.531  10.852  11.438  1.00 91.38           C  
ATOM   4472  C   GLY A 626     -27.328  11.188  10.195  1.00 91.38           C  
ATOM   4473  O   GLY A 626     -28.469  11.641  10.289  1.00 91.38           O  
ATOM   4474  N   HIS A 627     -26.906  10.898   9.047  1.00 94.88           N  
ATOM   4475  CA  HIS A 627     -27.594  11.203   7.805  1.00 94.88           C  
ATOM   4476  C   HIS A 627     -28.484  10.039   7.363  1.00 94.88           C  
ATOM   4477  CB  HIS A 627     -26.594  11.547   6.699  1.00 94.88           C  
ATOM   4478  O   HIS A 627     -28.188   8.883   7.672  1.00 94.88           O  
ATOM   4479  CG  HIS A 627     -25.797  12.781   6.984  1.00 94.88           C  
ATOM   4480  CD2 HIS A 627     -25.969  14.062   6.594  1.00 94.88           C  
ATOM   4481  ND1 HIS A 627     -24.656  12.758   7.762  1.00 94.88           N  
ATOM   4482  CE1 HIS A 627     -24.156  13.984   7.836  1.00 94.88           C  
ATOM   4483  NE2 HIS A 627     -24.938  14.797   7.133  1.00 94.88           N  
ATOM   4484  N   HIS A 628     -29.531  10.297   6.746  1.00 96.50           N  
ATOM   4485  CA  HIS A 628     -30.469   9.336   6.172  1.00 96.50           C  
ATOM   4486  C   HIS A 628     -30.938   8.328   7.215  1.00 96.50           C  
ATOM   4487  CB  HIS A 628     -29.828   8.602   4.988  1.00 96.50           C  
ATOM   4488  O   HIS A 628     -31.047   7.133   6.930  1.00 96.50           O  
ATOM   4489  CG  HIS A 628     -29.344   9.523   3.914  1.00 96.50           C  
ATOM   4490  CD2 HIS A 628     -28.109   9.656   3.357  1.00 96.50           C  
ATOM   4491  ND1 HIS A 628     -30.156  10.445   3.289  1.00 96.50           N  
ATOM   4492  CE1 HIS A 628     -29.438  11.109   2.391  1.00 96.50           C  
ATOM   4493  NE2 HIS A 628     -28.203  10.648   2.412  1.00 96.50           N  
ATOM   4494  N   GLY A 629     -31.141   8.688   8.477  1.00 94.25           N  
ATOM   4495  CA  GLY A 629     -31.703   7.840   9.523  1.00 94.25           C  
ATOM   4496  C   GLY A 629     -30.656   7.375  10.531  1.00 94.25           C  
ATOM   4497  O   GLY A 629     -31.000   6.852  11.586  1.00 94.25           O  
ATOM   4498  N   GLY A 630     -29.375   7.406  10.188  1.00 92.88           N  
ATOM   4499  CA  GLY A 630     -28.312   7.098  11.117  1.00 92.88           C  
ATOM   4500  C   GLY A 630     -28.156   5.613  11.391  1.00 92.88           C  
ATOM   4501  O   GLY A 630     -28.703   4.785  10.656  1.00 92.88           O  
ATOM   4502  N   LYS A 631     -27.422   5.266  12.430  1.00 88.62           N  
ATOM   4503  CA  LYS A 631     -27.109   3.887  12.797  1.00 88.62           C  
ATOM   4504  C   LYS A 631     -28.375   3.086  13.062  1.00 88.62           C  
ATOM   4505  CB  LYS A 631     -26.188   3.852  14.023  1.00 88.62           C  
ATOM   4506  O   LYS A 631     -29.297   3.568  13.734  1.00 88.62           O  
ATOM   4507  CG  LYS A 631     -24.766   4.305  13.750  1.00 88.62           C  
ATOM   4508  CD  LYS A 631     -23.891   4.145  14.977  1.00 88.62           C  
ATOM   4509  CE  LYS A 631     -22.469   4.633  14.719  1.00 88.62           C  
ATOM   4510  NZ  LYS A 631     -21.594   4.500  15.930  1.00 88.62           N  
ATOM   4511  N   GLY A 632     -28.500   1.912  12.438  1.00 86.06           N  
ATOM   4512  CA  GLY A 632     -29.609   1.006  12.680  1.00 86.06           C  
ATOM   4513  C   GLY A 632     -30.734   1.165  11.680  1.00 86.06           C  
ATOM   4514  O   GLY A 632     -31.672   0.361  11.656  1.00 86.06           O  
ATOM   4515  N   SER A 633     -30.672   2.227  10.852  1.00 92.38           N  
ATOM   4516  CA  SER A 633     -31.688   2.471   9.844  1.00 92.38           C  
ATOM   4517  C   SER A 633     -31.562   1.495   8.680  1.00 92.38           C  
ATOM   4518  CB  SER A 633     -31.609   3.908   9.328  1.00 92.38           C  
ATOM   4519  O   SER A 633     -30.562   0.779   8.570  1.00 92.38           O  
ATOM   4520  OG  SER A 633     -30.422   4.098   8.570  1.00 92.38           O  
ATOM   4521  N   GLU A 634     -32.625   1.442   7.812  1.00 93.75           N  
ATOM   4522  CA  GLU A 634     -32.594   0.591   6.629  1.00 93.75           C  
ATOM   4523  C   GLU A 634     -31.500   1.049   5.660  1.00 93.75           C  
ATOM   4524  CB  GLU A 634     -33.938   0.576   5.922  1.00 93.75           C  
ATOM   4525  O   GLU A 634     -30.844   0.225   5.016  1.00 93.75           O  
ATOM   4526  CG  GLU A 634     -35.031  -0.169   6.688  1.00 93.75           C  
ATOM   4527  CD  GLU A 634     -34.656  -1.616   6.980  1.00 93.75           C  
ATOM   4528  OE1 GLU A 634     -34.781  -2.043   8.156  1.00 93.75           O  
ATOM   4529  OE2 GLU A 634     -34.281  -2.330   6.031  1.00 93.75           O  
ATOM   4530  N   ALA A 635     -31.344   2.312   5.598  1.00 96.38           N  
ATOM   4531  CA  ALA A 635     -30.281   2.855   4.770  1.00 96.38           C  
ATOM   4532  C   ALA A 635     -28.906   2.410   5.281  1.00 96.38           C  
ATOM   4533  CB  ALA A 635     -30.359   4.379   4.730  1.00 96.38           C  
ATOM   4534  O   ALA A 635     -28.016   2.088   4.492  1.00 96.38           O  
ATOM   4535  N   HIS A 636     -28.797   2.428   6.578  1.00 94.06           N  
ATOM   4536  CA  HIS A 636     -27.547   2.002   7.211  1.00 94.06           C  
ATOM   4537  C   HIS A 636     -27.250   0.537   6.906  1.00 94.06           C  
ATOM   4538  CB  HIS A 636     -27.609   2.219   8.727  1.00 94.06           C  
ATOM   4539  O   HIS A 636     -26.109   0.188   6.559  1.00 94.06           O  
ATOM   4540  CG  HIS A 636     -26.359   1.810   9.438  1.00 94.06           C  
ATOM   4541  CD2 HIS A 636     -25.062   2.037   9.156  1.00 94.06           C  
ATOM   4542  ND1 HIS A 636     -26.375   1.067  10.602  1.00 94.06           N  
ATOM   4543  CE1 HIS A 636     -25.141   0.857  11.000  1.00 94.06           C  
ATOM   4544  NE2 HIS A 636     -24.312   1.436  10.148  1.00 94.06           N  
ATOM   4545  N   LYS A 637     -28.156  -0.291   6.965  1.00 92.25           N  
ATOM   4546  CA  LYS A 637     -27.984  -1.709   6.660  1.00 92.25           C  
ATOM   4547  C   LYS A 637     -27.562  -1.912   5.207  1.00 92.25           C  
ATOM   4548  CB  LYS A 637     -29.266  -2.482   6.949  1.00 92.25           C  
ATOM   4549  O   LYS A 637     -26.703  -2.740   4.914  1.00 92.25           O  
ATOM   4550  CG  LYS A 637     -29.609  -2.578   8.430  1.00 92.25           C  
ATOM   4551  CD  LYS A 637     -30.891  -3.381   8.656  1.00 92.25           C  
ATOM   4552  CE  LYS A 637     -31.250  -3.455  10.133  1.00 92.25           C  
ATOM   4553  NZ  LYS A 637     -32.562  -4.160  10.352  1.00 92.25           N  
ATOM   4554  N   ALA A 638     -28.219  -1.156   4.301  1.00 95.31           N  
ATOM   4555  CA  ALA A 638     -27.844  -1.228   2.891  1.00 95.31           C  
ATOM   4556  C   ALA A 638     -26.391  -0.764   2.680  1.00 95.31           C  
ATOM   4557  CB  ALA A 638     -28.797  -0.391   2.041  1.00 95.31           C  
ATOM   4558  O   ALA A 638     -25.656  -1.365   1.904  1.00 95.31           O  
ATOM   4559  N   ALA A 639     -26.047   0.287   3.348  1.00 95.88           N  
ATOM   4560  CA  ALA A 639     -24.688   0.810   3.225  1.00 95.88           C  
ATOM   4561  C   ALA A 639     -23.672  -0.184   3.770  1.00 95.88           C  
ATOM   4562  CB  ALA A 639     -24.562   2.146   3.951  1.00 95.88           C  
ATOM   4563  O   ALA A 639     -22.547  -0.284   3.252  1.00 95.88           O  
ATOM   4564  N   VAL A 640     -24.047  -0.926   4.832  1.00 93.62           N  
ATOM   4565  CA  VAL A 640     -23.188  -1.953   5.395  1.00 93.62           C  
ATOM   4566  C   VAL A 640     -22.938  -3.053   4.363  1.00 93.62           C  
ATOM   4567  CB  VAL A 640     -23.781  -2.555   6.688  1.00 93.62           C  
ATOM   4568  O   VAL A 640     -21.812  -3.531   4.203  1.00 93.62           O  
ATOM   4569  CG1 VAL A 640     -22.969  -3.770   7.141  1.00 93.62           C  
ATOM   4570  CG2 VAL A 640     -23.828  -1.500   7.793  1.00 93.62           C  
ATOM   4571  N   THR A 641     -24.000  -3.389   3.645  1.00 94.12           N  
ATOM   4572  CA  THR A 641     -23.844  -4.371   2.574  1.00 94.12           C  
ATOM   4573  C   THR A 641     -22.875  -3.877   1.515  1.00 94.12           C  
ATOM   4574  CB  THR A 641     -25.203  -4.684   1.918  1.00 94.12           C  
ATOM   4575  O   THR A 641     -21.969  -4.613   1.096  1.00 94.12           O  
ATOM   4576  CG2 THR A 641     -25.047  -5.695   0.786  1.00 94.12           C  
ATOM   4577  OG1 THR A 641     -26.094  -5.223   2.904  1.00 94.12           O  
ATOM   4578  N   GLY A 642     -23.047  -2.641   1.058  1.00 95.62           N  
ATOM   4579  CA  GLY A 642     -22.109  -2.057   0.116  1.00 95.62           C  
ATOM   4580  C   GLY A 642     -20.672  -2.076   0.617  1.00 95.62           C  
ATOM   4581  O   GLY A 642     -19.750  -2.424  -0.128  1.00 95.62           O  
ATOM   4582  N   ASP A 643     -20.438  -1.724   1.822  1.00 94.31           N  
ATOM   4583  CA  ASP A 643     -19.109  -1.722   2.434  1.00 94.31           C  
ATOM   4584  C   ASP A 643     -18.516  -3.127   2.459  1.00 94.31           C  
ATOM   4585  CB  ASP A 643     -19.172  -1.151   3.852  1.00 94.31           C  
ATOM   4586  O   ASP A 643     -17.312  -3.305   2.227  1.00 94.31           O  
ATOM   4587  CG  ASP A 643     -17.812  -1.068   4.520  1.00 94.31           C  
ATOM   4588  OD1 ASP A 643     -16.875  -0.522   3.914  1.00 94.31           O  
ATOM   4589  OD2 ASP A 643     -17.688  -1.558   5.664  1.00 94.31           O  
ATOM   4590  N   THR A 644     -19.375  -4.172   2.686  1.00 93.12           N  
ATOM   4591  CA  THR A 644     -18.875  -5.539   2.744  1.00 93.12           C  
ATOM   4592  C   THR A 644     -18.391  -6.000   1.369  1.00 93.12           C  
ATOM   4593  CB  THR A 644     -19.953  -6.508   3.270  1.00 93.12           C  
ATOM   4594  O   THR A 644     -17.500  -6.852   1.267  1.00 93.12           O  
ATOM   4595  CG2 THR A 644     -20.328  -6.168   4.707  1.00 93.12           C  
ATOM   4596  OG1 THR A 644     -21.109  -6.414   2.438  1.00 93.12           O  
ATOM   4597  N   VAL A 645     -19.016  -5.414   0.356  1.00 94.44           N  
ATOM   4598  CA  VAL A 645     -18.516  -5.637  -0.998  1.00 94.44           C  
ATOM   4599  C   VAL A 645     -17.250  -4.809  -1.223  1.00 94.44           C  
ATOM   4600  CB  VAL A 645     -19.578  -5.281  -2.061  1.00 94.44           C  
ATOM   4601  O   VAL A 645     -16.266  -5.301  -1.792  1.00 94.44           O  
ATOM   4602  CG1 VAL A 645     -18.984  -5.359  -3.467  1.00 94.44           C  
ATOM   4603  CG2 VAL A 645     -20.781  -6.203  -1.933  1.00 94.44           C  
ATOM   4604  N   GLY A 646     -17.234  -3.604  -0.789  1.00 95.38           N  
ATOM   4605  CA  GLY A 646     -16.156  -2.639  -0.997  1.00 95.38           C  
ATOM   4606  C   GLY A 646     -14.883  -2.992  -0.254  1.00 95.38           C  
ATOM   4607  O   GLY A 646     -13.789  -2.660  -0.703  1.00 95.38           O  
ATOM   4608  N   ASP A 647     -14.938  -3.764   0.826  1.00 93.19           N  
ATOM   4609  CA  ASP A 647     -13.773  -4.047   1.661  1.00 93.19           C  
ATOM   4610  C   ASP A 647     -12.773  -4.934   0.926  1.00 93.19           C  
ATOM   4611  CB  ASP A 647     -14.203  -4.711   2.973  1.00 93.19           C  
ATOM   4612  O   ASP A 647     -11.602  -4.570   0.778  1.00 93.19           O  
ATOM   4613  CG  ASP A 647     -14.664  -3.711   4.020  1.00 93.19           C  
ATOM   4614  OD1 ASP A 647     -14.477  -2.490   3.820  1.00 93.19           O  
ATOM   4615  OD2 ASP A 647     -15.211  -4.148   5.055  1.00 93.19           O  
ATOM   4616  N   PRO A 648     -13.242  -6.062   0.440  1.00 95.38           N  
ATOM   4617  CA  PRO A 648     -12.250  -6.836  -0.316  1.00 95.38           C  
ATOM   4618  C   PRO A 648     -11.789  -6.125  -1.584  1.00 95.38           C  
ATOM   4619  CB  PRO A 648     -13.000  -8.125  -0.658  1.00 95.38           C  
ATOM   4620  O   PRO A 648     -10.680  -6.367  -2.062  1.00 95.38           O  
ATOM   4621  CG  PRO A 648     -14.453  -7.781  -0.503  1.00 95.38           C  
ATOM   4622  CD  PRO A 648     -14.570  -6.688   0.521  1.00 95.38           C  
ATOM   4623  N   TYR A 649     -12.617  -5.273  -2.080  1.00 94.75           N  
ATOM   4624  CA  TYR A 649     -12.398  -4.480  -3.283  1.00 94.75           C  
ATOM   4625  C   TYR A 649     -11.281  -3.467  -3.068  1.00 94.75           C  
ATOM   4626  CB  TYR A 649     -13.680  -3.762  -3.697  1.00 94.75           C  
ATOM   4627  O   TYR A 649     -10.336  -3.393  -3.863  1.00 94.75           O  
ATOM   4628  CG  TYR A 649     -13.742  -3.424  -5.168  1.00 94.75           C  
ATOM   4629  CD1 TYR A 649     -13.562  -2.115  -5.609  1.00 94.75           C  
ATOM   4630  CD2 TYR A 649     -13.977  -4.414  -6.117  1.00 94.75           C  
ATOM   4631  CE1 TYR A 649     -13.625  -1.801  -6.965  1.00 94.75           C  
ATOM   4632  CE2 TYR A 649     -14.039  -4.109  -7.473  1.00 94.75           C  
ATOM   4633  OH  TYR A 649     -13.914  -2.496  -9.227  1.00 94.75           O  
ATOM   4634  CZ  TYR A 649     -13.859  -2.803  -7.887  1.00 94.75           C  
ATOM   4635  N   LYS A 650     -11.242  -2.699  -2.029  1.00 93.88           N  
ATOM   4636  CA  LYS A 650     -10.328  -1.581  -1.817  1.00 93.88           C  
ATOM   4637  C   LYS A 650      -9.133  -2.004  -0.966  1.00 93.88           C  
ATOM   4638  CB  LYS A 650     -11.055  -0.409  -1.156  1.00 93.88           C  
ATOM   4639  O   LYS A 650      -8.070  -1.385  -1.031  1.00 93.88           O  
ATOM   4640  CG  LYS A 650     -11.477  -0.672   0.283  1.00 93.88           C  
ATOM   4641  CD  LYS A 650     -12.180   0.535   0.891  1.00 93.88           C  
ATOM   4642  CE  LYS A 650     -12.664   0.247   2.305  1.00 93.88           C  
ATOM   4643  NZ  LYS A 650     -12.734   1.490   3.129  1.00 93.88           N  
ATOM   4644  N   ASP A 651      -9.156  -3.094  -0.135  1.00 92.19           N  
ATOM   4645  CA  ASP A 651      -8.109  -3.369   0.847  1.00 92.19           C  
ATOM   4646  C   ASP A 651      -7.426  -4.703   0.562  1.00 92.19           C  
ATOM   4647  CB  ASP A 651      -8.695  -3.367   2.262  1.00 92.19           C  
ATOM   4648  O   ASP A 651      -6.520  -5.109   1.293  1.00 92.19           O  
ATOM   4649  CG  ASP A 651      -9.109  -1.983   2.730  1.00 92.19           C  
ATOM   4650  OD1 ASP A 651      -8.500  -0.983   2.297  1.00 92.19           O  
ATOM   4651  OD2 ASP A 651     -10.055  -1.893   3.541  1.00 92.19           O  
ATOM   4652  N   THR A 652      -7.953  -5.465  -0.407  1.00 95.31           N  
ATOM   4653  CA  THR A 652      -7.312  -6.738  -0.714  1.00 95.31           C  
ATOM   4654  C   THR A 652      -6.945  -6.812  -2.193  1.00 95.31           C  
ATOM   4655  CB  THR A 652      -8.227  -7.922  -0.348  1.00 95.31           C  
ATOM   4656  O   THR A 652      -5.766  -6.742  -2.549  1.00 95.31           O  
ATOM   4657  CG2 THR A 652      -7.543  -9.258  -0.651  1.00 95.31           C  
ATOM   4658  OG1 THR A 652      -8.531  -7.867   1.050  1.00 95.31           O  
ATOM   4659  N   ALA A 653      -7.938  -6.816  -3.074  1.00 96.75           N  
ATOM   4660  CA  ALA A 653      -7.723  -7.047  -4.500  1.00 96.75           C  
ATOM   4661  C   ALA A 653      -7.086  -5.828  -5.164  1.00 96.75           C  
ATOM   4662  CB  ALA A 653      -9.039  -7.398  -5.188  1.00 96.75           C  
ATOM   4663  O   ALA A 653      -6.066  -5.949  -5.852  1.00 96.75           O  
ATOM   4664  N   GLY A 654      -7.617  -4.668  -4.953  1.00 96.00           N  
ATOM   4665  CA  GLY A 654      -7.156  -3.453  -5.602  1.00 96.00           C  
ATOM   4666  C   GLY A 654      -5.691  -3.158  -5.348  1.00 96.00           C  
ATOM   4667  O   GLY A 654      -4.879  -3.156  -6.273  1.00 96.00           O  
ATOM   4668  N   PRO A 655      -5.375  -2.977  -4.086  1.00 94.75           N  
ATOM   4669  CA  PRO A 655      -3.982  -2.652  -3.766  1.00 94.75           C  
ATOM   4670  C   PRO A 655      -3.008  -3.744  -4.207  1.00 94.75           C  
ATOM   4671  CB  PRO A 655      -3.992  -2.512  -2.242  1.00 94.75           C  
ATOM   4672  O   PRO A 655      -1.857  -3.451  -4.539  1.00 94.75           O  
ATOM   4673  CG  PRO A 655      -5.383  -2.072  -1.909  1.00 94.75           C  
ATOM   4674  CD  PRO A 655      -6.336  -2.773  -2.832  1.00 94.75           C  
ATOM   4675  N   ALA A 656      -3.387  -5.066  -4.199  1.00 96.25           N  
ATOM   4676  CA  ALA A 656      -2.502  -6.188  -4.520  1.00 96.25           C  
ATOM   4677  C   ALA A 656      -2.150  -6.199  -6.004  1.00 96.25           C  
ATOM   4678  CB  ALA A 656      -3.150  -7.508  -4.117  1.00 96.25           C  
ATOM   4679  O   ALA A 656      -1.181  -6.844  -6.414  1.00 96.25           O  
ATOM   4680  N   VAL A 657      -2.957  -5.434  -6.773  1.00 96.94           N  
ATOM   4681  CA  VAL A 657      -2.672  -5.328  -8.203  1.00 96.94           C  
ATOM   4682  C   VAL A 657      -1.383  -4.539  -8.414  1.00 96.94           C  
ATOM   4683  CB  VAL A 657      -3.838  -4.664  -8.969  1.00 96.94           C  
ATOM   4684  O   VAL A 657      -0.650  -4.781  -9.375  1.00 96.94           O  
ATOM   4685  CG1 VAL A 657      -3.432  -4.352 -10.406  1.00 96.94           C  
ATOM   4686  CG2 VAL A 657      -5.074  -5.562  -8.938  1.00 96.94           C  
ATOM   4687  N   ASN A 658      -1.183  -3.641  -7.508  1.00 94.94           N  
ATOM   4688  CA  ASN A 658       0.036  -2.842  -7.590  1.00 94.94           C  
ATOM   4689  C   ASN A 658       1.284  -3.721  -7.586  1.00 94.94           C  
ATOM   4690  CB  ASN A 658       0.094  -1.831  -6.445  1.00 94.94           C  
ATOM   4691  O   ASN A 658       2.088  -3.668  -8.516  1.00 94.94           O  
ATOM   4692  CG  ASN A 658       1.253  -0.864  -6.578  1.00 94.94           C  
ATOM   4693  ND2 ASN A 658       1.873  -0.524  -5.453  1.00 94.94           N  
ATOM   4694  OD1 ASN A 658       1.589  -0.425  -7.680  1.00 94.94           O  
ATOM   4695  N   PRO A 659       1.546  -4.449  -6.535  1.00 95.81           N  
ATOM   4696  CA  PRO A 659       2.725  -5.316  -6.617  1.00 95.81           C  
ATOM   4697  C   PRO A 659       2.658  -6.297  -7.781  1.00 95.81           C  
ATOM   4698  CB  PRO A 659       2.709  -6.059  -5.277  1.00 95.81           C  
ATOM   4699  O   PRO A 659       3.693  -6.688  -8.328  1.00 95.81           O  
ATOM   4700  CG  PRO A 659       1.302  -5.934  -4.789  1.00 95.81           C  
ATOM   4701  CD  PRO A 659       0.747  -4.621  -5.262  1.00 95.81           C  
ATOM   4702  N   LEU A 660       1.533  -6.727  -8.203  1.00 97.00           N  
ATOM   4703  CA  LEU A 660       1.380  -7.621  -9.344  1.00 97.00           C  
ATOM   4704  C   LEU A 660       1.999  -7.012 -10.602  1.00 97.00           C  
ATOM   4705  CB  LEU A 660      -0.099  -7.930  -9.594  1.00 97.00           C  
ATOM   4706  O   LEU A 660       2.797  -7.660 -11.281  1.00 97.00           O  
ATOM   4707  CG  LEU A 660      -0.418  -8.797 -10.812  1.00 97.00           C  
ATOM   4708  CD1 LEU A 660      -1.548  -9.766 -10.492  1.00 97.00           C  
ATOM   4709  CD2 LEU A 660      -0.783  -7.922 -12.008  1.00 97.00           C  
ATOM   4710  N   ILE A 661       1.647  -5.789 -10.906  1.00 95.62           N  
ATOM   4711  CA  ILE A 661       2.154  -5.082 -12.070  1.00 95.62           C  
ATOM   4712  C   ILE A 661       3.680  -5.027 -12.023  1.00 95.62           C  
ATOM   4713  CB  ILE A 661       1.572  -3.652 -12.164  1.00 95.62           C  
ATOM   4714  O   ILE A 661       4.352  -5.309 -13.023  1.00 95.62           O  
ATOM   4715  CG1 ILE A 661       0.073  -3.707 -12.477  1.00 95.62           C  
ATOM   4716  CG2 ILE A 661       2.322  -2.830 -13.219  1.00 95.62           C  
ATOM   4717  CD1 ILE A 661      -0.640  -2.369 -12.320  1.00 95.62           C  
ATOM   4718  N   LYS A 662       4.238  -4.859 -10.922  1.00 94.31           N  
ATOM   4719  CA  LYS A 662       5.680  -4.676 -10.789  1.00 94.31           C  
ATOM   4720  C   LYS A 662       6.414  -6.012 -10.875  1.00 94.31           C  
ATOM   4721  CB  LYS A 662       6.012  -3.982  -9.469  1.00 94.31           C  
ATOM   4722  O   LYS A 662       7.473  -6.102 -11.508  1.00 94.31           O  
ATOM   4723  CG  LYS A 662       5.605  -2.518  -9.422  1.00 94.31           C  
ATOM   4724  CD  LYS A 662       5.922  -1.893  -8.062  1.00 94.31           C  
ATOM   4725  CE  LYS A 662       4.816  -2.156  -7.051  1.00 94.31           C  
ATOM   4726  NZ  LYS A 662       4.957  -1.288  -5.844  1.00 94.31           N  
ATOM   4727  N   ILE A 663       5.883  -6.988 -10.250  1.00 96.00           N  
ATOM   4728  CA  ILE A 663       6.527  -8.297 -10.242  1.00 96.00           C  
ATOM   4729  C   ILE A 663       6.598  -8.852 -11.664  1.00 96.00           C  
ATOM   4730  CB  ILE A 663       5.781  -9.281  -9.312  1.00 96.00           C  
ATOM   4731  O   ILE A 663       7.633  -9.367 -12.078  1.00 96.00           O  
ATOM   4732  CG1 ILE A 663       6.004  -8.914  -7.844  1.00 96.00           C  
ATOM   4733  CG2 ILE A 663       6.230 -10.727  -9.586  1.00 96.00           C  
ATOM   4734  CD1 ILE A 663       5.160  -9.719  -6.867  1.00 96.00           C  
ATOM   4735  N   ILE A 664       5.508  -8.672 -12.336  1.00 97.25           N  
ATOM   4736  CA  ILE A 664       5.484  -9.172 -13.711  1.00 97.25           C  
ATOM   4737  C   ILE A 664       6.590  -8.508 -14.523  1.00 97.25           C  
ATOM   4738  CB  ILE A 664       4.109  -8.938 -14.375  1.00 97.25           C  
ATOM   4739  O   ILE A 664       7.316  -9.180 -15.258  1.00 97.25           O  
ATOM   4740  CG1 ILE A 664       3.070  -9.914 -13.820  1.00 97.25           C  
ATOM   4741  CG2 ILE A 664       4.223  -9.055 -15.898  1.00 97.25           C  
ATOM   4742  CD1 ILE A 664       1.663  -9.695 -14.359  1.00 97.25           C  
ATOM   4743  N   ASN A 665       6.777  -7.258 -14.344  1.00 95.50           N  
ATOM   4744  CA  ASN A 665       7.805  -6.523 -15.078  1.00 95.50           C  
ATOM   4745  C   ASN A 665       9.211  -6.926 -14.633  1.00 95.50           C  
ATOM   4746  CB  ASN A 665       7.609  -5.016 -14.906  1.00 95.50           C  
ATOM   4747  O   ASN A 665      10.094  -7.137 -15.461  1.00 95.50           O  
ATOM   4748  CG  ASN A 665       6.488  -4.469 -15.773  1.00 95.50           C  
ATOM   4749  ND2 ASN A 665       5.285  -4.406 -15.219  1.00 95.50           N  
ATOM   4750  OD1 ASN A 665       6.707  -4.109 -16.938  1.00 95.50           O  
ATOM   4751  N   ILE A 666       9.352  -7.086 -13.398  1.00 95.56           N  
ATOM   4752  CA  ILE A 666      10.664  -7.410 -12.844  1.00 95.56           C  
ATOM   4753  C   ILE A 666      11.062  -8.828 -13.258  1.00 95.56           C  
ATOM   4754  CB  ILE A 666      10.672  -7.277 -11.305  1.00 95.56           C  
ATOM   4755  O   ILE A 666      12.195  -9.055 -13.680  1.00 95.56           O  
ATOM   4756  CG1 ILE A 666      10.570  -5.805 -10.898  1.00 95.56           C  
ATOM   4757  CG2 ILE A 666      11.938  -7.918 -10.719  1.00 95.56           C  
ATOM   4758  CD1 ILE A 666      10.305  -5.594  -9.414  1.00 95.56           C  
ATOM   4759  N   VAL A 667      10.148  -9.742 -13.141  1.00 96.75           N  
ATOM   4760  CA  VAL A 667      10.438 -11.117 -13.539  1.00 96.75           C  
ATOM   4761  C   VAL A 667      10.781 -11.172 -15.023  1.00 96.75           C  
ATOM   4762  CB  VAL A 667       9.250 -12.062 -13.234  1.00 96.75           C  
ATOM   4763  O   VAL A 667      11.719 -11.859 -15.430  1.00 96.75           O  
ATOM   4764  CG1 VAL A 667       9.461 -13.422 -13.883  1.00 96.75           C  
ATOM   4765  CG2 VAL A 667       9.055 -12.211 -11.727  1.00 96.75           C  
ATOM   4766  N   ALA A 668      10.039 -10.422 -15.812  1.00 96.94           N  
ATOM   4767  CA  ALA A 668      10.328 -10.359 -17.250  1.00 96.94           C  
ATOM   4768  C   ALA A 668      11.758  -9.875 -17.484  1.00 96.94           C  
ATOM   4769  CB  ALA A 668       9.336  -9.445 -17.953  1.00 96.94           C  
ATOM   4770  O   ALA A 668      12.469 -10.430 -18.344  1.00 96.94           O  
ATOM   4771  N   LEU A 669      12.164  -8.969 -16.719  1.00 94.69           N  
ATOM   4772  CA  LEU A 669      13.516  -8.438 -16.859  1.00 94.69           C  
ATOM   4773  C   LEU A 669      14.547  -9.461 -16.391  1.00 94.69           C  
ATOM   4774  CB  LEU A 669      13.664  -7.145 -16.047  1.00 94.69           C  
ATOM   4775  O   LEU A 669      15.594  -9.625 -17.031  1.00 94.69           O  
ATOM   4776  CG  LEU A 669      13.062  -5.883 -16.656  1.00 94.69           C  
ATOM   4777  CD1 LEU A 669      13.031  -4.750 -15.641  1.00 94.69           C  
ATOM   4778  CD2 LEU A 669      13.836  -5.473 -17.906  1.00 94.69           C  
ATOM   4779  N   LEU A 670      14.297 -10.164 -15.383  1.00 94.75           N  
ATOM   4780  CA  LEU A 670      15.242 -11.117 -14.797  1.00 94.75           C  
ATOM   4781  C   LEU A 670      15.430 -12.320 -15.711  1.00 94.75           C  
ATOM   4782  CB  LEU A 670      14.758 -11.578 -13.422  1.00 94.75           C  
ATOM   4783  O   LEU A 670      16.516 -12.922 -15.742  1.00 94.75           O  
ATOM   4784  CG  LEU A 670      14.953 -10.586 -12.273  1.00 94.75           C  
ATOM   4785  CD1 LEU A 670      14.273 -11.102 -11.008  1.00 94.75           C  
ATOM   4786  CD2 LEU A 670      16.438 -10.336 -12.023  1.00 94.75           C  
ATOM   4787  N   ILE A 671      14.414 -12.617 -16.500  1.00 95.50           N  
ATOM   4788  CA  ILE A 671      14.516 -13.867 -17.234  1.00 95.50           C  
ATOM   4789  C   ILE A 671      14.984 -13.586 -18.656  1.00 95.50           C  
ATOM   4790  CB  ILE A 671      13.164 -14.617 -17.250  1.00 95.50           C  
ATOM   4791  O   ILE A 671      15.016 -14.492 -19.500  1.00 95.50           O  
ATOM   4792  CG1 ILE A 671      12.109 -13.797 -18.000  1.00 95.50           C  
ATOM   4793  CG2 ILE A 671      12.703 -14.938 -15.828  1.00 95.50           C  
ATOM   4794  CD1 ILE A 671      10.844 -14.578 -18.344  1.00 95.50           C  
ATOM   4795  N   VAL A 672      15.312 -12.398 -18.969  1.00 94.44           N  
ATOM   4796  CA  VAL A 672      15.773 -12.047 -20.312  1.00 94.44           C  
ATOM   4797  C   VAL A 672      16.906 -12.977 -20.734  1.00 94.44           C  
ATOM   4798  CB  VAL A 672      16.234 -10.570 -20.375  1.00 94.44           C  
ATOM   4799  O   VAL A 672      16.906 -13.508 -21.844  1.00 94.44           O  
ATOM   4800  CG1 VAL A 672      17.047 -10.320 -21.641  1.00 94.44           C  
ATOM   4801  CG2 VAL A 672      15.031  -9.633 -20.328  1.00 94.44           C  
ATOM   4802  N   PRO A 673      17.828 -13.227 -19.828  1.00 91.94           N  
ATOM   4803  CA  PRO A 673      18.922 -14.109 -20.234  1.00 91.94           C  
ATOM   4804  C   PRO A 673      18.453 -15.531 -20.531  1.00 91.94           C  
ATOM   4805  CB  PRO A 673      19.859 -14.086 -19.016  1.00 91.94           C  
ATOM   4806  O   PRO A 673      19.188 -16.297 -21.188  1.00 91.94           O  
ATOM   4807  CG  PRO A 673      19.531 -12.805 -18.312  1.00 91.94           C  
ATOM   4808  CD  PRO A 673      18.062 -12.531 -18.469  1.00 91.94           C  
ATOM   4809  N   LEU A 674      17.281 -15.875 -20.141  1.00 92.81           N  
ATOM   4810  CA  LEU A 674      16.781 -17.234 -20.281  1.00 92.81           C  
ATOM   4811  C   LEU A 674      15.844 -17.359 -21.484  1.00 92.81           C  
ATOM   4812  CB  LEU A 674      16.062 -17.688 -19.000  1.00 92.81           C  
ATOM   4813  O   LEU A 674      15.367 -18.438 -21.797  1.00 92.81           O  
ATOM   4814  CG  LEU A 674      16.875 -17.578 -17.703  1.00 92.81           C  
ATOM   4815  CD1 LEU A 674      16.000 -17.984 -16.516  1.00 92.81           C  
ATOM   4816  CD2 LEU A 674      18.125 -18.453 -17.781  1.00 92.81           C  
ATOM   4817  N   LEU A 675      15.531 -16.266 -22.094  1.00 93.44           N  
ATOM   4818  CA  LEU A 675      14.562 -16.266 -23.188  1.00 93.44           C  
ATOM   4819  C   LEU A 675      15.172 -16.859 -24.453  1.00 93.44           C  
ATOM   4820  CB  LEU A 675      14.078 -14.844 -23.469  1.00 93.44           C  
ATOM   4821  O   LEU A 675      16.359 -16.672 -24.734  1.00 93.44           O  
ATOM   4822  CG  LEU A 675      13.227 -14.188 -22.375  1.00 93.44           C  
ATOM   4823  CD1 LEU A 675      12.898 -12.742 -22.766  1.00 93.44           C  
ATOM   4824  CD2 LEU A 675      11.953 -14.984 -22.141  1.00 93.44           C  
ATOM   4825  N   PRO A 676      14.375 -17.625 -25.172  1.00 86.00           N  
ATOM   4826  CA  PRO A 676      14.867 -18.234 -26.422  1.00 86.00           C  
ATOM   4827  C   PRO A 676      15.266 -17.203 -27.469  1.00 86.00           C  
ATOM   4828  CB  PRO A 676      13.680 -19.062 -26.891  1.00 86.00           C  
ATOM   4829  O   PRO A 676      14.617 -16.156 -27.578  1.00 86.00           O  
ATOM   4830  CG  PRO A 676      12.484 -18.438 -26.250  1.00 86.00           C  
ATOM   4831  CD  PRO A 676      12.930 -17.750 -25.000  1.00 86.00           C  
ATOM   4832  N   MET A 677      16.500 -17.328 -28.078  1.00 75.06           N  
ATOM   4833  CA  MET A 677      16.969 -16.484 -29.172  1.00 75.06           C  
ATOM   4834  C   MET A 677      16.219 -16.781 -30.453  1.00 75.06           C  
ATOM   4835  CB  MET A 677      18.484 -16.672 -29.375  1.00 75.06           C  
ATOM   4836  O   MET A 677      16.109 -17.953 -30.844  1.00 75.06           O  
ATOM   4837  CG  MET A 677      19.328 -16.094 -28.250  1.00 75.06           C  
ATOM   4838  SD  MET A 677      21.125 -16.078 -28.672  1.00 75.06           S  
ATOM   4839  CE  MET A 677      21.578 -14.461 -27.984  1.00 75.06           C  
ATOM   4840  N   THR A 678      15.039 -16.359 -30.609  1.00 61.06           N  
ATOM   4841  CA  THR A 678      14.414 -16.656 -31.891  1.00 61.06           C  
ATOM   4842  C   THR A 678      15.219 -16.031 -33.031  1.00 61.06           C  
ATOM   4843  CB  THR A 678      12.961 -16.141 -31.938  1.00 61.06           C  
ATOM   4844  O   THR A 678      15.867 -14.992 -32.844  1.00 61.06           O  
ATOM   4845  CG2 THR A 678      12.070 -16.938 -31.000  1.00 61.06           C  
ATOM   4846  OG1 THR A 678      12.938 -14.758 -31.547  1.00 61.06           O  
ATOM   4847  N   ALA A 679      15.875 -16.812 -33.969  1.00 46.75           N  
ATOM   4848  CA  ALA A 679      16.484 -16.547 -35.281  1.00 46.75           C  
ATOM   4849  C   ALA A 679      15.906 -15.281 -35.906  1.00 46.75           C  
ATOM   4850  CB  ALA A 679      16.312 -17.734 -36.219  1.00 46.75           C  
ATOM   4851  O   ALA A 679      14.695 -15.195 -36.125  1.00 46.75           O  
ATOM   4852  N   ALA A 680      15.906 -14.070 -35.250  1.00 47.00           N  
ATOM   4853  CA  ALA A 680      15.766 -12.727 -35.812  1.00 47.00           C  
ATOM   4854  C   ALA A 680      15.789 -12.758 -37.312  1.00 47.00           C  
ATOM   4855  CB  ALA A 680      16.875 -11.812 -35.281  1.00 47.00           C  
ATOM   4856  O   ALA A 680      16.625 -13.445 -37.938  1.00 47.00           O  
ATOM   4857  N   SER A 681      14.703 -12.992 -38.062  1.00 40.97           N  
ATOM   4858  CA  SER A 681      14.352 -12.359 -39.344  1.00 40.97           C  
ATOM   4859  C   SER A 681      15.305 -11.211 -39.656  1.00 40.97           C  
ATOM   4860  CB  SER A 681      12.914 -11.844 -39.312  1.00 40.97           C  
ATOM   4861  O   SER A 681      15.594 -10.375 -38.812  1.00 40.97           O  
ATOM   4862  OG  SER A 681      12.859 -10.562 -38.688  1.00 40.97           O  
ATOM   4863  N   THR A 682      16.656 -11.430 -39.875  1.00 34.53           N  
ATOM   4864  CA  THR A 682      17.609 -10.625 -40.625  1.00 34.53           C  
ATOM   4865  C   THR A 682      16.891  -9.469 -41.344  1.00 34.53           C  
ATOM   4866  CB  THR A 682      18.359 -11.477 -41.688  1.00 34.53           C  
ATOM   4867  O   THR A 682      16.078  -9.688 -42.219  1.00 34.53           O  
ATOM   4868  CG2 THR A 682      19.422 -12.344 -41.031  1.00 34.53           C  
ATOM   4869  OG1 THR A 682      17.422 -12.328 -42.344  1.00 34.53           O  
ATOM   4870  N   LYS A 683      16.297  -8.523 -40.688  1.00 34.59           N  
ATOM   4871  CA  LYS A 683      16.266  -7.301 -41.500  1.00 34.59           C  
ATOM   4872  C   LYS A 683      17.234  -6.258 -40.969  1.00 34.59           C  
ATOM   4873  CB  LYS A 683      14.844  -6.727 -41.531  1.00 34.59           C  
ATOM   4874  O   LYS A 683      17.328  -6.055 -39.750  1.00 34.59           O  
ATOM   4875  CG  LYS A 683      14.039  -7.145 -42.750  1.00 34.59           C  
ATOM   4876  CD  LYS A 683      12.688  -6.438 -42.812  1.00 34.59           C  
ATOM   4877  CE  LYS A 683      11.859  -6.898 -44.000  1.00 34.59           C  
ATOM   4878  NZ  LYS A 683      10.531  -6.215 -44.031  1.00 34.59           N  
ATOM   4879  N   PRO A 684      18.359  -5.871 -41.844  1.00 35.59           N  
ATOM   4880  CA  PRO A 684      19.469  -4.980 -41.469  1.00 35.59           C  
ATOM   4881  C   PRO A 684      18.984  -3.646 -40.906  1.00 35.59           C  
ATOM   4882  CB  PRO A 684      20.219  -4.777 -42.781  1.00 35.59           C  
ATOM   4883  O   PRO A 684      17.953  -3.133 -41.312  1.00 35.59           O  
ATOM   4884  CG  PRO A 684      19.281  -5.266 -43.844  1.00 35.59           C  
ATOM   4885  CD  PRO A 684      18.031  -5.758 -43.156  1.00 35.59           C  
ATOM   4886  N   ALA A 685      19.359  -3.398 -39.656  1.00 34.00           N  
ATOM   4887  CA  ALA A 685      19.609  -2.238 -38.781  1.00 34.00           C  
ATOM   4888  C   ALA A 685      19.688  -0.958 -39.625  1.00 34.00           C  
ATOM   4889  CB  ALA A 685      20.891  -2.436 -38.000  1.00 34.00           C  
ATOM   4890  O   ALA A 685      20.469  -0.881 -40.594  1.00 34.00           O  
ATOM   4891  N   VAL A 686      18.641  -0.310 -40.062  1.00 34.72           N  
ATOM   4892  CA  VAL A 686      18.656   1.070 -40.531  1.00 34.72           C  
ATOM   4893  C   VAL A 686      19.172   1.989 -39.406  1.00 34.72           C  
ATOM   4894  CB  VAL A 686      17.266   1.528 -41.000  1.00 34.72           C  
ATOM   4895  O   VAL A 686      18.656   1.965 -38.312  1.00 34.72           O  
ATOM   4896  CG1 VAL A 686      17.312   2.963 -41.531  1.00 34.72           C  
ATOM   4897  CG2 VAL A 686      16.734   0.582 -42.062  1.00 34.72           C  
ATOM   4898  N   PRO A 687      20.484   2.494 -39.406  1.00 32.97           N  
ATOM   4899  CA  PRO A 687      21.062   3.404 -38.438  1.00 32.97           C  
ATOM   4900  C   PRO A 687      20.203   4.645 -38.188  1.00 32.97           C  
ATOM   4901  CB  PRO A 687      22.406   3.785 -39.031  1.00 32.97           C  
ATOM   4902  O   PRO A 687      19.594   5.164 -39.125  1.00 32.97           O  
ATOM   4903  CG  PRO A 687      22.344   3.303 -40.438  1.00 32.97           C  
ATOM   4904  CD  PRO A 687      21.016   2.645 -40.656  1.00 32.97           C  
ATOM   4905  N   VAL A 688      19.609   4.777 -37.000  1.00 32.31           N  
ATOM   4906  CA  VAL A 688      19.062   5.879 -36.219  1.00 32.31           C  
ATOM   4907  C   VAL A 688      19.953   7.113 -36.375  1.00 32.31           C  
ATOM   4908  CB  VAL A 688      18.938   5.504 -34.719  1.00 32.31           C  
ATOM   4909  O   VAL A 688      21.141   7.070 -36.094  1.00 32.31           O  
ATOM   4910  CG1 VAL A 688      18.375   6.680 -33.938  1.00 32.31           C  
ATOM   4911  CG2 VAL A 688      18.047   4.273 -34.562  1.00 32.31           C  
ATOM   4912  N   VAL A 689      19.984   7.832 -37.500  1.00 30.89           N  
ATOM   4913  CA  VAL A 689      20.500   9.180 -37.719  1.00 30.89           C  
ATOM   4914  C   VAL A 689      19.828  10.156 -36.750  1.00 30.89           C  
ATOM   4915  CB  VAL A 689      20.250   9.633 -39.188  1.00 30.89           C  
ATOM   4916  O   VAL A 689      18.609  10.180 -36.625  1.00 30.89           O  
ATOM   4917  CG1 VAL A 689      20.750  11.055 -39.406  1.00 30.89           C  
ATOM   4918  CG2 VAL A 689      20.922   8.672 -40.156  1.00 30.89           C  
ATOM   4919  N   ALA A 690      20.406  10.484 -35.562  1.00 29.38           N  
ATOM   4920  CA  ALA A 690      20.469  11.664 -34.719  1.00 29.38           C  
ATOM   4921  C   ALA A 690      19.875  12.883 -35.406  1.00 29.38           C  
ATOM   4922  CB  ALA A 690      21.891  11.945 -34.281  1.00 29.38           C  
ATOM   4923  O   ALA A 690      20.141  13.109 -36.594  1.00 29.38           O  
ATOM   4924  N   PRO A 691      18.688  13.414 -35.031  1.00 30.53           N  
ATOM   4925  CA  PRO A 691      18.016  14.570 -35.594  1.00 30.53           C  
ATOM   4926  C   PRO A 691      18.906  15.797 -35.719  1.00 30.53           C  
ATOM   4927  CB  PRO A 691      16.859  14.828 -34.625  1.00 30.53           C  
ATOM   4928  O   PRO A 691      19.672  16.094 -34.781  1.00 30.53           O  
ATOM   4929  CG  PRO A 691      17.188  14.016 -33.438  1.00 30.53           C  
ATOM   4930  CD  PRO A 691      18.469  13.266 -33.688  1.00 30.53           C  
ATOM   4931  N   ALA A 692      19.641  16.016 -36.844  1.00 28.64           N  
ATOM   4932  CA  ALA A 692      20.172  17.203 -37.500  1.00 28.64           C  
ATOM   4933  C   ALA A 692      19.359  18.438 -37.125  1.00 28.64           C  
ATOM   4934  CB  ALA A 692      20.188  17.016 -39.000  1.00 28.64           C  
ATOM   4935  O   ALA A 692      18.141  18.422 -37.156  1.00 28.64           O  
ATOM   4936  N   ALA A 693      19.703  19.188 -36.062  1.00 31.33           N  
ATOM   4937  CA  ALA A 693      19.844  20.609 -35.750  1.00 31.33           C
[truncated: 12,961 more chars]
