# Supplementary material for: The inorganic pyrophosphatases of microorganisms: a structural and functional review
Source: PeerJ. 2024 Jun 24;12:e17496. doi: 10.7717/peerj.17496 (PMC11210485; doi:10.7717/peerj.17496)
Supplement: Supplemental Information 1 [file peerj-12-17496-s001.zip › Supplementary Files/m_PPases/Prochlorococcus_f9147_unrelaxed_rank_001_alphafold2_ptm_model_3_seed_000.pdb]

MODEL     1                                                                     
ATOM      1  N   MET A   1      -6.375  29.328  16.062  1.00 56.00           N  
ATOM      2  CA  MET A   1      -6.281  29.234  14.609  1.00 56.00           C  
ATOM      3  C   MET A   1      -4.852  28.938  14.172  1.00 56.00           C  
ATOM      4  CB  MET A   1      -6.762  30.547  13.969  1.00 56.00           C  
ATOM      5  O   MET A   1      -4.637  28.266  13.156  1.00 56.00           O  
ATOM      6  CG  MET A   1      -8.273  30.656  13.875  1.00 56.00           C  
ATOM      7  SD  MET A   1      -8.805  32.125  12.930  1.00 56.00           S  
ATOM      8  CE  MET A   1     -10.602  31.922  12.977  1.00 56.00           C  
ATOM      9  N   ASP A   2      -3.871  29.328  15.195  1.00 66.69           N  
ATOM     10  CA  ASP A   2      -2.461  29.312  14.820  1.00 66.69           C  
ATOM     11  C   ASP A   2      -1.899  27.891  14.805  1.00 66.69           C  
ATOM     12  CB  ASP A   2      -1.649  30.188  15.781  1.00 66.69           C  
ATOM     13  O   ASP A   2      -1.051  27.562  13.969  1.00 66.69           O  
ATOM     14  CG  ASP A   2      -1.844  31.672  15.531  1.00 66.69           C  
ATOM     15  OD1 ASP A   2      -2.289  32.062  14.430  1.00 66.69           O  
ATOM     16  OD2 ASP A   2      -1.546  32.469  16.453  1.00 66.69           O  
ATOM     17  N   ASN A   3      -2.689  26.984  15.500  1.00 84.69           N  
ATOM     18  CA  ASN A   3      -2.107  25.656  15.570  1.00 84.69           C  
ATOM     19  C   ASN A   3      -2.594  24.766  14.422  1.00 84.69           C  
ATOM     20  CB  ASN A   3      -2.424  25.000  16.906  1.00 84.69           C  
ATOM     21  O   ASN A   3      -1.925  23.797  14.047  1.00 84.69           O  
ATOM     22  CG  ASN A   3      -1.701  25.656  18.062  1.00 84.69           C  
ATOM     23  ND2 ASN A   3      -2.184  25.422  19.281  1.00 84.69           N  
ATOM     24  OD1 ASN A   3      -0.719  26.375  17.875  1.00 84.69           O  
ATOM     25  N   LEU A   4      -3.766  25.188  13.781  1.00 90.25           N  
ATOM     26  CA  LEU A   4      -4.379  24.391  12.734  1.00 90.25           C  
ATOM     27  C   LEU A   4      -3.529  24.391  11.469  1.00 90.25           C  
ATOM     28  CB  LEU A   4      -5.789  24.891  12.414  1.00 90.25           C  
ATOM     29  O   LEU A   4      -3.621  23.469  10.648  1.00 90.25           O  
ATOM     30  CG  LEU A   4      -6.828  24.750  13.531  1.00 90.25           C  
ATOM     31  CD1 LEU A   4      -8.156  25.359  13.102  1.00 90.25           C  
ATOM     32  CD2 LEU A   4      -7.008  23.281  13.906  1.00 90.25           C  
ATOM     33  N   ILE A   5      -2.662  25.422  11.328  1.00 95.31           N  
ATOM     34  CA  ILE A   5      -1.870  25.594  10.117  1.00 95.31           C  
ATOM     35  C   ILE A   5      -0.621  24.719  10.195  1.00 95.31           C  
ATOM     36  CB  ILE A   5      -1.477  27.062   9.891  1.00 95.31           C  
ATOM     37  O   ILE A   5       0.024  24.453   9.180  1.00 95.31           O  
ATOM     38  CG1 ILE A   5      -0.895  27.250   8.484  1.00 95.31           C  
ATOM     39  CG2 ILE A   5      -0.485  27.531  10.961  1.00 95.31           C  
ATOM     40  CD1 ILE A   5      -0.901  28.703   8.008  1.00 95.31           C  
ATOM     41  N   ILE A   6      -0.327  24.219  11.320  1.00 95.56           N  
ATOM     42  CA  ILE A   6       0.929  23.531  11.609  1.00 95.56           C  
ATOM     43  C   ILE A   6       1.031  22.266  10.766  1.00 95.56           C  
ATOM     44  CB  ILE A   6       1.056  23.188  13.109  1.00 95.56           C  
ATOM     45  O   ILE A   6       2.049  22.031  10.109  1.00 95.56           O  
ATOM     46  CG1 ILE A   6       1.251  24.469  13.930  1.00 95.56           C  
ATOM     47  CG2 ILE A   6       2.205  22.203  13.344  1.00 95.56           C  
ATOM     48  CD1 ILE A   6       1.281  24.250  15.438  1.00 95.56           C  
ATOM     49  N   PRO A   7      -0.034  21.422  10.711  1.00 96.94           N  
ATOM     50  CA  PRO A   7       0.107  20.188   9.922  1.00 96.94           C  
ATOM     51  C   PRO A   7       0.397  20.453   8.453  1.00 96.94           C  
ATOM     52  CB  PRO A   7      -1.251  19.500  10.102  1.00 96.94           C  
ATOM     53  O   PRO A   7       1.344  19.906   7.891  1.00 96.94           O  
ATOM     54  CG  PRO A   7      -1.721  19.922  11.453  1.00 96.94           C  
ATOM     55  CD  PRO A   7      -1.344  21.359  11.664  1.00 96.94           C  
ATOM     56  N   PRO A   8      -0.410  21.312   7.773  1.00 97.69           N  
ATOM     57  CA  PRO A   8      -0.058  21.594   6.375  1.00 97.69           C  
ATOM     58  C   PRO A   8       1.314  22.234   6.230  1.00 97.69           C  
ATOM     59  CB  PRO A   8      -1.166  22.531   5.910  1.00 97.69           C  
ATOM     60  O   PRO A   8       2.035  21.969   5.266  1.00 97.69           O  
ATOM     61  CG  PRO A   8      -1.775  23.062   7.172  1.00 97.69           C  
ATOM     62  CD  PRO A   8      -1.617  22.016   8.242  1.00 97.69           C  
ATOM     63  N   ALA A   9       1.685  23.141   7.125  1.00 97.94           N  
ATOM     64  CA  ALA A   9       2.992  23.781   7.082  1.00 97.94           C  
ATOM     65  C   ALA A   9       4.117  22.750   7.156  1.00 97.94           C  
ATOM     66  CB  ALA A   9       3.125  24.797   8.219  1.00 97.94           C  
ATOM     67  O   ALA A   9       5.086  22.828   6.395  1.00 97.94           O  
ATOM     68  N   LEU A  10       4.012  21.781   8.055  1.00 98.06           N  
ATOM     69  CA  LEU A  10       5.020  20.734   8.164  1.00 98.06           C  
ATOM     70  C   LEU A  10       4.996  19.828   6.941  1.00 98.06           C  
ATOM     71  CB  LEU A  10       4.801  19.922   9.438  1.00 98.06           C  
ATOM     72  O   LEU A  10       6.023  19.266   6.559  1.00 98.06           O  
ATOM     73  CG  LEU A  10       5.211  20.578  10.750  1.00 98.06           C  
ATOM     74  CD1 LEU A  10       4.965  19.641  11.922  1.00 98.06           C  
ATOM     75  CD2 LEU A  10       6.672  21.016  10.703  1.00 98.06           C  
ATOM     76  N   GLY A  11       3.783  19.672   6.434  1.00 98.31           N  
ATOM     77  CA  GLY A  11       3.705  18.969   5.164  1.00 98.31           C  
ATOM     78  C   GLY A  11       4.500  19.641   4.059  1.00 98.31           C  
ATOM     79  O   GLY A  11       5.191  18.969   3.291  1.00 98.31           O  
ATOM     80  N   ILE A  12       4.445  20.953   3.945  1.00 98.50           N  
ATOM     81  CA  ILE A  12       5.211  21.719   2.967  1.00 98.50           C  
ATOM     82  C   ILE A  12       6.703  21.516   3.217  1.00 98.50           C  
ATOM     83  CB  ILE A  12       4.848  23.219   3.014  1.00 98.50           C  
ATOM     84  O   ILE A  12       7.477  21.328   2.277  1.00 98.50           O  
ATOM     85  CG1 ILE A  12       3.408  23.438   2.535  1.00 98.50           C  
ATOM     86  CG2 ILE A  12       5.832  24.031   2.176  1.00 98.50           C  
ATOM     87  CD1 ILE A  12       2.893  24.844   2.744  1.00 98.50           C  
ATOM     88  N   LEU A  13       7.078  21.594   4.488  1.00 98.19           N  
ATOM     89  CA  LEU A  13       8.469  21.328   4.855  1.00 98.19           C  
ATOM     90  C   LEU A  13       8.891  19.938   4.367  1.00 98.19           C  
ATOM     91  CB  LEU A  13       8.648  21.422   6.371  1.00 98.19           C  
ATOM     92  O   LEU A  13       9.992  19.781   3.826  1.00 98.19           O  
ATOM     93  CG  LEU A  13      10.047  21.094   6.906  1.00 98.19           C  
ATOM     94  CD1 LEU A  13      11.055  22.141   6.438  1.00 98.19           C  
ATOM     95  CD2 LEU A  13      10.031  21.016   8.430  1.00 98.19           C  
ATOM     96  N   GLY A  14       8.062  18.984   4.570  1.00 98.44           N  
ATOM     97  CA  GLY A  14       8.344  17.641   4.082  1.00 98.44           C  
ATOM     98  C   GLY A  14       8.555  17.594   2.580  1.00 98.44           C  
ATOM     99  O   GLY A  14       9.461  16.906   2.100  1.00 98.44           O  
ATOM    100  N   MET A  15       7.711  18.297   1.809  1.00 98.50           N  
ATOM    101  CA  MET A  15       7.859  18.344   0.357  1.00 98.50           C  
ATOM    102  C   MET A  15       9.180  19.016  -0.030  1.00 98.50           C  
ATOM    103  CB  MET A  15       6.688  19.094  -0.277  1.00 98.50           C  
ATOM    104  O   MET A  15       9.828  18.594  -0.985  1.00 98.50           O  
ATOM    105  CG  MET A  15       5.402  18.297  -0.333  1.00 98.50           C  
ATOM    106  SD  MET A  15       5.617  16.688  -1.186  1.00 98.50           S  
ATOM    107  CE  MET A  15       5.973  17.250  -2.869  1.00 98.50           C  
ATOM    108  N   VAL A  16       9.523  20.047   0.720  1.00 98.50           N  
ATOM    109  CA  VAL A  16      10.805  20.703   0.483  1.00 98.50           C  
ATOM    110  C   VAL A  16      11.945  19.703   0.705  1.00 98.50           C  
ATOM    111  CB  VAL A  16      10.992  21.938   1.397  1.00 98.50           C  
ATOM    112  O   VAL A  16      12.867  19.625  -0.110  1.00 98.50           O  
ATOM    113  CG1 VAL A  16      12.422  22.469   1.311  1.00 98.50           C  
ATOM    114  CG2 VAL A  16       9.992  23.031   1.024  1.00 98.50           C  
ATOM    115  N   MET A  17      11.844  18.953   1.753  1.00 98.25           N  
ATOM    116  CA  MET A  17      12.859  17.938   2.035  1.00 98.25           C  
ATOM    117  C   MET A  17      12.898  16.875   0.934  1.00 98.25           C  
ATOM    118  CB  MET A  17      12.586  17.266   3.387  1.00 98.25           C  
ATOM    119  O   MET A  17      13.969  16.406   0.551  1.00 98.25           O  
ATOM    120  CG  MET A  17      12.852  18.172   4.578  1.00 98.25           C  
ATOM    121  SD  MET A  17      14.539  18.906   4.551  1.00 98.25           S  
ATOM    122  CE  MET A  17      15.539  17.406   4.758  1.00 98.25           C  
ATOM    123  N   ALA A  18      11.711  16.469   0.465  1.00 98.44           N  
ATOM    124  CA  ALA A  18      11.656  15.523  -0.650  1.00 98.44           C  
ATOM    125  C   ALA A  18      12.375  16.078  -1.875  1.00 98.44           C  
ATOM    126  CB  ALA A  18      10.203  15.195  -0.994  1.00 98.44           C  
ATOM    127  O   ALA A  18      13.117  15.359  -2.543  1.00 98.44           O  
ATOM    128  N   PHE A  19      12.164  17.359  -2.143  1.00 98.44           N  
ATOM    129  CA  PHE A  19      12.805  18.031  -3.273  1.00 98.44           C  
ATOM    130  C   PHE A  19      14.312  18.094  -3.078  1.00 98.44           C  
ATOM    131  CB  PHE A  19      12.234  19.438  -3.463  1.00 98.44           C  
ATOM    132  O   PHE A  19      15.078  17.859  -4.016  1.00 98.44           O  
ATOM    133  CG  PHE A  19      12.820  20.172  -4.637  1.00 98.44           C  
ATOM    134  CD1 PHE A  19      13.664  21.266  -4.438  1.00 98.44           C  
ATOM    135  CD2 PHE A  19      12.523  19.781  -5.934  1.00 98.44           C  
ATOM    136  CE1 PHE A  19      14.203  21.953  -5.523  1.00 98.44           C  
ATOM    137  CE2 PHE A  19      13.062  20.469  -7.023  1.00 98.44           C  
ATOM    138  CZ  PHE A  19      13.898  21.547  -6.816  1.00 98.44           C  
ATOM    139  N   VAL A  20      14.758  18.406  -1.852  1.00 98.25           N  
ATOM    140  CA  VAL A  20      16.188  18.453  -1.531  1.00 98.25           C  
ATOM    141  C   VAL A  20      16.812  17.078  -1.778  1.00 98.25           C  
ATOM    142  CB  VAL A  20      16.422  18.891  -0.070  1.00 98.25           C  
ATOM    143  O   VAL A  20      17.875  16.984  -2.408  1.00 98.25           O  
ATOM    144  CG1 VAL A  20      17.891  18.688   0.323  1.00 98.25           C  
ATOM    145  CG2 VAL A  20      16.016  20.359   0.121  1.00 98.25           C  
ATOM    146  N   VAL A  21      16.156  16.000  -1.285  1.00 98.00           N  
ATOM    147  CA  VAL A  21      16.641  14.641  -1.466  1.00 98.00           C  
ATOM    148  C   VAL A  21      16.688  14.297  -2.953  1.00 98.00           C  
ATOM    149  CB  VAL A  21      15.781  13.609  -0.706  1.00 98.00           C  
ATOM    150  O   VAL A  21      17.625  13.656  -3.424  1.00 98.00           O  
ATOM    151  CG1 VAL A  21      16.219  12.188  -1.043  1.00 98.00           C  
ATOM    152  CG2 VAL A  21      15.859  13.859   0.800  1.00 98.00           C  
ATOM    153  N   TYR A  22      15.711  14.758  -3.703  1.00 98.25           N  
ATOM    154  CA  TYR A  22      15.672  14.555  -5.148  1.00 98.25           C  
ATOM    155  C   TYR A  22      16.875  15.195  -5.820  1.00 98.25           C  
ATOM    156  CB  TYR A  22      14.383  15.117  -5.738  1.00 98.25           C  
ATOM    157  O   TYR A  22      17.531  14.586  -6.668  1.00 98.25           O  
ATOM    158  CG  TYR A  22      14.320  15.047  -7.246  1.00 98.25           C  
ATOM    159  CD1 TYR A  22      14.477  16.188  -8.023  1.00 98.25           C  
ATOM    160  CD2 TYR A  22      14.109  13.836  -7.895  1.00 98.25           C  
ATOM    161  CE1 TYR A  22      14.422  16.125  -9.414  1.00 98.25           C  
ATOM    162  CE2 TYR A  22      14.055  13.766  -9.281  1.00 98.25           C  
ATOM    163  OH  TYR A  22      14.148  14.852 -11.406  1.00 98.25           O  
ATOM    164  CZ  TYR A  22      14.211  14.914 -10.031  1.00 98.25           C  
ATOM    165  N   LYS A  23      17.188  16.422  -5.441  1.00 98.12           N  
ATOM    166  CA  LYS A  23      18.344  17.125  -6.008  1.00 98.12           C  
ATOM    167  C   LYS A  23      19.641  16.391  -5.695  1.00 98.12           C  
ATOM    168  CB  LYS A  23      18.422  18.562  -5.477  1.00 98.12           C  
ATOM    169  O   LYS A  23      20.547  16.344  -6.527  1.00 98.12           O  
ATOM    170  CG  LYS A  23      17.344  19.484  -6.043  1.00 98.12           C  
ATOM    171  CD  LYS A  23      17.578  19.766  -7.516  1.00 98.12           C  
ATOM    172  CE  LYS A  23      16.594  20.797  -8.047  1.00 98.12           C  
ATOM    173  NZ  LYS A  23      16.766  21.031  -9.516  1.00 98.12           N  
ATOM    174  N   LEU A  24      19.688  15.789  -4.492  1.00 96.81           N  
ATOM    175  CA  LEU A  24      20.859  15.031  -4.098  1.00 96.81           C  
ATOM    176  C   LEU A  24      21.031  13.797  -4.980  1.00 96.81           C  
ATOM    177  CB  LEU A  24      20.766  14.602  -2.629  1.00 96.81           C  
ATOM    178  O   LEU A  24      22.156  13.461  -5.375  1.00 96.81           O  
ATOM    179  CG  LEU A  24      20.891  15.719  -1.592  1.00 96.81           C  
ATOM    180  CD1 LEU A  24      20.656  15.172  -0.189  1.00 96.81           C  
ATOM    181  CD2 LEU A  24      22.266  16.375  -1.683  1.00 96.81           C  
ATOM    182  N   VAL A  25      19.953  13.141  -5.293  1.00 97.44           N  
ATOM    183  CA  VAL A  25      19.984  11.961  -6.148  1.00 97.44           C  
ATOM    184  C   VAL A  25      20.422  12.359  -7.559  1.00 97.44           C  
ATOM    185  CB  VAL A  25      18.609  11.250  -6.191  1.00 97.44           C  
ATOM    186  O   VAL A  25      21.219  11.656  -8.195  1.00 97.44           O  
ATOM    187  CG1 VAL A  25      18.594  10.180  -7.277  1.00 97.44           C  
ATOM    188  CG2 VAL A  25      18.281  10.648  -4.828  1.00 97.44           C  
ATOM    189  N   MET A  26      20.000  13.555  -7.984  1.00 97.50           N  
ATOM    190  CA  MET A  26      20.250  14.008  -9.352  1.00 97.50           C  
ATOM    191  C   MET A  26      21.703  14.430  -9.531  1.00 97.50           C  
ATOM    192  CB  MET A  26      19.312  15.164  -9.703  1.00 97.50           C  
ATOM    193  O   MET A  26      22.172  14.547 -10.664  1.00 97.50           O  
ATOM    194  CG  MET A  26      17.844  14.766  -9.820  1.00 97.50           C  
ATOM    195  SD  MET A  26      17.578  13.414 -11.031  1.00 97.50           S  
ATOM    196  CE  MET A  26      18.047  14.266 -12.562  1.00 97.50           C  
ATOM    197  N   LYS A  27      22.391  14.586  -8.500  1.00 96.50           N  
ATOM    198  CA  LYS A  27      23.812  14.930  -8.578  1.00 96.50           C  
ATOM    199  C   LYS A  27      24.656  13.727  -8.984  1.00 96.50           C  
ATOM    200  CB  LYS A  27      24.297  15.484  -7.242  1.00 96.50           C  
ATOM    201  O   LYS A  27      25.766  13.875  -9.492  1.00 96.50           O  
ATOM    202  CG  LYS A  27      23.797  16.891  -6.934  1.00 96.50           C  
ATOM    203  CD  LYS A  27      24.422  17.438  -5.656  1.00 96.50           C  
ATOM    204  CE  LYS A  27      23.953  18.859  -5.367  1.00 96.50           C  
ATOM    205  NZ  LYS A  27      24.547  19.391  -4.105  1.00 96.50           N  
ATOM    206  N   TYR A  28      24.094  12.547  -8.789  1.00 96.25           N  
ATOM    207  CA  TYR A  28      24.781  11.328  -9.195  1.00 96.25           C  
ATOM    208  C   TYR A  28      24.672  11.102 -10.695  1.00 96.25           C  
ATOM    209  CB  TYR A  28      24.234  10.117  -8.445  1.00 96.25           C  
ATOM    210  O   TYR A  28      23.625  11.398 -11.289  1.00 96.25           O  
ATOM    211  CG  TYR A  28      24.625  10.062  -6.988  1.00 96.25           C  
ATOM    212  CD1 TYR A  28      25.734   9.320  -6.578  1.00 96.25           C  
ATOM    213  CD2 TYR A  28      23.906  10.758  -6.023  1.00 96.25           C  
ATOM    214  CE1 TYR A  28      26.109   9.266  -5.238  1.00 96.25           C  
ATOM    215  CE2 TYR A  28      24.281  10.719  -4.684  1.00 96.25           C  
ATOM    216  OH  TYR A  28      25.750   9.922  -2.975  1.00 96.25           O  
ATOM    217  CZ  TYR A  28      25.375   9.969  -4.301  1.00 96.25           C  
ATOM    218  N   PRO A  29      25.703  10.641 -11.344  1.00 95.69           N  
ATOM    219  CA  PRO A  29      25.672  10.430 -12.797  1.00 95.69           C  
ATOM    220  C   PRO A  29      24.703   9.320 -13.211  1.00 95.69           C  
ATOM    221  CB  PRO A  29      27.109  10.055 -13.133  1.00 95.69           C  
ATOM    222  O   PRO A  29      24.547   8.336 -12.484  1.00 95.69           O  
ATOM    223  CG  PRO A  29      27.672   9.500 -11.859  1.00 95.69           C  
ATOM    224  CD  PRO A  29      26.984  10.164 -10.703  1.00 95.69           C  
ATOM    225  N   ASP A  30      23.938   9.555 -14.281  1.00 92.94           N  
ATOM    226  CA  ASP A  30      22.953   8.578 -14.742  1.00 92.94           C  
ATOM    227  C   ASP A  30      23.609   7.535 -15.656  1.00 92.94           C  
ATOM    228  CB  ASP A  30      21.812   9.273 -15.469  1.00 92.94           C  
ATOM    229  O   ASP A  30      22.906   6.746 -16.297  1.00 92.94           O  
ATOM    230  CG  ASP A  30      22.281  10.102 -16.656  1.00 92.94           C  
ATOM    231  OD1 ASP A  30      23.500  10.219 -16.875  1.00 92.94           O  
ATOM    232  OD2 ASP A  30      21.406  10.656 -17.375  1.00 92.94           O  
ATOM    233  N   GLY A  31      24.984   7.457 -15.750  1.00 90.31           N  
ATOM    234  CA  GLY A  31      25.688   6.445 -16.531  1.00 90.31           C  
ATOM    235  C   GLY A  31      25.859   6.828 -17.984  1.00 90.31           C  
ATOM    236  O   GLY A  31      25.406   7.891 -18.406  1.00 90.31           O  
ATOM    237  N   GLU A  32      26.781   6.020 -18.797  1.00 88.50           N  
ATOM    238  CA  GLU A  32      27.094   6.266 -20.203  1.00 88.50           C  
ATOM    239  C   GLU A  32      26.422   5.219 -21.094  1.00 88.50           C  
ATOM    240  CB  GLU A  32      28.609   6.270 -20.438  1.00 88.50           C  
ATOM    241  O   GLU A  32      26.094   4.125 -20.641  1.00 88.50           O  
ATOM    242  CG  GLU A  32      29.328   7.379 -19.688  1.00 88.50           C  
ATOM    243  CD  GLU A  32      30.844   7.363 -19.922  1.00 88.50           C  
ATOM    244  OE1 GLU A  32      31.547   8.234 -19.359  1.00 88.50           O  
ATOM    245  OE2 GLU A  32      31.312   6.473 -20.656  1.00 88.50           O  
ATOM    246  N   ASP A  33      26.031   5.613 -22.375  1.00 90.12           N  
ATOM    247  CA  ASP A  33      25.688   4.738 -23.484  1.00 90.12           C  
ATOM    248  C   ASP A  33      24.500   3.836 -23.125  1.00 90.12           C  
ATOM    249  CB  ASP A  33      26.891   3.889 -23.906  1.00 90.12           C  
ATOM    250  O   ASP A  33      23.375   4.305 -23.000  1.00 90.12           O  
ATOM    251  CG  ASP A  33      28.031   4.715 -24.469  1.00 90.12           C  
ATOM    252  OD1 ASP A  33      27.766   5.789 -25.062  1.00 90.12           O  
ATOM    253  OD2 ASP A  33      29.188   4.289 -24.328  1.00 90.12           O  
ATOM    254  N   LYS A  34      24.812   2.533 -22.875  1.00 93.25           N  
ATOM    255  CA  LYS A  34      23.812   1.484 -22.703  1.00 93.25           C  
ATOM    256  C   LYS A  34      23.078   1.634 -21.391  1.00 93.25           C  
ATOM    257  CB  LYS A  34      24.469   0.103 -22.781  1.00 93.25           C  
ATOM    258  O   LYS A  34      21.859   1.409 -21.312  1.00 93.25           O  
ATOM    259  CG  LYS A  34      24.844  -0.321 -24.203  1.00 93.25           C  
ATOM    260  CD  LYS A  34      25.328  -1.764 -24.234  1.00 93.25           C  
ATOM    261  CE  LYS A  34      25.734  -2.182 -25.641  1.00 93.25           C  
ATOM    262  NZ  LYS A  34      26.219  -3.594 -25.688  1.00 93.25           N  
ATOM    263  N   VAL A  35      23.797   2.082 -20.375  1.00 95.00           N  
ATOM    264  CA  VAL A  35      23.203   2.232 -19.047  1.00 95.00           C  
ATOM    265  C   VAL A  35      22.109   3.301 -19.094  1.00 95.00           C  
ATOM    266  CB  VAL A  35      24.266   2.596 -17.984  1.00 95.00           C  
ATOM    267  O   VAL A  35      20.984   3.072 -18.609  1.00 95.00           O  
ATOM    268  CG1 VAL A  35      23.609   2.836 -16.625  1.00 95.00           C  
ATOM    269  CG2 VAL A  35      25.312   1.492 -17.891  1.00 95.00           C  
ATOM    270  N   LYS A  36      22.391   4.449 -19.703  1.00 95.50           N  
ATOM    271  CA  LYS A  36      21.438   5.547 -19.812  1.00 95.50           C  
ATOM    272  C   LYS A  36      20.250   5.160 -20.703  1.00 95.50           C  
ATOM    273  CB  LYS A  36      22.109   6.805 -20.359  1.00 95.50           C  
ATOM    274  O   LYS A  36      19.109   5.480 -20.391  1.00 95.50           O  
ATOM    275  CG  LYS A  36      21.234   8.047 -20.328  1.00 95.50           C  
ATOM    276  CD  LYS A  36      22.000   9.281 -20.781  1.00 95.50           C  
ATOM    277  CE  LYS A  36      21.109  10.523 -20.766  1.00 95.50           C  
ATOM    278  NZ  LYS A  36      21.844  11.734 -21.234  1.00 95.50           N  
ATOM    279  N   LYS A  37      20.562   4.523 -21.766  1.00 95.56           N  
ATOM    280  CA  LYS A  37      19.531   4.109 -22.703  1.00 95.56           C  
ATOM    281  C   LYS A  37      18.516   3.189 -22.031  1.00 95.56           C  
ATOM    282  CB  LYS A  37      20.141   3.412 -23.906  1.00 95.56           C  
ATOM    283  O   LYS A  37      17.297   3.379 -22.188  1.00 95.56           O  
ATOM    284  CG  LYS A  37      19.141   3.029 -24.984  1.00 95.56           C  
ATOM    285  CD  LYS A  37      19.828   2.350 -26.172  1.00 95.56           C  
ATOM    286  CE  LYS A  37      18.812   1.893 -27.219  1.00 95.56           C  
ATOM    287  NZ  LYS A  37      19.469   1.221 -28.375  1.00 95.56           N  
ATOM    288  N   ILE A  38      18.953   2.217 -21.266  1.00 96.19           N  
ATOM    289  CA  ILE A  38      18.094   1.260 -20.594  1.00 96.19           C  
ATOM    290  C   ILE A  38      17.266   1.979 -19.531  1.00 96.19           C  
ATOM    291  CB  ILE A  38      18.906   0.119 -19.953  1.00 96.19           C  
ATOM    292  O   ILE A  38      16.062   1.751 -19.406  1.00 96.19           O  
ATOM    293  CG1 ILE A  38      19.578  -0.733 -21.031  1.00 96.19           C  
ATOM    294  CG2 ILE A  38      18.031  -0.743 -19.047  1.00 96.19           C  
ATOM    295  CD1 ILE A  38      20.656  -1.672 -20.500  1.00 96.19           C  
ATOM    296  N   GLY A  39      18.000   2.816 -18.750  1.00 96.56           N  
ATOM    297  CA  GLY A  39      17.281   3.615 -17.766  1.00 96.56           C  
ATOM    298  C   GLY A  39      16.188   4.461 -18.359  1.00 96.56           C  
ATOM    299  O   GLY A  39      15.086   4.547 -17.797  1.00 96.56           O  
ATOM    300  N   ASP A  40      16.391   5.074 -19.500  1.00 96.62           N  
ATOM    301  CA  ASP A  40      15.406   5.914 -20.172  1.00 96.62           C  
ATOM    302  C   ASP A  40      14.219   5.082 -20.656  1.00 96.62           C  
ATOM    303  CB  ASP A  40      16.047   6.660 -21.344  1.00 96.62           C  
ATOM    304  O   ASP A  40      13.078   5.547 -20.641  1.00 96.62           O  
ATOM    305  CG  ASP A  40      16.953   7.789 -20.906  1.00 96.62           C  
ATOM    306  OD1 ASP A  40      16.875   8.211 -19.719  1.00 96.62           O  
ATOM    307  OD2 ASP A  40      17.750   8.266 -21.734  1.00 96.62           O  
ATOM    308  N   GLN A  41      14.477   3.873 -21.062  1.00 96.81           N  
ATOM    309  CA  GLN A  41      13.414   2.986 -21.516  1.00 96.81           C  
ATOM    310  C   GLN A  41      12.477   2.605 -20.375  1.00 96.81           C  
ATOM    311  CB  GLN A  41      14.000   1.727 -22.156  1.00 96.81           C  
ATOM    312  O   GLN A  41      11.258   2.582 -20.531  1.00 96.81           O  
ATOM    313  CG  GLN A  41      14.602   1.961 -23.531  1.00 96.81           C  
ATOM    314  CD  GLN A  41      15.180   0.698 -24.141  1.00 96.81           C  
ATOM    315  NE2 GLN A  41      15.250   0.656 -25.469  1.00 96.81           N  
ATOM    316  OE1 GLN A  41      15.570  -0.232 -23.422  1.00 96.81           O  
ATOM    317  N   ILE A  42      13.117   2.326 -19.250  1.00 97.56           N  
ATOM    318  CA  ILE A  42      12.336   1.982 -18.062  1.00 97.56           C  
ATOM    319  C   ILE A  42      11.477   3.176 -17.656  1.00 97.56           C  
ATOM    320  CB  ILE A  42      13.242   1.539 -16.906  1.00 97.56           C  
ATOM    321  O   ILE A  42      10.281   3.029 -17.406  1.00 97.56           O  
ATOM    322  CG1 ILE A  42      13.969   0.233 -17.250  1.00 97.56           C  
ATOM    323  CG2 ILE A  42      12.422   1.386 -15.609  1.00 97.56           C  
ATOM    324  CD1 ILE A  42      15.094  -0.127 -16.281  1.00 97.56           C  
ATOM    325  N   HIS A  43      12.117   4.316 -17.641  1.00 97.94           N  
ATOM    326  CA  HIS A  43      11.438   5.551 -17.266  1.00 97.94           C  
ATOM    327  C   HIS A  43      10.281   5.852 -18.219  1.00 97.94           C  
ATOM    328  CB  HIS A  43      12.422   6.723 -17.250  1.00 97.94           C  
ATOM    329  O   HIS A  43       9.180   6.176 -17.781  1.00 97.94           O  
ATOM    330  CG  HIS A  43      11.805   8.016 -16.812  1.00 97.94           C  
ATOM    331  CD2 HIS A  43      11.492   9.133 -17.516  1.00 97.94           C  
ATOM    332  ND1 HIS A  43      11.453   8.266 -15.508  1.00 97.94           N  
ATOM    333  CE1 HIS A  43      10.945   9.484 -15.422  1.00 97.94           C  
ATOM    334  NE2 HIS A  43      10.953  10.031 -16.625  1.00 97.94           N  
ATOM    335  N   ALA A  44      10.477   5.727 -19.438  1.00 97.88           N  
ATOM    336  CA  ALA A  44       9.453   5.988 -20.438  1.00 97.88           C  
ATOM    337  C   ALA A  44       8.289   5.008 -20.297  1.00 97.88           C  
ATOM    338  CB  ALA A  44      10.039   5.918 -21.844  1.00 97.88           C  
ATOM    339  O   ALA A  44       7.125   5.395 -20.422  1.00 97.88           O  
ATOM    340  N   GLY A  45       8.625   3.713 -20.094  1.00 97.62           N  
ATOM    341  CA  GLY A  45       7.594   2.707 -19.906  1.00 97.62           C  
ATOM    342  C   GLY A  45       6.723   2.975 -18.688  1.00 97.62           C  
ATOM    343  O   GLY A  45       5.500   2.836 -18.750  1.00 97.62           O  
ATOM    344  N   ALA A  46       7.363   3.385 -17.594  1.00 97.75           N  
ATOM    345  CA  ALA A  46       6.637   3.695 -16.375  1.00 97.75           C  
ATOM    346  C   ALA A  46       5.707   4.887 -16.578  1.00 97.75           C  
ATOM    347  CB  ALA A  46       7.613   3.973 -15.234  1.00 97.75           C  
ATOM    348  O   ALA A  46       4.559   4.871 -16.125  1.00 97.75           O  
ATOM    349  N   LEU A  47       6.148   5.922 -17.297  1.00 97.75           N  
ATOM    350  CA  LEU A  47       5.348   7.109 -17.578  1.00 97.75           C  
ATOM    351  C   LEU A  47       4.160   6.770 -18.469  1.00 97.75           C  
ATOM    352  CB  LEU A  47       6.199   8.195 -18.234  1.00 97.75           C  
ATOM    353  O   LEU A  47       3.059   7.293 -18.266  1.00 97.75           O  
ATOM    354  CG  LEU A  47       7.168   8.945 -17.312  1.00 97.75           C  
ATOM    355  CD1 LEU A  47       8.008   9.930 -18.125  1.00 97.75           C  
ATOM    356  CD2 LEU A  47       6.402   9.672 -16.219  1.00 97.75           C  
ATOM    357  N   ALA A  48       4.438   5.930 -19.422  1.00 96.81           N  
ATOM    358  CA  ALA A  48       3.359   5.508 -20.312  1.00 96.81           C  
ATOM    359  C   ALA A  48       2.248   4.809 -19.531  1.00 96.81           C  
ATOM    360  CB  ALA A  48       3.900   4.594 -21.406  1.00 96.81           C  
ATOM    361  O   ALA A  48       1.064   5.051 -19.781  1.00 96.81           O  
ATOM    362  N   PHE A  49       2.604   3.914 -18.641  1.00 96.88           N  
ATOM    363  CA  PHE A  49       1.613   3.234 -17.812  1.00 96.88           C  
ATOM    364  C   PHE A  49       0.812   4.238 -16.984  1.00 96.88           C  
ATOM    365  CB  PHE A  49       2.291   2.221 -16.875  1.00 96.88           C  
ATOM    366  O   PHE A  49      -0.418   4.172 -16.938  1.00 96.88           O  
ATOM    367  CG  PHE A  49       1.359   1.602 -15.875  1.00 96.88           C  
ATOM    368  CD1 PHE A  49       1.238   2.137 -14.602  1.00 96.88           C  
ATOM    369  CD2 PHE A  49       0.604   0.483 -16.203  1.00 96.88           C  
ATOM    370  CE1 PHE A  49       0.377   1.566 -13.664  1.00 96.88           C  
ATOM    371  CE2 PHE A  49      -0.259  -0.092 -15.273  1.00 96.88           C  
ATOM    372  CZ  PHE A  49      -0.370   0.450 -14.008  1.00 96.88           C  
ATOM    373  N   MET A  50       1.495   5.199 -16.312  1.00 95.69           N  
ATOM    374  CA  MET A  50       0.836   6.156 -15.422  1.00 95.69           C  
ATOM    375  C   MET A  50      -0.121   7.051 -16.203  1.00 95.69           C  
ATOM    376  CB  MET A  50       1.871   7.012 -14.688  1.00 95.69           C  
ATOM    377  O   MET A  50      -1.224   7.344 -15.734  1.00 95.69           O  
ATOM    378  CG  MET A  50       2.600   6.277 -13.578  1.00 95.69           C  
ATOM    379  SD  MET A  50       1.543   6.008 -12.102  1.00 95.69           S  
ATOM    380  CE  MET A  50       1.392   7.715 -11.500  1.00 95.69           C  
ATOM    381  N   LYS A  51       0.313   7.441 -17.391  1.00 95.94           N  
ATOM    382  CA  LYS A  51      -0.539   8.289 -18.219  1.00 95.94           C  
ATOM    383  C   LYS A  51      -1.848   7.578 -18.562  1.00 95.94           C  
ATOM    384  CB  LYS A  51       0.191   8.688 -19.500  1.00 95.94           C  
ATOM    385  O   LYS A  51      -2.924   8.172 -18.469  1.00 95.94           O  
ATOM    386  CG  LYS A  51      -0.555   9.711 -20.344  1.00 95.94           C  
ATOM    387  CD  LYS A  51       0.249  10.117 -21.578  1.00 95.94           C  
ATOM    388  CE  LYS A  51      -0.534  11.078 -22.469  1.00 95.94           C  
ATOM    389  NZ  LYS A  51       0.245  11.469 -23.688  1.00 95.94           N  
ATOM    390  N   THR A  52      -1.676   6.348 -18.984  1.00 95.50           N  
ATOM    391  CA  THR A  52      -2.848   5.559 -19.344  1.00 95.50           C  
ATOM    392  C   THR A  52      -3.723   5.305 -18.109  1.00 95.50           C  
ATOM    393  CB  THR A  52      -2.445   4.215 -19.969  1.00 95.50           C  
ATOM    394  O   THR A  52      -4.949   5.414 -18.188  1.00 95.50           O  
ATOM    395  CG2 THR A  52      -3.670   3.438 -20.438  1.00 95.50           C  
ATOM    396  OG1 THR A  52      -1.589   4.461 -21.094  1.00 95.50           O  
ATOM    397  N   GLU A  53      -3.125   4.984 -17.047  1.00 96.00           N  
ATOM    398  CA  GLU A  53      -3.857   4.750 -15.805  1.00 96.00           C  
ATOM    399  C   GLU A  53      -4.664   5.980 -15.398  1.00 96.00           C  
ATOM    400  CB  GLU A  53      -2.898   4.355 -14.680  1.00 96.00           C  
ATOM    401  O   GLU A  53      -5.840   5.871 -15.039  1.00 96.00           O  
ATOM    402  CG  GLU A  53      -3.584   4.105 -13.344  1.00 96.00           C  
ATOM    403  CD  GLU A  53      -2.609   3.834 -12.203  1.00 96.00           C  
ATOM    404  OE1 GLU A  53      -2.949   3.055 -11.289  1.00 96.00           O  
ATOM    405  OE2 GLU A  53      -1.496   4.406 -12.234  1.00 96.00           O  
ATOM    406  N   TYR A  54      -4.059   7.172 -15.461  1.00 95.50           N  
ATOM    407  CA  TYR A  54      -4.707   8.406 -15.039  1.00 95.50           C  
ATOM    408  C   TYR A  54      -5.863   8.758 -15.969  1.00 95.50           C  
ATOM    409  CB  TYR A  54      -3.699   9.562 -15.008  1.00 95.50           C  
ATOM    410  O   TYR A  54      -6.844   9.383 -15.547  1.00 95.50           O  
ATOM    411  CG  TYR A  54      -2.730   9.484 -13.852  1.00 95.50           C  
ATOM    412  CD1 TYR A  54      -2.947   8.602 -12.789  1.00 95.50           C  
ATOM    413  CD2 TYR A  54      -1.597  10.289 -13.812  1.00 95.50           C  
ATOM    414  CE1 TYR A  54      -2.057   8.523 -11.727  1.00 95.50           C  
ATOM    415  CE2 TYR A  54      -0.700  10.219 -12.750  1.00 95.50           C  
ATOM    416  OH  TYR A  54      -0.054   9.266 -10.664  1.00 95.50           O  
ATOM    417  CZ  TYR A  54      -0.938   9.336 -11.719  1.00 95.50           C  
ATOM    418  N   LYS A  55      -5.777   8.352 -17.172  1.00 95.12           N  
ATOM    419  CA  LYS A  55      -6.883   8.555 -18.094  1.00 95.12           C  
ATOM    420  C   LYS A  55      -8.117   7.770 -17.656  1.00 95.12           C  
ATOM    421  CB  LYS A  55      -6.477   8.148 -19.516  1.00 95.12           C  
ATOM    422  O   LYS A  55      -9.219   8.328 -17.578  1.00 95.12           O  
ATOM    423  CG  LYS A  55      -7.551   8.391 -20.562  1.00 95.12           C  
ATOM    424  CD  LYS A  55      -7.094   7.953 -21.938  1.00 95.12           C  
ATOM    425  CE  LYS A  55      -8.211   8.086 -22.969  1.00 95.12           C  
ATOM    426  NZ  LYS A  55      -7.770   7.648 -24.328  1.00 95.12           N  
ATOM    427  N   TYR A  56      -7.883   6.461 -17.375  1.00 93.31           N  
ATOM    428  CA  TYR A  56      -8.992   5.625 -16.922  1.00 93.31           C  
ATOM    429  C   TYR A  56      -9.492   6.086 -15.555  1.00 93.31           C  
ATOM    430  CB  TYR A  56      -8.562   4.156 -16.844  1.00 93.31           C  
ATOM    431  O   TYR A  56     -10.703   6.145 -15.320  1.00 93.31           O  
ATOM    432  CG  TYR A  56      -8.516   3.473 -18.188  1.00 93.31           C  
ATOM    433  CD1 TYR A  56      -9.633   2.797 -18.688  1.00 93.31           C  
ATOM    434  CD2 TYR A  56      -7.363   3.500 -18.969  1.00 93.31           C  
ATOM    435  CE1 TYR A  56      -9.594   2.164 -19.922  1.00 93.31           C  
ATOM    436  CE2 TYR A  56      -7.316   2.869 -20.203  1.00 93.31           C  
ATOM    437  OH  TYR A  56      -8.391   1.581 -21.906  1.00 93.31           O  
ATOM    438  CZ  TYR A  56      -8.438   2.207 -20.688  1.00 93.31           C  
ATOM    439  N   LEU A  57      -8.562   6.441 -14.742  1.00 94.69           N  
ATOM    440  CA  LEU A  57      -8.883   6.867 -13.383  1.00 94.69           C  
ATOM    441  C   LEU A  57      -9.719   8.141 -13.391  1.00 94.69           C  
ATOM    442  CB  LEU A  57      -7.602   7.094 -12.578  1.00 94.69           C  
ATOM    443  O   LEU A  57     -10.672   8.273 -12.617  1.00 94.69           O  
ATOM    444  CG  LEU A  57      -7.781   7.617 -11.148  1.00 94.69           C  
ATOM    445  CD1 LEU A  57      -8.539   6.602 -10.305  1.00 94.69           C  
ATOM    446  CD2 LEU A  57      -6.430   7.938 -10.523  1.00 94.69           C  
ATOM    447  N   SER A  58      -9.430   9.094 -14.273  1.00 95.31           N  
ATOM    448  CA  SER A  58     -10.133  10.375 -14.312  1.00 95.31           C  
ATOM    449  C   SER A  58     -11.609  10.188 -14.641  1.00 95.31           C  
ATOM    450  CB  SER A  58      -9.492  11.305 -15.344  1.00 95.31           C  
ATOM    451  O   SER A  58     -12.469  10.867 -14.086  1.00 95.31           O  
ATOM    452  OG  SER A  58      -9.602  10.766 -16.656  1.00 95.31           O  
ATOM    453  N   ILE A  59     -11.852   9.250 -15.500  1.00 94.62           N  
ATOM    454  CA  ILE A  59     -13.234   8.961 -15.859  1.00 94.62           C  
ATOM    455  C   ILE A  59     -13.969   8.375 -14.656  1.00 94.62           C  
ATOM    456  CB  ILE A  59     -13.320   7.996 -17.062  1.00 94.62           C  
ATOM    457  O   ILE A  59     -15.078   8.805 -14.320  1.00 94.62           O  
ATOM    458  CG1 ILE A  59     -12.688   8.633 -18.297  1.00 94.62           C  
ATOM    459  CG2 ILE A  59     -14.773   7.598 -17.328  1.00 94.62           C  
ATOM    460  CD1 ILE A  59     -12.516   7.676 -19.469  1.00 94.62           C  
ATOM    461  N   PHE A  60     -13.328   7.449 -14.070  1.00 93.94           N  
ATOM    462  CA  PHE A  60     -13.898   6.777 -12.906  1.00 93.94           C  
ATOM    463  C   PHE A  60     -14.141   7.766 -11.773  1.00 93.94           C  
ATOM    464  CB  PHE A  60     -12.977   5.648 -12.430  1.00 93.94           C  
ATOM    465  O   PHE A  60     -15.227   7.793 -11.188  1.00 93.94           O  
ATOM    466  CG  PHE A  60     -13.625   4.703 -11.461  1.00 93.94           C  
ATOM    467  CD1 PHE A  60     -13.562   4.941 -10.094  1.00 93.94           C  
ATOM    468  CD2 PHE A  60     -14.289   3.574 -11.914  1.00 93.94           C  
ATOM    469  CE1 PHE A  60     -14.164   4.070  -9.188  1.00 93.94           C  
ATOM    470  CE2 PHE A  60     -14.898   2.695 -11.016  1.00 93.94           C  
ATOM    471  CZ  PHE A  60     -14.828   2.945  -9.648  1.00 93.94           C  
ATOM    472  N   ILE A  61     -13.242   8.625 -11.445  1.00 96.00           N  
ATOM    473  CA  ILE A  61     -13.328   9.617 -10.375  1.00 96.00           C  
ATOM    474  C   ILE A  61     -14.414  10.641 -10.703  1.00 96.00           C  
ATOM    475  CB  ILE A  61     -11.977  10.320 -10.148  1.00 96.00           C  
ATOM    476  O   ILE A  61     -15.141  11.086  -9.820  1.00 96.00           O  
ATOM    477  CG1 ILE A  61     -11.008   9.398  -9.406  1.00 96.00           C  
ATOM    478  CG2 ILE A  61     -12.180  11.633  -9.375  1.00 96.00           C  
ATOM    479  CD1 ILE A  61      -9.617   9.984  -9.203  1.00 96.00           C  
ATOM    480  N   ALA A  62     -14.539  10.977 -11.984  1.00 97.25           N  
ATOM    481  CA  ALA A  62     -15.555  11.930 -12.414  1.00 97.25           C  
ATOM    482  C   ALA A  62     -16.953  11.422 -12.062  1.00 97.25           C  
ATOM    483  CB  ALA A  62     -15.445  12.188 -13.914  1.00 97.25           C  
ATOM    484  O   ALA A  62     -17.781  12.188 -11.562  1.00 97.25           O  
ATOM    485  N   VAL A  63     -17.156  10.164 -12.258  1.00 95.94           N  
ATOM    486  CA  VAL A  63     -18.453   9.570 -11.961  1.00 95.94           C  
ATOM    487  C   VAL A  63     -18.703   9.633 -10.453  1.00 95.94           C  
ATOM    488  CB  VAL A  63     -18.531   8.109 -12.453  1.00 95.94           C  
ATOM    489  O   VAL A  63     -19.781  10.055 -10.016  1.00 95.94           O  
ATOM    490  CG1 VAL A  63     -19.812   7.445 -11.969  1.00 95.94           C  
ATOM    491  CG2 VAL A  63     -18.438   8.062 -13.977  1.00 95.94           C  
ATOM    492  N   ILE A  64     -17.750   9.273  -9.664  1.00 96.19           N  
ATOM    493  CA  ILE A  64     -17.875   9.250  -8.211  1.00 96.19           C  
ATOM    494  C   ILE A  64     -18.078  10.680  -7.688  1.00 96.19           C  
ATOM    495  CB  ILE A  64     -16.641   8.609  -7.543  1.00 96.19           C  
ATOM    496  O   ILE A  64     -18.906  10.906  -6.797  1.00 96.19           O  
ATOM    497  CG1 ILE A  64     -16.562   7.117  -7.891  1.00 96.19           C  
ATOM    498  CG2 ILE A  64     -16.672   8.820  -6.023  1.00 96.19           C  
ATOM    499  CD1 ILE A  64     -15.312   6.426  -7.379  1.00 96.19           C  
ATOM    500  N   VAL A  65     -17.391  11.625  -8.273  1.00 98.00           N  
ATOM    501  CA  VAL A  65     -17.484  13.023  -7.863  1.00 98.00           C  
ATOM    502  C   VAL A  65     -18.875  13.562  -8.156  1.00 98.00           C  
ATOM    503  CB  VAL A  65     -16.422  13.898  -8.570  1.00 98.00           C  
ATOM    504  O   VAL A  65     -19.484  14.234  -7.316  1.00 98.00           O  
ATOM    505  CG1 VAL A  65     -16.734  15.383  -8.398  1.00 98.00           C  
ATOM    506  CG2 VAL A  65     -15.023  13.578  -8.031  1.00 98.00           C  
ATOM    507  N   LEU A  66     -19.406  13.234  -9.312  1.00 97.81           N  
ATOM    508  CA  LEU A  66     -20.750  13.680  -9.695  1.00 97.81           C  
ATOM    509  C   LEU A  66     -21.797  13.086  -8.766  1.00 97.81           C  
ATOM    510  CB  LEU A  66     -21.047  13.305 -11.148  1.00 97.81           C  
ATOM    511  O   LEU A  66     -22.719  13.789  -8.336  1.00 97.81           O  
ATOM    512  CG  LEU A  66     -20.266  14.055 -12.219  1.00 97.81           C  
ATOM    513  CD1 LEU A  66     -20.578  13.484 -13.602  1.00 97.81           C  
ATOM    514  CD2 LEU A  66     -20.594  15.547 -12.172  1.00 97.81           C  
ATOM    515  N   LEU A  67     -21.609  11.859  -8.445  1.00 95.94           N  
ATOM    516  CA  LEU A  67     -22.531  11.203  -7.531  1.00 95.94           C  
ATOM    517  C   LEU A  67     -22.453  11.828  -6.145  1.00 95.94           C  
ATOM    518  CB  LEU A  67     -22.234   9.703  -7.449  1.00 95.94           C  
ATOM    519  O   LEU A  67     -23.484  12.086  -5.516  1.00 95.94           O  
ATOM    520  CG  LEU A  67     -22.578   8.875  -8.688  1.00 95.94           C  
ATOM    521  CD1 LEU A  67     -22.109   7.438  -8.508  1.00 95.94           C  
ATOM    522  CD2 LEU A  67     -24.078   8.922  -8.969  1.00 95.94           C  
ATOM    523  N   ALA A  68     -21.281  12.070  -5.723  1.00 97.19           N  
ATOM    524  CA  ALA A  68     -21.078  12.664  -4.402  1.00 97.19           C  
ATOM    525  C   ALA A  68     -21.594  14.102  -4.367  1.00 97.19           C  
ATOM    526  CB  ALA A  68     -19.594  12.617  -4.023  1.00 97.19           C  
ATOM    527  O   ALA A  68     -22.172  14.531  -3.371  1.00 97.19           O  
ATOM    528  N   TRP A  69     -21.344  14.812  -5.488  1.00 97.62           N  
ATOM    529  CA  TRP A  69     -21.812  16.188  -5.578  1.00 97.62           C  
ATOM    530  C   TRP A  69     -23.328  16.266  -5.398  1.00 97.62           C  
ATOM    531  CB  TRP A  69     -21.406  16.812  -6.922  1.00 97.62           C  
ATOM    532  O   TRP A  69     -23.828  17.094  -4.625  1.00 97.62           O  
ATOM    533  CG  TRP A  69     -21.734  18.266  -7.039  1.00 97.62           C  
ATOM    534  CD1 TRP A  69     -22.953  18.828  -7.344  1.00 97.62           C  
ATOM    535  CD2 TRP A  69     -20.828  19.359  -6.859  1.00 97.62           C  
ATOM    536  CE2 TRP A  69     -21.562  20.547  -7.070  1.00 97.62           C  
ATOM    537  CE3 TRP A  69     -19.469  19.453  -6.543  1.00 97.62           C  
ATOM    538  NE1 TRP A  69     -22.844  20.203  -7.363  1.00 97.62           N  
ATOM    539  CH2 TRP A  69     -19.641  21.875  -6.660  1.00 97.62           C  
ATOM    540  CZ2 TRP A  69     -20.969  21.812  -6.973  1.00 97.62           C  
ATOM    541  CZ3 TRP A  69     -18.875  20.703  -6.445  1.00 97.62           C  
ATOM    542  N   TYR A  70     -24.031  15.391  -6.016  1.00 96.50           N  
ATOM    543  CA  TYR A  70     -25.484  15.406  -6.008  1.00 96.50           C  
ATOM    544  C   TYR A  70     -26.031  14.867  -4.691  1.00 96.50           C  
ATOM    545  CB  TYR A  70     -26.047  14.586  -7.176  1.00 96.50           C  
ATOM    546  O   TYR A  70     -26.953  15.453  -4.109  1.00 96.50           O  
ATOM    547  CG  TYR A  70     -27.547  14.523  -7.207  1.00 96.50           C  
ATOM    548  CD1 TYR A  70     -28.234  13.406  -6.719  1.00 96.50           C  
ATOM    549  CD2 TYR A  70     -28.297  15.570  -7.727  1.00 96.50           C  
ATOM    550  CE1 TYR A  70     -29.609  13.336  -6.750  1.00 96.50           C  
ATOM    551  CE2 TYR A  70     -29.688  15.516  -7.762  1.00 96.50           C  
ATOM    552  OH  TYR A  70     -31.719  14.328  -7.301  1.00 96.50           O  
ATOM    553  CZ  TYR A  70     -30.344  14.391  -7.270  1.00 96.50           C  
ATOM    554  N   ALA A  71     -25.406  13.875  -4.129  1.00 95.69           N  
ATOM    555  CA  ALA A  71     -25.984  13.156  -2.992  1.00 95.69           C  
ATOM    556  C   ALA A  71     -25.438  13.703  -1.674  1.00 95.69           C  
ATOM    557  CB  ALA A  71     -25.703  11.664  -3.102  1.00 95.69           C  
ATOM    558  O   ALA A  71     -26.141  13.703  -0.660  1.00 95.69           O  
ATOM    559  N   LEU A  72     -24.203  14.297  -1.597  1.00 95.75           N  
ATOM    560  CA  LEU A  72     -23.547  14.570  -0.325  1.00 95.75           C  
ATOM    561  C   LEU A  72     -23.094  16.031  -0.244  1.00 95.75           C  
ATOM    562  CB  LEU A  72     -22.328  13.648  -0.138  1.00 95.75           C  
ATOM    563  O   LEU A  72     -22.719  16.500   0.825  1.00 95.75           O  
ATOM    564  CG  LEU A  72     -22.641  12.156   0.032  1.00 95.75           C  
ATOM    565  CD1 LEU A  72     -21.359  11.336  -0.153  1.00 95.75           C  
ATOM    566  CD2 LEU A  72     -23.266  11.891   1.398  1.00 95.75           C  
ATOM    567  N   GLY A  73     -23.156  16.766  -1.386  1.00 97.38           N  
ATOM    568  CA  GLY A  73     -22.844  18.188  -1.388  1.00 97.38           C  
ATOM    569  C   GLY A  73     -21.469  18.484  -1.976  1.00 97.38           C  
ATOM    570  O   GLY A  73     -20.656  17.578  -2.162  1.00 97.38           O  
ATOM    571  N   PRO A  74     -21.250  19.734  -2.223  1.00 97.56           N  
ATOM    572  CA  PRO A  74     -20.047  20.172  -2.947  1.00 97.56           C  
ATOM    573  C   PRO A  74     -18.766  19.969  -2.141  1.00 97.56           C  
ATOM    574  CB  PRO A  74     -20.312  21.656  -3.201  1.00 97.56           C  
ATOM    575  O   PRO A  74     -17.719  19.656  -2.707  1.00 97.56           O  
ATOM    576  CG  PRO A  74     -21.328  22.047  -2.186  1.00 97.56           C  
ATOM    577  CD  PRO A  74     -22.234  20.875  -1.940  1.00 97.56           C  
ATOM    578  N   TYR A  75     -18.828  20.109  -0.845  1.00 98.19           N  
ATOM    579  CA  TYR A  75     -17.625  20.047  -0.022  1.00 98.19           C  
ATOM    580  C   TYR A  75     -17.078  18.625   0.039  1.00 98.19           C  
ATOM    581  CB  TYR A  75     -17.906  20.562   1.393  1.00 98.19           C  
ATOM    582  O   TYR A  75     -15.859  18.422   0.081  1.00 98.19           O  
ATOM    583  CG  TYR A  75     -18.172  22.031   1.460  1.00 98.19           C  
ATOM    584  CD1 TYR A  75     -17.141  22.969   1.316  1.00 98.19           C  
ATOM    585  CD2 TYR A  75     -19.469  22.516   1.670  1.00 98.19           C  
ATOM    586  CE1 TYR A  75     -17.391  24.328   1.379  1.00 98.19           C  
ATOM    587  CE2 TYR A  75     -19.719  23.891   1.734  1.00 98.19           C  
ATOM    588  OH  TYR A  75     -18.922  26.141   1.651  1.00 98.19           O  
ATOM    589  CZ  TYR A  75     -18.688  24.781   1.588  1.00 98.19           C  
ATOM    590  N   THR A  76     -17.969  17.656   0.060  1.00 98.12           N  
ATOM    591  CA  THR A  76     -17.531  16.266  -0.017  1.00 98.12           C  
ATOM    592  C   THR A  76     -16.891  15.977  -1.372  1.00 98.12           C  
ATOM    593  CB  THR A  76     -18.703  15.297   0.220  1.00 98.12           C  
ATOM    594  O   THR A  76     -15.852  15.320  -1.443  1.00 98.12           O  
ATOM    595  CG2 THR A  76     -18.250  13.844   0.131  1.00 98.12           C  
ATOM    596  OG1 THR A  76     -19.266  15.539   1.521  1.00 98.12           O  
ATOM    597  N   ALA A  77     -17.547  16.484  -2.416  1.00 98.38           N  
ATOM    598  CA  ALA A  77     -17.031  16.281  -3.770  1.00 98.38           C  
ATOM    599  C   ALA A  77     -15.648  16.906  -3.930  1.00 98.38           C  
ATOM    600  CB  ALA A  77     -18.000  16.875  -4.793  1.00 98.38           C  
ATOM    601  O   ALA A  77     -14.750  16.297  -4.523  1.00 98.38           O  
ATOM    602  N   ILE A  78     -15.430  18.078  -3.352  1.00 98.44           N  
ATOM    603  CA  ILE A  78     -14.141  18.750  -3.396  1.00 98.44           C  
ATOM    604  C   ILE A  78     -13.094  17.922  -2.660  1.00 98.44           C  
ATOM    605  CB  ILE A  78     -14.219  20.172  -2.787  1.00 98.44           C  
ATOM    606  O   ILE A  78     -11.969  17.766  -3.137  1.00 98.44           O  
ATOM    607  CG1 ILE A  78     -15.047  21.094  -3.689  1.00 98.44           C  
ATOM    608  CG2 ILE A  78     -12.820  20.750  -2.557  1.00 98.44           C  
ATOM    609  CD1 ILE A  78     -15.391  22.438  -3.059  1.00 98.44           C  
ATOM    610  N   SER A  79     -13.453  17.406  -1.531  1.00 98.69           N  
ATOM    611  CA  SER A  79     -12.539  16.594  -0.740  1.00 98.69           C  
ATOM    612  C   SER A  79     -12.109  15.344  -1.510  1.00 98.69           C  
ATOM    613  CB  SER A  79     -13.203  16.172   0.579  1.00 98.69           C  
ATOM    614  O   SER A  79     -10.953  14.930  -1.431  1.00 98.69           O  
ATOM    615  OG  SER A  79     -13.414  17.312   1.406  1.00 98.69           O  
ATOM    616  N   ILE A  80     -13.039  14.727  -2.281  1.00 98.62           N  
ATOM    617  CA  ILE A  80     -12.727  13.555  -3.088  1.00 98.62           C  
ATOM    618  C   ILE A  80     -11.680  13.914  -4.141  1.00 98.62           C  
ATOM    619  CB  ILE A  80     -13.992  12.977  -3.762  1.00 98.62           C  
ATOM    620  O   ILE A  80     -10.695  13.195  -4.320  1.00 98.62           O  
ATOM    621  CG1 ILE A  80     -14.914  12.352  -2.713  1.00 98.62           C  
ATOM    622  CG2 ILE A  80     -13.609  11.961  -4.840  1.00 98.62           C  
ATOM    623  CD1 ILE A  80     -16.266  11.898  -3.262  1.00 98.62           C  
ATOM    624  N   VAL A  81     -11.898  15.039  -4.781  1.00 98.56           N  
ATOM    625  CA  VAL A  81     -11.008  15.477  -5.848  1.00 98.56           C  
ATOM    626  C   VAL A  81      -9.625  15.766  -5.273  1.00 98.56           C  
ATOM    627  CB  VAL A  81     -11.555  16.719  -6.578  1.00 98.56           C  
ATOM    628  O   VAL A  81      -8.609  15.320  -5.816  1.00 98.56           O  
ATOM    629  CG1 VAL A  81     -10.516  17.281  -7.539  1.00 98.56           C  
ATOM    630  CG2 VAL A  81     -12.844  16.375  -7.324  1.00 98.56           C  
ATOM    631  N   VAL A  82      -9.602  16.438  -4.156  1.00 98.69           N  
ATOM    632  CA  VAL A  82      -8.336  16.812  -3.535  1.00 98.69           C  
ATOM    633  C   VAL A  82      -7.594  15.555  -3.084  1.00 98.69           C  
ATOM    634  CB  VAL A  82      -8.547  17.766  -2.338  1.00 98.69           C  
ATOM    635  O   VAL A  82      -6.387  15.438  -3.291  1.00 98.69           O  
ATOM    636  CG1 VAL A  82      -7.230  18.016  -1.609  1.00 98.69           C  
ATOM    637  CG2 VAL A  82      -9.164  19.078  -2.809  1.00 98.69           C  
ATOM    638  N   GLY A  83      -8.328  14.648  -2.461  1.00 98.62           N  
ATOM    639  CA  GLY A  83      -7.723  13.383  -2.068  1.00 98.62           C  
ATOM    640  C   GLY A  83      -7.145  12.609  -3.238  1.00 98.62           C  
ATOM    641  O   GLY A  83      -6.027  12.094  -3.158  1.00 98.62           O  
ATOM    642  N   ALA A  84      -7.855  12.555  -4.344  1.00 98.50           N  
ATOM    643  CA  ALA A  84      -7.418  11.852  -5.547  1.00 98.50           C  
ATOM    644  C   ALA A  84      -6.176  12.508  -6.145  1.00 98.50           C  
ATOM    645  CB  ALA A  84      -8.539  11.812  -6.582  1.00 98.50           C  
ATOM    646  O   ALA A  84      -5.230  11.820  -6.539  1.00 98.50           O  
ATOM    647  N   ILE A  85      -6.133  13.812  -6.133  1.00 98.56           N  
ATOM    648  CA  ILE A  85      -5.016  14.555  -6.711  1.00 98.56           C  
ATOM    649  C   ILE A  85      -3.766  14.359  -5.855  1.00 98.56           C  
ATOM    650  CB  ILE A  85      -5.344  16.062  -6.832  1.00 98.56           C  
ATOM    651  O   ILE A  85      -2.688  14.070  -6.383  1.00 98.56           O  
ATOM    652  CG1 ILE A  85      -6.379  16.297  -7.941  1.00 98.56           C  
ATOM    653  CG2 ILE A  85      -4.074  16.875  -7.090  1.00 98.56           C  
ATOM    654  CD1 ILE A  85      -6.891  17.719  -8.023  1.00 98.56           C  
ATOM    655  N   CYS A  86      -3.910  14.461  -4.566  1.00 98.69           N  
ATOM    656  CA  CYS A  86      -2.771  14.312  -3.666  1.00 98.69           C  
ATOM    657  C   CYS A  86      -2.174  12.914  -3.766  1.00 98.69           C  
ATOM    658  CB  CYS A  86      -3.188  14.594  -2.223  1.00 98.69           C  
ATOM    659  O   CYS A  86      -0.952  12.758  -3.824  1.00 98.69           O  
ATOM    660  SG  CYS A  86      -3.469  16.344  -1.877  1.00 98.69           S  
ATOM    661  N   SER A  87      -3.027  11.922  -3.746  1.00 98.38           N  
ATOM    662  CA  SER A  87      -2.559  10.547  -3.850  1.00 98.38           C  
ATOM    663  C   SER A  87      -1.885  10.289  -5.191  1.00 98.38           C  
ATOM    664  CB  SER A  87      -3.719   9.570  -3.656  1.00 98.38           C  
ATOM    665  O   SER A  87      -0.813   9.680  -5.250  1.00 98.38           O  
ATOM    666  OG  SER A  87      -3.266   8.227  -3.727  1.00 98.38           O  
ATOM    667  N   SER A  88      -2.471  10.781  -6.305  1.00 98.25           N  
ATOM    668  CA  SER A  88      -1.929  10.609  -7.648  1.00 98.25           C  
ATOM    669  C   SER A  88      -0.583  11.312  -7.797  1.00 98.25           C  
ATOM    670  CB  SER A  88      -2.908  11.141  -8.695  1.00 98.25           C  
ATOM    671  O   SER A  88       0.360  10.742  -8.352  1.00 98.25           O  
ATOM    672  OG  SER A  88      -4.117  10.406  -8.672  1.00 98.25           O  
ATOM    673  N   VAL A  89      -0.498  12.508  -7.230  1.00 98.31           N  
ATOM    674  CA  VAL A  89       0.724  13.297  -7.336  1.00 98.31           C  
ATOM    675  C   VAL A  89       1.834  12.641  -6.516  1.00 98.31           C  
ATOM    676  CB  VAL A  89       0.500  14.750  -6.859  1.00 98.31           C  
ATOM    677  O   VAL A  89       2.980  12.562  -6.965  1.00 98.31           O  
ATOM    678  CG1 VAL A  89       1.831  15.492  -6.750  1.00 98.31           C  
ATOM    679  CG2 VAL A  89      -0.445  15.484  -7.812  1.00 98.31           C  
ATOM    680  N   ALA A  90       1.524  12.148  -5.352  1.00 98.31           N  
ATOM    681  CA  ALA A  90       2.516  11.445  -4.539  1.00 98.31           C  
ATOM    682  C   ALA A  90       3.064  10.227  -5.270  1.00 98.31           C  
ATOM    683  CB  ALA A  90       1.908  11.031  -3.199  1.00 98.31           C  
ATOM    684  O   ALA A  90       4.277  10.023  -5.328  1.00 98.31           O  
ATOM    685  N   GLY A  91       2.154   9.445  -5.840  1.00 97.50           N  
ATOM    686  CA  GLY A  91       2.570   8.281  -6.609  1.00 97.50           C  
ATOM    687  C   GLY A  91       3.402   8.633  -7.824  1.00 97.50           C  
ATOM    688  O   GLY A  91       4.410   7.984  -8.109  1.00 97.50           O  
ATOM    689  N   PHE A  92       3.055   9.695  -8.508  1.00 98.19           N  
ATOM    690  CA  PHE A  92       3.746  10.141  -9.711  1.00 98.19           C  
ATOM    691  C   PHE A  92       5.160  10.609  -9.383  1.00 98.19           C  
ATOM    692  CB  PHE A  92       2.965  11.266 -10.398  1.00 98.19           C  
ATOM    693  O   PHE A  92       6.125  10.188 -10.023  1.00 98.19           O  
ATOM    694  CG  PHE A  92       3.629  11.789 -11.641  1.00 98.19           C  
ATOM    695  CD1 PHE A  92       4.438  12.922 -11.594  1.00 98.19           C  
ATOM    696  CD2 PHE A  92       3.441  11.164 -12.867  1.00 98.19           C  
ATOM    697  CE1 PHE A  92       5.055  13.414 -12.742  1.00 98.19           C  
ATOM    698  CE2 PHE A  92       4.055  11.648 -14.016  1.00 98.19           C  
ATOM    699  CZ  PHE A  92       4.859  12.773 -13.953  1.00 98.19           C  
ATOM    700  N   ILE A  93       5.312  11.508  -8.367  1.00 98.38           N  
ATOM    701  CA  ILE A  93       6.613  12.047  -7.980  1.00 98.38           C  
ATOM    702  C   ILE A  93       7.516  10.914  -7.496  1.00 98.38           C  
ATOM    703  CB  ILE A  93       6.473  13.125  -6.883  1.00 98.38           C  
ATOM    704  O   ILE A  93       8.695  10.852  -7.859  1.00 98.38           O  
ATOM    705  CG1 ILE A  93       5.785  14.375  -7.445  1.00 98.38           C  
ATOM    706  CG2 ILE A  93       7.840  13.469  -6.289  1.00 98.38           C  
ATOM    707  CD1 ILE A  93       5.488  15.438  -6.398  1.00 98.38           C  
ATOM    708  N   GLY A  94       6.949  10.023  -6.695  1.00 97.56           N  
ATOM    709  CA  GLY A  94       7.715   8.891  -6.199  1.00 97.56           C  
ATOM    710  C   GLY A  94       8.242   7.996  -7.305  1.00 97.56           C  
ATOM    711  O   GLY A  94       9.422   7.641  -7.312  1.00 97.56           O  
ATOM    712  N   MET A  95       7.355   7.582  -8.195  1.00 97.12           N  
ATOM    713  CA  MET A  95       7.727   6.738  -9.328  1.00 97.12           C  
ATOM    714  C   MET A  95       8.758   7.438 -10.211  1.00 97.12           C  
ATOM    715  CB  MET A  95       6.492   6.375 -10.156  1.00 97.12           C  
ATOM    716  O   MET A  95       9.742   6.828 -10.625  1.00 97.12           O  
ATOM    717  CG  MET A  95       6.793   5.453 -11.328  1.00 97.12           C  
ATOM    718  SD  MET A  95       7.316   6.371 -12.828  1.00 97.12           S  
ATOM    719  CE  MET A  95       5.730   7.102 -13.320  1.00 97.12           C  
ATOM    720  N   TYR A  96       8.531   8.695 -10.484  1.00 98.25           N  
ATOM    721  CA  TYR A  96       9.445   9.484 -11.297  1.00 98.25           C  
ATOM    722  C   TYR A  96      10.844   9.500 -10.688  1.00 98.25           C  
ATOM    723  CB  TYR A  96       8.930  10.922 -11.453  1.00 98.25           C  
ATOM    724  O   TYR A  96      11.836   9.250 -11.375  1.00 98.25           O  
ATOM    725  CG  TYR A  96       9.664  11.719 -12.500  1.00 98.25           C  
ATOM    726  CD1 TYR A  96      10.883  12.328 -12.211  1.00 98.25           C  
ATOM    727  CD2 TYR A  96       9.141  11.867 -13.781  1.00 98.25           C  
ATOM    728  CE1 TYR A  96      11.562  13.070 -13.180  1.00 98.25           C  
ATOM    729  CE2 TYR A  96       9.812  12.602 -14.750  1.00 98.25           C  
ATOM    730  OH  TYR A  96      11.688  13.930 -15.398  1.00 98.25           O  
ATOM    731  CZ  TYR A  96      11.023  13.195 -14.445  1.00 98.25           C  
ATOM    732  N   ALA A  97      10.922   9.805  -9.445  1.00 98.12           N  
ATOM    733  CA  ALA A  97      12.195   9.859  -8.727  1.00 98.12           C  
ATOM    734  C   ALA A  97      12.852   8.477  -8.664  1.00 98.12           C  
ATOM    735  CB  ALA A  97      11.992  10.406  -7.320  1.00 98.12           C  
ATOM    736  O   ALA A  97      14.070   8.352  -8.828  1.00 98.12           O  
ATOM    737  N   ALA A  98      12.062   7.434  -8.445  1.00 97.81           N  
ATOM    738  CA  ALA A  98      12.578   6.070  -8.312  1.00 97.81           C  
ATOM    739  C   ALA A  98      13.242   5.609  -9.609  1.00 97.81           C  
ATOM    740  CB  ALA A  98      11.453   5.113  -7.926  1.00 97.81           C  
ATOM    741  O   ALA A  98      14.312   5.004  -9.578  1.00 97.81           O  
ATOM    742  N   THR A  99      12.625   5.922 -10.734  1.00 97.88           N  
ATOM    743  CA  THR A  99      13.180   5.492 -12.016  1.00 97.88           C  
ATOM    744  C   THR A  99      14.484   6.223 -12.305  1.00 97.88           C  
ATOM    745  CB  THR A  99      12.180   5.727 -13.164  1.00 97.88           C  
ATOM    746  O   THR A  99      15.414   5.641 -12.867  1.00 97.88           O  
ATOM    747  CG2 THR A  99      10.945   4.855 -13.008  1.00 97.88           C  
ATOM    748  OG1 THR A  99      11.789   7.105 -13.172  1.00 97.88           O  
ATOM    749  N   LYS A 100      14.547   7.477 -11.906  1.00 97.81           N  
ATOM    750  CA  LYS A 100      15.781   8.227 -12.078  1.00 97.81           C  
ATOM    751  C   LYS A 100      16.875   7.707 -11.148  1.00 97.81           C  
ATOM    752  CB  LYS A 100      15.547   9.719 -11.836  1.00 97.81           C  
ATOM    753  O   LYS A 100      18.062   7.707 -11.508  1.00 97.81           O  
ATOM    754  CG  LYS A 100      14.672  10.391 -12.875  1.00 97.81           C  
ATOM    755  CD  LYS A 100      15.320  10.359 -14.258  1.00 97.81           C  
ATOM    756  CE  LYS A 100      14.453  11.055 -15.297  1.00 97.81           C  
ATOM    757  NZ  LYS A 100      15.047  10.961 -16.672  1.00 97.81           N  
ATOM    758  N   ALA A 101      16.453   7.277 -10.000  1.00 98.25           N  
ATOM    759  CA  ALA A 101      17.391   6.766  -9.008  1.00 98.25           C  
ATOM    760  C   ALA A 101      17.906   5.383  -9.398  1.00 98.25           C  
ATOM    761  CB  ALA A 101      16.734   6.711  -7.629  1.00 98.25           C  
ATOM    762  O   ALA A 101      19.031   5.012  -9.062  1.00 98.25           O  
ATOM    763  N   ASN A 102      17.141   4.617 -10.180  1.00 97.38           N  
ATOM    764  CA  ASN A 102      17.531   3.270 -10.586  1.00 97.38           C  
ATOM    765  C   ASN A 102      18.875   3.266 -11.312  1.00 97.38           C  
ATOM    766  CB  ASN A 102      16.453   2.645 -11.469  1.00 97.38           C  
ATOM    767  O   ASN A 102      19.781   2.516 -10.945  1.00 97.38           O  
ATOM    768  CG  ASN A 102      15.148   2.414 -10.719  1.00 97.38           C  
ATOM    769  ND2 ASN A 102      14.078   2.172 -11.461  1.00 97.38           N  
ATOM    770  OD1 ASN A 102      15.109   2.453  -9.492  1.00 97.38           O  
ATOM    771  N   VAL A 103      18.906   4.121 -12.305  1.00 97.19           N  
ATOM    772  CA  VAL A 103      20.078   4.156 -13.188  1.00 97.19           C  
ATOM    773  C   VAL A 103      21.266   4.746 -12.438  1.00 97.19           C  
ATOM    774  CB  VAL A 103      19.797   4.969 -14.469  1.00 97.19           C  
ATOM    775  O   VAL A 103      22.391   4.273 -12.578  1.00 97.19           O  
ATOM    776  CG1 VAL A 103      19.547   6.438 -14.133  1.00 97.19           C  
ATOM    777  CG2 VAL A 103      20.953   4.828 -15.453  1.00 97.19           C  
ATOM    778  N   ARG A 104      21.078   5.586 -11.602  1.00 98.00           N  
ATOM    779  CA  ARG A 104      22.141   6.230 -10.820  1.00 98.00           C  
ATOM    780  C   ARG A 104      22.656   5.301  -9.734  1.00 98.00           C  
ATOM    781  CB  ARG A 104      21.625   7.531 -10.195  1.00 98.00           C  
ATOM    782  O   ARG A 104      23.828   5.371  -9.359  1.00 98.00           O  
ATOM    783  CG  ARG A 104      21.453   8.664 -11.188  1.00 98.00           C  
ATOM    784  CD  ARG A 104      20.656   9.820 -10.594  1.00 98.00           C  
ATOM    785  NE  ARG A 104      20.719  11.008 -11.445  1.00 98.00           N  
ATOM    786  NH1 ARG A 104      19.406  10.125 -13.125  1.00 98.00           N  
ATOM    787  NH2 ARG A 104      20.250  12.250 -13.312  1.00 98.00           N  
ATOM    788  CZ  ARG A 104      20.125  11.125 -12.625  1.00 98.00           C  
ATOM    789  N   THR A 105      21.766   4.504  -9.242  1.00 97.81           N  
ATOM    790  CA  THR A 105      22.203   3.490  -8.289  1.00 97.81           C  
ATOM    791  C   THR A 105      23.125   2.480  -8.953  1.00 97.81           C  
ATOM    792  CB  THR A 105      21.000   2.754  -7.672  1.00 97.81           C  
ATOM    793  O   THR A 105      24.156   2.098  -8.383  1.00 97.81           O  
ATOM    794  CG2 THR A 105      21.453   1.680  -6.691  1.00 97.81           C  
ATOM    795  OG1 THR A 105      20.172   3.697  -6.980  1.00 97.81           O  
ATOM    796  N   ALA A 106      22.812   2.076 -10.164  1.00 97.69           N  
ATOM    797  CA  ALA A 106      23.672   1.162 -10.922  1.00 97.69           C  
ATOM    798  C   ALA A 106      25.031   1.793 -11.203  1.00 97.69           C  
ATOM    799  CB  ALA A 106      23.000   0.753 -12.227  1.00 97.69           C  
ATOM    800  O   ALA A 106      26.062   1.145 -11.047  1.00 97.69           O  
ATOM    801  N   THR A 107      25.016   3.023 -11.547  1.00 97.56           N  
ATOM    802  CA  THR A 107      26.250   3.756 -11.844  1.00 97.56           C  
ATOM    803  C   THR A 107      27.062   3.957 -10.570  1.00 97.56           C  
ATOM    804  CB  THR A 107      25.938   5.121 -12.484  1.00 97.56           C  
ATOM    805  O   THR A 107      28.297   3.826 -10.594  1.00 97.56           O  
ATOM    806  CG2 THR A 107      27.234   5.852 -12.859  1.00 97.56           C  
ATOM    807  OG1 THR A 107      25.156   4.926 -13.664  1.00 97.56           O  
ATOM    808  N   ALA A 108      26.406   4.250  -9.492  1.00 97.19           N  
ATOM    809  CA  ALA A 108      27.078   4.402  -8.211  1.00 97.19           C  
ATOM    810  C   ALA A 108      27.719   3.092  -7.762  1.00 97.19           C  
ATOM    811  CB  ALA A 108      26.094   4.906  -7.148  1.00 97.19           C  
ATOM    812  O   ALA A 108      28.812   3.086  -7.203  1.00 97.19           O  
ATOM    813  N   ALA A 109      27.047   2.045  -8.047  1.00 96.75           N  
ATOM    814  CA  ALA A 109      27.609   0.730  -7.727  1.00 96.75           C  
ATOM    815  C   ALA A 109      28.875   0.467  -8.523  1.00 96.75           C  
ATOM    816  CB  ALA A 109      26.578  -0.361  -8.008  1.00 96.75           C  
ATOM    817  O   ALA A 109      29.828  -0.122  -8.000  1.00 96.75           O  
ATOM    818  N   GLN A 110      28.922   0.960  -9.711  1.00 96.06           N  
ATOM    819  CA  GLN A 110      30.047   0.742 -10.602  1.00 96.06           C  
ATOM    820  C   GLN A 110      31.234   1.621 -10.219  1.00 96.06           C  
ATOM    821  CB  GLN A 110      29.641   1.012 -12.055  1.00 96.06           C  
ATOM    822  O   GLN A 110      32.375   1.153 -10.180  1.00 96.06           O  
ATOM    823  CG  GLN A 110      30.766   0.744 -13.062  1.00 96.06           C  
ATOM    824  CD  GLN A 110      30.344   1.054 -14.484  1.00 96.06           C  
ATOM    825  NE2 GLN A 110      30.641   0.134 -15.398  1.00 96.06           N  
ATOM    826  OE1 GLN A 110      29.781   2.111 -14.766  1.00 96.06           O  
ATOM    827  N   LYS A 111      30.953   2.863  -9.773  1.00 95.38           N  
ATOM    828  CA  LYS A 111      32.031   3.846  -9.664  1.00 95.38           C  
ATOM    829  C   LYS A 111      32.438   4.070  -8.211  1.00 95.38           C  
ATOM    830  CB  LYS A 111      31.625   5.172 -10.312  1.00 95.38           C  
ATOM    831  O   LYS A 111      33.594   4.355  -7.914  1.00 95.38           O  
ATOM    832  CG  LYS A 111      31.453   5.102 -11.820  1.00 95.38           C  
ATOM    833  CD  LYS A 111      31.219   6.480 -12.422  1.00 95.38           C  
ATOM    834  CE  LYS A 111      31.125   6.426 -13.938  1.00 95.38           C  
ATOM    835  NZ  LYS A 111      30.906   7.777 -14.531  1.00 95.38           N  
ATOM    836  N   ASP A 112      31.438   3.887  -7.312  1.00 94.00           N  
ATOM    837  CA  ASP A 112      31.688   4.434  -5.984  1.00 94.00           C  
ATOM    838  C   ASP A 112      31.516   3.365  -4.910  1.00 94.00           C  
ATOM    839  CB  ASP A 112      30.766   5.617  -5.703  1.00 94.00           C  
ATOM    840  O   ASP A 112      31.797   3.611  -3.732  1.00 94.00           O  
ATOM    841  CG  ASP A 112      30.938   6.758  -6.691  1.00 94.00           C  
ATOM    842  OD1 ASP A 112      32.094   7.238  -6.871  1.00 94.00           O  
ATOM    843  OD2 ASP A 112      29.938   7.180  -7.297  1.00 94.00           O  
ATOM    844  N   GLY A 113      31.000   2.182  -5.219  1.00 93.50           N  
ATOM    845  CA  GLY A 113      30.938   1.091  -4.262  1.00 93.50           C  
ATOM    846  C   GLY A 113      29.578   0.918  -3.635  1.00 93.50           C  
ATOM    847  O   GLY A 113      28.641   1.646  -3.969  1.00 93.50           O  
ATOM    848  N   PRO A 114      29.391  -0.024  -2.697  1.00 92.81           N  
ATOM    849  CA  PRO A 114      28.109  -0.433  -2.105  1.00 92.81           C  
ATOM    850  C   PRO A 114      27.469   0.666  -1.257  1.00 92.81           C  
ATOM    851  CB  PRO A 114      28.500  -1.639  -1.243  1.00 92.81           C  
ATOM    852  O   PRO A 114      26.250   0.824  -1.261  1.00 92.81           O  
ATOM    853  CG  PRO A 114      29.969  -1.524  -1.061  1.00 92.81           C  
ATOM    854  CD  PRO A 114      30.547  -0.866  -2.279  1.00 92.81           C  
ATOM    855  N   ALA A 115      28.297   1.428  -0.538  1.00 92.44           N  
ATOM    856  CA  ALA A 115      27.766   2.471   0.337  1.00 92.44           C  
ATOM    857  C   ALA A 115      27.078   3.564  -0.471  1.00 92.44           C  
ATOM    858  CB  ALA A 115      28.875   3.068   1.189  1.00 92.44           C  
ATOM    859  O   ALA A 115      25.969   4.008  -0.120  1.00 92.44           O  
ATOM    860  N   ALA A 116      27.688   3.969  -1.545  1.00 94.75           N  
ATOM    861  CA  ALA A 116      27.109   4.992  -2.406  1.00 94.75           C  
ATOM    862  C   ALA A 116      25.844   4.477  -3.094  1.00 94.75           C  
ATOM    863  CB  ALA A 116      28.125   5.457  -3.447  1.00 94.75           C  
ATOM    864  O   ALA A 116      24.844   5.199  -3.207  1.00 94.75           O  
ATOM    865  N   ALA A 117      25.891   3.227  -3.533  1.00 96.12           N  
ATOM    866  CA  ALA A 117      24.734   2.609  -4.176  1.00 96.12           C  
ATOM    867  C   ALA A 117      23.562   2.531  -3.211  1.00 96.12           C  
ATOM    868  CB  ALA A 117      25.094   1.218  -4.691  1.00 96.12           C  
ATOM    869  O   ALA A 117      22.422   2.789  -3.598  1.00 96.12           O  
ATOM    870  N   LEU A 118      23.828   2.188  -1.975  1.00 95.06           N  
ATOM    871  CA  LEU A 118      22.781   2.129  -0.953  1.00 95.06           C  
ATOM    872  C   LEU A 118      22.188   3.512  -0.704  1.00 95.06           C  
ATOM    873  CB  LEU A 118      23.344   1.561   0.353  1.00 95.06           C  
ATOM    874  O   LEU A 118      20.969   3.658  -0.606  1.00 95.06           O  
ATOM    875  CG  LEU A 118      22.391   1.541   1.550  1.00 95.06           C  
ATOM    876  CD1 LEU A 118      21.203   0.643   1.260  1.00 95.06           C  
ATOM    877  CD2 LEU A 118      23.125   1.079   2.807  1.00 95.06           C  
ATOM    878  N   SER A 119      23.016   4.500  -0.646  1.00 95.31           N  
ATOM    879  CA  SER A 119      22.562   5.863  -0.376  1.00 95.31           C  
ATOM    880  C   SER A 119      21.625   6.363  -1.472  1.00 95.31           C  
ATOM    881  CB  SER A 119      23.766   6.805  -0.246  1.00 95.31           C  
ATOM    882  O   SER A 119      20.562   6.898  -1.184  1.00 95.31           O  
ATOM    883  OG  SER A 119      24.516   6.500   0.913  1.00 95.31           O  
ATOM    884  N   VAL A 120      22.016   6.125  -2.736  1.00 97.19           N  
ATOM    885  CA  VAL A 120      21.219   6.602  -3.863  1.00 97.19           C  
ATOM    886  C   VAL A 120      19.891   5.848  -3.918  1.00 97.19           C  
ATOM    887  CB  VAL A 120      21.984   6.438  -5.199  1.00 97.19           C  
ATOM    888  O   VAL A 120      18.828   6.457  -4.094  1.00 97.19           O  
ATOM    889  CG1 VAL A 120      21.109   6.902  -6.371  1.00 97.19           C  
ATOM    890  CG2 VAL A 120      23.297   7.215  -5.164  1.00 97.19           C  
ATOM    891  N   SER A 121      20.000   4.574  -3.779  1.00 96.69           N  
ATOM    892  CA  SER A 121      18.766   3.783  -3.838  1.00 96.69           C  
ATOM    893  C   SER A 121      17.828   4.133  -2.689  1.00 96.69           C  
ATOM    894  CB  SER A 121      19.094   2.289  -3.807  1.00 96.69           C  
ATOM    895  O   SER A 121      16.609   4.234  -2.883  1.00 96.69           O  
ATOM    896  OG  SER A 121      19.812   1.957  -2.633  1.00 96.69           O  
ATOM    897  N   PHE A 122      18.359   4.262  -1.458  1.00 96.50           N  
ATOM    898  CA  PHE A 122      17.547   4.617  -0.295  1.00 96.50           C  
ATOM    899  C   PHE A 122      16.938   6.004  -0.465  1.00 96.50           C  
ATOM    900  CB  PHE A 122      18.406   4.574   0.980  1.00 96.50           C  
ATOM    901  O   PHE A 122      15.758   6.203  -0.170  1.00 96.50           O  
ATOM    902  CG  PHE A 122      17.656   4.969   2.223  1.00 96.50           C  
ATOM    903  CD1 PHE A 122      17.922   6.168   2.867  1.00 96.50           C  
ATOM    904  CD2 PHE A 122      16.656   4.145   2.746  1.00 96.50           C  
ATOM    905  CE1 PHE A 122      17.234   6.539   4.020  1.00 96.50           C  
ATOM    906  CE2 PHE A 122      15.969   4.504   3.896  1.00 96.50           C  
ATOM    907  CZ  PHE A 122      16.250   5.703   4.531  1.00 96.50           C  
ATOM    908  N   TYR A 123      17.719   7.008  -0.925  1.00 97.38           N  
ATOM    909  CA  TYR A 123      17.203   8.352  -1.174  1.00 97.38           C  
ATOM    910  C   TYR A 123      16.094   8.320  -2.223  1.00 97.38           C  
ATOM    911  CB  TYR A 123      18.328   9.289  -1.625  1.00 97.38           C  
ATOM    912  O   TYR A 123      15.109   9.047  -2.117  1.00 97.38           O  
ATOM    913  CG  TYR A 123      19.156   9.820  -0.489  1.00 97.38           C  
ATOM    914  CD1 TYR A 123      18.641   9.906   0.803  1.00 97.38           C  
ATOM    915  CD2 TYR A 123      20.469  10.234  -0.705  1.00 97.38           C  
ATOM    916  CE1 TYR A 123      19.422  10.398   1.853  1.00 97.38           C  
ATOM    917  CE2 TYR A 123      21.250  10.727   0.338  1.00 97.38           C  
ATOM    918  OH  TYR A 123      21.484  11.289   2.646  1.00 97.38           O  
ATOM    919  CZ  TYR A 123      20.719  10.805   1.610  1.00 97.38           C  
ATOM    920  N   GLY A 124      16.344   7.512  -3.252  1.00 96.94           N  
ATOM    921  CA  GLY A 124      15.281   7.332  -4.227  1.00 96.94           C  
ATOM    922  C   GLY A 124      13.977   6.871  -3.609  1.00 96.94           C  
ATOM    923  O   GLY A 124      12.906   7.379  -3.951  1.00 96.94           O  
ATOM    924  N   GLY A 125      14.031   6.020  -2.660  1.00 96.50           N  
ATOM    925  CA  GLY A 125      12.859   5.547  -1.935  1.00 96.50           C  
ATOM    926  C   GLY A 125      12.320   6.562  -0.949  1.00 96.50           C  
ATOM    927  O   GLY A 125      11.109   6.660  -0.754  1.00 96.50           O  
ATOM    928  N   SER A 126      13.195   7.320  -0.312  1.00 97.81           N  
ATOM    929  CA  SER A 126      12.820   8.312   0.690  1.00 97.81           C  
ATOM    930  C   SER A 126      11.914   9.383   0.092  1.00 97.81           C  
ATOM    931  CB  SER A 126      14.062   8.953   1.306  1.00 97.81           C  
ATOM    932  O   SER A 126      11.031   9.906   0.770  1.00 97.81           O  
ATOM    933  OG  SER A 126      14.836   7.992   1.994  1.00 97.81           O  
ATOM    934  N   ILE A 127      12.172   9.703  -1.190  1.00 98.38           N  
ATOM    935  CA  ILE A 127      11.352  10.711  -1.863  1.00 98.38           C  
ATOM    936  C   ILE A 127       9.898  10.258  -1.880  1.00 98.38           C  
ATOM    937  CB  ILE A 127      11.852  10.969  -3.303  1.00 98.38           C  
ATOM    938  O   ILE A 127       8.992  11.047  -1.587  1.00 98.38           O  
ATOM    939  CG1 ILE A 127      13.281  11.531  -3.283  1.00 98.38           C  
ATOM    940  CG2 ILE A 127      10.898  11.922  -4.039  1.00 98.38           C  
ATOM    941  CD1 ILE A 127      13.992  11.461  -4.625  1.00 98.38           C  
ATOM    942  N   MET A 128       9.648   9.008  -2.197  1.00 97.56           N  
ATOM    943  CA  MET A 128       8.297   8.453  -2.172  1.00 97.56           C  
ATOM    944  C   MET A 128       7.688   8.570  -0.776  1.00 97.56           C  
ATOM    945  CB  MET A 128       8.297   6.996  -2.623  1.00 97.56           C  
ATOM    946  O   MET A 128       6.551   9.016  -0.624  1.00 97.56           O  
ATOM    947  CG  MET A 128       6.938   6.324  -2.545  1.00 97.56           C  
ATOM    948  SD  MET A 128       5.707   7.102  -3.660  1.00 97.56           S  
ATOM    949  CE  MET A 128       4.176   6.688  -2.781  1.00 97.56           C  
ATOM    950  N   GLY A 129       8.414   8.117   0.281  1.00 97.62           N  
ATOM    951  CA  GLY A 129       7.945   8.180   1.655  1.00 97.62           C  
ATOM    952  C   GLY A 129       7.609   9.586   2.111  1.00 97.62           C  
ATOM    953  O   GLY A 129       6.555   9.820   2.701  1.00 97.62           O  
ATOM    954  N   LEU A 130       8.453  10.547   1.827  1.00 98.44           N  
ATOM    955  CA  LEU A 130       8.250  11.938   2.223  1.00 98.44           C  
ATOM    956  C   LEU A 130       7.055  12.539   1.488  1.00 98.44           C  
ATOM    957  CB  LEU A 130       9.508  12.766   1.943  1.00 98.44           C  
ATOM    958  O   LEU A 130       6.281  13.305   2.072  1.00 98.44           O  
ATOM    959  CG  LEU A 130      10.711  12.484   2.838  1.00 98.44           C  
ATOM    960  CD1 LEU A 130      11.945  13.211   2.309  1.00 98.44           C  
ATOM    961  CD2 LEU A 130      10.422  12.891   4.277  1.00 98.44           C  
ATOM    962  N   CYS A 131       6.867  12.195   0.245  1.00 98.56           N  
ATOM    963  CA  CYS A 131       5.738  12.695  -0.537  1.00 98.56           C  
ATOM    964  C   CYS A 131       4.418  12.180   0.018  1.00 98.56           C  
ATOM    965  CB  CYS A 131       5.883  12.281  -2.002  1.00 98.56           C  
ATOM    966  O   CYS A 131       3.453  12.930   0.139  1.00 98.56           O  
ATOM    967  SG  CYS A 131       7.137  13.227  -2.902  1.00 98.56           S  
ATOM    968  N   VAL A 132       4.387  10.906   0.400  1.00 98.25           N  
ATOM    969  CA  VAL A 132       3.172  10.312   0.943  1.00 98.25           C  
ATOM    970  C   VAL A 132       2.783  11.023   2.238  1.00 98.25           C  
ATOM    971  CB  VAL A 132       3.344   8.797   1.194  1.00 98.25           C  
ATOM    972  O   VAL A 132       1.641  11.461   2.396  1.00 98.25           O  
ATOM    973  CG1 VAL A 132       2.217   8.266   2.078  1.00 98.25           C  
ATOM    974  CG2 VAL A 132       3.393   8.039  -0.130  1.00 98.25           C  
ATOM    975  N   ALA A 133       3.734  11.164   3.102  1.00 98.25           N  
ATOM    976  CA  ALA A 133       3.480  11.781   4.398  1.00 98.25           C  
ATOM    977  C   ALA A 133       3.135  13.266   4.238  1.00 98.25           C  
ATOM    978  CB  ALA A 133       4.691  11.625   5.312  1.00 98.25           C  
ATOM    979  O   ALA A 133       2.170  13.750   4.832  1.00 98.25           O  
ATOM    980  N   SER A 134       3.828  13.938   3.404  1.00 98.69           N  
ATOM    981  CA  SER A 134       3.713  15.383   3.242  1.00 98.69           C  
ATOM    982  C   SER A 134       2.406  15.758   2.551  1.00 98.69           C  
ATOM    983  CB  SER A 134       4.898  15.930   2.443  1.00 98.69           C  
ATOM    984  O   SER A 134       1.677  16.625   3.023  1.00 98.69           O  
ATOM    985  OG  SER A 134       6.117  15.695   3.129  1.00 98.69           O  
ATOM    986  N   LEU A 135       2.115  15.078   1.452  1.00 98.62           N  
ATOM    987  CA  LEU A 135       0.914  15.422   0.700  1.00 98.62           C  
ATOM    988  C   LEU A 135      -0.342  15.016   1.462  1.00 98.62           C  
ATOM    989  CB  LEU A 135       0.932  14.758  -0.677  1.00 98.62           C  
ATOM    990  O   LEU A 135      -1.402  15.617   1.294  1.00 98.62           O  
ATOM    991  CG  LEU A 135       1.868  15.367  -1.718  1.00 98.62           C  
ATOM    992  CD1 LEU A 135       1.973  14.461  -2.939  1.00 98.62           C  
ATOM    993  CD2 LEU A 135       1.385  16.766  -2.117  1.00 98.62           C  
ATOM    994  N   GLY A 136      -0.245  13.977   2.279  1.00 98.25           N  
ATOM    995  CA  GLY A 136      -1.330  13.656   3.191  1.00 98.25           C  
ATOM    996  C   GLY A 136      -1.649  14.781   4.160  1.00 98.25           C  
ATOM    997  O   GLY A 136      -2.818  15.109   4.375  1.00 98.25           O  
ATOM    998  N   LEU A 137      -0.587  15.430   4.699  1.00 98.56           N  
ATOM    999  CA  LEU A 137      -0.728  16.516   5.656  1.00 98.56           C  
ATOM   1000  C   LEU A 137      -1.171  17.797   4.965  1.00 98.56           C  
ATOM   1001  CB  LEU A 137       0.592  16.750   6.398  1.00 98.56           C  
ATOM   1002  O   LEU A 137      -2.029  18.531   5.473  1.00 98.56           O  
ATOM   1003  CG  LEU A 137       0.961  15.727   7.469  1.00 98.56           C  
ATOM   1004  CD1 LEU A 137       2.371  15.992   7.988  1.00 98.56           C  
ATOM   1005  CD2 LEU A 137      -0.050  15.758   8.609  1.00 98.56           C  
ATOM   1006  N   ILE A 138      -0.584  18.031   3.773  1.00 98.62           N  
ATOM   1007  CA  ILE A 138      -0.951  19.234   3.025  1.00 98.62           C  
ATOM   1008  C   ILE A 138      -2.416  19.156   2.604  1.00 98.62           C  
ATOM   1009  CB  ILE A 138      -0.046  19.422   1.788  1.00 98.62           C  
ATOM   1010  O   ILE A 138      -3.184  20.094   2.820  1.00 98.62           O  
ATOM   1011  CG1 ILE A 138       1.383  19.781   2.221  1.00 98.62           C  
ATOM   1012  CG2 ILE A 138      -0.618  20.500   0.864  1.00 98.62           C  
ATOM   1013  CD1 ILE A 138       2.395  19.750   1.084  1.00 98.62           C  
ATOM   1014  N   GLY A 139      -2.768  18.031   2.070  1.00 98.31           N  
ATOM   1015  CA  GLY A 139      -4.117  17.844   1.561  1.00 98.31           C  
ATOM   1016  C   GLY A 139      -5.168  17.812   2.654  1.00 98.31           C  
ATOM   1017  O   GLY A 139      -6.023  18.703   2.727  1.00 98.31           O  
ATOM   1018  N   LEU A 140      -5.074  16.812   3.531  1.00 98.38           N  
ATOM   1019  CA  LEU A 140      -6.055  16.641   4.598  1.00 98.38           C  
ATOM   1020  C   LEU A 140      -5.953  17.781   5.613  1.00 98.38           C  
ATOM   1021  CB  LEU A 140      -5.855  15.297   5.297  1.00 98.38           C  
ATOM   1022  O   LEU A 140      -6.969  18.328   6.039  1.00 98.38           O  
ATOM   1023  CG  LEU A 140      -6.805  14.992   6.457  1.00 98.38           C  
ATOM   1024  CD1 LEU A 140      -8.258  15.094   5.996  1.00 98.38           C  
ATOM   1025  CD2 LEU A 140      -6.516  13.609   7.031  1.00 98.38           C  
ATOM   1026  N   GLY A 141      -4.699  18.156   5.992  1.00 97.94           N  
ATOM   1027  CA  GLY A 141      -4.496  19.297   6.883  1.00 97.94           C  
ATOM   1028  C   GLY A 141      -5.035  20.594   6.324  1.00 97.94           C  
ATOM   1029  O   GLY A 141      -5.633  21.391   7.051  1.00 97.94           O  
ATOM   1030  N   GLY A 142      -4.871  20.766   5.043  1.00 97.88           N  
ATOM   1031  CA  GLY A 142      -5.410  21.953   4.383  1.00 97.88           C  
ATOM   1032  C   GLY A 142      -6.926  22.000   4.410  1.00 97.88           C  
ATOM   1033  O   GLY A 142      -7.504  23.047   4.734  1.00 97.88           O  
ATOM   1034  N   LEU A 143      -7.543  20.891   4.066  1.00 98.31           N  
ATOM   1035  CA  LEU A 143      -9.000  20.844   4.102  1.00 98.31           C  
ATOM   1036  C   LEU A 143      -9.516  21.062   5.516  1.00 98.31           C  
ATOM   1037  CB  LEU A 143      -9.500  19.500   3.570  1.00 98.31           C  
ATOM   1038  O   LEU A 143     -10.492  21.797   5.715  1.00 98.31           O  
ATOM   1039  CG  LEU A 143      -9.398  19.281   2.061  1.00 98.31           C  
ATOM   1040  CD1 LEU A 143      -9.758  17.844   1.705  1.00 98.31           C  
ATOM   1041  CD2 LEU A 143     -10.289  20.266   1.314  1.00 98.31           C  
ATOM   1042  N   TYR A 144      -8.812  20.453   6.453  1.00 98.00           N  
ATOM   1043  CA  TYR A 144      -9.164  20.625   7.859  1.00 98.00           C  
ATOM   1044  C   TYR A 144      -9.062  22.094   8.266  1.00 98.00           C  
ATOM   1045  CB  TYR A 144      -8.258  19.766   8.750  1.00 98.00           C  
ATOM   1046  O   TYR A 144      -9.953  22.625   8.938  1.00 98.00           O  
ATOM   1047  CG  TYR A 144      -8.672  19.766  10.203  1.00 98.00           C  
ATOM   1048  CD1 TYR A 144      -8.234  20.750  11.078  1.00 98.00           C  
ATOM   1049  CD2 TYR A 144      -9.500  18.750  10.695  1.00 98.00           C  
ATOM   1050  CE1 TYR A 144      -8.609  20.734  12.422  1.00 98.00           C  
ATOM   1051  CE2 TYR A 144      -9.883  18.734  12.031  1.00 98.00           C  
ATOM   1052  OH  TYR A 144      -9.812  19.719  14.211  1.00 98.00           O  
ATOM   1053  CZ  TYR A 144      -9.430  19.734  12.883  1.00 98.00           C  
ATOM   1054  N   TYR A 145      -8.078  22.812   7.883  1.00 96.94           N  
ATOM   1055  CA  TYR A 145      -7.824  24.219   8.188  1.00 96.94           C  
ATOM   1056  C   TYR A 145      -8.930  25.109   7.633  1.00 96.94           C  
ATOM   1057  CB  TYR A 145      -6.473  24.656   7.609  1.00 96.94           C  
ATOM   1058  O   TYR A 145      -9.359  26.047   8.289  1.00 96.94           O  
ATOM   1059  CG  TYR A 145      -6.207  26.125   7.738  1.00 96.94           C  
ATOM   1060  CD1 TYR A 145      -6.328  26.984   6.641  1.00 96.94           C  
ATOM   1061  CD2 TYR A 145      -5.832  26.688   8.961  1.00 96.94           C  
ATOM   1062  CE1 TYR A 145      -6.082  28.344   6.754  1.00 96.94           C  
ATOM   1063  CE2 TYR A 145      -5.582  28.047   9.086  1.00 96.94           C  
ATOM   1064  OH  TYR A 145      -5.465  30.219   8.102  1.00 96.94           O  
ATOM   1065  CZ  TYR A 145      -5.711  28.859   7.980  1.00 96.94           C  
ATOM   1066  N   PHE A 146      -9.477  24.672   6.430  1.00 96.56           N  
ATOM   1067  CA  PHE A 146     -10.492  25.500   5.785  1.00 96.56           C  
ATOM   1068  C   PHE A 146     -11.891  25.109   6.250  1.00 96.56           C  
ATOM   1069  CB  PHE A 146     -10.391  25.375   4.262  1.00 96.56           C  
ATOM   1070  O   PHE A 146     -12.750  25.969   6.441  1.00 96.56           O  
ATOM   1071  CG  PHE A 146      -9.250  26.156   3.666  1.00 96.56           C  
ATOM   1072  CD1 PHE A 146      -9.250  27.547   3.688  1.00 96.56           C  
ATOM   1073  CD2 PHE A 146      -8.172  25.500   3.084  1.00 96.56           C  
ATOM   1074  CE1 PHE A 146      -8.195  28.266   3.139  1.00 96.56           C  
ATOM   1075  CE2 PHE A 146      -7.113  26.219   2.531  1.00 96.56           C  
ATOM   1076  CZ  PHE A 146      -7.129  27.609   2.559  1.00 96.56           C  
ATOM   1077  N   TYR A 147     -12.133  23.875   6.535  1.00 96.94           N  
ATOM   1078  CA  TYR A 147     -13.477  23.375   6.789  1.00 96.94           C  
ATOM   1079  C   TYR A 147     -13.883  23.609   8.242  1.00 96.94           C  
ATOM   1080  CB  TYR A 147     -13.570  21.875   6.453  1.00 96.94           C  
ATOM   1081  O   TYR A 147     -15.000  24.031   8.516  1.00 96.94           O  
ATOM   1082  CG  TYR A 147     -13.688  21.594   4.977  1.00 96.94           C  
ATOM   1083  CD1 TYR A 147     -13.461  22.594   4.035  1.00 96.94           C  
ATOM   1084  CD2 TYR A 147     -14.023  20.328   4.523  1.00 96.94           C  
ATOM   1085  CE1 TYR A 147     -13.570  22.328   2.672  1.00 96.94           C  
ATOM   1086  CE2 TYR A 147     -14.141  20.047   3.162  1.00 96.94           C  
ATOM   1087  OH  TYR A 147     -14.023  20.797   0.898  1.00 96.94           O  
ATOM   1088  CZ  TYR A 147     -13.906  21.062   2.246  1.00 96.94           C  
ATOM   1089  N   ILE A 148     -12.969  23.391   9.180  1.00 94.38           N  
ATOM   1090  CA  ILE A 148     -13.359  23.297  10.578  1.00 94.38           C  
ATOM   1091  C   ILE A 148     -13.664  24.703  11.117  1.00 94.38           C  
ATOM   1092  CB  ILE A 148     -12.258  22.625  11.430  1.00 94.38           C  
ATOM   1093  O   ILE A 148     -14.734  24.922  11.695  1.00 94.38           O  
ATOM   1094  CG1 ILE A 148     -11.984  21.203  10.930  1.00 94.38           C  
ATOM   1095  CG2 ILE A 148     -12.648  22.625  12.914  1.00 94.38           C  
ATOM   1096  CD1 ILE A 148     -13.227  20.328  10.875  1.00 94.38           C  
ATOM   1097  N   PRO A 149     -12.820  25.719  10.883  1.00 93.25           N  
ATOM   1098  CA  PRO A 149     -13.156  27.062  11.359  1.00 93.25           C  
ATOM   1099  C   PRO A 149     -14.398  27.625  10.680  1.00 93.25           C  
ATOM   1100  CB  PRO A 149     -11.914  27.875  11.008  1.00 93.25           C  
ATOM   1101  O   PRO A 149     -15.109  28.438  11.273  1.00 93.25           O  
ATOM   1102  CG  PRO A 149     -10.805  26.875  10.953  1.00 93.25           C  
ATOM   1103  CD  PRO A 149     -11.352  25.578  10.438  1.00 93.25           C  
ATOM   1104  N   ALA A 150     -14.633  27.234   9.414  1.00 94.62           N  
ATOM   1105  CA  ALA A 150     -15.805  27.688   8.664  1.00 94.62           C  
ATOM   1106  C   ALA A 150     -17.062  26.938   9.094  1.00 94.62           C  
ATOM   1107  CB  ALA A 150     -15.570  27.516   7.164  1.00 94.62           C  
ATOM   1108  O   ALA A 150     -18.125  27.109   8.500  1.00 94.62           O  
ATOM   1109  N   GLU A 151     -16.922  26.000  10.117  1.00 92.00           N  
ATOM   1110  CA  GLU A 151     -18.016  25.250  10.727  1.00 92.00           C  
ATOM   1111  C   GLU A 151     -18.688  24.328   9.711  1.00 92.00           C  
ATOM   1112  CB  GLU A 151     -19.047  26.188  11.344  1.00 92.00           C  
ATOM   1113  O   GLU A 151     -19.906  24.188   9.703  1.00 92.00           O  
ATOM   1114  CG  GLU A 151     -18.516  27.031  12.492  1.00 92.00           C  
ATOM   1115  CD  GLU A 151     -19.594  27.859  13.188  1.00 92.00           C  
ATOM   1116  OE1 GLU A 151     -19.250  28.625  14.125  1.00 92.00           O  
ATOM   1117  OE2 GLU A 151     -20.766  27.734  12.797  1.00 92.00           O  
ATOM   1118  N   ILE A 152     -17.828  23.969   8.727  1.00 93.75           N  
ATOM   1119  CA  ILE A 152     -18.266  22.938   7.805  1.00 93.75           C  
ATOM   1120  C   ILE A 152     -18.219  21.578   8.492  1.00 93.75           C  
ATOM   1121  CB  ILE A 152     -17.422  22.922   6.520  1.00 93.75           C  
ATOM   1122  O   ILE A 152     -17.266  21.281   9.219  1.00 93.75           O  
ATOM   1123  CG1 ILE A 152     -17.594  24.234   5.746  1.00 93.75           C  
ATOM   1124  CG2 ILE A 152     -17.781  21.719   5.645  1.00 93.75           C  
ATOM   1125  CD1 ILE A 152     -16.625  24.391   4.578  1.00 93.75           C  
ATOM   1126  N   ASP A 153     -19.219  20.781   8.258  1.00 93.38           N  
ATOM   1127  CA  ASP A 153     -19.359  19.453   8.867  1.00 93.38           C  
ATOM   1128  C   ASP A 153     -18.125  18.594   8.578  1.00 93.38           C  
ATOM   1129  CB  ASP A 153     -20.609  18.750   8.359  1.00 93.38           C  
ATOM   1130  O   ASP A 153     -17.766  18.375   7.414  1.00 93.38           O  
ATOM   1131  CG  ASP A 153     -20.906  17.469   9.109  1.00 93.38           C  
ATOM   1132  OD1 ASP A 153     -20.031  16.969   9.852  1.00 93.38           O  
ATOM   1133  OD2 ASP A 153     -22.031  16.938   8.953  1.00 93.38           O  
ATOM   1134  N   PRO A 154     -17.375  18.062   9.617  1.00 94.25           N  
ATOM   1135  CA  PRO A 154     -16.172  17.234   9.445  1.00 94.25           C  
ATOM   1136  C   PRO A 154     -16.422  15.984   8.617  1.00 94.25           C  
ATOM   1137  CB  PRO A 154     -15.789  16.875  10.883  1.00 94.25           C  
ATOM   1138  O   PRO A 154     -15.484  15.391   8.086  1.00 94.25           O  
ATOM   1139  CG  PRO A 154     -16.297  18.016  11.711  1.00 94.25           C  
ATOM   1140  CD  PRO A 154     -17.594  18.484  11.141  1.00 94.25           C  
ATOM   1141  N   HIS A 155     -17.641  15.555   8.461  1.00 94.69           N  
ATOM   1142  CA  HIS A 155     -17.984  14.406   7.629  1.00 94.69           C  
ATOM   1143  C   HIS A 155     -17.578  14.633   6.176  1.00 94.69           C  
ATOM   1144  CB  HIS A 155     -19.484  14.117   7.715  1.00 94.69           C  
ATOM   1145  O   HIS A 155     -17.344  13.680   5.438  1.00 94.69           O  
ATOM   1146  CG  HIS A 155     -19.844  13.156   8.805  1.00 94.69           C  
ATOM   1147  CD2 HIS A 155     -20.688  13.289   9.867  1.00 94.69           C  
ATOM   1148  ND1 HIS A 155     -19.328  11.883   8.875  1.00 94.69           N  
ATOM   1149  CE1 HIS A 155     -19.828  11.273   9.938  1.00 94.69           C  
ATOM   1150  NE2 HIS A 155     -20.656  12.102  10.555  1.00 94.69           N  
ATOM   1151  N   LYS A 156     -17.453  15.914   5.844  1.00 97.50           N  
ATOM   1152  CA  LYS A 156     -17.078  16.234   4.469  1.00 97.50           C  
ATOM   1153  C   LYS A 156     -15.625  15.867   4.195  1.00 97.50           C  
ATOM   1154  CB  LYS A 156     -17.312  17.719   4.191  1.00 97.50           C  
ATOM   1155  O   LYS A 156     -15.242  15.633   3.045  1.00 97.50           O  
ATOM   1156  CG  LYS A 156     -18.719  18.203   4.508  1.00 97.50           C  
ATOM   1157  CD  LYS A 156     -19.766  17.422   3.723  1.00 97.50           C  
ATOM   1158  CE  LYS A 156     -21.172  17.922   4.031  1.00 97.50           C  
ATOM   1159  NZ  LYS A 156     -22.203  17.141   3.275  1.00 97.50           N  
ATOM   1160  N   LEU A 157     -14.781  15.742   5.180  1.00 98.19           N  
ATOM   1161  CA  LEU A 157     -13.367  15.383   5.066  1.00 98.19           C  
ATOM   1162  C   LEU A 157     -13.211  13.945   4.602  1.00 98.19           C  
ATOM   1163  CB  LEU A 157     -12.656  15.586   6.406  1.00 98.19           C  
ATOM   1164  O   LEU A 157     -12.188  13.586   4.016  1.00 98.19           O  
ATOM   1165  CG  LEU A 157     -12.500  17.031   6.879  1.00 98.19           C  
ATOM   1166  CD1 LEU A 157     -11.961  17.062   8.305  1.00 98.19           C  
ATOM   1167  CD2 LEU A 157     -11.586  17.812   5.934  1.00 98.19           C  
ATOM   1168  N   GLU A 158     -14.227  13.156   4.883  1.00 98.06           N  
ATOM   1169  CA  GLU A 158     -14.180  11.734   4.551  1.00 98.06           C  
ATOM   1170  C   GLU A 158     -14.047  11.523   3.047  1.00 98.06           C  
ATOM   1171  CB  GLU A 158     -15.430  11.016   5.074  1.00 98.06           C  
ATOM   1172  O   GLU A 158     -13.508  10.508   2.604  1.00 98.06           O  
ATOM   1173  CG  GLU A 158     -15.594  11.094   6.586  1.00 98.06           C  
ATOM   1174  CD  GLU A 158     -17.000  10.766   7.055  1.00 98.06           C  
ATOM   1175  OE1 GLU A 158     -17.281  10.875   8.273  1.00 98.06           O  
ATOM   1176  OE2 GLU A 158     -17.828  10.391   6.199  1.00 98.06           O  
ATOM   1177  N   GLY A 159     -14.555  12.523   2.287  1.00 98.25           N  
ATOM   1178  CA  GLY A 159     -14.383  12.484   0.843  1.00 98.25           C  
ATOM   1179  C   GLY A 159     -12.930  12.398   0.418  1.00 98.25           C  
ATOM   1180  O   GLY A 159     -12.617  11.766  -0.594  1.00 98.25           O  
ATOM   1181  N   PHE A 160     -11.984  13.000   1.180  1.00 98.69           N  
ATOM   1182  CA  PHE A 160     -10.555  12.953   0.896  1.00 98.69           C  
ATOM   1183  C   PHE A 160     -10.055  11.508   0.878  1.00 98.69           C  
ATOM   1184  CB  PHE A 160      -9.773  13.766   1.932  1.00 98.69           C  
ATOM   1185  O   PHE A 160      -9.375  11.094  -0.062  1.00 98.69           O  
ATOM   1186  CG  PHE A 160      -8.289  13.797   1.682  1.00 98.69           C  
ATOM   1187  CD1 PHE A 160      -7.461  12.828   2.223  1.00 98.69           C  
ATOM   1188  CD2 PHE A 160      -7.730  14.805   0.904  1.00 98.69           C  
ATOM   1189  CE1 PHE A 160      -6.086  12.859   1.993  1.00 98.69           C  
ATOM   1190  CE2 PHE A 160      -6.359  14.844   0.670  1.00 98.69           C  
ATOM   1191  CZ  PHE A 160      -5.539  13.867   1.216  1.00 98.69           C  
ATOM   1192  N   ALA A 161     -10.391  10.734   1.943  1.00 98.19           N  
ATOM   1193  CA  ALA A 161      -9.977   9.344   2.049  1.00 98.19           C  
ATOM   1194  C   ALA A 161     -10.602   8.500   0.940  1.00 98.19           C  
ATOM   1195  CB  ALA A 161     -10.352   8.773   3.418  1.00 98.19           C  
ATOM   1196  O   ALA A 161      -9.969   7.566   0.431  1.00 98.19           O  
ATOM   1197  N   MET A 162     -11.867   8.820   0.570  1.00 97.94           N  
ATOM   1198  CA  MET A 162     -12.523   8.102  -0.519  1.00 97.94           C  
ATOM   1199  C   MET A 162     -11.781   8.312  -1.835  1.00 97.94           C  
ATOM   1200  CB  MET A 162     -13.984   8.539  -0.659  1.00 97.94           C  
ATOM   1201  O   MET A 162     -11.523   7.359  -2.570  1.00 97.94           O  
ATOM   1202  CG  MET A 162     -14.758   7.773  -1.717  1.00 97.94           C  
ATOM   1203  SD  MET A 162     -16.516   8.266  -1.790  1.00 97.94           S  
ATOM   1204  CE  MET A 162     -17.094   7.223  -3.162  1.00 97.94           C  
ATOM   1205  N   GLY A 163     -11.438   9.578  -2.182  1.00 98.12           N  
ATOM   1206  CA  GLY A 163     -10.656   9.852  -3.379  1.00 98.12           C  
ATOM   1207  C   GLY A 163      -9.312   9.164  -3.387  1.00 98.12           C  
ATOM   1208  O   GLY A 163      -8.914   8.570  -4.395  1.00 98.12           O  
ATOM   1209  N   ALA A 164      -8.594   9.242  -2.268  1.00 98.31           N  
ATOM   1210  CA  ALA A 164      -7.289   8.594  -2.121  1.00 98.31           C  
ATOM   1211  C   ALA A 164      -7.410   7.086  -2.295  1.00 98.31           C  
ATOM   1212  CB  ALA A 164      -6.680   8.922  -0.761  1.00 98.31           C  
ATOM   1213  O   ALA A 164      -6.562   6.457  -2.936  1.00 98.31           O  
ATOM   1214  N   SER A 165      -8.453   6.484  -1.815  1.00 97.25           N  
ATOM   1215  CA  SER A 165      -8.648   5.039  -1.855  1.00 97.25           C  
ATOM   1216  C   SER A 165      -8.922   4.555  -3.277  1.00 97.25           C  
ATOM   1217  CB  SER A 165      -9.812   4.633  -0.946  1.00 97.25           C  
ATOM   1218  O   SER A 165      -8.438   3.494  -3.680  1.00 97.25           O  
ATOM   1219  OG  SER A 165      -9.492   4.875   0.414  1.00 97.25           O  
ATOM   1220  N   VAL A 166      -9.672   5.324  -4.016  1.00 96.31           N  
ATOM   1221  CA  VAL A 166      -9.969   4.945  -5.395  1.00 96.31           C  
ATOM   1222  C   VAL A 166      -8.688   4.957  -6.219  1.00 96.31           C  
ATOM   1223  CB  VAL A 166     -11.016   5.887  -6.027  1.00 96.31           C  
ATOM   1224  O   VAL A 166      -8.445   4.055  -7.023  1.00 96.31           O  
ATOM   1225  CG1 VAL A 166     -11.141   5.629  -7.527  1.00 96.31           C  
ATOM   1226  CG2 VAL A 166     -12.367   5.719  -5.340  1.00 96.31           C  
ATOM   1227  N   VAL A 167      -7.855   5.973  -6.004  1.00 97.69           N  
ATOM   1228  CA  VAL A 167      -6.566   6.031  -6.688  1.00 97.69           C  
ATOM   1229  C   VAL A 167      -5.723   4.820  -6.297  1.00 97.69           C  
ATOM   1230  CB  VAL A 167      -5.812   7.336  -6.355  1.00 97.69           C  
ATOM   1231  O   VAL A 167      -5.094   4.195  -7.152  1.00 97.69           O  
ATOM   1232  CG1 VAL A 167      -4.402   7.309  -6.941  1.00 97.69           C  
ATOM   1233  CG2 VAL A 167      -6.586   8.547  -6.879  1.00 97.69           C  
ATOM   1234  N   ALA A 168      -5.699   4.488  -5.039  1.00 97.25           N  
ATOM   1235  CA  ALA A 168      -4.930   3.357  -4.531  1.00 97.25           C  
ATOM   1236  C   ALA A 168      -5.383   2.051  -5.176  1.00 97.25           C  
ATOM   1237  CB  ALA A 168      -5.051   3.268  -3.012  1.00 97.25           C  
ATOM   1238  O   ALA A 168      -4.559   1.184  -5.484  1.00 97.25           O  
ATOM   1239  N   LEU A 169      -6.660   1.929  -5.418  1.00 95.25           N  
ATOM   1240  CA  LEU A 169      -7.227   0.734  -6.035  1.00 95.25           C  
ATOM   1241  C   LEU A 169      -6.664   0.531  -7.438  1.00 95.25           C  
ATOM   1242  CB  LEU A 169      -8.750   0.833  -6.098  1.00 95.25           C  
ATOM   1243  O   LEU A 169      -6.207  -0.564  -7.777  1.00 95.25           O  
ATOM   1244  CG  LEU A 169      -9.484  -0.369  -6.691  1.00 95.25           C  
ATOM   1245  CD1 LEU A 169      -9.320  -1.589  -5.789  1.00 95.25           C  
ATOM   1246  CD2 LEU A 169     -10.961  -0.046  -6.898  1.00 95.25           C  
ATOM   1247  N   PHE A 170      -6.566   1.648  -8.203  1.00 94.50           N  
ATOM   1248  CA  PHE A 170      -6.078   1.563  -9.578  1.00 94.50           C  
ATOM   1249  C   PHE A 170      -4.562   1.394  -9.602  1.00 94.50           C  
ATOM   1250  CB  PHE A 170      -6.477   2.811 -10.367  1.00 94.50           C  
ATOM   1251  O   PHE A 170      -4.031   0.608 -10.391  1.00 94.50           O  
ATOM   1252  CG  PHE A 170      -7.871   2.748 -10.938  1.00 94.50           C  
ATOM   1253  CD1 PHE A 170      -8.078   2.480 -12.289  1.00 94.50           C  
ATOM   1254  CD2 PHE A 170      -8.977   2.955 -10.125  1.00 94.50           C  
ATOM   1255  CE1 PHE A 170      -9.359   2.420 -12.812  1.00 94.50           C  
ATOM   1256  CE2 PHE A 170     -10.266   2.898 -10.641  1.00 94.50           C  
ATOM   1257  CZ  PHE A 170     -10.453   2.631 -11.992  1.00 94.50           C  
ATOM   1258  N   SER A 171      -3.916   2.037  -8.750  1.00 95.38           N  
ATOM   1259  CA  SER A 171      -2.457   2.049  -8.750  1.00 95.38           C  
ATOM   1260  C   SER A 171      -1.892   0.725  -8.250  1.00 95.38           C  
ATOM   1261  CB  SER A 171      -1.925   3.197  -7.895  1.00 95.38           C  
ATOM   1262  O   SER A 171      -0.968   0.169  -8.844  1.00 95.38           O  
ATOM   1263  OG  SER A 171      -2.258   4.449  -8.469  1.00 95.38           O  
ATOM   1264  N   ARG A 172      -2.482   0.201  -7.211  1.00 94.81           N  
ATOM   1265  CA  ARG A 172      -1.919  -0.983  -6.574  1.00 94.81           C  
ATOM   1266  C   ARG A 172      -2.342  -2.254  -7.305  1.00 94.81           C  
ATOM   1267  CB  ARG A 172      -2.344  -1.057  -5.105  1.00 94.81           C  
ATOM   1268  O   ARG A 172      -1.511  -3.119  -7.586  1.00 94.81           O  
ATOM   1269  CG  ARG A 172      -1.734  -2.225  -4.344  1.00 94.81           C  
ATOM   1270  CD  ARG A 172      -0.218  -2.119  -4.270  1.00 94.81           C  
ATOM   1271  NE  ARG A 172       0.365  -3.242  -3.543  1.00 94.81           N  
ATOM   1272  NH1 ARG A 172       2.555  -2.582  -3.865  1.00 94.81           N  
ATOM   1273  NH2 ARG A 172       2.092  -4.492  -2.686  1.00 94.81           N  
ATOM   1274  CZ  ARG A 172       1.669  -3.436  -3.367  1.00 94.81           C  
ATOM   1275  N   VAL A 173      -3.645  -2.434  -7.621  1.00 95.25           N  
ATOM   1276  CA  VAL A 173      -4.145  -3.621  -8.305  1.00 95.25           C  
ATOM   1277  C   VAL A 173      -3.666  -3.623  -9.758  1.00 95.25           C  
ATOM   1278  CB  VAL A 173      -5.688  -3.697  -8.250  1.00 95.25           C  
ATOM   1279  O   VAL A 173      -3.152  -4.629 -10.242  1.00 95.25           O  
ATOM   1280  CG1 VAL A 173      -6.191  -4.926  -9.008  1.00 95.25           C  
ATOM   1281  CG2 VAL A 173      -6.172  -3.719  -6.805  1.00 95.25           C  
ATOM   1282  N   GLY A 174      -3.863  -2.438 -10.406  1.00 95.38           N  
ATOM   1283  CA  GLY A 174      -3.373  -2.314 -11.766  1.00 95.38           C  
ATOM   1284  C   GLY A 174      -1.873  -2.508 -11.883  1.00 95.38           C  
ATOM   1285  O   GLY A 174      -1.400  -3.215 -12.773  1.00 95.38           O  
ATOM   1286  N   GLY A 175      -1.150  -1.873 -11.016  1.00 95.62           N  
ATOM   1287  CA  GLY A 175       0.295  -2.027 -10.977  1.00 95.62           C  
ATOM   1288  C   GLY A 175       0.733  -3.447 -10.672  1.00 95.62           C  
ATOM   1289  O   GLY A 175       1.714  -3.936 -11.234  1.00 95.62           O  
ATOM   1290  N   GLY A 176       0.029  -4.094  -9.773  1.00 95.25           N  
ATOM   1291  CA  GLY A 176       0.323  -5.477  -9.422  1.00 95.25           C  
ATOM   1292  C   GLY A 176       0.134  -6.438 -10.578  1.00 95.25           C  
ATOM   1293  O   GLY A 176       0.971  -7.312 -10.812  1.00 95.25           O  
ATOM   1294  N   ILE A 177      -0.987  -6.289 -11.328  1.00 96.62           N  
ATOM   1295  CA  ILE A 177      -1.255  -7.121 -12.500  1.00 96.62           C  
ATOM   1296  C   ILE A 177      -0.156  -6.914 -13.539  1.00 96.62           C  
ATOM   1297  CB  ILE A 177      -2.639  -6.805 -13.109  1.00 96.62           C  
ATOM   1298  O   ILE A 177       0.362  -7.883 -14.102  1.00 96.62           O  
ATOM   1299  CG1 ILE A 177      -3.754  -7.164 -12.125  1.00 96.62           C  
ATOM   1300  CG2 ILE A 177      -2.822  -7.547 -14.438  1.00 96.62           C  
ATOM   1301  CD1 ILE A 177      -5.133  -6.664 -12.539  1.00 96.62           C  
ATOM   1302  N   PHE A 178       0.302  -5.656 -13.703  1.00 96.75           N  
ATOM   1303  CA  PHE A 178       1.385  -5.328 -14.625  1.00 96.75           C  
ATOM   1304  C   PHE A 178       2.684  -6.000 -14.195  1.00 96.75           C  
ATOM   1305  CB  PHE A 178       1.581  -3.812 -14.711  1.00 96.75           C  
ATOM   1306  O   PHE A 178       3.318  -6.703 -14.984  1.00 96.75           O  
ATOM   1307  CG  PHE A 178       2.646  -3.389 -15.680  1.00 96.75           C  
ATOM   1308  CD1 PHE A 178       3.992  -3.592 -15.391  1.00 96.75           C  
ATOM   1309  CD2 PHE A 178       2.305  -2.789 -16.891  1.00 96.75           C  
ATOM   1310  CE1 PHE A 178       4.980  -3.201 -16.297  1.00 96.75           C  
ATOM   1311  CE2 PHE A 178       3.287  -2.396 -17.797  1.00 96.75           C  
ATOM   1312  CZ  PHE A 178       4.625  -2.604 -17.484  1.00 96.75           C  
ATOM   1313  N   THR A 179       3.051  -5.727 -12.984  1.00 94.56           N  
ATOM   1314  CA  THR A 179       4.332  -6.172 -12.453  1.00 94.56           C  
ATOM   1315  C   THR A 179       4.453  -7.691 -12.531  1.00 94.56           C  
ATOM   1316  CB  THR A 179       4.520  -5.719 -10.992  1.00 94.56           C  
ATOM   1317  O   THR A 179       5.453  -8.219 -13.023  1.00 94.56           O  
ATOM   1318  CG2 THR A 179       5.859  -6.191 -10.438  1.00 94.56           C  
ATOM   1319  OG1 THR A 179       4.473  -4.285 -10.938  1.00 94.56           O  
ATOM   1320  N   LYS A 180       3.463  -8.375 -12.172  1.00 93.31           N  
ATOM   1321  CA  LYS A 180       3.596  -9.828 -12.039  1.00 93.31           C  
ATOM   1322  C   LYS A 180       3.361 -10.523 -13.375  1.00 93.31           C  
ATOM   1323  CB  LYS A 180       2.619 -10.367 -10.992  1.00 93.31           C  
ATOM   1324  O   LYS A 180       3.924 -11.586 -13.633  1.00 93.31           O  
ATOM   1325  CG  LYS A 180       2.959  -9.961  -9.562  1.00 93.31           C  
ATOM   1326  CD  LYS A 180       4.402 -10.297  -9.219  1.00 93.31           C  
ATOM   1327  CE  LYS A 180       5.012  -9.266  -8.281  1.00 93.31           C  
ATOM   1328  NZ  LYS A 180       6.465  -9.516  -8.047  1.00 93.31           N  
ATOM   1329  N   SER A 181       2.516  -9.938 -14.250  1.00 94.75           N  
ATOM   1330  CA  SER A 181       2.408 -10.477 -15.602  1.00 94.75           C  
ATOM   1331  C   SER A 181       3.746 -10.414 -16.328  1.00 94.75           C  
ATOM   1332  CB  SER A 181       1.348  -9.719 -16.406  1.00 94.75           C  
ATOM   1333  O   SER A 181       4.145 -11.375 -16.984  1.00 94.75           O  
ATOM   1334  OG  SER A 181       1.688  -8.344 -16.516  1.00 94.75           O  
ATOM   1335  N   ALA A 182       4.418  -9.258 -16.094  1.00 94.00           N  
ATOM   1336  CA  ALA A 182       5.730  -9.078 -16.703  1.00 94.00           C  
ATOM   1337  C   ALA A 182       6.766 -10.000 -16.078  1.00 94.00           C  
ATOM   1338  CB  ALA A 182       6.176  -7.621 -16.578  1.00 94.00           C  
ATOM   1339  O   ALA A 182       7.594 -10.586 -16.766  1.00 94.00           O  
ATOM   1340  N   ASP A 183       6.656 -10.188 -14.789  1.00 90.56           N  
ATOM   1341  CA  ASP A 183       7.590 -11.016 -14.031  1.00 90.56           C  
ATOM   1342  C   ASP A 183       7.438 -12.484 -14.406  1.00 90.56           C  
ATOM   1343  CB  ASP A 183       7.387 -10.828 -12.531  1.00 90.56           C  
ATOM   1344  O   ASP A 183       8.422 -13.156 -14.742  1.00 90.56           O  
ATOM   1345  CG  ASP A 183       8.492 -11.445 -11.695  1.00 90.56           C  
ATOM   1346  OD1 ASP A 183       9.547 -11.820 -12.258  1.00 90.56           O  
ATOM   1347  OD2 ASP A 183       8.312 -11.562 -10.469  1.00 90.56           O  
ATOM   1348  N   VAL A 184       6.219 -12.953 -14.398  1.00 90.25           N  
ATOM   1349  CA  VAL A 184       5.945 -14.352 -14.719  1.00 90.25           C  
ATOM   1350  C   VAL A 184       6.332 -14.641 -16.172  1.00 90.25           C  
ATOM   1351  CB  VAL A 184       4.461 -14.711 -14.477  1.00 90.25           C  
ATOM   1352  O   VAL A 184       6.980 -15.648 -16.453  1.00 90.25           O  
ATOM   1353  CG1 VAL A 184       4.145 -16.094 -15.047  1.00 90.25           C  
ATOM   1354  CG2 VAL A 184       4.129 -14.648 -12.992  1.00 90.25           C  
ATOM   1355  N   GLY A 185       6.004 -13.734 -17.062  1.00 90.62           N  
ATOM   1356  CA  GLY A 185       6.367 -13.906 -18.469  1.00 90.62           C  
ATOM   1357  C   GLY A 185       7.863 -13.953 -18.688  1.00 90.62           C  
ATOM   1358  O   GLY A 185       8.367 -14.844 -19.375  1.00 90.62           O  
ATOM   1359  N   ALA A 186       8.531 -13.031 -18.047  1.00 89.00           N  
ATOM   1360  CA  ALA A 186       9.984 -12.930 -18.203  1.00 89.00           C  
ATOM   1361  C   ALA A 186      10.688 -14.117 -17.562  1.00 89.00           C  
ATOM   1362  CB  ALA A 186      10.500 -11.625 -17.609  1.00 89.00           C  
ATOM   1363  O   ALA A 186      11.656 -14.648 -18.109  1.00 89.00           O  
ATOM   1364  N   ASP A 187      10.156 -14.641 -16.453  1.00 85.06           N  
ATOM   1365  CA  ASP A 187      10.773 -15.727 -15.703  1.00 85.06           C  
ATOM   1366  C   ASP A 187      10.539 -17.078 -16.391  1.00 85.06           C  
ATOM   1367  CB  ASP A 187      10.227 -15.766 -14.273  1.00 85.06           C  
ATOM   1368  O   ASP A 187      11.477 -17.859 -16.562  1.00 85.06           O  
ATOM   1369  CG  ASP A 187      10.828 -14.695 -13.383  1.00 85.06           C  
ATOM   1370  OD1 ASP A 187      11.609 -13.852 -13.875  1.00 85.06           O  
ATOM   1371  OD2 ASP A 187      10.531 -14.703 -12.164  1.00 85.06           O  
ATOM   1372  N   LEU A 188       9.328 -17.391 -16.828  1.00 85.50           N  
ATOM   1373  CA  LEU A 188       8.992 -18.688 -17.391  1.00 85.50           C  
ATOM   1374  C   LEU A 188       9.672 -18.906 -18.734  1.00 85.50           C  
ATOM   1375  CB  LEU A 188       7.473 -18.844 -17.531  1.00 85.50           C  
ATOM   1376  O   LEU A 188      10.297 -19.938 -18.969  1.00 85.50           O  
ATOM   1377  CG  LEU A 188       6.695 -19.172 -16.266  1.00 85.50           C  
ATOM   1378  CD1 LEU A 188       5.195 -19.172 -16.547  1.00 85.50           C  
ATOM   1379  CD2 LEU A 188       7.141 -20.516 -15.703  1.00 85.50           C  
ATOM   1380  N   VAL A 189       9.602 -17.891 -19.594  1.00 87.44           N  
ATOM   1381  CA  VAL A 189      10.156 -18.047 -20.938  1.00 87.44           C  
ATOM   1382  C   VAL A 189      11.672 -17.922 -20.891  1.00 87.44           C  
ATOM   1383  CB  VAL A 189       9.555 -17.016 -21.922  1.00 87.44           C  
ATOM   1384  O   VAL A 189      12.391 -18.703 -21.516  1.00 87.44           O  
ATOM   1385  CG1 VAL A 189      10.219 -17.125 -23.297  1.00 87.44           C  
ATOM   1386  CG2 VAL A 189       8.047 -17.203 -22.031  1.00 87.44           C  
ATOM   1387  N   GLY A 190      12.094 -16.969 -20.125  1.00 84.12           N  
ATOM   1388  CA  GLY A 190      13.516 -16.703 -20.047  1.00 84.12           C  
ATOM   1389  C   GLY A 190      14.289 -17.781 -19.312  1.00 84.12           C  
ATOM   1390  O   GLY A 190      15.086 -18.516 -19.906  1.00 84.12           O  
ATOM   1391  N   LYS A 191      13.953 -18.156 -18.016  1.00 81.50           N  
ATOM   1392  CA  LYS A 191      14.727 -19.016 -17.125  1.00 81.50           C  
ATOM   1393  C   LYS A 191      14.453 -20.484 -17.422  1.00 81.50           C  
ATOM   1394  CB  LYS A 191      14.398 -18.703 -15.664  1.00 81.50           C  
ATOM   1395  O   LYS A 191      15.391 -21.281 -17.516  1.00 81.50           O  
ATOM   1396  CG  LYS A 191      15.039 -17.422 -15.156  1.00 81.50           C  
ATOM   1397  CD  LYS A 191      14.734 -17.188 -13.680  1.00 81.50           C  
ATOM   1398  CE  LYS A 191      15.312 -15.875 -13.180  1.00 81.50           C  
ATOM   1399  NZ  LYS A 191      14.930 -15.602 -11.758  1.00 81.50           N  
ATOM   1400  N   ILE A 192      13.180 -20.812 -17.688  1.00 79.81           N  
ATOM   1401  CA  ILE A 192      12.812 -22.219 -17.766  1.00 79.81           C  
ATOM   1402  C   ILE A 192      12.914 -22.703 -19.219  1.00 79.81           C  
ATOM   1403  CB  ILE A 192      11.391 -22.484 -17.219  1.00 79.81           C  
ATOM   1404  O   ILE A 192      13.500 -23.750 -19.500  1.00 79.81           O  
ATOM   1405  CG1 ILE A 192      11.336 -22.172 -15.719  1.00 79.81           C  
ATOM   1406  CG2 ILE A 192      10.953 -23.922 -17.500  1.00 79.81           C  
ATOM   1407  CD1 ILE A 192      12.219 -23.078 -14.867  1.00 79.81           C  
ATOM   1408  N   GLU A 193      12.484 -21.938 -20.125  1.00 86.25           N  
ATOM   1409  CA  GLU A 193      12.391 -22.422 -21.516  1.00 86.25           C  
ATOM   1410  C   GLU A 193      13.680 -22.141 -22.281  1.00 86.25           C  
ATOM   1411  CB  GLU A 193      11.203 -21.766 -22.234  1.00 86.25           C  
ATOM   1412  O   GLU A 193      14.242 -23.047 -22.906  1.00 86.25           O  
ATOM   1413  CG  GLU A 193       9.852 -22.188 -21.672  1.00 86.25           C  
ATOM   1414  CD  GLU A 193       8.680 -21.625 -22.469  1.00 86.25           C  
ATOM   1415  OE1 GLU A 193       7.527 -21.703 -21.984  1.00 86.25           O  
ATOM   1416  OE2 GLU A 193       8.922 -21.094 -23.578  1.00 86.25           O  
ATOM   1417  N   ALA A 194      14.219 -20.938 -22.047  1.00 87.50           N  
ATOM   1418  CA  ALA A 194      15.359 -20.531 -22.859  1.00 87.50           C  
ATOM   1419  C   ALA A 194      16.672 -20.750 -22.125  1.00 87.50           C  
ATOM   1420  CB  ALA A 194      15.234 -19.078 -23.281  1.00 87.50           C  
ATOM   1421  O   ALA A 194      17.750 -20.797 -22.734  1.00 87.50           O  
ATOM   1422  N   GLY A 195      16.625 -20.797 -20.781  1.00 85.00           N  
ATOM   1423  CA  GLY A 195      17.797 -21.047 -19.969  1.00 85.00           C  
ATOM   1424  C   GLY A 195      18.719 -19.844 -19.875  1.00 85.00           C  
ATOM   1425  O   GLY A 195      19.938 -19.984 -19.828  1.00 85.00           O  
ATOM   1426  N   ILE A 196      18.109 -18.625 -20.078  1.00 88.00           N  
ATOM   1427  CA  ILE A 196      18.891 -17.406 -19.922  1.00 88.00           C  
ATOM   1428  C   ILE A 196      18.469 -16.672 -18.656  1.00 88.00           C  
ATOM   1429  CB  ILE A 196      18.734 -16.469 -21.156  1.00 88.00           C  
ATOM   1430  O   ILE A 196      17.344 -16.859 -18.172  1.00 88.00           O  
ATOM   1431  CG1 ILE A 196      17.250 -16.125 -21.359  1.00 88.00           C  
ATOM   1432  CG2 ILE A 196      19.312 -17.125 -22.406  1.00 88.00           C  
ATOM   1433  CD1 ILE A 196      17.000 -15.148 -22.500  1.00 88.00           C  
ATOM   1434  N   PRO A 197      19.422 -15.875 -18.078  1.00 84.38           N  
ATOM   1435  CA  PRO A 197      19.062 -15.141 -16.859  1.00 84.38           C  
ATOM   1436  C   PRO A 197      17.844 -14.234 -17.062  1.00 84.38           C  
ATOM   1437  CB  PRO A 197      20.312 -14.320 -16.562  1.00 84.38           C  
ATOM   1438  O   PRO A 197      17.578 -13.805 -18.172  1.00 84.38           O  
ATOM   1439  CG  PRO A 197      21.422 -15.055 -17.250  1.00 84.38           C  
ATOM   1440  CD  PRO A 197      20.875 -15.688 -18.484  1.00 84.38           C  
ATOM   1441  N   GLU A 198      17.125 -13.938 -15.984  1.00 80.25           N  
ATOM   1442  CA  GLU A 198      15.906 -13.141 -15.977  1.00 80.25           C  
ATOM   1443  C   GLU A 198      16.141 -11.758 -16.562  1.00 80.25           C  
ATOM   1444  CB  GLU A 198      15.359 -13.016 -14.547  1.00 80.25           C  
ATOM   1445  O   GLU A 198      15.336 -11.273 -17.375  1.00 80.25           O  
ATOM   1446  CG  GLU A 198      14.125 -12.125 -14.438  1.00 80.25           C  
ATOM   1447  CD  GLU A 198      13.672 -11.906 -13.008  1.00 80.25           C  
ATOM   1448  OE1 GLU A 198      12.609 -11.281 -12.797  1.00 80.25           O  
ATOM   1449  OE2 GLU A 198      14.391 -12.359 -12.086  1.00 80.25           O  
ATOM   1450  N   ASP A 199      17.172 -11.141 -16.266  1.00 87.00           N  
ATOM   1451  CA  ASP A 199      17.438  -9.766 -16.672  1.00 87.00           C  
ATOM   1452  C   ASP A 199      18.438  -9.719 -17.828  1.00 87.00           C  
ATOM   1453  CB  ASP A 199      17.953  -8.938 -15.492  1.00 87.00           C  
ATOM   1454  O   ASP A 199      19.188  -8.750 -17.969  1.00 87.00           O  
ATOM   1455  CG  ASP A 199      16.906  -8.711 -14.414  1.00 87.00           C  
ATOM   1456  OD1 ASP A 199      15.719  -8.539 -14.758  1.00 87.00           O  
ATOM   1457  OD2 ASP A 199      17.281  -8.703 -13.227  1.00 87.00           O  
ATOM   1458  N   ASP A 200      18.453 -10.781 -18.672  1.00 91.00           N  
ATOM   1459  CA  ASP A 200      19.281 -10.836 -19.859  1.00 91.00           C  
ATOM   1460  C   ASP A 200      18.766  -9.867 -20.922  1.00 91.00           C  
ATOM   1461  CB  ASP A 200      19.312 -12.258 -20.438  1.00 91.00           C  
ATOM   1462  O   ASP A 200      17.562  -9.727 -21.125  1.00 91.00           O  
ATOM   1463  CG  ASP A 200      20.406 -12.461 -21.453  1.00 91.00           C  
ATOM   1464  OD1 ASP A 200      20.266 -11.984 -22.609  1.00 91.00           O  
ATOM   1465  OD2 ASP A 200      21.422 -13.102 -21.125  1.00 91.00           O  
ATOM   1466  N   PRO A 201      19.766  -9.188 -21.641  1.00 91.88           N  
ATOM   1467  CA  PRO A 201      19.375  -8.219 -22.672  1.00 91.88           C  
ATOM   1468  C   PRO A 201      18.547  -8.836 -23.797  1.00 91.88           C  
ATOM   1469  CB  PRO A 201      20.703  -7.703 -23.203  1.00 91.88           C  
ATOM   1470  O   PRO A 201      17.828  -8.133 -24.500  1.00 91.88           O  
ATOM   1471  CG  PRO A 201      21.703  -8.734 -22.781  1.00 91.88           C  
ATOM   1472  CD  PRO A 201      21.219  -9.391 -21.531  1.00 91.88           C  
ATOM   1473  N   ARG A 202      18.594 -10.109 -23.969  1.00 93.56           N  
ATOM   1474  CA  ARG A 202      17.875 -10.820 -25.031  1.00 93.56           C  
ATOM   1475  C   ARG A 202      16.422 -11.062 -24.641  1.00 93.56           C  
ATOM   1476  CB  ARG A 202      18.562 -12.148 -25.344  1.00 93.56           C  
ATOM   1477  O   ARG A 202      15.586 -11.375 -25.484  1.00 93.56           O  
ATOM   1478  CG  ARG A 202      19.984 -12.000 -25.844  1.00 93.56           C  
ATOM   1479  CD  ARG A 202      20.688 -13.344 -25.969  1.00 93.56           C  
ATOM   1480  NE  ARG A 202      20.812 -14.008 -24.672  1.00 93.56           N  
ATOM   1481  NH1 ARG A 202      21.859 -15.891 -25.500  1.00 93.56           N  
ATOM   1482  NH2 ARG A 202      21.406 -15.711 -23.250  1.00 93.56           N  
ATOM   1483  CZ  ARG A 202      21.359 -15.203 -24.484  1.00 93.56           C  
ATOM   1484  N   ASN A 203      16.141 -10.953 -23.391  1.00 94.00           N  
ATOM   1485  CA  ASN A 203      14.797 -11.188 -22.844  1.00 94.00           C  
ATOM   1486  C   ASN A 203      13.898  -9.969 -23.016  1.00 94.00           C  
ATOM   1487  CB  ASN A 203      14.875 -11.586 -21.375  1.00 94.00           C  
ATOM   1488  O   ASN A 203      14.078  -8.961 -22.328  1.00 94.00           O  
ATOM   1489  CG  ASN A 203      13.547 -12.078 -20.828  1.00 94.00           C  
ATOM   1490  ND2 ASN A 203      13.586 -12.711 -19.656  1.00 94.00           N  
ATOM   1491  OD1 ASN A 203      12.500 -11.883 -21.453  1.00 94.00           O  
ATOM   1492  N   PRO A 204      12.898 -10.078 -23.875  1.00 93.31           N  
ATOM   1493  CA  PRO A 204      12.047  -8.930 -24.203  1.00 93.31           C  
ATOM   1494  C   PRO A 204      11.219  -8.453 -23.016  1.00 93.31           C  
ATOM   1495  CB  PRO A 204      11.148  -9.461 -25.312  1.00 93.31           C  
ATOM   1496  O   PRO A 204      10.773  -7.301 -22.984  1.00 93.31           O  
ATOM   1497  CG  PRO A 204      11.867 -10.656 -25.844  1.00 93.31           C  
ATOM   1498  CD  PRO A 204      12.656 -11.273 -24.734  1.00 93.31           C  
ATOM   1499  N   GLY A 205      11.008  -9.203 -22.016  1.00 94.31           N  
ATOM   1500  CA  GLY A 205      10.133  -8.883 -20.891  1.00 94.31           C  
ATOM   1501  C   GLY A 205      10.852  -8.172 -19.766  1.00 94.31           C  
ATOM   1502  O   GLY A 205      10.219  -7.734 -18.797  1.00 94.31           O  
ATOM   1503  N   VAL A 206      12.102  -7.953 -19.875  1.00 94.19           N  
ATOM   1504  CA  VAL A 206      12.906  -7.469 -18.766  1.00 94.19           C  
ATOM   1505  C   VAL A 206      12.586  -6.000 -18.500  1.00 94.19           C  
ATOM   1506  CB  VAL A 206      14.414  -7.645 -19.047  1.00 94.19           C  
ATOM   1507  O   VAL A 206      12.461  -5.590 -17.344  1.00 94.19           O  
ATOM   1508  CG1 VAL A 206      15.250  -7.000 -17.938  1.00 94.19           C  
ATOM   1509  CG2 VAL A 206      14.766  -9.125 -19.188  1.00 94.19           C  
ATOM   1510  N   ILE A 207      12.453  -5.191 -19.578  1.00 96.25           N  
ATOM   1511  CA  ILE A 207      12.125  -3.781 -19.391  1.00 96.25           C  
ATOM   1512  C   ILE A 207      10.742  -3.652 -18.750  1.00 96.25           C  
ATOM   1513  CB  ILE A 207      12.164  -3.012 -20.734  1.00 96.25           C  
ATOM   1514  O   ILE A 207      10.547  -2.857 -17.828  1.00 96.25           O  
ATOM   1515  CG1 ILE A 207      13.602  -2.979 -21.281  1.00 96.25           C  
ATOM   1516  CG2 ILE A 207      11.609  -1.596 -20.562  1.00 96.25           C  
ATOM   1517  CD1 ILE A 207      14.586  -2.236 -20.391  1.00 96.25           C  
ATOM   1518  N   ALA A 208       9.766  -4.477 -19.172  1.00 96.56           N  
ATOM   1519  CA  ALA A 208       8.422  -4.465 -18.594  1.00 96.56           C  
ATOM   1520  C   ALA A 208       8.461  -4.863 -17.125  1.00 96.56           C  
ATOM   1521  CB  ALA A 208       7.500  -5.398 -19.375  1.00 96.56           C  
ATOM   1522  O   ALA A 208       7.727  -4.305 -16.297  1.00 96.56           O  
ATOM   1523  N   ASP A 209       9.281  -5.805 -16.781  1.00 95.00           N  
ATOM   1524  CA  ASP A 209       9.453  -6.230 -15.398  1.00 95.00           C  
ATOM   1525  C   ASP A 209       9.969  -5.082 -14.539  1.00 95.00           C  
ATOM   1526  CB  ASP A 209      10.406  -7.422 -15.320  1.00 95.00           C  
ATOM   1527  O   ASP A 209       9.414  -4.812 -13.469  1.00 95.00           O  
ATOM   1528  CG  ASP A 209      10.602  -7.930 -13.898  1.00 95.00           C  
ATOM   1529  OD1 ASP A 209       9.836  -7.527 -13.000  1.00 95.00           O  
ATOM   1530  OD2 ASP A 209      11.531  -8.742 -13.680  1.00 95.00           O  
ATOM   1531  N   ASN A 210      10.984  -4.355 -15.047  1.00 95.81           N  
ATOM   1532  CA  ASN A 210      11.547  -3.236 -14.297  1.00 95.81           C  
ATOM   1533  C   ASN A 210      10.562  -2.072 -14.203  1.00 95.81           C  
ATOM   1534  CB  ASN A 210      12.859  -2.771 -14.930  1.00 95.81           C  
ATOM   1535  O   ASN A 210      10.492  -1.395 -13.180  1.00 95.81           O  
ATOM   1536  CG  ASN A 210      14.000  -3.744 -14.695  1.00 95.81           C  
ATOM   1537  ND2 ASN A 210      15.109  -3.238 -14.180  1.00 95.81           N  
ATOM   1538  OD1 ASN A 210      13.875  -4.941 -14.977  1.00 95.81           O  
ATOM   1539  N   VAL A 211       9.805  -1.910 -15.281  1.00 97.69           N  
ATOM   1540  CA  VAL A 211       8.742  -0.912 -15.242  1.00 97.69           C  
ATOM   1541  C   VAL A 211       7.715  -1.290 -14.172  1.00 97.69           C  
ATOM   1542  CB  VAL A 211       8.047  -0.767 -16.609  1.00 97.69           C  
ATOM   1543  O   VAL A 211       7.293  -0.442 -13.383  1.00 97.69           O  
ATOM   1544  CG1 VAL A 211       6.801   0.109 -16.500  1.00 97.69           C  
ATOM   1545  CG2 VAL A 211       9.023  -0.189 -17.641  1.00 97.69           C  
ATOM   1546  N   GLY A 212       7.355  -2.498 -14.172  1.00 95.75           N  
ATOM   1547  CA  GLY A 212       6.383  -3.006 -13.219  1.00 95.75           C  
ATOM   1548  C   GLY A 212       6.789  -2.777 -11.773  1.00 95.75           C  
ATOM   1549  O   GLY A 212       5.957  -2.422 -10.938  1.00 95.75           O  
ATOM   1550  N   ASP A 213       8.078  -2.916 -11.383  1.00 94.62           N  
ATOM   1551  CA  ASP A 213       8.578  -2.688 -10.031  1.00 94.62           C  
ATOM   1552  C   ASP A 213       8.336  -1.247  -9.586  1.00 94.62           C  
ATOM   1553  CB  ASP A 213      10.070  -3.016  -9.945  1.00 94.62           C  
ATOM   1554  O   ASP A 213       8.039  -0.993  -8.422  1.00 94.62           O  
ATOM   1555  CG  ASP A 213      10.359  -4.504 -10.023  1.00 94.62           C  
ATOM   1556  OD1 ASP A 213       9.422  -5.316  -9.844  1.00 94.62           O  
ATOM   1557  OD2 ASP A 213      11.531  -4.871 -10.273  1.00 94.62           O  
ATOM   1558  N   ASN A 214       8.359  -0.348 -10.539  1.00 96.38           N  
ATOM   1559  CA  ASN A 214       8.172   1.061 -10.211  1.00 96.38           C  
ATOM   1560  C   ASN A 214       6.691   1.424 -10.117  1.00 96.38           C  
ATOM   1561  CB  ASN A 214       8.875   1.950 -11.242  1.00 96.38           C  
ATOM   1562  O   ASN A 214       6.270   2.084  -9.172  1.00 96.38           O  
ATOM   1563  CG  ASN A 214      10.383   1.897 -11.125  1.00 96.38           C  
ATOM   1564  ND2 ASN A 214      11.016   1.133 -12.008  1.00 96.38           N  
ATOM   1565  OD1 ASN A 214      10.977   2.537 -10.250  1.00 96.38           O  
ATOM   1566  N   VAL A 215       5.879   0.935 -11.047  1.00 96.50           N  
ATOM   1567  CA  VAL A 215       4.488   1.370 -11.078  1.00 96.50           C  
ATOM   1568  C   VAL A 215       3.684   0.601 -10.031  1.00 96.50           C  
ATOM   1569  CB  VAL A 215       3.861   1.178 -12.477  1.00 96.50           C  
ATOM   1570  O   VAL A 215       2.672   1.096  -9.531  1.00 96.50           O  
ATOM   1571  CG1 VAL A 215       4.590   2.029 -13.516  1.00 96.50           C  
ATOM   1572  CG2 VAL A 215       3.889  -0.297 -12.875  1.00 96.50           C  
ATOM   1573  N   GLY A 216       4.098  -0.566  -9.773  1.00 94.00           N  
ATOM   1574  CA  GLY A 216       3.396  -1.384  -8.797  1.00 94.00           C  
ATOM   1575  C   GLY A 216       3.969  -1.261  -7.395  1.00 94.00           C  
ATOM   1576  O   GLY A 216       3.291  -0.789  -6.480  1.00 94.00           O  
ATOM   1577  N   ASP A 217       5.246  -1.518  -7.172  1.00 92.69           N  
ATOM   1578  CA  ASP A 217       5.879  -1.646  -5.863  1.00 92.69           C  
ATOM   1579  C   ASP A 217       6.270  -0.280  -5.309  1.00 92.69           C  
ATOM   1580  CB  ASP A 217       7.109  -2.551  -5.949  1.00 92.69           C  
ATOM   1581  O   ASP A 217       6.516  -0.140  -4.105  1.00 92.69           O  
ATOM   1582  CG  ASP A 217       6.762  -3.998  -6.254  1.00 92.69           C  
ATOM   1583  OD1 ASP A 217       5.598  -4.402  -6.047  1.00 92.69           O  
ATOM   1584  OD2 ASP A 217       7.660  -4.742  -6.707  1.00 92.69           O  
ATOM   1585  N   VAL A 218       6.410   0.723  -6.148  1.00 95.19           N  
ATOM   1586  CA  VAL A 218       6.719   2.061  -5.656  1.00 95.19           C  
ATOM   1587  C   VAL A 218       5.453   2.920  -5.660  1.00 95.19           C  
ATOM   1588  CB  VAL A 218       7.824   2.734  -6.496  1.00 95.19           C  
ATOM   1589  O   VAL A 218       4.922   3.258  -4.602  1.00 95.19           O  
ATOM   1590  CG1 VAL A 218       8.141   4.129  -5.953  1.00 95.19           C  
ATOM   1591  CG2 VAL A 218       9.078   1.867  -6.516  1.00 95.19           C  
ATOM   1592  N   ALA A 219       4.867   3.158  -6.793  1.00 97.06           N  
ATOM   1593  CA  ALA A 219       3.693   4.023  -6.895  1.00 97.06           C  
ATOM   1594  C   ALA A 219       2.469   3.357  -6.270  1.00 97.06           C  
ATOM   1595  CB  ALA A 219       3.418   4.379  -8.352  1.00 97.06           C  
ATOM   1596  O   ALA A 219       1.741   3.986  -5.500  1.00 97.06           O  
ATOM   1597  N   GLY A 220       2.252   2.072  -6.594  1.00 95.88           N  
ATOM   1598  CA  GLY A 220       1.122   1.339  -6.047  1.00 95.88           C  
ATOM   1599  C   GLY A 220       1.160   1.227  -4.535  1.00 95.88           C  
ATOM   1600  O   GLY A 220       0.166   1.506  -3.861  1.00 95.88           O  
ATOM   1601  N   MET A 221       2.324   0.732  -4.066  1.00 94.56           N  
ATOM   1602  CA  MET A 221       2.496   0.622  -2.623  1.00 94.56           C  
ATOM   1603  C   MET A 221       2.391   1.989  -1.956  1.00 94.56           C  
ATOM   1604  CB  MET A 221       3.842  -0.021  -2.287  1.00 94.56           C  
ATOM   1605  O   MET A 221       1.795   2.119  -0.885  1.00 94.56           O  
ATOM   1606  CG  MET A 221       4.051  -0.267  -0.801  1.00 94.56           C  
ATOM   1607  SD  MET A 221       5.488  -1.359  -0.464  1.00 94.56           S  
ATOM   1608  CE  MET A 221       4.711  -2.582   0.627  1.00 94.56           C  
ATOM   1609  N   GLY A 222       2.996   3.057  -2.514  1.00 96.62           N  
ATOM   1610  CA  GLY A 222       2.869   4.410  -1.993  1.00 96.62           C  
ATOM   1611  C   GLY A 222       1.429   4.863  -1.856  1.00 96.62           C  
ATOM   1612  O   GLY A 222       1.045   5.430  -0.831  1.00 96.62           O  
ATOM   1613  N   SER A 223       0.630   4.613  -2.871  1.00 97.06           N  
ATOM   1614  CA  SER A 223      -0.781   4.984  -2.848  1.00 97.06           C  
ATOM   1615  C   SER A 223      -1.550   4.164  -1.816  1.00 97.06           C  
ATOM   1616  CB  SER A 223      -1.408   4.797  -4.230  1.00 97.06           C  
ATOM   1617  O   SER A 223      -2.473   4.672  -1.176  1.00 97.06           O  
ATOM   1618  OG  SER A 223      -0.832   5.691  -5.168  1.00 97.06           O  
ATOM   1619  N   ASP A 224      -1.220   2.941  -1.648  1.00 96.00           N  
ATOM   1620  CA  ASP A 224      -1.826   2.059  -0.656  1.00 96.00           C  
ATOM   1621  C   ASP A 224      -1.619   2.598   0.757  1.00 96.00           C  
ATOM   1622  CB  ASP A 224      -1.248   0.646  -0.771  1.00 96.00           C  
ATOM   1623  O   ASP A 224      -2.584   2.795   1.499  1.00 96.00           O  
ATOM   1624  CG  ASP A 224      -1.863  -0.328   0.219  1.00 96.00           C  
ATOM   1625  OD1 ASP A 224      -2.777   0.066   0.975  1.00 96.00           O  
ATOM   1626  OD2 ASP A 224      -1.429  -1.500   0.244  1.00 96.00           O  
ATOM   1627  N   ILE A 225      -0.428   2.922   1.064  1.00 96.31           N  
ATOM   1628  CA  ILE A 225      -0.090   3.408   2.398  1.00 96.31           C  
ATOM   1629  C   ILE A 225      -0.653   4.812   2.594  1.00 96.31           C  
ATOM   1630  CB  ILE A 225       1.438   3.406   2.629  1.00 96.31           C  
ATOM   1631  O   ILE A 225      -1.080   5.172   3.693  1.00 96.31           O  
ATOM   1632  CG1 ILE A 225       1.977   1.970   2.623  1.00 96.31           C  
ATOM   1633  CG2 ILE A 225       1.786   4.117   3.939  1.00 96.31           C  
ATOM   1634  CD1 ILE A 225       1.525   1.135   3.814  1.00 96.31           C  
ATOM   1635  N   PHE A 226      -0.624   5.645   1.508  1.00 98.31           N  
ATOM   1636  CA  PHE A 226      -1.194   6.988   1.561  1.00 98.31           C  
ATOM   1637  C   PHE A 226      -2.650   6.938   2.010  1.00 98.31           C  
ATOM   1638  CB  PHE A 226      -1.090   7.672   0.194  1.00 98.31           C  
ATOM   1639  O   PHE A 226      -3.059   7.691   2.895  1.00 98.31           O  
ATOM   1640  CG  PHE A 226      -1.597   9.086   0.184  1.00 98.31           C  
ATOM   1641  CD1 PHE A 226      -2.949   9.359   0.009  1.00 98.31           C  
ATOM   1642  CD2 PHE A 226      -0.720  10.156   0.351  1.00 98.31           C  
ATOM   1643  CE1 PHE A 226      -3.420  10.664  -0.001  1.00 98.31           C  
ATOM   1644  CE2 PHE A 226      -1.185  11.469   0.343  1.00 98.31           C  
ATOM   1645  CZ  PHE A 226      -2.535  11.719   0.166  1.00 98.31           C  
ATOM   1646  N   GLU A 227      -3.342   6.109   1.400  1.00 97.31           N  
ATOM   1647  CA  GLU A 227      -4.758   5.996   1.737  1.00 97.31           C  
ATOM   1648  C   GLU A 227      -4.949   5.539   3.182  1.00 97.31           C  
ATOM   1649  CB  GLU A 227      -5.465   5.027   0.783  1.00 97.31           C  
ATOM   1650  O   GLU A 227      -5.809   6.059   3.893  1.00 97.31           O  
ATOM   1651  CG  GLU A 227      -6.855   4.621   1.239  1.00 97.31           C  
ATOM   1652  CD  GLU A 227      -7.219   3.195   0.858  1.00 97.31           C  
ATOM   1653  OE1 GLU A 227      -8.242   2.676   1.357  1.00 97.31           O  
ATOM   1654  OE2 GLU A 227      -6.473   2.592   0.054  1.00 97.31           O  
ATOM   1655  N   SER A 228      -4.266   4.500   3.701  1.00 97.94           N  
ATOM   1656  CA  SER A 228      -4.359   4.043   5.082  1.00 97.94           C  
ATOM   1657  C   SER A 228      -3.963   5.145   6.059  1.00 97.94           C  
ATOM   1658  CB  SER A 228      -3.480   2.811   5.305  1.00 97.94           C  
ATOM   1659  O   SER A 228      -4.602   5.320   7.098  1.00 97.94           O  
ATOM   1660  OG  SER A 228      -3.924   1.726   4.508  1.00 97.94           O  
ATOM   1661  N   TYR A 229      -2.914   5.883   5.637  1.00 98.44           N  
ATOM   1662  CA  TYR A 229      -2.414   6.996   6.434  1.00 98.44           C  
ATOM   1663  C   TYR A 229      -3.488   8.062   6.617  1.00 98.44           C  
ATOM   1664  CB  TYR A 229      -1.175   7.613   5.777  1.00 98.44           C  
ATOM   1665  O   TYR A 229      -3.814   8.430   7.746  1.00 98.44           O  
ATOM   1666  CG  TYR A 229      -0.628   8.805   6.520  1.00 98.44           C  
ATOM   1667  CD1 TYR A 229      -0.578  10.062   5.914  1.00 98.44           C  
ATOM   1668  CD2 TYR A 229      -0.161   8.688   7.824  1.00 98.44           C  
ATOM   1669  CE1 TYR A 229      -0.073  11.164   6.594  1.00 98.44           C  
ATOM   1670  CE2 TYR A 229       0.346   9.781   8.508  1.00 98.44           C  
ATOM   1671  OH  TYR A 229       0.886  12.109   8.562  1.00 98.44           O  
ATOM   1672  CZ  TYR A 229       0.385  11.016   7.891  1.00 98.44           C  
ATOM   1673  N   CYS A 230      -4.137   8.477   5.617  1.00 98.38           N  
ATOM   1674  CA  CYS A 230      -5.184   9.492   5.664  1.00 98.38           C  
ATOM   1675  C   CYS A 230      -6.473   8.922   6.242  1.00 98.38           C  
ATOM   1676  CB  CYS A 230      -5.445  10.055   4.270  1.00 98.38           C  
ATOM   1677  O   CYS A 230      -7.156   9.578   7.027  1.00 98.38           O  
ATOM   1678  SG  CYS A 230      -4.023  10.898   3.545  1.00 98.38           S  
ATOM   1679  N   GLY A 231      -6.773   7.703   5.859  1.00 98.19           N  
ATOM   1680  CA  GLY A 231      -7.965   7.043   6.367  1.00 98.19           C  
ATOM   1681  C   GLY A 231      -7.977   6.918   7.879  1.00 98.19           C  
ATOM   1682  O   GLY A 231      -9.016   7.117   8.516  1.00 98.19           O  
ATOM   1683  N   SER A 232      -6.844   6.574   8.445  1.00 98.38           N  
ATOM   1684  CA  SER A 232      -6.777   6.438   9.898  1.00 98.38           C  
ATOM   1685  C   SER A 232      -7.000   7.777  10.586  1.00 98.38           C  
ATOM   1686  CB  SER A 232      -5.426   5.855  10.312  1.00 98.38           C  
ATOM   1687  O   SER A 232      -7.672   7.844  11.617  1.00 98.38           O  
ATOM   1688  OG  SER A 232      -4.379   6.773  10.047  1.00 98.38           O  
ATOM   1689  N   MET A 233      -6.426   8.852  10.047  1.00 98.69           N  
ATOM   1690  CA  MET A 233      -6.637  10.172  10.617  1.00 98.69           C  
ATOM   1691  C   MET A 233      -8.102  10.594  10.500  1.00 98.69           C  
ATOM   1692  CB  MET A 233      -5.742  11.203   9.922  1.00 98.69           C  
ATOM   1693  O   MET A 233      -8.688  11.086  11.461  1.00 98.69           O  
ATOM   1694  CG  MET A 233      -4.262  11.023  10.211  1.00 98.69           C  
ATOM   1695  SD  MET A 233      -3.234  12.352   9.477  1.00 98.69           S  
ATOM   1696  CE  MET A 233      -3.186  11.797   7.746  1.00 98.69           C  
ATOM   1697  N   ILE A 234      -8.672  10.344   9.367  1.00 98.44           N  
ATOM   1698  CA  ILE A 234     -10.055  10.727   9.109  1.00 98.44           C  
ATOM   1699  C   ILE A 234     -10.992   9.914  10.000  1.00 98.44           C  
ATOM   1700  CB  ILE A 234     -10.422  10.523   7.617  1.00 98.44           C  
ATOM   1701  O   ILE A 234     -11.961  10.453  10.539  1.00 98.44           O  
ATOM   1702  CG1 ILE A 234      -9.766  11.602   6.754  1.00 98.44           C  
ATOM   1703  CG2 ILE A 234     -11.945  10.523   7.434  1.00 98.44           C  
ATOM   1704  CD1 ILE A 234      -9.883  11.352   5.258  1.00 98.44           C  
ATOM   1705  N   ALA A 235     -10.727   8.648  10.141  1.00 98.38           N  
ATOM   1706  CA  ALA A 235     -11.539   7.816  11.016  1.00 98.38           C  
ATOM   1707  C   ALA A 235     -11.508   8.328  12.453  1.00 98.38           C  
ATOM   1708  CB  ALA A 235     -11.070   6.363  10.961  1.00 98.38           C  
ATOM   1709  O   ALA A 235     -12.539   8.430  13.117  1.00 98.38           O  
ATOM   1710  N   SER A 236     -10.312   8.703  12.891  1.00 98.50           N  
ATOM   1711  CA  SER A 236     -10.148   9.219  14.250  1.00 98.50           C  
ATOM   1712  C   SER A 236     -10.859  10.562  14.422  1.00 98.50           C  
ATOM   1713  CB  SER A 236      -8.664   9.375  14.586  1.00 98.50           C  
ATOM   1714  O   SER A 236     -11.492  10.805  15.453  1.00 98.50           O  
ATOM   1715  OG  SER A 236      -8.008   8.117  14.562  1.00 98.50           O  
ATOM   1716  N   ILE A 237     -10.766  11.391  13.391  1.00 98.44           N  
ATOM   1717  CA  ILE A 237     -11.438  12.688  13.406  1.00 98.44           C  
ATOM   1718  C   ILE A 237     -12.945  12.477  13.453  1.00 98.44           C  
ATOM   1719  CB  ILE A 237     -11.047  13.539  12.172  1.00 98.44           C  
ATOM   1720  O   ILE A 237     -13.648  13.141  14.227  1.00 98.44           O  
ATOM   1721  CG1 ILE A 237      -9.586  13.984  12.273  1.00 98.44           C  
ATOM   1722  CG2 ILE A 237     -11.984  14.742  12.039  1.00 98.44           C  
ATOM   1723  CD1 ILE A 237      -9.039  14.594  10.992  1.00 98.44           C  
ATOM   1724  N   ALA A 238     -13.438  11.547  12.695  1.00 97.88           N  
ATOM   1725  CA  ALA A 238     -14.875  11.266  12.641  1.00 97.88           C  
ATOM   1726  C   ALA A 238     -15.391  10.773  13.992  1.00 97.88           C  
ATOM   1727  CB  ALA A 238     -15.164  10.227  11.555  1.00 97.88           C  
ATOM   1728  O   ALA A 238     -16.453  11.203  14.445  1.00 97.88           O  
ATOM   1729  N   ILE A 239     -14.648   9.906  14.648  1.00 97.56           N  
ATOM   1730  CA  ILE A 239     -15.031   9.383  15.953  1.00 97.56           C  
ATOM   1731  C   ILE A 239     -15.023  10.516  16.984  1.00 97.56           C  
ATOM   1732  CB  ILE A 239     -14.102   8.242  16.406  1.00 97.56           C  
ATOM   1733  O   ILE A 239     -15.969  10.672  17.750  1.00 97.56           O  
ATOM   1734  CG1 ILE A 239     -14.266   7.027  15.477  1.00 97.56           C  
ATOM   1735  CG2 ILE A 239     -14.375   7.859  17.859  1.00 97.56           C  
ATOM   1736  CD1 ILE A 239     -13.203   5.953  15.672  1.00 97.56           C  
ATOM   1737  N   ALA A 240     -13.969  11.312  16.953  1.00 97.56           N  
ATOM   1738  CA  ALA A 240     -13.836  12.438  17.891  1.00 97.56           C  
ATOM   1739  C   ALA A 240     -14.969  13.438  17.703  1.00 97.56           C  
ATOM   1740  CB  ALA A 240     -12.484  13.125  17.703  1.00 97.56           C  
ATOM   1741  O   ALA A 240     -15.461  14.016  18.672  1.00 97.56           O  
ATOM   1742  N   TYR A 241     -15.328  13.625  16.500  1.00 96.19           N  
ATOM   1743  CA  TYR A 241     -16.406  14.555  16.172  1.00 96.19           C  
ATOM   1744  C   TYR A 241     -17.719  14.109  16.828  1.00 96.19           C  
ATOM   1745  CB  TYR A 241     -16.594  14.664  14.664  1.00 96.19           C  
ATOM   1746  O   TYR A 241     -18.469  14.930  17.359  1.00 96.19           O  
ATOM   1747  CG  TYR A 241     -17.734  15.570  14.258  1.00 96.19           C  
ATOM   1748  CD1 TYR A 241     -18.797  15.086  13.508  1.00 96.19           C  
ATOM   1749  CD2 TYR A 241     -17.734  16.906  14.617  1.00 96.19           C  
ATOM   1750  CE1 TYR A 241     -19.844  15.914  13.125  1.00 96.19           C  
ATOM   1751  CE2 TYR A 241     -18.781  17.750  14.242  1.00 96.19           C  
ATOM   1752  OH  TYR A 241     -20.859  18.078  13.125  1.00 96.19           O  
ATOM   1753  CZ  TYR A 241     -19.828  17.250  13.500  1.00 96.19           C  
ATOM   1754  N   THR A 242     -17.984  12.828  16.875  1.00 94.81           N  
ATOM   1755  CA  THR A 242     -19.188  12.305  17.500  1.00 94.81           C  
ATOM   1756  C   THR A 242     -19.125  12.469  19.016  1.00 94.81           C  
ATOM   1757  CB  THR A 242     -19.406  10.828  17.156  1.00 94.81           C  
ATOM   1758  O   THR A 242     -20.156  12.484  19.688  1.00 94.81           O  
ATOM   1759  CG2 THR A 242     -19.375  10.609  15.641  1.00 94.81           C  
ATOM   1760  OG1 THR A 242     -18.375  10.039  17.766  1.00 94.81           O  
ATOM   1761  N   LEU A 243     -17.922  12.641  19.562  1.00 94.94           N  
ATOM   1762  CA  LEU A 243     -17.719  12.828  20.984  1.00 94.94           C  
ATOM   1763  C   LEU A 243     -17.719  14.305  21.359  1.00 94.94           C  
ATOM   1764  CB  LEU A 243     -16.391  12.188  21.422  1.00 94.94           C  
ATOM   1765  O   LEU A 243     -17.688  14.656  22.547  1.00 94.94           O  
ATOM   1766  CG  LEU A 243     -16.281  10.672  21.250  1.00 94.94           C  
ATOM   1767  CD1 LEU A 243     -14.875  10.203  21.625  1.00 94.94           C  
ATOM   1768  CD2 LEU A 243     -17.328   9.961  22.094  1.00 94.94           C  
ATOM   1769  N   GLY A 244     -17.688  15.188  20.375  1.00 94.00           N  
ATOM   1770  CA  GLY A 244     -17.719  16.625  20.578  1.00 94.00           C  
ATOM   1771  C   GLY A 244     -16.438  17.188  21.156  1.00 94.00           C  
ATOM   1772  O   GLY A 244     -16.469  18.141  21.938  1.00 94.00           O  
ATOM   1773  N   ASN A 245     -15.281  16.484  20.891  1.00 95.00           N  
ATOM   1774  CA  ASN A 245     -13.984  16.891  21.422  1.00 95.00           C  
ATOM   1775  C   ASN A 245     -13.062  17.391  20.312  1.00 95.00           C  
ATOM   1776  CB  ASN A 245     -13.320  15.742  22.188  1.00 95.00           C  
ATOM   1777  O   ASN A 245     -12.508  16.594  19.547  1.00 95.00           O  
ATOM   1778  CG  ASN A 245     -12.133  16.203  23.000  1.00 95.00           C  
ATOM   1779  ND2 ASN A 245     -11.984  15.633  24.203  1.00 95.00           N  
ATOM   1780  OD1 ASN A 245     -11.352  17.062  22.578  1.00 95.00           O  
ATOM   1781  N   GLN A 246     -12.828  18.734  20.250  1.00 93.56           N  
ATOM   1782  CA  GLN A 246     -12.062  19.375  19.203  1.00 93.56           C  
ATOM   1783  C   GLN A 246     -10.578  19.016  19.297  1.00 93.56           C  
ATOM   1784  CB  GLN A 246     -12.242  20.891  19.266  1.00 93.56           C  
ATOM   1785  O   GLN A 246      -9.906  18.875  18.266  1.00 93.56           O  
ATOM   1786  CG  GLN A 246     -13.617  21.375  18.828  1.00 93.56           C  
ATOM   1787  CD  GLN A 246     -13.703  22.875  18.703  1.00 93.56           C  
ATOM   1788  NE2 GLN A 246     -14.727  23.359  18.000  1.00 93.56           N  
ATOM   1789  OE1 GLN A 246     -12.867  23.609  19.234  1.00 93.56           O  
ATOM   1790  N   ASP A 247     -10.070  18.938  20.531  1.00 96.19           N  
ATOM   1791  CA  ASP A 247      -8.672  18.562  20.734  1.00 96.19           C  
ATOM   1792  C   ASP A 247      -8.398  17.156  20.203  1.00 96.19           C  
ATOM   1793  CB  ASP A 247      -8.320  18.625  22.219  1.00 96.19           C  
ATOM   1794  O   ASP A 247      -7.359  16.922  19.578  1.00 96.19           O  
ATOM   1795  CG  ASP A 247      -8.219  20.047  22.750  1.00 96.19           C  
ATOM   1796  OD1 ASP A 247      -8.164  21.000  21.922  1.00 96.19           O  
ATOM   1797  OD2 ASP A 247      -8.203  20.234  23.984  1.00 96.19           O  
ATOM   1798  N   MET A 248      -9.383  16.281  20.312  1.00 97.50           N  
ATOM   1799  CA  MET A 248      -9.242  14.906  19.844  1.00 97.50           C  
ATOM   1800  C   MET A 248      -9.328  14.836  18.312  1.00 97.50           C  
ATOM   1801  CB  MET A 248     -10.320  14.016  20.453  1.00 97.50           C  
ATOM   1802  O   MET A 248      -8.766  13.930  17.703  1.00 97.50           O  
ATOM   1803  CG  MET A 248     -10.086  13.711  21.938  1.00 97.50           C  
ATOM   1804  SD  MET A 248     -11.312  12.516  22.594  1.00 97.50           S  
ATOM   1805  CE  MET A 248     -10.562  12.172  24.219  1.00 97.50           C  
ATOM   1806  N   MET A 249     -10.008  15.820  17.766  1.00 97.56           N  
ATOM   1807  CA  MET A 249     -10.094  15.898  16.312  1.00 97.56           C  
ATOM   1808  C   MET A 249      -8.766  16.328  15.703  1.00 97.56           C  
ATOM   1809  CB  MET A 249     -11.211  16.859  15.883  1.00 97.56           C  
ATOM   1810  O   MET A 249      -8.336  15.797  14.680  1.00 97.56           O  
ATOM   1811  CG  MET A 249     -12.609  16.344  16.156  1.00 97.56           C  
ATOM   1812  SD  MET A 249     -13.898  17.609  15.891  1.00 97.56           S  
ATOM   1813  CE  MET A 249     -13.711  17.891  14.102  1.00 97.56           C  
ATOM   1814  N   MET A 250      -8.055  17.281  16.297  1.00 97.44           N  
ATOM   1815  CA  MET A 250      -6.801  17.859  15.797  1.00 97.44           C  
ATOM   1816  C   MET A 250      -5.637  16.891  16.047  1.00 97.44           C  
ATOM   1817  CB  MET A 250      -6.520  19.203  16.469  1.00 97.44           C  
ATOM   1818  O   MET A 250      -4.637  16.938  15.328  1.00 97.44           O  
ATOM   1819  CG  MET A 250      -5.234  19.859  16.000  1.00 97.44           C  
ATOM   1820  SD  MET A 250      -5.246  20.219  14.195  1.00 97.44           S  
ATOM   1821  CE  MET A 250      -3.469  20.422  13.898  1.00 97.44           C  
ATOM   1822  N   LEU A 251      -5.723  16.000  17.000  1.00 98.25           N  
ATOM   1823  CA  LEU A 251      -4.629  15.180  17.500  1.00 98.25           C  
ATOM   1824  C   LEU A 251      -4.086  14.258  16.406  1.00 98.25           C  
ATOM   1825  CB  LEU A 251      -5.098  14.344  18.703  1.00 98.25           C  
ATOM   1826  O   LEU A 251      -2.871  14.156  16.234  1.00 98.25           O  
ATOM   1827  CG  LEU A 251      -4.051  13.438  19.344  1.00 98.25           C  
ATOM   1828  CD1 LEU A 251      -2.871  14.273  19.844  1.00 98.25           C  
ATOM   1829  CD2 LEU A 251      -4.668  12.641  20.484  1.00 98.25           C  
ATOM   1830  N   PRO A 252      -4.938  13.492  15.633  1.00 98.50           N  
ATOM   1831  CA  PRO A 252      -4.375  12.617  14.602  1.00 98.50           C  
ATOM   1832  C   PRO A 252      -3.516  13.375  13.586  1.00 98.50           C  
ATOM   1833  CB  PRO A 252      -5.617  12.023  13.930  1.00 98.50           C  
ATOM   1834  O   PRO A 252      -2.494  12.859  13.133  1.00 98.50           O  
ATOM   1835  CG  PRO A 252      -6.688  12.102  14.969  1.00 98.50           C  
ATOM   1836  CD  PRO A 252      -6.402  13.281  15.859  1.00 98.50           C  
ATOM   1837  N   LEU A 253      -3.822  14.617  13.219  1.00 98.44           N  
ATOM   1838  CA  LEU A 253      -3.020  15.438  12.312  1.00 98.44           C  
ATOM   1839  C   LEU A 253      -1.717  15.867  12.977  1.00 98.44           C  
ATOM   1840  CB  LEU A 253      -3.807  16.672  11.867  1.00 98.44           C  
ATOM   1841  O   LEU A 253      -0.660  15.859  12.344  1.00 98.44           O  
ATOM   1842  CG  LEU A 253      -5.012  16.422  10.961  1.00 98.44           C  
ATOM   1843  CD1 LEU A 253      -5.824  17.703  10.789  1.00 98.44           C  
ATOM   1844  CD2 LEU A 253      -4.559  15.883   9.602  1.00 98.44           C  
ATOM   1845  N   ALA A 254      -1.834  16.188  14.250  1.00 98.38           N  
ATOM   1846  CA  ALA A 254      -0.645  16.578  15.008  1.00 98.38           C  
ATOM   1847  C   ALA A 254       0.329  15.414  15.133  1.00 98.38           C  
ATOM   1848  CB  ALA A 254      -1.038  17.094  16.391  1.00 98.38           C  
ATOM   1849  O   ALA A 254       1.540  15.586  14.977  1.00 98.38           O  
ATOM   1850  N   LEU A 255      -0.170  14.242  15.406  1.00 98.62           N  
ATOM   1851  CA  LEU A 255       0.667  13.055  15.531  1.00 98.62           C  
ATOM   1852  C   LEU A 255       1.314  12.703  14.188  1.00 98.62           C  
ATOM   1853  CB  LEU A 255      -0.158  11.859  16.031  1.00 98.62           C  
ATOM   1854  O   LEU A 255       2.490  12.336  14.141  1.00 98.62           O  
ATOM   1855  CG  LEU A 255      -0.611  11.922  17.484  1.00 98.62           C  
ATOM   1856  CD1 LEU A 255      -1.520  10.734  17.812  1.00 98.62           C  
ATOM   1857  CD2 LEU A 255       0.595  11.945  18.422  1.00 98.62           C  
ATOM   1858  N   ALA A 256       0.522  12.820  13.117  1.00 98.44           N  
ATOM   1859  CA  ALA A 256       1.070  12.570  11.789  1.00 98.44           C  
ATOM   1860  C   ALA A 256       2.186  13.562  11.461  1.00 98.44           C  
ATOM   1861  CB  ALA A 256      -0.032  12.648  10.734  1.00 98.44           C  
ATOM   1862  O   ALA A 256       3.215  13.180  10.898  1.00 98.44           O  
ATOM   1863  N   ALA A 257       1.983  14.836  11.812  1.00 98.44           N  
ATOM   1864  CA  ALA A 257       2.998  15.867  11.602  1.00 98.44           C  
ATOM   1865  C   ALA A 257       4.266  15.555  12.391  1.00 98.44           C  
ATOM   1866  CB  ALA A 257       2.451  17.234  11.992  1.00 98.44           C  
ATOM   1867  O   ALA A 257       5.375  15.688  11.875  1.00 98.44           O  
ATOM   1868  N   THR A 258       4.070  15.109  13.594  1.00 98.31           N  
ATOM   1869  CA  THR A 258       5.188  14.703  14.438  1.00 98.31           C  
ATOM   1870  C   THR A 258       5.895  13.484  13.852  1.00 98.31           C  
ATOM   1871  CB  THR A 258       4.727  14.391  15.875  1.00 98.31           C  
ATOM   1872  O   THR A 258       7.125  13.414  13.852  1.00 98.31           O  
ATOM   1873  CG2 THR A 258       5.906  14.031  16.766  1.00 98.31           C  
ATOM   1874  OG1 THR A 258       4.066  15.547  16.422  1.00 98.31           O  
ATOM   1875  N   GLY A 259       5.133  12.586  13.375  1.00 98.25           N  
ATOM   1876  CA  GLY A 259       5.684  11.414  12.719  1.00 98.25           C  
ATOM   1877  C   GLY A 259       6.547  11.758  11.516  1.00 98.25           C  
ATOM   1878  O   GLY A 259       7.566  11.109  11.273  1.00 98.25           O  
ATOM   1879  N   LEU A 260       6.102  12.773  10.734  1.00 98.44           N  
ATOM   1880  CA  LEU A 260       6.883  13.242   9.602  1.00 98.44           C  
ATOM   1881  C   LEU A 260       8.258  13.727  10.047  1.00 98.44           C  
ATOM   1882  CB  LEU A 260       6.145  14.367   8.867  1.00 98.44           C  
ATOM   1883  O   LEU A 260       9.266  13.398   9.422  1.00 98.44           O  
ATOM   1884  CG  LEU A 260       6.891  15.023   7.707  1.00 98.44           C  
ATOM   1885  CD1 LEU A 260       7.250  13.984   6.648  1.00 98.44           C  
ATOM   1886  CD2 LEU A 260       6.055  16.141   7.102  1.00 98.44           C  
ATOM   1887  N   ILE A 261       8.297  14.445  11.125  1.00 98.38           N  
ATOM   1888  CA  ILE A 261       9.562  14.914  11.664  1.00 98.38           C  
ATOM   1889  C   ILE A 261      10.422  13.727  12.086  1.00 98.38           C  
ATOM   1890  CB  ILE A 261       9.352  15.875  12.859  1.00 98.38           C  
ATOM   1891  O   ILE A 261      11.609  13.664  11.758  1.00 98.38           O  
ATOM   1892  CG1 ILE A 261       8.617  17.141  12.406  1.00 98.38           C  
ATOM   1893  CG2 ILE A 261      10.688  16.219  13.523  1.00 98.38           C  
ATOM   1894  CD1 ILE A 261       8.211  18.062  13.547  1.00 98.38           C  
ATOM   1895  N   ALA A 262       9.828  12.805  12.781  1.00 98.19           N  
ATOM   1896  CA  ALA A 262      10.539  11.594  13.195  1.00 98.19           C  
ATOM   1897  C   ALA A 262      11.070  10.828  11.984  1.00 98.19           C  
ATOM   1898  CB  ALA A 262       9.633  10.703  14.023  1.00 98.19           C  
ATOM   1899  O   ALA A 262      12.188  10.312  12.016  1.00 98.19           O  
ATOM   1900  N   SER A 263      10.305  10.797  10.914  1.00 97.81           N  
ATOM   1901  CA  SER A 263      10.727  10.117   9.695  1.00 97.81           C  
ATOM   1902  C   SER A 263      11.938  10.797   9.070  1.00 97.81           C  
ATOM   1903  CB  SER A 263       9.578  10.062   8.688  1.00 97.81           C  
ATOM   1904  O   SER A 263      12.867  10.133   8.617  1.00 97.81           O  
ATOM   1905  OG  SER A 263       8.531   9.227   9.164  1.00 97.81           O  
ATOM   1906  N   ILE A 264      11.922  12.102   9.023  1.00 97.81           N  
ATOM   1907  CA  ILE A 264      13.031  12.859   8.477  1.00 97.81           C  
ATOM   1908  C   ILE A 264      14.305  12.578   9.281  1.00 97.81           C  
ATOM   1909  CB  ILE A 264      12.734  14.375   8.461  1.00 97.81           C  
ATOM   1910  O   ILE A 264      15.367  12.344   8.703  1.00 97.81           O  
ATOM   1911  CG1 ILE A 264      11.617  14.695   7.457  1.00 97.81           C  
ATOM   1912  CG2 ILE A 264      14.000  15.180   8.148  1.00 97.81           C  
ATOM   1913  CD1 ILE A 264      11.102  16.125   7.539  1.00 97.81           C  
ATOM   1914  N   ILE A 265      14.148  12.578  10.586  1.00 97.56           N  
ATOM   1915  CA  ILE A 265      15.281  12.266  11.453  1.00 97.56           C  
ATOM   1916  C   ILE A 265      15.750  10.836  11.180  1.00 97.56           C  
ATOM   1917  CB  ILE A 265      14.914  12.430  12.945  1.00 97.56           C  
ATOM   1918  O   ILE A 265      16.953  10.586  11.078  1.00 97.56           O  
ATOM   1919  CG1 ILE A 265      14.594  13.898  13.258  1.00 97.56           C  
ATOM   1920  CG2 ILE A 265      16.047  11.914  13.836  1.00 97.56           C  
ATOM   1921  CD1 ILE A 265      14.062  14.125  14.664  1.00 97.56           C  
ATOM   1922  N   GLY A 266      14.797   9.938  11.039  1.00 96.81           N  
ATOM   1923  CA  GLY A 266      15.117   8.562  10.711  1.00 96.81           C  
ATOM   1924  C   GLY A 266      15.891   8.422   9.414  1.00 96.81           C  
ATOM   1925  O   GLY A 266      16.844   7.637   9.328  1.00 96.81           O  
ATOM   1926  N   ILE A 267      15.531   9.148   8.414  1.00 95.81           N  
ATOM   1927  CA  ILE A 267      16.203   9.125   7.113  1.00 95.81           C  
ATOM   1928  C   ILE A 267      17.641   9.609   7.270  1.00 95.81           C  
ATOM   1929  CB  ILE A 267      15.453  10.000   6.078  1.00 95.81           C  
ATOM   1930  O   ILE A 267      18.562   9.016   6.707  1.00 95.81           O  
ATOM   1931  CG1 ILE A 267      14.109   9.352   5.707  1.00 95.81           C  
ATOM   1932  CG2 ILE A 267      16.312  10.219   4.836  1.00 95.81           C  
ATOM   1933  CD1 ILE A 267      13.203  10.250   4.879  1.00 95.81           C  
ATOM   1934  N   PHE A 268      17.828  10.625   8.086  1.00 94.62           N  
ATOM   1935  CA  PHE A 268      19.172  11.133   8.344  1.00 94.62           C  
ATOM   1936  C   PHE A 268      20.016  10.094   9.070  1.00 94.62           C  
ATOM   1937  CB  PHE A 268      19.109  12.430   9.164  1.00 94.62           C  
ATOM   1938  O   PHE A 268      21.203   9.922   8.766  1.00 94.62           O  
ATOM   1939  CG  PHE A 268      18.797  13.648   8.344  1.00 94.62           C  
ATOM   1940  CD1 PHE A 268      19.703  14.133   7.410  1.00 94.62           C  
ATOM   1941  CD2 PHE A 268      17.594  14.312   8.508  1.00 94.62           C  
ATOM   1942  CE1 PHE A 268      19.406  15.266   6.652  1.00 94.62           C  
ATOM   1943  CE2 PHE A 268      17.281  15.445   7.754  1.00 94.62           C  
ATOM   1944  CZ  PHE A 268      18.203  15.914   6.824  1.00 94.62           C  
ATOM   1945  N   ILE A 269      19.438   9.383  10.008  1.00 94.06           N  
ATOM   1946  CA  ILE A 269      20.125   8.344  10.773  1.00 94.06           C  
ATOM   1947  C   ILE A 269      20.578   7.230   9.836  1.00 94.06           C  
ATOM   1948  CB  ILE A 269      19.219   7.773  11.891  1.00 94.06           C  
ATOM   1949  O   ILE A 269      21.703   6.750   9.930  1.00 94.06           O  
ATOM   1950  CG1 ILE A 269      18.984   8.828  12.977  1.00 94.06           C  
ATOM   1951  CG2 ILE A 269      19.844   6.504  12.484  1.00 94.06           C  
ATOM   1952  CD1 ILE A 269      17.969   8.414  14.031  1.00 94.06           C  
ATOM   1953  N   VAL A 270      19.734   6.820   8.922  1.00 93.12           N  
ATOM   1954  CA  VAL A 270      20.078   5.766   7.977  1.00 93.12           C  
ATOM   1955  C   VAL A 270      21.250   6.219   7.102  1.00 93.12           C  
ATOM   1956  CB  VAL A 270      18.875   5.371   7.090  1.00 93.12           C  
ATOM   1957  O   VAL A 270      22.172   5.449   6.840  1.00 93.12           O  
ATOM   1958  CG1 VAL A 270      19.312   4.449   5.957  1.00 93.12           C  
ATOM   1959  CG2 VAL A 270      17.797   4.703   7.938  1.00 93.12           C  
ATOM   1960  N   LYS A 271      21.188   7.441   6.738  1.00 89.62           N  
ATOM   1961  CA  LYS A 271      22.281   7.988   5.930  1.00 89.62           C  
ATOM   1962  C   LYS A 271      23.594   7.961   6.691  1.00 89.62           C  
ATOM   1963  CB  LYS A 271      21.953   9.422   5.492  1.00 89.62           C  
ATOM   1964  O   LYS A 271      24.641   7.633   6.125  1.00 89.62           O  
ATOM   1965  CG  LYS A 271      23.094  10.125   4.785  1.00 89.62           C  
ATOM   1966  CD  LYS A 271      23.422   9.469   3.449  1.00 89.62           C  
ATOM   1967  CE  LYS A 271      24.516  10.227   2.701  1.00 89.62           C  
ATOM   1968  NZ  LYS A 271      24.859   9.562   1.411  1.00 89.62           N  
ATOM   1969  N   LEU A 272      23.594   8.328   7.914  1.00 88.62           N  
ATOM   1970  CA  LEU A 272      24.797   8.375   8.734  1.00 88.62           C  
ATOM   1971  C   LEU A 272      25.375   6.973   8.938  1.00 88.62           C  
ATOM   1972  CB  LEU A 272      24.500   9.016  10.094  1.00 88.62           C  
ATOM   1973  O   LEU A 272      26.578   6.816   9.109  1.00 88.62           O  
ATOM   1974  CG  LEU A 272      24.266  10.523  10.094  1.00 88.62           C  
ATOM   1975  CD1 LEU A 272      23.828  10.992  11.484  1.00 88.62           C  
ATOM   1976  CD2 LEU A 272      25.516  11.266   9.633  1.00 88.62           C  
ATOM   1977  N   GLN A 273      24.500   6.000   8.742  1.00 87.31           N  
ATOM   1978  CA  GLN A 273      24.922   4.625   9.008  1.00 87.31           C  
ATOM   1979  C   GLN A 273      25.188   3.871   7.707  1.00 87.31           C  
ATOM   1980  CB  GLN A 273      23.859   3.893   9.828  1.00 87.31           C  
ATOM   1981  O   GLN A 273      25.344   2.646   7.715  1.00 87.31           O  
ATOM   1982  CG  GLN A 273      23.719   4.406  11.258  1.00 87.31           C  
ATOM   1983  CD  GLN A 273      22.797   3.557  12.102  1.00 87.31           C  
ATOM   1984  NE2 GLN A 273      22.859   3.723  13.414  1.00 87.31           N  
ATOM   1985  OE1 GLN A 273      22.016   2.760  11.570  1.00 87.31           O  
ATOM   1986  N   SER A 274      25.156   4.609   6.602  1.00 81.38           N  
ATOM   1987  CA  SER A 274      25.281   3.986   5.289  1.00 81.38           C  
ATOM   1988  C   SER A 274      26.672   3.385   5.090  1.00 81.38           C  
ATOM   1989  CB  SER A 274      25.000   5.004   4.184  1.00 81.38           C  
ATOM   1990  O   SER A 274      26.859   2.504   4.246  1.00 81.38           O  
ATOM   1991  OG  SER A 274      25.922   6.078   4.234  1.00 81.38           O  
ATOM   1992  N   ALA A 275      27.625   3.885   5.898  1.00 80.56           N  
ATOM   1993  CA  ALA A 275      28.984   3.375   5.789  1.00 80.56           C  
ATOM   1994  C   ALA A 275      29.125   2.020   6.480  1.00 80.56           C  
ATOM   1995  CB  ALA A 275      29.984   4.371   6.387  1.00 80.56           C  
ATOM   1996  O   ALA A 275      30.094   1.289   6.246  1.00 80.56           O  
ATOM   1997  N   LYS A 276      28.125   1.741   7.270  1.00 81.06           N  
ATOM   1998  CA  LYS A 276      28.078   0.439   7.930  1.00 81.06           C  
ATOM   1999  C   LYS A 276      27.453  -0.616   7.020  1.00 81.06           C  
ATOM   2000  CB  LYS A 276      27.281   0.529   9.234  1.00 81.06           C  
ATOM   2001  O   LYS A 276      27.250  -0.375   5.824  1.00 81.06           O  
ATOM   2002  CG  LYS A 276      27.938   1.420  10.289  1.00 81.06           C  
ATOM   2003  CD  LYS A 276      27.172   1.369  11.609  1.00 81.06           C  
ATOM   2004  CE  LYS A 276      27.844   2.236  12.672  1.00 81.06           C  
ATOM   2005  NZ  LYS A 276      27.109   2.182  13.969  1.00 81.06           N  
ATOM   2006  N   ALA A 277      27.156  -1.741   7.543  1.00 86.19           N  
ATOM   2007  CA  ALA A 277      26.469  -2.775   6.773  1.00 86.19           C  
ATOM   2008  C   ALA A 277      25.078  -2.322   6.379  1.00 86.19           C  
ATOM   2009  CB  ALA A 277      26.406  -4.074   7.570  1.00 86.19           C  
ATOM   2010  O   ALA A 277      24.328  -1.811   7.215  1.00 86.19           O  
ATOM   2011  N   PRO A 278      24.750  -2.406   5.113  1.00 85.81           N  
ATOM   2012  CA  PRO A 278      23.469  -1.945   4.574  1.00 85.81           C  
ATOM   2013  C   PRO A 278      22.266  -2.420   5.402  1.00 85.81           C  
ATOM   2014  CB  PRO A 278      23.438  -2.555   3.172  1.00 85.81           C  
ATOM   2015  O   PRO A 278      21.344  -1.648   5.645  1.00 85.81           O  
ATOM   2016  CG  PRO A 278      24.859  -2.662   2.768  1.00 85.81           C  
ATOM   2017  CD  PRO A 278      25.688  -2.982   3.988  1.00 85.81           C  
ATOM   2018  N   ALA A 279      22.328  -3.611   5.895  1.00 87.19           N  
ATOM   2019  CA  ALA A 279      21.250  -4.180   6.691  1.00 87.19           C  
ATOM   2020  C   ALA A 279      21.078  -3.422   8.008  1.00 87.19           C  
ATOM   2021  CB  ALA A 279      21.500  -5.660   6.965  1.00 87.19           C  
ATOM   2022  O   ALA A 279      19.953  -3.139   8.422  1.00 87.19           O  
ATOM   2023  N   SER A 280      22.188  -3.193   8.633  1.00 87.81           N  
ATOM   2024  CA  SER A 280      22.172  -2.479   9.906  1.00 87.81           C  
ATOM   2025  C   SER A 280      21.656  -1.055   9.734  1.00 87.81           C  
ATOM   2026  CB  SER A 280      23.562  -2.451  10.539  1.00 87.81           C  
ATOM   2027  O   SER A 280      20.875  -0.562  10.562  1.00 87.81           O  
ATOM   2028  OG  SER A 280      23.547  -1.739  11.758  1.00 87.81           O  
ATOM   2029  N   ALA A 281      22.016  -0.460   8.711  1.00 89.00           N  
ATOM   2030  CA  ALA A 281      21.594   0.908   8.430  1.00 89.00           C  
ATOM   2031  C   ALA A 281      20.078   0.982   8.250  1.00 89.00           C  
ATOM   2032  CB  ALA A 281      22.297   1.443   7.184  1.00 89.00           C  
ATOM   2033  O   ALA A 281      19.406   1.810   8.875  1.00 89.00           O  
ATOM   2034  N   LEU A 282      19.500   0.124   7.445  1.00 89.12           N  
ATOM   2035  CA  LEU A 282      18.062   0.117   7.152  1.00 89.12           C  
ATOM   2036  C   LEU A 282      17.266  -0.271   8.391  1.00 89.12           C  
ATOM   2037  CB  LEU A 282      17.766  -0.849   6.004  1.00 89.12           C  
ATOM   2038  O   LEU A 282      16.188   0.281   8.633  1.00 89.12           O  
ATOM   2039  CG  LEU A 282      18.312  -0.466   4.629  1.00 89.12           C  
ATOM   2040  CD1 LEU A 282      18.047  -1.578   3.623  1.00 89.12           C  
ATOM   2041  CD2 LEU A 282      17.703   0.849   4.156  1.00 89.12           C  
ATOM   2042  N   ARG A 283      17.828  -1.156   9.180  1.00 88.81           N  
ATOM   2043  CA  ARG A 283      17.141  -1.598  10.391  1.00 88.81           C  
ATOM   2044  C   ARG A 283      17.078  -0.478  11.422  1.00 88.81           C  
ATOM   2045  CB  ARG A 283      17.844  -2.822  10.984  1.00 88.81           C  
ATOM   2046  O   ARG A 283      16.094  -0.346  12.148  1.00 88.81           O  
ATOM   2047  CG  ARG A 283      17.422  -4.141  10.367  1.00 88.81           C  
ATOM   2048  CD  ARG A 283      18.016  -5.332  11.102  1.00 88.81           C  
ATOM   2049  NE  ARG A 283      17.125  -5.836  12.133  1.00 88.81           N  
ATOM   2050  NH1 ARG A 283      17.844  -8.023  11.984  1.00 88.81           N  
ATOM   2051  NH2 ARG A 283      16.203  -7.457  13.477  1.00 88.81           N  
ATOM   2052  CZ  ARG A 283      17.062  -7.105  12.531  1.00 88.81           C  
ATOM   2053  N   SER A 284      18.109   0.254  11.523  1.00 89.50           N  
ATOM   2054  CA  SER A 284      18.141   1.371  12.461  1.00 89.50           C  
ATOM   2055  C   SER A 284      17.000   2.354  12.172  1.00 89.50           C  
ATOM   2056  CB  SER A 284      19.484   2.098  12.398  1.00 89.50           C  
ATOM   2057  O   SER A 284      16.344   2.844  13.102  1.00 89.50           O  
ATOM   2058  OG  SER A 284      19.656   2.715  11.133  1.00 89.50           O  
ATOM   2059  N   GLY A 285      16.844   2.594  10.922  1.00 88.12           N  
ATOM   2060  CA  GLY A 285      15.758   3.475  10.539  1.00 88.12           C  
ATOM   2061  C   GLY A 285      14.391   2.910  10.883  1.00 88.12           C  
ATOM   2062  O   GLY A 285      13.539   3.619  11.414  1.00 88.12           O  
ATOM   2063  N   THR A 286      14.172   1.667  10.656  1.00 86.94           N  
ATOM   2064  CA  THR A 286      12.898   0.977  10.883  1.00 86.94           C  
ATOM   2065  C   THR A 286      12.578   0.909  12.367  1.00 86.94           C  
ATOM   2066  CB  THR A 286      12.930  -0.447  10.297  1.00 86.94           C  
ATOM   2067  O   THR A 286      11.414   1.015  12.766  1.00 86.94           O  
ATOM   2068  CG2 THR A 286      11.578  -1.137  10.461  1.00 86.94           C  
ATOM   2069  OG1 THR A 286      13.250  -0.375   8.898  1.00 86.94           O  
ATOM   2070  N   LEU A 287      13.555   0.874  13.234  1.00 90.69           N  
ATOM   2071  CA  LEU A 287      13.320   0.645  14.656  1.00 90.69           C  
ATOM   2072  C   LEU A 287      13.391   1.952  15.438  1.00 90.69           C  
ATOM   2073  CB  LEU A 287      14.336  -0.354  15.219  1.00 90.69           C  
ATOM   2074  O   LEU A 287      12.578   2.193  16.328  1.00 90.69           O  
ATOM   2075  CG  LEU A 287      14.234  -1.789  14.695  1.00 90.69           C  
ATOM   2076  CD1 LEU A 287      15.352  -2.646  15.281  1.00 90.69           C  
ATOM   2077  CD2 LEU A 287      12.867  -2.383  15.031  1.00 90.69           C  
ATOM   2078  N   LEU A 288      14.305   2.812  15.047  1.00 94.44           N  
ATOM   2079  CA  LEU A 288      14.578   4.000  15.852  1.00 94.44           C  
ATOM   2080  C   LEU A 288      13.539   5.086  15.578  1.00 94.44           C  
ATOM   2081  CB  LEU A 288      15.984   4.535  15.562  1.00 94.44           C  
ATOM   2082  O   LEU A 288      13.172   5.840  16.484  1.00 94.44           O  
ATOM   2083  CG  LEU A 288      17.141   3.721  16.125  1.00 94.44           C  
ATOM   2084  CD1 LEU A 288      18.469   4.332  15.695  1.00 94.44           C  
ATOM   2085  CD2 LEU A 288      17.047   3.635  17.641  1.00 94.44           C  
ATOM   2086  N   ALA A 289      12.992   5.176  14.367  1.00 95.50           N  
ATOM   2087  CA  ALA A 289      12.039   6.219  14.008  1.00 95.50           C  
ATOM   2088  C   ALA A 289      10.758   6.098  14.828  1.00 95.50           C  
ATOM   2089  CB  ALA A 289      11.719   6.152  12.516  1.00 95.50           C  
ATOM   2090  O   ALA A 289      10.266   7.090  15.375  1.00 95.50           O  
ATOM   2091  N   PRO A 290      10.203   4.895  14.930  1.00 95.94           N  
ATOM   2092  CA  PRO A 290       9.016   4.758  15.773  1.00 95.94           C  
ATOM   2093  C   PRO A 290       9.289   5.105  17.234  1.00 95.94           C  
ATOM   2094  CB  PRO A 290       8.648   3.277  15.625  1.00 95.94           C  
ATOM   2095  O   PRO A 290       8.422   5.672  17.906  1.00 95.94           O  
ATOM   2096  CG  PRO A 290       9.180   2.885  14.281  1.00 95.94           C  
ATOM   2097  CD  PRO A 290      10.461   3.641  14.039  1.00 95.94           C  
ATOM   2098  N   VAL A 291      10.484   4.824  17.750  1.00 97.44           N  
ATOM   2099  CA  VAL A 291      10.852   5.148  19.125  1.00 97.44           C  
ATOM   2100  C   VAL A 291      10.898   6.668  19.297  1.00 97.44           C  
ATOM   2101  CB  VAL A 291      12.211   4.527  19.516  1.00 97.44           C  
ATOM   2102  O   VAL A 291      10.344   7.203  20.266  1.00 97.44           O  
ATOM   2103  CG1 VAL A 291      12.672   5.047  20.875  1.00 97.44           C  
ATOM   2104  CG2 VAL A 291      12.117   3.002  19.516  1.00 97.44           C  
ATOM   2105  N   ILE A 292      11.531   7.309  18.344  1.00 97.94           N  
ATOM   2106  CA  ILE A 292      11.609   8.766  18.375  1.00 97.94           C  
ATOM   2107  C   ILE A 292      10.211   9.359  18.297  1.00 97.94           C  
ATOM   2108  CB  ILE A 292      12.484   9.297  17.219  1.00 97.94           C  
ATOM   2109  O   ILE A 292       9.875  10.281  19.062  1.00 97.94           O  
ATOM   2110  CG1 ILE A 292      13.938   8.852  17.391  1.00 97.94           C  
ATOM   2111  CG2 ILE A 292      12.391  10.828  17.125  1.00 97.94           C  
ATOM   2112  CD1 ILE A 292      14.828   9.125  16.188  1.00 97.94           C  
ATOM   2113  N   PHE A 293       9.383   8.820  17.516  1.00 98.38           N  
ATOM   2114  CA  PHE A 293       8.016   9.281  17.359  1.00 98.38           C  
ATOM   2115  C   PHE A 293       7.227   9.125  18.656  1.00 98.38           C  
ATOM   2116  CB  PHE A 293       7.320   8.516  16.219  1.00 98.38           C  
ATOM   2117  O   PHE A 293       6.543  10.047  19.094  1.00 98.38           O  
ATOM   2118  CG  PHE A 293       5.824   8.680  16.203  1.00 98.38           C  
ATOM   2119  CD1 PHE A 293       4.992   7.598  16.469  1.00 98.38           C  
ATOM   2120  CD2 PHE A 293       5.254   9.914  15.930  1.00 98.38           C  
ATOM   2121  CE1 PHE A 293       3.605   7.750  16.453  1.00 98.38           C  
ATOM   2122  CE2 PHE A 293       3.869  10.070  15.914  1.00 98.38           C  
ATOM   2123  CZ  PHE A 293       3.047   8.984  16.172  1.00 98.38           C  
ATOM   2124  N   VAL A 294       7.348   7.980  19.234  1.00 98.25           N  
ATOM   2125  CA  VAL A 294       6.609   7.691  20.469  1.00 98.25           C  
ATOM   2126  C   VAL A 294       7.023   8.672  21.562  1.00 98.25           C  
ATOM   2127  CB  VAL A 294       6.840   6.238  20.938  1.00 98.25           C  
ATOM   2128  O   VAL A 294       6.176   9.172  22.297  1.00 98.25           O  
ATOM   2129  CG1 VAL A 294       6.367   6.059  22.375  1.00 98.25           C  
ATOM   2130  CG2 VAL A 294       6.121   5.258  20.016  1.00 98.25           C  
ATOM   2131  N   ALA A 295       8.305   8.977  21.641  1.00 98.19           N  
ATOM   2132  CA  ALA A 295       8.805   9.938  22.625  1.00 98.19           C  
ATOM   2133  C   ALA A 295       8.250  11.336  22.359  1.00 98.19           C  
ATOM   2134  CB  ALA A 295      10.328   9.961  22.625  1.00 98.19           C  
ATOM   2135  O   ALA A 295       7.770  12.008  23.281  1.00 98.19           O  
ATOM   2136  N   MET A 296       8.289  11.750  21.094  1.00 98.38           N  
ATOM   2137  CA  MET A 296       7.766  13.055  20.703  1.00 98.38           C  
ATOM   2138  C   MET A 296       6.258  13.125  20.922  1.00 98.38           C  
ATOM   2139  CB  MET A 296       8.109  13.359  19.250  1.00 98.38           C  
ATOM   2140  O   MET A 296       5.727  14.164  21.312  1.00 98.38           O  
ATOM   2141  CG  MET A 296       9.586  13.609  19.000  1.00 98.38           C  
ATOM   2142  SD  MET A 296       9.984  13.797  17.219  1.00 98.38           S  
ATOM   2143  CE  MET A 296       9.258  15.430  16.906  1.00 98.38           C  
ATOM   2144  N   ALA A 297       5.566  12.016  20.688  1.00 98.38           N  
ATOM   2145  CA  ALA A 297       4.117  11.953  20.828  1.00 98.38           C  
ATOM   2146  C   ALA A 297       3.695  12.227  22.266  1.00 98.38           C  
ATOM   2147  CB  ALA A 297       3.594  10.586  20.375  1.00 98.38           C  
ATOM   2148  O   ALA A 297       2.633  12.797  22.516  1.00 98.38           O  
ATOM   2149  N   TYR A 298       4.539  11.844  23.234  1.00 98.12           N  
ATOM   2150  CA  TYR A 298       4.277  12.094  24.641  1.00 98.12           C  
ATOM   2151  C   TYR A 298       4.102  13.586  24.906  1.00 98.12           C  
ATOM   2152  CB  TYR A 298       5.414  11.539  25.516  1.00 98.12           C  
ATOM   2153  O   TYR A 298       3.133  13.992  25.547  1.00 98.12           O  
ATOM   2154  CG  TYR A 298       5.273  11.867  26.969  1.00 98.12           C  
ATOM   2155  CD1 TYR A 298       5.914  12.969  27.531  1.00 98.12           C  
ATOM   2156  CD2 TYR A 298       4.500  11.062  27.812  1.00 98.12           C  
ATOM   2157  CE1 TYR A 298       5.785  13.273  28.875  1.00 98.12           C  
ATOM   2158  CE2 TYR A 298       4.367  11.359  29.172  1.00 98.12           C  
ATOM   2159  OH  TYR A 298       4.887  12.750  31.031  1.00 98.12           O  
ATOM   2160  CZ  TYR A 298       5.012  12.461  29.688  1.00 98.12           C  
ATOM   2161  N   PHE A 299       4.961  14.383  24.328  1.00 97.81           N  
ATOM   2162  CA  PHE A 299       4.922  15.820  24.562  1.00 97.81           C  
ATOM   2163  C   PHE A 299       3.770  16.469  23.797  1.00 97.81           C  
ATOM   2164  CB  PHE A 299       6.250  16.469  24.141  1.00 97.81           C  
ATOM   2165  O   PHE A 299       3.098  17.359  24.312  1.00 97.81           O  
ATOM   2166  CG  PHE A 299       7.426  16.016  24.969  1.00 97.81           C  
ATOM   2167  CD1 PHE A 299       7.625  16.516  26.250  1.00 97.81           C  
ATOM   2168  CD2 PHE A 299       8.336  15.102  24.469  1.00 97.81           C  
ATOM   2169  CE1 PHE A 299       8.711  16.109  27.016  1.00 97.81           C  
ATOM   2170  CE2 PHE A 299       9.422  14.680  25.219  1.00 97.81           C  
ATOM   2171  CZ  PHE A 299       9.609  15.188  26.500  1.00 97.81           C  
ATOM   2172  N   ILE A 300       3.482  15.930  22.656  1.00 96.88           N  
ATOM   2173  CA  ILE A 300       2.408  16.484  21.828  1.00 96.88           C  
ATOM   2174  C   ILE A 300       1.061  16.219  22.500  1.00 96.88           C  
ATOM   2175  CB  ILE A 300       2.430  15.898  20.406  1.00 96.88           C  
ATOM   2176  O   ILE A 300       0.232  17.109  22.625  1.00 96.88           O  
ATOM   2177  CG1 ILE A 300       3.664  16.391  19.641  1.00 96.88           C  
ATOM   2178  CG2 ILE A 300       1.144  16.250  19.656  1.00 96.88           C  
ATOM   2179  CD1 ILE A 300       3.742  17.906  19.516  1.00 96.88           C  
ATOM   2180  N   ILE A 301       0.854  15.031  22.984  1.00 97.75           N  
ATOM   2181  CA  ILE A 301      -0.411  14.641  23.594  1.00 97.75           C  
ATOM   2182  C   ILE A 301      -0.618  15.406  24.891  1.00 97.75           C  
ATOM   2183  CB  ILE A 301      -0.459  13.117  23.859  1.00 97.75           C  
ATOM   2184  O   ILE A 301      -1.728  15.859  25.188  1.00 97.75           O  
ATOM   2185  CG1 ILE A 301      -0.569  12.352  22.531  1.00 97.75           C  
ATOM   2186  CG2 ILE A 301      -1.622  12.766  24.797  1.00 97.75           C  
ATOM   2187  CD1 ILE A 301      -0.357  10.844  22.672  1.00 97.75           C  
ATOM   2188  N   ASN A 302       0.466  15.648  25.672  1.00 96.06           N  
ATOM   2189  CA  ASN A 302       0.418  16.375  26.938  1.00 96.06           C  
ATOM   2190  C   ASN A 302       0.086  17.859  26.719  1.00 96.06           C  
ATOM   2191  CB  ASN A 302       1.743  16.234  27.688  1.00 96.06           C  
ATOM   2192  O   ASN A 302      -0.403  18.531  27.625  1.00 96.06           O  
ATOM   2193  CG  ASN A 302       1.769  15.039  28.609  1.00 96.06           C  
ATOM   2194  ND2 ASN A 302       2.947  14.711  29.125  1.00 96.06           N  
ATOM   2195  OD1 ASN A 302       0.737  14.406  28.859  1.00 96.06           O  
ATOM   2196  N   SER A 303       0.247  18.297  25.500  1.00 95.25           N  
ATOM   2197  CA  SER A 303      -0.004  19.703  25.203  1.00 95.25           C  
ATOM   2198  C   SER A 303      -1.481  19.953  24.922  1.00 95.25           C  
ATOM   2199  CB  SER A 303       0.833  20.141  24.000  1.00 95.25           C  
ATOM   2200  O   SER A 303      -1.933  21.094  24.906  1.00 95.25           O  
ATOM   2201  OG  SER A 303       0.312  19.609  22.797  1.00 95.25           O  
ATOM   2202  N   PHE A 304      -2.311  18.875  24.750  1.00 95.06           N  
ATOM   2203  CA  PHE A 304      -3.746  19.000  24.516  1.00 95.06           C  
ATOM   2204  C   PHE A 304      -4.523  18.750  25.812  1.00 95.06           C  
ATOM   2205  CB  PHE A 304      -4.203  18.000  23.438  1.00 95.06           C  
ATOM   2206  O   PHE A 304      -4.445  17.672  26.406  1.00 95.06           O  
ATOM   2207  CG  PHE A 304      -3.865  18.438  22.047  1.00 95.06           C  
ATOM   2208  CD1 PHE A 304      -4.809  19.094  21.250  1.00 95.06           C  
ATOM   2209  CD2 PHE A 304      -2.607  18.188  21.516  1.00 95.06           C  
ATOM   2210  CE1 PHE A 304      -4.496  19.484  19.953  1.00 95.06           C  
ATOM   2211  CE2 PHE A 304      -2.291  18.578  20.219  1.00 95.06           C  
ATOM   2212  CZ  PHE A 304      -3.238  19.234  19.438  1.00 95.06           C  
ATOM   2213  N   ASP A 305      -5.258  19.750  26.312  1.00 92.38           N  
ATOM   2214  CA  ASP A 305      -5.992  19.688  27.578  1.00 92.38           C  
ATOM   2215  C   ASP A 305      -7.148  18.688  27.484  1.00 92.38           C  
ATOM   2216  CB  ASP A 305      -6.516  21.062  27.953  1.00 92.38           C  
ATOM   2217  O   ASP A 305      -7.457  18.000  28.453  1.00 92.38           O  
ATOM   2218  CG  ASP A 305      -5.410  22.031  28.328  1.00 92.38           C  
ATOM   2219  OD1 ASP A 305      -4.363  21.594  28.859  1.00 92.38           O  
ATOM   2220  OD2 ASP A 305      -5.586  23.250  28.094  1.00 92.38           O  
ATOM   2221  N   GLY A 306      -7.695  18.438  26.297  1.00 91.56           N  
ATOM   2222  CA  GLY A 306      -8.875  17.609  26.125  1.00 91.56           C  
ATOM   2223  C   GLY A 306      -8.531  16.156  25.797  1.00 91.56           C  
ATOM   2224  O   GLY A 306      -9.422  15.367  25.484  1.00 91.56           O  
ATOM   2225  N   VAL A 307      -7.250  15.852  25.953  1.00 95.50           N  
ATOM   2226  CA  VAL A 307      -6.809  14.508  25.594  1.00 95.50           C  
ATOM   2227  C   VAL A 307      -6.094  13.859  26.766  1.00 95.50           C  
ATOM   2228  CB  VAL A 307      -5.879  14.531  24.359  1.00 95.50           C  
ATOM   2229  O   VAL A 307      -5.102  14.391  27.266  1.00 95.50           O  
ATOM   2230  CG1 VAL A 307      -5.445  13.109  23.984  1.00 95.50           C  
ATOM   2231  CG2 VAL A 307      -6.574  15.203  23.172  1.00 95.50           C  
ATOM   2232  N   GLY A 308      -6.637  12.750  27.281  1.00 95.12           N  
ATOM   2233  CA  GLY A 308      -6.020  12.016  28.375  1.00 95.12           C  
ATOM   2234  C   GLY A 308      -4.758  11.281  27.969  1.00 95.12           C  
ATOM   2235  O   GLY A 308      -4.562  10.977  26.797  1.00 95.12           O  
ATOM   2236  N   MET A 309      -3.906  10.906  28.891  1.00 96.62           N  
ATOM   2237  CA  MET A 309      -2.619  10.258  28.641  1.00 96.62           C  
ATOM   2238  C   MET A 309      -2.811   8.805  28.234  1.00 96.62           C  
ATOM   2239  CB  MET A 309      -1.739  10.336  29.891  1.00 96.62           C  
ATOM   2240  O   MET A 309      -1.877   8.164  27.734  1.00 96.62           O  
ATOM   2241  CG  MET A 309      -0.272  10.039  29.625  1.00 96.62           C  
ATOM   2242  SD  MET A 309       0.442  11.117  28.328  1.00 96.62           S  
ATOM   2243  CE  MET A 309       0.669  12.648  29.281  1.00 96.62           C  
ATOM   2244  N   ASN A 310      -4.020   8.320  28.422  1.00 98.00           N  
ATOM   2245  CA  ASN A 310      -4.324   6.977  27.938  1.00 98.00           C  
ATOM   2246  C   ASN A 310      -4.141   6.871  26.422  1.00 98.00           C  
ATOM   2247  CB  ASN A 310      -5.746   6.570  28.328  1.00 98.00           C  
ATOM   2248  O   ASN A 310      -3.791   5.809  25.906  1.00 98.00           O  
ATOM   2249  CG  ASN A 310      -5.895   6.328  29.812  1.00 98.00           C  
ATOM   2250  ND2 ASN A 310      -7.125   6.402  30.312  1.00 98.00           N  
ATOM   2251  OD1 ASN A 310      -4.914   6.078  30.516  1.00 98.00           O  
ATOM   2252  N   VAL A 311      -4.305   8.000  25.781  1.00 98.06           N  
ATOM   2253  CA  VAL A 311      -4.180   8.062  24.328  1.00 98.06           C  
ATOM   2254  C   VAL A 311      -2.738   7.773  23.922  1.00 98.06           C  
ATOM   2255  CB  VAL A 311      -4.629   9.430  23.766  1.00 98.06           C  
ATOM   2256  O   VAL A 311      -2.492   7.129  22.891  1.00 98.06           O  
ATOM   2257  CG1 VAL A 311      -4.301   9.547  22.281  1.00 98.06           C  
ATOM   2258  CG2 VAL A 311      -6.125   9.633  24.000  1.00 98.06           C  
ATOM   2259  N   TRP A 312      -1.768   8.203  24.734  1.00 98.44           N  
ATOM   2260  CA  TRP A 312      -0.354   7.969  24.453  1.00 98.44           C  
ATOM   2261  C   TRP A 312      -0.046   6.477  24.422  1.00 98.44           C  
ATOM   2262  CB  TRP A 312       0.520   8.664  25.500  1.00 98.44           C  
ATOM   2263  O   TRP A 312       0.708   6.008  23.578  1.00 98.44           O  
ATOM   2264  CG  TRP A 312       1.992   8.508  25.266  1.00 98.44           C  
ATOM   2265  CD1 TRP A 312       2.734   9.086  24.281  1.00 98.44           C  
ATOM   2266  CD2 TRP A 312       2.900   7.719  26.047  1.00 98.44           C  
ATOM   2267  CE2 TRP A 312       4.180   7.863  25.469  1.00 98.44           C  
ATOM   2268  CE3 TRP A 312       2.758   6.898  27.172  1.00 98.44           C  
ATOM   2269  NE1 TRP A 312       4.051   8.703  24.391  1.00 98.44           N  
ATOM   2270  CH2 TRP A 312       5.141   6.426  27.078  1.00 98.44           C  
ATOM   2271  CZ2 TRP A 312       5.309   7.219  25.969  1.00 98.44           C  
ATOM   2272  CZ3 TRP A 312       3.883   6.258  27.672  1.00 98.44           C  
ATOM   2273  N   TRP A 313      -0.661   5.688  25.328  1.00 98.44           N  
ATOM   2274  CA  TRP A 313      -0.466   4.242  25.391  1.00 98.44           C  
ATOM   2275  C   TRP A 313      -1.061   3.568  24.156  1.00 98.44           C  
ATOM   2276  CB  TRP A 313      -1.096   3.656  26.656  1.00 98.44           C  
ATOM   2277  O   TRP A 313      -0.546   2.551  23.688  1.00 98.44           O  
ATOM   2278  CG  TRP A 313      -0.392   4.047  27.922  1.00 98.44           C  
ATOM   2279  CD1 TRP A 313      -0.888   4.820  28.922  1.00 98.44           C  
ATOM   2280  CD2 TRP A 313       0.938   3.689  28.297  1.00 98.44           C  
ATOM   2281  CE2 TRP A 313       1.184   4.277  29.562  1.00 98.44           C  
ATOM   2282  CE3 TRP A 313       1.948   2.924  27.703  1.00 98.44           C  
ATOM   2283  NE1 TRP A 313       0.054   4.965  29.922  1.00 98.44           N  
ATOM   2284  CH2 TRP A 313       3.369   3.373  29.625  1.00 98.44           C  
ATOM   2285  CZ2 TRP A 313       2.398   4.129  30.234  1.00 98.44           C  
ATOM   2286  CZ3 TRP A 313       3.156   2.773  28.375  1.00 98.44           C  
ATOM   2287  N   CYS A 314      -2.133   4.188  23.594  1.00 98.50           N  
ATOM   2288  CA  CYS A 314      -2.693   3.682  22.344  1.00 98.50           C  
ATOM   2289  C   CYS A 314      -1.721   3.885  21.188  1.00 98.50           C  
ATOM   2290  CB  CYS A 314      -4.020   4.371  22.031  1.00 98.50           C  
ATOM   2291  O   CYS A 314      -1.602   3.023  20.312  1.00 98.50           O  
ATOM   2292  SG  CYS A 314      -5.305   4.070  23.266  1.00 98.50           S  
ATOM   2293  N   VAL A 315      -0.976   5.031  21.188  1.00 98.56           N  
ATOM   2294  CA  VAL A 315       0.044   5.309  20.172  1.00 98.56           C  
ATOM   2295  C   VAL A 315       1.145   4.250  20.250  1.00 98.56           C  
ATOM   2296  CB  VAL A 315       0.647   6.719  20.344  1.00 98.56           C  
ATOM   2297  O   VAL A 315       1.568   3.711  19.234  1.00 98.56           O  
ATOM   2298  CG1 VAL A 315       1.854   6.906  19.438  1.00 98.56           C  
ATOM   2299  CG2 VAL A 315      -0.409   7.789  20.078  1.00 98.56           C  
ATOM   2300  N   ILE A 316       1.530   3.895  21.469  1.00 98.38           N  
ATOM   2301  CA  ILE A 316       2.568   2.893  21.688  1.00 98.38           C  
ATOM   2302  C   ILE A 316       2.090   1.535  21.172  1.00 98.38           C  
ATOM   2303  CB  ILE A 316       2.955   2.793  23.172  1.00 98.38           C  
ATOM   2304  O   ILE A 316       2.828   0.832  20.484  1.00 98.38           O  
ATOM   2305  CG1 ILE A 316       3.678   4.070  23.625  1.00 98.38           C  
ATOM   2306  CG2 ILE A 316       3.820   1.556  23.438  1.00 98.38           C  
ATOM   2307  CD1 ILE A 316       3.986   4.113  25.125  1.00 98.38           C  
ATOM   2308  N   ALA A 317       0.849   1.228  21.516  1.00 98.25           N  
ATOM   2309  CA  ALA A 317       0.283  -0.050  21.078  1.00 98.25           C  
ATOM   2310  C   ALA A 317       0.317  -0.187  19.562  1.00 98.25           C  
ATOM   2311  CB  ALA A 317      -1.148  -0.195  21.594  1.00 98.25           C  
ATOM   2312  O   ALA A 317       0.714  -1.229  19.047  1.00 98.25           O  
ATOM   2313  N   GLY A 318      -0.086   0.902  18.859  1.00 98.06           N  
ATOM   2314  CA  GLY A 318      -0.059   0.880  17.406  1.00 98.06           C  
ATOM   2315  C   GLY A 318       1.346   0.815  16.828  1.00 98.06           C  
ATOM   2316  O   GLY A 318       1.624   0.004  15.945  1.00 98.06           O  
ATOM   2317  N   ALA A 319       2.293   1.661  17.328  1.00 97.56           N  
ATOM   2318  CA  ALA A 319       3.668   1.729  16.844  1.00 97.56           C  
ATOM   2319  C   ALA A 319       4.387   0.398  17.047  1.00 97.56           C  
ATOM   2320  CB  ALA A 319       4.426   2.852  17.547  1.00 97.56           C  
ATOM   2321  O   ALA A 319       5.004  -0.130  16.109  1.00 97.56           O  
ATOM   2322  N   VAL A 320       4.219  -0.158  18.234  1.00 97.19           N  
ATOM   2323  CA  VAL A 320       4.871  -1.420  18.578  1.00 97.19           C  
ATOM   2324  C   VAL A 320       4.246  -2.555  17.766  1.00 97.19           C  
ATOM   2325  CB  VAL A 320       4.777  -1.728  20.078  1.00 97.19           C  
ATOM   2326  O   VAL A 320       4.957  -3.408  17.234  1.00 97.19           O  
ATOM   2327  CG1 VAL A 320       5.234  -3.156  20.375  1.00 97.19           C  
ATOM   2328  CG2 VAL A 320       5.609  -0.725  20.891  1.00 97.19           C  
ATOM   2329  N   GLY A 321       2.906  -2.529  17.703  1.00 97.19           N  
ATOM   2330  CA  GLY A 321       2.211  -3.537  16.922  1.00 97.19           C  
ATOM   2331  C   GLY A 321       2.654  -3.578  15.477  1.00 97.19           C  
ATOM   2332  O   GLY A 321       2.875  -4.656  14.914  1.00 97.19           O  
ATOM   2333  N   GLY A 322       2.830  -2.428  14.875  1.00 95.75           N  
ATOM   2334  CA  GLY A 322       3.291  -2.357  13.500  1.00 95.75           C  
ATOM   2335  C   GLY A 322       4.672  -2.957  13.297  1.00 95.75           C  
ATOM   2336  O   GLY A 322       4.891  -3.727  12.359  1.00 95.75           O  
ATOM   2337  N   VAL A 323       5.586  -2.639  14.211  1.00 95.12           N  
ATOM   2338  CA  VAL A 323       6.953  -3.145  14.141  1.00 95.12           C  
ATOM   2339  C   VAL A 323       6.949  -4.664  14.297  1.00 95.12           C  
ATOM   2340  CB  VAL A 323       7.855  -2.496  15.211  1.00 95.12           C  
ATOM   2341  O   VAL A 323       7.605  -5.375  13.531  1.00 95.12           O  
ATOM   2342  CG1 VAL A 323       9.219  -3.188  15.258  1.00 95.12           C  
ATOM   2343  CG2 VAL A 323       8.016  -1.003  14.938  1.00 95.12           C  
ATOM   2344  N   LEU A 324       6.164  -5.160  15.234  1.00 96.81           N  
ATOM   2345  CA  LEU A 324       6.102  -6.590  15.508  1.00 96.81           C  
ATOM   2346  C   LEU A 324       5.562  -7.352  14.305  1.00 96.81           C  
ATOM   2347  CB  LEU A 324       5.219  -6.863  16.734  1.00 96.81           C  
ATOM   2348  O   LEU A 324       6.113  -8.391  13.922  1.00 96.81           O  
ATOM   2349  CG  LEU A 324       5.809  -6.473  18.094  1.00 96.81           C  
ATOM   2350  CD1 LEU A 324       4.805  -6.758  19.203  1.00 96.81           C  
ATOM   2351  CD2 LEU A 324       7.113  -7.219  18.344  1.00 96.81           C  
ATOM   2352  N   ILE A 325       4.496  -6.809  13.719  1.00 97.06           N  
ATOM   2353  CA  ILE A 325       3.906  -7.469  12.555  1.00 97.06           C  
ATOM   2354  C   ILE A 325       4.922  -7.516  11.414  1.00 97.06           C  
ATOM   2355  CB  ILE A 325       2.615  -6.754  12.094  1.00 97.06           C  
ATOM   2356  O   ILE A 325       5.055  -8.539  10.734  1.00 97.06           O  
ATOM   2357  CG1 ILE A 325       1.492  -6.969  13.117  1.00 97.06           C  
ATOM   2358  CG2 ILE A 325       2.193  -7.242  10.703  1.00 97.06           C  
ATOM   2359  CD1 ILE A 325       0.219  -6.191  12.812  1.00 97.06           C  
ATOM   2360  N   GLY A 326       5.586  -6.461  11.242  1.00 94.69           N  
ATOM   2361  CA  GLY A 326       6.641  -6.434  10.234  1.00 94.69           C  
ATOM   2362  C   GLY A 326       7.723  -7.469  10.484  1.00 94.69           C  
ATOM   2363  O   GLY A 326       8.117  -8.188   9.562  1.00 94.69           O  
ATOM   2364  N   LEU A 327       8.203  -7.578  11.727  1.00 93.75           N  
ATOM   2365  CA  LEU A 327       9.281  -8.508  12.086  1.00 93.75           C  
ATOM   2366  C   LEU A 327       8.812  -9.953  11.953  1.00 93.75           C  
ATOM   2367  CB  LEU A 327       9.766  -8.234  13.508  1.00 93.75           C  
ATOM   2368  O   LEU A 327       9.586 -10.820  11.555  1.00 93.75           O  
ATOM   2369  CG  LEU A 327      10.500  -6.910  13.734  1.00 93.75           C  
ATOM   2370  CD1 LEU A 327      10.844  -6.742  15.211  1.00 93.75           C  
ATOM   2371  CD2 LEU A 327      11.750  -6.836  12.875  1.00 93.75           C  
ATOM   2372  N   ILE A 328       7.590 -10.180  12.305  1.00 96.31           N  
ATOM   2373  CA  ILE A 328       7.020 -11.523  12.195  1.00 96.31           C  
ATOM   2374  C   ILE A 328       6.934 -11.930  10.727  1.00 96.31           C  
ATOM   2375  CB  ILE A 328       5.625 -11.594  12.859  1.00 96.31           C  
ATOM   2376  O   ILE A 328       7.227 -13.070  10.375  1.00 96.31           O  
ATOM   2377  CG1 ILE A 328       5.746 -11.445  14.375  1.00 96.31           C  
ATOM   2378  CG2 ILE A 328       4.922 -12.906  12.492  1.00 96.31           C  
ATOM   2379  CD1 ILE A 328       4.422 -11.164  15.078  1.00 96.31           C  
ATOM   2380  N   THR A 329       6.508 -11.047   9.906  1.00 95.50           N  
ATOM   2381  CA  THR A 329       6.461 -11.312   8.469  1.00 95.50           C  
ATOM   2382  C   THR A 329       7.852 -11.648   7.938  1.00 95.50           C  
ATOM   2383  CB  THR A 329       5.895 -10.102   7.703  1.00 95.50           C  
ATOM   2384  O   THR A 329       8.000 -12.562   7.125  1.00 95.50           O  
ATOM   2385  CG2 THR A 329       5.828 -10.391   6.207  1.00 95.50           C  
ATOM   2386  OG1 THR A 329       4.574  -9.820   8.180  1.00 95.50           O  
ATOM   2387  N   GLU A 330       8.844 -10.969   8.438  1.00 93.75           N  
ATOM   2388  CA  GLU A 330      10.227 -11.227   8.039  1.00 93.75           C  
ATOM   2389  C   GLU A 330      10.656 -12.641   8.422  1.00 93.75           C  
ATOM   2390  CB  GLU A 330      11.172 -10.195   8.664  1.00 93.75           C  
ATOM   2391  O   GLU A 330      11.367 -13.305   7.668  1.00 93.75           O  
ATOM   2392  CG  GLU A 330      12.633 -10.383   8.273  1.00 93.75           C  
ATOM   2393  CD  GLU A 330      13.570  -9.430   8.992  1.00 93.75           C  
ATOM   2394  OE1 GLU A 330      14.781  -9.414   8.680  1.00 93.75           O  
ATOM   2395  OE2 GLU A 330      13.086  -8.688   9.883  1.00 93.75           O  
ATOM   2396  N   TYR A 331      10.273 -13.086   9.602  1.00 95.31           N  
ATOM   2397  CA  TYR A 331      10.602 -14.430  10.055  1.00 95.31           C  
ATOM   2398  C   TYR A 331      10.047 -15.484   9.102  1.00 95.31           C  
ATOM   2399  CB  TYR A 331      10.055 -14.664  11.469  1.00 95.31           C  
ATOM   2400  O   TYR A 331      10.758 -16.406   8.703  1.00 95.31           O  
ATOM   2401  CG  TYR A 331      10.141 -16.109  11.922  1.00 95.31           C  
ATOM   2402  CD1 TYR A 331       9.016 -16.922  11.914  1.00 95.31           C  
ATOM   2403  CD2 TYR A 331      11.352 -16.641  12.352  1.00 95.31           C  
ATOM   2404  CE1 TYR A 331       9.094 -18.250  12.336  1.00 95.31           C  
ATOM   2405  CE2 TYR A 331      11.438 -17.969  12.773  1.00 95.31           C  
ATOM   2406  OH  TYR A 331      10.391 -20.078  13.172  1.00 95.31           O  
ATOM   2407  CZ  TYR A 331      10.305 -18.766  12.758  1.00 95.31           C  
ATOM   2408  N   TYR A 332       8.750 -15.305   8.664  1.00 96.50           N  
ATOM   2409  CA  TYR A 332       8.086 -16.312   7.844  1.00 96.50           C  
ATOM   2410  C   TYR A 332       8.578 -16.266   6.402  1.00 96.50           C  
ATOM   2411  CB  TYR A 332       6.566 -16.125   7.879  1.00 96.50           C  
ATOM   2412  O   TYR A 332       8.453 -17.234   5.660  1.00 96.50           O  
ATOM   2413  CG  TYR A 332       5.910 -16.688   9.117  1.00 96.50           C  
ATOM   2414  CD1 TYR A 332       5.730 -18.062   9.266  1.00 96.50           C  
ATOM   2415  CD2 TYR A 332       5.465 -15.844  10.133  1.00 96.50           C  
ATOM   2416  CE1 TYR A 332       5.125 -18.578  10.406  1.00 96.50           C  
ATOM   2417  CE2 TYR A 332       4.855 -16.359  11.273  1.00 96.50           C  
ATOM   2418  OH  TYR A 332       4.094 -18.234  12.531  1.00 96.50           O  
ATOM   2419  CZ  TYR A 332       4.691 -17.719  11.398  1.00 96.50           C  
ATOM   2420  N   THR A 333       9.188 -15.172   6.078  1.00 94.31           N  
ATOM   2421  CA  THR A 333       9.578 -15.047   4.676  1.00 94.31           C  
ATOM   2422  C   THR A 333      11.102 -15.055   4.531  1.00 94.31           C  
ATOM   2423  CB  THR A 333       9.016 -13.758   4.051  1.00 94.31           C  
ATOM   2424  O   THR A 333      11.625 -15.031   3.418  1.00 94.31           O  
ATOM   2425  CG2 THR A 333       7.488 -13.773   4.035  1.00 94.31           C  
ATOM   2426  OG1 THR A 333       9.453 -12.625   4.816  1.00 94.31           O  
ATOM   2427  N   GLY A 334      11.812 -15.086   5.609  1.00 90.81           N  
ATOM   2428  CA  GLY A 334      13.258 -15.055   5.516  1.00 90.81           C  
ATOM   2429  C   GLY A 334      13.938 -16.000   6.488  1.00 90.81           C  
ATOM   2430  O   GLY A 334      15.125 -16.312   6.336  1.00 90.81           O  
ATOM   2431  N   GLY A 335      13.219 -16.531   7.484  1.00 91.38           N  
ATOM   2432  CA  GLY A 335      13.812 -17.359   8.523  1.00 91.38           C  
ATOM   2433  C   GLY A 335      13.688 -18.844   8.258  1.00 91.38           C  
ATOM   2434  O   GLY A 335      13.922 -19.297   7.133  1.00 91.38           O  
ATOM   2435  N   GLY A 336      13.391 -19.672   9.234  1.00 93.75           N  
ATOM   2436  CA  GLY A 336      13.359 -21.125   9.234  1.00 93.75           C  
ATOM   2437  C   GLY A 336      12.383 -21.703   8.227  1.00 93.75           C  
ATOM   2438  O   GLY A 336      12.711 -22.641   7.504  1.00 93.75           O  
ATOM   2439  N   PRO A 337      11.234 -21.047   8.031  1.00 97.12           N  
ATOM   2440  CA  PRO A 337      10.227 -21.578   7.109  1.00 97.12           C  
ATOM   2441  C   PRO A 337      10.688 -21.578   5.656  1.00 97.12           C  
ATOM   2442  CB  PRO A 337       9.031 -20.641   7.309  1.00 97.12           C  
ATOM   2443  O   PRO A 337      10.297 -22.438   4.871  1.00 97.12           O  
ATOM   2444  CG  PRO A 337       9.148 -20.188   8.727  1.00 97.12           C  
ATOM   2445  CD  PRO A 337      10.594 -19.969   9.047  1.00 97.12           C  
ATOM   2446  N   VAL A 338      11.500 -20.688   5.246  1.00 96.12           N  
ATOM   2447  CA  VAL A 338      11.984 -20.578   3.875  1.00 96.12           C  
ATOM   2448  C   VAL A 338      12.875 -21.781   3.543  1.00 96.12           C  
ATOM   2449  CB  VAL A 338      12.766 -19.266   3.652  1.00 96.12           C  
ATOM   2450  O   VAL A 338      12.758 -22.359   2.461  1.00 96.12           O  
ATOM   2451  CG1 VAL A 338      13.516 -19.297   2.326  1.00 96.12           C  
ATOM   2452  CG2 VAL A 338      11.812 -18.078   3.695  1.00 96.12           C  
ATOM   2453  N   LYS A 339      13.703 -22.125   4.484  1.00 96.75           N  
ATOM   2454  CA  LYS A 339      14.586 -23.281   4.293  1.00 96.75           C  
ATOM   2455  C   LYS A 339      13.789 -24.562   4.160  1.00 96.75           C  
ATOM   2456  CB  LYS A 339      15.578 -23.391   5.457  1.00 96.75           C  
ATOM   2457  O   LYS A 339      14.117 -25.422   3.330  1.00 96.75           O  
ATOM   2458  CG  LYS A 339      16.578 -22.250   5.523  1.00 96.75           C  
ATOM   2459  CD  LYS A 339      17.531 -22.422   6.699  1.00 96.75           C  
ATOM   2460  CE  LYS A 339      18.484 -21.219   6.836  1.00 96.75           C  
ATOM   2461  NZ  LYS A 339      19.391 -21.375   8.000  1.00 96.75           N  
ATOM   2462  N   LYS A 340      12.758 -24.672   4.891  1.00 97.19           N  
ATOM   2463  CA  LYS A 340      11.891 -25.844   4.836  1.00 97.19           C  
ATOM   2464  C   LYS A 340      11.203 -25.969   3.482  1.00 97.19           C  
ATOM   2465  CB  LYS A 340      10.852 -25.797   5.953  1.00 97.19           C  
ATOM   2466  O   LYS A 340      11.102 -27.062   2.920  1.00 97.19           O  
ATOM   2467  CG  LYS A 340      10.008 -27.062   6.074  1.00 97.19           C  
ATOM   2468  CD  LYS A 340       9.062 -26.984   7.266  1.00 97.19           C  
ATOM   2469  CE  LYS A 340       8.188 -28.234   7.359  1.00 97.19           C  
ATOM   2470  NZ  LYS A 340       7.273 -28.172   8.539  1.00 97.19           N  
ATOM   2471  N   ILE A 341      10.797 -24.859   3.000  1.00 97.81           N  
ATOM   2472  CA  ILE A 341      10.148 -24.844   1.695  1.00 97.81           C  
ATOM   2473  C   ILE A 341      11.156 -25.219   0.610  1.00 97.81           C  
ATOM   2474  CB  ILE A 341       9.516 -23.469   1.398  1.00 97.81           C  
ATOM   2475  O   ILE A 341      10.859 -26.000  -0.285  1.00 97.81           O  
ATOM   2476  CG1 ILE A 341       8.375 -23.188   2.383  1.00 97.81           C  
ATOM   2477  CG2 ILE A 341       9.016 -23.406  -0.049  1.00 97.81           C  
ATOM   2478  CD1 ILE A 341       7.824 -21.766   2.295  1.00 97.81           C  
ATOM   2479  N   ALA A 342      12.336 -24.641   0.668  1.00 97.12           N  
ATOM   2480  CA  ALA A 342      13.391 -24.938  -0.298  1.00 97.12           C  
ATOM   2481  C   ALA A 342      13.750 -26.422  -0.284  1.00 97.12           C  
ATOM   2482  CB  ALA A 342      14.625 -24.094  -0.009  1.00 97.12           C  
ATOM   2483  O   ALA A 342      13.914 -27.047  -1.340  1.00 97.12           O  
ATOM   2484  N   GLU A 343      13.859 -27.016   0.905  1.00 97.62           N  
ATOM   2485  CA  GLU A 343      14.195 -28.422   1.063  1.00 97.62           C  
ATOM   2486  C   GLU A 343      13.125 -29.312   0.442  1.00 97.62           C  
ATOM   2487  CB  GLU A 343      14.375 -28.766   2.543  1.00 97.62           C  
ATOM   2488  O   GLU A 343      13.438 -30.375  -0.107  1.00 97.62           O  
ATOM   2489  CG  GLU A 343      15.648 -28.203   3.156  1.00 97.62           C  
ATOM   2490  CD  GLU A 343      15.734 -28.406   4.660  1.00 97.62           C  
ATOM   2491  OE1 GLU A 343      16.750 -28.016   5.270  1.00 97.62           O  
ATOM   2492  OE2 GLU A 343      14.773 -28.969   5.234  1.00 97.62           O  
ATOM   2493  N   SER A 344      11.922 -28.875   0.449  1.00 97.38           N  
ATOM   2494  CA  SER A 344      10.828 -29.656  -0.145  1.00 97.38           C  
ATOM   2495  C   SER A 344      10.969 -29.719  -1.662  1.00 97.38           C  
ATOM   2496  CB  SER A 344       9.477 -29.031   0.225  1.00 97.38           C  
ATOM   2497  O   SER A 344      10.383 -30.609  -2.301  1.00 97.38           O  
ATOM   2498  OG  SER A 344       9.320 -27.766  -0.386  1.00 97.38           O  
ATOM   2499  N   GLY A 345      11.750 -28.797  -2.166  1.00 96.50           N  
ATOM   2500  CA  GLY A 345      11.992 -28.781  -3.600  1.00 96.50           C  
ATOM   2501  C   GLY A 345      12.773 -29.984  -4.086  1.00 96.50           C  
ATOM   2502  O   GLY A 345      12.758 -30.297  -5.273  1.00 96.50           O  
ATOM   2503  N   GLU A 346      13.445 -30.750  -3.184  1.00 96.31           N  
ATOM   2504  CA  GLU A 346      14.195 -31.953  -3.549  1.00 96.31           C  
ATOM   2505  C   GLU A 346      13.273 -33.031  -4.078  1.00 96.31           C  
ATOM   2506  CB  GLU A 346      14.992 -32.469  -2.350  1.00 96.31           C  
ATOM   2507  O   GLU A 346      13.695 -33.906  -4.848  1.00 96.31           O  
ATOM   2508  CG  GLU A 346      16.172 -31.578  -1.960  1.00 96.31           C  
ATOM   2509  CD  GLU A 346      16.969 -32.125  -0.791  1.00 96.31           C  
ATOM   2510  OE1 GLU A 346      18.203 -31.922  -0.749  1.00 96.31           O  
ATOM   2511  OE2 GLU A 346      16.359 -32.781   0.090  1.00 96.31           O  
ATOM   2512  N   THR A 347      11.930 -32.844  -3.682  1.00 96.25           N  
ATOM   2513  CA  THR A 347      10.984 -33.906  -4.090  1.00 96.25           C  
ATOM   2514  C   THR A 347      10.086 -33.406  -5.215  1.00 96.25           C  
ATOM   2515  CB  THR A 347      10.117 -34.375  -2.906  1.00 96.25           C  
ATOM   2516  O   THR A 347       9.273 -34.156  -5.750  1.00 96.25           O  
ATOM   2517  CG2 THR A 347      10.977 -35.000  -1.814  1.00 96.25           C  
ATOM   2518  OG1 THR A 347       9.422 -33.250  -2.359  1.00 96.25           O  
ATOM   2519  N   GLY A 348      10.188 -32.125  -5.574  1.00 95.69           N  
ATOM   2520  CA  GLY A 348       9.430 -31.641  -6.719  1.00 95.69           C  
ATOM   2521  C   GLY A 348       8.602 -30.406  -6.406  1.00 95.69           C  
ATOM   2522  O   GLY A 348       8.594 -29.922  -5.270  1.00 95.69           O  
ATOM   2523  N   SER A 349       7.852 -29.875  -7.418  1.00 96.44           N  
ATOM   2524  CA  SER A 349       7.094 -28.641  -7.387  1.00 96.44           C  
ATOM   2525  C   SER A 349       5.875 -28.750  -6.477  1.00 96.44           C  
ATOM   2526  CB  SER A 349       6.652 -28.234  -8.797  1.00 96.44           C  
ATOM   2527  O   SER A 349       5.535 -27.812  -5.762  1.00 96.44           O  
ATOM   2528  OG  SER A 349       7.773 -28.047  -9.641  1.00 96.44           O  
ATOM   2529  N   ALA A 350       5.234 -29.938  -6.457  1.00 98.00           N  
ATOM   2530  CA  ALA A 350       4.020 -30.125  -5.672  1.00 98.00           C  
ATOM   2531  C   ALA A 350       4.285 -29.906  -4.184  1.00 98.00           C  
ATOM   2532  CB  ALA A 350       3.443 -31.516  -5.906  1.00 98.00           C  
ATOM   2533  O   ALA A 350       3.523 -29.219  -3.506  1.00 98.00           O  
ATOM   2534  N   THR A 351       5.398 -30.438  -3.689  1.00 97.69           N  
ATOM   2535  CA  THR A 351       5.723 -30.344  -2.271  1.00 97.69           C  
ATOM   2536  C   THR A 351       6.145 -28.922  -1.911  1.00 97.69           C  
ATOM   2537  CB  THR A 351       6.844 -31.328  -1.886  1.00 97.69           C  
ATOM   2538  O   THR A 351       5.875 -28.453  -0.804  1.00 97.69           O  
ATOM   2539  CG2 THR A 351       6.363 -32.781  -1.979  1.00 97.69           C  
ATOM   2540  OG1 THR A 351       7.953 -31.141  -2.771  1.00 97.69           O  
ATOM   2541  N   VAL A 352       6.746 -28.250  -2.818  1.00 97.94           N  
ATOM   2542  CA  VAL A 352       7.098 -26.859  -2.609  1.00 97.94           C  
ATOM   2543  C   VAL A 352       5.828 -26.016  -2.447  1.00 97.94           C  
ATOM   2544  CB  VAL A 352       7.949 -26.297  -3.775  1.00 97.94           C  
ATOM   2545  O   VAL A 352       5.738 -25.188  -1.543  1.00 97.94           O  
ATOM   2546  CG1 VAL A 352       8.070 -24.781  -3.686  1.00 97.94           C  
ATOM   2547  CG2 VAL A 352       9.336 -26.953  -3.779  1.00 97.94           C  
ATOM   2548  N   MET A 353       4.852 -26.297  -3.258  1.00 97.75           N  
ATOM   2549  CA  MET A 353       3.586 -25.562  -3.213  1.00 97.75           C  
ATOM   2550  C   MET A 353       2.842 -25.844  -1.912  1.00 97.75           C  
ATOM   2551  CB  MET A 353       2.707 -25.938  -4.410  1.00 97.75           C  
ATOM   2552  O   MET A 353       2.311 -24.922  -1.289  1.00 97.75           O  
ATOM   2553  CG  MET A 353       3.271 -25.500  -5.746  1.00 97.75           C  
ATOM   2554  SD  MET A 353       3.457 -23.672  -5.859  1.00 97.75           S  
ATOM   2555  CE  MET A 353       1.714 -23.172  -5.852  1.00 97.75           C  
ATOM   2556  N   ILE A 354       2.814 -27.094  -1.565  1.00 98.00           N  
ATOM   2557  CA  ILE A 354       2.111 -27.500  -0.355  1.00 98.00           C  
ATOM   2558  C   ILE A 354       2.766 -26.859   0.865  1.00 98.00           C  
ATOM   2559  CB  ILE A 354       2.098 -29.031  -0.207  1.00 98.00           C  
ATOM   2560  O   ILE A 354       2.076 -26.297   1.726  1.00 98.00           O  
ATOM   2561  CG1 ILE A 354       1.200 -29.672  -1.278  1.00 98.00           C  
ATOM   2562  CG2 ILE A 354       1.640 -29.438   1.198  1.00 98.00           C  
ATOM   2563  CD1 ILE A 354       1.269 -31.188  -1.325  1.00 98.00           C  
ATOM   2564  N   SER A 355       4.039 -26.875   0.897  1.00 98.00           N  
ATOM   2565  CA  SER A 355       4.770 -26.297   2.027  1.00 98.00           C  
ATOM   2566  C   SER A 355       4.578 -24.797   2.102  1.00 98.00           C  
ATOM   2567  CB  SER A 355       6.258 -26.625   1.927  1.00 98.00           C  
ATOM   2568  O   SER A 355       4.391 -24.234   3.186  1.00 98.00           O  
ATOM   2569  OG  SER A 355       6.480 -28.016   2.111  1.00 98.00           O  
ATOM   2570  N   GLY A 356       4.660 -24.156   1.011  1.00 97.75           N  
ATOM   2571  CA  GLY A 356       4.430 -22.719   0.970  1.00 97.75           C  
ATOM   2572  C   GLY A 356       3.043 -22.328   1.438  1.00 97.75           C  
ATOM   2573  O   GLY A 356       2.889 -21.375   2.209  1.00 97.75           O  
ATOM   2574  N   LEU A 357       2.012 -23.047   0.991  1.00 97.88           N  
ATOM   2575  CA  LEU A 357       0.637 -22.797   1.413  1.00 97.88           C  
ATOM   2576  C   LEU A 357       0.484 -23.000   2.916  1.00 97.88           C  
ATOM   2577  CB  LEU A 357      -0.330 -23.703   0.660  1.00 97.88           C  
ATOM   2578  O   LEU A 357      -0.181 -22.203   3.592  1.00 97.88           O  
ATOM   2579  CG  LEU A 357      -0.650 -23.312  -0.784  1.00 97.88           C  
ATOM   2580  CD1 LEU A 357      -1.414 -24.438  -1.479  1.00 97.88           C  
ATOM   2581  CD2 LEU A 357      -1.446 -22.016  -0.822  1.00 97.88           C  
ATOM   2582  N   SER A 358       1.066 -24.062   3.375  1.00 98.38           N  
ATOM   2583  CA  SER A 358       1.021 -24.359   4.801  1.00 98.38           C  
ATOM   2584  C   SER A 358       1.639 -23.234   5.621  1.00 98.38           C  
ATOM   2585  CB  SER A 358       1.748 -25.672   5.102  1.00 98.38           C  
ATOM   2586  O   SER A 358       1.042 -22.766   6.594  1.00 98.38           O  
ATOM   2587  OG  SER A 358       1.789 -25.922   6.496  1.00 98.38           O  
ATOM   2588  N   VAL A 359       2.820 -22.750   5.215  1.00 98.00           N  
ATOM   2589  CA  VAL A 359       3.500 -21.656   5.906  1.00 98.00           C  
ATOM   2590  C   VAL A 359       2.637 -20.406   5.859  1.00 98.00           C  
ATOM   2591  CB  VAL A 359       4.891 -21.375   5.293  1.00 98.00           C  
ATOM   2592  O   VAL A 359       2.516 -19.688   6.855  1.00 98.00           O  
ATOM   2593  CG1 VAL A 359       5.453 -20.062   5.816  1.00 98.00           C  
ATOM   2594  CG2 VAL A 359       5.848 -22.531   5.594  1.00 98.00           C  
ATOM   2595  N   GLY A 360       2.072 -20.125   4.746  1.00 97.62           N  
ATOM   2596  CA  GLY A 360       1.173 -18.984   4.617  1.00 97.62           C  
ATOM   2597  C   GLY A 360       0.007 -19.031   5.590  1.00 97.62           C  
ATOM   2598  O   GLY A 360      -0.325 -18.031   6.223  1.00 97.62           O  
ATOM   2599  N   MET A 361      -0.643 -20.203   5.707  1.00 98.38           N  
ATOM   2600  CA  MET A 361      -1.780 -20.359   6.605  1.00 98.38           C  
ATOM   2601  C   MET A 361      -1.348 -20.219   8.062  1.00 98.38           C  
ATOM   2602  CB  MET A 361      -2.451 -21.719   6.387  1.00 98.38           C  
ATOM   2603  O   MET A 361      -2.049 -19.609   8.867  1.00 98.38           O  
ATOM   2604  CG  MET A 361      -3.174 -21.828   5.055  1.00 98.38           C  
ATOM   2605  SD  MET A 361      -3.863 -23.516   4.773  1.00 98.38           S  
ATOM   2606  CE  MET A 361      -4.625 -23.281   3.145  1.00 98.38           C  
ATOM   2607  N   GLN A 362      -0.198 -20.703   8.344  1.00 98.12           N  
ATOM   2608  CA  GLN A 362       0.354 -20.625   9.688  1.00 98.12           C  
ATOM   2609  C   GLN A 362       0.715 -19.172  10.039  1.00 98.12           C  
ATOM   2610  CB  GLN A 362       1.584 -21.516   9.828  1.00 98.12           C  
ATOM   2611  O   GLN A 362       0.508 -18.734  11.180  1.00 98.12           O  
ATOM   2612  CG  GLN A 362       2.180 -21.531  11.227  1.00 98.12           C  
ATOM   2613  CD  GLN A 362       3.412 -22.406  11.328  1.00 98.12           C  
ATOM   2614  NE2 GLN A 362       4.066 -22.375  12.484  1.00 98.12           N  
ATOM   2615  OE1 GLN A 362       3.773 -23.109  10.383  1.00 98.12           O  
ATOM   2616  N   SER A 363       1.154 -18.406   9.117  1.00 97.44           N  
ATOM   2617  CA  SER A 363       1.702 -17.062   9.320  1.00 97.44           C  
ATOM   2618  C   SER A 363       0.604 -16.062   9.664  1.00 97.44           C  
ATOM   2619  CB  SER A 363       2.455 -16.609   8.078  1.00 97.44           C  
ATOM   2620  O   SER A 363       0.891 -14.930  10.047  1.00 97.44           O  
ATOM   2621  OG  SER A 363       1.551 -16.266   7.039  1.00 97.44           O  
ATOM   2622  N   VAL A 364      -0.656 -16.438   9.664  1.00 98.06           N  
ATOM   2623  CA  VAL A 364      -1.791 -15.555   9.930  1.00 98.06           C  
ATOM   2624  C   VAL A 364      -2.008 -15.438  11.438  1.00 98.06           C  
ATOM   2625  CB  VAL A 364      -3.078 -16.062   9.250  1.00 98.06           C  
ATOM   2626  O   VAL A 364      -2.404 -14.383  11.938  1.00 98.06           O  
ATOM   2627  CG1 VAL A 364      -4.281 -15.219   9.656  1.00 98.06           C  
ATOM   2628  CG2 VAL A 364      -2.912 -16.062   7.727  1.00 98.06           C  
ATOM   2629  N   VAL A 365      -1.658 -16.406  12.195  1.00 98.19           N  
ATOM   2630  CA  VAL A 365      -2.059 -16.609  13.586  1.00 98.19           C  
ATOM   2631  C   VAL A 365      -1.482 -15.492  14.461  1.00 98.19           C  
ATOM   2632  CB  VAL A 365      -1.604 -17.984  14.109  1.00 98.19           C  
ATOM   2633  O   VAL A 365      -2.219 -14.820  15.188  1.00 98.19           O  
ATOM   2634  CG1 VAL A 365      -1.891 -18.109  15.609  1.00 98.19           C  
ATOM   2635  CG2 VAL A 365      -2.295 -19.109  13.336  1.00 98.19           C  
ATOM   2636  N   ILE A 366      -0.170 -15.242  14.398  1.00 98.06           N  
ATOM   2637  CA  ILE A 366       0.489 -14.352  15.344  1.00 98.06           C  
ATOM   2638  C   ILE A 366       0.109 -12.906  15.047  1.00 98.06           C  
ATOM   2639  CB  ILE A 366       2.025 -14.523  15.312  1.00 98.06           C  
ATOM   2640  O   ILE A 366      -0.253 -12.148  15.953  1.00 98.06           O  
ATOM   2641  CG1 ILE A 366       2.418 -15.922  15.789  1.00 98.06           C  
ATOM   2642  CG2 ILE A 366       2.709 -13.445  16.156  1.00 98.06           C  
ATOM   2643  CD1 ILE A 366       3.918 -16.188  15.758  1.00 98.06           C  
ATOM   2644  N   PRO A 367       0.134 -12.445  13.742  1.00 97.75           N  
ATOM   2645  CA  PRO A 367      -0.286 -11.070  13.453  1.00 97.75           C  
ATOM   2646  C   PRO A 367      -1.723 -10.789  13.891  1.00 97.75           C  
ATOM   2647  CB  PRO A 367      -0.146 -10.977  11.930  1.00 97.75           C  
ATOM   2648  O   PRO A 367      -2.020  -9.703  14.383  1.00 97.75           O  
ATOM   2649  CG  PRO A 367       0.966 -11.914  11.586  1.00 97.75           C  
ATOM   2650  CD  PRO A 367       0.850 -13.125  12.461  1.00 97.75           C  
ATOM   2651  N   ILE A 368      -2.621 -11.734  13.758  1.00 97.56           N  
ATOM   2652  CA  ILE A 368      -4.008 -11.562  14.172  1.00 97.56           C  
ATOM   2653  C   ILE A 368      -4.082 -11.438  15.695  1.00 97.56           C  
ATOM   2654  CB  ILE A 368      -4.898 -12.727  13.688  1.00 97.56           C  
ATOM   2655  O   ILE A 368      -4.844 -10.625  16.219  1.00 97.56           O  
ATOM   2656  CG1 ILE A 368      -5.094 -12.648  12.164  1.00 97.56           C  
ATOM   2657  CG2 ILE A 368      -6.246 -12.719  14.406  1.00 97.56           C  
ATOM   2658  CD1 ILE A 368      -6.090 -13.664  11.617  1.00 97.56           C  
ATOM   2659  N   VAL A 369      -3.330 -12.219  16.391  1.00 98.19           N  
ATOM   2660  CA  VAL A 369      -3.291 -12.117  17.844  1.00 98.19           C  
ATOM   2661  C   VAL A 369      -2.787 -10.742  18.266  1.00 98.19           C  
ATOM   2662  CB  VAL A 369      -2.400 -13.219  18.469  1.00 98.19           C  
ATOM   2663  O   VAL A 369      -3.328 -10.125  19.188  1.00 98.19           O  
ATOM   2664  CG1 VAL A 369      -2.137 -12.938  19.938  1.00 98.19           C  
ATOM   2665  CG2 VAL A 369      -3.049 -14.594  18.281  1.00 98.19           C  
ATOM   2666  N   ILE A 370      -1.802 -10.234  17.594  1.00 98.25           N  
ATOM   2667  CA  ILE A 370      -1.253  -8.914  17.875  1.00 98.25           C  
ATOM   2668  C   ILE A 370      -2.316  -7.848  17.625  1.00 98.25           C  
ATOM   2669  CB  ILE A 370       0.005  -8.633  17.031  1.00 98.25           C  
ATOM   2670  O   ILE A 370      -2.520  -6.953  18.438  1.00 98.25           O  
ATOM   2671  CG1 ILE A 370       1.171  -9.516  17.484  1.00 98.25           C  
ATOM   2672  CG2 ILE A 370       0.381  -7.148  17.094  1.00 98.25           C  
ATOM   2673  CD1 ILE A 370       2.404  -9.422  16.594  1.00 98.25           C  
ATOM   2674  N   LEU A 371      -3.037  -7.949  16.469  1.00 97.75           N  
ATOM   2675  CA  LEU A 371      -4.102  -7.000  16.156  1.00 97.75           C  
ATOM   2676  C   LEU A 371      -5.199  -7.051  17.203  1.00 97.75           C  
ATOM   2677  CB  LEU A 371      -4.691  -7.293  14.773  1.00 97.75           C  
ATOM   2678  O   LEU A 371      -5.703  -6.008  17.641  1.00 97.75           O  
ATOM   2679  CG  LEU A 371      -3.809  -6.949  13.570  1.00 97.75           C  
ATOM   2680  CD1 LEU A 371      -4.441  -7.465  12.281  1.00 97.75           C  
ATOM   2681  CD2 LEU A 371      -3.568  -5.445  13.492  1.00 97.75           C  
ATOM   2682  N   ALA A 372      -5.531  -8.305  17.656  1.00 97.75           N  
ATOM   2683  CA  ALA A 372      -6.523  -8.469  18.703  1.00 97.75           C  
ATOM   2684  C   ALA A 372      -6.059  -7.797  20.000  1.00 97.75           C  
ATOM   2685  CB  ALA A 372      -6.809  -9.945  18.953  1.00 97.75           C  
ATOM   2686  O   ALA A 372      -6.844  -7.137  20.688  1.00 97.75           O  
ATOM   2687  N   GLY A 373      -4.781  -7.996  20.328  1.00 98.06           N  
ATOM   2688  CA  GLY A 373      -4.211  -7.336  21.500  1.00 98.06           C  
ATOM   2689  C   GLY A 373      -4.273  -5.824  21.422  1.00 98.06           C  
ATOM   2690  O   GLY A 373      -4.617  -5.156  22.391  1.00 98.06           O  
ATOM   2691  N   ILE A 374      -3.998  -5.238  20.234  1.00 98.12           N  
ATOM   2692  CA  ILE A 374      -4.035  -3.795  20.016  1.00 98.12           C  
ATOM   2693  C   ILE A 374      -5.465  -3.285  20.188  1.00 98.12           C  
ATOM   2694  CB  ILE A 374      -3.490  -3.414  18.625  1.00 98.12           C  
ATOM   2695  O   ILE A 374      -5.691  -2.264  20.844  1.00 98.12           O  
ATOM   2696  CG1 ILE A 374      -1.987  -3.701  18.547  1.00 98.12           C  
ATOM   2697  CG2 ILE A 374      -3.785  -1.944  18.312  1.00 98.12           C  
ATOM   2698  CD1 ILE A 374      -1.410  -3.580  17.141  1.00 98.12           C  
ATOM   2699  N   ILE A 375      -6.371  -4.066  19.703  1.00 96.94           N  
ATOM   2700  CA  ILE A 375      -7.777  -3.686  19.781  1.00 96.94           C  
ATOM   2701  C   ILE A 375      -8.219  -3.672  21.234  1.00 96.94           C  
ATOM   2702  CB  ILE A 375      -8.672  -4.637  18.953  1.00 96.94           C  
ATOM   2703  O   ILE A 375      -8.828  -2.701  21.703  1.00 96.94           O  
ATOM   2704  CG1 ILE A 375      -8.352  -4.508  17.453  1.00 96.94           C  
ATOM   2705  CG2 ILE A 375     -10.148  -4.355  19.219  1.00 96.94           C  
ATOM   2706  CD1 ILE A 375      -8.992  -5.582  16.594  1.00 96.94           C  
ATOM   2707  N   LEU A 376      -7.902  -4.703  22.016  1.00 97.44           N  
ATOM   2708  CA  LEU A 376      -8.305  -4.828  23.406  1.00 97.44           C  
ATOM   2709  C   LEU A 376      -7.684  -3.723  24.250  1.00 97.44           C  
ATOM   2710  CB  LEU A 376      -7.910  -6.199  23.953  1.00 97.44           C  
ATOM   2711  O   LEU A 376      -8.383  -3.055  25.016  1.00 97.44           O  
ATOM   2712  CG  LEU A 376      -8.383  -6.520  25.375  1.00 97.44           C  
ATOM   2713  CD1 LEU A 376      -9.906  -6.641  25.406  1.00 97.44           C  
ATOM   2714  CD2 LEU A 376      -7.730  -7.801  25.875  1.00 97.44           C  
ATOM   2715  N   THR A 377      -6.395  -3.574  24.016  1.00 98.00           N  
ATOM   2716  CA  THR A 377      -5.680  -2.604  24.844  1.00 98.00           C  
ATOM   2717  C   THR A 377      -6.129  -1.182  24.516  1.00 98.00           C  
ATOM   2718  CB  THR A 377      -4.156  -2.719  24.656  1.00 98.00           C  
ATOM   2719  O   THR A 377      -6.387  -0.384  25.422  1.00 98.00           O  
ATOM   2720  CG2 THR A 377      -3.633  -4.051  25.172  1.00 98.00           C  
ATOM   2721  OG1 THR A 377      -3.850  -2.611  23.250  1.00 98.00           O  
ATOM   2722  N   SER A 378      -6.316  -0.835  23.297  1.00 98.12           N  
ATOM   2723  CA  SER A 378      -6.660   0.515  22.859  1.00 98.12           C  
ATOM   2724  C   SER A 378      -8.102   0.862  23.234  1.00 98.12           C  
ATOM   2725  CB  SER A 378      -6.461   0.660  21.359  1.00 98.12           C  
ATOM   2726  O   SER A 378      -8.383   1.976  23.672  1.00 98.12           O  
ATOM   2727  OG  SER A 378      -5.090   0.531  21.016  1.00 98.12           O  
ATOM   2728  N   THR A 379      -9.008  -0.079  23.078  1.00 96.94           N  
ATOM   2729  CA  THR A 379     -10.406   0.153  23.422  1.00 96.94           C  
ATOM   2730  C   THR A 379     -10.570   0.357  24.922  1.00 96.94           C  
ATOM   2731  CB  THR A 379     -11.297  -1.017  22.953  1.00 96.94           C  
ATOM   2732  O   THR A 379     -11.336   1.217  25.359  1.00 96.94           O  
ATOM   2733  CG2 THR A 379     -12.758  -0.756  23.281  1.00 96.94           C  
ATOM   2734  OG1 THR A 379     -11.156  -1.183  21.531  1.00 96.94           O  
ATOM   2735  N   GLN A 380      -9.867  -0.363  25.781  1.00 97.50           N  
ATOM   2736  CA  GLN A 380      -9.914  -0.232  27.234  1.00 97.50           C  
ATOM   2737  C   GLN A 380      -9.359   1.115  27.688  1.00 97.50           C  
ATOM   2738  CB  GLN A 380      -9.141  -1.370  27.906  1.00 97.50           C  
ATOM   2739  O   GLN A 380      -9.844   1.701  28.656  1.00 97.50           O  
ATOM   2740  CG  GLN A 380      -9.875  -2.705  27.891  1.00 97.50           C  
ATOM   2741  CD  GLN A 380      -9.047  -3.838  28.469  1.00 97.50           C  
ATOM   2742  NE2 GLN A 380      -9.359  -5.066  28.062  1.00 97.50           N  
ATOM   2743  OE1 GLN A 380      -8.133  -3.611  29.266  1.00 97.50           O  
ATOM   2744  N   LEU A 381      -8.422   1.634  26.969  1.00 97.69           N  
ATOM   2745  CA  LEU A 381      -7.723   2.846  27.391  1.00 97.69           C  
ATOM   2746  C   LEU A 381      -8.484   4.090  26.938  1.00 97.69           C  
ATOM   2747  CB  LEU A 381      -6.305   2.875  26.812  1.00 97.69           C  
ATOM   2748  O   LEU A 381      -8.609   5.051  27.703  1.00 97.69           O  
ATOM   2749  CG  LEU A 381      -5.312   1.872  27.406  1.00 97.69           C  
ATOM   2750  CD1 LEU A 381      -4.039   1.828  26.578  1.00 97.69           C  
ATOM   2751  CD2 LEU A 381      -5.000   2.227  28.859  1.00 97.69           C  
ATOM   2752  N   SER A 382      -9.047   4.031  25.672  1.00 96.94           N  
ATOM   2753  CA  SER A 382      -9.648   5.262  25.172  1.00 96.94           C  
ATOM   2754  C   SER A 382     -10.852   4.969  24.281  1.00 96.94           C  
ATOM   2755  CB  SER A 382      -8.625   6.094  24.406  1.00 96.94           C  
ATOM   2756  O   SER A 382     -11.164   5.746  23.375  1.00 96.94           O  
ATOM   2757  OG  SER A 382      -7.594   6.547  25.266  1.00 96.94           O  
ATOM   2758  N   GLY A 383     -11.508   3.820  24.516  1.00 95.69           N  
ATOM   2759  CA  GLY A 383     -12.656   3.469  23.703  1.00 95.69           C  
ATOM   2760  C   GLY A 383     -12.320   3.273  22.234  1.00 95.69           C  
ATOM   2761  O   GLY A 383     -11.164   3.002  21.891  1.00 95.69           O  
ATOM   2762  N   ILE A 384     -13.250   3.408  21.344  1.00 94.12           N  
ATOM   2763  CA  ILE A 384     -13.070   3.143  19.922  1.00 94.12           C  
ATOM   2764  C   ILE A 384     -12.148   4.195  19.312  1.00 94.12           C  
ATOM   2765  CB  ILE A 384     -14.430   3.119  19.188  1.00 94.12           C  
ATOM   2766  O   ILE A 384     -11.516   3.949  18.297  1.00 94.12           O  
ATOM   2767  CG1 ILE A 384     -15.203   4.414  19.453  1.00 94.12           C  
ATOM   2768  CG2 ILE A 384     -15.250   1.894  19.594  1.00 94.12           C  
ATOM   2769  CD1 ILE A 384     -16.484   4.547  18.641  1.00 94.12           C  
ATOM   2770  N   TYR A 385     -12.164   5.379  19.984  1.00 97.88           N  
ATOM   2771  CA  TYR A 385     -11.211   6.391  19.547  1.00 97.88           C  
ATOM   2772  C   TYR A 385      -9.781   5.879  19.656  1.00 97.88           C  
ATOM   2773  CB  TYR A 385     -11.375   7.676  20.359  1.00 97.88           C  
ATOM   2774  O   TYR A 385      -8.938   6.176  18.812  1.00 97.88           O  
ATOM   2775  CG  TYR A 385     -10.461   8.797  19.922  1.00 97.88           C  
ATOM   2776  CD1 TYR A 385      -9.367   9.164  20.688  1.00 97.88           C  
ATOM   2777  CD2 TYR A 385     -10.703   9.484  18.734  1.00 97.88           C  
ATOM   2778  CE1 TYR A 385      -8.523  10.195  20.297  1.00 97.88           C  
ATOM   2779  CE2 TYR A 385      -9.859  10.516  18.328  1.00 97.88           C  
ATOM   2780  OH  TYR A 385      -7.945  11.891  18.703  1.00 97.88           O  
ATOM   2781  CZ  TYR A 385      -8.781  10.867  19.109  1.00 97.88           C  
ATOM   2782  N   GLY A 386      -9.477   5.113  20.781  1.00 97.88           N  
ATOM   2783  CA  GLY A 386      -8.172   4.520  20.984  1.00 97.88           C  
ATOM   2784  C   GLY A 386      -7.723   3.629  19.844  1.00 97.88           C  
ATOM   2785  O   GLY A 386      -6.539   3.598  19.500  1.00 97.88           O  
ATOM   2786  N   VAL A 387      -8.625   2.914  19.219  1.00 96.75           N  
ATOM   2787  CA  VAL A 387      -8.320   2.061  18.078  1.00 96.75           C  
ATOM   2788  C   VAL A 387      -7.863   2.916  16.891  1.00 96.75           C  
ATOM   2789  CB  VAL A 387      -9.539   1.197  17.672  1.00 96.75           C  
ATOM   2790  O   VAL A 387      -6.887   2.584  16.219  1.00 96.75           O  
ATOM   2791  CG1 VAL A 387      -9.227   0.380  16.422  1.00 96.75           C  
ATOM   2792  CG2 VAL A 387      -9.945   0.282  18.812  1.00 96.75           C  
ATOM   2793  N   GLY A 388      -8.602   4.008  16.625  1.00 97.88           N  
ATOM   2794  CA  GLY A 388      -8.203   4.949  15.594  1.00 97.88           C  
ATOM   2795  C   GLY A 388      -6.824   5.539  15.828  1.00 97.88           C  
ATOM   2796  O   GLY A 388      -6.008   5.605  14.906  1.00 97.88           O  
ATOM   2797  N   ILE A 389      -6.496   5.871  17.031  1.00 98.56           N  
ATOM   2798  CA  ILE A 389      -5.211   6.469  17.375  1.00 98.56           C  
ATOM   2799  C   ILE A 389      -4.109   5.418  17.266  1.00 98.56           C  
ATOM   2800  CB  ILE A 389      -5.230   7.074  18.797  1.00 98.56           C  
ATOM   2801  O   ILE A 389      -2.982   5.730  16.875  1.00 98.56           O  
ATOM   2802  CG1 ILE A 389      -6.113   8.328  18.828  1.00 98.56           C  
ATOM   2803  CG2 ILE A 389      -3.811   7.395  19.266  1.00 98.56           C  
ATOM   2804  CD1 ILE A 389      -5.680   9.414  17.859  1.00 98.56           C  
ATOM   2805  N   ALA A 390      -4.414   4.211  17.656  1.00 98.56           N  
ATOM   2806  CA  ALA A 390      -3.439   3.143  17.453  1.00 98.56           C  
ATOM   2807  C   ALA A 390      -3.076   3.010  15.977  1.00 98.56           C  
ATOM   2808  CB  ALA A 390      -3.982   1.819  17.984  1.00 98.56           C  
ATOM   2809  O   ALA A 390      -1.908   2.807  15.633  1.00 98.56           O  
ATOM   2810  N   ALA A 391      -4.117   3.115  15.102  1.00 98.25           N  
ATOM   2811  CA  ALA A 391      -3.861   3.084  13.664  1.00 98.25           C  
ATOM   2812  C   ALA A 391      -2.986   4.258  13.234  1.00 98.25           C  
ATOM   2813  CB  ALA A 391      -5.176   3.096  12.891  1.00 98.25           C  
ATOM   2814  O   ALA A 391      -2.047   4.090  12.453  1.00 98.25           O  
ATOM   2815  N   VAL A 392      -3.201   5.465  13.789  1.00 98.56           N  
ATOM   2816  CA  VAL A 392      -2.391   6.645  13.500  1.00 98.56           C  
ATOM   2817  C   VAL A 392      -0.965   6.426  14.000  1.00 98.56           C  
ATOM   2818  CB  VAL A 392      -2.992   7.918  14.133  1.00 98.56           C  
ATOM   2819  O   VAL A 392       0.001   6.738  13.305  1.00 98.56           O  
ATOM   2820  CG1 VAL A 392      -2.029   9.094  14.000  1.00 98.56           C  
ATOM   2821  CG2 VAL A 392      -4.340   8.250  13.492  1.00 98.56           C  
ATOM   2822  N   GLY A 393      -0.854   5.867  15.188  1.00 98.25           N  
ATOM   2823  CA  GLY A 393       0.453   5.562  15.750  1.00 98.25           C  
ATOM   2824  C   GLY A 393       1.267   4.617  14.883  1.00 98.25           C  
ATOM   2825  O   GLY A 393       2.480   4.777  14.750  1.00 98.25           O  
ATOM   2826  N   MET A 394       0.616   3.654  14.289  1.00 97.88           N  
ATOM   2827  CA  MET A 394       1.278   2.676  13.430  1.00 97.88           C  
ATOM   2828  C   MET A 394       1.761   3.328  12.141  1.00 97.88           C  
ATOM   2829  CB  MET A 394       0.337   1.514  13.109  1.00 97.88           C  
ATOM   2830  O   MET A 394       2.848   3.016  11.648  1.00 97.88           O  
ATOM   2831  CG  MET A 394       0.956   0.452  12.219  1.00 97.88           C  
ATOM   2832  SD  MET A 394      -0.142  -1.000  11.984  1.00 97.88           S  
ATOM   2833  CE  MET A 394       0.087  -1.831  13.586  1.00 97.88           C  
ATOM   2834  N   LEU A 395       0.971   4.355  11.672  1.00 97.75           N  
ATOM   2835  CA  LEU A 395       1.179   4.902  10.336  1.00 97.75           C  
ATOM   2836  C   LEU A 395       1.907   6.238  10.398  1.00 97.75           C  
ATOM   2837  CB  LEU A 395      -0.159   5.074   9.609  1.00 97.75           C  
ATOM   2838  O   LEU A 395       2.322   6.777   9.375  1.00 97.75           O  
ATOM   2839  CG  LEU A 395      -0.790   3.801   9.039  1.00 97.75           C  
ATOM   2840  CD1 LEU A 395      -2.287   3.996   8.836  1.00 97.75           C  
ATOM   2841  CD2 LEU A 395      -0.113   3.406   7.734  1.00 97.75           C  
ATOM   2842  N   ALA A 396       2.131   6.781  11.586  1.00 97.62           N  
ATOM   2843  CA  ALA A 396       2.674   8.125  11.742  1.00 97.62           C  
ATOM   2844  C   ALA A 396       4.090   8.219  11.188  1.00 97.62           C  
ATOM   2845  CB  ALA A 396       2.660   8.539  13.219  1.00 97.62           C  
ATOM   2846  O   ALA A 396       4.508   9.273  10.703  1.00 97.62           O  
ATOM   2847  N   THR A 397       4.855   7.141  11.180  1.00 96.56           N  
ATOM   2848  CA  THR A 397       6.230   7.129  10.695  1.00 96.56           C  
ATOM   2849  C   THR A 397       6.297   6.566   9.281  1.00 96.56           C  
ATOM   2850  CB  THR A 397       7.141   6.301  11.625  1.00 96.56           C  
ATOM   2851  O   THR A 397       7.285   5.926   8.906  1.00 96.56           O  
ATOM   2852  CG2 THR A 397       7.250   6.941  13.000  1.00 96.56           C  
ATOM   2853  OG1 THR A 397       6.598   4.980  11.766  1.00 96.56           O  
ATOM   2854  N   VAL A 398       5.281   6.789   8.531  1.00 95.50           N  
ATOM   2855  CA  VAL A 398       5.152   6.203   7.203  1.00 95.50           C  
ATOM   2856  C   VAL A 398       6.258   6.738   6.297  1.00 95.50           C  
ATOM   2857  CB  VAL A 398       3.766   6.496   6.586  1.00 95.50           C  
ATOM   2858  O   VAL A 398       6.672   6.066   5.348  1.00 95.50           O  
ATOM   2859  CG1 VAL A 398       3.637   7.977   6.230  1.00 95.50           C  
ATOM   2860  CG2 VAL A 398       3.537   5.625   5.352  1.00 95.50           C  
ATOM   2861  N   GLY A 399       6.734   7.961   6.484  1.00 96.62           N  
ATOM   2862  CA  GLY A 399       7.816   8.516   5.688  1.00 96.62           C  
ATOM   2863  C   GLY A 399       9.031   7.605   5.609  1.00 96.62           C  
ATOM   2864  O   GLY A 399       9.562   7.363   4.523  1.00 96.62           O  
ATOM   2865  N   ILE A 400       9.484   7.086   6.727  1.00 95.88           N  
ATOM   2866  CA  ILE A 400      10.680   6.250   6.770  1.00 95.88           C  
ATOM   2867  C   ILE A 400      10.312   4.809   6.418  1.00 95.88           C  
ATOM   2868  CB  ILE A 400      11.367   6.309   8.148  1.00 95.88           C  
ATOM   2869  O   ILE A 400      11.070   4.113   5.742  1.00 95.88           O  
ATOM   2870  CG1 ILE A 400      12.688   5.535   8.125  1.00 95.88           C  
ATOM   2871  CG2 ILE A 400      10.438   5.758   9.234  1.00 95.88           C  
ATOM   2872  CD1 ILE A 400      13.695   6.074   7.121  1.00 95.88           C  
ATOM   2873  N   THR A 401       9.188   4.348   6.840  1.00 93.69           N  
ATOM   2874  CA  THR A 401       8.773   2.986   6.516  1.00 93.69           C  
ATOM   2875  C   THR A 401       8.625   2.814   5.004  1.00 93.69           C  
ATOM   2876  CB  THR A 401       7.453   2.621   7.211  1.00 93.69           C  
ATOM   2877  O   THR A 401       9.078   1.814   4.441  1.00 93.69           O  
ATOM   2878  CG2 THR A 401       7.043   1.186   6.895  1.00 93.69           C  
ATOM   2879  OG1 THR A 401       7.609   2.762   8.625  1.00 93.69           O  
ATOM   2880  N   MET A 402       7.988   3.822   4.332  1.00 95.25           N  
ATOM   2881  CA  MET A 402       7.828   3.777   2.883  1.00 95.25           C  
ATOM   2882  C   MET A 402       9.172   3.947   2.184  1.00 95.25           C  
ATOM   2883  CB  MET A 402       6.855   4.859   2.414  1.00 95.25           C  
ATOM   2884  O   MET A 402       9.398   3.377   1.116  1.00 95.25           O  
ATOM   2885  CG  MET A 402       5.953   4.422   1.271  1.00 95.25           C  
ATOM   2886  SD  MET A 402       5.484   2.654   1.386  1.00 95.25           S  
ATOM   2887  CE  MET A 402       3.686   2.787   1.174  1.00 95.25           C  
ATOM   2888  N   ALA A 403      10.055   4.703   2.719  1.00 95.88           N  
ATOM   2889  CA  ALA A 403      11.398   4.895   2.168  1.00 95.88           C  
ATOM   2890  C   ALA A 403      12.148   3.572   2.094  1.00 95.88           C  
ATOM   2891  CB  ALA A 403      12.172   5.906   3.006  1.00 95.88           C  
ATOM   2892  O   ALA A 403      12.742   3.246   1.062  1.00 95.88           O  
ATOM   2893  N   ILE A 404      12.039   2.805   3.094  1.00 93.31           N  
ATOM   2894  CA  ILE A 404      12.742   1.526   3.176  1.00 93.31           C  
ATOM   2895  C   ILE A 404      12.094   0.524   2.223  1.00 93.31           C  
ATOM   2896  CB  ILE A 404      12.734   0.972   4.617  1.00 93.31           C  
ATOM   2897  O   ILE A 404      12.789  -0.234   1.542  1.00 93.31           O  
ATOM   2898  CG1 ILE A 404      13.594   1.855   5.531  1.00 93.31           C  
ATOM   2899  CG2 ILE A 404      13.227  -0.479   4.641  1.00 93.31           C  
ATOM   2900  CD1 ILE A 404      13.453   1.537   7.012  1.00 93.31           C  
ATOM   2901  N   ASP A 405      10.852   0.587   2.172  1.00 93.25           N  
ATOM   2902  CA  ASP A 405      10.133  -0.312   1.275  1.00 93.25           C  
ATOM   2903  C   ASP A 405      10.414   0.029  -0.187  1.00 93.25           C  
ATOM   2904  CB  ASP A 405       8.625  -0.252   1.551  1.00 93.25           C  
ATOM   2905  O   ASP A 405      10.680  -0.861  -0.997  1.00 93.25           O  
ATOM   2906  CG  ASP A 405       7.828  -1.219   0.694  1.00 93.25           C  
ATOM   2907  OD1 ASP A 405       7.914  -2.445   0.919  1.00 93.25           O  
ATOM   2908  OD2 ASP A 405       7.113  -0.750  -0.215  1.00 93.25           O  
ATOM   2909  N   ALA A 406      10.383   1.313  -0.582  1.00 95.12           N  
ATOM   2910  CA  ALA A 406      10.555   1.772  -1.958  1.00 95.12           C  
ATOM   2911  C   ALA A 406      12.000   1.623  -2.406  1.00 95.12           C  
ATOM   2912  CB  ALA A 406      10.102   3.225  -2.096  1.00 95.12           C  
ATOM   2913  O   ALA A 406      12.281   1.554  -3.605  1.00 95.12           O  
ATOM   2914  N   TYR A 407      12.883   1.474  -1.443  1.00 94.00           N  
ATOM   2915  CA  TYR A 407      14.289   1.254  -1.764  1.00 94.00           C  
ATOM   2916  C   TYR A 407      14.477  -0.069  -2.494  1.00 94.00           C  
ATOM   2917  CB  TYR A 407      15.141   1.276  -0.490  1.00 94.00           C  
ATOM   2918  O   TYR A 407      15.336  -0.180  -3.375  1.00 94.00           O  
ATOM   2919  CG  TYR A 407      16.453   0.542  -0.625  1.00 94.00           C  
ATOM   2920  CD1 TYR A 407      16.594  -0.768  -0.170  1.00 94.00           C  
ATOM   2921  CD2 TYR A 407      17.547   1.155  -1.205  1.00 94.00           C  
ATOM   2922  CE1 TYR A 407      17.797  -1.448  -0.289  1.00 94.00           C  
ATOM   2923  CE2 TYR A 407      18.766   0.485  -1.330  1.00 94.00           C  
ATOM   2924  OH  TYR A 407      20.078  -1.483  -0.991  1.00 94.00           O  
ATOM   2925  CZ  TYR A 407      18.875  -0.815  -0.870  1.00 94.00           C  
ATOM   2926  N   GLY A 408      13.727  -1.079  -2.162  1.00 93.62           N  
ATOM   2927  CA  GLY A 408      13.828  -2.412  -2.730  1.00 93.62           C  
ATOM   2928  C   GLY A 408      13.711  -2.428  -4.242  1.00 93.62           C  
ATOM   2929  O   GLY A 408      14.617  -2.877  -4.938  1.00 93.62           O  
ATOM   2930  N   PRO A 409      12.594  -1.880  -4.754  1.00 94.50           N  
ATOM   2931  CA  PRO A 409      12.438  -1.858  -6.211  1.00 94.50           C  
ATOM   2932  C   PRO A 409      13.523  -1.042  -6.906  1.00 94.50           C  
ATOM   2933  CB  PRO A 409      11.062  -1.220  -6.406  1.00 94.50           C  
ATOM   2934  O   PRO A 409      13.930  -1.375  -8.023  1.00 94.50           O  
ATOM   2935  CG  PRO A 409      10.320  -1.509  -5.141  1.00 94.50           C  
ATOM   2936  CD  PRO A 409      11.305  -1.513  -4.004  1.00 94.50           C  
ATOM   2937  N   VAL A 410      14.031   0.032  -6.293  1.00 96.88           N  
ATOM   2938  CA  VAL A 410      15.109   0.826  -6.875  1.00 96.88           C  
ATOM   2939  C   VAL A 410      16.375  -0.024  -6.992  1.00 96.88           C  
ATOM   2940  CB  VAL A 410      15.398   2.094  -6.043  1.00 96.88           C  
ATOM   2941  O   VAL A 410      17.031  -0.032  -8.039  1.00 96.88           O  
ATOM   2942  CG1 VAL A 410      16.562   2.877  -6.633  1.00 96.88           C  
ATOM   2943  CG2 VAL A 410      14.148   2.973  -5.965  1.00 96.88           C  
ATOM   2944  N   ALA A 411      16.672  -0.761  -5.957  1.00 95.06           N  
ATOM   2945  CA  ALA A 411      17.844  -1.637  -5.945  1.00 95.06           C  
ATOM   2946  C   ALA A 411      17.688  -2.783  -6.938  1.00 95.06           C  
ATOM   2947  CB  ALA A 411      18.078  -2.186  -4.539  1.00 95.06           C  
ATOM   2948  O   ALA A 411      18.641  -3.174  -7.605  1.00 95.06           O  
ATOM   2949  N   ASP A 412      16.469  -3.256  -7.039  1.00 93.56           N  
ATOM   2950  CA  ASP A 412      16.156  -4.324  -7.988  1.00 93.56           C  
ATOM   2951  C   ASP A 412      16.391  -3.861  -9.422  1.00 93.56           C  
ATOM   2952  CB  ASP A 412      14.719  -4.805  -7.809  1.00 93.56           C  
ATOM   2953  O   ASP A 412      17.047  -4.551 -10.211  1.00 93.56           O  
ATOM   2954  CG  ASP A 412      14.383  -6.000  -8.688  1.00 93.56           C  
ATOM   2955  OD1 ASP A 412      15.273  -6.508  -9.398  1.00 93.56           O  
ATOM   2956  OD2 ASP A 412      13.211  -6.438  -8.664  1.00 93.56           O  
ATOM   2957  N   ASN A 413      15.938  -2.713  -9.742  1.00 95.94           N  
ATOM   2958  CA  ASN A 413      16.094  -2.154 -11.078  1.00 95.94           C  
ATOM   2959  C   ASN A 413      17.562  -1.867 -11.398  1.00 95.94           C  
ATOM   2960  CB  ASN A 413      15.258  -0.883 -11.234  1.00 95.94           C  
ATOM   2961  O   ASN A 413      18.000  -2.080 -12.523  1.00 95.94           O  
ATOM   2962  CG  ASN A 413      13.836  -1.171 -11.672  1.00 95.94           C  
ATOM   2963  ND2 ASN A 413      13.141  -2.020 -10.922  1.00 95.94           N  
ATOM   2964  OD1 ASN A 413      13.359  -0.634 -12.680  1.00 95.94           O  
ATOM   2965  N   ALA A 414      18.219  -1.429 -10.352  1.00 97.00           N  
ATOM   2966  CA  ALA A 414      19.656  -1.194 -10.531  1.00 97.00           C  
ATOM   2967  C   ALA A 414      20.375  -2.479 -10.945  1.00 97.00           C  
ATOM   2968  CB  ALA A 414      20.266  -0.630  -9.258  1.00 97.00           C  
ATOM   2969  O   ALA A 414      21.234  -2.459 -11.820  1.00 97.00           O  
ATOM   2970  N   GLY A 415      20.031  -3.576 -10.336  1.00 94.75           N  
ATOM   2971  CA  GLY A 415      20.578  -4.871 -10.703  1.00 94.75           C  
ATOM   2972  C   GLY A 415      20.234  -5.285 -12.117  1.00 94.75           C  
ATOM   2973  O   GLY A 415      21.078  -5.809 -12.844  1.00 94.75           O  
ATOM   2974  N   GLY A 416      18.984  -5.012 -12.531  1.00 94.38           N  
ATOM   2975  CA  GLY A 416      18.562  -5.273 -13.898  1.00 94.38           C  
ATOM   2976  C   GLY A 416      19.328  -4.461 -14.922  1.00 94.38           C  
ATOM   2977  O   GLY A 416      19.750  -4.988 -15.953  1.00 94.38           O  
ATOM   2978  N   ILE A 417      19.547  -3.213 -14.602  1.00 96.81           N  
ATOM   2979  CA  ILE A 417      20.281  -2.316 -15.492  1.00 96.81           C  
ATOM   2980  C   ILE A 417      21.734  -2.764 -15.594  1.00 96.81           C  
ATOM   2981  CB  ILE A 417      20.203  -0.851 -15.008  1.00 96.81           C  
ATOM   2982  O   ILE A 417      22.312  -2.793 -16.688  1.00 96.81           O  
ATOM   2983  CG1 ILE A 417      18.766  -0.325 -15.133  1.00 96.81           C  
ATOM   2984  CG2 ILE A 417      21.172   0.030 -15.797  1.00 96.81           C  
ATOM   2985  CD1 ILE A 417      18.531   0.987 -14.398  1.00 96.81           C  
ATOM   2986  N   ALA A 418      22.312  -3.145 -14.484  1.00 95.81           N  
ATOM   2987  CA  ALA A 418      23.703  -3.609 -14.453  1.00 95.81           C  
ATOM   2988  C   ALA A 418      23.875  -4.852 -15.320  1.00 95.81           C  
ATOM   2989  CB  ALA A 418      24.125  -3.898 -13.023  1.00 95.81           C  
ATOM   2990  O   ALA A 418      24.859  -4.961 -16.062  1.00 95.81           O  
ATOM   2991  N   GLU A 419      22.922  -5.754 -15.281  1.00 94.25           N  
ATOM   2992  CA  GLU A 419      22.969  -6.988 -16.062  1.00 94.25           C  
ATOM   2993  C   GLU A 419      22.812  -6.711 -17.547  1.00 94.25           C  
ATOM   2994  CB  GLU A 419      21.906  -7.973 -15.586  1.00 94.25           C  
ATOM   2995  O   GLU A 419      23.578  -7.215 -18.375  1.00 94.25           O  
ATOM   2996  CG  GLU A 419      21.938  -9.305 -16.312  1.00 94.25           C  
ATOM   2997  CD  GLU A 419      23.031 -10.234 -15.820  1.00 94.25           C  
ATOM   2998  OE1 GLU A 419      23.359 -11.219 -16.531  1.00 94.25           O  
ATOM   2999  OE2 GLU A 419      23.562  -9.984 -14.719  1.00 94.25           O  
ATOM   3000  N   MET A 420      21.906  -5.852 -17.938  1.00 94.50           N  
ATOM   3001  CA  MET A 420      21.594  -5.566 -19.344  1.00 94.50           C  
ATOM   3002  C   MET A 420      22.719  -4.777 -20.000  1.00 94.50           C  
ATOM   3003  CB  MET A 420      20.266  -4.801 -19.453  1.00 94.50           C  
ATOM   3004  O   MET A 420      22.938  -4.898 -21.203  1.00 94.50           O  
ATOM   3005  CG  MET A 420      19.031  -5.656 -19.219  1.00 94.50           C  
ATOM   3006  SD  MET A 420      17.484  -4.773 -19.609  1.00 94.50           S  
ATOM   3007  CE  MET A 420      17.438  -3.568 -18.266  1.00 94.50           C  
ATOM   3008  N   SER A 421      23.391  -4.043 -19.141  1.00 94.75           N  
ATOM   3009  CA  SER A 421      24.422  -3.180 -19.688  1.00 94.75           C  
ATOM   3010  C   SER A 421      25.797  -3.850 -19.625  1.00 94.75           C  
ATOM   3011  CB  SER A 421      24.469  -1.847 -18.938  1.00 94.75           C  
ATOM   3012  O   SER A 421      26.797  -3.262 -20.047  1.00 94.75           O  
ATOM   3013  OG  SER A 421      24.797  -2.047 -17.578  1.00 94.75           O  
ATOM   3014  N   GLY A 422      25.922  -4.984 -19.062  1.00 92.62           N  
ATOM   3015  CA  GLY A 422      27.188  -5.711 -18.953  1.00 92.62           C  
ATOM   3016  C   GLY A 422      28.219  -5.008 -18.094  1.00 92.62           C  
ATOM   3017  O   GLY A 422      29.391  -4.930 -18.469  1.00 92.62           O  
ATOM   3018  N   MET A 423      27.828  -4.500 -16.875  1.00 93.50           N  
ATOM   3019  CA  MET A 423      28.672  -3.680 -16.016  1.00 93.50           C  
ATOM   3020  C   MET A 423      29.656  -4.547 -15.219  1.00 93.50           C  
ATOM   3021  CB  MET A 423      27.812  -2.850 -15.055  1.00 93.50           C  
ATOM   3022  O   MET A 423      30.484  -4.031 -14.469  1.00 93.50           O  
ATOM   3023  CG  MET A 423      27.078  -1.710 -15.734  1.00 93.50           C  
ATOM   3024  SD  MET A 423      26.172  -0.654 -14.539  1.00 93.50           S  
ATOM   3025  CE  MET A 423      27.531   0.387 -13.938  1.00 93.50           C  
ATOM   3026  N   GLY A 424      29.703  -5.797 -15.367  1.00 92.06           N  
ATOM   3027  CA  GLY A 424      30.656  -6.672 -14.719  1.00 92.06           C  
ATOM   3028  C   GLY A 424      30.109  -7.359 -13.484  1.00 92.06           C  
ATOM   3029  O   GLY A 424      29.078  -6.949 -12.953  1.00 92.06           O  
ATOM   3030  N   GLU A 425      30.766  -8.391 -13.016  1.00 91.69           N  
ATOM   3031  CA  GLU A 425      30.359  -9.250 -11.898  1.00 91.69           C  
ATOM   3032  C   GLU A 425      30.469  -8.516 -10.570  1.00 91.69           C  
ATOM   3033  CB  GLU A 425      31.203 -10.523 -11.875  1.00 91.69           C  
ATOM   3034  O   GLU A 425      29.672  -8.734  -9.664  1.00 91.69           O  
ATOM   3035  CG  GLU A 425      30.656 -11.602 -10.953  1.00 91.69           C  
ATOM   3036  CD  GLU A 425      29.266 -12.078 -11.352  1.00 91.69           C  
ATOM   3037  OE1 GLU A 425      28.531 -12.602 -10.477  1.00 91.69           O  
ATOM   3038  OE2 GLU A 425      28.906 -11.930 -12.539  1.00 91.69           O  
ATOM   3039  N   GLU A 426      31.500  -7.641 -10.469  1.00 94.00           N  
ATOM   3040  CA  GLU A 426      31.703  -6.891  -9.234  1.00 94.00           C  
ATOM   3041  C   GLU A 426      30.516  -5.977  -8.930  1.00 94.00           C  
ATOM   3042  CB  GLU A 426      33.000  -6.066  -9.320  1.00 94.00           C  
ATOM   3043  O   GLU A 426      30.062  -5.898  -7.789  1.00 94.00           O  
ATOM   3044  CG  GLU A 426      33.406  -5.406  -8.008  1.00 94.00           C  
ATOM   3045  CD  GLU A 426      34.625  -4.535  -8.125  1.00 94.00           C  
ATOM   3046  OE1 GLU A 426      35.000  -3.854  -7.141  1.00 94.00           O  
ATOM   3047  OE2 GLU A 426      35.250  -4.531  -9.219  1.00 94.00           O  
ATOM   3048  N   VAL A 427      29.969  -5.316  -9.961  1.00 95.44           N  
ATOM   3049  CA  VAL A 427      28.828  -4.430  -9.828  1.00 95.44           C  
ATOM   3050  C   VAL A 427      27.578  -5.246  -9.523  1.00 95.44           C  
ATOM   3051  CB  VAL A 427      28.609  -3.584 -11.102  1.00 95.44           C  
ATOM   3052  O   VAL A 427      26.750  -4.852  -8.688  1.00 95.44           O  
ATOM   3053  CG1 VAL A 427      27.375  -2.709 -10.969  1.00 95.44           C  
ATOM   3054  CG2 VAL A 427      29.844  -2.727 -11.391  1.00 95.44           C  
ATOM   3055  N   ARG A 428      27.453  -6.395 -10.086  1.00 93.50           N  
ATOM   3056  CA  ARG A 428      26.312  -7.281  -9.867  1.00 93.50           C  
ATOM   3057  C   ARG A 428      26.297  -7.805  -8.438  1.00 93.50           C  
ATOM   3058  CB  ARG A 428      26.344  -8.453 -10.852  1.00 93.50           C  
ATOM   3059  O   ARG A 428      25.219  -8.008  -7.855  1.00 93.50           O  
ATOM   3060  CG  ARG A 428      25.938  -8.078 -12.266  1.00 93.50           C  
ATOM   3061  CD  ARG A 428      25.719  -9.312 -13.133  1.00 93.50           C  
ATOM   3062  NE  ARG A 428      24.703 -10.195 -12.562  1.00 93.50           N  
ATOM   3063  NH1 ARG A 428      24.688 -11.672 -14.336  1.00 93.50           N  
ATOM   3064  NH2 ARG A 428      23.328 -12.031 -12.531  1.00 93.50           N  
ATOM   3065  CZ  ARG A 428      24.234 -11.297 -13.141  1.00 93.50           C  
ATOM   3066  N   GLU A 429      27.469  -8.047  -7.918  1.00 92.12           N  
ATOM   3067  CA  GLU A 429      27.547  -8.508  -6.535  1.00 92.12           C  
ATOM   3068  C   GLU A 429      27.000  -7.453  -5.574  1.00 92.12           C  
ATOM   3069  CB  GLU A 429      29.000  -8.859  -6.164  1.00 92.12           C  
ATOM   3070  O   GLU A 429      26.281  -7.781  -4.629  1.00 92.12           O  
ATOM   3071  CG  GLU A 429      29.469 -10.180  -6.746  1.00 92.12           C  
ATOM   3072  CD  GLU A 429      30.906 -10.508  -6.371  1.00 92.12           C  
ATOM   3073  OE1 GLU A 429      31.422 -11.562  -6.805  1.00 92.12           O  
ATOM   3074  OE2 GLU A 429      31.531  -9.711  -5.633  1.00 92.12           O  
ATOM   3075  N   ILE A 430      27.297  -6.207  -5.895  1.00 94.62           N  
ATOM   3076  CA  ILE A 430      26.828  -5.117  -5.047  1.00 94.62           C  
ATOM   3077  C   ILE A 430      25.312  -4.961  -5.195  1.00 94.62           C  
ATOM   3078  CB  ILE A 430      27.547  -3.789  -5.391  1.00 94.62           C  
ATOM   3079  O   ILE A 430      24.594  -4.934  -4.199  1.00 94.62           O  
ATOM   3080  CG1 ILE A 430      29.047  -3.896  -5.094  1.00 94.62           C  
ATOM   3081  CG2 ILE A 430      26.906  -2.625  -4.617  1.00 94.62           C  
ATOM   3082  CD1 ILE A 430      29.844  -2.689  -5.551  1.00 94.62           C  
ATOM   3083  N   THR A 431      24.859  -4.859  -6.422  1.00 94.50           N  
ATOM   3084  CA  THR A 431      23.453  -4.625  -6.680  1.00 94.50           C  
ATOM   3085  C   THR A 431      22.609  -5.820  -6.227  1.00 94.50           C  
ATOM   3086  CB  THR A 431      23.188  -4.352  -8.172  1.00 94.50           C  
ATOM   3087  O   THR A 431      21.500  -5.648  -5.703  1.00 94.50           O  
ATOM   3088  CG2 THR A 431      23.844  -3.043  -8.609  1.00 94.50           C  
ATOM   3089  OG1 THR A 431      23.734  -5.426  -8.953  1.00 94.50           O  
ATOM   3090  N   ASP A 432      23.062  -7.027  -6.371  1.00 89.81           N  
ATOM   3091  CA  ASP A 432      22.359  -8.227  -5.941  1.00 89.81           C  
ATOM   3092  C   ASP A 432      22.219  -8.273  -4.422  1.00 89.81           C  
ATOM   3093  CB  ASP A 432      23.062  -9.484  -6.445  1.00 89.81           C  
ATOM   3094  O   ASP A 432      21.188  -8.695  -3.895  1.00 89.81           O  
ATOM   3095  CG  ASP A 432      22.906  -9.695  -7.938  1.00 89.81           C  
ATOM   3096  OD1 ASP A 432      22.062  -9.031  -8.562  1.00 89.81           O  
ATOM   3097  OD2 ASP A 432      23.641 -10.547  -8.500  1.00 89.81           O  
ATOM   3098  N   SER A 433      23.344  -7.852  -3.787  1.00 91.06           N  
ATOM   3099  CA  SER A 433      23.281  -7.789  -2.330  1.00 91.06           C  
ATOM   3100  C   SER A 433      22.219  -6.793  -1.866  1.00 91.06           C  
ATOM   3101  CB  SER A 433      24.641  -7.398  -1.753  1.00 91.06           C  
ATOM   3102  O   SER A 433      21.453  -7.078  -0.936  1.00 91.06           O  
ATOM   3103  OG  SER A 433      24.562  -7.242  -0.346  1.00 91.06           O  
ATOM   3104  N   LEU A 434      22.125  -5.641  -2.461  1.00 92.94           N  
ATOM   3105  CA  LEU A 434      21.125  -4.625  -2.123  1.00 92.94           C  
ATOM   3106  C   LEU A 434      19.719  -5.117  -2.441  1.00 92.94           C  
ATOM   3107  CB  LEU A 434      21.406  -3.326  -2.881  1.00 92.94           C  
ATOM   3108  O   LEU A 434      18.781  -4.848  -1.692  1.00 92.94           O  
ATOM   3109  CG  LEU A 434      22.703  -2.594  -2.512  1.00 92.94           C  
ATOM   3110  CD1 LEU A 434      22.812  -1.300  -3.311  1.00 92.94           C  
ATOM   3111  CD2 LEU A 434      22.750  -2.312  -1.015  1.00 92.94           C  
ATOM   3112  N   ASP A 435      19.578  -5.719  -3.590  1.00 90.94           N  
ATOM   3113  CA  ASP A 435      18.297  -6.309  -3.977  1.00 90.94           C  
ATOM   3114  C   ASP A 435      17.812  -7.305  -2.926  1.00 90.94           C  
ATOM   3115  CB  ASP A 435      18.422  -6.996  -5.336  1.00 90.94           C  
ATOM   3116  O   ASP A 435      16.656  -7.266  -2.516  1.00 90.94           O  
ATOM   3117  CG  ASP A 435      17.094  -7.582  -5.820  1.00 90.94           C  
ATOM   3118  OD1 ASP A 435      16.031  -7.238  -5.266  1.00 90.94           O  
ATOM   3119  OD2 ASP A 435      17.125  -8.398  -6.766  1.00 90.94           O  
ATOM   3120  N   GLU A 436      18.641  -8.008  -2.445  1.00 84.94           N  
ATOM   3121  CA  GLU A 436      18.297  -9.008  -1.436  1.00 84.94           C  
ATOM   3122  C   GLU A 436      17.812  -8.344  -0.146  1.00 84.94           C  
ATOM   3123  CB  GLU A 436      19.484  -9.922  -1.148  1.00 84.94           C  
ATOM   3124  O   GLU A 436      16.828  -8.773   0.458  1.00 84.94           O  
ATOM   3125  CG  GLU A 436      19.156 -11.086  -0.223  1.00 84.94           C  
ATOM   3126  CD  GLU A 436      20.359 -11.961   0.084  1.00 84.94           C  
ATOM   3127  OE1 GLU A 436      20.234 -12.875   0.932  1.00 84.94           O  
ATOM   3128  OE2 GLU A 436      21.422 -11.734  -0.527  1.00 84.94           O  
ATOM   3129  N   LEU A 437      18.594  -7.434   0.245  1.00 88.38           N  
ATOM   3130  CA  LEU A 437      18.188  -6.676   1.427  1.00 88.38           C  
ATOM   3131  C   LEU A 437      16.844  -6.000   1.203  1.00 88.38           C  
ATOM   3132  CB  LEU A 437      19.250  -5.629   1.782  1.00 88.38           C  
ATOM   3133  O   LEU A 437      16.016  -5.922   2.121  1.00 88.38           O  
ATOM   3134  CG  LEU A 437      20.562  -6.160   2.369  1.00 88.38           C  
ATOM   3135  CD1 LEU A 437      21.562  -5.027   2.516  1.00 88.38           C  
ATOM   3136  CD2 LEU A 437      20.312  -6.836   3.713  1.00 88.38           C  
ATOM   3137  N   GLY A 438      16.688  -5.523   0.025  1.00 88.38           N  
ATOM   3138  CA  GLY A 438      15.414  -4.914  -0.351  1.00 88.38           C  
ATOM   3139  C   GLY A 438      14.242  -5.863  -0.247  1.00 88.38           C  
ATOM   3140  O   GLY A 438      13.148  -5.465   0.158  1.00 88.38           O  
ATOM   3141  N   ASN A 439      14.352  -7.078  -0.558  1.00 83.75           N  
ATOM   3142  CA  ASN A 439      13.289  -8.078  -0.458  1.00 83.75           C  
ATOM   3143  C   ASN A 439      12.891  -8.328   0.994  1.00 83.75           C  
ATOM   3144  CB  ASN A 439      13.719  -9.383  -1.126  1.00 83.75           C  
ATOM   3145  O   ASN A 439      11.711  -8.469   1.303  1.00 83.75           O  
ATOM   3146  CG  ASN A 439      13.695  -9.305  -2.641  1.00 83.75           C  
ATOM   3147  ND2 ASN A 439      14.375 -10.234  -3.297  1.00 83.75           N  
ATOM   3148  OD1 ASN A 439      13.062  -8.414  -3.215  1.00 83.75           O  
ATOM   3149  N   THR A 440      13.961  -8.375   1.781  1.00 84.31           N  
ATOM   3150  CA  THR A 440      13.688  -8.562   3.203  1.00 84.31           C  
ATOM   3151  C   THR A 440      12.930  -7.359   3.766  1.00 84.31           C  
ATOM   3152  CB  THR A 440      14.984  -8.773   4.000  1.00 84.31           C  
ATOM   3153  O   THR A 440      11.938  -7.523   4.473  1.00 84.31           O  
ATOM   3154  CG2 THR A 440      14.695  -8.938   5.488  1.00 84.31           C  
ATOM   3155  OG1 THR A 440      15.648  -9.953   3.520  1.00 84.31           O  
ATOM   3156  N   THR A 441      13.383  -6.207   3.408  1.00 86.12           N  
ATOM   3157  CA  THR A 441      12.742  -4.996   3.916  1.00 86.12           C  
ATOM   3158  C   THR A 441      11.367  -4.805   3.285  1.00 86.12           C  
ATOM   3159  CB  THR A 441      13.609  -3.752   3.645  1.00 86.12           C  
ATOM   3160  O   THR A 441      10.445  -4.297   3.932  1.00 86.12           O  
ATOM   3161  CG2 THR A 441      14.906  -3.799   4.445  1.00 86.12           C  
ATOM   3162  OG1 THR A 441      13.930  -3.691   2.248  1.00 86.12           O  
ATOM   3163  N   ALA A 442      11.234  -5.219   2.033  1.00 87.56           N  
ATOM   3164  CA  ALA A 442       9.938  -5.172   1.360  1.00 87.56           C  
ATOM   3165  C   ALA A 442       8.922  -6.051   2.078  1.00 87.56           C  
ATOM   3166  CB  ALA A 442      10.086  -5.609  -0.096  1.00 87.56           C  
ATOM   3167  O   ALA A 442       7.754  -5.668   2.217  1.00 87.56           O  
ATOM   3168  N   ALA A 443       9.391  -7.215   2.521  1.00 88.75           N  
ATOM   3169  CA  ALA A 443       8.500  -8.109   3.254  1.00 88.75           C  
ATOM   3170  C   ALA A 443       8.023  -7.469   4.555  1.00 88.75           C  
ATOM   3171  CB  ALA A 443       9.195  -9.438   3.543  1.00 88.75           C  
ATOM   3172  O   ALA A 443       6.848  -7.578   4.914  1.00 88.75           O  
ATOM   3173  N   ILE A 444       8.969  -6.840   5.227  1.00 91.12           N  
ATOM   3174  CA  ILE A 444       8.609  -6.125   6.449  1.00 91.12           C  
ATOM   3175  C   ILE A 444       7.570  -5.051   6.129  1.00 91.12           C  
ATOM   3176  CB  ILE A 444       9.844  -5.492   7.117  1.00 91.12           C  
ATOM   3177  O   ILE A 444       6.562  -4.918   6.828  1.00 91.12           O  
ATOM   3178  CG1 ILE A 444      10.805  -6.586   7.605  1.00 91.12           C  
ATOM   3179  CG2 ILE A 444       9.430  -4.578   8.273  1.00 91.12           C  
ATOM   3180  CD1 ILE A 444      12.125  -6.055   8.141  1.00 91.12           C  
ATOM   3181  N   GLY A 445       7.855  -4.320   5.078  1.00 91.44           N  
ATOM   3182  CA  GLY A 445       6.941  -3.275   4.641  1.00 91.44           C  
ATOM   3183  C   GLY A 445       5.562  -3.797   4.293  1.00 91.44           C  
ATOM   3184  O   GLY A 445       4.551  -3.180   4.641  1.00 91.44           O  
ATOM   3185  N   LYS A 446       5.461  -4.883   3.715  1.00 91.12           N  
ATOM   3186  CA  LYS A 446       4.180  -5.469   3.324  1.00 91.12           C  
ATOM   3187  C   LYS A 446       3.379  -5.902   4.547  1.00 91.12           C  
ATOM   3188  CB  LYS A 446       4.398  -6.656   2.389  1.00 91.12           C  
ATOM   3189  O   LYS A 446       2.172  -5.664   4.621  1.00 91.12           O  
ATOM   3190  CG  LYS A 446       4.816  -6.270   0.978  1.00 91.12           C  
ATOM   3191  CD  LYS A 446       5.027  -7.492   0.098  1.00 91.12           C  
ATOM   3192  CE  LYS A 446       5.430  -7.105  -1.317  1.00 91.12           C  
ATOM   3193  NZ  LYS A 446       5.746  -8.305  -2.152  1.00 91.12           N  
ATOM   3194  N   GLY A 447       4.113  -6.645   5.402  1.00 93.56           N  
ATOM   3195  CA  GLY A 447       3.436  -6.992   6.645  1.00 93.56           C  
ATOM   3196  C   GLY A 447       2.902  -5.781   7.391  1.00 93.56           C  
ATOM   3197  O   GLY A 447       1.763  -5.789   7.859  1.00 93.56           O  
ATOM   3198  N   PHE A 448       3.777  -4.762   7.469  1.00 94.62           N  
ATOM   3199  CA  PHE A 448       3.391  -3.498   8.086  1.00 94.62           C  
ATOM   3200  C   PHE A 448       2.168  -2.910   7.387  1.00 94.62           C  
ATOM   3201  CB  PHE A 448       4.551  -2.500   8.039  1.00 94.62           C  
ATOM   3202  O   PHE A 448       1.215  -2.488   8.047  1.00 94.62           O  
ATOM   3203  CG  PHE A 448       4.195  -1.134   8.562  1.00 94.62           C  
ATOM   3204  CD1 PHE A 448       3.639  -0.177   7.719  1.00 94.62           C  
ATOM   3205  CD2 PHE A 448       4.418  -0.805   9.891  1.00 94.62           C  
ATOM   3206  CE1 PHE A 448       3.311   1.089   8.195  1.00 94.62           C  
ATOM   3207  CE2 PHE A 448       4.090   0.458  10.375  1.00 94.62           C  
ATOM   3208  CZ  PHE A 448       3.539   1.403   9.531  1.00 94.62           C  
ATOM   3209  N   ALA A 449       2.166  -2.871   6.055  1.00 95.62           N  
ATOM   3210  CA  ALA A 449       1.073  -2.307   5.266  1.00 95.62           C  
ATOM   3211  C   ALA A 449      -0.230  -3.059   5.520  1.00 95.62           C  
ATOM   3212  CB  ALA A 449       1.421  -2.330   3.781  1.00 95.62           C  
ATOM   3213  O   ALA A 449      -1.295  -2.447   5.633  1.00 95.62           O  
ATOM   3214  N   ILE A 450      -0.142  -4.402   5.641  1.00 96.62           N  
ATOM   3215  CA  ILE A 450      -1.320  -5.219   5.898  1.00 96.62           C  
ATOM   3216  C   ILE A 450      -1.871  -4.914   7.289  1.00 96.62           C  
ATOM   3217  CB  ILE A 450      -1.000  -6.727   5.770  1.00 96.62           C  
ATOM   3218  O   ILE A 450      -3.080  -4.734   7.457  1.00 96.62           O  
ATOM   3219  CG1 ILE A 450      -0.658  -7.078   4.316  1.00 96.62           C  
ATOM   3220  CG2 ILE A 450      -2.172  -7.574   6.273  1.00 96.62           C  
ATOM   3221  CD1 ILE A 450      -0.084  -8.477   4.137  1.00 96.62           C  
ATOM   3222  N   GLY A 451      -0.996  -4.891   8.305  1.00 96.56           N  
ATOM   3223  CA  GLY A 451      -1.411  -4.520   9.648  1.00 96.56           C  
ATOM   3224  C   GLY A 451      -2.002  -3.123   9.727  1.00 96.56           C  
ATOM   3225  O   GLY A 451      -3.025  -2.912  10.383  1.00 96.56           O  
ATOM   3226  N   ALA A 452      -1.361  -2.164   9.055  1.00 96.62           N  
ATOM   3227  CA  ALA A 452      -1.842  -0.785   9.016  1.00 96.62           C  
ATOM   3228  C   ALA A 452      -3.219  -0.702   8.367  1.00 96.62           C  
ATOM   3229  CB  ALA A 452      -0.849   0.105   8.273  1.00 96.62           C  
ATOM   3230  O   ALA A 452      -4.113  -0.021   8.875  1.00 96.62           O  
ATOM   3231  N   ALA A 453      -3.350  -1.385   7.289  1.00 97.19           N  
ATOM   3232  CA  ALA A 453      -4.629  -1.391   6.586  1.00 97.19           C  
ATOM   3233  C   ALA A 453      -5.730  -1.989   7.457  1.00 97.19           C  
ATOM   3234  CB  ALA A 453      -4.516  -2.164   5.273  1.00 97.19           C  
ATOM   3235  O   ALA A 453      -6.859  -1.495   7.465  1.00 97.19           O  
ATOM   3236  N   ALA A 454      -5.410  -3.037   8.188  1.00 97.75           N  
ATOM   3237  CA  ALA A 454      -6.371  -3.697   9.070  1.00 97.75           C  
ATOM   3238  C   ALA A 454      -6.867  -2.742  10.148  1.00 97.75           C  
ATOM   3239  CB  ALA A 454      -5.742  -4.938   9.703  1.00 97.75           C  
ATOM   3240  O   ALA A 454      -8.070  -2.596  10.352  1.00 97.75           O  
ATOM   3241  N   LEU A 455      -5.918  -2.084  10.820  1.00 97.25           N  
ATOM   3242  CA  LEU A 455      -6.281  -1.167  11.898  1.00 97.25           C  
ATOM   3243  C   LEU A 455      -7.000   0.060  11.344  1.00 97.25           C  
ATOM   3244  CB  LEU A 455      -5.039  -0.736  12.680  1.00 97.25           C  
ATOM   3245  O   LEU A 455      -7.938   0.569  11.961  1.00 97.25           O  
ATOM   3246  CG  LEU A 455      -4.484  -1.750  13.680  1.00 97.25           C  
ATOM   3247  CD1 LEU A 455      -3.258  -1.182  14.383  1.00 97.25           C  
ATOM   3248  CD2 LEU A 455      -5.555  -2.143  14.695  1.00 97.25           C  
ATOM   3249  N   ALA A 456      -6.543   0.559  10.234  1.00 97.94           N  
ATOM   3250  CA  ALA A 456      -7.219   1.687   9.602  1.00 97.94           C  
ATOM   3251  C   ALA A 456      -8.656   1.328   9.234  1.00 97.94           C  
ATOM   3252  CB  ALA A 456      -6.453   2.137   8.359  1.00 97.94           C  
ATOM   3253  O   ALA A 456      -9.578   2.102   9.492  1.00 97.94           O  
ATOM   3254  N   ALA A 457      -8.828   0.164   8.602  1.00 98.19           N  
ATOM   3255  CA  ALA A 457     -10.172  -0.283   8.227  1.00 98.19           C  
ATOM   3256  C   ALA A 457     -11.062  -0.436   9.453  1.00 98.19           C  
ATOM   3257  CB  ALA A 457     -10.094  -1.601   7.457  1.00 98.19           C  
ATOM   3258  O   ALA A 457     -12.227  -0.045   9.438  1.00 98.19           O  
ATOM   3259  N   LEU A 458     -10.500  -1.010  10.453  1.00 97.44           N  
ATOM   3260  CA  LEU A 458     -11.242  -1.165  11.695  1.00 97.44           C  
ATOM   3261  C   LEU A 458     -11.648   0.192  12.258  1.00 97.44           C  
ATOM   3262  CB  LEU A 458     -10.414  -1.932  12.727  1.00 97.44           C  
ATOM   3263  O   LEU A 458     -12.781   0.363  12.727  1.00 97.44           O  
ATOM   3264  CG  LEU A 458     -11.078  -2.188  14.078  1.00 97.44           C  
ATOM   3265  CD1 LEU A 458     -12.320  -3.047  13.906  1.00 97.44           C  
ATOM   3266  CD2 LEU A 458     -10.094  -2.848  15.039  1.00 97.44           C  
ATOM   3267  N   ALA A 459     -10.734   1.146  12.273  1.00 98.12           N  
ATOM   3268  CA  ALA A 459     -11.016   2.502  12.734  1.00 98.12           C  
ATOM   3269  C   ALA A 459     -12.125   3.141  11.898  1.00 98.12           C  
ATOM   3270  CB  ALA A 459      -9.758   3.359  12.680  1.00 98.12           C  
ATOM   3271  O   ALA A 459     -13.039   3.770  12.453  1.00 98.12           O  
ATOM   3272  N   ILE A 460     -12.094   2.934  10.602  1.00 98.38           N  
ATOM   3273  CA  ILE A 460     -13.094   3.502   9.711  1.00 98.38           C  
ATOM   3274  C   ILE A 460     -14.453   2.846   9.969  1.00 98.38           C  
ATOM   3275  CB  ILE A 460     -12.695   3.336   8.227  1.00 98.38           C  
ATOM   3276  O   ILE A 460     -15.484   3.523  10.008  1.00 98.38           O  
ATOM   3277  CG1 ILE A 460     -11.406   4.113   7.934  1.00 98.38           C  
ATOM   3278  CG2 ILE A 460     -13.828   3.787   7.305  1.00 98.38           C  
ATOM   3279  CD1 ILE A 460     -10.805   3.818   6.566  1.00 98.38           C  
ATOM   3280  N   ILE A 461     -14.414   1.495  10.148  1.00 97.62           N  
ATOM   3281  CA  ILE A 461     -15.641   0.765  10.438  1.00 97.62           C  
ATOM   3282  C   ILE A 461     -16.234   1.248  11.766  1.00 97.62           C  
ATOM   3283  CB  ILE A 461     -15.398  -0.760  10.484  1.00 97.62           C  
ATOM   3284  O   ILE A 461     -17.438   1.434  11.891  1.00 97.62           O  
ATOM   3285  CG1 ILE A 461     -15.062  -1.289   9.086  1.00 97.62           C  
ATOM   3286  CG2 ILE A 461     -16.609  -1.485  11.070  1.00 97.62           C  
ATOM   3287  CD1 ILE A 461     -14.539  -2.719   9.078  1.00 97.62           C  
ATOM   3288  N   SER A 462     -15.375   1.482  12.727  1.00 96.75           N  
ATOM   3289  CA  SER A 462     -15.820   2.016  14.008  1.00 96.75           C  
ATOM   3290  C   SER A 462     -16.422   3.410  13.852  1.00 96.75           C  
ATOM   3291  CB  SER A 462     -14.648   2.061  15.000  1.00 96.75           C  
ATOM   3292  O   SER A 462     -17.422   3.734  14.484  1.00 96.75           O  
ATOM   3293  OG  SER A 462     -14.195   0.753  15.297  1.00 96.75           O  
ATOM   3294  N   ALA A 463     -15.766   4.203  13.023  1.00 97.31           N  
ATOM   3295  CA  ALA A 463     -16.281   5.535  12.727  1.00 97.31           C  
ATOM   3296  C   ALA A 463     -17.656   5.449  12.047  1.00 97.31           C  
ATOM   3297  CB  ALA A 463     -15.312   6.312  11.852  1.00 97.31           C  
ATOM   3298  O   ALA A 463     -18.562   6.219  12.367  1.00 97.31           O  
ATOM   3299  N   PHE A 464     -17.797   4.555  11.141  1.00 97.25           N  
ATOM   3300  CA  PHE A 464     -19.078   4.309  10.484  1.00 97.25           C  
ATOM   3301  C   PHE A 464     -20.156   3.986  11.508  1.00 97.25           C  
ATOM   3302  CB  PHE A 464     -18.953   3.166   9.469  1.00 97.25           C  
ATOM   3303  O   PHE A 464     -21.250   4.570  11.477  1.00 97.25           O  
ATOM   3304  CG  PHE A 464     -20.281   2.580   9.055  1.00 97.25           C  
ATOM   3305  CD1 PHE A 464     -20.719   1.370   9.578  1.00 97.25           C  
ATOM   3306  CD2 PHE A 464     -21.078   3.240   8.133  1.00 97.25           C  
ATOM   3307  CE1 PHE A 464     -21.938   0.824   9.195  1.00 97.25           C  
ATOM   3308  CE2 PHE A 464     -22.312   2.701   7.746  1.00 97.25           C  
ATOM   3309  CZ  PHE A 464     -22.734   1.492   8.273  1.00 97.25           C  
ATOM   3310  N   SER A 465     -19.812   3.078  12.398  1.00 95.38           N  
ATOM   3311  CA  SER A 465     -20.766   2.674  13.430  1.00 95.38           C  
ATOM   3312  C   SER A 465     -21.141   3.848  14.328  1.00 95.38           C  
ATOM   3313  CB  SER A 465     -20.203   1.537  14.273  1.00 95.38           C  
ATOM   3314  O   SER A 465     -22.312   4.016  14.680  1.00 95.38           O  
ATOM   3315  OG  SER A 465     -20.000   0.373  13.484  1.00 95.38           O  
ATOM   3316  N   ALA A 466     -20.188   4.641  14.648  1.00 94.25           N  
ATOM   3317  CA  ALA A 466     -20.422   5.789  15.523  1.00 94.25           C  
ATOM   3318  C   ALA A 466     -21.328   6.816  14.859  1.00 94.25           C  
ATOM   3319  CB  ALA A 466     -19.094   6.434  15.906  1.00 94.25           C  
ATOM   3320  O   ALA A 466     -22.250   7.336  15.492  1.00 94.25           O  
ATOM   3321  N   VAL A 467     -21.125   7.055  13.578  1.00 93.88           N  
ATOM   3322  CA  VAL A 467     -21.891   8.055  12.844  1.00 93.88           C  
ATOM   3323  C   VAL A 467     -23.312   7.578  12.648  1.00 93.88           C  
ATOM   3324  CB  VAL A 467     -21.234   8.367  11.477  1.00 93.88           C  
ATOM   3325  O   VAL A 467     -24.266   8.336  12.844  1.00 93.88           O  
ATOM   3326  CG1 VAL A 467     -22.172   9.211  10.609  1.00 93.88           C  
ATOM   3327  CG2 VAL A 467     -19.891   9.078  11.672  1.00 93.88           C  
ATOM   3328  N   VAL A 468     -23.500   6.375  12.297  1.00 94.69           N  
ATOM   3329  CA  VAL A 468     -24.844   5.832  12.109  1.00 94.69           C  
ATOM   3330  C   VAL A 468     -25.578   5.797  13.453  1.00 94.69           C  
ATOM   3331  CB  VAL A 468     -24.797   4.418  11.492  1.00 94.69           C  
ATOM   3332  O   VAL A 468     -26.781   6.082  13.516  1.00 94.69           O  
ATOM   3333  CG1 VAL A 468     -26.188   3.787  11.484  1.00 94.69           C  
ATOM   3334  CG2 VAL A 468     -24.219   4.473  10.078  1.00 94.69           C  
ATOM   3335  N   GLY A 469     -24.859   5.445  14.453  1.00 92.88           N  
ATOM   3336  CA  GLY A 469     -25.422   5.352  15.789  1.00 92.88           C  
ATOM   3337  C   GLY A 469     -25.984   6.668  16.297  1.00 92.88           C  
ATOM   3338  O   GLY A 469     -26.969   6.688  17.031  1.00 92.88           O  
ATOM   3339  N   VAL A 470     -25.312   7.766  15.922  1.00 90.69           N  
ATOM   3340  CA  VAL A 470     -25.797   9.094  16.297  1.00 90.69           C  
ATOM   3341  C   VAL A 470     -27.125   9.375  15.594  1.00 90.69           C  
ATOM   3342  CB  VAL A 470     -24.766  10.188  15.938  1.00 90.69           C  
ATOM   3343  O   VAL A 470     -28.047   9.930  16.188  1.00 90.69           O  
ATOM   3344  CG1 VAL A 470     -25.375  11.578  16.094  1.00 90.69           C  
ATOM   3345  CG2 VAL A 470     -23.516  10.047  16.812  1.00 90.69           C  
ATOM   3346  N   ALA A 471     -27.266   8.961  14.383  1.00 88.31           N  
ATOM   3347  CA  ALA A 471     -28.453   9.219  13.570  1.00 88.31           C  
ATOM   3348  C   ALA A 471     -29.562   8.227  13.891  1.00 88.31           C  
ATOM   3349  CB  ALA A 471     -28.109   9.172  12.086  1.00 88.31           C  
ATOM   3350  O   ALA A 471     -30.750   8.555  13.781  1.00 88.31           O  
ATOM   3351  N   ASN A 472     -29.188   7.000  14.211  1.00 90.12           N  
ATOM   3352  CA  ASN A 472     -30.094   5.910  14.539  1.00 90.12           C  
ATOM   3353  C   ASN A 472     -29.719   5.238  15.852  1.00 90.12           C  
ATOM   3354  CB  ASN A 472     -30.141   4.883  13.406  1.00 90.12           C  
ATOM   3355  O   ASN A 472     -28.922   4.297  15.867  1.00 90.12           O  
ATOM   3356  CG  ASN A 472     -31.172   3.797  13.641  1.00 90.12           C  
ATOM   3357  ND2 ASN A 472     -31.312   2.891  12.680  1.00 90.12           N  
ATOM   3358  OD1 ASN A 472     -31.844   3.773  14.680  1.00 90.12           O  
ATOM   3359  N   PRO A 473     -30.234   5.695  17.000  1.00 87.00           N  
ATOM   3360  CA  PRO A 473     -29.859   5.219  18.344  1.00 87.00           C  
ATOM   3361  C   PRO A 473     -30.094   3.725  18.516  1.00 87.00           C  
ATOM   3362  CB  PRO A 473     -30.750   6.039  19.266  1.00 87.00           C  
ATOM   3363  O   PRO A 473     -29.484   3.096  19.391  1.00 87.00           O  
ATOM   3364  CG  PRO A 473     -31.062   7.281  18.500  1.00 87.00           C  
ATOM   3365  CD  PRO A 473     -31.156   6.930  17.047  1.00 87.00           C  
ATOM   3366  N   GLU A 474     -30.953   3.143  17.672  1.00 87.75           N  
ATOM   3367  CA  GLU A 474     -31.250   1.716  17.781  1.00 87.75           C  
ATOM   3368  C   GLU A 474     -30.234   0.886  16.984  1.00 87.75           C  
ATOM   3369  CB  GLU A 474     -32.656   1.428  17.281  1.00 87.75           C  
ATOM   3370  O   GLU A 474     -30.312  -0.344  16.969  1.00 87.75           O  
ATOM   3371  CG  GLU A 474     -33.750   2.047  18.141  1.00 87.75           C  
ATOM   3372  CD  GLU A 474     -35.156   1.623  17.734  1.00 87.75           C  
ATOM   3373  OE1 GLU A 474     -36.125   1.992  18.438  1.00 87.75           O  
ATOM   3374  OE2 GLU A 474     -35.281   0.914  16.719  1.00 87.75           O  
ATOM   3375  N   PHE A 475     -29.375   1.583  16.328  1.00 92.44           N  
ATOM   3376  CA  PHE A 475     -28.375   0.905  15.516  1.00 92.44           C  
ATOM   3377  C   PHE A 475     -27.469   0.047  16.391  1.00 92.44           C  
ATOM   3378  CB  PHE A 475     -27.547   1.921  14.734  1.00 92.44           C  
ATOM   3379  O   PHE A 475     -26.922   0.523  17.391  1.00 92.44           O  
ATOM   3380  CG  PHE A 475     -26.438   1.301  13.914  1.00 92.44           C  
ATOM   3381  CD1 PHE A 475     -25.109   1.404  14.312  1.00 92.44           C  
ATOM   3382  CD2 PHE A 475     -26.734   0.613  12.742  1.00 92.44           C  
ATOM   3383  CE1 PHE A 475     -24.094   0.831  13.555  1.00 92.44           C  
ATOM   3384  CE2 PHE A 475     -25.719   0.037  11.984  1.00 92.44           C  
ATOM   3385  CZ  PHE A 475     -24.406   0.148  12.391  1.00 92.44           C  
ATOM   3386  N   SER A 476     -27.422  -1.216  16.062  1.00 92.94           N  
ATOM   3387  CA  SER A 476     -26.578  -2.152  16.781  1.00 92.94           C  
ATOM   3388  C   SER A 476     -26.000  -3.215  15.852  1.00 92.94           C  
ATOM   3389  CB  SER A 476     -27.359  -2.824  17.906  1.00 92.94           C  
ATOM   3390  O   SER A 476     -26.672  -3.660  14.922  1.00 92.94           O  
ATOM   3391  OG  SER A 476     -26.578  -3.824  18.547  1.00 92.94           O  
ATOM   3392  N   LEU A 477     -24.781  -3.506  16.000  1.00 94.06           N  
ATOM   3393  CA  LEU A 477     -24.141  -4.578  15.250  1.00 94.06           C  
ATOM   3394  C   LEU A 477     -24.016  -5.840  16.094  1.00 94.06           C  
ATOM   3395  CB  LEU A 477     -22.766  -4.141  14.758  1.00 94.06           C  
ATOM   3396  O   LEU A 477     -22.922  -6.355  16.297  1.00 94.06           O  
ATOM   3397  CG  LEU A 477     -22.734  -2.986  13.758  1.00 94.06           C  
ATOM   3398  CD1 LEU A 477     -21.281  -2.594  13.438  1.00 94.06           C  
ATOM   3399  CD2 LEU A 477     -23.469  -3.365  12.484  1.00 94.06           C  
ATOM   3400  N   ALA A 478     -25.141  -6.270  16.594  1.00 95.56           N  
ATOM   3401  CA  ALA A 478     -25.188  -7.453  17.453  1.00 95.56           C  
ATOM   3402  C   ALA A 478     -25.312  -8.727  16.625  1.00 95.56           C  
ATOM   3403  CB  ALA A 478     -26.344  -7.344  18.453  1.00 95.56           C  
ATOM   3404  O   ALA A 478     -26.094  -8.773  15.664  1.00 95.56           O  
ATOM   3405  N   LEU A 479     -24.531  -9.742  17.000  1.00 94.81           N  
ATOM   3406  CA  LEU A 479     -24.547 -11.008  16.266  1.00 94.81           C  
ATOM   3407  C   LEU A 479     -25.906 -11.688  16.375  1.00 94.81           C  
ATOM   3408  CB  LEU A 479     -23.453 -11.938  16.812  1.00 94.81           C  
ATOM   3409  O   LEU A 479     -26.234 -12.555  15.562  1.00 94.81           O  
ATOM   3410  CG  LEU A 479     -22.016 -11.547  16.500  1.00 94.81           C  
ATOM   3411  CD1 LEU A 479     -21.031 -12.531  17.141  1.00 94.81           C  
ATOM   3412  CD2 LEU A 479     -21.781 -11.484  14.984  1.00 94.81           C  
ATOM   3413  N   THR A 480     -26.672 -11.273  17.375  1.00 95.75           N  
ATOM   3414  CA  THR A 480     -28.000 -11.844  17.578  1.00 95.75           C  
ATOM   3415  C   THR A 480     -28.984 -11.297  16.547  1.00 95.75           C  
ATOM   3416  CB  THR A 480     -28.531 -11.547  19.000  1.00 95.75           C  
ATOM   3417  O   THR A 480     -30.078 -11.844  16.375  1.00 95.75           O  
ATOM   3418  CG2 THR A 480     -27.703 -12.273  20.047  1.00 95.75           C  
ATOM   3419  OG1 THR A 480     -28.469 -10.141  19.234  1.00 95.75           O  
ATOM   3420  N   GLU A 481     -28.609 -10.281  15.828  1.00 94.81           N  
ATOM   3421  CA  GLU A 481     -29.406  -9.773  14.719  1.00 94.81           C  
ATOM   3422  C   GLU A 481     -29.062 -10.484  13.414  1.00 94.81           C  
ATOM   3423  CB  GLU A 481     -29.203  -8.258  14.562  1.00 94.81           C  
ATOM   3424  O   GLU A 481     -27.969 -10.336  12.891  1.00 94.81           O  
ATOM   3425  CG  GLU A 481     -29.609  -7.453  15.789  1.00 94.81           C  
ATOM   3426  CD  GLU A 481     -31.109  -7.379  15.984  1.00 94.81           C  
ATOM   3427  OE1 GLU A 481     -31.562  -6.816  17.000  1.00 94.81           O  
ATOM   3428  OE2 GLU A 481     -31.844  -7.891  15.109  1.00 94.81           O  
ATOM   3429  N   PRO A 482     -30.031 -11.234  12.805  1.00 96.56           N  
ATOM   3430  CA  PRO A 482     -29.781 -12.086  11.633  1.00 96.56           C  
ATOM   3431  C   PRO A 482     -29.234 -11.297  10.438  1.00 96.56           C  
ATOM   3432  CB  PRO A 482     -31.156 -12.664  11.320  1.00 96.56           C  
ATOM   3433  O   PRO A 482     -28.375 -11.805   9.703  1.00 96.56           O  
ATOM   3434  CG  PRO A 482     -31.891 -12.633  12.625  1.00 96.56           C  
ATOM   3435  CD  PRO A 482     -31.422 -11.438  13.406  1.00 96.56           C  
ATOM   3436  N   ILE A 483     -29.688 -10.086  10.320  1.00 96.88           N  
ATOM   3437  CA  ILE A 483     -29.297  -9.297   9.156  1.00 96.88           C  
ATOM   3438  C   ILE A 483     -27.812  -8.953   9.234  1.00 96.88           C  
ATOM   3439  CB  ILE A 483     -30.141  -8.008   9.039  1.00 96.88           C  
ATOM   3440  O   ILE A 483     -27.141  -8.820   8.203  1.00 96.88           O  
ATOM   3441  CG1 ILE A 483     -30.000  -7.406   7.633  1.00 96.88           C  
ATOM   3442  CG2 ILE A 483     -29.719  -6.992  10.109  1.00 96.88           C  
ATOM   3443  CD1 ILE A 483     -30.547  -8.305   6.523  1.00 96.88           C  
ATOM   3444  N   VAL A 484     -27.281  -8.789  10.453  1.00 97.81           N  
ATOM   3445  CA  VAL A 484     -25.844  -8.562  10.641  1.00 97.81           C  
ATOM   3446  C   VAL A 484     -25.062  -9.789  10.188  1.00 97.81           C  
ATOM   3447  CB  VAL A 484     -25.516  -8.234  12.117  1.00 97.81           C  
ATOM   3448  O   VAL A 484     -24.047  -9.672   9.500  1.00 97.81           O  
ATOM   3449  CG1 VAL A 484     -24.000  -8.164  12.328  1.00 97.81           C  
ATOM   3450  CG2 VAL A 484     -26.172  -6.922  12.531  1.00 97.81           C  
ATOM   3451  N   LEU A 485     -25.500 -11.008  10.516  1.00 97.69           N  
ATOM   3452  CA  LEU A 485     -24.859 -12.258  10.109  1.00 97.69           C  
ATOM   3453  C   LEU A 485     -24.891 -12.414   8.594  1.00 97.69           C  
ATOM   3454  CB  LEU A 485     -25.562 -13.453  10.766  1.00 97.69           C  
ATOM   3455  O   LEU A 485     -23.906 -12.844   7.992  1.00 97.69           O  
ATOM   3456  CG  LEU A 485     -25.281 -13.664  12.258  1.00 97.69           C  
ATOM   3457  CD1 LEU A 485     -26.156 -14.789  12.805  1.00 97.69           C  
ATOM   3458  CD2 LEU A 485     -23.797 -13.961  12.484  1.00 97.69           C  
ATOM   3459  N   VAL A 486     -26.078 -12.023   8.008  1.00 98.06           N  
ATOM   3460  CA  VAL A 486     -26.188 -12.055   6.555  1.00 98.06           C  
ATOM   3461  C   VAL A 486     -25.109 -11.172   5.934  1.00 98.06           C  
ATOM   3462  CB  VAL A 486     -27.594 -11.602   6.082  1.00 98.06           C  
ATOM   3463  O   VAL A 486     -24.406 -11.586   5.008  1.00 98.06           O  
ATOM   3464  CG1 VAL A 486     -27.609 -11.414   4.566  1.00 98.06           C  
ATOM   3465  CG2 VAL A 486     -28.641 -12.617   6.512  1.00 98.06           C  
ATOM   3466  N   GLY A 487     -25.016  -9.992   6.465  1.00 98.31           N  
ATOM   3467  CA  GLY A 487     -24.000  -9.078   5.984  1.00 98.31           C  
ATOM   3468  C   GLY A 487     -22.594  -9.633   6.133  1.00 98.31           C  
ATOM   3469  O   GLY A 487     -21.750  -9.469   5.238  1.00 98.31           O  
ATOM   3470  N   MET A 488     -22.297 -10.312   7.211  1.00 98.31           N  
ATOM   3471  CA  MET A 488     -20.984 -10.898   7.449  1.00 98.31           C  
ATOM   3472  C   MET A 488     -20.641 -11.930   6.383  1.00 98.31           C  
ATOM   3473  CB  MET A 488     -20.922 -11.539   8.836  1.00 98.31           C  
ATOM   3474  O   MET A 488     -19.531 -11.945   5.863  1.00 98.31           O  
ATOM   3475  CG  MET A 488     -20.891 -10.539   9.977  1.00 98.31           C  
ATOM   3476  SD  MET A 488     -20.922 -11.344  11.625  1.00 98.31           S  
ATOM   3477  CE  MET A 488     -19.234 -12.023  11.680  1.00 98.31           C  
ATOM   3478  N   PHE A 489     -21.594 -12.805   6.039  1.00 97.94           N  
ATOM   3479  CA  PHE A 489     -21.359 -13.828   5.027  1.00 97.94           C  
ATOM   3480  C   PHE A 489     -21.188 -13.195   3.650  1.00 97.94           C  
ATOM   3481  CB  PHE A 489     -22.531 -14.820   4.996  1.00 97.94           C  
ATOM   3482  O   PHE A 489     -20.344 -13.648   2.861  1.00 97.94           O  
ATOM   3483  CG  PHE A 489     -22.391 -15.945   5.996  1.00 97.94           C  
ATOM   3484  CD1 PHE A 489     -21.562 -17.031   5.734  1.00 97.94           C  
ATOM   3485  CD2 PHE A 489     -23.109 -15.914   7.191  1.00 97.94           C  
ATOM   3486  CE1 PHE A 489     -21.453 -18.062   6.656  1.00 97.94           C  
ATOM   3487  CE2 PHE A 489     -22.984 -16.938   8.117  1.00 97.94           C  
ATOM   3488  CZ  PHE A 489     -22.156 -18.016   7.844  1.00 97.94           C  
ATOM   3489  N   ILE A 490     -21.922 -12.148   3.389  1.00 98.19           N  
ATOM   3490  CA  ILE A 490     -21.734 -11.430   2.133  1.00 98.19           C  
ATOM   3491  C   ILE A 490     -20.328 -10.828   2.100  1.00 98.19           C  
ATOM   3492  CB  ILE A 490     -22.797 -10.328   1.938  1.00 98.19           C  
ATOM   3493  O   ILE A 490     -19.625 -10.922   1.089  1.00 98.19           O  
ATOM   3494  CG1 ILE A 490     -24.172 -10.945   1.730  1.00 98.19           C  
ATOM   3495  CG2 ILE A 490     -22.422  -9.422   0.762  1.00 98.19           C  
ATOM   3496  CD1 ILE A 490     -25.312  -9.938   1.704  1.00 98.19           C  
ATOM   3497  N   GLY A 491     -19.984 -10.227   3.221  1.00 98.25           N  
ATOM   3498  CA  GLY A 491     -18.688  -9.594   3.330  1.00 98.25           C  
ATOM   3499  C   GLY A 491     -17.531 -10.555   3.107  1.00 98.25           C  
ATOM   3500  O   GLY A 491     -16.547 -10.203   2.457  1.00 98.25           O  
ATOM   3501  N   VAL A 492     -17.594 -11.789   3.551  1.00 98.19           N  
ATOM   3502  CA  VAL A 492     -16.500 -12.758   3.436  1.00 98.19           C  
ATOM   3503  C   VAL A 492     -16.359 -13.195   1.980  1.00 98.19           C  
ATOM   3504  CB  VAL A 492     -16.734 -13.984   4.344  1.00 98.19           C  
ATOM   3505  O   VAL A 492     -15.258 -13.539   1.537  1.00 98.19           O  
ATOM   3506  CG1 VAL A 492     -15.852 -15.156   3.910  1.00 98.19           C  
ATOM   3507  CG2 VAL A 492     -16.484 -13.625   5.805  1.00 98.19           C  
ATOM   3508  N   CYS A 493     -17.469 -13.156   1.194  1.00 98.12           N  
ATOM   3509  CA  CYS A 493     -17.469 -13.586  -0.200  1.00 98.12           C  
ATOM   3510  C   CYS A 493     -16.656 -12.625  -1.062  1.00 98.12           C  
ATOM   3511  CB  CYS A 493     -18.891 -13.680  -0.734  1.00 98.12           C  
ATOM   3512  O   CYS A 493     -15.992 -13.039  -2.016  1.00 98.12           O  
ATOM   3513  SG  CYS A 493     -19.844 -15.047  -0.026  1.00 98.12           S  
ATOM   3514  N   ILE A 494     -16.594 -11.430  -0.675  1.00 98.25           N  
ATOM   3515  CA  ILE A 494     -16.062 -10.375  -1.538  1.00 98.25           C  
ATOM   3516  C   ILE A 494     -14.555 -10.539  -1.682  1.00 98.25           C  
ATOM   3517  CB  ILE A 494     -16.406  -8.969  -0.990  1.00 98.25           C  
ATOM   3518  O   ILE A 494     -14.031 -10.586  -2.799  1.00 98.25           O  
ATOM   3519  CG1 ILE A 494     -17.922  -8.727  -1.061  1.00 98.25           C  
ATOM   3520  CG2 ILE A 494     -15.641  -7.891  -1.758  1.00 98.25           C  
ATOM   3521  CD1 ILE A 494     -18.359  -7.414  -0.417  1.00 98.25           C  
ATOM   3522  N   PRO A 495     -13.797 -10.656  -0.580  1.00 98.12           N  
ATOM   3523  CA  PRO A 495     -12.352 -10.812  -0.756  1.00 98.12           C  
ATOM   3524  C   PRO A 495     -11.992 -12.078  -1.528  1.00 98.12           C  
ATOM   3525  CB  PRO A 495     -11.828 -10.883   0.680  1.00 98.12           C  
ATOM   3526  O   PRO A 495     -11.023 -12.086  -2.299  1.00 98.12           O  
ATOM   3527  CG  PRO A 495     -13.023 -11.227   1.509  1.00 98.12           C  
ATOM   3528  CD  PRO A 495     -14.242 -10.648   0.848  1.00 98.12           C  
ATOM   3529  N   PHE A 496     -12.719 -13.172  -1.429  1.00 98.25           N  
ATOM   3530  CA  PHE A 496     -12.453 -14.398  -2.174  1.00 98.25           C  
ATOM   3531  C   PHE A 496     -12.719 -14.195  -3.662  1.00 98.25           C  
ATOM   3532  CB  PHE A 496     -13.305 -15.547  -1.641  1.00 98.25           C  
ATOM   3533  O   PHE A 496     -11.953 -14.656  -4.504  1.00 98.25           O  
ATOM   3534  CG  PHE A 496     -12.727 -16.219  -0.424  1.00 98.25           C  
ATOM   3535  CD1 PHE A 496     -11.906 -17.328  -0.551  1.00 98.25           C  
ATOM   3536  CD2 PHE A 496     -13.008 -15.734   0.848  1.00 98.25           C  
ATOM   3537  CE1 PHE A 496     -11.375 -17.953   0.574  1.00 98.25           C  
ATOM   3538  CE2 PHE A 496     -12.477 -16.359   1.977  1.00 98.25           C  
ATOM   3539  CZ  PHE A 496     -11.664 -17.469   1.837  1.00 98.25           C  
ATOM   3540  N   LEU A 497     -13.797 -13.523  -3.920  1.00 98.31           N  
ATOM   3541  CA  LEU A 497     -14.141 -13.250  -5.312  1.00 98.31           C  
ATOM   3542  C   LEU A 497     -13.109 -12.344  -5.961  1.00 98.31           C  
ATOM   3543  CB  LEU A 497     -15.531 -12.617  -5.402  1.00 98.31           C  
ATOM   3544  O   LEU A 497     -12.625 -12.625  -7.062  1.00 98.31           O  
ATOM   3545  CG  LEU A 497     -16.016 -12.250  -6.809  1.00 98.31           C  
ATOM   3546  CD1 LEU A 497     -16.062 -13.492  -7.691  1.00 98.31           C  
ATOM   3547  CD2 LEU A 497     -17.391 -11.586  -6.742  1.00 98.31           C  
ATOM   3548  N   VAL A 498     -12.742 -11.266  -5.270  1.00 98.06           N  
ATOM   3549  CA  VAL A 498     -11.789 -10.305  -5.812  1.00 98.06           C  
ATOM   3550  C   VAL A 498     -10.422 -10.961  -5.953  1.00 98.06           C  
ATOM   3551  CB  VAL A 498     -11.688  -9.039  -4.922  1.00 98.06           C  
ATOM   3552  O   VAL A 498      -9.711 -10.719  -6.934  1.00 98.06           O  
ATOM   3553  CG1 VAL A 498     -10.516  -8.164  -5.359  1.00 98.06           C  
ATOM   3554  CG2 VAL A 498     -13.000  -8.250  -4.965  1.00 98.06           C  
ATOM   3555  N   SER A 499     -10.055 -11.805  -5.035  1.00 97.56           N  
ATOM   3556  CA  SER A 499      -8.797 -12.547  -5.148  1.00 97.56           C  
ATOM   3557  C   SER A 499      -8.797 -13.445  -6.383  1.00 97.56           C  
ATOM   3558  CB  SER A 499      -8.555 -13.391  -3.895  1.00 97.56           C  
ATOM   3559  O   SER A 499      -7.797 -13.531  -7.094  1.00 97.56           O  
ATOM   3560  OG  SER A 499      -8.336 -12.555  -2.770  1.00 97.56           O  
ATOM   3561  N   SER A 500      -9.906 -14.117  -6.602  1.00 97.62           N  
ATOM   3562  CA  SER A 500     -10.055 -14.969  -7.777  1.00 97.62           C  
ATOM   3563  C   SER A 500      -9.898 -14.164  -9.062  1.00 97.62           C  
ATOM   3564  CB  SER A 500     -11.406 -15.672  -7.762  1.00 97.62           C  
ATOM   3565  O   SER A 500      -9.188 -14.578  -9.977  1.00 97.62           O  
ATOM   3566  OG  SER A 500     -11.594 -16.422  -8.953  1.00 97.62           O  
ATOM   3567  N   ILE A 501     -10.492 -13.016  -9.133  1.00 97.75           N  
ATOM   3568  CA  ILE A 501     -10.484 -12.164 -10.312  1.00 97.75           C  
ATOM   3569  C   ILE A 501      -9.070 -11.656 -10.570  1.00 97.75           C  
ATOM   3570  CB  ILE A 501     -11.461 -10.977 -10.164  1.00 97.75           C  
ATOM   3571  O   ILE A 501      -8.586 -11.680 -11.703  1.00 97.75           O  
ATOM   3572  CG1 ILE A 501     -12.914 -11.484 -10.141  1.00 97.75           C  
ATOM   3573  CG2 ILE A 501     -11.258  -9.961 -11.289  1.00 97.75           C  
ATOM   3574  CD1 ILE A 501     -13.930 -10.422  -9.750  1.00 97.75           C  
ATOM   3575  N   THR A 502      -8.406 -11.211  -9.500  1.00 96.62           N  
ATOM   3576  CA  THR A 502      -7.066 -10.664  -9.672  1.00 96.62           C  
ATOM   3577  C   THR A 502      -6.074 -11.758 -10.055  1.00 96.62           C  
ATOM   3578  CB  THR A 502      -6.586  -9.953  -8.391  1.00 96.62           C  
ATOM   3579  O   THR A 502      -5.164 -11.531 -10.852  1.00 96.62           O  
ATOM   3580  CG2 THR A 502      -7.434  -8.727  -8.094  1.00 96.62           C  
ATOM   3581  OG1 THR A 502      -6.676 -10.867  -7.285  1.00 96.62           O  
ATOM   3582  N   MET A 503      -6.250 -12.930  -9.523  1.00 95.75           N  
ATOM   3583  CA  MET A 503      -5.391 -14.047  -9.906  1.00 95.75           C  
ATOM   3584  C   MET A 503      -5.594 -14.414 -11.375  1.00 95.75           C  
ATOM   3585  CB  MET A 503      -5.660 -15.258  -9.016  1.00 95.75           C  
ATOM   3586  O   MET A 503      -4.629 -14.656 -12.094  1.00 95.75           O  
ATOM   3587  CG  MET A 503      -5.152 -15.102  -7.594  1.00 95.75           C  
ATOM   3588  SD  MET A 503      -4.941 -16.719  -6.738  1.00 95.75           S  
ATOM   3589  CE  MET A 503      -3.463 -17.344  -7.586  1.00 95.75           C  
ATOM   3590  N   THR A 504      -6.801 -14.453 -11.750  1.00 96.31           N  
ATOM   3591  CA  THR A 504      -7.125 -14.734 -13.141  1.00 96.31           C  
ATOM   3592  C   THR A 504      -6.562 -13.656 -14.055  1.00 96.31           C  
ATOM   3593  CB  THR A 504      -8.648 -14.852 -13.352  1.00 96.31           C  
ATOM   3594  O   THR A 504      -6.031 -13.953 -15.133  1.00 96.31           O  
ATOM   3595  CG2 THR A 504      -8.984 -15.086 -14.820  1.00 96.31           C  
ATOM   3596  OG1 THR A 504      -9.148 -15.945 -12.570  1.00 96.31           O  
ATOM   3597  N   ALA A 505      -6.629 -12.453 -13.609  1.00 96.50           N  
ATOM   3598  CA  ALA A 505      -6.133 -11.328 -14.391  1.00 96.50           C  
ATOM   3599  C   ALA A 505      -4.633 -11.461 -14.656  1.00 96.50           C  
ATOM   3600  CB  ALA A 505      -6.430 -10.008 -13.688  1.00 96.50           C  
ATOM   3601  O   ALA A 505      -4.176 -11.281 -15.781  1.00 96.50           O  
ATOM   3602  N   VAL A 506      -3.873 -11.828 -13.648  1.00 95.88           N  
ATOM   3603  CA  VAL A 506      -2.434 -12.008 -13.797  1.00 95.88           C  
ATOM   3604  C   VAL A 506      -2.154 -13.180 -14.734  1.00 95.88           C  
ATOM   3605  CB  VAL A 506      -1.746 -12.242 -12.430  1.00 95.88           C  
ATOM   3606  O   VAL A 506      -1.306 -13.086 -15.625  1.00 95.88           O  
ATOM   3607  CG1 VAL A 506      -0.282 -12.633 -12.625  1.00 95.88           C  
ATOM   3608  CG2 VAL A 506      -1.858 -10.992 -11.555  1.00 95.88           C  
ATOM   3609  N   GLY A 507      -2.883 -14.273 -14.547  1.00 94.69           N  
ATOM   3610  CA  GLY A 507      -2.711 -15.445 -15.391  1.00 94.69           C  
ATOM   3611  C   GLY A 507      -2.965 -15.164 -16.859  1.00 94.69           C  
ATOM   3612  O   GLY A 507      -2.170 -15.555 -17.719  1.00 94.69           O  
ATOM   3613  N   ASP A 508      -4.066 -14.492 -17.109  1.00 95.25           N  
ATOM   3614  CA  ASP A 508      -4.430 -14.172 -18.484  1.00 95.25           C  
ATOM   3615  C   ASP A 508      -3.412 -13.219 -19.109  1.00 95.25           C  
ATOM   3616  CB  ASP A 508      -5.828 -13.562 -18.547  1.00 95.25           C  
ATOM   3617  O   ASP A 508      -3.008 -13.398 -20.250  1.00 95.25           O  
ATOM   3618  CG  ASP A 508      -6.930 -14.570 -18.266  1.00 95.25           C  
ATOM   3619  OD1 ASP A 508      -6.652 -15.789 -18.266  1.00 95.25           O  
ATOM   3620  OD2 ASP A 508      -8.078 -14.148 -18.031  1.00 95.25           O  
ATOM   3621  N   ALA A 509      -3.004 -12.234 -18.344  1.00 95.62           N  
ATOM   3622  CA  ALA A 509      -2.037 -11.250 -18.828  1.00 95.62           C  
ATOM   3623  C   ALA A 509      -0.667 -11.891 -19.047  1.00 95.62           C  
ATOM   3624  CB  ALA A 509      -1.929 -10.078 -17.859  1.00 95.62           C  
ATOM   3625  O   ALA A 509       0.021 -11.602 -20.016  1.00 95.62           O  
ATOM   3626  N   ALA A 510      -0.288 -12.734 -18.141  1.00 94.62           N  
ATOM   3627  CA  ALA A 510       0.979 -13.453 -18.250  1.00 94.62           C  
ATOM   3628  C   ALA A 510       0.991 -14.336 -19.500  1.00 94.62           C  
ATOM   3629  CB  ALA A 510       1.237 -14.289 -17.016  1.00 94.62           C  
ATOM   3630  O   ALA A 510       2.014 -14.445 -20.188  1.00 94.62           O  
ATOM   3631  N   PHE A 511      -0.126 -14.930 -19.750  1.00 95.31           N  
ATOM   3632  CA  PHE A 511      -0.265 -15.773 -20.922  1.00 95.31           C  
ATOM   3633  C   PHE A 511       0.043 -14.984 -22.188  1.00 95.31           C  
ATOM   3634  CB  PHE A 511      -1.677 -16.359 -21.000  1.00 95.31           C  
ATOM   3635  O   PHE A 511       0.800 -15.445 -23.047  1.00 95.31           O  
ATOM   3636  CG  PHE A 511      -1.890 -17.281 -22.188  1.00 95.31           C  
ATOM   3637  CD1 PHE A 511      -2.506 -16.812 -23.344  1.00 95.31           C  
ATOM   3638  CD2 PHE A 511      -1.473 -18.594 -22.141  1.00 95.31           C  
ATOM   3639  CE1 PHE A 511      -2.705 -17.656 -24.438  1.00 95.31           C  
ATOM   3640  CE2 PHE A 511      -1.667 -19.453 -23.219  1.00 95.31           C  
ATOM   3641  CZ  PHE A 511      -2.283 -18.969 -24.375  1.00 95.31           C  
ATOM   3642  N   GLU A 512      -0.496 -13.812 -22.312  1.00 96.25           N  
ATOM   3643  CA  GLU A 512      -0.251 -12.945 -23.469  1.00 96.25           C  
ATOM   3644  C   GLU A 512       1.213 -12.523 -23.531  1.00 96.25           C  
ATOM   3645  CB  GLU A 512      -1.155 -11.711 -23.406  1.00 96.25           C  
ATOM   3646  O   GLU A 512       1.801 -12.477 -24.625  1.00 96.25           O  
ATOM   3647  CG  GLU A 512      -2.629 -12.016 -23.641  1.00 96.25           C  
ATOM   3648  CD  GLU A 512      -3.512 -10.781 -23.594  1.00 96.25           C  
ATOM   3649  OE1 GLU A 512      -4.750 -10.922 -23.484  1.00 96.25           O  
ATOM   3650  OE2 GLU A 512      -2.961  -9.664 -23.672  1.00 96.25           O  
ATOM   3651  N   MET A 513       1.739 -12.219 -22.344  1.00 95.62           N  
ATOM   3652  CA  MET A 513       3.139 -11.820 -22.234  1.00 95.62           C  
ATOM   3653  C   MET A 513       4.066 -12.945 -22.688  1.00 95.62           C  
ATOM   3654  CB  MET A 513       3.471 -11.406 -20.812  1.00 95.62           C  
ATOM   3655  O   MET A 513       5.004 -12.719 -23.453  1.00 95.62           O  
ATOM   3656  CG  MET A 513       4.887 -10.883 -20.625  1.00 95.62           C  
ATOM   3657  SD  MET A 513       5.160  -9.289 -21.500  1.00 95.62           S  
ATOM   3658  CE  MET A 513       4.238  -8.172 -20.406  1.00 95.62           C  
ATOM   3659  N   ILE A 514       3.818 -14.133 -22.312  1.00 95.19           N  
ATOM   3660  CA  ILE A 514       4.617 -15.312 -22.641  1.00 95.19           C  
ATOM   3661  C   ILE A 514       4.605 -15.547 -24.141  1.00 95.19           C  
ATOM   3662  CB  ILE A 514       4.102 -16.562 -21.891  1.00 95.19           C  
ATOM   3663  O   ILE A 514       5.656 -15.758 -24.750  1.00 95.19           O  
ATOM   3664  CG1 ILE A 514       4.402 -16.453 -20.391  1.00 95.19           C  
ATOM   3665  CG2 ILE A 514       4.715 -17.828 -22.484  1.00 95.19           C  
ATOM   3666  CD1 ILE A 514       3.682 -17.484 -19.547  1.00 95.19           C  
ATOM   3667  N   ASN A 515       3.457 -15.508 -24.750  1.00 96.50           N  
ATOM   3668  CA  ASN A 515       3.336 -15.727 -26.188  1.00 96.50           C  
ATOM   3669  C   ASN A 515       4.074 -14.648 -26.984  1.00 96.50           C  
ATOM   3670  CB  ASN A 515       1.862 -15.766 -26.594  1.00 96.50           C  
ATOM   3671  O   ASN A 515       4.691 -14.945 -28.000  1.00 96.50           O  
ATOM   3672  CG  ASN A 515       1.179 -17.062 -26.188  1.00 96.50           C  
ATOM   3673  ND2 ASN A 515      -0.115 -16.984 -25.891  1.00 96.50           N  
ATOM   3674  OD1 ASN A 515       1.809 -18.109 -26.125  1.00 96.50           O  
ATOM   3675  N   GLU A 516       4.047 -13.500 -26.406  1.00 96.69           N  
ATOM   3676  CA  GLU A 516       4.742 -12.406 -27.078  1.00 96.69           C  
ATOM   3677  C   GLU A 516       6.254 -12.570 -27.000  1.00 96.69           C  
ATOM   3678  CB  GLU A 516       4.328 -11.055 -26.484  1.00 96.69           C  
ATOM   3679  O   GLU A 516       6.969 -12.336 -27.969  1.00 96.69           O  
ATOM   3680  CG  GLU A 516       5.082  -9.867 -27.062  1.00 96.69           C  
ATOM   3681  CD  GLU A 516       4.895  -9.719 -28.578  1.00 96.69           C  
ATOM   3682  OE1 GLU A 516       5.730  -9.047 -29.219  1.00 96.69           O  
ATOM   3683  OE2 GLU A 516       3.908 -10.273 -29.094  1.00 96.69           O  
ATOM   3684  N   ILE A 517       6.734 -12.930 -25.859  1.00 95.38           N  
ATOM   3685  CA  ILE A 517       8.164 -13.172 -25.688  1.00 95.38           C  
ATOM   3686  C   ILE A 517       8.594 -14.336 -26.578  1.00 95.38           C  
ATOM   3687  CB  ILE A 517       8.516 -13.469 -24.219  1.00 95.38           C  
ATOM   3688  O   ILE A 517       9.625 -14.266 -27.250  1.00 95.38           O  
ATOM   3689  CG1 ILE A 517       8.227 -12.242 -23.344  1.00 95.38           C  
ATOM   3690  CG2 ILE A 517       9.977 -13.898 -24.078  1.00 95.38           C  
ATOM   3691  CD1 ILE A 517       8.352 -12.500 -21.844  1.00 95.38           C  
ATOM   3692  N   ARG A 518       7.805 -15.367 -26.688  1.00 95.56           N  
ATOM   3693  CA  ARG A 518       8.086 -16.500 -27.547  1.00 95.56           C  
ATOM   3694  C   ARG A 518       8.117 -16.094 -29.016  1.00 95.56           C  
ATOM   3695  CB  ARG A 518       7.047 -17.609 -27.344  1.00 95.56           C  
ATOM   3696  O   ARG A 518       8.984 -16.531 -29.766  1.00 95.56           O  
ATOM   3697  CG  ARG A 518       7.238 -18.406 -26.062  1.00 95.56           C  
ATOM   3698  CD  ARG A 518       6.109 -19.391 -25.828  1.00 95.56           C  
ATOM   3699  NE  ARG A 518       6.262 -20.109 -24.578  1.00 95.56           N  
ATOM   3700  NH1 ARG A 518       4.141 -21.031 -24.594  1.00 95.56           N  
ATOM   3701  NH2 ARG A 518       5.574 -21.484 -22.859  1.00 95.56           N  
ATOM   3702  CZ  ARG A 518       5.324 -20.875 -24.016  1.00 95.56           C  
ATOM   3703  N   ARG A 519       7.105 -15.273 -29.344  1.00 96.81           N  
ATOM   3704  CA  ARG A 519       7.027 -14.797 -30.719  1.00 96.81           C  
ATOM   3705  C   ARG A 519       8.312 -14.078 -31.125  1.00 96.81           C  
ATOM   3706  CB  ARG A 519       5.824 -13.875 -30.906  1.00 96.81           C  
ATOM   3707  O   ARG A 519       8.852 -14.320 -32.219  1.00 96.81           O  
ATOM   3708  CG  ARG A 519       5.633 -13.391 -32.344  1.00 96.81           C  
ATOM   3709  CD  ARG A 519       4.613 -12.258 -32.406  1.00 96.81           C  
ATOM   3710  NE  ARG A 519       5.148 -11.016 -31.875  1.00 96.81           N  
ATOM   3711  NH1 ARG A 519       6.227 -10.391 -33.812  1.00 96.81           N  
ATOM   3712  NH2 ARG A 519       6.336  -9.047 -31.969  1.00 96.81           N  
ATOM   3713  CZ  ARG A 519       5.902 -10.156 -32.562  1.00 96.81           C  
ATOM   3714  N   GLN A 520       8.766 -13.250 -30.219  1.00 96.88           N  
ATOM   3715  CA  GLN A 520       9.953 -12.469 -30.531  1.00 96.88           C  
ATOM   3716  C   GLN A 520      11.195 -13.352 -30.609  1.00 96.88           C  
ATOM   3717  CB  GLN A 520      10.156 -11.367 -29.500  1.00 96.88           C  
ATOM   3718  O   GLN A 520      12.055 -13.141 -31.469  1.00 96.88           O  
ATOM   3719  CG  GLN A 520       9.078 -10.289 -29.516  1.00 96.88           C  
ATOM   3720  CD  GLN A 520       9.477  -9.047 -28.750  1.00 96.88           C  
ATOM   3721  NE2 GLN A 520       8.492  -8.359 -28.188  1.00 96.88           N  
ATOM   3722  OE1 GLN A 520      10.664  -8.711 -28.641  1.00 96.88           O  
ATOM   3723  N   PHE A 521      11.297 -14.406 -29.750  1.00 94.88           N  
ATOM   3724  CA  PHE A 521      12.406 -15.344 -29.828  1.00 94.88           C  
ATOM   3725  C   PHE A 521      12.406 -16.078 -31.172  1.00 94.88           C  
ATOM   3726  CB  PHE A 521      12.344 -16.359 -28.672  1.00 94.88           C  
ATOM   3727  O   PHE A 521      13.461 -16.375 -31.719  1.00 94.88           O  
ATOM   3728  CG  PHE A 521      12.836 -15.805 -27.359  1.00 94.88           C  
ATOM   3729  CD1 PHE A 521      13.594 -14.641 -27.328  1.00 94.88           C  
ATOM   3730  CD2 PHE A 521      12.547 -16.453 -26.172  1.00 94.88           C  
ATOM   3731  CE1 PHE A 521      14.055 -14.133 -26.109  1.00 94.88           C  
ATOM   3732  CE2 PHE A 521      13.000 -15.953 -24.953  1.00 94.88           C  
ATOM   3733  CZ  PHE A 521      13.758 -14.797 -24.922  1.00 94.88           C  
ATOM   3734  N   ARG A 522      11.234 -16.344 -31.688  1.00 94.81           N  
ATOM   3735  CA  ARG A 522      11.102 -17.109 -32.938  1.00 94.81           C  
ATOM   3736  C   ARG A 522      11.273 -16.219 -34.156  1.00 94.81           C  
ATOM   3737  CB  ARG A 522       9.750 -17.812 -32.969  1.00 94.81           C  
ATOM   3738  O   ARG A 522      11.922 -16.594 -35.125  1.00 94.81           O  
ATOM   3739  CG  ARG A 522       9.602 -18.938 -31.969  1.00 94.81           C  
ATOM   3740  CD  ARG A 522       8.375 -19.797 -32.250  1.00 94.81           C  
ATOM   3741  NE  ARG A 522       7.145 -19.031 -32.156  1.00 94.81           N  
ATOM   3742  NH1 ARG A 522       6.664 -19.688 -29.984  1.00 94.81           N  
ATOM   3743  NH2 ARG A 522       5.258 -18.250 -31.094  1.00 94.81           N  
ATOM   3744  CZ  ARG A 522       6.355 -18.984 -31.078  1.00 94.81           C  
ATOM   3745  N   GLU A 523      10.773 -14.945 -34.125  1.00 96.50           N  
ATOM   3746  CA  GLU A 523      10.586 -14.141 -35.312  1.00 96.50           C  
ATOM   3747  C   GLU A 523      11.688 -13.094 -35.469  1.00 96.50           C  
ATOM   3748  CB  GLU A 523       9.219 -13.453 -35.312  1.00 96.50           C  
ATOM   3749  O   GLU A 523      12.000 -12.656 -36.562  1.00 96.50           O  
ATOM   3750  CG  GLU A 523       8.047 -14.414 -35.438  1.00 96.50           C  
ATOM   3751  CD  GLU A 523       6.703 -13.719 -35.562  1.00 96.50           C  
ATOM   3752  OE1 GLU A 523       5.664 -14.406 -35.656  1.00 96.50           O  
ATOM   3753  OE2 GLU A 523       6.684 -12.469 -35.500  1.00 96.50           O  
ATOM   3754  N   ILE A 524      12.266 -12.617 -34.344  1.00 95.25           N  
ATOM   3755  CA  ILE A 524      13.328 -11.625 -34.469  1.00 95.25           C  
ATOM   3756  C   ILE A 524      14.664 -12.320 -34.656  1.00 95.25           C  
ATOM   3757  CB  ILE A 524      13.383 -10.719 -33.219  1.00 95.25           C  
ATOM   3758  O   ILE A 524      15.195 -12.961 -33.750  1.00 95.25           O  
ATOM   3759  CG1 ILE A 524      12.047  -9.992 -33.000  1.00 95.25           C  
ATOM   3760  CG2 ILE A 524      14.539  -9.727 -33.312  1.00 95.25           C  
ATOM   3761  CD1 ILE A 524      11.984  -9.133 -31.766  1.00 95.25           C  
ATOM   3762  N   SER A 525      15.125 -12.273 -35.906  1.00 94.06           N  
ATOM   3763  CA  SER A 525      16.359 -12.938 -36.312  1.00 94.06           C  
ATOM   3764  C   SER A 525      17.562 -12.359 -35.562  1.00 94.06           C  
ATOM   3765  CB  SER A 525      16.578 -12.828 -37.812  1.00 94.06           C  
ATOM   3766  O   SER A 525      17.750 -11.141 -35.531  1.00 94.06           O  
ATOM   3767  OG  SER A 525      15.547 -13.484 -38.531  1.00 94.06           O  
ATOM   3768  N   GLY A 526      18.344 -13.242 -34.875  1.00 92.94           N  
ATOM   3769  CA  GLY A 526      19.578 -12.844 -34.188  1.00 92.94           C  
ATOM   3770  C   GLY A 526      19.359 -12.492 -32.719  1.00 92.94           C  
ATOM   3771  O   GLY A 526      20.328 -12.195 -32.000  1.00 92.94           O  
ATOM   3772  N   LEU A 527      18.094 -12.492 -32.219  1.00 93.44           N  
ATOM   3773  CA  LEU A 527      17.797 -12.102 -30.859  1.00 93.44           C  
ATOM   3774  C   LEU A 527      18.438 -13.062 -29.859  1.00 93.44           C  
ATOM   3775  CB  LEU A 527      16.281 -12.055 -30.641  1.00 93.44           C  
ATOM   3776  O   LEU A 527      19.109 -12.625 -28.922  1.00 93.44           O  
ATOM   3777  CG  LEU A 527      15.812 -11.555 -29.266  1.00 93.44           C  
ATOM   3778  CD1 LEU A 527      16.328 -10.141 -29.016  1.00 93.44           C  
ATOM   3779  CD2 LEU A 527      14.289 -11.586 -29.188  1.00 93.44           C  
ATOM   3780  N   MET A 528      18.281 -14.414 -30.109  1.00 92.25           N  
ATOM   3781  CA  MET A 528      18.812 -15.406 -29.188  1.00 92.25           C  
ATOM   3782  C   MET A 528      20.344 -15.438 -29.250  1.00 92.25           C  
ATOM   3783  CB  MET A 528      18.250 -16.797 -29.484  1.00 92.25           C  
ATOM   3784  O   MET A 528      21.000 -15.828 -28.297  1.00 92.25           O  
ATOM   3785  CG  MET A 528      16.781 -16.938 -29.125  1.00 92.25           C  
ATOM   3786  SD  MET A 528      16.453 -16.562 -27.359  1.00 92.25           S  
ATOM   3787  CE  MET A 528      17.234 -17.984 -26.562  1.00 92.25           C  
ATOM   3788  N   GLU A 529      20.828 -14.977 -30.406  1.00 92.69           N  
ATOM   3789  CA  GLU A 529      22.281 -14.922 -30.594  1.00 92.69           C  
ATOM   3790  C   GLU A 529      22.875 -13.648 -29.984  1.00 92.69           C  
ATOM   3791  CB  GLU A 529      22.641 -15.016 -32.062  1.00 92.69           C  
ATOM   3792  O   GLU A 529      24.094 -13.516 -29.875  1.00 92.69           O  
ATOM   3793  CG  GLU A 529      22.312 -16.375 -32.688  1.00 92.69           C  
ATOM   3794  CD  GLU A 529      20.844 -16.547 -33.062  1.00 92.69           C  
ATOM   3795  OE1 GLU A 529      20.422 -17.688 -33.344  1.00 92.69           O  
ATOM   3796  OE2 GLU A 529      20.125 -15.523 -33.031  1.00 92.69           O  
ATOM   3797  N   GLY A 530      22.000 -12.672 -29.609  1.00 88.94           N  
ATOM   3798  CA  GLY A 530      22.422 -11.430 -28.984  1.00 88.94           C  
ATOM   3799  C   GLY A 530      22.859 -10.383 -30.000  1.00 88.94           C  
ATOM   3800  O   GLY A 530      23.594  -9.453 -29.656  1.00 88.94           O  
ATOM   3801  N   THR A 531      22.453 -10.570 -31.297  1.00 91.50           N  
ATOM   3802  CA  THR A 531      22.875  -9.656 -32.344  1.00 91.50           C  
ATOM   3803  C   THR A 531      21.734  -8.742 -32.750  1.00 91.50           C  
ATOM   3804  CB  THR A 531      23.406 -10.422 -33.594  1.00 91.50           C  
ATOM   3805  O   THR A 531      21.891  -7.918 -33.656  1.00 91.50           O  
ATOM   3806  CG2 THR A 531      24.656 -11.211 -33.250  1.00 91.50           C  
ATOM   3807  OG1 THR A 531      22.391 -11.328 -34.031  1.00 91.50           O  
ATOM   3808  N   ALA A 532      20.578  -8.945 -32.125  1.00 93.38           N  
ATOM   3809  CA  ALA A 532      19.406  -8.109 -32.375  1.00 93.38           C  
ATOM   3810  C   ALA A 532      18.812  -7.590 -31.078  1.00 93.38           C  
ATOM   3811  CB  ALA A 532      18.359  -8.891 -33.188  1.00 93.38           C  
ATOM   3812  O   ALA A 532      19.062  -8.156 -30.016  1.00 93.38           O  
ATOM   3813  N   GLU A 533      18.031  -6.500 -31.188  1.00 91.62           N  
ATOM   3814  CA  GLU A 533      17.406  -5.906 -30.016  1.00 91.62           C  
ATOM   3815  C   GLU A 533      15.953  -6.352 -29.875  1.00 91.62           C  
ATOM   3816  CB  GLU A 533      17.484  -4.379 -30.078  1.00 91.62           C  
ATOM   3817  O   GLU A 533      15.203  -6.359 -30.859  1.00 91.62           O  
ATOM   3818  CG  GLU A 533      18.891  -3.832 -29.969  1.00 91.62           C  
ATOM   3819  CD  GLU A 533      19.406  -3.768 -28.531  1.00 91.62           C  
ATOM   3820  OE1 GLU A 533      20.625  -3.635 -28.328  1.00 91.62           O  
ATOM   3821  OE2 GLU A 533      18.562  -3.852 -27.609  1.00 91.62           O  
ATOM   3822  N   PRO A 534      15.578  -6.680 -28.641  1.00 94.25           N  
ATOM   3823  CA  PRO A 534      14.180  -7.059 -28.422  1.00 94.25           C  
ATOM   3824  C   PRO A 534      13.227  -5.867 -28.500  1.00 94.25           C  
ATOM   3825  CB  PRO A 534      14.195  -7.652 -27.016  1.00 94.25           C  
ATOM   3826  O   PRO A 534      13.648  -4.723 -28.328  1.00 94.25           O  
ATOM   3827  CG  PRO A 534      15.320  -6.953 -26.312  1.00 94.25           C  
ATOM   3828  CD  PRO A 534      16.391  -6.660 -27.328  1.00 94.25           C  
ATOM   3829  N   ASP A 535      11.945  -6.090 -28.891  1.00 95.19           N  
ATOM   3830  CA  ASP A 535      10.883  -5.094 -28.859  1.00 95.19           C  
ATOM   3831  C   ASP A 535      10.219  -5.051 -27.484  1.00 95.19           C  
ATOM   3832  CB  ASP A 535       9.836  -5.387 -29.938  1.00 95.19           C  
ATOM   3833  O   ASP A 535       9.117  -5.574 -27.297  1.00 95.19           O  
ATOM   3834  CG  ASP A 535       8.812  -4.273 -30.078  1.00 95.19           C  
ATOM   3835  OD1 ASP A 535       8.898  -3.264 -29.344  1.00 95.19           O  
ATOM   3836  OD2 ASP A 535       7.914  -4.410 -30.938  1.00 95.19           O  
ATOM   3837  N   SER A 536      10.867  -4.395 -26.469  1.00 94.19           N  
ATOM   3838  CA  SER A 536      10.414  -4.344 -25.078  1.00 94.19           C  
ATOM   3839  C   SER A 536       9.180  -3.469 -24.922  1.00 94.19           C  
ATOM   3840  CB  SER A 536      11.531  -3.824 -24.172  1.00 94.19           C  
ATOM   3841  O   SER A 536       8.383  -3.662 -24.000  1.00 94.19           O  
ATOM   3842  OG  SER A 536      12.648  -4.699 -24.188  1.00 94.19           O  
ATOM   3843  N   GLU A 537       9.000  -2.549 -25.828  1.00 95.25           N  
ATOM   3844  CA  GLU A 537       7.852  -1.643 -25.812  1.00 95.25           C  
ATOM   3845  C   GLU A 537       6.543  -2.406 -25.984  1.00 95.25           C  
ATOM   3846  CB  GLU A 537       7.992  -0.584 -26.906  1.00 95.25           C  
ATOM   3847  O   GLU A 537       5.535  -2.062 -25.359  1.00 95.25           O  
ATOM   3848  CG  GLU A 537       6.988   0.556 -26.797  1.00 95.25           C  
ATOM   3849  CD  GLU A 537       7.230   1.671 -27.797  1.00 95.25           C  
ATOM   3850  OE1 GLU A 537       6.500   2.688 -27.766  1.00 95.25           O  
ATOM   3851  OE2 GLU A 537       8.156   1.527 -28.625  1.00 95.25           O  
ATOM   3852  N   LYS A 538       6.598  -3.354 -26.875  1.00 96.25           N  
ATOM   3853  CA  LYS A 538       5.402  -4.164 -27.094  1.00 96.25           C  
ATOM   3854  C   LYS A 538       5.004  -4.906 -25.812  1.00 96.25           C  
ATOM   3855  CB  LYS A 538       5.625  -5.156 -28.234  1.00 96.25           C  
ATOM   3856  O   LYS A 538       3.818  -5.023 -25.500  1.00 96.25           O  
ATOM   3857  CG  LYS A 538       4.383  -5.938 -28.625  1.00 96.25           C  
ATOM   3858  CD  LYS A 538       3.320  -5.027 -29.219  1.00 96.25           C  
ATOM   3859  CE  LYS A 538       2.092  -5.816 -29.656  1.00 96.25           C  
ATOM   3860  NZ  LYS A 538       1.030  -4.922 -30.219  1.00 96.25           N  
ATOM   3861  N   CYS A 539       6.000  -5.434 -25.078  1.00 96.38           N  
ATOM   3862  CA  CYS A 539       5.719  -6.121 -23.828  1.00 96.38           C  
ATOM   3863  C   CYS A 539       5.109  -5.164 -22.797  1.00 96.38           C  
ATOM   3864  CB  CYS A 539       6.992  -6.738 -23.250  1.00 96.38           C  
ATOM   3865  O   CYS A 539       4.172  -5.523 -22.094  1.00 96.38           O  
ATOM   3866  SG  CYS A 539       7.605  -8.148 -24.203  1.00 96.38           S  
ATOM   3867  N   VAL A 540       5.629  -3.926 -22.703  1.00 96.75           N  
ATOM   3868  CA  VAL A 540       5.105  -2.910 -21.797  1.00 96.75           C  
ATOM   3869  C   VAL A 540       3.662  -2.580 -22.172  1.00 96.75           C  
ATOM   3870  CB  VAL A 540       5.969  -1.628 -21.828  1.00 96.75           C  
ATOM   3871  O   VAL A 540       2.797  -2.471 -21.297  1.00 96.75           O  
ATOM   3872  CG1 VAL A 540       5.297  -0.510 -21.031  1.00 96.75           C  
ATOM   3873  CG2 VAL A 540       7.363  -1.915 -21.266  1.00 96.75           C  
ATOM   3874  N   GLU A 541       3.400  -2.439 -23.453  1.00 96.06           N  
ATOM   3875  CA  GLU A 541       2.061  -2.139 -23.938  1.00 96.06           C  
ATOM   3876  C   GLU A 541       1.074  -3.242 -23.562  1.00 96.06           C  
ATOM   3877  CB  GLU A 541       2.076  -1.940 -25.453  1.00 96.06           C  
ATOM   3878  O   GLU A 541      -0.033  -2.961 -23.109  1.00 96.06           O  
ATOM   3879  CG  GLU A 541       0.725  -1.553 -26.047  1.00 96.06           C  
ATOM   3880  CD  GLU A 541       0.734  -1.449 -27.562  1.00 96.06           C  
ATOM   3881  OE1 GLU A 541      -0.353  -1.312 -28.172  1.00 96.06           O  
ATOM   3882  OE2 GLU A 541       1.837  -1.508 -28.156  1.00 96.06           O  
ATOM   3883  N   ILE A 542       1.430  -4.492 -23.719  1.00 95.62           N  
ATOM   3884  CA  ILE A 542       0.582  -5.637 -23.406  1.00 95.62           C  
ATOM   3885  C   ILE A 542       0.250  -5.641 -21.922  1.00 95.62           C  
ATOM   3886  CB  ILE A 542       1.257  -6.969 -23.812  1.00 95.62           C  
ATOM   3887  O   ILE A 542      -0.911  -5.805 -21.531  1.00 95.62           O  
ATOM   3888  CG1 ILE A 542       1.302  -7.105 -25.344  1.00 95.62           C  
ATOM   3889  CG2 ILE A 542       0.530  -8.156 -23.172  1.00 95.62           C  
ATOM   3890  CD1 ILE A 542       2.117  -8.297 -25.828  1.00 95.62           C  
ATOM   3891  N   ALA A 543       1.259  -5.469 -21.125  1.00 95.81           N  
ATOM   3892  CA  ALA A 543       1.056  -5.496 -19.688  1.00 95.81           C  
ATOM   3893  C   ALA A 543       0.180  -4.332 -19.234  1.00 95.81           C  
ATOM   3894  CB  ALA A 543       2.396  -5.461 -18.953  1.00 95.81           C  
ATOM   3895  O   ALA A 543      -0.699  -4.500 -18.375  1.00 95.81           O  
ATOM   3896  N   THR A 544       0.391  -3.150 -19.812  1.00 95.75           N  
ATOM   3897  CA  THR A 544      -0.354  -1.948 -19.453  1.00 95.75           C  
ATOM   3898  C   THR A 544      -1.830  -2.100 -19.812  1.00 95.75           C  
ATOM   3899  CB  THR A 544       0.220  -0.704 -20.156  1.00 95.75           C  
ATOM   3900  O   THR A 544      -2.703  -1.860 -18.969  1.00 95.75           O  
ATOM   3901  CG2 THR A 544      -0.580   0.545 -19.797  1.00 95.75           C  
ATOM   3902  OG1 THR A 544       1.581  -0.518 -19.750  1.00 95.75           O  
ATOM   3903  N   LYS A 545      -2.113  -2.508 -20.984  1.00 94.31           N  
ATOM   3904  CA  LYS A 545      -3.492  -2.639 -21.453  1.00 94.31           C  
ATOM   3905  C   LYS A 545      -4.242  -3.695 -20.641  1.00 94.31           C  
ATOM   3906  CB  LYS A 545      -3.529  -2.988 -22.938  1.00 94.31           C  
ATOM   3907  O   LYS A 545      -5.375  -3.467 -20.219  1.00 94.31           O  
ATOM   3908  CG  LYS A 545      -3.221  -1.815 -23.859  1.00 94.31           C  
ATOM   3909  CD  LYS A 545      -3.412  -2.188 -25.328  1.00 94.31           C  
ATOM   3910  CE  LYS A 545      -3.098  -1.016 -26.250  1.00 94.31           C  
ATOM   3911  NZ  LYS A 545      -3.252  -1.386 -27.688  1.00 94.31           N  
ATOM   3912  N   ALA A 546      -3.584  -4.785 -20.438  1.00 94.06           N  
ATOM   3913  CA  ALA A 546      -4.199  -5.875 -19.688  1.00 94.06           C  
ATOM   3914  C   ALA A 546      -4.453  -5.477 -18.234  1.00 94.06           C  
ATOM   3915  CB  ALA A 546      -3.322  -7.125 -19.750  1.00 94.06           C  
ATOM   3916  O   ALA A 546      -5.527  -5.742 -17.688  1.00 94.06           O  
ATOM   3917  N   ALA A 547      -3.502  -4.812 -17.625  1.00 94.44           N  
ATOM   3918  CA  ALA A 547      -3.582  -4.430 -16.219  1.00 94.44           C  
ATOM   3919  C   ALA A 547      -4.758  -3.488 -15.977  1.00 94.44           C  
ATOM   3920  CB  ALA A 547      -2.277  -3.771 -15.773  1.00 94.44           C  
ATOM   3921  O   ALA A 547      -5.539  -3.691 -15.039  1.00 94.44           O  
ATOM   3922  N   LEU A 548      -4.965  -2.539 -16.828  1.00 91.38           N  
ATOM   3923  CA  LEU A 548      -5.977  -1.512 -16.609  1.00 91.38           C  
ATOM   3924  C   LEU A 548      -7.367  -2.035 -16.969  1.00 91.38           C  
ATOM   3925  CB  LEU A 548      -5.664  -0.264 -17.438  1.00 91.38           C  
ATOM   3926  O   LEU A 548      -8.336  -1.734 -16.266  1.00 91.38           O  
ATOM   3927  CG  LEU A 548      -4.387   0.495 -17.078  1.00 91.38           C  
ATOM   3928  CD1 LEU A 548      -4.168   1.662 -18.031  1.00 91.38           C  
ATOM   3929  CD2 LEU A 548      -4.457   0.985 -15.633  1.00 91.38           C  
ATOM   3930  N   LYS A 549      -7.457  -2.850 -17.938  1.00 92.88           N  
ATOM   3931  CA  LYS A 549      -8.750  -3.416 -18.328  1.00 92.88           C  
ATOM   3932  C   LYS A 549      -9.258  -4.383 -17.266  1.00 92.88           C  
ATOM   3933  CB  LYS A 549      -8.641  -4.125 -19.672  1.00 92.88           C  
ATOM   3934  O   LYS A 549     -10.438  -4.340 -16.891  1.00 92.88           O  
ATOM   3935  CG  LYS A 549      -9.977  -4.598 -20.234  1.00 92.88           C  
ATOM   3936  CD  LYS A 549      -9.805  -5.250 -21.594  1.00 92.88           C  
ATOM   3937  CE  LYS A 549     -11.133  -5.789 -22.125  1.00 92.88           C  
ATOM   3938  NZ  LYS A 549     -10.969  -6.430 -23.469  1.00 92.88           N  
ATOM   3939  N   LYS A 550      -8.398  -5.172 -16.781  1.00 94.06           N  
ATOM   3940  CA  LYS A 550      -8.773  -6.250 -15.875  1.00 94.06           C  
ATOM   3941  C   LYS A 550      -8.984  -5.719 -14.461  1.00 94.06           C  
ATOM   3942  CB  LYS A 550      -7.707  -7.348 -15.867  1.00 94.06           C  
ATOM   3943  O   LYS A 550      -9.578  -6.395 -13.617  1.00 94.06           O  
ATOM   3944  CG  LYS A 550      -7.629  -8.133 -17.172  1.00 94.06           C  
ATOM   3945  CD  LYS A 550      -6.652  -9.297 -17.062  1.00 94.06           C  
ATOM   3946  CE  LYS A 550      -6.652 -10.156 -18.312  1.00 94.06           C  
ATOM   3947  NZ  LYS A 550      -5.914 -11.438 -18.109  1.00 94.06           N  
ATOM   3948  N   MET A 551      -8.531  -4.547 -14.141  1.00 91.88           N  
ATOM   3949  CA  MET A 551      -8.664  -3.938 -12.820  1.00 91.88           C  
ATOM   3950  C   MET A 551     -10.039  -3.309 -12.641  1.00 91.88           C  
ATOM   3951  CB  MET A 551      -7.574  -2.881 -12.609  1.00 91.88           C  
ATOM   3952  O   MET A 551     -10.461  -3.033 -11.516  1.00 91.88           O  
ATOM   3953  CG  MET A 551      -7.699  -2.125 -11.297  1.00 91.88           C  
ATOM   3954  SD  MET A 551      -6.734  -0.566 -11.289  1.00 91.88           S  
ATOM   3955  CE  MET A 551      -7.719   0.427 -12.445  1.00 91.88           C  
ATOM   3956  N   MET A 552     -10.828  -3.012 -13.711  1.00 91.56           N  
ATOM   3957  CA  MET A 552     -12.102  -2.295 -13.688  1.00 91.56           C  
ATOM   3958  C   MET A 552     -13.125  -3.049 -12.844  1.00 91.56           C  
ATOM   3959  CB  MET A 552     -12.633  -2.084 -15.102  1.00 91.56           C  
ATOM   3960  O   MET A 552     -13.805  -2.453 -12.008  1.00 91.56           O  
ATOM   3961  CG  MET A 552     -11.836  -1.074 -15.914  1.00 91.56           C  
ATOM   3962  SD  MET A 552     -11.906   0.614 -15.195  1.00 91.56           S  
ATOM   3963  CE  MET A 552     -13.664   0.989 -15.438  1.00 91.56           C  
ATOM   3964  N   LEU A 553     -13.180  -4.348 -13.008  1.00 94.06           N  
ATOM   3965  CA  LEU A 553     -14.195  -5.129 -12.320  1.00 94.06           C  
ATOM   3966  C   LEU A 553     -13.953  -5.129 -10.812  1.00 94.06           C  
ATOM   3967  CB  LEU A 553     -14.211  -6.566 -12.844  1.00 94.06           C  
ATOM   3968  O   LEU A 553     -14.867  -4.863 -10.031  1.00 94.06           O  
ATOM   3969  CG  LEU A 553     -15.297  -7.484 -12.281  1.00 94.06           C  
ATOM   3970  CD1 LEU A 553     -16.672  -6.863 -12.484  1.00 94.06           C  
ATOM   3971  CD2 LEU A 553     -15.227  -8.859 -12.922  1.00 94.06           C  
ATOM   3972  N   PRO A 554     -12.719  -5.457 -10.367  1.00 94.25           N  
ATOM   3973  CA  PRO A 554     -12.477  -5.363  -8.930  1.00 94.25           C  
ATOM   3974  C   PRO A 554     -12.758  -3.967  -8.367  1.00 94.25           C  
ATOM   3975  CB  PRO A 554     -11.000  -5.719  -8.789  1.00 94.25           C  
ATOM   3976  O   PRO A 554     -13.273  -3.832  -7.258  1.00 94.25           O  
ATOM   3977  CG  PRO A 554     -10.703  -6.570  -9.984  1.00 94.25           C  
ATOM   3978  CD  PRO A 554     -11.531  -6.086 -11.133  1.00 94.25           C  
ATOM   3979  N   GLY A 555     -12.453  -2.959  -9.156  1.00 93.69           N  
ATOM   3980  CA  GLY A 555     -12.734  -1.587  -8.766  1.00 93.69           C  
ATOM   3981  C   GLY A 555     -14.219  -1.308  -8.594  1.00 93.69           C  
ATOM   3982  O   GLY A 555     -14.633  -0.712  -7.598  1.00 93.69           O  
ATOM   3983  N   VAL A 556     -15.016  -1.740  -9.477  1.00 94.75           N  
ATOM   3984  CA  VAL A 556     -16.453  -1.543  -9.438  1.00 94.75           C  
ATOM   3985  C   VAL A 556     -17.047  -2.271  -8.234  1.00 94.75           C  
ATOM   3986  CB  VAL A 556     -17.125  -2.033 -10.742  1.00 94.75           C  
ATOM   3987  O   VAL A 556     -17.891  -1.719  -7.516  1.00 94.75           O  
ATOM   3988  CG1 VAL A 556     -18.656  -2.025 -10.602  1.00 94.75           C  
ATOM   3989  CG2 VAL A 556     -16.703  -1.169 -11.922  1.00 94.75           C  
ATOM   3990  N   ILE A 557     -16.578  -3.486  -7.992  1.00 96.69           N  
ATOM   3991  CA  ILE A 557     -17.062  -4.281  -6.867  1.00 96.69           C  
ATOM   3992  C   ILE A 557     -16.734  -3.568  -5.555  1.00 96.69           C  
ATOM   3993  CB  ILE A 557     -16.438  -5.699  -6.871  1.00 96.69           C  
ATOM   3994  O   ILE A 557     -17.609  -3.432  -4.691  1.00 96.69           O  
ATOM   3995  CG1 ILE A 557     -16.969  -6.508  -8.055  1.00 96.69           C  
ATOM   3996  CG2 ILE A 557     -16.719  -6.414  -5.547  1.00 96.69           C  
ATOM   3997  CD1 ILE A 557     -16.281  -7.852  -8.250  1.00 96.69           C  
ATOM   3998  N   ALA A 558     -15.547  -3.068  -5.434  1.00 96.25           N  
ATOM   3999  CA  ALA A 558     -15.086  -2.439  -4.199  1.00 96.25           C  
ATOM   4000  C   ALA A 558     -15.898  -1.190  -3.879  1.00 96.25           C  
ATOM   4001  CB  ALA A 558     -13.602  -2.090  -4.301  1.00 96.25           C  
ATOM   4002  O   ALA A 558     -16.281  -0.968  -2.727  1.00 96.25           O  
ATOM   4003  N   VAL A 559     -16.297  -0.386  -4.875  1.00 96.31           N  
ATOM   4004  CA  VAL A 559     -16.953   0.903  -4.680  1.00 96.31           C  
ATOM   4005  C   VAL A 559     -18.469   0.712  -4.613  1.00 96.31           C  
ATOM   4006  CB  VAL A 559     -16.594   1.901  -5.801  1.00 96.31           C  
ATOM   4007  O   VAL A 559     -19.156   1.390  -3.846  1.00 96.31           O  
ATOM   4008  CG1 VAL A 559     -17.438   3.166  -5.695  1.00 96.31           C  
ATOM   4009  CG2 VAL A 559     -15.102   2.248  -5.742  1.00 96.31           C  
ATOM   4010  N   SER A 560     -18.953  -0.262  -5.312  1.00 96.50           N  
ATOM   4011  CA  SER A 560     -20.406  -0.363  -5.488  1.00 96.50           C  
ATOM   4012  C   SER A 560     -21.031  -1.207  -4.387  1.00 96.50           C  
ATOM   4013  CB  SER A 560     -20.734  -0.960  -6.855  1.00 96.50           C  
ATOM   4014  O   SER A 560     -22.188  -0.993  -4.016  1.00 96.50           O  
ATOM   4015  OG  SER A 560     -20.266  -2.293  -6.953  1.00 96.50           O  
ATOM   4016  N   MET A 561     -20.312  -2.191  -3.730  1.00 97.81           N  
ATOM   4017  CA  MET A 561     -20.891  -3.162  -2.803  1.00 97.81           C  
ATOM   4018  C   MET A 561     -21.422  -2.471  -1.549  1.00 97.81           C  
ATOM   4019  CB  MET A 561     -19.859  -4.223  -2.424  1.00 97.81           C  
ATOM   4020  O   MET A 561     -22.500  -2.789  -1.067  1.00 97.81           O  
ATOM   4021  CG  MET A 561     -19.656  -5.289  -3.488  1.00 97.81           C  
ATOM   4022  SD  MET A 561     -21.219  -6.152  -3.930  1.00 97.81           S  
ATOM   4023  CE  MET A 561     -21.469  -5.504  -5.605  1.00 97.81           C  
ATOM   4024  N   PRO A 562     -20.625  -1.501  -1.009  1.00 97.94           N  
ATOM   4025  CA  PRO A 562     -21.188  -0.805   0.153  1.00 97.94           C  
ATOM   4026  C   PRO A 562     -22.531  -0.132  -0.150  1.00 97.94           C  
ATOM   4027  CB  PRO A 562     -20.109   0.235   0.490  1.00 97.94           C  
ATOM   4028  O   PRO A 562     -23.453  -0.186   0.668  1.00 97.94           O  
ATOM   4029  CG  PRO A 562     -18.828  -0.369   0.013  1.00 97.94           C  
ATOM   4030  CD  PRO A 562     -19.109  -1.111  -1.265  1.00 97.94           C  
ATOM   4031  N   ALA A 563     -22.672   0.470  -1.336  1.00 96.88           N  
ATOM   4032  CA  ALA A 563     -23.922   1.131  -1.733  1.00 96.88           C  
ATOM   4033  C   ALA A 563     -25.031   0.117  -1.941  1.00 96.88           C  
ATOM   4034  CB  ALA A 563     -23.703   1.948  -3.004  1.00 96.88           C  
ATOM   4035  O   ALA A 563     -26.172   0.331  -1.496  1.00 96.88           O  
ATOM   4036  N   ILE A 564     -24.688  -0.996  -2.598  1.00 97.50           N  
ATOM   4037  CA  ILE A 564     -25.688  -2.029  -2.889  1.00 97.50           C  
ATOM   4038  C   ILE A 564     -26.219  -2.619  -1.584  1.00 97.50           C  
ATOM   4039  CB  ILE A 564     -25.094  -3.143  -3.779  1.00 97.50           C  
ATOM   4040  O   ILE A 564     -27.422  -2.709  -1.383  1.00 97.50           O  
ATOM   4041  CG1 ILE A 564     -24.797  -2.605  -5.188  1.00 97.50           C  
ATOM   4042  CG2 ILE A 564     -26.031  -4.348  -3.838  1.00 97.50           C  
ATOM   4043  CD1 ILE A 564     -24.047  -3.580  -6.078  1.00 97.50           C  
ATOM   4044  N   VAL A 565     -25.344  -2.941  -0.677  1.00 98.06           N  
ATOM   4045  CA  VAL A 565     -25.750  -3.584   0.570  1.00 98.06           C  
ATOM   4046  C   VAL A 565     -26.375  -2.553   1.502  1.00 98.06           C  
ATOM   4047  CB  VAL A 565     -24.547  -4.270   1.266  1.00 98.06           C  
ATOM   4048  O   VAL A 565     -27.406  -2.818   2.123  1.00 98.06           O  
ATOM   4049  CG1 VAL A 565     -24.953  -4.777   2.650  1.00 98.06           C  
ATOM   4050  CG2 VAL A 565     -24.016  -5.418   0.407  1.00 98.06           C  
ATOM   4051  N   GLY A 566     -25.766  -1.365   1.566  1.00 97.19           N  
ATOM   4052  CA  GLY A 566     -26.250  -0.323   2.453  1.00 97.19           C  
ATOM   4053  C   GLY A 566     -27.656   0.142   2.105  1.00 97.19           C  
ATOM   4054  O   GLY A 566     -28.531   0.181   2.971  1.00 97.19           O  
ATOM   4055  N   PHE A 567     -27.922   0.454   0.827  1.00 96.31           N  
ATOM   4056  CA  PHE A 567     -29.219   0.953   0.388  1.00 96.31           C  
ATOM   4057  C   PHE A 567     -30.203  -0.195   0.188  1.00 96.31           C  
ATOM   4058  CB  PHE A 567     -29.078   1.755  -0.909  1.00 96.31           C  
ATOM   4059  O   PHE A 567     -31.406  -0.008   0.302  1.00 96.31           O  
ATOM   4060  CG  PHE A 567     -28.344   3.062  -0.738  1.00 96.31           C  
ATOM   4061  CD1 PHE A 567     -28.828   4.027   0.139  1.00 96.31           C  
ATOM   4062  CD2 PHE A 567     -27.188   3.326  -1.455  1.00 96.31           C  
ATOM   4063  CE1 PHE A 567     -28.156   5.242   0.299  1.00 96.31           C  
ATOM   4064  CE2 PHE A 567     -26.516   4.535  -1.301  1.00 96.31           C  
ATOM   4065  CZ  PHE A 567     -27.000   5.492  -0.424  1.00 96.31           C  
ATOM   4066  N   GLY A 568     -29.734  -1.405  -0.055  1.00 96.88           N  
ATOM   4067  CA  GLY A 568     -30.578  -2.561  -0.304  1.00 96.88           C  
ATOM   4068  C   GLY A 568     -31.016  -3.266   0.966  1.00 96.88           C  
ATOM   4069  O   GLY A 568     -32.188  -3.572   1.138  1.00 96.88           O  
ATOM   4070  N   LEU A 569     -30.078  -3.496   1.907  1.00 96.56           N  
ATOM   4071  CA  LEU A 569     -30.375  -4.348   3.051  1.00 96.56           C  
ATOM   4072  C   LEU A 569     -30.344  -3.551   4.352  1.00 96.56           C  
ATOM   4073  CB  LEU A 569     -29.391  -5.520   3.127  1.00 96.56           C  
ATOM   4074  O   LEU A 569     -30.781  -4.039   5.395  1.00 96.56           O  
ATOM   4075  CG  LEU A 569     -29.438  -6.520   1.970  1.00 96.56           C  
ATOM   4076  CD1 LEU A 569     -28.375  -7.598   2.158  1.00 96.56           C  
ATOM   4077  CD2 LEU A 569     -30.828  -7.145   1.855  1.00 96.56           C  
ATOM   4078  N   GLY A 570     -29.734  -2.352   4.277  1.00 95.69           N  
ATOM   4079  CA  GLY A 570     -29.719  -1.500   5.457  1.00 95.69           C  
ATOM   4080  C   GLY A 570     -28.344  -1.359   6.074  1.00 95.69           C  
ATOM   4081  O   GLY A 570     -27.406  -2.080   5.699  1.00 95.69           O  
ATOM   4082  N   ALA A 571     -28.250  -0.438   7.074  1.00 96.38           N  
ATOM   4083  CA  ALA A 571     -26.984  -0.066   7.707  1.00 96.38           C  
ATOM   4084  C   ALA A 571     -26.422  -1.219   8.539  1.00 96.38           C  
ATOM   4085  CB  ALA A 571     -27.172   1.172   8.578  1.00 96.38           C  
ATOM   4086  O   ALA A 571     -25.203  -1.406   8.609  1.00 96.38           O  
ATOM   4087  N   GLN A 572     -27.297  -2.039   9.125  1.00 96.62           N  
ATOM   4088  CA  GLN A 572     -26.859  -3.168   9.945  1.00 96.62           C  
ATOM   4089  C   GLN A 572     -26.188  -4.238   9.086  1.00 96.62           C  
ATOM   4090  CB  GLN A 572     -28.047  -3.770  10.695  1.00 96.62           C  
ATOM   4091  O   GLN A 572     -25.141  -4.773   9.469  1.00 96.62           O  
ATOM   4092  CG  GLN A 572     -28.578  -2.891  11.820  1.00 96.62           C  
ATOM   4093  CD  GLN A 572     -30.031  -3.160  12.148  1.00 96.62           C  
ATOM   4094  NE2 GLN A 572     -30.422  -2.885  13.391  1.00 96.62           N  
ATOM   4095  OE1 GLN A 572     -30.797  -3.611  11.297  1.00 96.62           O  
ATOM   4096  N   ALA A 573     -26.859  -4.543   7.926  1.00 97.69           N  
ATOM   4097  CA  ALA A 573     -26.250  -5.504   7.008  1.00 97.69           C  
ATOM   4098  C   ALA A 573     -24.906  -5.012   6.496  1.00 97.69           C  
ATOM   4099  CB  ALA A 573     -27.188  -5.781   5.836  1.00 97.69           C  
ATOM   4100  O   ALA A 573     -23.953  -5.789   6.371  1.00 97.69           O  
ATOM   4101  N   LEU A 574     -24.828  -3.709   6.184  1.00 98.25           N  
ATOM   4102  CA  LEU A 574     -23.594  -3.096   5.723  1.00 98.25           C  
ATOM   4103  C   LEU A 574     -22.500  -3.221   6.781  1.00 98.25           C  
ATOM   4104  CB  LEU A 574     -23.812  -1.621   5.379  1.00 98.25           C  
ATOM   4105  O   LEU A 574     -21.359  -3.545   6.457  1.00 98.25           O  
ATOM   4106  CG  LEU A 574     -22.594  -0.844   4.891  1.00 98.25           C  
ATOM   4107  CD1 LEU A 574     -21.969  -1.547   3.693  1.00 98.25           C  
ATOM   4108  CD2 LEU A 574     -22.984   0.589   4.535  1.00 98.25           C  
ATOM   4109  N   GLY A 575     -22.906  -2.938   8.078  1.00 97.94           N  
ATOM   4110  CA  GLY A 575     -21.969  -3.146   9.164  1.00 97.94           C  
ATOM   4111  C   GLY A 575     -21.453  -4.574   9.250  1.00 97.94           C  
ATOM   4112  O   GLY A 575     -20.266  -4.805   9.445  1.00 97.94           O  
ATOM   4113  N   GLY A 576     -22.375  -5.586   9.078  1.00 98.25           N  
ATOM   4114  CA  GLY A 576     -21.984  -6.984   9.039  1.00 98.25           C  
ATOM   4115  C   GLY A 576     -21.078  -7.312   7.871  1.00 98.25           C  
ATOM   4116  O   GLY A 576     -20.094  -8.047   8.031  1.00 98.25           O  
ATOM   4117  N   MET A 577     -21.328  -6.766   6.652  1.00 98.62           N  
ATOM   4118  CA  MET A 577     -20.500  -6.969   5.473  1.00 98.62           C  
ATOM   4119  C   MET A 577     -19.078  -6.465   5.715  1.00 98.62           C  
ATOM   4120  CB  MET A 577     -21.109  -6.266   4.254  1.00 98.62           C  
ATOM   4121  O   MET A 577     -18.109  -7.133   5.352  1.00 98.62           O  
ATOM   4122  CG  MET A 577     -20.281  -6.418   2.986  1.00 98.62           C  
ATOM   4123  SD  MET A 577     -20.859  -5.316   1.637  1.00 98.62           S  
ATOM   4124  CE  MET A 577     -20.000  -3.783   2.088  1.00 98.62           C  
ATOM   4125  N   LEU A 578     -18.938  -5.285   6.332  1.00 98.50           N  
ATOM   4126  CA  LEU A 578     -17.641  -4.707   6.629  1.00 98.50           C  
ATOM   4127  C   LEU A 578     -16.859  -5.586   7.602  1.00 98.50           C  
ATOM   4128  CB  LEU A 578     -17.797  -3.299   7.211  1.00 98.50           C  
ATOM   4129  O   LEU A 578     -15.656  -5.793   7.430  1.00 98.50           O  
ATOM   4130  CG  LEU A 578     -18.344  -2.230   6.262  1.00 98.50           C  
ATOM   4131  CD1 LEU A 578     -18.578  -0.922   7.012  1.00 98.50           C  
ATOM   4132  CD2 LEU A 578     -17.406  -2.023   5.086  1.00 98.50           C  
ATOM   4133  N   ALA A 579     -17.594  -6.105   8.656  1.00 98.06           N  
ATOM   4134  CA  ALA A 579     -16.938  -6.988   9.617  1.00 98.06           C  
ATOM   4135  C   ALA A 579     -16.469  -8.273   8.938  1.00 98.06           C  
ATOM   4136  CB  ALA A 579     -17.891  -7.316  10.766  1.00 98.06           C  
ATOM   4137  O   ALA A 579     -15.312  -8.688   9.125  1.00 98.06           O  
ATOM   4138  N   GLY A 580     -17.359  -8.953   8.203  1.00 98.19           N  
ATOM   4139  CA  GLY A 580     -16.969 -10.141   7.457  1.00 98.19           C  
ATOM   4140  C   GLY A 580     -15.875  -9.867   6.441  1.00 98.19           C  
ATOM   4141  O   GLY A 580     -14.922 -10.641   6.324  1.00 98.19           O  
ATOM   4142  N   GLY A 581     -15.984  -8.742   5.742  1.00 98.44           N  
ATOM   4143  CA  GLY A 581     -14.969  -8.328   4.781  1.00 98.44           C  
ATOM   4144  C   GLY A 581     -13.617  -8.078   5.414  1.00 98.44           C  
ATOM   4145  O   GLY A 581     -12.586  -8.492   4.875  1.00 98.44           O  
ATOM   4146  N   LEU A 582     -13.578  -7.371   6.574  1.00 98.31           N  
ATOM   4147  CA  LEU A 582     -12.344  -7.070   7.293  1.00 98.31           C  
ATOM   4148  C   LEU A 582     -11.602  -8.352   7.664  1.00 98.31           C  
ATOM   4149  CB  LEU A 582     -12.648  -6.262   8.555  1.00 98.31           C  
ATOM   4150  O   LEU A 582     -10.414  -8.492   7.371  1.00 98.31           O  
ATOM   4151  CG  LEU A 582     -11.469  -6.016   9.500  1.00 98.31           C  
ATOM   4152  CD1 LEU A 582     -10.422  -5.141   8.828  1.00 98.31           C  
ATOM   4153  CD2 LEU A 582     -11.953  -5.379  10.805  1.00 98.31           C  
ATOM   4154  N   LEU A 583     -12.320  -9.297   8.258  1.00 97.56           N  
ATOM   4155  CA  LEU A 583     -11.688 -10.539   8.688  1.00 97.56           C  
ATOM   4156  C   LEU A 583     -11.242 -11.367   7.492  1.00 97.56           C  
ATOM   4157  CB  LEU A 583     -12.656 -11.359   9.555  1.00 97.56           C  
ATOM   4158  O   LEU A 583     -10.156 -11.969   7.516  1.00 97.56           O  
ATOM   4159  CG  LEU A 583     -13.047 -10.742  10.898  1.00 97.56           C  
ATOM   4160  CD1 LEU A 583     -14.078 -11.617  11.602  1.00 97.56           C  
ATOM   4161  CD2 LEU A 583     -11.812 -10.555  11.773  1.00 97.56           C  
ATOM   4162  N   GLY A 584     -12.055 -11.414   6.438  1.00 98.19           N  
ATOM   4163  CA  GLY A 584     -11.680 -12.117   5.223  1.00 98.19           C  
ATOM   4164  C   GLY A 584     -10.477 -11.500   4.523  1.00 98.19           C  
ATOM   4165  O   GLY A 584      -9.562 -12.211   4.117  1.00 98.19           O  
ATOM   4166  N   CYS A 585     -10.461 -10.203   4.406  1.00 98.50           N  
ATOM   4167  CA  CYS A 585      -9.398  -9.492   3.707  1.00 98.50           C  
ATOM   4168  C   CYS A 585      -8.078  -9.609   4.461  1.00 98.50           C  
ATOM   4169  CB  CYS A 585      -9.758  -8.016   3.529  1.00 98.50           C  
ATOM   4170  O   CYS A 585      -7.043  -9.922   3.863  1.00 98.50           O  
ATOM   4171  SG  CYS A 585     -10.922  -7.715   2.182  1.00 98.50           S  
ATOM   4172  N   VAL A 586      -8.094  -9.414   5.785  1.00 98.00           N  
ATOM   4173  CA  VAL A 586      -6.875  -9.422   6.582  1.00 98.00           C  
ATOM   4174  C   VAL A 586      -6.254 -10.820   6.570  1.00 98.00           C  
ATOM   4175  CB  VAL A 586      -7.145  -8.969   8.039  1.00 98.00           C  
ATOM   4176  O   VAL A 586      -5.051 -10.969   6.359  1.00 98.00           O  
ATOM   4177  CG1 VAL A 586      -5.906  -9.188   8.906  1.00 98.00           C  
ATOM   4178  CG2 VAL A 586      -7.578  -7.508   8.070  1.00 98.00           C  
ATOM   4179  N   SER A 587      -7.062 -11.820   6.723  1.00 98.06           N  
ATOM   4180  CA  SER A 587      -6.578 -13.195   6.742  1.00 98.06           C  
ATOM   4181  C   SER A 587      -5.992 -13.594   5.395  1.00 98.06           C  
ATOM   4182  CB  SER A 587      -7.707 -14.156   7.117  1.00 98.06           C  
ATOM   4183  O   SER A 587      -4.898 -14.164   5.332  1.00 98.06           O  
ATOM   4184  OG  SER A 587      -8.211 -13.859   8.406  1.00 98.06           O  
ATOM   4185  N   LEU A 588      -6.703 -13.242   4.316  1.00 98.31           N  
ATOM   4186  CA  LEU A 588      -6.223 -13.586   2.982  1.00 98.31           C  
ATOM   4187  C   LEU A 588      -4.965 -12.797   2.639  1.00 98.31           C  
ATOM   4188  CB  LEU A 588      -7.309 -13.320   1.937  1.00 98.31           C  
ATOM   4189  O   LEU A 588      -4.035 -13.336   2.033  1.00 98.31           O  
ATOM   4190  CG  LEU A 588      -8.398 -14.383   1.811  1.00 98.31           C  
ATOM   4191  CD1 LEU A 588      -9.461 -13.938   0.809  1.00 98.31           C  
ATOM   4192  CD2 LEU A 588      -7.801 -15.727   1.400  1.00 98.31           C  
ATOM   4193  N   ALA A 589      -4.945 -11.547   3.061  1.00 98.06           N  
ATOM   4194  CA  ALA A 589      -3.781 -10.711   2.770  1.00 98.06           C  
ATOM   4195  C   ALA A 589      -2.523 -11.273   3.424  1.00 98.06           C  
ATOM   4196  CB  ALA A 589      -4.023  -9.281   3.236  1.00 98.06           C  
ATOM   4197  O   ALA A 589      -1.482 -11.406   2.775  1.00 98.06           O  
ATOM   4198  N   LEU A 590      -2.580 -11.664   4.711  1.00 97.94           N  
ATOM   4199  CA  LEU A 590      -1.451 -12.219   5.449  1.00 97.94           C  
ATOM   4200  C   LEU A 590      -1.023 -13.562   4.863  1.00 97.94           C  
ATOM   4201  CB  LEU A 590      -1.809 -12.391   6.930  1.00 97.94           C  
ATOM   4202  O   LEU A 590       0.167 -13.797   4.645  1.00 97.94           O  
ATOM   4203  CG  LEU A 590      -1.895 -11.109   7.758  1.00 97.94           C  
ATOM   4204  CD1 LEU A 590      -2.592 -11.375   9.086  1.00 97.94           C  
ATOM   4205  CD2 LEU A 590      -0.504 -10.523   7.984  1.00 97.94           C  
ATOM   4206  N   MET A 591      -2.027 -14.375   4.598  1.00 98.00           N  
ATOM   4207  CA  MET A 591      -1.733 -15.695   4.051  1.00 98.00           C  
ATOM   4208  C   MET A 591      -1.044 -15.586   2.695  1.00 98.00           C  
ATOM   4209  CB  MET A 591      -3.014 -16.516   3.916  1.00 98.00           C  
ATOM   4210  O   MET A 591       0.000 -16.203   2.471  1.00 98.00           O  
ATOM   4211  CG  MET A 591      -2.814 -17.859   3.215  1.00 98.00           C  
ATOM   4212  SD  MET A 591      -4.398 -18.625   2.707  1.00 98.00           S  
ATOM   4213  CE  MET A 591      -4.684 -17.781   1.132  1.00 98.00           C  
ATOM   4214  N   MET A 592      -1.617 -14.812   1.799  1.00 97.81           N  
ATOM   4215  CA  MET A 592      -1.124 -14.727   0.427  1.00 97.81           C  
ATOM   4216  C   MET A 592       0.223 -14.016   0.375  1.00 97.81           C  
ATOM   4217  CB  MET A 592      -2.133 -14.000  -0.466  1.00 97.81           C  
ATOM   4218  O   MET A 592       1.142 -14.461  -0.312  1.00 97.81           O  
ATOM   4219  CG  MET A 592      -3.408 -14.789  -0.714  1.00 97.81           C  
ATOM   4220  SD  MET A 592      -4.574 -13.914  -1.825  1.00 97.81           S  
ATOM   4221  CE  MET A 592      -5.707 -13.195  -0.600  1.00 97.81           C  
ATOM   4222  N   ALA A 593       0.371 -12.891   1.112  1.00 95.50           N  
ATOM   4223  CA  ALA A 593       1.612 -12.125   1.098  1.00 95.50           C  
ATOM   4224  C   ALA A 593       2.771 -12.945   1.655  1.00 95.50           C  
ATOM   4225  CB  ALA A 593       1.446 -10.828   1.893  1.00 95.50           C  
ATOM   4226  O   ALA A 593       3.857 -12.969   1.071  1.00 95.50           O  
ATOM   4227  N   ASN A 594       2.523 -13.703   2.729  1.00 97.00           N  
ATOM   4228  CA  ASN A 594       3.590 -14.453   3.385  1.00 97.00           C  
ATOM   4229  C   ASN A 594       3.916 -15.734   2.629  1.00 97.00           C  
ATOM   4230  CB  ASN A 594       3.213 -14.766   4.832  1.00 97.00           C  
ATOM   4231  O   ASN A 594       5.082 -16.125   2.527  1.00 97.00           O  
ATOM   4232  CG  ASN A 594       3.160 -13.531   5.707  1.00 97.00           C  
ATOM   4233  ND2 ASN A 594       2.545 -13.656   6.875  1.00 97.00           N  
ATOM   4234  OD1 ASN A 594       3.670 -12.469   5.332  1.00 97.00           O  
ATOM   4235  N   ALA A 595       2.885 -16.391   2.133  1.00 97.38           N  
ATOM   4236  CA  ALA A 595       3.135 -17.578   1.309  1.00 97.38           C  
ATOM   4237  C   ALA A 595       3.939 -17.219   0.063  1.00 97.38           C  
ATOM   4238  CB  ALA A 595       1.818 -18.234   0.913  1.00 97.38           C  
ATOM   4239  O   ALA A 595       4.922 -17.875  -0.265  1.00 97.38           O  
ATOM   4240  N   GLY A 596       3.453 -16.188  -0.581  1.00 95.75           N  
ATOM   4241  CA  GLY A 596       4.156 -15.719  -1.766  1.00 95.75           C  
ATOM   4242  C   GLY A 596       5.586 -15.305  -1.484  1.00 95.75           C  
ATOM   4243  O   GLY A 596       6.500 -15.656  -2.232  1.00 95.75           O  
ATOM   4244  N   GLY A 597       5.777 -14.578  -0.431  1.00 94.06           N  
ATOM   4245  CA  GLY A 597       7.113 -14.180  -0.022  1.00 94.06           C  
ATOM   4246  C   GLY A 597       8.016 -15.352   0.321  1.00 94.06           C  
ATOM   4247  O   GLY A 597       9.188 -15.367  -0.050  1.00 94.06           O  
ATOM   4248  N   ALA A 598       7.492 -16.297   0.971  1.00 96.38           N  
ATOM   4249  CA  ALA A 598       8.250 -17.484   1.378  1.00 96.38           C  
ATOM   4250  C   ALA A 598       8.695 -18.297   0.164  1.00 96.38           C  
ATOM   4251  CB  ALA A 598       7.410 -18.359   2.314  1.00 96.38           C  
ATOM   4252  O   ALA A 598       9.836 -18.750   0.099  1.00 96.38           O  
ATOM   4253  N   TRP A 599       7.777 -18.453  -0.873  1.00 96.19           N  
ATOM   4254  CA  TRP A 599       8.125 -19.141  -2.107  1.00 96.19           C  
ATOM   4255  C   TRP A 599       9.250 -18.422  -2.842  1.00 96.19           C  
ATOM   4256  CB  TRP A 599       6.895 -19.266  -3.018  1.00 96.19           C  
ATOM   4257  O   TRP A 599      10.180 -19.062  -3.342  1.00 96.19           O  
ATOM   4258  CG  TRP A 599       5.965 -20.375  -2.646  1.00 96.19           C  
ATOM   4259  CD1 TRP A 599       6.301 -21.672  -2.393  1.00 96.19           C  
ATOM   4260  CD2 TRP A 599       4.547 -20.297  -2.492  1.00 96.19           C  
ATOM   4261  CE2 TRP A 599       4.086 -21.578  -2.143  1.00 96.19           C  
ATOM   4262  CE3 TRP A 599       3.619 -19.250  -2.615  1.00 96.19           C  
ATOM   4263  NE1 TRP A 599       5.172 -22.406  -2.088  1.00 96.19           N  
ATOM   4264  CH2 TRP A 599       1.848 -20.812  -2.041  1.00 96.19           C  
ATOM   4265  CZ2 TRP A 599       2.734 -21.859  -1.915  1.00 96.19           C  
ATOM   4266  CZ3 TRP A 599       2.275 -19.516  -2.389  1.00 96.19           C  
ATOM   4267  N   ASP A 600       9.141 -17.156  -2.836  1.00 92.56           N  
ATOM   4268  CA  ASP A 600      10.141 -16.344  -3.527  1.00 92.56           C  
ATOM   4269  C   ASP A 600      11.516 -16.500  -2.875  1.00 92.56           C  
ATOM   4270  CB  ASP A 600       9.727 -14.875  -3.543  1.00 92.56           C  
ATOM   4271  O   ASP A 600      12.500 -16.766  -3.557  1.00 92.56           O  
ATOM   4272  CG  ASP A 600      10.672 -14.000  -4.344  1.00 92.56           C  
ATOM   4273  OD1 ASP A 600      11.320 -14.500  -5.285  1.00 92.56           O  
ATOM   4274  OD2 ASP A 600      10.766 -12.789  -4.031  1.00 92.56           O  
ATOM   4275  N   ASN A 601      11.531 -16.422  -1.614  1.00 92.38           N  
ATOM   4276  CA  ASN A 601      12.797 -16.484  -0.894  1.00 92.38           C  
ATOM   4277  C   ASN A 601      13.352 -17.906  -0.854  1.00 92.38           C  
ATOM   4278  CB  ASN A 601      12.633 -15.938   0.527  1.00 92.38           C  
ATOM   4279  O   ASN A 601      14.562 -18.094  -0.728  1.00 92.38           O  
ATOM   4280  CG  ASN A 601      12.523 -14.430   0.564  1.00 92.38           C  
ATOM   4281  ND2 ASN A 601      11.828 -13.906   1.566  1.00 92.38           N  
ATOM   4282  OD1 ASN A 601      13.070 -13.734  -0.302  1.00 92.38           O  
ATOM   4283  N   ALA A 602      12.539 -18.875  -0.918  1.00 95.06           N  
ATOM   4284  CA  ALA A 602      13.000 -20.266  -1.043  1.00 95.06           C  
ATOM   4285  C   ALA A 602      13.781 -20.469  -2.338  1.00 95.06           C  
ATOM   4286  CB  ALA A 602      11.812 -21.219  -0.984  1.00 95.06           C  
ATOM   4287  O   ALA A 602      14.820 -21.125  -2.346  1.00 95.06           O  
ATOM   4288  N   LYS A 603      13.281 -19.938  -3.369  1.00 92.56           N  
ATOM   4289  CA  LYS A 603      13.977 -19.969  -4.648  1.00 92.56           C  
ATOM   4290  C   LYS A 603      15.352 -19.312  -4.543  1.00 92.56           C  
ATOM   4291  CB  LYS A 603      13.148 -19.297  -5.738  1.00 92.56           C  
ATOM   4292  O   LYS A 603      16.344 -19.859  -5.020  1.00 92.56           O  
ATOM   4293  CG  LYS A 603      13.820 -19.266  -7.102  1.00 92.56           C  
ATOM   4294  CD  LYS A 603      13.211 -18.203  -8.000  1.00 92.56           C  
ATOM   4295  CE  LYS A 603      13.469 -16.797  -7.473  1.00 92.56           C  
ATOM   4296  NZ  LYS A 603      12.875 -15.750  -8.352  1.00 92.56           N  
ATOM   4297  N   LYS A 604      15.445 -18.266  -3.977  1.00 87.94           N  
ATOM   4298  CA  LYS A 604      16.703 -17.547  -3.842  1.00 87.94           C  
ATOM   4299  C   LYS A 604      17.703 -18.312  -2.980  1.00 87.94           C  
ATOM   4300  CB  LYS A 604      16.469 -16.156  -3.242  1.00 87.94           C  
ATOM   4301  O   LYS A 604      18.906 -18.281  -3.229  1.00 87.94           O  
ATOM   4302  CG  LYS A 604      15.742 -15.195  -4.176  1.00 87.94           C  
ATOM   4303  CD  LYS A 604      16.641 -14.750  -5.320  1.00 87.94           C  
ATOM   4304  CE  LYS A 604      15.945 -13.734  -6.215  1.00 87.94           C  
ATOM   4305  NZ  LYS A 604      16.781 -13.367  -7.398  1.00 87.94           N  
ATOM   4306  N   TYR A 605      17.141 -18.828  -1.949  1.00 92.62           N  
ATOM   4307  CA  TYR A 605      17.969 -19.672  -1.104  1.00 92.62           C  
ATOM   4308  C   TYR A 605      18.672 -20.750  -1.928  1.00 92.62           C  
ATOM   4309  CB  TYR A 605      17.125 -20.312   0.002  1.00 92.62           C  
ATOM   4310  O   TYR A 605      19.859 -21.000  -1.754  1.00 92.62           O  
ATOM   4311  CG  TYR A 605      17.938 -21.172   0.950  1.00 92.62           C  
ATOM   4312  CD1 TYR A 605      17.922 -22.562   0.843  1.00 92.62           C  
ATOM   4313  CD2 TYR A 605      18.703 -20.594   1.955  1.00 92.62           C  
ATOM   4314  CE1 TYR A 605      18.656 -23.359   1.717  1.00 92.62           C  
ATOM   4315  CE2 TYR A 605      19.438 -21.375   2.834  1.00 92.62           C  
ATOM   4316  OH  TYR A 605      20.141 -23.547   3.574  1.00 92.62           O  
ATOM   4317  CZ  TYR A 605      19.422 -22.766   2.707  1.00 92.62           C  
ATOM   4318  N   VAL A 606      18.031 -21.406  -2.855  1.00 94.06           N  
ATOM   4319  CA  VAL A 606      18.578 -22.422  -3.746  1.00 94.06           C  
ATOM   4320  C   VAL A 606      19.562 -21.781  -4.715  1.00 94.06           C  
ATOM   4321  CB  VAL A 606      17.469 -23.156  -4.531  1.00 94.06           C  
ATOM   4322  O   VAL A 606      20.641 -22.328  -4.984  1.00 94.06           O  
ATOM   4323  CG1 VAL A 606      18.062 -24.156  -5.504  1.00 94.06           C  
ATOM   4324  CG2 VAL A 606      16.500 -23.844  -3.566  1.00 94.06           C  
ATOM   4325  N   GLU A 607      19.328 -20.547  -5.133  1.00 87.81           N  
ATOM   4326  CA  GLU A 607      20.156 -19.828  -6.098  1.00 87.81           C  
ATOM   4327  C   GLU A 607      21.500 -19.422  -5.480  1.00 87.81           C  
ATOM   4328  CB  GLU A 607      19.438 -18.609  -6.645  1.00 87.81           C  
ATOM   4329  O   GLU A 607      22.469 -19.156  -6.191  1.00 87.81           O  
ATOM   4330  CG  GLU A 607      18.344 -18.938  -7.648  1.00 87.81           C  
ATOM   4331  CD  GLU A 607      17.594 -17.703  -8.156  1.00 87.81           C  
ATOM   4332  OE1 GLU A 607      16.891 -17.812  -9.188  1.00 87.81           O  
ATOM   4333  OE2 GLU A 607      17.719 -16.641  -7.520  1.00 87.81           O  
ATOM   4334  N   LYS A 608      21.562 -19.469  -4.203  1.00 86.44           N  
ATOM   4335  CA  LYS A 608      22.797 -19.141  -3.500  1.00 86.44           C  
ATOM   4336  C   LYS A 608      23.719 -20.359  -3.414  1.00 86.44           C  
ATOM   4337  CB  LYS A 608      22.484 -18.609  -2.098  1.00 86.44           C  
ATOM   4338  O   LYS A 608      24.781 -20.281  -2.787  1.00 86.44           O  
ATOM   4339  CG  LYS A 608      21.953 -17.188  -2.074  1.00 86.44           C  
ATOM   4340  CD  LYS A 608      21.719 -16.703  -0.649  1.00 86.44           C  
ATOM   4341  CE  LYS A 608      21.172 -15.289  -0.625  1.00 86.44           C  
ATOM   4342  NZ  LYS A 608      20.891 -14.820   0.767  1.00 86.44           N  
ATOM   4343  N   GLY A 609      23.281 -21.391  -3.949  1.00 90.38           N  
ATOM   4344  CA  GLY A 609      24.156 -22.547  -3.996  1.00 90.38           C  
ATOM   4345  C   GLY A 609      23.719 -23.672  -3.080  1.00 90.38           C  
ATOM   4346  O   GLY A 609      24.375 -24.703  -3.000  1.00 90.38           O  
ATOM   4347  N   ASN A 610      22.594 -23.469  -2.488  1.00 94.12           N  
ATOM   4348  CA  ASN A 610      22.078 -24.484  -1.585  1.00 94.12           C  
ATOM   4349  C   ASN A 610      21.234 -25.516  -2.328  1.00 94.12           C  
ATOM   4350  CB  ASN A 610      21.281 -23.844  -0.453  1.00 94.12           C  
ATOM   4351  O   ASN A 610      20.578 -25.188  -3.318  1.00 94.12           O  
ATOM   4352  CG  ASN A 610      22.109 -22.891   0.390  1.00 94.12           C  
ATOM   4353  ND2 ASN A 610      21.891 -21.594   0.202  1.00 94.12           N  
ATOM   4354  OD1 ASN A 610      22.922 -23.328   1.204  1.00 94.12           O  
ATOM   4355  N   LEU A 611      21.234 -26.703  -1.961  1.00 96.00           N  
ATOM   4356  CA  LEU A 611      20.406 -27.797  -2.445  1.00 96.00           C  
ATOM   4357  C   LEU A 611      20.578 -28.000  -3.945  1.00 96.00           C  
ATOM   4358  CB  LEU A 611      18.922 -27.531  -2.129  1.00 96.00           C  
ATOM   4359  O   LEU A 611      19.609 -28.188  -4.676  1.00 96.00           O  
ATOM   4360  CG  LEU A 611      18.578 -27.312  -0.657  1.00 96.00           C  
ATOM   4361  CD1 LEU A 611      17.094 -26.953  -0.509  1.00 96.00           C  
ATOM   4362  CD2 LEU A 611      18.922 -28.547   0.168  1.00 96.00           C  
ATOM   4363  N   GLY A 612      21.750 -27.828  -4.473  1.00 93.56           N  
ATOM   4364  CA  GLY A 612      22.062 -28.078  -5.871  1.00 93.56           C  
ATOM   4365  C   GLY A 612      22.281 -26.812  -6.668  1.00 93.56           C  
ATOM   4366  O   GLY A 612      22.781 -26.844  -7.793  1.00 93.56           O  
ATOM   4367  N   GLY A 613      21.781 -25.703  -6.223  1.00 92.06           N  
ATOM   4368  CA  GLY A 613      22.016 -24.406  -6.844  1.00 92.06           C  
ATOM   4369  C   GLY A 613      21.250 -24.203  -8.133  1.00 92.06           C  
ATOM   4370  O   GLY A 613      20.344 -24.984  -8.445  1.00 92.06           O  
ATOM   4371  N   LYS A 614      21.562 -23.125  -8.867  1.00 87.38           N  
ATOM   4372  CA  LYS A 614      20.906 -22.750 -10.109  1.00 87.38           C  
ATOM   4373  C   LYS A 614      21.000 -23.859 -11.148  1.00 87.38           C  
ATOM   4374  CB  LYS A 614      21.500 -21.453 -10.672  1.00 87.38           C  
ATOM   4375  O   LYS A 614      22.047 -24.484 -11.305  1.00 87.38           O  
ATOM   4376  CG  LYS A 614      21.141 -20.203  -9.883  1.00 87.38           C  
ATOM   4377  CD  LYS A 614      21.672 -18.953 -10.547  1.00 87.38           C  
ATOM   4378  CE  LYS A 614      21.328 -17.703  -9.750  1.00 87.38           C  
ATOM   4379  NZ  LYS A 614      21.828 -16.453 -10.414  1.00 87.38           N  
ATOM   4380  N   GLY A 615      19.859 -24.250 -11.750  1.00 84.44           N  
ATOM   4381  CA  GLY A 615      19.828 -25.250 -12.805  1.00 84.44           C  
ATOM   4382  C   GLY A 615      19.469 -26.641 -12.312  1.00 84.44           C  
ATOM   4383  O   GLY A 615      19.250 -27.562 -13.109  1.00 84.44           O  
ATOM   4384  N   SER A 616      19.453 -26.812 -10.984  1.00 92.56           N  
ATOM   4385  CA  SER A 616      19.109 -28.109 -10.391  1.00 92.56           C  
ATOM   4386  C   SER A 616      17.609 -28.359 -10.453  1.00 92.56           C  
ATOM   4387  CB  SER A 616      19.594 -28.172  -8.938  1.00 92.56           C  
ATOM   4388  O   SER A 616      16.828 -27.438 -10.750  1.00 92.56           O  
ATOM   4389  OG  SER A 616      18.828 -27.297  -8.117  1.00 92.56           O  
ATOM   4390  N   ASP A 617      17.188 -29.625 -10.227  1.00 93.19           N  
ATOM   4391  CA  ASP A 617      15.773 -29.969 -10.180  1.00 93.19           C  
ATOM   4392  C   ASP A 617      15.070 -29.234  -9.047  1.00 93.19           C  
ATOM   4393  CB  ASP A 617      15.602 -31.484 -10.016  1.00 93.19           C  
ATOM   4394  O   ASP A 617      13.906 -28.844  -9.188  1.00 93.19           O  
ATOM   4395  CG  ASP A 617      15.969 -32.250 -11.273  1.00 93.19           C  
ATOM   4396  OD1 ASP A 617      16.031 -31.656 -12.367  1.00 93.19           O  
ATOM   4397  OD2 ASP A 617      16.188 -33.500 -11.164  1.00 93.19           O  
ATOM   4398  N   THR A 618      15.781 -29.078  -8.031  1.00 95.81           N  
ATOM   4399  CA  THR A 618      15.242 -28.328  -6.895  1.00 95.81           C  
ATOM   4400  C   THR A 618      14.984 -26.875  -7.270  1.00 95.81           C  
ATOM   4401  CB  THR A 618      16.203 -28.391  -5.684  1.00 95.81           C  
ATOM   4402  O   THR A 618      13.969 -26.297  -6.883  1.00 95.81           O  
ATOM   4403  CG2 THR A 618      15.609 -27.656  -4.484  1.00 95.81           C  
ATOM   4404  OG1 THR A 618      16.422 -29.766  -5.332  1.00 95.81           O  
ATOM   4405  N   HIS A 619      15.930 -26.328  -7.984  1.00 93.31           N  
ATOM   4406  CA  HIS A 619      15.773 -24.953  -8.461  1.00 93.31           C  
ATOM   4407  C   HIS A 619      14.555 -24.812  -9.359  1.00 93.31           C  
ATOM   4408  CB  HIS A 619      17.031 -24.500  -9.203  1.00 93.31           C  
ATOM   4409  O   HIS A 619      13.773 -23.875  -9.211  1.00 93.31           O  
ATOM   4410  CG  HIS A 619      16.953 -23.094  -9.711  1.00 93.31           C  
ATOM   4411  CD2 HIS A 619      16.688 -21.938  -9.070  1.00 93.31           C  
ATOM   4412  ND1 HIS A 619      17.172 -22.766 -11.031  1.00 93.31           N  
ATOM   4413  CE1 HIS A 619      17.047 -21.469 -11.188  1.00 93.31           C  
ATOM   4414  NE2 HIS A 619      16.750 -20.938 -10.008  1.00 93.31           N  
ATOM   4415  N   ALA A 620      14.359 -25.703 -10.250  1.00 90.75           N  
ATOM   4416  CA  ALA A 620      13.211 -25.703 -11.148  1.00 90.75           C  
ATOM   4417  C   ALA A 620      11.898 -25.766 -10.367  1.00 90.75           C  
ATOM   4418  CB  ALA A 620      13.297 -26.859 -12.133  1.00 90.75           C  
ATOM   4419  O   ALA A 620      10.945 -25.047 -10.680  1.00 90.75           O  
ATOM   4420  N   ALA A 621      11.867 -26.609  -9.336  1.00 95.00           N  
ATOM   4421  CA  ALA A 621      10.688 -26.734  -8.484  1.00 95.00           C  
ATOM   4422  C   ALA A 621      10.414 -25.438  -7.734  1.00 95.00           C  
ATOM   4423  CB  ALA A 621      10.852 -27.891  -7.504  1.00 95.00           C  
ATOM   4424  O   ALA A 621       9.273 -24.984  -7.637  1.00 95.00           O  
ATOM   4425  N   ALA A 622      11.461 -24.812  -7.180  1.00 94.62           N  
ATOM   4426  CA  ALA A 622      11.336 -23.578  -6.414  1.00 94.62           C  
ATOM   4427  C   ALA A 622      10.875 -22.422  -7.309  1.00 94.62           C  
ATOM   4428  CB  ALA A 622      12.656 -23.219  -5.738  1.00 94.62           C  
ATOM   4429  O   ALA A 622      10.148 -21.531  -6.859  1.00 94.62           O  
ATOM   4430  N   VAL A 623      11.305 -22.422  -8.602  1.00 92.00           N  
ATOM   4431  CA  VAL A 623      10.898 -21.406  -9.562  1.00 92.00           C  
ATOM   4432  C   VAL A 623       9.391 -21.484  -9.789  1.00 92.00           C  
ATOM   4433  CB  VAL A 623      11.648 -21.547 -10.898  1.00 92.00           C  
ATOM   4434  O   VAL A 623       8.711 -20.453  -9.867  1.00 92.00           O  
ATOM   4435  CG1 VAL A 623      11.031 -20.656 -11.969  1.00 92.00           C  
ATOM   4436  CG2 VAL A 623      13.133 -21.234 -10.719  1.00 92.00           C  
ATOM   4437  N   VAL A 624       8.875 -22.703  -9.891  1.00 92.06           N  
ATOM   4438  CA  VAL A 624       7.434 -22.875 -10.055  1.00 92.06           C  
ATOM   4439  C   VAL A 624       6.703 -22.312  -8.836  1.00 92.06           C  
ATOM   4440  CB  VAL A 624       7.059 -24.359 -10.258  1.00 92.06           C  
ATOM   4441  O   VAL A 624       5.707 -21.609  -8.977  1.00 92.06           O  
ATOM   4442  CG1 VAL A 624       5.539 -24.547 -10.266  1.00 92.06           C  
ATOM   4443  CG2 VAL A 624       7.668 -24.891 -11.547  1.00 92.06           C  
ATOM   4444  N   GLY A 625       7.164 -22.609  -7.570  1.00 94.56           N  
ATOM   4445  CA  GLY A 625       6.602 -22.000  -6.371  1.00 94.56           C  
ATOM   4446  C   GLY A 625       6.590 -20.484  -6.418  1.00 94.56           C  
ATOM   4447  O   GLY A 625       5.590 -19.859  -6.066  1.00 94.56           O  
ATOM   4448  N   ASP A 626       7.656 -19.875  -6.797  1.00 93.00           N  
ATOM   4449  CA  ASP A 626       7.777 -18.422  -6.930  1.00 93.00           C  
ATOM   4450  C   ASP A 626       6.777 -17.875  -7.945  1.00 93.00           C  
ATOM   4451  CB  ASP A 626       9.203 -18.047  -7.340  1.00 93.00           C  
ATOM   4452  O   ASP A 626       6.125 -16.859  -7.699  1.00 93.00           O  
ATOM   4453  CG  ASP A 626       9.383 -16.547  -7.527  1.00 93.00           C  
ATOM   4454  OD1 ASP A 626       8.727 -15.758  -6.812  1.00 93.00           O  
ATOM   4455  OD2 ASP A 626      10.188 -16.156  -8.398  1.00 93.00           O  
ATOM   4456  N   THR A 627       6.582 -18.547  -9.078  1.00 90.06           N  
ATOM   4457  CA  THR A 627       5.699 -18.062 -10.133  1.00 90.06           C  
ATOM   4458  C   THR A 627       4.246 -18.094  -9.680  1.00 90.06           C  
ATOM   4459  CB  THR A 627       5.852 -18.906 -11.414  1.00 90.06           C  
ATOM   4460  O   THR A 627       3.438 -17.266 -10.117  1.00 90.06           O  
ATOM   4461  CG2 THR A 627       7.227 -18.719 -12.039  1.00 90.06           C  
ATOM   4462  OG1 THR A 627       5.684 -20.297 -11.086  1.00 90.06           O  
ATOM   4463  N   VAL A 628       3.924 -19.047  -8.820  1.00 92.19           N  
ATOM   4464  CA  VAL A 628       2.602 -19.078  -8.203  1.00 92.19           C  
ATOM   4465  C   VAL A 628       2.521 -18.016  -7.102  1.00 92.19           C  
ATOM   4466  CB  VAL A 628       2.273 -20.469  -7.633  1.00 92.19           C  
ATOM   4467  O   VAL A 628       1.510 -17.328  -6.969  1.00 92.19           O  
ATOM   4468  CG1 VAL A 628       0.949 -20.453  -6.871  1.00 92.19           C  
ATOM   4469  CG2 VAL A 628       2.229 -21.516  -8.750  1.00 92.19           C  
ATOM   4470  N   GLY A 629       3.543 -17.875  -6.270  1.00 94.12           N  
ATOM   4471  CA  GLY A 629       3.604 -16.984  -5.121  1.00 94.12           C  
ATOM   4472  C   GLY A 629       3.578 -15.516  -5.504  1.00 94.12           C  
ATOM   4473  O   GLY A 629       3.113 -14.680  -4.730  1.00 94.12           O  
ATOM   4474  N   ASP A 630       3.990 -15.172  -6.695  1.00 91.81           N  
ATOM   4475  CA  ASP A 630       4.129 -13.781  -7.105  1.00 91.81           C  
ATOM   4476  C   ASP A 630       2.770 -13.094  -7.195  1.00 91.81           C  
ATOM   4477  CB  ASP A 630       4.855 -13.688  -8.445  1.00 91.81           C  
ATOM   4478  O   ASP A 630       2.574 -12.016  -6.633  1.00 91.81           O  
ATOM   4479  CG  ASP A 630       6.363 -13.789  -8.312  1.00 91.81           C  
ATOM   4480  OD1 ASP A 630       6.883 -13.758  -7.180  1.00 91.81           O  
ATOM   4481  OD2 ASP A 630       7.043 -13.906  -9.359  1.00 91.81           O  
ATOM   4482  N   PRO A 631       1.857 -13.727  -7.883  1.00 93.62           N  
ATOM   4483  CA  PRO A 631       0.555 -13.055  -7.859  1.00 93.62           C  
ATOM   4484  C   PRO A 631      -0.041 -12.969  -6.457  1.00 93.62           C  
ATOM   4485  CB  PRO A 631      -0.310 -13.938  -8.766  1.00 93.62           C  
ATOM   4486  O   PRO A 631      -0.772 -12.023  -6.148  1.00 93.62           O  
ATOM   4487  CG  PRO A 631       0.666 -14.672  -9.633  1.00 93.62           C  
ATOM   4488  CD  PRO A 631       1.944 -14.844  -8.859  1.00 93.62           C  
ATOM   4489  N   PHE A 632       0.264 -13.930  -5.566  1.00 94.94           N  
ATOM   4490  CA  PHE A 632      -0.182 -13.906  -4.176  1.00 94.94           C  
ATOM   4491  C   PHE A 632       0.356 -12.672  -3.455  1.00 94.94           C  
ATOM   4492  CB  PHE A 632       0.260 -15.180  -3.449  1.00 94.94           C  
ATOM   4493  O   PHE A 632      -0.402 -11.938  -2.820  1.00 94.94           O  
ATOM   4494  CG  PHE A 632      -0.739 -16.297  -3.527  1.00 94.94           C  
ATOM   4495  CD1 PHE A 632      -1.593 -16.422  -4.617  1.00 94.94           C  
ATOM   4496  CD2 PHE A 632      -0.825 -17.234  -2.508  1.00 94.94           C  
ATOM   4497  CE1 PHE A 632      -2.520 -17.453  -4.691  1.00 94.94           C  
ATOM   4498  CE2 PHE A 632      -1.748 -18.281  -2.576  1.00 94.94           C  
ATOM   4499  CZ  PHE A 632      -2.596 -18.391  -3.668  1.00 94.94           C  
ATOM   4500  N   LYS A 633       1.585 -12.484  -3.453  1.00 92.12           N  
ATOM   4501  CA  LYS A 633       2.219 -11.508  -2.572  1.00 92.12           C  
ATOM   4502  C   LYS A 633       2.207 -10.109  -3.193  1.00 92.12           C  
ATOM   4503  CB  LYS A 633       3.656 -11.922  -2.254  1.00 92.12           C  
ATOM   4504  O   LYS A 633       2.318  -9.109  -2.486  1.00 92.12           O  
ATOM   4505  CG  LYS A 633       4.605 -11.836  -3.439  1.00 92.12           C  
ATOM   4506  CD  LYS A 633       6.023 -12.234  -3.053  1.00 92.12           C  
ATOM   4507  CE  LYS A 633       6.961 -12.188  -4.250  1.00 92.12           C  
ATOM   4508  NZ  LYS A 633       8.352 -12.586  -3.877  1.00 92.12           N  
ATOM   4509  N   ASP A 634       2.045  -9.938  -4.559  1.00 89.94           N  
ATOM   4510  CA  ASP A 634       2.244  -8.625  -5.172  1.00 89.94           C  
ATOM   4511  C   ASP A 634       0.953  -8.117  -5.805  1.00 89.94           C  
ATOM   4512  CB  ASP A 634       3.357  -8.688  -6.219  1.00 89.94           C  
ATOM   4513  O   ASP A 634       0.882  -6.965  -6.238  1.00 89.94           O  
ATOM   4514  CG  ASP A 634       4.742  -8.820  -5.605  1.00 89.94           C  
ATOM   4515  OD1 ASP A 634       4.957  -8.328  -4.473  1.00 89.94           O  
ATOM   4516  OD2 ASP A 634       5.625  -9.414  -6.262  1.00 89.94           O  
ATOM   4517  N   THR A 635      -0.017  -9.023  -5.973  1.00 94.44           N  
ATOM   4518  CA  THR A 635      -1.246  -8.562  -6.609  1.00 94.44           C  
ATOM   4519  C   THR A 635      -2.451  -8.836  -5.711  1.00 94.44           C  
ATOM   4520  CB  THR A 635      -1.458  -9.242  -7.977  1.00 94.44           C  
ATOM   4521  O   THR A 635      -3.041  -7.902  -5.160  1.00 94.44           O  
ATOM   4522  CG2 THR A 635      -2.711  -8.711  -8.664  1.00 94.44           C  
ATOM   4523  OG1 THR A 635      -0.322  -8.984  -8.812  1.00 94.44           O  
ATOM   4524  N   SER A 636      -2.820 -10.117  -5.484  1.00 96.00           N  
ATOM   4525  CA  SER A 636      -4.039 -10.477  -4.770  1.00 96.00           C  
ATOM   4526  C   SER A 636      -3.939 -10.133  -3.289  1.00 96.00           C  
ATOM   4527  CB  SER A 636      -4.328 -11.969  -4.938  1.00 96.00           C  
ATOM   4528  O   SER A 636      -4.871  -9.570  -2.711  1.00 96.00           O  
ATOM   4529  OG  SER A 636      -4.578 -12.289  -6.297  1.00 96.00           O  
ATOM   4530  N   GLY A 637      -2.863 -10.461  -2.658  1.00 95.62           N  
ATOM   4531  CA  GLY A 637      -2.676 -10.156  -1.249  1.00 95.62           C  
ATOM   4532  C   GLY A 637      -2.811  -8.680  -0.937  1.00 95.62           C  
ATOM   4533  O   GLY A 637      -3.693  -8.273  -0.175  1.00 95.62           O  
ATOM   4534  N   PRO A 638      -1.907  -7.879  -1.554  1.00 93.44           N  
ATOM   4535  CA  PRO A 638      -1.966  -6.434  -1.307  1.00 93.44           C  
ATOM   4536  C   PRO A 638      -3.309  -5.824  -1.699  1.00 93.44           C  
ATOM   4537  CB  PRO A 638      -0.838  -5.883  -2.180  1.00 93.44           C  
ATOM   4538  O   PRO A 638      -3.738  -4.832  -1.104  1.00 93.44           O  
ATOM   4539  CG  PRO A 638       0.169  -6.984  -2.248  1.00 93.44           C  
ATOM   4540  CD  PRO A 638      -0.563  -8.297  -2.322  1.00 93.44           C  
ATOM   4541  N   SER A 639      -4.020  -6.375  -2.727  1.00 96.19           N  
ATOM   4542  CA  SER A 639      -5.312  -5.844  -3.148  1.00 96.19           C  
ATOM   4543  C   SER A 639      -6.340  -5.930  -2.023  1.00 96.19           C  
ATOM   4544  CB  SER A 639      -5.828  -6.598  -4.375  1.00 96.19           C  
ATOM   4545  O   SER A 639      -7.293  -5.152  -1.985  1.00 96.19           O  
ATOM   4546  OG  SER A 639      -6.160  -7.934  -4.043  1.00 96.19           O  
ATOM   4547  N   MET A 640      -6.152  -6.875  -1.108  1.00 97.88           N  
ATOM   4548  CA  MET A 640      -7.074  -7.051   0.013  1.00 97.88           C  
ATOM   4549  C   MET A 640      -7.043  -5.836   0.935  1.00 97.88           C  
ATOM   4550  CB  MET A 640      -6.723  -8.312   0.802  1.00 97.88           C  
ATOM   4551  O   MET A 640      -8.070  -5.461   1.505  1.00 97.88           O  
ATOM   4552  CG  MET A 640      -6.867  -9.602   0.000  1.00 97.88           C  
ATOM   4553  SD  MET A 640      -8.562  -9.828  -0.660  1.00 97.88           S  
ATOM   4554  CE  MET A 640      -8.359  -9.141  -2.324  1.00 97.88           C  
ATOM   4555  N   ASN A 641      -5.855  -5.285   1.086  1.00 97.00           N  
ATOM   4556  CA  ASN A 641      -5.742  -4.082   1.903  1.00 97.00           C  
ATOM   4557  C   ASN A 641      -6.594  -2.945   1.348  1.00 97.00           C  
ATOM   4558  CB  ASN A 641      -4.281  -3.643   2.014  1.00 97.00           C  
ATOM   4559  O   ASN A 641      -7.363  -2.326   2.084  1.00 97.00           O  
ATOM   4560  CG  ASN A 641      -3.404  -4.688   2.678  1.00 97.00           C  
ATOM   4561  ND2 ASN A 641      -2.094  -4.562   2.498  1.00 97.00           N  
ATOM   4562  OD1 ASN A 641      -3.902  -5.598   3.346  1.00 97.00           O  
ATOM   4563  N   ILE A 642      -6.496  -2.738   0.119  1.00 95.94           N  
ATOM   4564  CA  ILE A 642      -7.191  -1.639  -0.542  1.00 95.94           C  
ATOM   4565  C   ILE A 642      -8.695  -1.911  -0.558  1.00 95.94           C  
ATOM   4566  CB  ILE A 642      -6.672  -1.425  -1.981  1.00 95.94           C  
ATOM   4567  O   ILE A 642      -9.500  -1.010  -0.309  1.00 95.94           O  
ATOM   4568  CG1 ILE A 642      -5.164  -1.145  -1.967  1.00 95.94           C  
ATOM   4569  CG2 ILE A 642      -7.434  -0.289  -2.668  1.00 95.94           C  
ATOM   4570  CD1 ILE A 642      -4.516  -1.175  -3.344  1.00 95.94           C  
ATOM   4571  N   LEU A 643      -9.023  -3.135  -0.854  1.00 98.12           N  
ATOM   4572  CA  LEU A 643     -10.422  -3.539  -0.958  1.00 98.12           C  
ATOM   4573  C   LEU A 643     -11.188  -3.197   0.319  1.00 98.12           C  
ATOM   4574  CB  LEU A 643     -10.531  -5.039  -1.243  1.00 98.12           C  
ATOM   4575  O   LEU A 643     -12.234  -2.549   0.268  1.00 98.12           O  
ATOM   4576  CG  LEU A 643     -11.945  -5.609  -1.358  1.00 98.12           C  
ATOM   4577  CD1 LEU A 643     -12.695  -4.934  -2.498  1.00 98.12           C  
ATOM   4578  CD2 LEU A 643     -11.898  -7.121  -1.563  1.00 98.12           C  
ATOM   4579  N   ILE A 644     -10.664  -3.596   1.454  1.00 98.12           N  
ATOM   4580  CA  ILE A 644     -11.383  -3.391   2.707  1.00 98.12           C  
ATOM   4581  C   ILE A 644     -11.398  -1.904   3.057  1.00 98.12           C  
ATOM   4582  CB  ILE A 644     -10.750  -4.203   3.859  1.00 98.12           C  
ATOM   4583  O   ILE A 644     -12.406  -1.387   3.547  1.00 98.12           O  
ATOM   4584  CG1 ILE A 644     -11.555  -4.012   5.152  1.00 98.12           C  
ATOM   4585  CG2 ILE A 644      -9.281  -3.809   4.059  1.00 98.12           C  
ATOM   4586  CD1 ILE A 644     -13.016  -4.410   5.035  1.00 98.12           C  
ATOM   4587  N   ASN A 645     -10.398  -1.188   2.795  1.00 97.44           N  
ATOM   4588  CA  ASN A 645     -10.359   0.242   3.086  1.00 97.44           C  
ATOM   4589  C   ASN A 645     -11.359   1.014   2.227  1.00 97.44           C  
ATOM   4590  CB  ASN A 645      -8.945   0.795   2.885  1.00 97.44           C  
ATOM   4591  O   ASN A 645     -12.031   1.925   2.715  1.00 97.44           O  
ATOM   4592  CG  ASN A 645      -8.031   0.496   4.055  1.00 97.44           C  
ATOM   4593  ND2 ASN A 645      -6.746   0.783   3.891  1.00 97.44           N  
ATOM   4594  OD1 ASN A 645      -8.477   0.010   5.098  1.00 97.44           O  
ATOM   4595  N   VAL A 646     -11.430   0.649   0.946  1.00 97.94           N  
ATOM   4596  CA  VAL A 646     -12.375   1.323   0.058  1.00 97.94           C  
ATOM   4597  C   VAL A 646     -13.805   1.028   0.502  1.00 97.94           C  
ATOM   4598  CB  VAL A 646     -12.172   0.894  -1.412  1.00 97.94           C  
ATOM   4599  O   VAL A 646     -14.625   1.939   0.607  1.00 97.94           O  
ATOM   4600  CG1 VAL A 646     -13.297   1.435  -2.291  1.00 97.94           C  
ATOM   4601  CG2 VAL A 646     -10.812   1.370  -1.926  1.00 97.94           C  
ATOM   4602  N   MET A 647     -14.062  -0.229   0.799  1.00 98.44           N  
ATOM   4603  CA  MET A 647     -15.414  -0.588   1.236  1.00 98.44           C  
ATOM   4604  C   MET A 647     -15.773   0.139   2.525  1.00 98.44           C  
ATOM   4605  CB  MET A 647     -15.523  -2.100   1.438  1.00 98.44           C  
ATOM   4606  O   MET A 647     -16.891   0.644   2.664  1.00 98.44           O  
ATOM   4607  CG  MET A 647     -15.547  -2.891   0.140  1.00 98.44           C  
ATOM   4608  SD  MET A 647     -15.828  -4.684   0.415  1.00 98.44           S  
ATOM   4609  CE  MET A 647     -14.391  -5.078   1.449  1.00 98.44           C  
ATOM   4610  N   ALA A 648     -14.859   0.233   3.408  1.00 98.44           N  
ATOM   4611  CA  ALA A 648     -15.094   0.864   4.703  1.00 98.44           C  
ATOM   4612  C   ALA A 648     -15.305   2.369   4.551  1.00 98.44           C  
ATOM   4613  CB  ALA A 648     -13.930   0.585   5.656  1.00 98.44           C  
ATOM   4614  O   ALA A 648     -16.250   2.930   5.105  1.00 98.44           O  
ATOM   4615  N   ILE A 649     -14.453   3.002   3.729  1.00 98.25           N  
ATOM   4616  CA  ILE A 649     -14.508   4.457   3.617  1.00 98.25           C  
ATOM   4617  C   ILE A 649     -15.750   4.867   2.834  1.00 98.25           C  
ATOM   4618  CB  ILE A 649     -13.234   5.020   2.939  1.00 98.25           C  
ATOM   4619  O   ILE A 649     -16.375   5.887   3.137  1.00 98.25           O  
ATOM   4620  CG1 ILE A 649     -13.188   6.547   3.084  1.00 98.25           C  
ATOM   4621  CG2 ILE A 649     -13.180   4.609   1.466  1.00 98.25           C  
ATOM   4622  CD1 ILE A 649     -13.156   7.031   4.527  1.00 98.25           C  
ATOM   4623  N   VAL A 650     -16.125   4.105   1.806  1.00 98.12           N  
ATOM   4624  CA  VAL A 650     -17.344   4.398   1.074  1.00 98.12           C  
ATOM   4625  C   VAL A 650     -18.547   4.285   2.010  1.00 98.12           C  
ATOM   4626  CB  VAL A 650     -17.531   3.457  -0.138  1.00 98.12           C  
ATOM   4627  O   VAL A 650     -19.453   5.117   1.968  1.00 98.12           O  
ATOM   4628  CG1 VAL A 650     -18.906   3.631  -0.759  1.00 98.12           C  
ATOM   4629  CG2 VAL A 650     -16.438   3.711  -1.176  1.00 98.12           C  
ATOM   4630  N   SER A 651     -18.516   3.262   2.867  1.00 98.31           N  
ATOM   4631  CA  SER A 651     -19.578   3.078   3.846  1.00 98.31           C  
ATOM   4632  C   SER A 651     -19.672   4.270   4.793  1.00 98.31           C  
ATOM   4633  CB  SER A 651     -19.359   1.796   4.648  1.00 98.31           C  
ATOM   4634  O   SER A 651     -20.766   4.730   5.121  1.00 98.31           O  
ATOM   4635  OG  SER A 651     -19.422   0.658   3.805  1.00 98.31           O  
ATOM   4636  N   LEU A 652     -18.531   4.758   5.219  1.00 97.94           N  
ATOM   4637  CA  LEU A 652     -18.484   5.902   6.121  1.00 97.94           C  
ATOM   4638  C   LEU A 652     -19.000   7.160   5.422  1.00 97.94           C  
ATOM   4639  CB  LEU A 652     -17.062   6.137   6.633  1.00 97.94           C  
ATOM   4640  O   LEU A 652     -19.750   7.945   6.020  1.00 97.94           O  
ATOM   4641  CG  LEU A 652     -16.875   7.316   7.586  1.00 97.94           C  
ATOM   4642  CD1 LEU A 652     -17.781   7.172   8.797  1.00 97.94           C  
ATOM   4643  CD2 LEU A 652     -15.414   7.426   8.016  1.00 97.94           C  
ATOM   4644  N   VAL A 653     -18.672   7.359   4.176  1.00 97.56           N  
ATOM   4645  CA  VAL A 653     -19.062   8.547   3.420  1.00 97.56           C  
ATOM   4646  C   VAL A 653     -20.578   8.562   3.209  1.00 97.56           C  
ATOM   4647  CB  VAL A 653     -18.328   8.609   2.059  1.00 97.56           C  
ATOM   4648  O   VAL A 653     -21.219   9.609   3.324  1.00 97.56           O  
ATOM   4649  CG1 VAL A 653     -18.969   9.664   1.155  1.00 97.56           C  
ATOM   4650  CG2 VAL A 653     -16.844   8.898   2.262  1.00 97.56           C  
ATOM   4651  N   ILE A 654     -21.156   7.418   2.986  1.00 96.50           N  
ATOM   4652  CA  ILE A 654     -22.578   7.406   2.662  1.00 96.50           C  
ATOM   4653  C   ILE A 654     -23.391   7.207   3.936  1.00 96.50           C  
ATOM   4654  CB  ILE A 654     -22.906   6.301   1.634  1.00 96.50           C  
ATOM   4655  O   ILE A 654     -24.625   7.105   3.885  1.00 96.50           O  
ATOM   4656  CG1 ILE A 654     -22.609   4.918   2.219  1.00 96.50           C  
ATOM   4657  CG2 ILE A 654     -22.141   6.527   0.329  1.00 96.50           C  
ATOM   4658  CD1 ILE A 654     -23.109   3.760   1.364  1.00 96.50           C  
ATOM   4659  N   ALA A 655     -22.766   7.078   5.066  1.00 95.44           N  
ATOM   4660  CA  ALA A 655     -23.406   6.773   6.344  1.00 95.44           C  
ATOM   4661  C   ALA A 655     -24.562   7.727   6.625  1.00 95.44           C  
ATOM   4662  CB  ALA A 655     -22.391   6.836   7.477  1.00 95.44           C  
ATOM   4663  O   ALA A 655     -25.641   7.301   7.051  1.00 95.44           O  
ATOM   4664  N   PRO A 656     -24.406   9.000   6.328  1.00 91.94           N  
ATOM   4665  CA  PRO A 656     -25.500   9.938   6.602  1.00 91.94           C  
ATOM   4666  C   PRO A 656     -26.734   9.648   5.766  1.00 91.94           C  
ATOM   4667  CB  PRO A 656     -24.891  11.297   6.238  1.00 91.94           C  
ATOM   4668  O   PRO A 656     -27.844  10.047   6.141  1.00 91.94           O  
ATOM   4669  CG  PRO A 656     -23.422  11.117   6.391  1.00 91.94           C  
ATOM   4670  CD  PRO A 656     -23.062   9.711   5.992  1.00 91.94           C  
ATOM   4671  N   LEU A 657     -26.562   8.961   4.684  1.00 92.38           N  
ATOM   4672  CA  LEU A 657     -27.672   8.656   3.791  1.00 92.38           C  
ATOM   4673  C   LEU A 657     -28.406   7.398   4.246  1.00 92.38           C  
ATOM   4674  CB  LEU A 657     -27.172   8.477   2.354  1.00 92.38           C  
ATOM   4675  O   LEU A 657     -29.516   7.133   3.801  1.00 92.38           O  
ATOM   4676  CG  LEU A 657     -26.453   9.680   1.730  1.00 92.38           C  
ATOM   4677  CD1 LEU A 657     -25.969   9.336   0.328  1.00 92.38           C  
ATOM   4678  CD2 LEU A 657     -27.375  10.891   1.696  1.00 92.38           C  
ATOM   4679  N   LEU A 658     -27.750   6.578   5.039  1.00 88.69           N  
ATOM   4680  CA  LEU A 658     -28.266   5.281   5.449  1.00 88.69           C  
ATOM   4681  C   LEU A 658     -29.109   5.406   6.715  1.00 88.69           C  
ATOM   4682  CB  LEU A 658     -27.125   4.293   5.680  1.00 88.69           C  
ATOM   4683  O   LEU A 658     -29.844   4.484   7.070  1.00 88.69           O  
ATOM   4684  CG  LEU A 658     -26.250   3.965   4.465  1.00 88.69           C  
ATOM   4685  CD1 LEU A 658     -25.094   3.049   4.871  1.00 88.69           C  
ATOM   4686  CD2 LEU A 658     -27.094   3.324   3.365  1.00 88.69           C  
ATOM   4687  N   SER A 659     -28.875   6.516   7.359  1.00 62.97           N  
ATOM   4688  CA  SER A 659     -29.453   6.824   8.664  1.00 62.97           C  
ATOM   4689  C   SER A 659     -30.922   7.203   8.555  1.00 62.97           C  
ATOM   4690  CB  SER A 659     -28.672   7.957   9.336  1.00 62.97           C  
ATOM   4691  O   SER A 659     -31.609   7.367   9.562  1.00 62.97           O  
ATOM   4692  OG  SER A 659     -28.562   9.070   8.469  1.00 62.97           O  
ATOM   4693  N   ILE A 660     -31.609   6.816   7.453  1.00 51.78           N  
ATOM   4694  CA  ILE A 660     -33.031   7.012   7.324  1.00 51.78           C  
ATOM   4695  C   ILE A 660     -33.750   5.664   7.402  1.00 51.78           C  
ATOM   4696  CB  ILE A 660     -33.406   7.734   6.008  1.00 51.78           C  
ATOM   4697  O   ILE A 660     -34.812   5.551   8.023  1.00 51.78           O  
ATOM   4698  CG1 ILE A 660     -32.594   9.031   5.875  1.00 51.78           C  
ATOM   4699  CG2 ILE A 660     -34.906   8.008   5.930  1.00 51.78           C  
ATOM   4700  CD1 ILE A 660     -32.688   9.672   4.496  1.00 51.78           C  
TER    4701      ILE A 660                                                      
ENDMDL                                                                          
END                                                                             
