# Supplementary material for: The inorganic pyrophosphatases of microorganisms: a structural and functional review
Source: PeerJ. 2024 Jun 24;12:e17496. doi: 10.7717/peerj.17496 (PMC11210485; doi:10.7717/peerj.17496)
Supplement: Supplemental Information 1 [file peerj-12-17496-s001.zip › Supplementary Files/m_PPases/Sordaria_04d91_unrelaxed_rank_001_alphafold2_ptm_model_5_seed_000.pdb]

MODEL     1                                                                     
ATOM      1  N   MET A   1     -18.125  18.250  20.875  1.00 62.31           N  
ATOM      2  CA  MET A   1     -18.188  17.328  19.734  1.00 62.31           C  
ATOM      3  C   MET A   1     -18.344  18.094  18.422  1.00 62.31           C  
ATOM      4  CB  MET A   1     -19.328  16.344  19.906  1.00 62.31           C  
ATOM      5  O   MET A   1     -18.969  19.172  18.406  1.00 62.31           O  
ATOM      6  CG  MET A   1     -18.922  15.047  20.609  1.00 62.31           C  
ATOM      7  SD  MET A   1     -20.016  13.641  20.172  1.00 62.31           S  
ATOM      8  CE  MET A   1     -21.391  13.938  21.312  1.00 62.31           C  
ATOM      9  N   ALA A   2     -17.625  17.719  17.359  1.00 74.50           N  
ATOM     10  CA  ALA A   2     -17.609  18.297  16.016  1.00 74.50           C  
ATOM     11  C   ALA A   2     -19.016  18.328  15.430  1.00 74.50           C  
ATOM     12  CB  ALA A   2     -16.672  17.531  15.109  1.00 74.50           C  
ATOM     13  O   ALA A   2     -19.859  17.484  15.766  1.00 74.50           O  
ATOM     14  N   GLU A   3     -19.281  19.406  14.734  1.00 84.75           N  
ATOM     15  CA  GLU A   3     -20.516  19.500  13.953  1.00 84.75           C  
ATOM     16  C   GLU A   3     -20.406  18.688  12.664  1.00 84.75           C  
ATOM     17  CB  GLU A   3     -20.844  20.953  13.633  1.00 84.75           C  
ATOM     18  O   GLU A   3     -19.297  18.453  12.172  1.00 84.75           O  
ATOM     19  CG  GLU A   3     -21.188  21.797  14.859  1.00 84.75           C  
ATOM     20  CD  GLU A   3     -21.641  23.203  14.523  1.00 84.75           C  
ATOM     21  OE1 GLU A   3     -22.031  23.953  15.445  1.00 84.75           O  
ATOM     22  OE2 GLU A   3     -21.625  23.547  13.320  1.00 84.75           O  
ATOM     23  N   ALA A   4     -21.469  18.188  12.125  1.00 85.88           N  
ATOM     24  CA  ALA A   4     -21.500  17.359  10.922  1.00 85.88           C  
ATOM     25  C   ALA A   4     -20.766  18.031   9.773  1.00 85.88           C  
ATOM     26  CB  ALA A   4     -22.938  17.047  10.531  1.00 85.88           C  
ATOM     27  O   ALA A   4     -19.984  17.406   9.062  1.00 85.88           O  
ATOM     28  N   PHE A   5     -20.969  19.281   9.664  1.00 90.50           N  
ATOM     29  CA  PHE A   5     -20.375  20.047   8.562  1.00 90.50           C  
ATOM     30  C   PHE A   5     -18.859  20.031   8.641  1.00 90.50           C  
ATOM     31  CB  PHE A   5     -20.891  21.484   8.570  1.00 90.50           C  
ATOM     32  O   PHE A   5     -18.172  19.922   7.617  1.00 90.50           O  
ATOM     33  CG  PHE A   5     -20.297  22.344   7.488  1.00 90.50           C  
ATOM     34  CD1 PHE A   5     -19.312  23.281   7.785  1.00 90.50           C  
ATOM     35  CD2 PHE A   5     -20.734  22.219   6.172  1.00 90.50           C  
ATOM     36  CE1 PHE A   5     -18.750  24.078   6.785  1.00 90.50           C  
ATOM     37  CE2 PHE A   5     -20.188  23.016   5.168  1.00 90.50           C  
ATOM     38  CZ  PHE A   5     -19.203  23.938   5.477  1.00 90.50           C  
ATOM     39  N   GLU A   6     -18.328  20.094   9.836  1.00 91.56           N  
ATOM     40  CA  GLU A   6     -16.891  20.078  10.023  1.00 91.56           C  
ATOM     41  C   GLU A   6     -16.281  18.750   9.586  1.00 91.56           C  
ATOM     42  CB  GLU A   6     -16.531  20.359  11.492  1.00 91.56           C  
ATOM     43  O   GLU A   6     -15.227  18.734   8.945  1.00 91.56           O  
ATOM     44  CG  GLU A   6     -16.875  21.781  11.945  1.00 91.56           C  
ATOM     45  CD  GLU A   6     -16.594  22.016  13.422  1.00 91.56           C  
ATOM     46  OE1 GLU A   6     -16.797  23.156  13.898  1.00 91.56           O  
ATOM     47  OE2 GLU A   6     -16.172  21.062  14.102  1.00 91.56           O  
ATOM     48  N   ALA A   7     -16.953  17.672   9.930  1.00 92.44           N  
ATOM     49  CA  ALA A   7     -16.484  16.359   9.555  1.00 92.44           C  
ATOM     50  C   ALA A   7     -16.547  16.156   8.039  1.00 92.44           C  
ATOM     51  CB  ALA A   7     -17.281  15.273  10.266  1.00 92.44           C  
ATOM     52  O   ALA A   7     -15.609  15.633   7.434  1.00 92.44           O  
ATOM     53  N   TYR A   8     -17.609  16.641   7.473  1.00 96.50           N  
ATOM     54  CA  TYR A   8     -17.750  16.562   6.023  1.00 96.50           C  
ATOM     55  C   TYR A   8     -16.641  17.344   5.324  1.00 96.50           C  
ATOM     56  CB  TYR A   8     -19.109  17.109   5.586  1.00 96.50           C  
ATOM     57  O   TYR A   8     -16.016  16.828   4.387  1.00 96.50           O  
ATOM     58  CG  TYR A   8     -20.281  16.391   6.207  1.00 96.50           C  
ATOM     59  CD1 TYR A   8     -20.125  15.109   6.750  1.00 96.50           C  
ATOM     60  CD2 TYR A   8     -21.547  16.969   6.254  1.00 96.50           C  
ATOM     61  CE1 TYR A   8     -21.203  14.438   7.320  1.00 96.50           C  
ATOM     62  CE2 TYR A   8     -22.625  16.312   6.824  1.00 96.50           C  
ATOM     63  OH  TYR A   8     -23.516  14.383   7.918  1.00 96.50           O  
ATOM     64  CZ  TYR A   8     -22.438  15.039   7.355  1.00 96.50           C  
ATOM     65  N   ALA A   9     -16.500  18.547   5.785  1.00 96.50           N  
ATOM     66  CA  ALA A   9     -15.516  19.438   5.180  1.00 96.50           C  
ATOM     67  C   ALA A   9     -14.109  18.859   5.270  1.00 96.50           C  
ATOM     68  CB  ALA A   9     -15.562  20.812   5.852  1.00 96.50           C  
ATOM     69  O   ALA A   9     -13.336  18.953   4.316  1.00 96.50           O  
ATOM     70  N   TYR A  10     -13.844  18.234   6.387  1.00 97.69           N  
ATOM     71  CA  TYR A  10     -12.523  17.641   6.590  1.00 97.69           C  
ATOM     72  C   TYR A  10     -12.266  16.516   5.602  1.00 97.69           C  
ATOM     73  CB  TYR A  10     -12.383  17.125   8.023  1.00 97.69           C  
ATOM     74  O   TYR A  10     -11.211  16.469   4.965  1.00 97.69           O  
ATOM     75  CG  TYR A  10     -10.961  16.781   8.406  1.00 97.69           C  
ATOM     76  CD1 TYR A  10     -10.492  15.469   8.289  1.00 97.69           C  
ATOM     77  CD2 TYR A  10     -10.086  17.750   8.875  1.00 97.69           C  
ATOM     78  CE1 TYR A  10      -9.188  15.141   8.641  1.00 97.69           C  
ATOM     79  CE2 TYR A  10      -8.781  17.438   9.227  1.00 97.69           C  
ATOM     80  OH  TYR A  10      -7.047  15.812   9.453  1.00 97.69           O  
ATOM     81  CZ  TYR A  10      -8.336  16.125   9.109  1.00 97.69           C  
ATOM     82  N   VAL A  11     -13.203  15.656   5.422  1.00 98.06           N  
ATOM     83  CA  VAL A  11     -13.094  14.508   4.531  1.00 98.06           C  
ATOM     84  C   VAL A  11     -12.945  14.984   3.088  1.00 98.06           C  
ATOM     85  CB  VAL A  11     -14.312  13.562   4.660  1.00 98.06           C  
ATOM     86  O   VAL A  11     -12.047  14.547   2.371  1.00 98.06           O  
ATOM     87  CG1 VAL A  11     -14.305  12.516   3.553  1.00 98.06           C  
ATOM     88  CG2 VAL A  11     -14.328  12.898   6.035  1.00 98.06           C  
ATOM     89  N   VAL A  12     -13.781  15.883   2.703  1.00 98.38           N  
ATOM     90  CA  VAL A  12     -13.797  16.359   1.324  1.00 98.38           C  
ATOM     91  C   VAL A  12     -12.516  17.141   1.035  1.00 98.38           C  
ATOM     92  CB  VAL A  12     -15.039  17.234   1.039  1.00 98.38           C  
ATOM     93  O   VAL A  12     -11.891  16.953  -0.012  1.00 98.38           O  
ATOM     94  CG1 VAL A  12     -14.938  17.891  -0.342  1.00 98.38           C  
ATOM     95  CG2 VAL A  12     -16.312  16.422   1.154  1.00 98.38           C  
ATOM     96  N   THR A  13     -12.109  17.953   2.002  1.00 98.38           N  
ATOM     97  CA  THR A  13     -10.898  18.750   1.838  1.00 98.38           C  
ATOM     98  C   THR A  13      -9.672  17.844   1.688  1.00 98.38           C  
ATOM     99  CB  THR A  13     -10.688  19.703   3.027  1.00 98.38           C  
ATOM    100  O   THR A  13      -8.820  18.078   0.828  1.00 98.38           O  
ATOM    101  CG2 THR A  13      -9.406  20.516   2.863  1.00 98.38           C  
ATOM    102  OG1 THR A  13     -11.797  20.594   3.115  1.00 98.38           O  
ATOM    103  N   ALA A  14      -9.656  16.891   2.475  1.00 98.38           N  
ATOM    104  CA  ALA A  14      -8.531  15.961   2.424  1.00 98.38           C  
ATOM    105  C   ALA A  14      -8.484  15.234   1.085  1.00 98.38           C  
ATOM    106  CB  ALA A  14      -8.617  14.961   3.572  1.00 98.38           C  
ATOM    107  O   ALA A  14      -7.414  15.102   0.479  1.00 98.38           O  
ATOM    108  N   GLY A  15      -9.648  14.758   0.679  1.00 98.25           N  
ATOM    109  CA  GLY A  15      -9.734  14.070  -0.600  1.00 98.25           C  
ATOM    110  C   GLY A  15      -9.320  14.945  -1.773  1.00 98.25           C  
ATOM    111  O   GLY A  15      -8.539  14.523  -2.623  1.00 98.25           O  
ATOM    112  N   VAL A  16      -9.844  16.109  -1.824  1.00 98.56           N  
ATOM    113  CA  VAL A  16      -9.539  17.047  -2.904  1.00 98.56           C  
ATOM    114  C   VAL A  16      -8.062  17.438  -2.848  1.00 98.56           C  
ATOM    115  CB  VAL A  16     -10.430  18.297  -2.832  1.00 98.56           C  
ATOM    116  O   VAL A  16      -7.387  17.469  -3.877  1.00 98.56           O  
ATOM    117  CG1 VAL A  16      -9.953  19.359  -3.826  1.00 98.56           C  
ATOM    118  CG2 VAL A  16     -11.891  17.938  -3.096  1.00 98.56           C  
ATOM    119  N   PHE A  17      -7.598  17.703  -1.650  1.00 98.62           N  
ATOM    120  CA  PHE A  17      -6.188  18.031  -1.461  1.00 98.62           C  
ATOM    121  C   PHE A  17      -5.297  16.922  -2.014  1.00 98.62           C  
ATOM    122  CB  PHE A  17      -5.883  18.250   0.023  1.00 98.62           C  
ATOM    123  O   PHE A  17      -4.320  17.188  -2.715  1.00 98.62           O  
ATOM    124  CG  PHE A  17      -4.410  18.312   0.338  1.00 98.62           C  
ATOM    125  CD1 PHE A  17      -3.756  17.203   0.855  1.00 98.62           C  
ATOM    126  CD2 PHE A  17      -3.686  19.469   0.118  1.00 98.62           C  
ATOM    127  CE1 PHE A  17      -2.395  17.250   1.148  1.00 98.62           C  
ATOM    128  CE2 PHE A  17      -2.324  19.531   0.408  1.00 98.62           C  
ATOM    129  CZ  PHE A  17      -1.682  18.406   0.924  1.00 98.62           C  
ATOM    130  N   GLY A  18      -5.613  15.758  -1.657  1.00 98.50           N  
ATOM    131  CA  GLY A  18      -4.836  14.617  -2.123  1.00 98.50           C  
ATOM    132  C   GLY A  18      -4.766  14.523  -3.637  1.00 98.50           C  
ATOM    133  O   GLY A  18      -3.697  14.266  -4.195  1.00 98.50           O  
ATOM    134  N   ILE A  19      -5.852  14.719  -4.332  1.00 98.25           N  
ATOM    135  CA  ILE A  19      -5.906  14.672  -5.789  1.00 98.25           C  
ATOM    136  C   ILE A  19      -5.059  15.789  -6.375  1.00 98.25           C  
ATOM    137  CB  ILE A  19      -7.363  14.773  -6.301  1.00 98.25           C  
ATOM    138  O   ILE A  19      -4.285  15.570  -7.312  1.00 98.25           O  
ATOM    139  CG1 ILE A  19      -8.141  13.500  -5.949  1.00 98.25           C  
ATOM    140  CG2 ILE A  19      -7.383  15.031  -7.812  1.00 98.25           C  
ATOM    141  CD1 ILE A  19      -9.633  13.586  -6.254  1.00 98.25           C  
ATOM    142  N   LEU A  20      -5.191  16.938  -5.816  1.00 98.44           N  
ATOM    143  CA  LEU A  20      -4.418  18.078  -6.293  1.00 98.44           C  
ATOM    144  C   LEU A  20      -2.928  17.859  -6.070  1.00 98.44           C  
ATOM    145  CB  LEU A  20      -4.867  19.359  -5.590  1.00 98.44           C  
ATOM    146  O   LEU A  20      -2.109  18.203  -6.926  1.00 98.44           O  
ATOM    147  CG  LEU A  20      -6.273  19.859  -5.926  1.00 98.44           C  
ATOM    148  CD1 LEU A  20      -6.605  21.094  -5.098  1.00 98.44           C  
ATOM    149  CD2 LEU A  20      -6.387  20.156  -7.414  1.00 98.44           C  
ATOM    150  N   PHE A  21      -2.668  17.344  -4.891  1.00 98.44           N  
ATOM    151  CA  PHE A  21      -1.273  17.047  -4.582  1.00 98.44           C  
ATOM    152  C   PHE A  21      -0.709  16.016  -5.547  1.00 98.44           C  
ATOM    153  CB  PHE A  21      -1.134  16.562  -3.139  1.00 98.44           C  
ATOM    154  O   PHE A  21       0.429  16.141  -6.004  1.00 98.44           O  
ATOM    155  CG  PHE A  21       0.286  16.531  -2.643  1.00 98.44           C  
ATOM    156  CD1 PHE A  21       0.877  15.320  -2.268  1.00 98.44           C  
ATOM    157  CD2 PHE A  21       1.031  17.688  -2.551  1.00 98.44           C  
ATOM    158  CE1 PHE A  21       2.191  15.289  -1.808  1.00 98.44           C  
ATOM    159  CE2 PHE A  21       2.346  17.672  -2.094  1.00 98.44           C  
ATOM    160  CZ  PHE A  21       2.924  16.469  -1.722  1.00 98.44           C  
ATOM    161  N   ALA A  22      -1.482  15.000  -5.848  1.00 98.25           N  
ATOM    162  CA  ALA A  22      -1.085  14.000  -6.836  1.00 98.25           C  
ATOM    163  C   ALA A  22      -0.829  14.656  -8.195  1.00 98.25           C  
ATOM    164  CB  ALA A  22      -2.154  12.922  -6.961  1.00 98.25           C  
ATOM    165  O   ALA A  22       0.146  14.320  -8.875  1.00 98.25           O  
ATOM    166  N   ALA A  23      -1.681  15.562  -8.562  1.00 97.94           N  
ATOM    167  CA  ALA A  23      -1.519  16.281  -9.820  1.00 97.94           C  
ATOM    168  C   ALA A  23      -0.236  17.109  -9.812  1.00 97.94           C  
ATOM    169  CB  ALA A  23      -2.727  17.188 -10.078  1.00 97.94           C  
ATOM    170  O   ALA A  23       0.480  17.156 -10.820  1.00 97.94           O  
ATOM    171  N   TYR A  24       0.000  17.750  -8.695  1.00 97.88           N  
ATOM    172  CA  TYR A  24       1.224  18.516  -8.531  1.00 97.88           C  
ATOM    173  C   TYR A  24       2.455  17.641  -8.703  1.00 97.88           C  
ATOM    174  CB  TYR A  24       1.252  19.188  -7.156  1.00 97.88           C  
ATOM    175  O   TYR A  24       3.391  18.000  -9.422  1.00 97.88           O  
ATOM    176  CG  TYR A  24       2.621  19.672  -6.746  1.00 97.88           C  
ATOM    177  CD1 TYR A  24       3.352  19.000  -5.766  1.00 97.88           C  
ATOM    178  CD2 TYR A  24       3.188  20.797  -7.332  1.00 97.88           C  
ATOM    179  CE1 TYR A  24       4.613  19.453  -5.379  1.00 97.88           C  
ATOM    180  CE2 TYR A  24       4.449  21.250  -6.953  1.00 97.88           C  
ATOM    181  OH  TYR A  24       6.402  21.016  -5.602  1.00 97.88           O  
ATOM    182  CZ  TYR A  24       5.152  20.562  -5.980  1.00 97.88           C  
ATOM    183  N   LEU A  25       2.455  16.500  -8.094  1.00 97.88           N  
ATOM    184  CA  LEU A  25       3.586  15.586  -8.164  1.00 97.88           C  
ATOM    185  C   LEU A  25       3.791  15.078  -9.586  1.00 97.88           C  
ATOM    186  CB  LEU A  25       3.375  14.398  -7.219  1.00 97.88           C  
ATOM    187  O   LEU A  25       4.926  14.953 -10.047  1.00 97.88           O  
ATOM    188  CG  LEU A  25       3.389  14.711  -5.723  1.00 97.88           C  
ATOM    189  CD1 LEU A  25       3.043  13.461  -4.914  1.00 97.88           C  
ATOM    190  CD2 LEU A  25       4.746  15.266  -5.305  1.00 97.88           C  
ATOM    191  N   PHE A  26       2.678  14.812 -10.188  1.00 97.75           N  
ATOM    192  CA  PHE A  26       2.762  14.398 -11.586  1.00 97.75           C  
ATOM    193  C   PHE A  26       3.383  15.492 -12.438  1.00 97.75           C  
ATOM    194  CB  PHE A  26       1.376  14.031 -12.125  1.00 97.75           C  
ATOM    195  O   PHE A  26       4.191  15.219 -13.328  1.00 97.75           O  
ATOM    196  CG  PHE A  26       1.379  13.602 -13.570  1.00 97.75           C  
ATOM    197  CD1 PHE A  26       0.863  14.438 -14.555  1.00 97.75           C  
ATOM    198  CD2 PHE A  26       1.899  12.367 -13.938  1.00 97.75           C  
ATOM    199  CE1 PHE A  26       0.864  14.039 -15.891  1.00 97.75           C  
ATOM    200  CE2 PHE A  26       1.904  11.969 -15.273  1.00 97.75           C  
ATOM    201  CZ  PHE A  26       1.386  12.805 -16.250  1.00 97.75           C  
ATOM    202  N   TRP A  27       2.920  16.672 -12.195  1.00 96.81           N  
ATOM    203  CA  TRP A  27       3.475  17.812 -12.898  1.00 96.81           C  
ATOM    204  C   TRP A  27       4.984  17.891 -12.711  1.00 96.81           C  
ATOM    205  CB  TRP A  27       2.820  19.109 -12.422  1.00 96.81           C  
ATOM    206  O   TRP A  27       5.727  18.125 -13.672  1.00 96.81           O  
ATOM    207  CG  TRP A  27       3.385  20.344 -13.047  1.00 96.81           C  
ATOM    208  CD1 TRP A  27       3.289  20.734 -14.359  1.00 96.81           C  
ATOM    209  CD2 TRP A  27       4.141  21.375 -12.391  1.00 96.81           C  
ATOM    210  CE2 TRP A  27       4.469  22.344 -13.367  1.00 96.81           C  
ATOM    211  CE3 TRP A  27       4.570  21.562 -11.070  1.00 96.81           C  
ATOM    212  NE1 TRP A  27       3.938  21.922 -14.555  1.00 96.81           N  
ATOM    213  CH2 TRP A  27       5.617  23.656 -11.766  1.00 96.81           C  
ATOM    214  CZ2 TRP A  27       5.207  23.484 -13.062  1.00 96.81           C  
ATOM    215  CZ3 TRP A  27       5.309  22.703 -10.773  1.00 96.81           C  
ATOM    216  N   GLU A  28       5.512  17.641 -11.547  1.00 96.19           N  
ATOM    217  CA  GLU A  28       6.945  17.641 -11.258  1.00 96.19           C  
ATOM    218  C   GLU A  28       7.672  16.562 -12.047  1.00 96.19           C  
ATOM    219  CB  GLU A  28       7.195  17.469  -9.758  1.00 96.19           C  
ATOM    220  O   GLU A  28       8.766  16.781 -12.562  1.00 96.19           O  
ATOM    221  CG  GLU A  28       6.902  18.719  -8.938  1.00 96.19           C  
ATOM    222  CD  GLU A  28       7.863  19.859  -9.219  1.00 96.19           C  
ATOM    223  OE1 GLU A  28       7.410  21.031  -9.320  1.00 96.19           O  
ATOM    224  OE2 GLU A  28       9.078  19.594  -9.336  1.00 96.19           O  
ATOM    225  N   VAL A  29       7.066  15.430 -12.117  1.00 96.25           N  
ATOM    226  CA  VAL A  29       7.656  14.312 -12.844  1.00 96.25           C  
ATOM    227  C   VAL A  29       7.684  14.617 -14.336  1.00 96.25           C  
ATOM    228  CB  VAL A  29       6.883  13.000 -12.586  1.00 96.25           C  
ATOM    229  O   VAL A  29       8.648  14.281 -15.031  1.00 96.25           O  
ATOM    230  CG1 VAL A  29       7.355  11.898 -13.531  1.00 96.25           C  
ATOM    231  CG2 VAL A  29       7.043  12.562 -11.133  1.00 96.25           C  
ATOM    232  N   SER A  30       6.680  15.383 -14.805  1.00 93.81           N  
ATOM    233  CA  SER A  30       6.543  15.680 -16.219  1.00 93.81           C  
ATOM    234  C   SER A  30       7.598  16.688 -16.688  1.00 93.81           C  
ATOM    235  CB  SER A  30       5.145  16.234 -16.516  1.00 93.81           C  
ATOM    236  O   SER A  30       7.855  16.812 -17.875  1.00 93.81           O  
ATOM    237  OG  SER A  30       5.004  17.547 -16.000  1.00 93.81           O  
ATOM    238  N   LYS A  31       8.211  17.312 -15.734  1.00 92.06           N  
ATOM    239  CA  LYS A  31       9.258  18.281 -16.047  1.00 92.06           C  
ATOM    240  C   LYS A  31      10.508  17.578 -16.578  1.00 92.06           C  
ATOM    241  CB  LYS A  31       9.602  19.125 -14.828  1.00 92.06           C  
ATOM    242  O   LYS A  31      11.352  18.203 -17.234  1.00 92.06           O  
ATOM    243  CG  LYS A  31       8.539  20.156 -14.461  1.00 92.06           C  
ATOM    244  CD  LYS A  31       8.961  20.984 -13.258  1.00 92.06           C  
ATOM    245  CE  LYS A  31       7.906  22.031 -12.906  1.00 92.06           C  
ATOM    246  NZ  LYS A  31       8.258  22.781 -11.664  1.00 92.06           N  
ATOM    247  N   VAL A  32      10.555  16.328 -16.266  1.00 89.25           N  
ATOM    248  CA  VAL A  32      11.672  15.555 -16.797  1.00 89.25           C  
ATOM    249  C   VAL A  32      11.359  15.117 -18.219  1.00 89.25           C  
ATOM    250  CB  VAL A  32      11.969  14.328 -15.914  1.00 89.25           C  
ATOM    251  O   VAL A  32      10.469  14.305 -18.453  1.00 89.25           O  
ATOM    252  CG1 VAL A  32      13.188  13.570 -16.438  1.00 89.25           C  
ATOM    253  CG2 VAL A  32      12.188  14.750 -14.461  1.00 89.25           C  
ATOM    254  N   LYS A  33      12.039  15.766 -19.172  1.00 83.31           N  
ATOM    255  CA  LYS A  33      11.734  15.492 -20.578  1.00 83.31           C  
ATOM    256  C   LYS A  33      12.539  14.297 -21.094  1.00 83.31           C  
ATOM    257  CB  LYS A  33      12.008  16.719 -21.438  1.00 83.31           C  
ATOM    258  O   LYS A  33      13.727  14.172 -20.797  1.00 83.31           O  
ATOM    259  CG  LYS A  33      11.141  17.922 -21.109  1.00 83.31           C  
ATOM    260  CD  LYS A  33      11.312  19.047 -22.125  1.00 83.31           C  
ATOM    261  CE  LYS A  33      10.391  20.219 -21.828  1.00 83.31           C  
ATOM    262  NZ  LYS A  33      10.570  21.328 -22.812  1.00 83.31           N  
ATOM    263  N   VAL A  34      11.781  13.414 -21.719  1.00 76.88           N  
ATOM    264  CA  VAL A  34      12.430  12.281 -22.375  1.00 76.88           C  
ATOM    265  C   VAL A  34      12.734  12.633 -23.828  1.00 76.88           C  
ATOM    266  CB  VAL A  34      11.547  11.016 -22.297  1.00 76.88           C  
ATOM    267  O   VAL A  34      11.906  12.414 -24.703  1.00 76.88           O  
ATOM    268  CG1 VAL A  34      12.266   9.828 -22.938  1.00 76.88           C  
ATOM    269  CG2 VAL A  34      11.172  10.703 -20.844  1.00 76.88           C  
ATOM    270  N   THR A  35      13.281  13.914 -24.094  1.00 63.16           N  
ATOM    271  CA  THR A  35      13.516  14.344 -25.469  1.00 63.16           C  
ATOM    272  C   THR A  35      14.961  14.102 -25.875  1.00 63.16           C  
ATOM    273  CB  THR A  35      13.172  15.836 -25.656  1.00 63.16           C  
ATOM    274  O   THR A  35      15.797  13.758 -25.031  1.00 63.16           O  
ATOM    275  CG2 THR A  35      11.672  16.078 -25.531  1.00 63.16           C  
ATOM    276  OG1 THR A  35      13.852  16.609 -24.656  1.00 63.16           O  
ATOM    277  N   ARG A  36      15.141  14.164 -27.297  1.00 56.78           N  
ATOM    278  CA  ARG A  36      16.438  14.031 -27.953  1.00 56.78           C  
ATOM    279  C   ARG A  36      17.422  15.070 -27.438  1.00 56.78           C  
ATOM    280  CB  ARG A  36      16.281  14.172 -29.469  1.00 56.78           C  
ATOM    281  O   ARG A  36      18.625  14.828 -27.422  1.00 56.78           O  
ATOM    282  CG  ARG A  36      15.547  13.016 -30.125  1.00 56.78           C  
ATOM    283  CD  ARG A  36      15.477  13.172 -31.641  1.00 56.78           C  
ATOM    284  NE  ARG A  36      14.711  12.094 -32.250  1.00 56.78           N  
ATOM    285  NH1 ARG A  36      14.961  12.883 -34.406  1.00 56.78           N  
ATOM    286  NH2 ARG A  36      13.773  10.961 -34.031  1.00 56.78           N  
ATOM    287  CZ  ARG A  36      14.484  11.977 -33.562  1.00 56.78           C  
ATOM    288  N   ARG A  37      16.984  16.172 -26.688  1.00 52.31           N  
ATOM    289  CA  ARG A  37      17.828  17.297 -26.297  1.00 52.31           C  
ATOM    290  C   ARG A  37      17.875  17.453 -24.781  1.00 52.31           C  
ATOM    291  CB  ARG A  37      17.328  18.594 -26.953  1.00 52.31           C  
ATOM    292  O   ARG A  37      18.359  18.453 -24.266  1.00 52.31           O  
ATOM    293  CG  ARG A  37      17.672  18.703 -28.422  1.00 52.31           C  
ATOM    294  CD  ARG A  37      17.266  20.062 -28.984  1.00 52.31           C  
ATOM    295  NE  ARG A  37      17.594  20.188 -30.406  1.00 52.31           N  
ATOM    296  NH1 ARG A  37      16.781  22.328 -30.625  1.00 52.31           N  
ATOM    297  NH2 ARG A  37      17.703  21.250 -32.438  1.00 52.31           N  
ATOM    298  CZ  ARG A  37      17.359  21.250 -31.156  1.00 52.31           C  
ATOM    299  N   GLY A  38      17.469  16.469 -23.969  1.00 51.19           N  
ATOM    300  CA  GLY A  38      17.344  16.656 -22.531  1.00 51.19           C  
ATOM    301  C   GLY A  38      18.688  16.672 -21.828  1.00 51.19           C  
ATOM    302  O   GLY A  38      19.719  16.375 -22.422  1.00 51.19           O  
ATOM    303  N   ASP A  39      18.859  17.516 -20.781  1.00 54.59           N  
ATOM    304  CA  ASP A  39      20.000  17.766 -19.906  1.00 54.59           C  
ATOM    305  C   ASP A  39      20.719  16.453 -19.578  1.00 54.59           C  
ATOM    306  CB  ASP A  39      19.547  18.453 -18.609  1.00 54.59           C  
ATOM    307  O   ASP A  39      21.922  16.453 -19.344  1.00 54.59           O  
ATOM    308  CG  ASP A  39      19.172  19.906 -18.828  1.00 54.59           C  
ATOM    309  OD1 ASP A  39      19.500  20.484 -19.891  1.00 54.59           O  
ATOM    310  OD2 ASP A  39      18.531  20.500 -17.922  1.00 54.59           O  
ATOM    311  N   GLY A  40      19.969  15.258 -19.719  1.00 55.44           N  
ATOM    312  CA  GLY A  40      20.609  14.008 -19.328  1.00 55.44           C  
ATOM    313  C   GLY A  40      21.609  13.508 -20.375  1.00 55.44           C  
ATOM    314  O   GLY A  40      22.562  12.805 -20.031  1.00 55.44           O  
ATOM    315  N   TYR A  41      21.422  14.047 -21.594  1.00 56.94           N  
ATOM    316  CA  TYR A  41      22.188  13.586 -22.734  1.00 56.94           C  
ATOM    317  C   TYR A  41      23.391  14.492 -22.984  1.00 56.94           C  
ATOM    318  CB  TYR A  41      21.312  13.531 -24.000  1.00 56.94           C  
ATOM    319  O   TYR A  41      24.125  14.312 -23.953  1.00 56.94           O  
ATOM    320  CG  TYR A  41      20.203  12.508 -23.922  1.00 56.94           C  
ATOM    321  CD1 TYR A  41      20.453  11.164 -24.172  1.00 56.94           C  
ATOM    322  CD2 TYR A  41      18.906  12.891 -23.594  1.00 56.94           C  
ATOM    323  CE1 TYR A  41      19.438  10.219 -24.109  1.00 56.94           C  
ATOM    324  CE2 TYR A  41      17.891  11.953 -23.516  1.00 56.94           C  
ATOM    325  OH  TYR A  41      17.141   9.688 -23.703  1.00 56.94           O  
ATOM    326  CZ  TYR A  41      18.156  10.625 -23.781  1.00 56.94           C  
ATOM    327  N   ALA A  42      23.406  15.641 -22.141  1.00 57.16           N  
ATOM    328  CA  ALA A  42      24.297  16.750 -22.469  1.00 57.16           C  
ATOM    329  C   ALA A  42      25.734  16.281 -22.625  1.00 57.16           C  
ATOM    330  CB  ALA A  42      24.203  17.844 -21.391  1.00 57.16           C  
ATOM    331  O   ALA A  42      26.500  16.875 -23.391  1.00 57.16           O  
ATOM    332  N   LEU A  43      26.000  15.039 -22.219  1.00 55.12           N  
ATOM    333  CA  LEU A  43      27.406  14.680 -22.219  1.00 55.12           C  
ATOM    334  C   LEU A  43      27.703  13.688 -23.344  1.00 55.12           C  
ATOM    335  CB  LEU A  43      27.812  14.086 -20.875  1.00 55.12           C  
ATOM    336  O   LEU A  43      28.875  13.352 -23.578  1.00 55.12           O  
ATOM    337  CG  LEU A  43      27.781  15.031 -19.672  1.00 55.12           C  
ATOM    338  CD1 LEU A  43      27.812  14.242 -18.375  1.00 55.12           C  
ATOM    339  CD2 LEU A  43      28.938  16.016 -19.734  1.00 55.12           C  
ATOM    340  N   LEU A  44      26.625  13.180 -24.078  1.00 59.31           N  
ATOM    341  CA  LEU A  44      26.844  12.242 -25.172  1.00 59.31           C  
ATOM    342  C   LEU A  44      27.125  12.977 -26.469  1.00 59.31           C  
ATOM    343  CB  LEU A  44      25.641  11.320 -25.328  1.00 59.31           C  
ATOM    344  O   LEU A  44      26.688  14.109 -26.656  1.00 59.31           O  
ATOM    345  CG  LEU A  44      25.359  10.352 -24.188  1.00 59.31           C  
ATOM    346  CD1 LEU A  44      23.969   9.727 -24.344  1.00 59.31           C  
ATOM    347  CD2 LEU A  44      26.422   9.273 -24.109  1.00 59.31           C  
ATOM    348  N   ALA A  45      28.281  12.586 -27.188  1.00 58.84           N  
ATOM    349  CA  ALA A  45      28.453  13.102 -28.547  1.00 58.84           C  
ATOM    350  C   ALA A  45      27.109  13.164 -29.281  1.00 58.84           C  
ATOM    351  CB  ALA A  45      29.438  12.234 -29.312  1.00 58.84           C  
ATOM    352  O   ALA A  45      26.219  12.367 -29.016  1.00 58.84           O  
ATOM    353  N   SER A  46      26.844  14.266 -30.031  1.00 61.34           N  
ATOM    354  CA  SER A  46      25.547  14.570 -30.625  1.00 61.34           C  
ATOM    355  C   SER A  46      24.969  13.352 -31.328  1.00 61.34           C  
ATOM    356  CB  SER A  46      25.688  15.734 -31.609  1.00 61.34           C  
ATOM    357  O   SER A  46      23.781  13.078 -31.219  1.00 61.34           O  
ATOM    358  OG  SER A  46      26.500  15.367 -32.719  1.00 61.34           O  
ATOM    359  N   GLU A  47      25.859  12.531 -32.062  1.00 58.91           N  
ATOM    360  CA  GLU A  47      25.359  11.383 -32.812  1.00 58.91           C  
ATOM    361  C   GLU A  47      24.938  10.250 -31.875  1.00 58.91           C  
ATOM    362  CB  GLU A  47      26.406  10.891 -33.812  1.00 58.91           C  
ATOM    363  O   GLU A  47      23.906   9.609 -32.094  1.00 58.91           O  
ATOM    364  CG  GLU A  47      25.844  10.039 -34.938  1.00 58.91           C  
ATOM    365  CD  GLU A  47      25.203  10.859 -36.031  1.00 58.91           C  
ATOM    366  OE1 GLU A  47      24.391  10.297 -36.812  1.00 58.91           O  
ATOM    367  OE2 GLU A  47      25.500  12.070 -36.125  1.00 58.91           O  
ATOM    368  N   VAL A  48      25.719  10.016 -30.828  1.00 65.25           N  
ATOM    369  CA  VAL A  48      25.469   8.969 -29.844  1.00 65.25           C  
ATOM    370  C   VAL A  48      24.250   9.344 -29.000  1.00 65.25           C  
ATOM    371  CB  VAL A  48      26.688   8.742 -28.922  1.00 65.25           C  
ATOM    372  O   VAL A  48      23.453   8.477 -28.625  1.00 65.25           O  
ATOM    373  CG1 VAL A  48      26.391   7.684 -27.859  1.00 65.25           C  
ATOM    374  CG2 VAL A  48      27.906   8.336 -29.750  1.00 65.25           C  
ATOM    375  N   ARG A  49      24.078  10.633 -28.828  1.00 67.31           N  
ATOM    376  CA  ARG A  49      22.953  11.164 -28.078  1.00 67.31           C  
ATOM    377  C   ARG A  49      21.625  10.844 -28.766  1.00 67.31           C  
ATOM    378  CB  ARG A  49      23.094  12.680 -27.906  1.00 67.31           C  
ATOM    379  O   ARG A  49      20.672  10.391 -28.125  1.00 67.31           O  
ATOM    380  CG  ARG A  49      22.000  13.305 -27.047  1.00 67.31           C  
ATOM    381  CD  ARG A  49      22.188  14.805 -26.891  1.00 67.31           C  
ATOM    382  NE  ARG A  49      21.062  15.422 -26.203  1.00 67.31           N  
ATOM    383  NH1 ARG A  49      21.938  17.562 -26.266  1.00 67.31           N  
ATOM    384  NH2 ARG A  49      19.906  17.172 -25.281  1.00 67.31           N  
ATOM    385  CZ  ARG A  49      20.969  16.719 -25.922  1.00 67.31           C  
ATOM    386  N   HIS A  50      21.578  11.031 -30.141  1.00 67.44           N  
ATOM    387  CA  HIS A  50      20.359  10.820 -30.906  1.00 67.44           C  
ATOM    388  C   HIS A  50      19.984   9.336 -30.953  1.00 67.44           C  
ATOM    389  CB  HIS A  50      20.500  11.383 -32.312  1.00 67.44           C  
ATOM    390  O   HIS A  50      18.812   8.977 -30.812  1.00 67.44           O  
ATOM    391  CG  HIS A  50      20.469  12.875 -32.375  1.00 67.44           C  
ATOM    392  CD2 HIS A  50      21.375  13.766 -32.844  1.00 67.44           C  
ATOM    393  ND1 HIS A  50      19.391  13.609 -31.922  1.00 67.44           N  
ATOM    394  CE1 HIS A  50      19.641  14.898 -32.094  1.00 67.44           C  
ATOM    395  NE2 HIS A  50      20.844  15.016 -32.656  1.00 67.44           N  
ATOM    396  N   GLN A  51      20.984   8.578 -31.094  1.00 73.31           N  
ATOM    397  CA  GLN A  51      20.750   7.145 -31.203  1.00 73.31           C  
ATOM    398  C   GLN A  51      20.281   6.562 -29.875  1.00 73.31           C  
ATOM    399  CB  GLN A  51      22.031   6.434 -31.641  1.00 73.31           C  
ATOM    400  O   GLN A  51      19.359   5.734 -29.844  1.00 73.31           O  
ATOM    401  CG  GLN A  51      22.375   6.645 -33.125  1.00 73.31           C  
ATOM    402  CD  GLN A  51      23.656   5.945 -33.531  1.00 73.31           C  
ATOM    403  NE2 GLN A  51      23.906   5.898 -34.844  1.00 73.31           N  
ATOM    404  OE1 GLN A  51      24.406   5.449 -32.688  1.00 73.31           O  
ATOM    405  N   THR A  52      20.891   7.023 -28.797  1.00 78.06           N  
ATOM    406  CA  THR A  52      20.531   6.559 -27.453  1.00 78.06           C  
ATOM    407  C   THR A  52      19.125   7.008 -27.094  1.00 78.06           C  
ATOM    408  CB  THR A  52      21.531   7.074 -26.406  1.00 78.06           C  
ATOM    409  O   THR A  52      18.328   6.215 -26.578  1.00 78.06           O  
ATOM    410  CG2 THR A  52      21.188   6.543 -25.016  1.00 78.06           C  
ATOM    411  OG1 THR A  52      22.859   6.645 -26.750  1.00 78.06           O  
ATOM    412  N   ALA A  53      18.812   8.219 -27.375  1.00 78.56           N  
ATOM    413  CA  ALA A  53      17.484   8.766 -27.078  1.00 78.56           C  
ATOM    414  C   ALA A  53      16.406   8.031 -27.875  1.00 78.56           C  
ATOM    415  CB  ALA A  53      17.453  10.258 -27.391  1.00 78.56           C  
ATOM    416  O   ALA A  53      15.344   7.723 -27.328  1.00 78.56           O  
ATOM    417  N   ASP A  54      16.688   7.707 -29.125  1.00 84.50           N  
ATOM    418  CA  ASP A  54      15.734   7.008 -29.984  1.00 84.50           C  
ATOM    419  C   ASP A  54      15.484   5.590 -29.469  1.00 84.50           C  
ATOM    420  CB  ASP A  54      16.219   6.969 -31.422  1.00 84.50           C  
ATOM    421  O   ASP A  54      14.336   5.129 -29.438  1.00 84.50           O  
ATOM    422  CG  ASP A  54      16.094   8.305 -32.125  1.00 84.50           C  
ATOM    423  OD1 ASP A  54      15.344   9.180 -31.641  1.00 84.50           O  
ATOM    424  OD2 ASP A  54      16.719   8.477 -33.188  1.00 84.50           O  
ATOM    425  N   ARG A  55      16.578   5.012 -29.078  1.00 89.00           N  
ATOM    426  CA  ARG A  55      16.453   3.648 -28.562  1.00 89.00           C  
ATOM    427  C   ARG A  55      15.672   3.619 -27.266  1.00 89.00           C  
ATOM    428  CB  ARG A  55      17.844   3.027 -28.359  1.00 89.00           C  
ATOM    429  O   ARG A  55      14.805   2.764 -27.078  1.00 89.00           O  
ATOM    430  CG  ARG A  55      17.797   1.557 -27.969  1.00 89.00           C  
ATOM    431  CD  ARG A  55      17.312   0.685 -29.125  1.00 89.00           C  
ATOM    432  NE  ARG A  55      17.375  -0.734 -28.781  1.00 89.00           N  
ATOM    433  NH1 ARG A  55      16.391  -1.455 -30.750  1.00 89.00           N  
ATOM    434  NH2 ARG A  55      17.047  -2.977 -29.156  1.00 89.00           N  
ATOM    435  CZ  ARG A  55      16.938  -1.719 -29.562  1.00 89.00           C  
ATOM    436  N   LEU A  56      16.031   4.449 -26.359  1.00 90.69           N  
ATOM    437  CA  LEU A  56      15.320   4.578 -25.094  1.00 90.69           C  
ATOM    438  C   LEU A  56      13.828   4.797 -25.312  1.00 90.69           C  
ATOM    439  CB  LEU A  56      15.906   5.734 -24.266  1.00 90.69           C  
ATOM    440  O   LEU A  56      13.000   4.156 -24.656  1.00 90.69           O  
ATOM    441  CG  LEU A  56      15.375   5.887 -22.844  1.00 90.69           C  
ATOM    442  CD1 LEU A  56      16.438   6.512 -21.953  1.00 90.69           C  
ATOM    443  CD2 LEU A  56      14.102   6.723 -22.828  1.00 90.69           C  
ATOM    444  N   PHE A  57      13.500   5.672 -26.219  1.00 89.50           N  
ATOM    445  CA  PHE A  57      12.109   6.004 -26.516  1.00 89.50           C  
ATOM    446  C   PHE A  57      11.383   4.801 -27.109  1.00 89.50           C  
ATOM    447  CB  PHE A  57      12.031   7.191 -27.484  1.00 89.50           C  
ATOM    448  O   PHE A  57      10.227   4.547 -26.781  1.00 89.50           O  
ATOM    449  CG  PHE A  57      10.633   7.695 -27.703  1.00 89.50           C  
ATOM    450  CD1 PHE A  57       9.961   7.422 -28.891  1.00 89.50           C  
ATOM    451  CD2 PHE A  57       9.984   8.445 -26.719  1.00 89.50           C  
ATOM    452  CE1 PHE A  57       8.664   7.887 -29.094  1.00 89.50           C  
ATOM    453  CE2 PHE A  57       8.695   8.914 -26.922  1.00 89.50           C  
ATOM    454  CZ  PHE A  57       8.031   8.633 -28.109  1.00 89.50           C  
ATOM    455  N   GLU A  58      12.039   4.105 -27.969  1.00 91.56           N  
ATOM    456  CA  GLU A  58      11.453   2.910 -28.578  1.00 91.56           C  
ATOM    457  C   GLU A  58      11.109   1.871 -27.516  1.00 91.56           C  
ATOM    458  CB  GLU A  58      12.406   2.309 -29.609  1.00 91.56           C  
ATOM    459  O   GLU A  58      10.039   1.267 -27.547  1.00 91.56           O  
ATOM    460  CG  GLU A  58      11.828   1.123 -30.359  1.00 91.56           C  
ATOM    461  CD  GLU A  58      12.789   0.528 -31.375  1.00 91.56           C  
ATOM    462  OE1 GLU A  58      12.461  -0.515 -31.984  1.00 91.56           O  
ATOM    463  OE2 GLU A  58      13.883   1.109 -31.562  1.00 91.56           O  
ATOM    464  N   ILE A  59      12.000   1.653 -26.578  1.00 94.69           N  
ATOM    465  CA  ILE A  59      11.805   0.689 -25.500  1.00 94.69           C  
ATOM    466  C   ILE A  59      10.641   1.135 -24.609  1.00 94.69           C  
ATOM    467  CB  ILE A  59      13.086   0.517 -24.656  1.00 94.69           C  
ATOM    468  O   ILE A  59       9.781   0.328 -24.266  1.00 94.69           O  
ATOM    469  CG1 ILE A  59      14.203  -0.107 -25.500  1.00 94.69           C  
ATOM    470  CG2 ILE A  59      12.805  -0.330 -23.406  1.00 94.69           C  
ATOM    471  CD1 ILE A  59      15.586   0.005 -24.891  1.00 94.69           C  
ATOM    472  N   PHE A  60      10.734   2.361 -24.281  1.00 94.00           N  
ATOM    473  CA  PHE A  60       9.672   2.971 -23.484  1.00 94.00           C  
ATOM    474  C   PHE A  60       8.312   2.738 -24.141  1.00 94.00           C  
ATOM    475  CB  PHE A  60       9.922   4.473 -23.312  1.00 94.00           C  
ATOM    476  O   PHE A  60       7.355   2.336 -23.469  1.00 94.00           O  
ATOM    477  CG  PHE A  60       8.703   5.242 -22.859  1.00 94.00           C  
ATOM    478  CD1 PHE A  60       8.094   6.160 -23.703  1.00 94.00           C  
ATOM    479  CD2 PHE A  60       8.180   5.043 -21.594  1.00 94.00           C  
ATOM    480  CE1 PHE A  60       6.973   6.875 -23.297  1.00 94.00           C  
ATOM    481  CE2 PHE A  60       7.055   5.754 -21.172  1.00 94.00           C  
ATOM    482  CZ  PHE A  60       6.457   6.668 -22.016  1.00 94.00           C  
ATOM    483  N   CYS A  61       8.195   2.975 -25.422  1.00 94.44           N  
ATOM    484  CA  CYS A  61       6.941   2.830 -26.156  1.00 94.44           C  
ATOM    485  C   CYS A  61       6.484   1.377 -26.172  1.00 94.44           C  
ATOM    486  CB  CYS A  61       7.094   3.348 -27.578  1.00 94.44           C  
ATOM    487  O   CYS A  61       5.289   1.097 -26.078  1.00 94.44           O  
ATOM    488  SG  CYS A  61       7.188   5.148 -27.703  1.00 94.44           S  
ATOM    489  N   ALA A  62       7.434   0.503 -26.234  1.00 96.38           N  
ATOM    490  CA  ALA A  62       7.102  -0.920 -26.250  1.00 96.38           C  
ATOM    491  C   ALA A  62       6.516  -1.361 -24.906  1.00 96.38           C  
ATOM    492  CB  ALA A  62       8.336  -1.749 -26.578  1.00 96.38           C  
ATOM    493  O   ALA A  62       5.531  -2.102 -24.875  1.00 96.38           O  
ATOM    494  N   ILE A  63       7.113  -0.888 -23.875  1.00 97.06           N  
ATOM    495  CA  ILE A  63       6.637  -1.215 -22.531  1.00 97.06           C  
ATOM    496  C   ILE A  63       5.242  -0.625 -22.328  1.00 97.06           C  
ATOM    497  CB  ILE A  63       7.602  -0.697 -21.453  1.00 97.06           C  
ATOM    498  O   ILE A  63       4.340  -1.307 -21.828  1.00 97.06           O  
ATOM    499  CG1 ILE A  63       8.953  -1.421 -21.547  1.00 97.06           C  
ATOM    500  CG2 ILE A  63       6.988  -0.866 -20.047  1.00 97.06           C  
ATOM    501  CD1 ILE A  63      10.055  -0.793 -20.703  1.00 97.06           C  
ATOM    502  N   GLN A  64       5.121   0.552 -22.750  1.00 96.25           N  
ATOM    503  CA  GLN A  64       3.850   1.252 -22.609  1.00 96.25           C  
ATOM    504  C   GLN A  64       2.742   0.539 -23.375  1.00 96.25           C  
ATOM    505  CB  GLN A  64       3.977   2.699 -23.094  1.00 96.25           C  
ATOM    506  O   GLN A  64       1.637   0.358 -22.875  1.00 96.25           O  
ATOM    507  CG  GLN A  64       2.730   3.539 -22.844  1.00 96.25           C  
ATOM    508  CD  GLN A  64       2.926   5.000 -23.219  1.00 96.25           C  
ATOM    509  NE2 GLN A  64       2.105   5.871 -22.641  1.00 96.25           N  
ATOM    510  OE1 GLN A  64       3.811   5.340 -24.000  1.00 96.25           O  
ATOM    511  N   GLU A  65       3.053   0.177 -24.531  1.00 96.94           N  
ATOM    512  CA  GLU A  65       2.074  -0.527 -25.359  1.00 96.94           C  
ATOM    513  C   GLU A  65       1.697  -1.870 -24.734  1.00 96.94           C  
ATOM    514  CB  GLU A  65       2.615  -0.735 -26.781  1.00 96.94           C  
ATOM    515  O   GLU A  65       0.521  -2.240 -24.719  1.00 96.94           O  
ATOM    516  CG  GLU A  65       1.597  -1.322 -27.750  1.00 96.94           C  
ATOM    517  CD  GLU A  65       2.105  -1.408 -29.172  1.00 96.94           C  
ATOM    518  OE1 GLU A  65       1.355  -1.878 -30.062  1.00 96.94           O  
ATOM    519  OE2 GLU A  65       3.266  -1.004 -29.406  1.00 96.94           O  
ATOM    520  N   GLY A  66       2.709  -2.555 -24.281  1.00 97.31           N  
ATOM    521  CA  GLY A  66       2.459  -3.836 -23.641  1.00 97.31           C  
ATOM    522  C   GLY A  66       1.613  -3.723 -22.391  1.00 97.31           C  
ATOM    523  O   GLY A  66       0.696  -4.520 -22.188  1.00 97.31           O  
ATOM    524  N   ALA A  67       1.913  -2.754 -21.578  1.00 96.81           N  
ATOM    525  CA  ALA A  67       1.168  -2.527 -20.344  1.00 96.81           C  
ATOM    526  C   ALA A  67      -0.285  -2.166 -20.641  1.00 96.81           C  
ATOM    527  CB  ALA A  67       1.830  -1.427 -19.516  1.00 96.81           C  
ATOM    528  O   ALA A  67      -1.202  -2.680 -20.000  1.00 96.81           O  
ATOM    529  N   ARG A  68      -0.528  -1.356 -21.656  1.00 96.62           N  
ATOM    530  CA  ARG A  68      -1.874  -0.941 -22.047  1.00 96.62           C  
ATOM    531  C   ARG A  68      -2.678  -2.117 -22.578  1.00 96.62           C  
ATOM    532  CB  ARG A  68      -1.815   0.180 -23.078  1.00 96.62           C  
ATOM    533  O   ARG A  68      -3.855  -2.273 -22.266  1.00 96.62           O  
ATOM    534  CG  ARG A  68      -1.406   1.528 -22.516  1.00 96.62           C  
ATOM    535  CD  ARG A  68      -1.390   2.611 -23.578  1.00 96.62           C  
ATOM    536  NE  ARG A  68      -1.065   3.920 -23.016  1.00 96.62           N  
ATOM    537  NH1 ARG A  68      -0.962   5.000 -25.062  1.00 96.62           N  
ATOM    538  NH2 ARG A  68      -0.579   6.160 -23.125  1.00 96.62           N  
ATOM    539  CZ  ARG A  68      -0.869   5.023 -23.734  1.00 96.62           C  
ATOM    540  N   ALA A  69      -2.027  -2.852 -23.359  1.00 97.19           N  
ATOM    541  CA  ALA A  69      -2.693  -4.008 -23.953  1.00 97.19           C  
ATOM    542  C   ALA A  69      -3.133  -4.996 -22.875  1.00 97.19           C  
ATOM    543  CB  ALA A  69      -1.771  -4.695 -24.953  1.00 97.19           C  
ATOM    544  O   ALA A  69      -4.250  -5.516 -22.906  1.00 97.19           O  
ATOM    545  N   PHE A  70      -2.246  -5.238 -21.938  1.00 96.56           N  
ATOM    546  CA  PHE A  70      -2.574  -6.160 -20.859  1.00 96.56           C  
ATOM    547  C   PHE A  70      -3.754  -5.641 -20.031  1.00 96.56           C  
ATOM    548  CB  PHE A  70      -1.362  -6.375 -19.938  1.00 96.56           C  
ATOM    549  O   PHE A  70      -4.699  -6.379 -19.766  1.00 96.56           O  
ATOM    550  CG  PHE A  70      -1.623  -7.312 -18.797  1.00 96.56           C  
ATOM    551  CD1 PHE A  70      -2.172  -6.844 -17.609  1.00 96.56           C  
ATOM    552  CD2 PHE A  70      -1.321  -8.664 -18.906  1.00 96.56           C  
ATOM    553  CE1 PHE A  70      -2.414  -7.711 -16.547  1.00 96.56           C  
ATOM    554  CE2 PHE A  70      -1.561  -9.539 -17.844  1.00 96.56           C  
ATOM    555  CZ  PHE A  70      -2.107  -9.055 -16.672  1.00 96.56           C  
ATOM    556  N   LEU A  71      -3.650  -4.352 -19.656  1.00 94.44           N  
ATOM    557  CA  LEU A  71      -4.680  -3.775 -18.797  1.00 94.44           C  
ATOM    558  C   LEU A  71      -6.031  -3.754 -19.500  1.00 94.44           C  
ATOM    559  CB  LEU A  71      -4.289  -2.357 -18.375  1.00 94.44           C  
ATOM    560  O   LEU A  71      -7.062  -4.016 -18.875  1.00 94.44           O  
ATOM    561  CG  LEU A  71      -4.926  -1.834 -17.078  1.00 94.44           C  
ATOM    562  CD1 LEU A  71      -4.555  -2.732 -15.906  1.00 94.44           C  
ATOM    563  CD2 LEU A  71      -4.496  -0.395 -16.812  1.00 94.44           C  
ATOM    564  N   LEU A  72      -6.039  -3.486 -20.734  1.00 95.00           N  
ATOM    565  CA  LEU A  72      -7.277  -3.482 -21.500  1.00 95.00           C  
ATOM    566  C   LEU A  72      -7.910  -4.867 -21.531  1.00 95.00           C  
ATOM    567  CB  LEU A  72      -7.012  -3.010 -22.938  1.00 95.00           C  
ATOM    568  O   LEU A  72      -9.125  -5.004 -21.375  1.00 95.00           O  
ATOM    569  CG  LEU A  72      -8.242  -2.758 -23.812  1.00 95.00           C  
ATOM    570  CD1 LEU A  72      -8.148  -1.394 -24.484  1.00 95.00           C  
ATOM    571  CD2 LEU A  72      -8.398  -3.863 -24.844  1.00 95.00           C  
ATOM    572  N   ALA A  73      -7.086  -5.824 -21.719  1.00 96.06           N  
ATOM    573  CA  ALA A  73      -7.574  -7.199 -21.734  1.00 96.06           C  
ATOM    574  C   ALA A  73      -8.133  -7.598 -20.375  1.00 96.06           C  
ATOM    575  CB  ALA A  73      -6.461  -8.156 -22.156  1.00 96.06           C  
ATOM    576  O   ALA A  73      -9.227  -8.156 -20.281  1.00 96.06           O  
ATOM    577  N   GLU A  74      -7.422  -7.301 -19.375  1.00 95.50           N  
ATOM    578  CA  GLU A  74      -7.855  -7.664 -18.031  1.00 95.50           C  
ATOM    579  C   GLU A  74      -9.102  -6.883 -17.609  1.00 95.50           C  
ATOM    580  CB  GLU A  74      -6.727  -7.430 -17.016  1.00 95.50           C  
ATOM    581  O   GLU A  74     -10.055  -7.457 -17.094  1.00 95.50           O  
ATOM    582  CG  GLU A  74      -7.070  -7.863 -15.602  1.00 95.50           C  
ATOM    583  CD  GLU A  74      -5.887  -7.805 -14.648  1.00 95.50           C  
ATOM    584  OE1 GLU A  74      -5.574  -6.703 -14.141  1.00 95.50           O  
ATOM    585  OE2 GLU A  74      -5.266  -8.867 -14.414  1.00 95.50           O  
ATOM    586  N   TYR A  75      -9.133  -5.648 -17.938  1.00 95.56           N  
ATOM    587  CA  TYR A  75     -10.227  -4.785 -17.500  1.00 95.56           C  
ATOM    588  C   TYR A  75     -11.508  -5.105 -18.266  1.00 95.56           C  
ATOM    589  CB  TYR A  75      -9.859  -3.312 -17.703  1.00 95.56           C  
ATOM    590  O   TYR A  75     -12.609  -4.906 -17.750  1.00 95.56           O  
ATOM    591  CG  TYR A  75      -9.055  -2.734 -16.562  1.00 95.56           C  
ATOM    592  CD1 TYR A  75      -8.477  -3.561 -15.594  1.00 95.56           C  
ATOM    593  CD2 TYR A  75      -8.875  -1.360 -16.438  1.00 95.56           C  
ATOM    594  CE1 TYR A  75      -7.738  -3.031 -14.547  1.00 95.56           C  
ATOM    595  CE2 TYR A  75      -8.133  -0.820 -15.391  1.00 95.56           C  
ATOM    596  OH  TYR A  75      -6.840  -1.133 -13.414  1.00 95.56           O  
ATOM    597  CZ  TYR A  75      -7.570  -1.662 -14.453  1.00 95.56           C  
ATOM    598  N   THR A  76     -11.344  -5.523 -19.484  1.00 95.94           N  
ATOM    599  CA  THR A  76     -12.516  -5.969 -20.234  1.00 95.94           C  
ATOM    600  C   THR A  76     -13.203  -7.133 -19.531  1.00 95.94           C  
ATOM    601  CB  THR A  76     -12.133  -6.391 -21.672  1.00 95.94           C  
ATOM    602  O   THR A  76     -14.430  -7.145 -19.391  1.00 95.94           O  
ATOM    603  CG2 THR A  76     -13.359  -6.836 -22.453  1.00 95.94           C  
ATOM    604  OG1 THR A  76     -11.523  -5.277 -22.344  1.00 95.94           O  
ATOM    605  N   LEU A  77     -12.438  -7.984 -19.031  1.00 96.19           N  
ATOM    606  CA  LEU A  77     -12.977  -9.125 -18.297  1.00 96.19           C  
ATOM    607  C   LEU A  77     -13.531  -8.688 -16.953  1.00 96.19           C  
ATOM    608  CB  LEU A  77     -11.906 -10.195 -18.109  1.00 96.19           C  
ATOM    609  O   LEU A  77     -14.594  -9.148 -16.531  1.00 96.19           O  
ATOM    610  CG  LEU A  77     -11.461 -10.945 -19.359  1.00 96.19           C  
ATOM    611  CD1 LEU A  77     -10.273 -11.852 -19.047  1.00 96.19           C  
ATOM    612  CD2 LEU A  77     -12.617 -11.758 -19.938  1.00 96.19           C  
ATOM    613  N   CYS A  78     -12.805  -7.824 -16.344  1.00 96.38           N  
ATOM    614  CA  CYS A  78     -13.242  -7.312 -15.047  1.00 96.38           C  
ATOM    615  C   CYS A  78     -14.570  -6.586 -15.172  1.00 96.38           C  
ATOM    616  CB  CYS A  78     -12.188  -6.375 -14.453  1.00 96.38           C  
ATOM    617  O   CYS A  78     -15.453  -6.738 -14.320  1.00 96.38           O  
ATOM    618  SG  CYS A  78     -10.695  -7.223 -13.891  1.00 96.38           S  
ATOM    619  N   PHE A  79     -14.625  -5.809 -16.219  1.00 95.94           N  
ATOM    620  CA  PHE A  79     -15.859  -5.070 -16.453  1.00 95.94           C  
ATOM    621  C   PHE A  79     -17.031  -6.027 -16.656  1.00 95.94           C  
ATOM    622  CB  PHE A  79     -15.711  -4.148 -17.672  1.00 95.94           C  
ATOM    623  O   PHE A  79     -18.109  -5.816 -16.125  1.00 95.94           O  
ATOM    624  CG  PHE A  79     -16.875  -3.205 -17.859  1.00 95.94           C  
ATOM    625  CD1 PHE A  79     -17.828  -3.457 -18.828  1.00 95.94           C  
ATOM    626  CD2 PHE A  79     -16.984  -2.068 -17.062  1.00 95.94           C  
ATOM    627  CE1 PHE A  79     -18.906  -2.588 -19.000  1.00 95.94           C  
ATOM    628  CE2 PHE A  79     -18.062  -1.195 -17.234  1.00 95.94           C  
ATOM    629  CZ  PHE A  79     -19.016  -1.456 -18.203  1.00 95.94           C  
ATOM    630  N   ALA A  80     -16.844  -7.027 -17.453  1.00 97.44           N  
ATOM    631  CA  ALA A  80     -17.859  -8.055 -17.656  1.00 97.44           C  
ATOM    632  C   ALA A  80     -18.234  -8.727 -16.344  1.00 97.44           C  
ATOM    633  CB  ALA A  80     -17.359  -9.102 -18.656  1.00 97.44           C  
ATOM    634  O   ALA A  80     -19.422  -8.953 -16.062  1.00 97.44           O  
ATOM    635  N   PHE A  81     -17.297  -8.922 -15.531  1.00 97.50           N  
ATOM    636  CA  PHE A  81     -17.516  -9.547 -14.234  1.00 97.50           C  
ATOM    637  C   PHE A  81     -18.375  -8.648 -13.336  1.00 97.50           C  
ATOM    638  CB  PHE A  81     -16.188  -9.852 -13.547  1.00 97.50           C  
ATOM    639  O   PHE A  81     -19.297  -9.125 -12.680  1.00 97.50           O  
ATOM    640  CG  PHE A  81     -16.328 -10.461 -12.180  1.00 97.50           C  
ATOM    641  CD1 PHE A  81     -16.297  -9.664 -11.039  1.00 97.50           C  
ATOM    642  CD2 PHE A  81     -16.516 -11.828 -12.031  1.00 97.50           C  
ATOM    643  CE1 PHE A  81     -16.438 -10.227  -9.773  1.00 97.50           C  
ATOM    644  CE2 PHE A  81     -16.656 -12.398 -10.766  1.00 97.50           C  
ATOM    645  CZ  PHE A  81     -16.609 -11.594  -9.641  1.00 97.50           C  
ATOM    646  N   ILE A  82     -18.078  -7.418 -13.305  1.00 98.00           N  
ATOM    647  CA  ILE A  82     -18.812  -6.461 -12.477  1.00 98.00           C  
ATOM    648  C   ILE A  82     -20.297  -6.473 -12.867  1.00 98.00           C  
ATOM    649  CB  ILE A  82     -18.234  -5.035 -12.617  1.00 98.00           C  
ATOM    650  O   ILE A  82     -21.172  -6.461 -12.000  1.00 98.00           O  
ATOM    651  CG1 ILE A  82     -16.875  -4.938 -11.898  1.00 98.00           C  
ATOM    652  CG2 ILE A  82     -19.219  -3.998 -12.070  1.00 98.00           C  
ATOM    653  CD1 ILE A  82     -16.172  -3.604 -12.094  1.00 98.00           C  
ATOM    654  N   ILE A  83     -20.547  -6.609 -14.148  1.00 97.81           N  
ATOM    655  CA  ILE A  83     -21.922  -6.590 -14.648  1.00 97.81           C  
ATOM    656  C   ILE A  83     -22.641  -7.871 -14.242  1.00 97.81           C  
ATOM    657  CB  ILE A  83     -21.953  -6.426 -16.188  1.00 97.81           C  
ATOM    658  O   ILE A  83     -23.734  -7.820 -13.672  1.00 97.81           O  
ATOM    659  CG1 ILE A  83     -21.438  -5.039 -16.594  1.00 97.81           C  
ATOM    660  CG2 ILE A  83     -23.375  -6.656 -16.719  1.00 97.81           C  
ATOM    661  CD1 ILE A  83     -21.328  -4.836 -18.094  1.00 97.81           C  
ATOM    662  N   VAL A  84     -21.984  -8.953 -14.500  1.00 97.94           N  
ATOM    663  CA  VAL A  84     -22.609 -10.258 -14.250  1.00 97.94           C  
ATOM    664  C   VAL A  84     -22.766 -10.469 -12.742  1.00 97.94           C  
ATOM    665  CB  VAL A  84     -21.781 -11.406 -14.875  1.00 97.94           C  
ATOM    666  O   VAL A  84     -23.859 -10.781 -12.266  1.00 97.94           O  
ATOM    667  CG1 VAL A  84     -22.328 -12.758 -14.430  1.00 97.94           C  
ATOM    668  CG2 VAL A  84     -21.781 -11.297 -16.391  1.00 97.94           C  
ATOM    669  N   PHE A  85     -21.734 -10.250 -12.039  1.00 97.88           N  
ATOM    670  CA  PHE A  85     -21.766 -10.477 -10.594  1.00 97.88           C  
ATOM    671  C   PHE A  85     -22.594  -9.406  -9.898  1.00 97.88           C  
ATOM    672  CB  PHE A  85     -20.344 -10.484 -10.031  1.00 97.88           C  
ATOM    673  O   PHE A  85     -23.203  -9.672  -8.859  1.00 97.88           O  
ATOM    674  CG  PHE A  85     -20.234 -11.117  -8.664  1.00 97.88           C  
ATOM    675  CD1 PHE A  85     -20.031 -10.328  -7.535  1.00 97.88           C  
ATOM    676  CD2 PHE A  85     -20.344 -12.492  -8.508  1.00 97.88           C  
ATOM    677  CE1 PHE A  85     -19.938 -10.914  -6.270  1.00 97.88           C  
ATOM    678  CE2 PHE A  85     -20.250 -13.078  -7.250  1.00 97.88           C  
ATOM    679  CZ  PHE A  85     -20.047 -12.289  -6.133  1.00 97.88           C  
ATOM    680  N   GLY A  86     -22.562  -8.203 -10.453  1.00 98.06           N  
ATOM    681  CA  GLY A  86     -23.469  -7.164  -9.969  1.00 98.06           C  
ATOM    682  C   GLY A  86     -24.922  -7.562 -10.023  1.00 98.06           C  
ATOM    683  O   GLY A  86     -25.688  -7.262  -9.102  1.00 98.06           O  
ATOM    684  N   ALA A  87     -25.312  -8.258 -11.117  1.00 97.56           N  
ATOM    685  CA  ALA A  87     -26.688  -8.773 -11.234  1.00 97.56           C  
ATOM    686  C   ALA A  87     -26.969  -9.805 -10.148  1.00 97.56           C  
ATOM    687  CB  ALA A  87     -26.891  -9.391 -12.617  1.00 97.56           C  
ATOM    688  O   ALA A  87     -28.047  -9.812  -9.562  1.00 97.56           O  
ATOM    689  N   VAL A  88     -25.953 -10.531  -9.859  1.00 96.69           N  
ATOM    690  CA  VAL A  88     -26.078 -11.539  -8.812  1.00 96.69           C  
ATOM    691  C   VAL A  88     -26.250 -10.859  -7.453  1.00 96.69           C  
ATOM    692  CB  VAL A  88     -24.859 -12.484  -8.789  1.00 96.69           C  
ATOM    693  O   VAL A  88     -27.109 -11.242  -6.664  1.00 96.69           O  
ATOM    694  CG1 VAL A  88     -24.922 -13.414  -7.574  1.00 96.69           C  
ATOM    695  CG2 VAL A  88     -24.781 -13.297 -10.078  1.00 96.69           C  
ATOM    696  N   VAL A  89     -25.406  -9.875  -7.176  1.00 96.38           N  
ATOM    697  CA  VAL A  89     -25.484  -9.125  -5.930  1.00 96.38           C  
ATOM    698  C   VAL A  89     -26.859  -8.477  -5.793  1.00 96.38           C  
ATOM    699  CB  VAL A  89     -24.375  -8.047  -5.848  1.00 96.38           C  
ATOM    700  O   VAL A  89     -27.469  -8.508  -4.723  1.00 96.38           O  
ATOM    701  CG1 VAL A  89     -24.625  -7.102  -4.676  1.00 96.38           C  
ATOM    702  CG2 VAL A  89     -23.000  -8.703  -5.719  1.00 96.38           C  
ATOM    703  N   LEU A  90     -27.359  -7.973  -6.867  1.00 96.38           N  
ATOM    704  CA  LEU A  90     -28.672  -7.324  -6.879  1.00 96.38           C  
ATOM    705  C   LEU A  90     -29.766  -8.305  -6.484  1.00 96.38           C  
ATOM    706  CB  LEU A  90     -28.969  -6.734  -8.258  1.00 96.38           C  
ATOM    707  O   LEU A  90     -30.578  -8.023  -5.594  1.00 96.38           O  
ATOM    708  CG  LEU A  90     -30.312  -6.031  -8.422  1.00 96.38           C  
ATOM    709  CD1 LEU A  90     -30.188  -4.863  -9.398  1.00 96.38           C  
ATOM    710  CD2 LEU A  90     -31.375  -7.016  -8.898  1.00 96.38           C  
ATOM    711  N   VAL A  91     -29.750  -9.445  -7.094  1.00 94.38           N  
ATOM    712  CA  VAL A  91     -30.797 -10.445  -6.895  1.00 94.38           C  
ATOM    713  C   VAL A  91     -30.688 -11.039  -5.492  1.00 94.38           C  
ATOM    714  CB  VAL A  91     -30.734 -11.562  -7.953  1.00 94.38           C  
ATOM    715  O   VAL A  91     -31.688 -11.109  -4.766  1.00 94.38           O  
ATOM    716  CG1 VAL A  91     -31.703 -12.695  -7.609  1.00 94.38           C  
ATOM    717  CG2 VAL A  91     -31.031 -11.008  -9.344  1.00 94.38           C  
ATOM    718  N   LEU A  92     -29.453 -11.297  -5.082  1.00 92.25           N  
ATOM    719  CA  LEU A  92     -29.250 -12.000  -3.820  1.00 92.25           C  
ATOM    720  C   LEU A  92     -29.531 -11.086  -2.633  1.00 92.25           C  
ATOM    721  CB  LEU A  92     -27.812 -12.539  -3.734  1.00 92.25           C  
ATOM    722  O   LEU A  92     -30.094 -11.523  -1.629  1.00 92.25           O  
ATOM    723  CG  LEU A  92     -27.484 -13.719  -4.645  1.00 92.25           C  
ATOM    724  CD1 LEU A  92     -26.031 -14.164  -4.426  1.00 92.25           C  
ATOM    725  CD2 LEU A  92     -28.438 -14.875  -4.398  1.00 92.25           C  
ATOM    726  N   THR A  93     -29.125  -9.867  -2.785  1.00 91.88           N  
ATOM    727  CA  THR A  93     -29.297  -8.977  -1.646  1.00 91.88           C  
ATOM    728  C   THR A  93     -30.734  -8.445  -1.585  1.00 91.88           C  
ATOM    729  CB  THR A  93     -28.312  -7.793  -1.709  1.00 91.88           C  
ATOM    730  O   THR A  93     -31.172  -7.953  -0.546  1.00 91.88           O  
ATOM    731  CG2 THR A  93     -26.875  -8.273  -1.612  1.00 91.88           C  
ATOM    732  OG1 THR A  93     -28.484  -7.098  -2.949  1.00 91.88           O  
ATOM    733  N   SER A  94     -31.391  -8.625  -2.713  1.00 91.56           N  
ATOM    734  CA  SER A  94     -32.812  -8.234  -2.744  1.00 91.56           C  
ATOM    735  C   SER A  94     -33.688  -9.273  -2.051  1.00 91.56           C  
ATOM    736  CB  SER A  94     -33.281  -8.039  -4.184  1.00 91.56           C  
ATOM    737  O   SER A  94     -34.750  -8.945  -1.520  1.00 91.56           O  
ATOM    738  OG  SER A  94     -32.594  -6.953  -4.793  1.00 91.56           O  
ATOM    739  N   PHE A  95     -33.031 -10.523  -2.043  1.00 85.75           N  
ATOM    740  CA  PHE A  95     -33.750 -11.641  -1.447  1.00 85.75           C  
ATOM    741  C   PHE A  95     -33.594 -11.656   0.067  1.00 85.75           C  
ATOM    742  CB  PHE A  95     -33.281 -12.969  -2.041  1.00 85.75           C  
ATOM    743  O   PHE A  95     -32.906 -12.531   0.612  1.00 85.75           O  
ATOM    744  CG  PHE A  95     -34.156 -14.141  -1.692  1.00 85.75           C  
ATOM    745  CD1 PHE A  95     -33.719 -15.141  -0.837  1.00 85.75           C  
ATOM    746  CD2 PHE A  95     -35.438 -14.242  -2.221  1.00 85.75           C  
ATOM    747  CE1 PHE A  95     -34.531 -16.219  -0.512  1.00 85.75           C  
ATOM    748  CE2 PHE A  95     -36.250 -15.328  -1.900  1.00 85.75           C  
ATOM    749  CZ  PHE A  95     -35.781 -16.312  -1.047  1.00 85.75           C  
ATOM    750  N   VAL A  96     -33.562 -10.562   0.796  1.00 66.88           N  
ATOM    751  CA  VAL A  96     -33.312 -10.602   2.234  1.00 66.88           C  
ATOM    752  C   VAL A  96     -34.656 -10.781   2.975  1.00 66.88           C  
ATOM    753  CB  VAL A  96     -32.594  -9.328   2.727  1.00 66.88           C  
ATOM    754  O   VAL A  96     -35.625 -10.078   2.701  1.00 66.88           O  
ATOM    755  CG1 VAL A  96     -32.438  -9.344   4.246  1.00 66.88           C  
ATOM    756  CG2 VAL A  96     -31.250  -9.188   2.049  1.00 66.88           C  
ATOM    757  N   ASN A  97     -35.000 -12.008   3.469  1.00 52.53           N  
ATOM    758  CA  ASN A  97     -35.969 -12.773   4.242  1.00 52.53           C  
ATOM    759  C   ASN A  97     -36.062 -12.273   5.684  1.00 52.53           C  
ATOM    760  CB  ASN A  97     -35.656 -14.266   4.215  1.00 52.53           C  
ATOM    761  O   ASN A  97     -35.188 -12.547   6.492  1.00 52.53           O  
ATOM    762  CG  ASN A  97     -36.344 -15.000   3.098  1.00 52.53           C  
ATOM    763  ND2 ASN A  97     -35.875 -16.188   2.762  1.00 52.53           N  
ATOM    764  OD1 ASN A  97     -37.344 -14.508   2.543  1.00 52.53           O  
ATOM    765  N   LYS A  98     -36.844 -11.172   6.027  1.00 53.34           N  
ATOM    766  CA  LYS A  98     -37.000 -11.117   7.477  1.00 53.34           C  
ATOM    767  C   LYS A  98     -38.469 -10.938   7.840  1.00 53.34           C  
ATOM    768  CB  LYS A  98     -36.188  -9.977   8.078  1.00 53.34           C  
ATOM    769  O   LYS A  98     -38.938 -11.500   8.836  1.00 53.34           O  
ATOM    770  CG  LYS A  98     -34.719 -10.344   8.336  1.00 53.34           C  
ATOM    771  CD  LYS A  98     -34.000  -9.258   9.133  1.00 53.34           C  
ATOM    772  CE  LYS A  98     -32.562  -9.609   9.383  1.00 53.34           C  
ATOM    773  NZ  LYS A  98     -31.812  -8.492  10.047  1.00 53.34           N  
ATOM    774  N   ASP A  99     -39.500 -11.320   7.039  1.00 55.88           N  
ATOM    775  CA  ASP A  99     -40.812 -11.312   7.660  1.00 55.88           C  
ATOM    776  C   ASP A  99     -41.938 -11.406   6.609  1.00 55.88           C  
ATOM    777  CB  ASP A  99     -41.000 -10.047   8.500  1.00 55.88           C  
ATOM    778  O   ASP A  99     -43.094 -11.250   6.926  1.00 55.88           O  
ATOM    779  CG  ASP A  99     -40.125 -10.023   9.750  1.00 55.88           C  
ATOM    780  OD1 ASP A  99     -39.844 -11.109  10.297  1.00 55.88           O  
ATOM    781  OD2 ASP A  99     -39.750  -8.922  10.188  1.00 55.88           O  
ATOM    782  N   GLY A 100     -41.812 -12.375   5.520  1.00 57.72           N  
ATOM    783  CA  GLY A 100     -42.875 -12.492   4.562  1.00 57.72           C  
ATOM    784  C   GLY A 100     -42.500 -12.086   3.158  1.00 57.72           C  
ATOM    785  O   GLY A 100     -41.594 -11.258   2.973  1.00 57.72           O  
ATOM    786  N   GLN A 101     -42.062 -12.945   2.262  1.00 57.94           N  
ATOM    787  CA  GLN A 101     -41.625 -13.117   0.878  1.00 57.94           C  
ATOM    788  C   GLN A 101     -41.625 -11.789   0.131  1.00 57.94           C  
ATOM    789  CB  GLN A 101     -42.500 -14.133   0.158  1.00 57.94           C  
ATOM    790  O   GLN A 101     -42.312 -11.648  -0.894  1.00 57.94           O  
ATOM    791  CG  GLN A 101     -42.281 -15.570   0.601  1.00 57.94           C  
ATOM    792  CD  GLN A 101     -42.812 -16.578  -0.398  1.00 57.94           C  
ATOM    793  NE2 GLN A 101     -42.625 -17.859  -0.103  1.00 57.94           N  
ATOM    794  OE1 GLN A 101     -43.406 -16.219  -1.427  1.00 57.94           O  
ATOM    795  N   LYS A 102     -41.062 -10.570   0.720  1.00 74.81           N  
ATOM    796  CA  LYS A 102     -41.062  -9.453  -0.225  1.00 74.81           C  
ATOM    797  C   LYS A 102     -39.625  -9.102  -0.627  1.00 74.81           C  
ATOM    798  CB  LYS A 102     -41.750  -8.234   0.373  1.00 74.81           C  
ATOM    799  O   LYS A 102     -38.719  -9.078   0.214  1.00 74.81           O  
ATOM    800  CG  LYS A 102     -43.281  -8.328   0.385  1.00 74.81           C  
ATOM    801  CD  LYS A 102     -43.906  -7.016   0.810  1.00 74.81           C  
ATOM    802  CE  LYS A 102     -45.438  -7.129   0.880  1.00 74.81           C  
ATOM    803  NZ  LYS A 102     -46.062  -5.832   1.258  1.00 74.81           N  
ATOM    804  N   PHE A 103     -39.312  -9.133  -1.893  1.00 84.56           N  
ATOM    805  CA  PHE A 103     -38.094  -8.633  -2.512  1.00 84.56           C  
ATOM    806  C   PHE A 103     -37.906  -7.148  -2.242  1.00 84.56           C  
ATOM    807  CB  PHE A 103     -38.125  -8.898  -4.023  1.00 84.56           C  
ATOM    808  O   PHE A 103     -38.844  -6.352  -2.475  1.00 84.56           O  
ATOM    809  CG  PHE A 103     -37.812 -10.328  -4.395  1.00 84.56           C  
ATOM    810  CD1 PHE A 103     -36.531 -10.742  -4.645  1.00 84.56           C  
ATOM    811  CD2 PHE A 103     -38.844 -11.250  -4.496  1.00 84.56           C  
ATOM    812  CE1 PHE A 103     -36.250 -12.062  -4.988  1.00 84.56           C  
ATOM    813  CE2 PHE A 103     -38.594 -12.578  -4.844  1.00 84.56           C  
ATOM    814  CZ  PHE A 103     -37.281 -12.977  -5.090  1.00 84.56           C  
ATOM    815  N   ASP A 104     -36.812  -6.789  -1.608  1.00 89.75           N  
ATOM    816  CA  ASP A 104     -36.438  -5.379  -1.486  1.00 89.75           C  
ATOM    817  C   ASP A 104     -35.469  -4.969  -2.588  1.00 89.75           C  
ATOM    818  CB  ASP A 104     -35.844  -5.102  -0.112  1.00 89.75           C  
ATOM    819  O   ASP A 104     -34.250  -5.023  -2.402  1.00 89.75           O  
ATOM    820  CG  ASP A 104     -35.688  -3.621   0.176  1.00 89.75           C  
ATOM    821  OD1 ASP A 104     -35.844  -2.797  -0.748  1.00 89.75           O  
ATOM    822  OD2 ASP A 104     -35.375  -3.273   1.338  1.00 89.75           O  
ATOM    823  N   TRP A 105     -36.000  -4.543  -3.711  1.00 91.75           N  
ATOM    824  CA  TRP A 105     -35.219  -4.250  -4.898  1.00 91.75           C  
ATOM    825  C   TRP A 105     -34.375  -2.977  -4.711  1.00 91.75           C  
ATOM    826  CB  TRP A 105     -36.094  -4.113  -6.129  1.00 91.75           C  
ATOM    827  O   TRP A 105     -33.312  -2.816  -5.316  1.00 91.75           O  
ATOM    828  CG  TRP A 105     -36.719  -5.402  -6.570  1.00 91.75           C  
ATOM    829  CD1 TRP A 105     -38.062  -5.758  -6.473  1.00 91.75           C  
ATOM    830  CD2 TRP A 105     -36.062  -6.512  -7.180  1.00 91.75           C  
ATOM    831  CE2 TRP A 105     -37.031  -7.504  -7.422  1.00 91.75           C  
ATOM    832  CE3 TRP A 105     -34.719  -6.762  -7.543  1.00 91.75           C  
ATOM    833  NE1 TRP A 105     -38.250  -7.020  -6.984  1.00 91.75           N  
ATOM    834  CH2 TRP A 105     -35.406  -8.945  -8.359  1.00 91.75           C  
ATOM    835  CZ2 TRP A 105     -36.719  -8.727  -8.016  1.00 91.75           C  
ATOM    836  CZ3 TRP A 105     -34.406  -7.980  -8.133  1.00 91.75           C  
ATOM    837  N   LEU A 106     -34.969  -2.125  -3.910  1.00 93.25           N  
ATOM    838  CA  LEU A 106     -34.188  -0.902  -3.650  1.00 93.25           C  
ATOM    839  C   LEU A 106     -32.906  -1.209  -2.910  1.00 93.25           C  
ATOM    840  CB  LEU A 106     -35.062   0.084  -2.840  1.00 93.25           C  
ATOM    841  O   LEU A 106     -31.844  -0.698  -3.271  1.00 93.25           O  
ATOM    842  CG  LEU A 106     -34.375   1.407  -2.469  1.00 93.25           C  
ATOM    843  CD1 LEU A 106     -33.969   2.168  -3.727  1.00 93.25           C  
ATOM    844  CD2 LEU A 106     -35.312   2.252  -1.599  1.00 93.25           C  
ATOM    845  N   PHE A 107     -32.969  -2.055  -1.899  1.00 93.56           N  
ATOM    846  CA  PHE A 107     -31.797  -2.467  -1.141  1.00 93.56           C  
ATOM    847  C   PHE A 107     -30.797  -3.174  -2.041  1.00 93.56           C  
ATOM    848  CB  PHE A 107     -32.188  -3.385   0.018  1.00 93.56           C  
ATOM    849  O   PHE A 107     -29.594  -2.875  -1.999  1.00 93.56           O  
ATOM    850  CG  PHE A 107     -31.047  -3.777   0.907  1.00 93.56           C  
ATOM    851  CD1 PHE A 107     -30.594  -5.090   0.932  1.00 93.56           C  
ATOM    852  CD2 PHE A 107     -30.438  -2.836   1.720  1.00 93.56           C  
ATOM    853  CE1 PHE A 107     -29.531  -5.457   1.754  1.00 93.56           C  
ATOM    854  CE2 PHE A 107     -29.375  -3.195   2.545  1.00 93.56           C  
ATOM    855  CZ  PHE A 107     -28.922  -4.508   2.561  1.00 93.56           C  
ATOM    856  N   GLY A 108     -31.312  -4.078  -2.793  1.00 95.31           N  
ATOM    857  CA  GLY A 108     -30.469  -4.797  -3.729  1.00 95.31           C  
ATOM    858  C   GLY A 108     -29.797  -3.893  -4.746  1.00 95.31           C  
ATOM    859  O   GLY A 108     -28.625  -4.051  -5.047  1.00 95.31           O  
ATOM    860  N   THR A 109     -30.500  -2.900  -5.297  1.00 97.25           N  
ATOM    861  CA  THR A 109     -29.969  -1.977  -6.293  1.00 97.25           C  
ATOM    862  C   THR A 109     -28.859  -1.112  -5.699  1.00 97.25           C  
ATOM    863  CB  THR A 109     -31.078  -1.072  -6.859  1.00 97.25           C  
ATOM    864  O   THR A 109     -27.828  -0.896  -6.336  1.00 97.25           O  
ATOM    865  CG2 THR A 109     -30.516  -0.091  -7.887  1.00 97.25           C  
ATOM    866  OG1 THR A 109     -32.062  -1.887  -7.492  1.00 97.25           O  
ATOM    867  N   LEU A 110     -29.078  -0.655  -4.500  1.00 97.44           N  
ATOM    868  CA  LEU A 110     -28.078   0.188  -3.850  1.00 97.44           C  
ATOM    869  C   LEU A 110     -26.797  -0.598  -3.561  1.00 97.44           C  
ATOM    870  CB  LEU A 110     -28.641   0.771  -2.549  1.00 97.44           C  
ATOM    871  O   LEU A 110     -25.703  -0.084  -3.742  1.00 97.44           O  
ATOM    872  CG  LEU A 110     -29.750   1.808  -2.693  1.00 97.44           C  
ATOM    873  CD1 LEU A 110     -30.141   2.367  -1.329  1.00 97.44           C  
ATOM    874  CD2 LEU A 110     -29.328   2.928  -3.635  1.00 97.44           C  
ATOM    875  N   ASN A 111     -26.969  -1.871  -3.109  1.00 96.94           N  
ATOM    876  CA  ASN A 111     -25.812  -2.736  -2.887  1.00 96.94           C  
ATOM    877  C   ASN A 111     -25.047  -2.984  -4.180  1.00 96.94           C  
ATOM    878  CB  ASN A 111     -26.250  -4.066  -2.266  1.00 96.94           C  
ATOM    879  O   ASN A 111     -23.812  -2.908  -4.195  1.00 96.94           O  
ATOM    880  CG  ASN A 111     -26.250  -4.031  -0.751  1.00 96.94           C  
ATOM    881  ND2 ASN A 111     -27.359  -3.600  -0.163  1.00 96.94           N  
ATOM    882  OD1 ASN A 111     -25.250  -4.391  -0.114  1.00 96.94           O  
ATOM    883  N   ALA A 112     -25.781  -3.293  -5.223  1.00 98.19           N  
ATOM    884  CA  ALA A 112     -25.172  -3.557  -6.520  1.00 98.19           C  
ATOM    885  C   ALA A 112     -24.469  -2.312  -7.059  1.00 98.19           C  
ATOM    886  CB  ALA A 112     -26.234  -4.039  -7.516  1.00 98.19           C  
ATOM    887  O   ALA A 112     -23.406  -2.410  -7.668  1.00 98.19           O  
ATOM    888  N   THR A 113     -25.078  -1.172  -6.840  1.00 98.50           N  
ATOM    889  CA  THR A 113     -24.453   0.082  -7.254  1.00 98.50           C  
ATOM    890  C   THR A 113     -23.141   0.312  -6.512  1.00 98.50           C  
ATOM    891  CB  THR A 113     -25.406   1.276  -7.020  1.00 98.50           C  
ATOM    892  O   THR A 113     -22.141   0.678  -7.117  1.00 98.50           O  
ATOM    893  CG2 THR A 113     -24.750   2.584  -7.465  1.00 98.50           C  
ATOM    894  OG1 THR A 113     -26.609   1.076  -7.762  1.00 98.50           O  
ATOM    895  N   ALA A 114     -23.188   0.132  -5.176  1.00 98.62           N  
ATOM    896  CA  ALA A 114     -21.969   0.268  -4.375  1.00 98.62           C  
ATOM    897  C   ALA A 114     -20.891  -0.700  -4.844  1.00 98.62           C  
ATOM    898  CB  ALA A 114     -22.281   0.037  -2.896  1.00 98.62           C  
ATOM    899  O   ALA A 114     -19.719  -0.336  -4.926  1.00 98.62           O  
ATOM    900  N   PHE A 115     -21.281  -1.881  -5.145  1.00 98.62           N  
ATOM    901  CA  PHE A 115     -20.391  -2.904  -5.676  1.00 98.62           C  
ATOM    902  C   PHE A 115     -19.750  -2.438  -6.973  1.00 98.62           C  
ATOM    903  CB  PHE A 115     -21.156  -4.215  -5.906  1.00 98.62           C  
ATOM    904  O   PHE A 115     -18.531  -2.521  -7.129  1.00 98.62           O  
ATOM    905  CG  PHE A 115     -20.375  -5.242  -6.676  1.00 98.62           C  
ATOM    906  CD1 PHE A 115     -20.578  -5.414  -8.039  1.00 98.62           C  
ATOM    907  CD2 PHE A 115     -19.422  -6.035  -6.039  1.00 98.62           C  
ATOM    908  CE1 PHE A 115     -19.844  -6.363  -8.758  1.00 98.62           C  
ATOM    909  CE2 PHE A 115     -18.703  -6.984  -6.746  1.00 98.62           C  
ATOM    910  CZ  PHE A 115     -18.906  -7.148  -8.109  1.00 98.62           C  
ATOM    911  N   ALA A 116     -20.547  -1.953  -7.906  1.00 98.62           N  
ATOM    912  CA  ALA A 116     -20.062  -1.492  -9.203  1.00 98.62           C  
ATOM    913  C   ALA A 116     -19.125  -0.296  -9.039  1.00 98.62           C  
ATOM    914  CB  ALA A 116     -21.234  -1.132 -10.117  1.00 98.62           C  
ATOM    915  O   ALA A 116     -18.062  -0.247  -9.656  1.00 98.62           O  
ATOM    916  N   VAL A 117     -19.531   0.609  -8.195  1.00 98.69           N  
ATOM    917  CA  VAL A 117     -18.750   1.817  -7.980  1.00 98.69           C  
ATOM    918  C   VAL A 117     -17.406   1.453  -7.355  1.00 98.69           C  
ATOM    919  CB  VAL A 117     -19.500   2.832  -7.090  1.00 98.69           C  
ATOM    920  O   VAL A 117     -16.359   1.995  -7.738  1.00 98.69           O  
ATOM    921  CG1 VAL A 117     -18.578   3.977  -6.680  1.00 98.69           C  
ATOM    922  CG2 VAL A 117     -20.734   3.369  -7.812  1.00 98.69           C  
ATOM    923  N   GLY A 118     -17.469   0.543  -6.395  1.00 98.38           N  
ATOM    924  CA  GLY A 118     -16.234   0.075  -5.797  1.00 98.38           C  
ATOM    925  C   GLY A 118     -15.297  -0.585  -6.797  1.00 98.38           C  
ATOM    926  O   GLY A 118     -14.094  -0.312  -6.805  1.00 98.38           O  
ATOM    927  N   GLY A 119     -15.852  -1.426  -7.609  1.00 98.06           N  
ATOM    928  CA  GLY A 119     -15.070  -2.076  -8.648  1.00 98.06           C  
ATOM    929  C   GLY A 119     -14.492  -1.104  -9.664  1.00 98.06           C  
ATOM    930  O   GLY A 119     -13.320  -1.188 -10.016  1.00 98.06           O  
ATOM    931  N   LEU A 120     -15.281  -0.167 -10.109  1.00 98.00           N  
ATOM    932  CA  LEU A 120     -14.852   0.803 -11.109  1.00 98.00           C  
ATOM    933  C   LEU A 120     -13.789   1.736 -10.539  1.00 98.00           C  
ATOM    934  CB  LEU A 120     -16.047   1.618 -11.617  1.00 98.00           C  
ATOM    935  O   LEU A 120     -12.844   2.115 -11.242  1.00 98.00           O  
ATOM    936  CG  LEU A 120     -17.047   0.873 -12.484  1.00 98.00           C  
ATOM    937  CD1 LEU A 120     -18.281   1.742 -12.742  1.00 98.00           C  
ATOM    938  CD2 LEU A 120     -16.406   0.448 -13.805  1.00 98.00           C  
ATOM    939  N   THR A 121     -13.992   2.088  -9.297  1.00 97.75           N  
ATOM    940  CA  THR A 121     -13.000   2.936  -8.641  1.00 97.75           C  
ATOM    941  C   THR A 121     -11.656   2.219  -8.539  1.00 97.75           C  
ATOM    942  CB  THR A 121     -13.477   3.357  -7.238  1.00 97.75           C  
ATOM    943  O   THR A 121     -10.609   2.822  -8.766  1.00 97.75           O  
ATOM    944  CG2 THR A 121     -12.477   4.309  -6.586  1.00 97.75           C  
ATOM    945  OG1 THR A 121     -14.742   4.012  -7.344  1.00 97.75           O  
ATOM    946  N   SER A 122     -11.680   0.958  -8.125  1.00 96.81           N  
ATOM    947  CA  SER A 122     -10.469   0.147  -8.039  1.00 96.81           C  
ATOM    948  C   SER A 122      -9.766   0.053  -9.391  1.00 96.81           C  
ATOM    949  CB  SER A 122     -10.797  -1.256  -7.527  1.00 96.81           C  
ATOM    950  O   SER A 122      -8.539   0.183  -9.469  1.00 96.81           O  
ATOM    951  OG  SER A 122      -9.625  -2.037  -7.410  1.00 96.81           O  
ATOM    952  N   MET A 123     -10.547  -0.120 -10.500  1.00 95.75           N  
ATOM    953  CA  MET A 123     -10.000  -0.174 -11.859  1.00 95.75           C  
ATOM    954  C   MET A 123      -9.367   1.157 -12.242  1.00 95.75           C  
ATOM    955  CB  MET A 123     -11.094  -0.543 -12.859  1.00 95.75           C  
ATOM    956  O   MET A 123      -8.281   1.188 -12.828  1.00 95.75           O  
ATOM    957  CG  MET A 123     -11.539  -1.995 -12.781  1.00 95.75           C  
ATOM    958  SD  MET A 123     -12.922  -2.375 -13.922  1.00 95.75           S  
ATOM    959  CE  MET A 123     -12.070  -2.223 -15.516  1.00 95.75           C  
ATOM    960  N   ALA A 124     -10.062   2.193 -11.875  1.00 95.12           N  
ATOM    961  CA  ALA A 124      -9.578   3.533 -12.203  1.00 95.12           C  
ATOM    962  C   ALA A 124      -8.273   3.838 -11.469  1.00 95.12           C  
ATOM    963  CB  ALA A 124     -10.641   4.578 -11.859  1.00 95.12           C  
ATOM    964  O   ALA A 124      -7.336   4.371 -12.062  1.00 95.12           O  
ATOM    965  N   ALA A 125      -8.195   3.465 -10.227  1.00 92.81           N  
ATOM    966  CA  ALA A 125      -7.008   3.707  -9.414  1.00 92.81           C  
ATOM    967  C   ALA A 125      -5.809   2.938  -9.953  1.00 92.81           C  
ATOM    968  CB  ALA A 125      -7.270   3.320  -7.957  1.00 92.81           C  
ATOM    969  O   ALA A 125      -4.707   3.484 -10.062  1.00 92.81           O  
ATOM    970  N   GLY A 126      -6.047   1.694 -10.312  1.00 93.25           N  
ATOM    971  CA  GLY A 126      -4.988   0.885 -10.898  1.00 93.25           C  
ATOM    972  C   GLY A 126      -4.500   1.415 -12.227  1.00 93.25           C  
ATOM    973  O   GLY A 126      -3.295   1.461 -12.484  1.00 93.25           O  
ATOM    974  N   TYR A 127      -5.402   1.828 -13.031  1.00 94.19           N  
ATOM    975  CA  TYR A 127      -5.086   2.354 -14.352  1.00 94.19           C  
ATOM    976  C   TYR A 127      -4.262   3.631 -14.250  1.00 94.19           C  
ATOM    977  CB  TYR A 127      -6.371   2.623 -15.148  1.00 94.19           C  
ATOM    978  O   TYR A 127      -3.234   3.770 -14.914  1.00 94.19           O  
ATOM    979  CG  TYR A 127      -6.125   3.176 -16.531  1.00 94.19           C  
ATOM    980  CD1 TYR A 127      -6.156   4.547 -16.766  1.00 94.19           C  
ATOM    981  CD2 TYR A 127      -5.863   2.326 -17.594  1.00 94.19           C  
ATOM    982  CE1 TYR A 127      -5.930   5.059 -18.047  1.00 94.19           C  
ATOM    983  CE2 TYR A 127      -5.637   2.828 -18.875  1.00 94.19           C  
ATOM    984  OH  TYR A 127      -5.449   4.699 -20.344  1.00 94.19           O  
ATOM    985  CZ  TYR A 127      -5.672   4.195 -19.094  1.00 94.19           C  
ATOM    986  N   MET A 128      -4.742   4.555 -13.469  1.00 93.81           N  
ATOM    987  CA  MET A 128      -4.039   5.824 -13.297  1.00 93.81           C  
ATOM    988  C   MET A 128      -2.627   5.598 -12.773  1.00 93.81           C  
ATOM    989  CB  MET A 128      -4.812   6.742 -12.352  1.00 93.81           C  
ATOM    990  O   MET A 128      -1.672   6.199 -13.266  1.00 93.81           O  
ATOM    991  CG  MET A 128      -6.039   7.383 -12.977  1.00 93.81           C  
ATOM    992  SD  MET A 128      -6.785   8.672 -11.906  1.00 93.81           S  
ATOM    993  CE  MET A 128      -7.172   7.688 -10.438  1.00 93.81           C  
ATOM    994  N   GLY A 129      -2.490   4.738 -11.781  1.00 93.69           N  
ATOM    995  CA  GLY A 129      -1.189   4.422 -11.219  1.00 93.69           C  
ATOM    996  C   GLY A 129      -0.229   3.822 -12.227  1.00 93.69           C  
ATOM    997  O   GLY A 129       0.933   4.227 -12.305  1.00 93.69           O  
ATOM    998  N   MET A 130      -0.762   2.906 -13.008  1.00 94.94           N  
ATOM    999  CA  MET A 130       0.054   2.234 -14.008  1.00 94.94           C  
ATOM   1000  C   MET A 130       0.525   3.217 -15.078  1.00 94.94           C  
ATOM   1001  CB  MET A 130      -0.727   1.091 -14.664  1.00 94.94           C  
ATOM   1002  O   MET A 130       1.696   3.209 -15.461  1.00 94.94           O  
ATOM   1003  CG  MET A 130       0.064   0.327 -15.711  1.00 94.94           C  
ATOM   1004  SD  MET A 130      -0.979  -0.841 -16.672  1.00 94.94           S  
ATOM   1005  CE  MET A 130      -2.062   0.330 -17.531  1.00 94.94           C  
ATOM   1006  N   MET A 131      -0.303   4.043 -15.523  1.00 95.44           N  
ATOM   1007  CA  MET A 131       0.034   5.000 -16.562  1.00 95.44           C  
ATOM   1008  C   MET A 131       1.136   5.945 -16.109  1.00 95.44           C  
ATOM   1009  CB  MET A 131      -1.201   5.797 -16.984  1.00 95.44           C  
ATOM   1010  O   MET A 131       2.064   6.242 -16.859  1.00 95.44           O  
ATOM   1011  CG  MET A 131      -2.256   4.965 -17.703  1.00 95.44           C  
ATOM   1012  SD  MET A 131      -1.576   4.055 -19.141  1.00 95.44           S  
ATOM   1013  CE  MET A 131      -1.133   5.449 -20.219  1.00 95.44           C  
ATOM   1014  N   VAL A 132       0.977   6.367 -14.914  1.00 97.00           N  
ATOM   1015  CA  VAL A 132       1.979   7.277 -14.375  1.00 97.00           C  
ATOM   1016  C   VAL A 132       3.303   6.539 -14.195  1.00 97.00           C  
ATOM   1017  CB  VAL A 132       1.522   7.891 -13.031  1.00 97.00           C  
ATOM   1018  O   VAL A 132       4.371   7.082 -14.484  1.00 97.00           O  
ATOM   1019  CG1 VAL A 132       2.652   8.695 -12.398  1.00 97.00           C  
ATOM   1020  CG2 VAL A 132       0.289   8.773 -13.242  1.00 97.00           C  
ATOM   1021  N   ALA A 133       3.258   5.336 -13.727  1.00 96.75           N  
ATOM   1022  CA  ALA A 133       4.465   4.547 -13.492  1.00 96.75           C  
ATOM   1023  C   ALA A 133       5.219   4.293 -14.797  1.00 96.75           C  
ATOM   1024  CB  ALA A 133       4.109   3.223 -12.820  1.00 96.75           C  
ATOM   1025  O   ALA A 133       6.438   4.469 -14.859  1.00 96.75           O  
ATOM   1026  N   VAL A 134       4.445   3.879 -15.812  1.00 96.56           N  
ATOM   1027  CA  VAL A 134       5.066   3.623 -17.109  1.00 96.56           C  
ATOM   1028  C   VAL A 134       5.672   4.910 -17.656  1.00 96.56           C  
ATOM   1029  CB  VAL A 134       4.051   3.039 -18.125  1.00 96.56           C  
ATOM   1030  O   VAL A 134       6.785   4.906 -18.188  1.00 96.56           O  
ATOM   1031  CG1 VAL A 134       4.672   2.939 -19.516  1.00 96.56           C  
ATOM   1032  CG2 VAL A 134       3.561   1.670 -17.656  1.00 96.56           C  
ATOM   1033  N   TYR A 135       4.871   5.930 -17.484  1.00 96.19           N  
ATOM   1034  CA  TYR A 135       5.305   7.250 -17.922  1.00 96.19           C  
ATOM   1035  C   TYR A 135       6.598   7.664 -17.234  1.00 96.19           C  
ATOM   1036  CB  TYR A 135       4.215   8.289 -17.656  1.00 96.19           C  
ATOM   1037  O   TYR A 135       7.480   8.258 -17.859  1.00 96.19           O  
ATOM   1038  CG  TYR A 135       4.574   9.680 -18.125  1.00 96.19           C  
ATOM   1039  CD1 TYR A 135       5.016  10.648 -17.219  1.00 96.19           C  
ATOM   1040  CD2 TYR A 135       4.477  10.039 -19.469  1.00 96.19           C  
ATOM   1041  CE1 TYR A 135       5.348  11.930 -17.641  1.00 96.19           C  
ATOM   1042  CE2 TYR A 135       4.805  11.320 -19.891  1.00 96.19           C  
ATOM   1043  OH  TYR A 135       5.566  13.523 -19.391  1.00 96.19           O  
ATOM   1044  CZ  TYR A 135       5.238  12.258 -18.969  1.00 96.19           C  
ATOM   1045  N   SER A 136       6.828   7.281 -16.062  1.00 97.44           N  
ATOM   1046  CA  SER A 136       7.930   7.750 -15.227  1.00 97.44           C  
ATOM   1047  C   SER A 136       9.156   6.852 -15.375  1.00 97.44           C  
ATOM   1048  CB  SER A 136       7.504   7.812 -13.758  1.00 97.44           C  
ATOM   1049  O   SER A 136      10.273   7.262 -15.055  1.00 97.44           O  
ATOM   1050  OG  SER A 136       6.438   8.727 -13.586  1.00 97.44           O  
ATOM   1051  N   ASN A 137       9.008   5.656 -15.938  1.00 95.69           N  
ATOM   1052  CA  ASN A 137      10.133   4.727 -16.062  1.00 95.69           C  
ATOM   1053  C   ASN A 137      11.289   5.344 -16.828  1.00 95.69           C  
ATOM   1054  CB  ASN A 137       9.672   3.428 -16.734  1.00 95.69           C  
ATOM   1055  O   ASN A 137      12.430   5.324 -16.375  1.00 95.69           O  
ATOM   1056  CG  ASN A 137       8.664   2.662 -15.898  1.00 95.69           C  
ATOM   1057  ND2 ASN A 137       7.914   1.775 -16.531  1.00 95.69           N  
ATOM   1058  OD1 ASN A 137       8.562   2.869 -14.680  1.00 95.69           O  
ATOM   1059  N   ALA A 138      10.914   5.859 -17.984  1.00 94.81           N  
ATOM   1060  CA  ALA A 138      11.930   6.453 -18.859  1.00 94.81           C  
ATOM   1061  C   ALA A 138      12.508   7.727 -18.234  1.00 94.81           C  
ATOM   1062  CB  ALA A 138      11.344   6.758 -20.234  1.00 94.81           C  
ATOM   1063  O   ALA A 138      13.711   7.973 -18.312  1.00 94.81           O  
ATOM   1064  N   ARG A 139      11.773   8.398 -17.578  1.00 95.25           N  
ATOM   1065  CA  ARG A 139      12.195   9.656 -16.969  1.00 95.25           C  
ATOM   1066  C   ARG A 139      13.133   9.398 -15.789  1.00 95.25           C  
ATOM   1067  CB  ARG A 139      10.984  10.469 -16.516  1.00 95.25           C  
ATOM   1068  O   ARG A 139      14.047  10.188 -15.531  1.00 95.25           O  
ATOM   1069  CG  ARG A 139      10.172  11.062 -17.656  1.00 95.25           C  
ATOM   1070  CD  ARG A 139       8.891  11.711 -17.156  1.00 95.25           C  
ATOM   1071  NE  ARG A 139       8.188  12.414 -18.219  1.00 95.25           N  
ATOM   1072  NH1 ARG A 139       7.539  10.492 -19.328  1.00 95.25           N  
ATOM   1073  NH2 ARG A 139       6.953  12.547 -20.156  1.00 95.25           N  
ATOM   1074  CZ  ARG A 139       7.562  11.812 -19.234  1.00 95.25           C  
ATOM   1075  N   THR A 140      12.812   8.359 -15.133  1.00 96.94           N  
ATOM   1076  CA  THR A 140      13.719   7.969 -14.062  1.00 96.94           C  
ATOM   1077  C   THR A 140      15.078   7.555 -14.633  1.00 96.94           C  
ATOM   1078  CB  THR A 140      13.141   6.809 -13.234  1.00 96.94           C  
ATOM   1079  O   THR A 140      16.125   7.867 -14.055  1.00 96.94           O  
ATOM   1080  CG2 THR A 140      14.086   6.418 -12.102  1.00 96.94           C  
ATOM   1081  OG1 THR A 140      11.883   7.219 -12.672  1.00 96.94           O  
ATOM   1082  N   THR A 141      15.062   6.898 -15.758  1.00 96.19           N  
ATOM   1083  CA  THR A 141      16.297   6.523 -16.453  1.00 96.19           C  
ATOM   1084  C   THR A 141      17.078   7.762 -16.875  1.00 96.19           C  
ATOM   1085  CB  THR A 141      16.000   5.648 -17.688  1.00 96.19           C  
ATOM   1086  O   THR A 141      18.281   7.844 -16.656  1.00 96.19           O  
ATOM   1087  CG2 THR A 141      17.297   5.234 -18.375  1.00 96.19           C  
ATOM   1088  OG1 THR A 141      15.297   4.473 -17.266  1.00 96.19           O  
ATOM   1089  N   VAL A 142      16.375   8.719 -17.422  1.00 92.94           N  
ATOM   1090  CA  VAL A 142      16.984   9.961 -17.891  1.00 92.94           C  
ATOM   1091  C   VAL A 142      17.562  10.727 -16.703  1.00 92.94           C  
ATOM   1092  CB  VAL A 142      15.977  10.836 -18.656  1.00 92.94           C  
ATOM   1093  O   VAL A 142      18.656  11.289 -16.797  1.00 92.94           O  
ATOM   1094  CG1 VAL A 142      16.562  12.227 -18.922  1.00 92.94           C  
ATOM   1095  CG2 VAL A 142      15.578  10.164 -19.969  1.00 92.94           C  
ATOM   1096  N   SER A 143      16.891  10.727 -15.609  1.00 94.50           N  
ATOM   1097  CA  SER A 143      17.359  11.406 -14.406  1.00 94.50           C  
ATOM   1098  C   SER A 143      18.641  10.766 -13.867  1.00 94.50           C  
ATOM   1099  CB  SER A 143      16.281  11.391 -13.328  1.00 94.50           C  
ATOM   1100  O   SER A 143      19.531  11.461 -13.375  1.00 94.50           O  
ATOM   1101  OG  SER A 143      15.156  12.172 -13.719  1.00 94.50           O  
ATOM   1102  N   ALA A 144      18.734   9.492 -14.078  1.00 94.81           N  
ATOM   1103  CA  ALA A 144      19.875   8.750 -13.578  1.00 94.81           C  
ATOM   1104  C   ALA A 144      21.125   9.023 -14.422  1.00 94.81           C  
ATOM   1105  CB  ALA A 144      19.578   7.258 -13.547  1.00 94.81           C  
ATOM   1106  O   ALA A 144      22.234   8.703 -14.016  1.00 94.81           O  
ATOM   1107  N   MET A 145      20.969   9.594 -15.555  1.00 90.81           N  
ATOM   1108  CA  MET A 145      22.062   9.891 -16.469  1.00 90.81           C  
ATOM   1109  C   MET A 145      22.844  11.125 -16.000  1.00 90.81           C  
ATOM   1110  CB  MET A 145      21.547  10.094 -17.891  1.00 90.81           C  
ATOM   1111  O   MET A 145      23.953  11.367 -16.469  1.00 90.81           O  
ATOM   1112  CG  MET A 145      20.984   8.828 -18.516  1.00 90.81           C  
ATOM   1113  SD  MET A 145      20.344   9.125 -20.219  1.00 90.81           S  
ATOM   1114  CE  MET A 145      19.812   7.445 -20.641  1.00 90.81           C  
ATOM   1115  N   LYS A 146      22.234  11.883 -15.125  1.00 89.19           N  
ATOM   1116  CA  LYS A 146      22.922  13.055 -14.609  1.00 89.19           C  
ATOM   1117  C   LYS A 146      24.125  12.656 -13.750  1.00 89.19           C  
ATOM   1118  CB  LYS A 146      21.969  13.930 -13.805  1.00 89.19           C  
ATOM   1119  O   LYS A 146      24.172  11.539 -13.227  1.00 89.19           O  
ATOM   1120  CG  LYS A 146      20.812  14.508 -14.617  1.00 89.19           C  
ATOM   1121  CD  LYS A 146      19.906  15.375 -13.758  1.00 89.19           C  
ATOM   1122  CE  LYS A 146      18.734  15.914 -14.562  1.00 89.19           C  
ATOM   1123  NZ  LYS A 146      17.812  16.734 -13.719  1.00 89.19           N  
ATOM   1124  N   GLU A 147      25.156  13.578 -13.602  1.00 83.19           N  
ATOM   1125  CA  GLU A 147      26.406  13.195 -12.961  1.00 83.19           C  
ATOM   1126  C   GLU A 147      26.344  13.422 -11.453  1.00 83.19           C  
ATOM   1127  CB  GLU A 147      27.578  13.984 -13.555  1.00 83.19           C  
ATOM   1128  O   GLU A 147      25.625  14.305 -10.977  1.00 83.19           O  
ATOM   1129  CG  GLU A 147      27.891  13.609 -15.000  1.00 83.19           C  
ATOM   1130  CD  GLU A 147      29.125  14.328 -15.547  1.00 83.19           C  
ATOM   1131  OE1 GLU A 147      29.531  14.031 -16.703  1.00 83.19           O  
ATOM   1132  OE2 GLU A 147      29.672  15.188 -14.828  1.00 83.19           O  
ATOM   1133  N   GLY A 148      27.016  12.555 -10.773  1.00 87.94           N  
ATOM   1134  CA  GLY A 148      27.281  12.711  -9.352  1.00 87.94           C  
ATOM   1135  C   GLY A 148      26.016  12.633  -8.500  1.00 87.94           C  
ATOM   1136  O   GLY A 148      25.141  11.797  -8.750  1.00 87.94           O  
ATOM   1137  N   ALA A 149      25.922  13.445  -7.523  1.00 90.12           N  
ATOM   1138  CA  ALA A 149      24.859  13.477  -6.520  1.00 90.12           C  
ATOM   1139  C   ALA A 149      23.516  13.852  -7.148  1.00 90.12           C  
ATOM   1140  CB  ALA A 149      25.219  14.453  -5.402  1.00 90.12           C  
ATOM   1141  O   ALA A 149      22.469  13.406  -6.691  1.00 90.12           O  
ATOM   1142  N   ARG A 150      23.594  14.547  -8.258  1.00 91.69           N  
ATOM   1143  CA  ARG A 150      22.375  14.992  -8.930  1.00 91.69           C  
ATOM   1144  C   ARG A 150      21.625  13.820  -9.547  1.00 91.69           C  
ATOM   1145  CB  ARG A 150      22.703  16.031 -10.000  1.00 91.69           C  
ATOM   1146  O   ARG A 150      20.391  13.812  -9.586  1.00 91.69           O  
ATOM   1147  CG  ARG A 150      23.062  17.406  -9.445  1.00 91.69           C  
ATOM   1148  CD  ARG A 150      23.234  18.438 -10.547  1.00 91.69           C  
ATOM   1149  NE  ARG A 150      23.844  19.656 -10.047  1.00 91.69           N  
ATOM   1150  NH1 ARG A 150      24.109  20.625 -12.133  1.00 91.69           N  
ATOM   1151  NH2 ARG A 150      24.781  21.750 -10.250  1.00 91.69           N  
ATOM   1152  CZ  ARG A 150      24.250  20.672 -10.812  1.00 91.69           C  
ATOM   1153  N   GLY A 151      22.359  12.867 -10.133  1.00 93.00           N  
ATOM   1154  CA  GLY A 151      21.750  11.680 -10.711  1.00 93.00           C  
ATOM   1155  C   GLY A 151      21.016  10.836  -9.695  1.00 93.00           C  
ATOM   1156  O   GLY A 151      19.922  10.336  -9.969  1.00 93.00           O  
ATOM   1157  N   TRP A 152      21.594  10.734  -8.508  1.00 94.81           N  
ATOM   1158  CA  TRP A 152      20.953   9.992  -7.422  1.00 94.81           C  
ATOM   1159  C   TRP A 152      19.672  10.688  -6.965  1.00 94.81           C  
ATOM   1160  CB  TRP A 152      21.922   9.836  -6.246  1.00 94.81           C  
ATOM   1161  O   TRP A 152      18.625  10.047  -6.832  1.00 94.81           O  
ATOM   1162  CG  TRP A 152      23.094   8.938  -6.527  1.00 94.81           C  
ATOM   1163  CD1 TRP A 152      24.375   9.312  -6.766  1.00 94.81           C  
ATOM   1164  CD2 TRP A 152      23.062   7.508  -6.602  1.00 94.81           C  
ATOM   1165  CE2 TRP A 152      24.375   7.086  -6.891  1.00 94.81           C  
ATOM   1166  CE3 TRP A 152      22.062   6.543  -6.453  1.00 94.81           C  
ATOM   1167  NE1 TRP A 152      25.156   8.203  -6.988  1.00 94.81           N  
ATOM   1168  CH2 TRP A 152      23.719   4.812  -6.883  1.00 94.81           C  
ATOM   1169  CZ2 TRP A 152      24.719   5.738  -7.035  1.00 94.81           C  
ATOM   1170  CZ3 TRP A 152      22.391   5.203  -6.598  1.00 94.81           C  
ATOM   1171  N   ARG A 153      19.844  11.930  -6.750  1.00 95.12           N  
ATOM   1172  CA  ARG A 153      18.734  12.727  -6.215  1.00 95.12           C  
ATOM   1173  C   ARG A 153      17.562  12.758  -7.188  1.00 95.12           C  
ATOM   1174  CB  ARG A 153      19.203  14.156  -5.914  1.00 95.12           C  
ATOM   1175  O   ARG A 153      16.438  12.453  -6.809  1.00 95.12           O  
ATOM   1176  CG  ARG A 153      18.125  15.047  -5.328  1.00 95.12           C  
ATOM   1177  CD  ARG A 153      18.641  16.453  -5.047  1.00 95.12           C  
ATOM   1178  NE  ARG A 153      19.047  17.141  -6.273  1.00 95.12           N  
ATOM   1179  NH1 ARG A 153      19.656  19.094  -5.223  1.00 95.12           N  
ATOM   1180  NH2 ARG A 153      19.844  18.906  -7.496  1.00 95.12           N  
ATOM   1181  CZ  ARG A 153      19.516  18.375  -6.328  1.00 95.12           C  
ATOM   1182  N   ASP A 154      17.750  13.031  -8.414  1.00 95.31           N  
ATOM   1183  CA  ASP A 154      16.688  13.242  -9.406  1.00 95.31           C  
ATOM   1184  C   ASP A 154      16.016  11.922  -9.781  1.00 95.31           C  
ATOM   1185  CB  ASP A 154      17.250  13.914 -10.656  1.00 95.31           C  
ATOM   1186  O   ASP A 154      14.797  11.875  -9.977  1.00 95.31           O  
ATOM   1187  CG  ASP A 154      17.625  15.375 -10.430  1.00 95.31           C  
ATOM   1188  OD1 ASP A 154      17.328  15.906  -9.336  1.00 95.31           O  
ATOM   1189  OD2 ASP A 154      18.188  15.984 -11.352  1.00 95.31           O  
ATOM   1190  N   ALA A 155      16.844  10.898  -9.867  1.00 96.81           N  
ATOM   1191  CA  ALA A 155      16.281   9.594 -10.211  1.00 96.81           C  
ATOM   1192  C   ALA A 155      15.375   9.086  -9.086  1.00 96.81           C  
ATOM   1193  CB  ALA A 155      17.391   8.586 -10.492  1.00 96.81           C  
ATOM   1194  O   ALA A 155      14.266   8.609  -9.352  1.00 96.81           O  
ATOM   1195  N   PHE A 156      15.852   9.211  -7.871  1.00 97.38           N  
ATOM   1196  CA  PHE A 156      15.062   8.812  -6.715  1.00 97.38           C  
ATOM   1197  C   PHE A 156      13.773   9.625  -6.633  1.00 97.38           C  
ATOM   1198  CB  PHE A 156      15.867   8.969  -5.422  1.00 97.38           C  
ATOM   1199  O   PHE A 156      12.688   9.062  -6.477  1.00 97.38           O  
ATOM   1200  CG  PHE A 156      15.078   8.664  -4.176  1.00 97.38           C  
ATOM   1201  CD1 PHE A 156      14.391   9.672  -3.510  1.00 97.38           C  
ATOM   1202  CD2 PHE A 156      15.031   7.375  -3.670  1.00 97.38           C  
ATOM   1203  CE1 PHE A 156      13.664   9.398  -2.355  1.00 97.38           C  
ATOM   1204  CE2 PHE A 156      14.305   7.094  -2.516  1.00 97.38           C  
ATOM   1205  CZ  PHE A 156      13.625   8.102  -1.859  1.00 97.38           C  
ATOM   1206  N   ASN A 157      13.891  10.977  -6.734  1.00 97.19           N  
ATOM   1207  CA  ASN A 157      12.742  11.867  -6.590  1.00 97.19           C  
ATOM   1208  C   ASN A 157      11.695  11.609  -7.668  1.00 97.19           C  
ATOM   1209  CB  ASN A 157      13.195  13.328  -6.621  1.00 97.19           C  
ATOM   1210  O   ASN A 157      10.500  11.641  -7.391  1.00 97.19           O  
ATOM   1211  CG  ASN A 157      13.836  13.773  -5.320  1.00 97.19           C  
ATOM   1212  ND2 ASN A 157      14.289  15.023  -5.277  1.00 97.19           N  
ATOM   1213  OD1 ASN A 157      13.922  13.000  -4.363  1.00 97.19           O  
ATOM   1214  N   THR A 158      12.188  11.367  -8.859  1.00 97.75           N  
ATOM   1215  CA  THR A 158      11.266  11.094  -9.961  1.00 97.75           C  
ATOM   1216  C   THR A 158      10.477   9.812  -9.711  1.00 97.75           C  
ATOM   1217  CB  THR A 158      12.023  10.977 -11.297  1.00 97.75           C  
ATOM   1218  O   THR A 158       9.250   9.797  -9.852  1.00 97.75           O  
ATOM   1219  CG2 THR A 158      11.062  10.711 -12.453  1.00 97.75           C  
ATOM   1220  OG1 THR A 158      12.734  12.195 -11.555  1.00 97.75           O  
ATOM   1221  N   ALA A 159      11.148   8.805  -9.281  1.00 97.62           N  
ATOM   1222  CA  ALA A 159      10.508   7.520  -9.023  1.00 97.62           C  
ATOM   1223  C   ALA A 159       9.586   7.598  -7.809  1.00 97.62           C  
ATOM   1224  CB  ALA A 159      11.555   6.430  -8.828  1.00 97.62           C  
ATOM   1225  O   ALA A 159       8.453   7.113  -7.848  1.00 97.62           O  
ATOM   1226  N   PHE A 160      10.078   8.164  -6.762  1.00 97.44           N  
ATOM   1227  CA  PHE A 160       9.320   8.281  -5.523  1.00 97.44           C  
ATOM   1228  C   PHE A 160       8.070   9.117  -5.730  1.00 97.44           C  
ATOM   1229  CB  PHE A 160      10.188   8.891  -4.418  1.00 97.44           C  
ATOM   1230  O   PHE A 160       6.984   8.750  -5.273  1.00 97.44           O  
ATOM   1231  CG  PHE A 160       9.508   8.945  -3.076  1.00 97.44           C  
ATOM   1232  CD1 PHE A 160       9.000  10.148  -2.588  1.00 97.44           C  
ATOM   1233  CD2 PHE A 160       9.367   7.805  -2.303  1.00 97.44           C  
ATOM   1234  CE1 PHE A 160       8.367  10.203  -1.348  1.00 97.44           C  
ATOM   1235  CE2 PHE A 160       8.742   7.852  -1.062  1.00 97.44           C  
ATOM   1236  CZ  PHE A 160       8.242   9.055  -0.586  1.00 97.44           C  
ATOM   1237  N   ARG A 161       8.156  10.273  -6.402  1.00 97.62           N  
ATOM   1238  CA  ARG A 161       7.020  11.156  -6.668  1.00 97.62           C  
ATOM   1239  C   ARG A 161       5.984  10.469  -7.551  1.00 97.62           C  
ATOM   1240  CB  ARG A 161       7.488  12.453  -7.328  1.00 97.62           C  
ATOM   1241  O   ARG A 161       4.781  10.648  -7.359  1.00 97.62           O  
ATOM   1242  CG  ARG A 161       8.195  13.406  -6.379  1.00 97.62           C  
ATOM   1243  CD  ARG A 161       8.758  14.617  -7.109  1.00 97.62           C  
ATOM   1244  NE  ARG A 161       9.383  15.562  -6.188  1.00 97.62           N  
ATOM   1245  NH1 ARG A 161      10.281  16.906  -7.844  1.00 97.62           N  
ATOM   1246  NH2 ARG A 161      10.617  17.422  -5.633  1.00 97.62           N  
ATOM   1247  CZ  ARG A 161      10.094  16.625  -6.559  1.00 97.62           C  
ATOM   1248  N   ALA A 162       6.473   9.742  -8.523  1.00 97.69           N  
ATOM   1249  CA  ALA A 162       5.559   8.984  -9.367  1.00 97.69           C  
ATOM   1250  C   ALA A 162       4.766   7.965  -8.547  1.00 97.69           C  
ATOM   1251  CB  ALA A 162       6.328   8.281 -10.484  1.00 97.69           C  
ATOM   1252  O   ALA A 162       3.561   7.801  -8.750  1.00 97.69           O  
ATOM   1253  N   GLY A 163       5.453   7.297  -7.691  1.00 96.62           N  
ATOM   1254  CA  GLY A 163       4.766   6.391  -6.785  1.00 96.62           C  
ATOM   1255  C   GLY A 163       3.764   7.090  -5.887  1.00 96.62           C  
ATOM   1256  O   GLY A 163       2.672   6.574  -5.648  1.00 96.62           O  
ATOM   1257  N   ALA A 164       4.102   8.219  -5.441  1.00 97.31           N  
ATOM   1258  CA  ALA A 164       3.242   9.008  -4.566  1.00 97.31           C  
ATOM   1259  C   ALA A 164       1.975   9.453  -5.293  1.00 97.31           C  
ATOM   1260  CB  ALA A 164       4.000  10.227  -4.039  1.00 97.31           C  
ATOM   1261  O   ALA A 164       0.928   9.641  -4.668  1.00 97.31           O  
ATOM   1262  N   VAL A 165       2.072   9.688  -6.598  1.00 97.88           N  
ATOM   1263  CA  VAL A 165       0.893  10.039  -7.383  1.00 97.88           C  
ATOM   1264  C   VAL A 165      -0.174   8.961  -7.227  1.00 97.88           C  
ATOM   1265  CB  VAL A 165       1.240  10.234  -8.875  1.00 97.88           C  
ATOM   1266  O   VAL A 165      -1.352   9.266  -7.023  1.00 97.88           O  
ATOM   1267  CG1 VAL A 165      -0.026  10.461  -9.703  1.00 97.88           C  
ATOM   1268  CG2 VAL A 165       2.207  11.406  -9.047  1.00 97.88           C  
ATOM   1269  N   MET A 166       0.275   7.781  -7.270  1.00 95.25           N  
ATOM   1270  CA  MET A 166      -0.644   6.660  -7.086  1.00 95.25           C  
ATOM   1271  C   MET A 166      -1.172   6.621  -5.656  1.00 95.25           C  
ATOM   1272  CB  MET A 166       0.044   5.336  -7.426  1.00 95.25           C  
ATOM   1273  O   MET A 166      -2.371   6.445  -5.438  1.00 95.25           O  
ATOM   1274  CG  MET A 166      -0.836   4.117  -7.215  1.00 95.25           C  
ATOM   1275  SD  MET A 166      -0.015   2.559  -7.730  1.00 95.25           S  
ATOM   1276  CE  MET A 166      -1.297   1.356  -7.281  1.00 95.25           C  
ATOM   1277  N   GLY A 167      -0.275   6.676  -4.699  1.00 96.25           N  
ATOM   1278  CA  GLY A 167      -0.667   6.641  -3.301  1.00 96.25           C  
ATOM   1279  C   GLY A 167      -1.722   7.676  -2.951  1.00 96.25           C  
ATOM   1280  O   GLY A 167      -2.756   7.340  -2.369  1.00 96.25           O  
ATOM   1281  N   PHE A 168      -1.522   8.898  -3.318  1.00 98.12           N  
ATOM   1282  CA  PHE A 168      -2.443   9.992  -3.010  1.00 98.12           C  
ATOM   1283  C   PHE A 168      -3.697   9.898  -3.871  1.00 98.12           C  
ATOM   1284  CB  PHE A 168      -1.761  11.344  -3.213  1.00 98.12           C  
ATOM   1285  O   PHE A 168      -4.809  10.117  -3.385  1.00 98.12           O  
ATOM   1286  CG  PHE A 168      -0.761  11.688  -2.143  1.00 98.12           C  
ATOM   1287  CD1 PHE A 168      -1.182  12.078  -0.876  1.00 98.12           C  
ATOM   1288  CD2 PHE A 168       0.602  11.625  -2.402  1.00 98.12           C  
ATOM   1289  CE1 PHE A 168      -0.258  12.391   0.117  1.00 98.12           C  
ATOM   1290  CE2 PHE A 168       1.531  11.945  -1.416  1.00 98.12           C  
ATOM   1291  CZ  PHE A 168       1.099  12.328  -0.157  1.00 98.12           C  
ATOM   1292  N   GLY A 169      -3.484   9.602  -5.129  1.00 96.75           N  
ATOM   1293  CA  GLY A 169      -4.617   9.461  -6.031  1.00 96.75           C  
ATOM   1294  C   GLY A 169      -5.590   8.383  -5.605  1.00 96.75           C  
ATOM   1295  O   GLY A 169      -6.797   8.609  -5.543  1.00 96.75           O  
ATOM   1296  N   LEU A 170      -5.020   7.277  -5.273  1.00 96.75           N  
ATOM   1297  CA  LEU A 170      -5.832   6.125  -4.891  1.00 96.75           C  
ATOM   1298  C   LEU A 170      -6.562   6.391  -3.580  1.00 96.75           C  
ATOM   1299  CB  LEU A 170      -4.957   4.875  -4.762  1.00 96.75           C  
ATOM   1300  O   LEU A 170      -7.773   6.172  -3.484  1.00 96.75           O  
ATOM   1301  CG  LEU A 170      -5.684   3.578  -4.395  1.00 96.75           C  
ATOM   1302  CD1 LEU A 170      -4.930   2.375  -4.953  1.00 96.75           C  
ATOM   1303  CD2 LEU A 170      -5.840   3.463  -2.883  1.00 96.75           C  
ATOM   1304  N   SER A 171      -5.840   6.793  -2.559  1.00 97.06           N  
ATOM   1305  CA  SER A 171      -6.418   7.039  -1.242  1.00 97.06           C  
ATOM   1306  C   SER A 171      -7.496   8.117  -1.305  1.00 97.06           C  
ATOM   1307  CB  SER A 171      -5.336   7.445  -0.244  1.00 97.06           C  
ATOM   1308  O   SER A 171      -8.555   7.980  -0.680  1.00 97.06           O  
ATOM   1309  OG  SER A 171      -4.352   6.430  -0.124  1.00 97.06           O  
ATOM   1310  N   SER A 172      -7.285   9.117  -2.102  1.00 98.19           N  
ATOM   1311  CA  SER A 172      -8.219  10.234  -2.234  1.00 98.19           C  
ATOM   1312  C   SER A 172      -9.484   9.812  -2.971  1.00 98.19           C  
ATOM   1313  CB  SER A 172      -7.555  11.398  -2.971  1.00 98.19           C  
ATOM   1314  O   SER A 172     -10.594  10.156  -2.557  1.00 98.19           O  
ATOM   1315  OG  SER A 172      -6.453  11.898  -2.232  1.00 98.19           O  
ATOM   1316  N   MET A 173      -9.305   9.086  -4.035  1.00 97.50           N  
ATOM   1317  CA  MET A 173     -10.461   8.586  -4.781  1.00 97.50           C  
ATOM   1318  C   MET A 173     -11.297   7.652  -3.922  1.00 97.50           C  
ATOM   1319  CB  MET A 173     -10.008   7.871  -6.055  1.00 97.50           C  
ATOM   1320  O   MET A 173     -12.531   7.746  -3.908  1.00 97.50           O  
ATOM   1321  CG  MET A 173      -9.508   8.805  -7.141  1.00 97.50           C  
ATOM   1322  SD  MET A 173      -8.906   7.906  -8.617  1.00 97.50           S  
ATOM   1323  CE  MET A 173     -10.367   6.914  -9.016  1.00 97.50           C  
ATOM   1324  N   ALA A 174     -10.594   6.797  -3.199  1.00 97.88           N  
ATOM   1325  CA  ALA A 174     -11.289   5.863  -2.318  1.00 97.88           C  
ATOM   1326  C   ALA A 174     -12.125   6.605  -1.278  1.00 97.88           C  
ATOM   1327  CB  ALA A 174     -10.297   4.934  -1.629  1.00 97.88           C  
ATOM   1328  O   ALA A 174     -13.281   6.262  -1.040  1.00 97.88           O  
ATOM   1329  N   LEU A 175     -11.562   7.609  -0.758  1.00 98.38           N  
ATOM   1330  CA  LEU A 175     -12.195   8.391   0.297  1.00 98.38           C  
ATOM   1331  C   LEU A 175     -13.375   9.188  -0.249  1.00 98.38           C  
ATOM   1332  CB  LEU A 175     -11.180   9.344   0.937  1.00 98.38           C  
ATOM   1333  O   LEU A 175     -14.484   9.109   0.288  1.00 98.38           O  
ATOM   1334  CG  LEU A 175     -11.695  10.219   2.082  1.00 98.38           C  
ATOM   1335  CD1 LEU A 175     -12.094   9.352   3.271  1.00 98.38           C  
ATOM   1336  CD2 LEU A 175     -10.648  11.242   2.490  1.00 98.38           C  
ATOM   1337  N   LEU A 176     -13.227   9.906  -1.348  1.00 98.50           N  
ATOM   1338  CA  LEU A 176     -14.234  10.812  -1.886  1.00 98.50           C  
ATOM   1339  C   LEU A 176     -15.414  10.039  -2.455  1.00 98.50           C  
ATOM   1340  CB  LEU A 176     -13.633  11.711  -2.971  1.00 98.50           C  
ATOM   1341  O   LEU A 176     -16.578  10.375  -2.199  1.00 98.50           O  
ATOM   1342  CG  LEU A 176     -12.703  12.828  -2.486  1.00 98.50           C  
ATOM   1343  CD1 LEU A 176     -12.070  13.547  -3.676  1.00 98.50           C  
ATOM   1344  CD2 LEU A 176     -13.469  13.812  -1.606  1.00 98.50           C  
ATOM   1345  N   VAL A 177     -15.078   9.023  -3.162  1.00 98.69           N  
ATOM   1346  CA  VAL A 177     -16.125   8.234  -3.791  1.00 98.69           C  
ATOM   1347  C   VAL A 177     -16.984   7.562  -2.717  1.00 98.69           C  
ATOM   1348  CB  VAL A 177     -15.547   7.176  -4.754  1.00 98.69           C  
ATOM   1349  O   VAL A 177     -18.219   7.547  -2.814  1.00 98.69           O  
ATOM   1350  CG1 VAL A 177     -16.641   6.207  -5.211  1.00 98.69           C  
ATOM   1351  CG2 VAL A 177     -14.883   7.848  -5.953  1.00 98.69           C  
ATOM   1352  N   LEU A 178     -16.312   7.023  -1.701  1.00 98.62           N  
ATOM   1353  CA  LEU A 178     -17.047   6.398  -0.609  1.00 98.62           C  
ATOM   1354  C   LEU A 178     -17.938   7.418   0.098  1.00 98.62           C  
ATOM   1355  CB  LEU A 178     -16.078   5.758   0.394  1.00 98.62           C  
ATOM   1356  O   LEU A 178     -19.094   7.137   0.398  1.00 98.62           O  
ATOM   1357  CG  LEU A 178     -16.719   5.031   1.577  1.00 98.62           C  
ATOM   1358  CD1 LEU A 178     -17.672   3.939   1.081  1.00 98.62           C  
ATOM   1359  CD2 LEU A 178     -15.648   4.441   2.488  1.00 98.62           C  
ATOM   1360  N   PHE A 179     -17.391   8.570   0.331  1.00 98.50           N  
ATOM   1361  CA  PHE A 179     -18.156   9.617   0.993  1.00 98.50           C  
ATOM   1362  C   PHE A 179     -19.375  10.008   0.166  1.00 98.50           C  
ATOM   1363  CB  PHE A 179     -17.266  10.852   1.238  1.00 98.50           C  
ATOM   1364  O   PHE A 179     -20.469  10.133   0.699  1.00 98.50           O  
ATOM   1365  CG  PHE A 179     -18.000  12.000   1.878  1.00 98.50           C  
ATOM   1366  CD1 PHE A 179     -18.297  13.141   1.146  1.00 98.50           C  
ATOM   1367  CD2 PHE A 179     -18.375  11.945   3.215  1.00 98.50           C  
ATOM   1368  CE1 PHE A 179     -18.984  14.203   1.735  1.00 98.50           C  
ATOM   1369  CE2 PHE A 179     -19.047  13.008   3.812  1.00 98.50           C  
ATOM   1370  CZ  PHE A 179     -19.344  14.133   3.070  1.00 98.50           C  
ATOM   1371  N   ILE A 180     -19.172  10.195  -1.098  1.00 98.56           N  
ATOM   1372  CA  ILE A 180     -20.266  10.562  -2.002  1.00 98.56           C  
ATOM   1373  C   ILE A 180     -21.328   9.469  -2.002  1.00 98.56           C  
ATOM   1374  CB  ILE A 180     -19.750  10.812  -3.438  1.00 98.56           C  
ATOM   1375  O   ILE A 180     -22.531   9.766  -1.946  1.00 98.56           O  
ATOM   1376  CG1 ILE A 180     -18.891  12.078  -3.488  1.00 98.56           C  
ATOM   1377  CG2 ILE A 180     -20.906  10.891  -4.426  1.00 98.56           C  
ATOM   1378  CD1 ILE A 180     -18.109  12.250  -4.785  1.00 98.56           C  
ATOM   1379  N   LEU A 181     -20.859   8.273  -2.004  1.00 98.44           N  
ATOM   1380  CA  LEU A 181     -21.781   7.141  -2.002  1.00 98.44           C  
ATOM   1381  C   LEU A 181     -22.609   7.117  -0.722  1.00 98.44           C  
ATOM   1382  CB  LEU A 181     -21.016   5.828  -2.150  1.00 98.44           C  
ATOM   1383  O   LEU A 181     -23.828   6.910  -0.768  1.00 98.44           O  
ATOM   1384  CG  LEU A 181     -21.828   4.605  -2.566  1.00 98.44           C  
ATOM   1385  CD1 LEU A 181     -22.422   4.812  -3.957  1.00 98.44           C  
ATOM   1386  CD2 LEU A 181     -20.969   3.346  -2.527  1.00 98.44           C  
ATOM   1387  N   ILE A 182     -22.000   7.367   0.398  1.00 98.50           N  
ATOM   1388  CA  ILE A 182     -22.672   7.387   1.690  1.00 98.50           C  
ATOM   1389  C   ILE A 182     -23.750   8.477   1.700  1.00 98.50           C  
ATOM   1390  CB  ILE A 182     -21.672   7.605   2.848  1.00 98.50           C  
ATOM   1391  O   ILE A 182     -24.891   8.227   2.092  1.00 98.50           O  
ATOM   1392  CG1 ILE A 182     -20.812   6.355   3.047  1.00 98.50           C  
ATOM   1393  CG2 ILE A 182     -22.422   7.969   4.141  1.00 98.50           C  
ATOM   1394  CD1 ILE A 182     -19.641   6.562   4.004  1.00 98.50           C  
ATOM   1395  N   LYS A 183     -23.438   9.602   1.197  1.00 97.44           N  
ATOM   1396  CA  LYS A 183     -24.359  10.727   1.193  1.00 97.44           C  
ATOM   1397  C   LYS A 183     -25.500  10.492   0.208  1.00 97.44           C  
ATOM   1398  CB  LYS A 183     -23.641  12.031   0.852  1.00 97.44           C  
ATOM   1399  O   LYS A 183     -26.656  10.844   0.485  1.00 97.44           O  
ATOM   1400  CG  LYS A 183     -22.656  12.492   1.927  1.00 97.44           C  
ATOM   1401  CD  LYS A 183     -23.359  12.648   3.275  1.00 97.44           C  
ATOM   1402  CE  LYS A 183     -24.391  13.758   3.248  1.00 97.44           C  
ATOM   1403  NZ  LYS A 183     -25.141  13.844   4.535  1.00 97.44           N  
ATOM   1404  N   ALA A 184     -25.141   9.867  -0.842  1.00 98.19           N  
ATOM   1405  CA  ALA A 184     -26.156   9.555  -1.837  1.00 98.19           C  
ATOM   1406  C   ALA A 184     -27.156   8.531  -1.296  1.00 98.19           C  
ATOM   1407  CB  ALA A 184     -25.516   9.031  -3.119  1.00 98.19           C  
ATOM   1408  O   ALA A 184     -28.375   8.703  -1.449  1.00 98.19           O  
ATOM   1409  N   PHE A 185     -26.688   7.562  -0.597  1.00 97.94           N  
ATOM   1410  CA  PHE A 185     -27.531   6.492  -0.082  1.00 97.94           C  
ATOM   1411  C   PHE A 185     -28.312   6.965   1.133  1.00 97.94           C  
ATOM   1412  CB  PHE A 185     -26.688   5.270   0.284  1.00 97.94           C  
ATOM   1413  O   PHE A 185     -29.375   6.402   1.452  1.00 97.94           O  
ATOM   1414  CG  PHE A 185     -26.266   4.445  -0.902  1.00 97.94           C  
ATOM   1415  CD1 PHE A 185     -26.312   4.969  -2.188  1.00 97.94           C  
ATOM   1416  CD2 PHE A 185     -25.812   3.141  -0.732  1.00 97.94           C  
ATOM   1417  CE1 PHE A 185     -25.938   4.207  -3.287  1.00 97.94           C  
ATOM   1418  CE2 PHE A 185     -25.422   2.373  -1.827  1.00 97.94           C  
ATOM   1419  CZ  PHE A 185     -25.484   2.908  -3.104  1.00 97.94           C  
ATOM   1420  N   GLU A 186     -27.812   7.941   1.753  1.00 95.88           N  
ATOM   1421  CA  GLU A 186     -28.469   8.508   2.928  1.00 95.88           C  
ATOM   1422  C   GLU A 186     -29.828   9.102   2.568  1.00 95.88           C  
ATOM   1423  CB  GLU A 186     -27.578   9.570   3.580  1.00 95.88           C  
ATOM   1424  O   GLU A 186     -30.719   9.156   3.408  1.00 95.88           O  
ATOM   1425  CG  GLU A 186     -28.172  10.164   4.852  1.00 95.88           C  
ATOM   1426  CD  GLU A 186     -27.375  11.352   5.383  1.00 95.88           C  
ATOM   1427  OE1 GLU A 186     -27.516  11.688   6.578  1.00 95.88           O  
ATOM   1428  OE2 GLU A 186     -26.609  11.945   4.594  1.00 95.88           O  
ATOM   1429  N   THR A 187     -30.031   9.562   1.358  1.00 95.12           N  
ATOM   1430  CA  THR A 187     -31.297  10.117   0.905  1.00 95.12           C  
ATOM   1431  C   THR A 187     -32.406   9.062   0.965  1.00 95.12           C  
ATOM   1432  CB  THR A 187     -31.188  10.664  -0.528  1.00 95.12           C  
ATOM   1433  O   THR A 187     -33.562   9.391   1.189  1.00 95.12           O  
ATOM   1434  CG2 THR A 187     -30.141  11.766  -0.615  1.00 95.12           C  
ATOM   1435  OG1 THR A 187     -30.812   9.602  -1.416  1.00 95.12           O  
ATOM   1436  N   GLN A 188     -31.984   7.852   0.846  1.00 95.31           N  
ATOM   1437  CA  GLN A 188     -32.938   6.746   0.876  1.00 95.31           C  
ATOM   1438  C   GLN A 188     -32.969   6.094   2.254  1.00 95.31           C  
ATOM   1439  CB  GLN A 188     -32.594   5.707  -0.188  1.00 95.31           C  
ATOM   1440  O   GLN A 188     -34.031   5.641   2.701  1.00 95.31           O  
ATOM   1441  CG  GLN A 188     -32.625   6.242  -1.611  1.00 95.31           C  
ATOM   1442  CD  GLN A 188     -34.000   6.766  -2.004  1.00 95.31           C  
ATOM   1443  NE2 GLN A 188     -34.031   7.707  -2.941  1.00 95.31           N  
ATOM   1444  OE1 GLN A 188     -35.031   6.328  -1.469  1.00 95.31           O  
ATOM   1445  N   TYR A 189     -31.844   5.988   2.854  1.00 95.69           N  
ATOM   1446  CA  TYR A 189     -31.672   5.410   4.184  1.00 95.69           C  
ATOM   1447  C   TYR A 189     -31.031   6.410   5.137  1.00 95.69           C  
ATOM   1448  CB  TYR A 189     -30.828   4.133   4.113  1.00 95.69           C  
ATOM   1449  O   TYR A 189     -29.812   6.391   5.332  1.00 95.69           O  
ATOM   1450  CG  TYR A 189     -31.406   3.078   3.201  1.00 95.69           C  
ATOM   1451  CD1 TYR A 189     -32.719   2.623   3.363  1.00 95.69           C  
ATOM   1452  CD2 TYR A 189     -30.641   2.533   2.172  1.00 95.69           C  
ATOM   1453  CE1 TYR A 189     -33.250   1.648   2.525  1.00 95.69           C  
ATOM   1454  CE2 TYR A 189     -31.172   1.559   1.329  1.00 95.69           C  
ATOM   1455  OH  TYR A 189     -33.000   0.159   0.680  1.00 95.69           O  
ATOM   1456  CZ  TYR A 189     -32.469   1.124   1.513  1.00 95.69           C  
ATOM   1457  N   PRO A 190     -31.922   7.203   5.742  1.00 94.31           N  
ATOM   1458  CA  PRO A 190     -31.359   8.219   6.637  1.00 94.31           C  
ATOM   1459  C   PRO A 190     -30.672   7.617   7.855  1.00 94.31           C  
ATOM   1460  CB  PRO A 190     -32.594   9.039   7.051  1.00 94.31           C  
ATOM   1461  O   PRO A 190     -31.094   6.574   8.359  1.00 94.31           O  
ATOM   1462  CG  PRO A 190     -33.594   8.805   5.961  1.00 94.31           C  
ATOM   1463  CD  PRO A 190     -33.406   7.406   5.441  1.00 94.31           C  
ATOM   1464  N   LEU A 191     -29.609   8.266   8.312  1.00 92.50           N  
ATOM   1465  CA  LEU A 191     -28.828   7.816   9.453  1.00 92.50           C  
ATOM   1466  C   LEU A 191     -29.688   7.738  10.711  1.00 92.50           C  
ATOM   1467  CB  LEU A 191     -27.641   8.750   9.695  1.00 92.50           C  
ATOM   1468  O   LEU A 191     -29.469   6.883  11.570  1.00 92.50           O  
ATOM   1469  CG  LEU A 191     -26.703   8.383  10.852  1.00 92.50           C  
ATOM   1470  CD1 LEU A 191     -26.000   7.059  10.570  1.00 92.50           C  
ATOM   1471  CD2 LEU A 191     -25.688   9.492  11.094  1.00 92.50           C  
ATOM   1472  N   SER A 192     -30.766   8.516  10.797  1.00 89.69           N  
ATOM   1473  CA  SER A 192     -31.578   8.633  12.000  1.00 89.69           C  
ATOM   1474  C   SER A 192     -32.500   7.422  12.156  1.00 89.69           C  
ATOM   1475  CB  SER A 192     -32.406   9.914  11.961  1.00 89.69           C  
ATOM   1476  O   SER A 192     -32.812   7.008  13.273  1.00 89.69           O  
ATOM   1477  OG  SER A 192     -33.250   9.938  10.812  1.00 89.69           O  
ATOM   1478  N   THR A 193     -32.844   6.828  10.984  1.00 91.00           N  
ATOM   1479  CA  THR A 193     -33.875   5.797  11.094  1.00 91.00           C  
ATOM   1480  C   THR A 193     -33.344   4.461  10.562  1.00 91.00           C  
ATOM   1481  CB  THR A 193     -35.156   6.199  10.336  1.00 91.00           C  
ATOM   1482  O   THR A 193     -33.656   3.408  11.133  1.00 91.00           O  
ATOM   1483  CG2 THR A 193     -35.844   7.383  11.008  1.00 91.00           C  
ATOM   1484  OG1 THR A 193     -34.812   6.555   8.992  1.00 91.00           O  
ATOM   1485  N   ASP A 194     -32.562   4.496   9.477  1.00 92.62           N  
ATOM   1486  CA  ASP A 194     -32.250   3.268   8.750  1.00 92.62           C  
ATOM   1487  C   ASP A 194     -30.734   3.078   8.617  1.00 92.62           C  
ATOM   1488  CB  ASP A 194     -32.906   3.281   7.371  1.00 92.62           C  
ATOM   1489  O   ASP A 194     -30.250   2.672   7.555  1.00 92.62           O  
ATOM   1490  CG  ASP A 194     -34.406   3.221   7.434  1.00 92.62           C  
ATOM   1491  OD1 ASP A 194     -34.969   2.361   8.156  1.00 92.62           O  
ATOM   1492  OD2 ASP A 194     -35.062   4.039   6.750  1.00 92.62           O  
ATOM   1493  N   TYR A 195     -29.953   3.406   9.578  1.00 93.12           N  
ATOM   1494  CA  TYR A 195     -28.500   3.412   9.539  1.00 93.12           C  
ATOM   1495  C   TYR A 195     -27.953   2.018   9.258  1.00 93.12           C  
ATOM   1496  CB  TYR A 195     -27.922   3.934  10.859  1.00 93.12           C  
ATOM   1497  O   TYR A 195     -26.922   1.868   8.586  1.00 93.12           O  
ATOM   1498  CG  TYR A 195     -28.469   3.236  12.078  1.00 93.12           C  
ATOM   1499  CD1 TYR A 195     -29.562   3.760  12.773  1.00 93.12           C  
ATOM   1500  CD2 TYR A 195     -27.906   2.055  12.547  1.00 93.12           C  
ATOM   1501  CE1 TYR A 195     -30.078   3.121  13.898  1.00 93.12           C  
ATOM   1502  CE2 TYR A 195     -28.406   1.408  13.664  1.00 93.12           C  
ATOM   1503  OH  TYR A 195     -30.000   1.312  15.453  1.00 93.12           O  
ATOM   1504  CZ  TYR A 195     -29.484   1.948  14.336  1.00 93.12           C  
ATOM   1505  N   LYS A 196     -28.562   0.973   9.703  1.00 92.31           N  
ATOM   1506  CA  LYS A 196     -28.094  -0.389   9.445  1.00 92.31           C  
ATOM   1507  C   LYS A 196     -28.141  -0.718   7.957  1.00 92.31           C  
ATOM   1508  CB  LYS A 196     -28.938  -1.396  10.234  1.00 92.31           C  
ATOM   1509  O   LYS A 196     -27.172  -1.227   7.398  1.00 92.31           O  
ATOM   1510  CG  LYS A 196     -28.703  -1.363  11.734  1.00 92.31           C  
ATOM   1511  CD  LYS A 196     -29.531  -2.426  12.453  1.00 92.31           C  
ATOM   1512  CE  LYS A 196     -29.359  -2.334  13.961  1.00 92.31           C  
ATOM   1513  NZ  LYS A 196     -30.172  -3.373  14.672  1.00 92.31           N  
ATOM   1514  N   LYS A 197     -29.312  -0.381   7.363  1.00 92.94           N  
ATOM   1515  CA  LYS A 197     -29.469  -0.634   5.934  1.00 92.94           C  
ATOM   1516  C   LYS A 197     -28.484   0.203   5.121  1.00 92.94           C  
ATOM   1517  CB  LYS A 197     -30.891  -0.341   5.492  1.00 92.94           C  
ATOM   1518  O   LYS A 197     -27.938  -0.266   4.117  1.00 92.94           O  
ATOM   1519  CG  LYS A 197     -31.906  -1.396   5.922  1.00 92.94           C  
ATOM   1520  CD  LYS A 197     -33.281  -1.136   5.312  1.00 92.94           C  
ATOM   1521  CE  LYS A 197     -34.281  -2.199   5.730  1.00 92.94           C  
ATOM   1522  NZ  LYS A 197     -35.625  -1.938   5.156  1.00 92.94           N  
ATOM   1523  N   LEU A 198     -28.219   1.370   5.598  1.00 96.75           N  
ATOM   1524  CA  LEU A 198     -27.312   2.283   4.902  1.00 96.75           C  
ATOM   1525  C   LEU A 198     -25.922   1.681   4.777  1.00 96.75           C  
ATOM   1526  CB  LEU A 198     -27.250   3.623   5.641  1.00 96.75           C  
ATOM   1527  O   LEU A 198     -25.391   1.579   3.672  1.00 96.75           O  
ATOM   1528  CG  LEU A 198     -26.203   4.621   5.129  1.00 96.75           C  
ATOM   1529  CD1 LEU A 198     -26.484   4.992   3.680  1.00 96.75           C  
ATOM   1530  CD2 LEU A 198     -26.172   5.863   6.012  1.00 96.75           C  
ATOM   1531  N   PHE A 199     -25.344   1.226   5.832  1.00 95.81           N  
ATOM   1532  CA  PHE A 199     -23.938   0.812   5.840  1.00 95.81           C  
ATOM   1533  C   PHE A 199     -23.812  -0.643   5.406  1.00 95.81           C  
ATOM   1534  CB  PHE A 199     -23.328   1.004   7.230  1.00 95.81           C  
ATOM   1535  O   PHE A 199     -22.734  -1.062   4.953  1.00 95.81           O  
ATOM   1536  CG  PHE A 199     -23.141   2.445   7.621  1.00 95.81           C  
ATOM   1537  CD1 PHE A 199     -22.391   3.305   6.828  1.00 95.81           C  
ATOM   1538  CD2 PHE A 199     -23.719   2.941   8.781  1.00 95.81           C  
ATOM   1539  CE1 PHE A 199     -22.234   4.641   7.184  1.00 95.81           C  
ATOM   1540  CE2 PHE A 199     -23.562   4.273   9.148  1.00 95.81           C  
ATOM   1541  CZ  PHE A 199     -22.812   5.121   8.344  1.00 95.81           C  
ATOM   1542  N   GLU A 200     -24.891  -1.405   5.520  1.00 94.12           N  
ATOM   1543  CA  GLU A 200     -24.891  -2.725   4.895  1.00 94.12           C  
ATOM   1544  C   GLU A 200     -24.844  -2.613   3.373  1.00 94.12           C  
ATOM   1545  CB  GLU A 200     -26.109  -3.529   5.332  1.00 94.12           C  
ATOM   1546  O   GLU A 200     -24.172  -3.402   2.705  1.00 94.12           O  
ATOM   1547  CG  GLU A 200     -26.047  -4.020   6.770  1.00 94.12           C  
ATOM   1548  CD  GLU A 200     -27.266  -4.828   7.188  1.00 94.12           C  
ATOM   1549  OE1 GLU A 200     -27.312  -5.297   8.344  1.00 94.12           O  
ATOM   1550  OE2 GLU A 200     -28.172  -4.996   6.348  1.00 94.12           O  
ATOM   1551  N   ALA A 201     -25.562  -1.614   2.865  1.00 95.94           N  
ATOM   1552  CA  ALA A 201     -25.531  -1.369   1.426  1.00 95.94           C  
ATOM   1553  C   ALA A 201     -24.172  -0.847   0.982  1.00 95.94           C  
ATOM   1554  CB  ALA A 201     -26.625  -0.381   1.036  1.00 95.94           C  
ATOM   1555  O   ALA A 201     -23.656  -1.255  -0.061  1.00 95.94           O  
ATOM   1556  N   ILE A 202     -23.562  -0.046   1.769  1.00 97.50           N  
ATOM   1557  CA  ILE A 202     -22.266   0.565   1.476  1.00 97.50           C  
ATOM   1558  C   ILE A 202     -21.188  -0.507   1.462  1.00 97.50           C  
ATOM   1559  CB  ILE A 202     -21.922   1.669   2.500  1.00 97.50           C  
ATOM   1560  O   ILE A 202     -20.156  -0.350   0.797  1.00 97.50           O  
ATOM   1561  CG1 ILE A 202     -22.812   2.902   2.277  1.00 97.50           C  
ATOM   1562  CG2 ILE A 202     -20.438   2.035   2.414  1.00 97.50           C  
ATOM   1563  CD1 ILE A 202     -22.578   3.598   0.943  1.00 97.50           C  
ATOM   1564  N   SER A 203     -21.406  -1.578   2.188  1.00 95.44           N  
ATOM   1565  CA  SER A 203     -20.406  -2.639   2.264  1.00 95.44           C  
ATOM   1566  C   SER A 203     -20.125  -3.236   0.888  1.00 95.44           C  
ATOM   1567  CB  SER A 203     -20.859  -3.738   3.223  1.00 95.44           C  
ATOM   1568  O   SER A 203     -19.078  -3.842   0.668  1.00 95.44           O  
ATOM   1569  OG  SER A 203     -22.000  -4.398   2.723  1.00 95.44           O  
ATOM   1570  N   GLY A 204     -21.109  -3.041  -0.039  1.00 96.94           N  
ATOM   1571  CA  GLY A 204     -20.891  -3.451  -1.419  1.00 96.94           C  
ATOM   1572  C   GLY A 204     -19.703  -2.781  -2.064  1.00 96.94           C  
ATOM   1573  O   GLY A 204     -19.109  -3.318  -3.006  1.00 96.94           O  
ATOM   1574  N   TYR A 205     -19.359  -1.582  -1.652  1.00 98.31           N  
ATOM   1575  CA  TYR A 205     -18.203  -0.833  -2.121  1.00 98.31           C  
ATOM   1576  C   TYR A 205     -16.906  -1.613  -1.880  1.00 98.31           C  
ATOM   1577  CB  TYR A 205     -18.125   0.530  -1.426  1.00 98.31           C  
ATOM   1578  O   TYR A 205     -16.078  -1.726  -2.773  1.00 98.31           O  
ATOM   1579  CG  TYR A 205     -16.969   1.381  -1.887  1.00 98.31           C  
ATOM   1580  CD1 TYR A 205     -15.867   1.605  -1.060  1.00 98.31           C  
ATOM   1581  CD2 TYR A 205     -16.969   1.963  -3.150  1.00 98.31           C  
ATOM   1582  CE1 TYR A 205     -14.797   2.391  -1.479  1.00 98.31           C  
ATOM   1583  CE2 TYR A 205     -15.898   2.750  -3.580  1.00 98.31           C  
ATOM   1584  OH  TYR A 205     -13.766   3.736  -3.160  1.00 98.31           O  
ATOM   1585  CZ  TYR A 205     -14.828   2.957  -2.740  1.00 98.31           C  
ATOM   1586  N   GLY A 206     -16.797  -2.152  -0.648  1.00 96.06           N  
ATOM   1587  CA  GLY A 206     -15.656  -2.986  -0.315  1.00 96.06           C  
ATOM   1588  C   GLY A 206     -15.594  -4.273  -1.119  1.00 96.06           C  
ATOM   1589  O   GLY A 206     -14.531  -4.668  -1.590  1.00 96.06           O  
ATOM   1590  N   LEU A 207     -16.734  -4.906  -1.317  1.00 95.81           N  
ATOM   1591  CA  LEU A 207     -16.812  -6.141  -2.092  1.00 95.81           C  
ATOM   1592  C   LEU A 207     -16.391  -5.906  -3.535  1.00 95.81           C  
ATOM   1593  CB  LEU A 207     -18.250  -6.695  -2.055  1.00 95.81           C  
ATOM   1594  O   LEU A 207     -15.641  -6.703  -4.102  1.00 95.81           O  
ATOM   1595  CG  LEU A 207     -18.500  -7.953  -2.885  1.00 95.81           C  
ATOM   1596  CD1 LEU A 207     -17.609  -9.094  -2.410  1.00 95.81           C  
ATOM   1597  CD2 LEU A 207     -19.969  -8.352  -2.809  1.00 95.81           C  
ATOM   1598  N   GLY A 208     -16.906  -4.863  -4.133  1.00 97.25           N  
ATOM   1599  CA  GLY A 208     -16.500  -4.523  -5.488  1.00 97.25           C  
ATOM   1600  C   GLY A 208     -15.016  -4.293  -5.641  1.00 97.25           C  
ATOM   1601  O   GLY A 208     -14.391  -4.828  -6.559  1.00 97.25           O  
ATOM   1602  N   GLY A 209     -14.477  -3.492  -4.770  1.00 96.12           N  
ATOM   1603  CA  GLY A 209     -13.039  -3.238  -4.785  1.00 96.12           C  
ATOM   1604  C   GLY A 209     -12.211  -4.500  -4.645  1.00 96.12           C  
ATOM   1605  O   GLY A 209     -11.242  -4.695  -5.379  1.00 96.12           O  
ATOM   1606  N   SER A 210     -12.547  -5.398  -3.783  1.00 93.31           N  
ATOM   1607  CA  SER A 210     -11.789  -6.617  -3.521  1.00 93.31           C  
ATOM   1608  C   SER A 210     -11.891  -7.594  -4.688  1.00 93.31           C  
ATOM   1609  CB  SER A 210     -12.273  -7.289  -2.238  1.00 93.31           C  
ATOM   1610  O   SER A 210     -10.938  -8.320  -4.988  1.00 93.31           O  
ATOM   1611  OG  SER A 210     -11.969  -6.496  -1.105  1.00 93.31           O  
ATOM   1612  N   SER A 211     -13.039  -7.605  -5.328  1.00 94.44           N  
ATOM   1613  CA  SER A 211     -13.211  -8.484  -6.480  1.00 94.44           C  
ATOM   1614  C   SER A 211     -12.242  -8.125  -7.602  1.00 94.44           C  
ATOM   1615  CB  SER A 211     -14.648  -8.414  -7.000  1.00 94.44           C  
ATOM   1616  O   SER A 211     -11.617  -9.008  -8.195  1.00 94.44           O  
ATOM   1617  OG  SER A 211     -15.562  -8.883  -6.020  1.00 94.44           O  
ATOM   1618  N   ILE A 212     -12.117  -6.836  -7.801  1.00 94.75           N  
ATOM   1619  CA  ILE A 212     -11.195  -6.363  -8.828  1.00 94.75           C  
ATOM   1620  C   ILE A 212      -9.758  -6.586  -8.383  1.00 94.75           C  
ATOM   1621  CB  ILE A 212     -11.430  -4.871  -9.156  1.00 94.75           C  
ATOM   1622  O   ILE A 212      -8.891  -6.926  -9.195  1.00 94.75           O  
ATOM   1623  CG1 ILE A 212     -12.875  -4.648  -9.633  1.00 94.75           C  
ATOM   1624  CG2 ILE A 212     -10.430  -4.383 -10.203  1.00 94.75           C  
ATOM   1625  CD1 ILE A 212     -13.305  -5.570 -10.766  1.00 94.75           C  
ATOM   1626  N   ALA A 213      -9.531  -6.359  -7.133  1.00 92.75           N  
ATOM   1627  CA  ALA A 213      -8.203  -6.582  -6.574  1.00 92.75           C  
ATOM   1628  C   ALA A 213      -7.734  -8.016  -6.820  1.00 92.75           C  
ATOM   1629  CB  ALA A 213      -8.195  -6.273  -5.078  1.00 92.75           C  
ATOM   1630  O   ALA A 213      -6.566  -8.242  -7.133  1.00 92.75           O  
ATOM   1631  N   MET A 214      -8.641  -8.945  -6.715  1.00 91.56           N  
ATOM   1632  CA  MET A 214      -8.312 -10.352  -6.938  1.00 91.56           C  
ATOM   1633  C   MET A 214      -7.832 -10.578  -8.367  1.00 91.56           C  
ATOM   1634  CB  MET A 214      -9.523 -11.234  -6.645  1.00 91.56           C  
ATOM   1635  O   MET A 214      -6.828 -11.266  -8.586  1.00 91.56           O  
ATOM   1636  CG  MET A 214      -9.227 -12.727  -6.695  1.00 91.56           C  
ATOM   1637  SD  MET A 214     -10.734 -13.758  -6.523  1.00 91.56           S  
ATOM   1638  CE  MET A 214     -11.484 -13.500  -8.156  1.00 91.56           C  
ATOM   1639  N   PHE A 215      -8.492 -10.008  -9.383  1.00 92.44           N  
ATOM   1640  CA  PHE A 215      -8.094 -10.148 -10.773  1.00 92.44           C  
ATOM   1641  C   PHE A 215      -6.777  -9.422 -11.039  1.00 92.44           C  
ATOM   1642  CB  PHE A 215      -9.188  -9.609 -11.711  1.00 92.44           C  
ATOM   1643  O   PHE A 215      -5.906  -9.938 -11.742  1.00 92.44           O  
ATOM   1644  CG  PHE A 215     -10.375 -10.516 -11.836  1.00 92.44           C  
ATOM   1645  CD1 PHE A 215     -10.297 -11.688 -12.586  1.00 92.44           C  
ATOM   1646  CD2 PHE A 215     -11.578 -10.203 -11.211  1.00 92.44           C  
ATOM   1647  CE1 PHE A 215     -11.398 -12.531 -12.703  1.00 92.44           C  
ATOM   1648  CE2 PHE A 215     -12.680 -11.039 -11.328  1.00 92.44           C  
ATOM   1649  CZ  PHE A 215     -12.586 -12.203 -12.078  1.00 92.44           C  
ATOM   1650  N   GLY A 216      -6.703  -8.234 -10.430  1.00 91.19           N  
ATOM   1651  CA  GLY A 216      -5.523  -7.418 -10.664  1.00 91.19           C  
ATOM   1652  C   GLY A 216      -4.258  -8.016 -10.086  1.00 91.19           C  
ATOM   1653  O   GLY A 216      -3.223  -8.062 -10.750  1.00 91.19           O  
ATOM   1654  N   ARG A 217      -4.379  -8.547  -8.922  1.00 89.25           N  
ATOM   1655  CA  ARG A 217      -3.203  -9.070  -8.234  1.00 89.25           C  
ATOM   1656  C   ARG A 217      -2.828 -10.453  -8.766  1.00 89.25           C  
ATOM   1657  CB  ARG A 217      -3.449  -9.133  -6.727  1.00 89.25           C  
ATOM   1658  O   ARG A 217      -1.654 -10.719  -9.031  1.00 89.25           O  
ATOM   1659  CG  ARG A 217      -2.254  -9.633  -5.930  1.00 89.25           C  
ATOM   1660  CD  ARG A 217      -1.121  -8.617  -5.918  1.00 89.25           C  
ATOM   1661  NE  ARG A 217       0.057  -9.125  -5.227  1.00 89.25           N  
ATOM   1662  NH1 ARG A 217       1.334  -7.230  -5.559  1.00 89.25           N  
ATOM   1663  NH2 ARG A 217       2.205  -9.023  -4.422  1.00 89.25           N  
ATOM   1664  CZ  ARG A 217       1.196  -8.461  -5.070  1.00 89.25           C  
ATOM   1665  N   VAL A 218      -3.752 -11.297  -8.844  1.00 90.88           N  
ATOM   1666  CA  VAL A 218      -3.486 -12.648  -9.305  1.00 90.88           C  
ATOM   1667  C   VAL A 218      -3.127 -12.625 -10.789  1.00 90.88           C  
ATOM   1668  CB  VAL A 218      -4.699 -13.578  -9.070  1.00 90.88           C  
ATOM   1669  O   VAL A 218      -2.123 -13.219 -11.203  1.00 90.88           O  
ATOM   1670  CG1 VAL A 218      -4.445 -14.961  -9.664  1.00 90.88           C  
ATOM   1671  CG2 VAL A 218      -5.000 -13.688  -7.574  1.00 90.88           C  
ATOM   1672  N   GLY A 219      -3.986 -11.992 -11.555  1.00 90.88           N  
ATOM   1673  CA  GLY A 219      -3.707 -11.898 -12.977  1.00 90.88           C  
ATOM   1674  C   GLY A 219      -2.396 -11.195 -13.281  1.00 90.88           C  
ATOM   1675  O   GLY A 219      -1.583 -11.703 -14.062  1.00 90.88           O  
ATOM   1676  N   GLY A 220      -2.180 -10.070 -12.719  1.00 91.12           N  
ATOM   1677  CA  GLY A 220      -0.951  -9.320 -12.906  1.00 91.12           C  
ATOM   1678  C   GLY A 220       0.267 -10.000 -12.312  1.00 91.12           C  
ATOM   1679  O   GLY A 220       1.340 -10.008 -12.922  1.00 91.12           O  
ATOM   1680  N   GLY A 221       0.051 -10.547 -11.180  1.00 90.81           N  
ATOM   1681  CA  GLY A 221       1.128 -11.258 -10.508  1.00 90.81           C  
ATOM   1682  C   GLY A 221       1.636 -12.445 -11.297  1.00 90.81           C  
ATOM   1683  O   GLY A 221       2.846 -12.664 -11.391  1.00 90.81           O  
ATOM   1684  N   ILE A 222       0.724 -13.219 -11.812  1.00 93.88           N  
ATOM   1685  CA  ILE A 222       1.099 -14.375 -12.609  1.00 93.88           C  
ATOM   1686  C   ILE A 222       1.908 -13.930 -13.820  1.00 93.88           C  
ATOM   1687  CB  ILE A 222      -0.143 -15.180 -13.055  1.00 93.88           C  
ATOM   1688  O   ILE A 222       2.955 -14.508 -14.125  1.00 93.88           O  
ATOM   1689  CG1 ILE A 222      -0.785 -15.883 -11.852  1.00 93.88           C  
ATOM   1690  CG2 ILE A 222       0.230 -16.188 -14.148  1.00 93.88           C  
ATOM   1691  CD1 ILE A 222      -2.139 -16.516 -12.156  1.00 93.88           C  
ATOM   1692  N   TYR A 223       1.483 -12.898 -14.500  1.00 94.50           N  
ATOM   1693  CA  TYR A 223       2.197 -12.375 -15.656  1.00 94.50           C  
ATOM   1694  C   TYR A 223       3.598 -11.914 -15.273  1.00 94.50           C  
ATOM   1695  CB  TYR A 223       1.422 -11.211 -16.297  1.00 94.50           C  
ATOM   1696  O   TYR A 223       4.578 -12.273 -15.930  1.00 94.50           O  
ATOM   1697  CG  TYR A 223       2.068 -10.656 -17.531  1.00 94.50           C  
ATOM   1698  CD1 TYR A 223       3.066  -9.688 -17.453  1.00 94.50           C  
ATOM   1699  CD2 TYR A 223       1.685 -11.094 -18.797  1.00 94.50           C  
ATOM   1700  CE1 TYR A 223       3.664  -9.164 -18.594  1.00 94.50           C  
ATOM   1701  CE2 TYR A 223       2.275 -10.578 -19.953  1.00 94.50           C  
ATOM   1702  OH  TYR A 223       3.852  -9.109 -20.969  1.00 94.50           O  
ATOM   1703  CZ  TYR A 223       3.262  -9.617 -19.828  1.00 94.50           C  
ATOM   1704  N   THR A 224       3.648 -11.094 -14.234  1.00 92.56           N  
ATOM   1705  CA  THR A 224       4.910 -10.508 -13.789  1.00 92.56           C  
ATOM   1706  C   THR A 224       5.926 -11.602 -13.477  1.00 92.56           C  
ATOM   1707  CB  THR A 224       4.707  -9.625 -12.547  1.00 92.56           C  
ATOM   1708  O   THR A 224       7.066 -11.555 -13.945  1.00 92.56           O  
ATOM   1709  CG2 THR A 224       6.031  -9.039 -12.062  1.00 92.56           C  
ATOM   1710  OG1 THR A 224       3.818  -8.547 -12.875  1.00 92.56           O  
ATOM   1711  N   LYS A 225       5.570 -12.523 -12.719  1.00 90.88           N  
ATOM   1712  CA  LYS A 225       6.504 -13.555 -12.273  1.00 90.88           C  
ATOM   1713  C   LYS A 225       6.891 -14.477 -13.430  1.00 90.88           C  
ATOM   1714  CB  LYS A 225       5.895 -14.367 -11.133  1.00 90.88           C  
ATOM   1715  O   LYS A 225       8.055 -14.875 -13.547  1.00 90.88           O  
ATOM   1716  CG  LYS A 225       5.742 -13.594  -9.836  1.00 90.88           C  
ATOM   1717  CD  LYS A 225       7.074 -13.023  -9.367  1.00 90.88           C  
ATOM   1718  CE  LYS A 225       6.898 -12.117  -8.148  1.00 90.88           C  
ATOM   1719  NZ  LYS A 225       8.172 -11.430  -7.781  1.00 90.88           N  
ATOM   1720  N   ALA A 226       5.871 -14.820 -14.289  1.00 94.69           N  
ATOM   1721  CA  ALA A 226       6.160 -15.656 -15.445  1.00 94.69           C  
ATOM   1722  C   ALA A 226       7.152 -14.969 -16.391  1.00 94.69           C  
ATOM   1723  CB  ALA A 226       4.875 -15.992 -16.203  1.00 94.69           C  
ATOM   1724  O   ALA A 226       8.102 -15.602 -16.859  1.00 94.69           O  
ATOM   1725  N   ALA A 227       6.945 -13.688 -16.578  1.00 94.50           N  
ATOM   1726  CA  ALA A 227       7.801 -12.930 -17.484  1.00 94.50           C  
ATOM   1727  C   ALA A 227       9.188 -12.719 -16.875  1.00 94.50           C  
ATOM   1728  CB  ALA A 227       7.160 -11.578 -17.812  1.00 94.50           C  
ATOM   1729  O   ALA A 227      10.195 -12.836 -17.578  1.00 94.50           O  
ATOM   1730  N   ASP A 228       9.172 -12.430 -15.656  1.00 91.69           N  
ATOM   1731  CA  ASP A 228      10.430 -12.148 -14.961  1.00 91.69           C  
ATOM   1732  C   ASP A 228      11.312 -13.398 -14.898  1.00 91.69           C  
ATOM   1733  CB  ASP A 228      10.156 -11.625 -13.547  1.00 91.69           C  
ATOM   1734  O   ASP A 228      12.461 -13.375 -15.344  1.00 91.69           O  
ATOM   1735  CG  ASP A 228      11.406 -11.109 -12.859  1.00 91.69           C  
ATOM   1736  OD1 ASP A 228      12.492 -11.125 -13.477  1.00 91.69           O  
ATOM   1737  OD2 ASP A 228      11.305 -10.672 -11.688  1.00 91.69           O  
ATOM   1738  N   VAL A 229      10.758 -14.453 -14.406  1.00 91.94           N  
ATOM   1739  CA  VAL A 229      11.492 -15.703 -14.250  1.00 91.94           C  
ATOM   1740  C   VAL A 229      11.883 -16.234 -15.625  1.00 91.94           C  
ATOM   1741  CB  VAL A 229      10.672 -16.750 -13.477  1.00 91.94           C  
ATOM   1742  O   VAL A 229      13.031 -16.656 -15.828  1.00 91.94           O  
ATOM   1743  CG1 VAL A 229      11.383 -18.109 -13.492  1.00 91.94           C  
ATOM   1744  CG2 VAL A 229      10.422 -16.297 -12.039  1.00 91.94           C  
ATOM   1745  N   GLY A 230      10.945 -16.203 -16.516  1.00 94.12           N  
ATOM   1746  CA  GLY A 230      11.211 -16.672 -17.875  1.00 94.12           C  
ATOM   1747  C   GLY A 230      12.328 -15.922 -18.562  1.00 94.12           C  
ATOM   1748  O   GLY A 230      13.211 -16.531 -19.172  1.00 94.12           O  
ATOM   1749  N   ALA A 231      12.281 -14.617 -18.391  1.00 94.38           N  
ATOM   1750  CA  ALA A 231      13.312 -13.781 -19.016  1.00 94.38           C  
ATOM   1751  C   ALA A 231      14.672 -14.031 -18.375  1.00 94.38           C  
ATOM   1752  CB  ALA A 231      12.930 -12.305 -18.891  1.00 94.38           C  
ATOM   1753  O   ALA A 231      15.688 -14.125 -19.078  1.00 94.38           O  
ATOM   1754  N   ASP A 232      14.633 -14.219 -17.125  1.00 92.06           N  
ATOM   1755  CA  ASP A 232      15.891 -14.406 -16.422  1.00 92.06           C  
ATOM   1756  C   ASP A 232      16.500 -15.781 -16.719  1.00 92.06           C  
ATOM   1757  CB  ASP A 232      15.680 -14.242 -14.906  1.00 92.06           C  
ATOM   1758  O   ASP A 232      17.703 -15.898 -16.922  1.00 92.06           O  
ATOM   1759  CG  ASP A 232      15.500 -12.797 -14.492  1.00 92.06           C  
ATOM   1760  OD1 ASP A 232      15.766 -11.891 -15.305  1.00 92.06           O  
ATOM   1761  OD2 ASP A 232      15.102 -12.562 -13.328  1.00 92.06           O  
ATOM   1762  N   LEU A 233      15.727 -16.797 -16.750  1.00 92.12           N  
ATOM   1763  CA  LEU A 233      16.219 -18.141 -17.031  1.00 92.12           C  
ATOM   1764  C   LEU A 233      16.781 -18.234 -18.438  1.00 92.12           C  
ATOM   1765  CB  LEU A 233      15.086 -19.156 -16.844  1.00 92.12           C  
ATOM   1766  O   LEU A 233      17.859 -18.797 -18.656  1.00 92.12           O  
ATOM   1767  CG  LEU A 233      14.703 -19.500 -15.406  1.00 92.12           C  
ATOM   1768  CD1 LEU A 233      13.477 -20.406 -15.391  1.00 92.12           C  
ATOM   1769  CD2 LEU A 233      15.875 -20.156 -14.688  1.00 92.12           C  
ATOM   1770  N   ALA A 234      16.031 -17.625 -19.391  1.00 93.56           N  
ATOM   1771  CA  ALA A 234      16.453 -17.656 -20.797  1.00 93.56           C  
ATOM   1772  C   ALA A 234      17.719 -16.844 -21.000  1.00 93.56           C  
ATOM   1773  CB  ALA A 234      15.336 -17.125 -21.703  1.00 93.56           C  
ATOM   1774  O   ALA A 234      18.625 -17.266 -21.719  1.00 93.56           O  
ATOM   1775  N   GLY A 235      17.766 -15.750 -20.344  1.00 93.81           N  
ATOM   1776  CA  GLY A 235      18.875 -14.828 -20.531  1.00 93.81           C  
ATOM   1777  C   GLY A 235      20.109 -15.203 -19.734  1.00 93.81           C  
ATOM   1778  O   GLY A 235      21.172 -15.477 -20.312  1.00 93.81           O  
ATOM   1779  N   LYS A 236      19.984 -15.359 -18.438  1.00 91.19           N  
ATOM   1780  CA  LYS A 236      21.125 -15.523 -17.547  1.00 91.19           C  
ATOM   1781  C   LYS A 236      21.641 -16.953 -17.562  1.00 91.19           C  
ATOM   1782  CB  LYS A 236      20.766 -15.109 -16.125  1.00 91.19           C  
ATOM   1783  O   LYS A 236      22.844 -17.188 -17.641  1.00 91.19           O  
ATOM   1784  CG  LYS A 236      20.484 -13.625 -15.969  1.00 91.19           C  
ATOM   1785  CD  LYS A 236      20.172 -13.266 -14.516  1.00 91.19           C  
ATOM   1786  CE  LYS A 236      19.828 -11.789 -14.367  1.00 91.19           C  
ATOM   1787  NZ  LYS A 236      19.516 -11.438 -12.945  1.00 91.19           N  
ATOM   1788  N   VAL A 237      20.781 -17.906 -17.641  1.00 90.19           N  
ATOM   1789  CA  VAL A 237      21.156 -19.297 -17.453  1.00 90.19           C  
ATOM   1790  C   VAL A 237      21.438 -19.953 -18.812  1.00 90.19           C  
ATOM   1791  CB  VAL A 237      20.062 -20.094 -16.703  1.00 90.19           C  
ATOM   1792  O   VAL A 237      22.469 -20.594 -19.000  1.00 90.19           O  
ATOM   1793  CG1 VAL A 237      20.453 -21.562 -16.594  1.00 90.19           C  
ATOM   1794  CG2 VAL A 237      19.828 -19.500 -15.312  1.00 90.19           C  
ATOM   1795  N   VAL A 238      20.609 -19.719 -19.781  1.00 93.31           N  
ATOM   1796  CA  VAL A 238      20.703 -20.406 -21.062  1.00 93.31           C  
ATOM   1797  C   VAL A 238      21.734 -19.688 -21.953  1.00 93.31           C  
ATOM   1798  CB  VAL A 238      19.344 -20.500 -21.781  1.00 93.31           C  
ATOM   1799  O   VAL A 238      22.625 -20.328 -22.516  1.00 93.31           O  
ATOM   1800  CG1 VAL A 238      19.500 -21.109 -23.156  1.00 93.31           C  
ATOM   1801  CG2 VAL A 238      18.344 -21.297 -20.938  1.00 93.31           C  
ATOM   1802  N   GLU A 239      21.578 -18.406 -21.984  1.00 93.56           N  
ATOM   1803  CA  GLU A 239      22.375 -17.672 -22.969  1.00 93.56           C  
ATOM   1804  C   GLU A 239      23.578 -16.984 -22.312  1.00 93.56           C  
ATOM   1805  CB  GLU A 239      21.516 -16.625 -23.688  1.00 93.56           C  
ATOM   1806  O   GLU A 239      24.453 -16.453 -22.984  1.00 93.56           O  
ATOM   1807  CG  GLU A 239      20.453 -17.234 -24.594  1.00 93.56           C  
ATOM   1808  CD  GLU A 239      21.047 -18.062 -25.734  1.00 93.56           C  
ATOM   1809  OE1 GLU A 239      20.391 -19.047 -26.156  1.00 93.56           O  
ATOM   1810  OE2 GLU A 239      22.156 -17.734 -26.188  1.00 93.56           O  
ATOM   1811  N   ASN A 240      23.562 -16.891 -21.000  1.00 93.81           N  
ATOM   1812  CA  ASN A 240      24.625 -16.266 -20.219  1.00 93.81           C  
ATOM   1813  C   ASN A 240      24.828 -14.805 -20.609  1.00 93.81           C  
ATOM   1814  CB  ASN A 240      25.938 -17.047 -20.375  1.00 93.81           C  
ATOM   1815  O   ASN A 240      25.953 -14.375 -20.844  1.00 93.81           O  
ATOM   1816  CG  ASN A 240      26.953 -16.719 -19.297  1.00 93.81           C  
ATOM   1817  ND2 ASN A 240      28.234 -16.859 -19.625  1.00 93.81           N  
ATOM   1818  OD1 ASN A 240      26.578 -16.344 -18.188  1.00 93.81           O  
ATOM   1819  N   ILE A 241      23.766 -14.102 -20.734  1.00 94.19           N  
ATOM   1820  CA  ILE A 241      23.828 -12.664 -21.016  1.00 94.19           C  
ATOM   1821  C   ILE A 241      23.312 -11.891 -19.812  1.00 94.19           C  
ATOM   1822  CB  ILE A 241      23.016 -12.305 -22.281  1.00 94.19           C  
ATOM   1823  O   ILE A 241      22.578 -12.430 -18.984  1.00 94.19           O  
ATOM   1824  CG1 ILE A 241      21.562 -12.766 -22.141  1.00 94.19           C  
ATOM   1825  CG2 ILE A 241      23.656 -12.914 -23.531  1.00 94.19           C  
ATOM   1826  CD1 ILE A 241      20.672 -12.406 -23.312  1.00 94.19           C  
ATOM   1827  N   PRO A 242      23.750 -10.586 -19.766  1.00 90.06           N  
ATOM   1828  CA  PRO A 242      23.344  -9.805 -18.594  1.00 90.06           C  
ATOM   1829  C   PRO A 242      21.828  -9.641 -18.484  1.00 90.06           C  
ATOM   1830  CB  PRO A 242      24.016  -8.453 -18.828  1.00 90.06           C  
ATOM   1831  O   PRO A 242      21.109  -9.758 -19.484  1.00 90.06           O  
ATOM   1832  CG  PRO A 242      25.125  -8.734 -19.797  1.00 90.06           C  
ATOM   1833  CD  PRO A 242      24.703  -9.875 -20.672  1.00 90.06           C  
ATOM   1834  N   GLU A 243      21.359  -9.359 -17.312  1.00 90.12           N  
ATOM   1835  CA  GLU A 243      19.938  -9.086 -17.062  1.00 90.12           C  
ATOM   1836  C   GLU A 243      19.453  -7.895 -17.891  1.00 90.12           C  
ATOM   1837  CB  GLU A 243      19.688  -8.828 -15.578  1.00 90.12           C  
ATOM   1838  O   GLU A 243      20.109  -6.852 -17.922  1.00 90.12           O  
ATOM   1839  CG  GLU A 243      18.234  -8.586 -15.234  1.00 90.12           C  
ATOM   1840  CD  GLU A 243      17.969  -8.516 -13.734  1.00 90.12           C  
ATOM   1841  OE1 GLU A 243      16.797  -8.367 -13.328  1.00 90.12           O  
ATOM   1842  OE2 GLU A 243      18.953  -8.609 -12.961  1.00 90.12           O  
ATOM   1843  N   ASP A 244      18.281  -8.078 -18.578  1.00 93.19           N  
ATOM   1844  CA  ASP A 244      17.578  -7.070 -19.359  1.00 93.19           C  
ATOM   1845  C   ASP A 244      18.375  -6.699 -20.609  1.00 93.19           C  
ATOM   1846  CB  ASP A 244      17.312  -5.820 -18.516  1.00 93.19           C  
ATOM   1847  O   ASP A 244      18.344  -5.555 -21.062  1.00 93.19           O  
ATOM   1848  CG  ASP A 244      16.297  -6.047 -17.422  1.00 93.19           C  
ATOM   1849  OD1 ASP A 244      15.367  -6.863 -17.625  1.00 93.19           O  
ATOM   1850  OD2 ASP A 244      16.406  -5.406 -16.359  1.00 93.19           O  
ATOM   1851  N   ASP A 245      19.141  -7.617 -21.094  1.00 93.31           N  
ATOM   1852  CA  ASP A 245      19.891  -7.430 -22.328  1.00 93.31           C  
ATOM   1853  C   ASP A 245      18.969  -7.309 -23.531  1.00 93.31           C  
ATOM   1854  CB  ASP A 245      20.875  -8.586 -22.531  1.00 93.31           C  
ATOM   1855  O   ASP A 245      17.969  -8.016 -23.609  1.00 93.31           O  
ATOM   1856  CG  ASP A 245      21.953  -8.281 -23.547  1.00 93.31           C  
ATOM   1857  OD1 ASP A 245      21.641  -8.227 -24.766  1.00 93.31           O  
ATOM   1858  OD2 ASP A 245      23.125  -8.094 -23.156  1.00 93.31           O  
ATOM   1859  N   PRO A 246      19.328  -6.449 -24.469  1.00 92.69           N  
ATOM   1860  CA  PRO A 246      18.453  -6.230 -25.641  1.00 92.69           C  
ATOM   1861  C   PRO A 246      18.312  -7.473 -26.516  1.00 92.69           C  
ATOM   1862  CB  PRO A 246      19.156  -5.102 -26.391  1.00 92.69           C  
ATOM   1863  O   PRO A 246      17.391  -7.559 -27.312  1.00 92.69           O  
ATOM   1864  CG  PRO A 246      20.578  -5.137 -25.906  1.00 92.69           C  
ATOM   1865  CD  PRO A 246      20.578  -5.633 -24.484  1.00 92.69           C  
ATOM   1866  N   ARG A 247      19.156  -8.383 -26.375  1.00 93.44           N  
ATOM   1867  CA  ARG A 247      19.125  -9.609 -27.172  1.00 93.44           C  
ATOM   1868  C   ARG A 247      18.047 -10.562 -26.688  1.00 93.44           C  
ATOM   1869  CB  ARG A 247      20.500 -10.297 -27.125  1.00 93.44           C  
ATOM   1870  O   ARG A 247      17.688 -11.516 -27.375  1.00 93.44           O  
ATOM   1871  CG  ARG A 247      21.594  -9.523 -27.844  1.00 93.44           C  
ATOM   1872  CD  ARG A 247      22.969 -10.156 -27.609  1.00 93.44           C  
ATOM   1873  NE  ARG A 247      23.359 -10.086 -26.203  1.00 93.44           N  
ATOM   1874  NH1 ARG A 247      25.391 -11.133 -26.516  1.00 93.44           N  
ATOM   1875  NH2 ARG A 247      24.766 -10.438 -24.422  1.00 93.44           N  
ATOM   1876  CZ  ARG A 247      24.500 -10.555 -25.719  1.00 93.44           C  
ATOM   1877  N   ASN A 248      17.516 -10.297 -25.484  1.00 95.06           N  
ATOM   1878  CA  ASN A 248      16.422 -11.078 -24.906  1.00 95.06           C  
ATOM   1879  C   ASN A 248      15.094 -10.320 -24.969  1.00 95.06           C  
ATOM   1880  CB  ASN A 248      16.750 -11.461 -23.453  1.00 95.06           C  
ATOM   1881  O   ASN A 248      14.828  -9.453 -24.141  1.00 95.06           O  
ATOM   1882  CG  ASN A 248      15.695 -12.359 -22.844  1.00 95.06           C  
ATOM   1883  ND2 ASN A 248      15.875 -12.695 -21.578  1.00 95.06           N  
ATOM   1884  OD1 ASN A 248      14.734 -12.758 -23.516  1.00 95.06           O  
ATOM   1885  N   PRO A 249      14.281 -10.633 -25.938  1.00 91.56           N  
ATOM   1886  CA  PRO A 249      13.031  -9.891 -26.094  1.00 91.56           C  
ATOM   1887  C   PRO A 249      12.094 -10.047 -24.891  1.00 91.56           C  
ATOM   1888  CB  PRO A 249      12.414 -10.500 -27.359  1.00 91.56           C  
ATOM   1889  O   PRO A 249      11.195  -9.219 -24.703  1.00 91.56           O  
ATOM   1890  CG  PRO A 249      13.039 -11.852 -27.469  1.00 91.56           C  
ATOM   1891  CD  PRO A 249      14.445 -11.773 -26.953  1.00 91.56           C  
ATOM   1892  N   ALA A 250      12.250 -11.133 -24.094  1.00 95.00           N  
ATOM   1893  CA  ALA A 250      11.406 -11.422 -22.938  1.00 95.00           C  
ATOM   1894  C   ALA A 250      11.547 -10.328 -21.875  1.00 95.00           C  
ATOM   1895  CB  ALA A 250      11.773 -12.781 -22.344  1.00 95.00           C  
ATOM   1896  O   ALA A 250      10.680 -10.188 -21.000  1.00 95.00           O  
ATOM   1897  N   THR A 251      12.562  -9.469 -21.984  1.00 95.00           N  
ATOM   1898  CA  THR A 251      12.805  -8.422 -20.984  1.00 95.00           C  
ATOM   1899  C   THR A 251      11.750  -7.328 -21.078  1.00 95.00           C  
ATOM   1900  CB  THR A 251      14.203  -7.805 -21.156  1.00 95.00           C  
ATOM   1901  O   THR A 251      11.438  -6.664 -20.094  1.00 95.00           O  
ATOM   1902  CG2 THR A 251      15.297  -8.797 -20.781  1.00 95.00           C  
ATOM   1903  OG1 THR A 251      14.383  -7.418 -22.531  1.00 95.00           O  
ATOM   1904  N   ILE A 252      11.211  -7.129 -22.328  1.00 96.06           N  
ATOM   1905  CA  ILE A 252      10.109  -6.184 -22.484  1.00 96.06           C  
ATOM   1906  C   ILE A 252       8.891  -6.668 -21.688  1.00 96.06           C  
ATOM   1907  CB  ILE A 252       9.742  -5.988 -23.969  1.00 96.06           C  
ATOM   1908  O   ILE A 252       8.258  -5.887 -20.984  1.00 96.06           O  
ATOM   1909  CG1 ILE A 252      10.891  -5.309 -24.719  1.00 96.06           C  
ATOM   1910  CG2 ILE A 252       8.445  -5.184 -24.109  1.00 96.06           C  
ATOM   1911  CD1 ILE A 252      11.219  -3.908 -24.219  1.00 96.06           C  
ATOM   1912  N   ALA A 253       8.609  -7.969 -21.812  1.00 96.06           N  
ATOM   1913  CA  ALA A 253       7.492  -8.547 -21.062  1.00 96.06           C  
ATOM   1914  C   ALA A 253       7.723  -8.438 -19.562  1.00 96.06           C  
ATOM   1915  CB  ALA A 253       7.281 -10.000 -21.469  1.00 96.06           C  
ATOM   1916  O   ALA A 253       6.781  -8.211 -18.797  1.00 96.06           O  
ATOM   1917  N   ASP A 254       8.953  -8.656 -19.188  1.00 96.12           N  
ATOM   1918  CA  ASP A 254       9.320  -8.523 -17.781  1.00 96.12           C  
ATOM   1919  C   ASP A 254       9.031  -7.113 -17.266  1.00 96.12           C  
ATOM   1920  CB  ASP A 254      10.797  -8.859 -17.578  1.00 96.12           C  
ATOM   1921  O   ASP A 254       8.367  -6.945 -16.234  1.00 96.12           O  
ATOM   1922  CG  ASP A 254      11.258  -8.680 -16.141  1.00 96.12           C  
ATOM   1923  OD1 ASP A 254      10.406  -8.461 -15.250  1.00 96.12           O  
ATOM   1924  OD2 ASP A 254      12.477  -8.758 -15.891  1.00 96.12           O  
ATOM   1925  N   ASN A 255       9.375  -6.102 -18.031  1.00 95.62           N  
ATOM   1926  CA  ASN A 255       9.148  -4.715 -17.641  1.00 95.62           C  
ATOM   1927  C   ASN A 255       7.668  -4.359 -17.656  1.00 95.62           C  
ATOM   1928  CB  ASN A 255       9.930  -3.768 -18.562  1.00 95.62           C  
ATOM   1929  O   ASN A 255       7.199  -3.609 -16.797  1.00 95.62           O  
ATOM   1930  CG  ASN A 255      11.422  -3.775 -18.281  1.00 95.62           C  
ATOM   1931  ND2 ASN A 255      12.055  -2.619 -18.422  1.00 95.62           N  
ATOM   1932  OD1 ASN A 255      11.992  -4.812 -17.938  1.00 95.62           O  
ATOM   1933  N   VAL A 256       6.988  -4.988 -18.641  1.00 97.19           N  
ATOM   1934  CA  VAL A 256       5.539  -4.816 -18.672  1.00 97.19           C  
ATOM   1935  C   VAL A 256       4.926  -5.410 -17.406  1.00 97.19           C  
ATOM   1936  CB  VAL A 256       4.914  -5.465 -19.922  1.00 97.19           C  
ATOM   1937  O   VAL A 256       4.074  -4.785 -16.766  1.00 97.19           O  
ATOM   1938  CG1 VAL A 256       3.391  -5.477 -19.828  1.00 97.19           C  
ATOM   1939  CG2 VAL A 256       5.363  -4.730 -21.188  1.00 97.19           C  
ATOM   1940  N   GLY A 257       5.375  -6.574 -17.062  1.00 95.38           N  
ATOM   1941  CA  GLY A 257       4.887  -7.270 -15.883  1.00 95.38           C  
ATOM   1942  C   GLY A 257       5.070  -6.477 -14.602  1.00 95.38           C  
ATOM   1943  O   GLY A 257       4.180  -6.453 -13.750  1.00 95.38           O  
ATOM   1944  N   ASP A 258       6.176  -5.730 -14.445  1.00 94.81           N  
ATOM   1945  CA  ASP A 258       6.430  -4.910 -13.266  1.00 94.81           C  
ATOM   1946  C   ASP A 258       5.383  -3.807 -13.125  1.00 94.81           C  
ATOM   1947  CB  ASP A 258       7.832  -4.297 -13.328  1.00 94.81           C  
ATOM   1948  O   ASP A 258       4.984  -3.459 -12.016  1.00 94.81           O  
ATOM   1949  CG  ASP A 258       8.938  -5.312 -13.094  1.00 94.81           C  
ATOM   1950  OD1 ASP A 258       8.664  -6.375 -12.484  1.00 94.81           O  
ATOM   1951  OD2 ASP A 258      10.086  -5.051 -13.508  1.00 94.81           O  
ATOM   1952  N   ASN A 259       4.840  -3.355 -14.242  1.00 94.69           N  
ATOM   1953  CA  ASN A 259       3.848  -2.287 -14.219  1.00 94.69           C  
ATOM   1954  C   ASN A 259       2.447  -2.828 -13.953  1.00 94.69           C  
ATOM   1955  CB  ASN A 259       3.877  -1.502 -15.531  1.00 94.69           C  
ATOM   1956  O   ASN A 259       1.728  -2.311 -13.094  1.00 94.69           O  
ATOM   1957  CG  ASN A 259       5.152  -0.699 -15.703  1.00 94.69           C  
ATOM   1958  ND2 ASN A 259       6.008  -1.135 -16.625  1.00 94.69           N  
ATOM   1959  OD1 ASN A 259       5.363   0.305 -15.016  1.00 94.69           O  
ATOM   1960  N   VAL A 260       2.088  -3.932 -14.578  1.00 95.19           N  
ATOM   1961  CA  VAL A 260       0.706  -4.391 -14.492  1.00 95.19           C  
ATOM   1962  C   VAL A 260       0.497  -5.160 -13.188  1.00 95.19           C  
ATOM   1963  CB  VAL A 260       0.324  -5.273 -15.703  1.00 95.19           C  
ATOM   1964  O   VAL A 260      -0.593  -5.133 -12.617  1.00 95.19           O  
ATOM   1965  CG1 VAL A 260       0.406  -4.473 -17.000  1.00 95.19           C  
ATOM   1966  CG2 VAL A 260       1.228  -6.500 -15.773  1.00 95.19           C  
ATOM   1967  N   GLY A 261       1.481  -5.828 -12.781  1.00 92.88           N  
ATOM   1968  CA  GLY A 261       1.355  -6.613 -11.570  1.00 92.88           C  
ATOM   1969  C   GLY A 261       1.719  -5.836 -10.312  1.00 92.88           C  
ATOM   1970  O   GLY A 261       0.911  -5.723  -9.391  1.00 92.88           O  
ATOM   1971  N   ASP A 262       2.867  -5.219 -10.336  1.00 91.69           N  
ATOM   1972  CA  ASP A 262       3.428  -4.625  -9.125  1.00 91.69           C  
ATOM   1973  C   ASP A 262       2.904  -3.205  -8.922  1.00 91.69           C  
ATOM   1974  CB  ASP A 262       4.957  -4.617  -9.195  1.00 91.69           C  
ATOM   1975  O   ASP A 262       3.055  -2.635  -7.836  1.00 91.69           O  
ATOM   1976  CG  ASP A 262       5.559  -6.008  -9.133  1.00 91.69           C  
ATOM   1977  OD1 ASP A 262       4.863  -6.957  -8.711  1.00 91.69           O  
ATOM   1978  OD2 ASP A 262       6.742  -6.156  -9.508  1.00 91.69           O  
ATOM   1979  N   VAL A 263       2.307  -2.631  -9.945  1.00 94.19           N  
ATOM   1980  CA  VAL A 263       1.763  -1.287  -9.773  1.00 94.19           C  
ATOM   1981  C   VAL A 263       0.238  -1.335  -9.828  1.00 94.19           C  
ATOM   1982  CB  VAL A 263       2.307  -0.317 -10.844  1.00 94.19           C  
ATOM   1983  O   VAL A 263      -0.437  -1.044  -8.844  1.00 94.19           O  
ATOM   1984  CG1 VAL A 263       1.755   1.091 -10.633  1.00 94.19           C  
ATOM   1985  CG2 VAL A 263       3.834  -0.304 -10.828  1.00 94.19           C  
ATOM   1986  N   ALA A 264      -0.322  -1.743 -10.922  1.00 95.44           N  
ATOM   1987  CA  ALA A 264      -1.772  -1.769 -11.094  1.00 95.44           C  
ATOM   1988  C   ALA A 264      -2.416  -2.793 -10.164  1.00 95.44           C  
ATOM   1989  CB  ALA A 264      -2.133  -2.072 -12.547  1.00 95.44           C  
ATOM   1990  O   ALA A 264      -3.400  -2.494  -9.484  1.00 95.44           O  
ATOM   1991  N   GLY A 265      -1.816  -3.984 -10.148  1.00 93.38           N  
ATOM   1992  CA  GLY A 265      -2.330  -5.031  -9.281  1.00 93.38           C  
ATOM   1993  C   GLY A 265      -2.248  -4.680  -7.809  1.00 93.38           C  
ATOM   1994  O   GLY A 265      -3.215  -4.863  -7.066  1.00 93.38           O  
ATOM   1995  N   MET A 266      -1.062  -4.191  -7.445  1.00 90.81           N  
ATOM   1996  CA  MET A 266      -0.883  -3.795  -6.055  1.00 90.81           C  
ATOM   1997  C   MET A 266      -1.793  -2.623  -5.699  1.00 90.81           C  
ATOM   1998  CB  MET A 266       0.576  -3.424  -5.781  1.00 90.81           C  
ATOM   1999  O   MET A 266      -2.352  -2.572  -4.605  1.00 90.81           O  
ATOM   2000  CG  MET A 266       0.859  -3.074  -4.328  1.00 90.81           C  
ATOM   2001  SD  MET A 266       0.632  -4.508  -3.205  1.00 90.81           S  
ATOM   2002  CE  MET A 266       2.186  -5.398  -3.502  1.00 90.81           C  
ATOM   2003  N   GLY A 267      -1.901  -1.639  -6.594  1.00 92.31           N  
ATOM   2004  CA  GLY A 267      -2.820  -0.532  -6.387  1.00 92.31           C  
ATOM   2005  C   GLY A 267      -4.246  -0.980  -6.133  1.00 92.31           C  
ATOM   2006  O   GLY A 267      -4.895  -0.508  -5.199  1.00 92.31           O  
ATOM   2007  N   SER A 268      -4.770  -1.868  -6.910  1.00 93.00           N  
ATOM   2008  CA  SER A 268      -6.117  -2.410  -6.754  1.00 93.00           C  
ATOM   2009  C   SER A 268      -6.254  -3.188  -5.449  1.00 93.00           C  
ATOM   2010  CB  SER A 268      -6.469  -3.314  -7.938  1.00 93.00           C  
ATOM   2011  O   SER A 268      -7.289  -3.117  -4.785  1.00 93.00           O  
ATOM   2012  OG  SER A 268      -6.539  -2.568  -9.141  1.00 93.00           O  
ATOM   2013  N   ASP A 269      -5.266  -3.916  -5.090  1.00 90.88           N  
ATOM   2014  CA  ASP A 269      -5.254  -4.711  -3.867  1.00 90.88           C  
ATOM   2015  C   ASP A 269      -5.355  -3.820  -2.633  1.00 90.88           C  
ATOM   2016  CB  ASP A 269      -3.988  -5.566  -3.795  1.00 90.88           C  
ATOM   2017  O   ASP A 269      -6.238  -4.016  -1.791  1.00 90.88           O  
ATOM   2018  CG  ASP A 269      -4.000  -6.547  -2.637  1.00 90.88           C  
ATOM   2019  OD1 ASP A 269      -5.016  -6.629  -1.914  1.00 90.88           O  
ATOM   2020  OD2 ASP A 269      -2.980  -7.246  -2.439  1.00 90.88           O  
ATOM   2021  N   LEU A 270      -4.586  -2.793  -2.604  1.00 92.44           N  
ATOM   2022  CA  LEU A 270      -4.559  -1.931  -1.427  1.00 92.44           C  
ATOM   2023  C   LEU A 270      -5.801  -1.050  -1.368  1.00 92.44           C  
ATOM   2024  CB  LEU A 270      -3.301  -1.058  -1.432  1.00 92.44           C  
ATOM   2025  O   LEU A 270      -6.262  -0.688  -0.283  1.00 92.44           O  
ATOM   2026  CG  LEU A 270      -1.982  -1.766  -1.117  1.00 92.44           C  
ATOM   2027  CD1 LEU A 270      -0.811  -0.803  -1.282  1.00 92.44           C  
ATOM   2028  CD2 LEU A 270      -2.010  -2.346   0.293  1.00 92.44           C  
ATOM   2029  N   PHE A 271      -6.297  -0.650  -2.588  1.00 94.81           N  
ATOM   2030  CA  PHE A 271      -7.605  -0.014  -2.586  1.00 94.81           C  
ATOM   2031  C   PHE A 271      -8.648  -0.920  -1.938  1.00 94.81           C  
ATOM   2032  CB  PHE A 271      -8.039   0.340  -4.016  1.00 94.81           C  
ATOM   2033  O   PHE A 271      -9.422  -0.476  -1.085  1.00 94.81           O  
ATOM   2034  CG  PHE A 271      -9.477   0.760  -4.129  1.00 94.81           C  
ATOM   2035  CD1 PHE A 271     -10.461  -0.161  -4.473  1.00 94.81           C  
ATOM   2036  CD2 PHE A 271      -9.852   2.076  -3.893  1.00 94.81           C  
ATOM   2037  CE1 PHE A 271     -11.789   0.225  -4.578  1.00 94.81           C  
ATOM   2038  CE2 PHE A 271     -11.180   2.471  -3.996  1.00 94.81           C  
ATOM   2039  CZ  PHE A 271     -12.148   1.543  -4.340  1.00 94.81           C  
ATOM   2040  N   GLY A 272      -8.742  -2.113  -2.455  1.00 93.75           N  
ATOM   2041  CA  GLY A 272      -9.688  -3.072  -1.904  1.00 93.75           C  
ATOM   2042  C   GLY A 272      -9.570  -3.223  -0.399  1.00 93.75           C  
ATOM   2043  O   GLY A 272     -10.586  -3.238   0.304  1.00 93.75           O  
ATOM   2044  N   SER A 273      -8.414  -3.303   0.168  1.00 93.75           N  
ATOM   2045  CA  SER A 273      -8.195  -3.443   1.604  1.00 93.75           C  
ATOM   2046  C   SER A 273      -8.664  -2.203   2.357  1.00 93.75           C  
ATOM   2047  CB  SER A 273      -6.719  -3.705   1.897  1.00 93.75           C  
ATOM   2048  O   SER A 273      -9.281  -2.311   3.416  1.00 93.75           O  
ATOM   2049  OG  SER A 273      -6.320  -4.965   1.385  1.00 93.75           O  
ATOM   2050  N   LEU A 274      -8.312  -1.045   1.805  1.00 95.88           N  
ATOM   2051  CA  LEU A 274      -8.750   0.203   2.420  1.00 95.88           C  
ATOM   2052  C   LEU A 274     -10.273   0.303   2.422  1.00 95.88           C  
ATOM   2053  CB  LEU A 274      -8.148   1.403   1.686  1.00 95.88           C  
ATOM   2054  O   LEU A 274     -10.875   0.650   3.439  1.00 95.88           O  
ATOM   2055  CG  LEU A 274      -8.578   2.785   2.184  1.00 95.88           C  
ATOM   2056  CD1 LEU A 274      -8.078   3.012   3.607  1.00 95.88           C  
ATOM   2057  CD2 LEU A 274      -8.055   3.873   1.250  1.00 95.88           C  
ATOM   2058  N   ALA A 275     -10.906   0.005   1.277  1.00 96.56           N  
ATOM   2059  CA  ALA A 275     -12.359   0.069   1.139  1.00 96.56           C  
ATOM   2060  C   ALA A 275     -13.047  -0.900   2.098  1.00 96.56           C  
ATOM   2061  CB  ALA A 275     -12.773  -0.232  -0.300  1.00 96.56           C  
ATOM   2062  O   ALA A 275     -14.000  -0.528   2.791  1.00 96.56           O  
ATOM   2063  N   GLU A 276     -12.531  -2.082   2.250  1.00 95.25           N  
ATOM   2064  CA  GLU A 276     -13.133  -3.109   3.092  1.00 95.25           C  
ATOM   2065  C   GLU A 276     -12.961  -2.783   4.574  1.00 95.25           C  
ATOM   2066  CB  GLU A 276     -12.531  -4.480   2.781  1.00 95.25           C  
ATOM   2067  O   GLU A 276     -13.891  -2.961   5.367  1.00 95.25           O  
ATOM   2068  CG  GLU A 276     -13.047  -5.102   1.489  1.00 95.25           C  
ATOM   2069  CD  GLU A 276     -12.398  -6.438   1.163  1.00 95.25           C  
ATOM   2070  OE1 GLU A 276     -12.727  -7.031   0.112  1.00 95.25           O  
ATOM   2071  OE2 GLU A 276     -11.555  -6.891   1.965  1.00 95.25           O  
ATOM   2072  N   SER A 277     -11.781  -2.354   4.859  1.00 95.75           N  
ATOM   2073  CA  SER A 277     -11.547  -2.023   6.262  1.00 95.75           C  
ATOM   2074  C   SER A 277     -12.422  -0.859   6.711  1.00 95.75           C  
ATOM   2075  CB  SER A 277     -10.070  -1.684   6.488  1.00 95.75           C  
ATOM   2076  O   SER A 277     -12.969  -0.879   7.812  1.00 95.75           O  
ATOM   2077  OG  SER A 277      -9.672  -0.615   5.652  1.00 95.75           O  
ATOM   2078  N   THR A 278     -12.500   0.105   5.848  1.00 97.44           N  
ATOM   2079  CA  THR A 278     -13.336   1.255   6.164  1.00 97.44           C  
ATOM   2080  C   THR A 278     -14.805   0.845   6.266  1.00 97.44           C  
ATOM   2081  CB  THR A 278     -13.188   2.367   5.113  1.00 97.44           C  
ATOM   2082  O   THR A 278     -15.500   1.230   7.211  1.00 97.44           O  
ATOM   2083  CG2 THR A 278     -14.000   3.600   5.492  1.00 97.44           C  
ATOM   2084  OG1 THR A 278     -11.805   2.734   5.012  1.00 97.44           O  
ATOM   2085  N   CYS A 279     -15.266   0.062   5.324  1.00 97.00           N  
ATOM   2086  CA  CYS A 279     -16.641  -0.413   5.332  1.00 97.00           C  
ATOM   2087  C   CYS A 279     -16.906  -1.276   6.555  1.00 97.00           C  
ATOM   2088  CB  CYS A 279     -16.938  -1.205   4.059  1.00 97.00           C  
ATOM   2089  O   CYS A 279     -17.984  -1.179   7.164  1.00 97.00           O  
ATOM   2090  SG  CYS A 279     -17.094  -0.180   2.578  1.00 97.00           S  
ATOM   2091  N   ALA A 280     -15.961  -2.066   6.883  1.00 96.69           N  
ATOM   2092  CA  ALA A 280     -16.109  -2.891   8.078  1.00 96.69           C  
ATOM   2093  C   ALA A 280     -16.297  -2.025   9.320  1.00 96.69           C  
ATOM   2094  CB  ALA A 280     -14.883  -3.795   8.250  1.00 96.69           C  
ATOM   2095  O   ALA A 280     -17.172  -2.305  10.148  1.00 96.69           O  
ATOM   2096  N   CYS A 281     -15.531  -0.990   9.414  1.00 97.00           N  
ATOM   2097  CA  CYS A 281     -15.664  -0.068  10.531  1.00 97.00           C  
ATOM   2098  C   CYS A 281     -17.047   0.569  10.555  1.00 97.00           C  
ATOM   2099  CB  CYS A 281     -14.594   1.021  10.461  1.00 97.00           C  
ATOM   2100  O   CYS A 281     -17.672   0.674  11.617  1.00 97.00           O  
ATOM   2101  SG  CYS A 281     -12.930   0.438  10.867  1.00 97.00           S  
ATOM   2102  N   LEU A 282     -17.516   0.915   9.414  1.00 97.06           N  
ATOM   2103  CA  LEU A 282     -18.797   1.601   9.305  1.00 97.06           C  
ATOM   2104  C   LEU A 282     -19.938   0.669   9.688  1.00 97.06           C  
ATOM   2105  CB  LEU A 282     -19.000   2.133   7.887  1.00 97.06           C  
ATOM   2106  O   LEU A 282     -20.859   1.066  10.414  1.00 97.06           O  
ATOM   2107  CG  LEU A 282     -18.094   3.285   7.457  1.00 97.06           C  
ATOM   2108  CD1 LEU A 282     -18.234   3.539   5.957  1.00 97.06           C  
ATOM   2109  CD2 LEU A 282     -18.422   4.547   8.250  1.00 97.06           C  
ATOM   2110  N   VAL A 283     -19.828  -0.520   9.250  1.00 95.38           N  
ATOM   2111  CA  VAL A 283     -20.875  -1.494   9.500  1.00 95.38           C  
ATOM   2112  C   VAL A 283     -20.891  -1.876  10.977  1.00 95.38           C  
ATOM   2113  CB  VAL A 283     -20.703  -2.756   8.625  1.00 95.38           C  
ATOM   2114  O   VAL A 283     -21.953  -1.895  11.617  1.00 95.38           O  
ATOM   2115  CG1 VAL A 283     -21.625  -3.877   9.109  1.00 95.38           C  
ATOM   2116  CG2 VAL A 283     -20.984  -2.430   7.156  1.00 95.38           C  
ATOM   2117  N   ILE A 284     -19.797  -2.094  11.539  1.00 94.62           N  
ATOM   2118  CA  ILE A 284     -19.688  -2.568  12.914  1.00 94.62           C  
ATOM   2119  C   ILE A 284     -20.047  -1.441  13.875  1.00 94.62           C  
ATOM   2120  CB  ILE A 284     -18.266  -3.094  13.211  1.00 94.62           C  
ATOM   2121  O   ILE A 284     -20.625  -1.688  14.938  1.00 94.62           O  
ATOM   2122  CG1 ILE A 284     -17.984  -4.355  12.391  1.00 94.62           C  
ATOM   2123  CG2 ILE A 284     -18.094  -3.363  14.711  1.00 94.62           C  
ATOM   2124  CD1 ILE A 284     -16.516  -4.797  12.422  1.00 94.62           C  
ATOM   2125  N   SER A 285     -19.766  -0.200  13.469  1.00 93.62           N  
ATOM   2126  CA  SER A 285     -20.047   0.938  14.344  1.00 93.62           C  
ATOM   2127  C   SER A 285     -21.531   1.143  14.547  1.00 93.62           C  
ATOM   2128  CB  SER A 285     -19.422   2.211  13.773  1.00 93.62           C  
ATOM   2129  O   SER A 285     -21.969   1.740  15.539  1.00 93.62           O  
ATOM   2130  OG  SER A 285     -20.078   2.611  12.586  1.00 93.62           O  
ATOM   2131  N   THR A 286     -22.359   0.632  13.672  1.00 91.12           N  
ATOM   2132  CA  THR A 286     -23.812   0.792  13.758  1.00 91.12           C  
ATOM   2133  C   THR A 286     -24.359   0.036  14.953  1.00 91.12           C  
ATOM   2134  CB  THR A 286     -24.500   0.302  12.469  1.00 91.12           C  
ATOM   2135  O   THR A 286     -25.500   0.279  15.383  1.00 91.12           O  
ATOM   2136  CG2 THR A 286     -23.953   1.021  11.242  1.00 91.12           C  
ATOM   2137  OG1 THR A 286     -24.281  -1.105  12.320  1.00 91.12           O  
ATOM   2138  N   GLN A 287     -23.578  -0.815  15.539  1.00 90.31           N  
ATOM   2139  CA  GLN A 287     -24.000  -1.574  16.719  1.00 90.31           C  
ATOM   2140  C   GLN A 287     -24.000  -0.699  17.969  1.00 90.31           C  
ATOM   2141  CB  GLN A 287     -23.094  -2.787  16.922  1.00 90.31           C  
ATOM   2142  O   GLN A 287     -24.531  -1.091  19.000  1.00 90.31           O  
ATOM   2143  CG  GLN A 287     -23.203  -3.828  15.812  1.00 90.31           C  
ATOM   2144  CD  GLN A 287     -22.234  -4.984  16.000  1.00 90.31           C  
ATOM   2145  NE2 GLN A 287     -22.375  -6.016  15.180  1.00 90.31           N  
ATOM   2146  OE1 GLN A 287     -21.359  -4.949  16.875  1.00 90.31           O  
ATOM   2147  N   SER A 288     -23.453   0.445  17.797  1.00 93.88           N  
ATOM   2148  CA  SER A 288     -23.359   1.350  18.938  1.00 93.88           C  
ATOM   2149  C   SER A 288     -24.406   2.457  18.859  1.00 93.88           C  
ATOM   2150  CB  SER A 288     -21.953   1.962  19.031  1.00 93.88           C  
ATOM   2151  O   SER A 288     -24.266   3.389  18.062  1.00 93.88           O  
ATOM   2152  OG  SER A 288     -21.906   2.967  20.031  1.00 93.88           O  
ATOM   2153  N   PRO A 289     -25.406   2.412  19.734  1.00 92.38           N  
ATOM   2154  CA  PRO A 289     -26.406   3.475  19.750  1.00 92.38           C  
ATOM   2155  C   PRO A 289     -25.828   4.848  20.047  1.00 92.38           C  
ATOM   2156  CB  PRO A 289     -27.375   3.039  20.859  1.00 92.38           C  
ATOM   2157  O   PRO A 289     -26.297   5.859  19.531  1.00 92.38           O  
ATOM   2158  CG  PRO A 289     -27.188   1.561  20.969  1.00 92.38           C  
ATOM   2159  CD  PRO A 289     -25.750   1.239  20.641  1.00 92.38           C  
ATOM   2160  N   GLU A 290     -24.812   4.859  20.812  1.00 94.94           N  
ATOM   2161  CA  GLU A 290     -24.156   6.109  21.219  1.00 94.94           C  
ATOM   2162  C   GLU A 290     -23.469   6.773  20.016  1.00 94.94           C  
ATOM   2163  CB  GLU A 290     -23.156   5.859  22.328  1.00 94.94           C  
ATOM   2164  O   GLU A 290     -23.484   8.000  19.891  1.00 94.94           O  
ATOM   2165  CG  GLU A 290     -23.781   5.363  23.625  1.00 94.94           C  
ATOM   2166  CD  GLU A 290     -24.062   3.869  23.625  1.00 94.94           C  
ATOM   2167  OE1 GLU A 290     -24.734   3.373  24.562  1.00 94.94           O  
ATOM   2168  OE2 GLU A 290     -23.625   3.189  22.672  1.00 94.94           O  
ATOM   2169  N   ILE A 291     -22.797   5.945  19.188  1.00 95.19           N  
ATOM   2170  CA  ILE A 291     -22.172   6.477  17.984  1.00 95.19           C  
ATOM   2171  C   ILE A 291     -23.219   7.047  17.047  1.00 95.19           C  
ATOM   2172  CB  ILE A 291     -21.328   5.395  17.266  1.00 95.19           C  
ATOM   2173  O   ILE A 291     -23.062   8.148  16.516  1.00 95.19           O  
ATOM   2174  CG1 ILE A 291     -20.062   5.074  18.062  1.00 95.19           C  
ATOM   2175  CG2 ILE A 291     -21.000   5.836  15.836  1.00 95.19           C  
ATOM   2176  CD1 ILE A 291     -19.188   4.008  17.422  1.00 95.19           C  
ATOM   2177  N   ILE A 292     -24.312   6.355  16.969  1.00 94.75           N  
ATOM   2178  CA  ILE A 292     -25.375   6.773  16.078  1.00 94.75           C  
ATOM   2179  C   ILE A 292     -26.031   8.055  16.594  1.00 94.75           C  
ATOM   2180  CB  ILE A 292     -26.438   5.664  15.914  1.00 94.75           C  
ATOM   2181  O   ILE A 292     -26.266   8.992  15.836  1.00 94.75           O  
ATOM   2182  CG1 ILE A 292     -25.828   4.418  15.273  1.00 94.75           C  
ATOM   2183  CG2 ILE A 292     -27.625   6.172  15.086  1.00 94.75           C  
ATOM   2184  CD1 ILE A 292     -25.172   4.672  13.922  1.00 94.75           C  
ATOM   2185  N   SER A 293     -26.203   8.125  17.875  1.00 93.31           N  
ATOM   2186  CA  SER A 293     -26.828   9.281  18.500  1.00 93.31           C  
ATOM   2187  C   SER A 293     -25.938  10.508  18.422  1.00 93.31           C  
ATOM   2188  CB  SER A 293     -27.188   8.992  19.953  1.00 93.31           C  
ATOM   2189  O   SER A 293     -26.422  11.641  18.375  1.00 93.31           O  
ATOM   2190  OG  SER A 293     -26.016   8.797  20.719  1.00 93.31           O  
ATOM   2191  N   ALA A 294     -24.672  10.242  18.422  1.00 93.56           N  
ATOM   2192  CA  ALA A 294     -23.703  11.328  18.344  1.00 93.56           C  
ATOM   2193  C   ALA A 294     -23.719  11.977  16.953  1.00 93.56           C  
ATOM   2194  CB  ALA A 294     -22.297  10.820  18.672  1.00 93.56           C  
ATOM   2195  O   ALA A 294     -23.234  13.102  16.781  1.00 93.56           O  
ATOM   2196  N   GLY A 295     -24.188  11.211  16.000  1.00 93.75           N  
ATOM   2197  CA  GLY A 295     -24.391  11.773  14.680  1.00 93.75           C  
ATOM   2198  C   GLY A 295     -23.250  11.453  13.719  1.00 93.75           C  
ATOM   2199  O   GLY A 295     -22.469  10.531  13.953  1.00 93.75           O  
ATOM   2200  N   TRP A 296     -23.047  12.242  12.656  1.00 94.62           N  
ATOM   2201  CA  TRP A 296     -22.188  11.969  11.516  1.00 94.62           C  
ATOM   2202  C   TRP A 296     -20.719  12.094  11.906  1.00 94.62           C  
ATOM   2203  CB  TRP A 296     -22.500  12.922  10.367  1.00 94.62           C  
ATOM   2204  O   TRP A 296     -19.875  11.336  11.422  1.00 94.62           O  
ATOM   2205  CG  TRP A 296     -23.656  12.492   9.516  1.00 94.62           C  
ATOM   2206  CD1 TRP A 296     -24.906  13.062   9.469  1.00 94.62           C  
ATOM   2207  CD2 TRP A 296     -23.688  11.391   8.602  1.00 94.62           C  
ATOM   2208  CE2 TRP A 296     -24.984  11.359   8.031  1.00 94.62           C  
ATOM   2209  CE3 TRP A 296     -22.750  10.438   8.211  1.00 94.62           C  
ATOM   2210  NE1 TRP A 296     -25.703  12.391   8.570  1.00 94.62           N  
ATOM   2211  CH2 TRP A 296     -24.406   9.469   6.719  1.00 94.62           C  
ATOM   2212  CZ2 TRP A 296     -25.344  10.398   7.082  1.00 94.62           C  
ATOM   2213  CZ3 TRP A 296     -23.109   9.477   7.270  1.00 94.62           C  
ATOM   2214  N   PRO A 297     -20.406  12.992  12.734  1.00 93.94           N  
ATOM   2215  CA  PRO A 297     -18.984  13.078  13.078  1.00 93.94           C  
ATOM   2216  C   PRO A 297     -18.438  11.766  13.633  1.00 93.94           C  
ATOM   2217  CB  PRO A 297     -18.938  14.180  14.133  1.00 93.94           C  
ATOM   2218  O   PRO A 297     -17.344  11.320  13.242  1.00 93.94           O  
ATOM   2219  CG  PRO A 297     -20.078  15.070  13.805  1.00 93.94           C  
ATOM   2220  CD  PRO A 297     -21.219  14.227  13.320  1.00 93.94           C  
ATOM   2221  N   ALA A 298     -19.172  11.086  14.477  1.00 95.94           N  
ATOM   2222  CA  ALA A 298     -18.719   9.828  15.086  1.00 95.94           C  
ATOM   2223  C   ALA A 298     -18.719   8.695  14.062  1.00 95.94           C  
ATOM   2224  CB  ALA A 298     -19.609   9.469  16.266  1.00 95.94           C  
ATOM   2225  O   ALA A 298     -17.781   7.887  14.031  1.00 95.94           O  
ATOM   2226  N   VAL A 299     -19.641   8.672  13.172  1.00 95.88           N  
ATOM   2227  CA  VAL A 299     -19.797   7.609  12.180  1.00 95.88           C  
ATOM   2228  C   VAL A 299     -18.688   7.715  11.133  1.00 95.88           C  
ATOM   2229  CB  VAL A 299     -21.172   7.664  11.500  1.00 95.88           C  
ATOM   2230  O   VAL A 299     -18.156   6.699  10.672  1.00 95.88           O  
ATOM   2231  CG1 VAL A 299     -21.219   6.719  10.297  1.00 95.88           C  
ATOM   2232  CG2 VAL A 299     -22.281   7.316  12.500  1.00 95.88           C  
ATOM   2233  N   LEU A 300     -18.266   8.945  10.844  1.00 97.00           N  
ATOM   2234  CA  LEU A 300     -17.297   9.195   9.789  1.00 97.00           C  
ATOM   2235  C   LEU A 300     -15.867   9.039  10.320  1.00 97.00           C  
ATOM   2236  CB  LEU A 300     -17.484  10.594   9.203  1.00 97.00           C  
ATOM   2237  O   LEU A 300     -14.898   9.297   9.594  1.00 97.00           O  
ATOM   2238  CG  LEU A 300     -18.703  10.805   8.320  1.00 97.00           C  
ATOM   2239  CD1 LEU A 300     -18.719  12.219   7.758  1.00 97.00           C  
ATOM   2240  CD2 LEU A 300     -18.734   9.773   7.195  1.00 97.00           C  
ATOM   2241  N   PHE A 301     -15.719   8.602  11.531  1.00 98.06           N  
ATOM   2242  CA  PHE A 301     -14.414   8.445  12.180  1.00 98.06           C  
ATOM   2243  C   PHE A 301     -13.469   7.637  11.305  1.00 98.06           C  
ATOM   2244  CB  PHE A 301     -14.578   7.777  13.547  1.00 98.06           C  
ATOM   2245  O   PHE A 301     -12.328   8.039  11.078  1.00 98.06           O  
ATOM   2246  CG  PHE A 301     -13.273   7.535  14.258  1.00 98.06           C  
ATOM   2247  CD1 PHE A 301     -12.875   6.246  14.594  1.00 98.06           C  
ATOM   2248  CD2 PHE A 301     -12.438   8.594  14.586  1.00 98.06           C  
ATOM   2249  CE1 PHE A 301     -11.672   6.016  15.250  1.00 98.06           C  
ATOM   2250  CE2 PHE A 301     -11.227   8.375  15.242  1.00 98.06           C  
ATOM   2251  CZ  PHE A 301     -10.852   7.086  15.578  1.00 98.06           C  
ATOM   2252  N   PRO A 302     -13.875   6.496  10.750  1.00 97.94           N  
ATOM   2253  CA  PRO A 302     -12.961   5.742   9.891  1.00 97.94           C  
ATOM   2254  C   PRO A 302     -12.516   6.531   8.664  1.00 97.94           C  
ATOM   2255  CB  PRO A 302     -13.781   4.516   9.492  1.00 97.94           C  
ATOM   2256  O   PRO A 302     -11.359   6.434   8.242  1.00 97.94           O  
ATOM   2257  CG  PRO A 302     -14.812   4.375  10.562  1.00 97.94           C  
ATOM   2258  CD  PRO A 302     -15.156   5.742  11.078  1.00 97.94           C  
ATOM   2259  N   LEU A 303     -13.367   7.305   8.039  1.00 98.44           N  
ATOM   2260  CA  LEU A 303     -13.023   8.117   6.879  1.00 98.44           C  
ATOM   2261  C   LEU A 303     -12.039   9.219   7.258  1.00 98.44           C  
ATOM   2262  CB  LEU A 303     -14.273   8.727   6.254  1.00 98.44           C  
ATOM   2263  O   LEU A 303     -11.141   9.555   6.480  1.00 98.44           O  
ATOM   2264  CG  LEU A 303     -15.102   7.812   5.348  1.00 98.44           C  
ATOM   2265  CD1 LEU A 303     -15.836   6.762   6.180  1.00 98.44           C  
ATOM   2266  CD2 LEU A 303     -16.078   8.625   4.516  1.00 98.44           C  
ATOM   2267  N   VAL A 304     -12.234   9.734   8.422  1.00 98.44           N  
ATOM   2268  CA  VAL A 304     -11.375  10.820   8.875  1.00 98.44           C  
ATOM   2269  C   VAL A 304      -9.977  10.281   9.164  1.00 98.44           C  
ATOM   2270  CB  VAL A 304     -11.953  11.516  10.133  1.00 98.44           C  
ATOM   2271  O   VAL A 304      -8.984  10.992   8.992  1.00 98.44           O  
ATOM   2272  CG1 VAL A 304     -10.953  12.531  10.688  1.00 98.44           C  
ATOM   2273  CG2 VAL A 304     -13.281  12.188   9.805  1.00 98.44           C  
ATOM   2274  N   ILE A 305      -9.867   9.039   9.602  1.00 98.50           N  
ATOM   2275  CA  ILE A 305      -8.562   8.406   9.789  1.00 98.50           C  
ATOM   2276  C   ILE A 305      -7.809   8.391   8.461  1.00 98.50           C  
ATOM   2277  CB  ILE A 305      -8.711   6.973  10.344  1.00 98.50           C  
ATOM   2278  O   ILE A 305      -6.637   8.766   8.398  1.00 98.50           O  
ATOM   2279  CG1 ILE A 305      -9.234   7.008  11.781  1.00 98.50           C  
ATOM   2280  CG2 ILE A 305      -7.379   6.223  10.258  1.00 98.50           C  
ATOM   2281  CD1 ILE A 305      -9.562   5.641  12.359  1.00 98.50           C  
ATOM   2282  N   THR A 306      -8.500   7.938   7.449  1.00 98.25           N  
ATOM   2283  CA  THR A 306      -7.898   7.918   6.121  1.00 98.25           C  
ATOM   2284  C   THR A 306      -7.555   9.328   5.660  1.00 98.25           C  
ATOM   2285  CB  THR A 306      -8.836   7.254   5.094  1.00 98.25           C  
ATOM   2286  O   THR A 306      -6.480   9.562   5.105  1.00 98.25           O  
ATOM   2287  CG2 THR A 306      -8.195   7.223   3.707  1.00 98.25           C  
ATOM   2288  OG1 THR A 306      -9.109   5.910   5.508  1.00 98.25           O  
ATOM   2289  N   ALA A 307      -8.438  10.266   5.910  1.00 98.56           N  
ATOM   2290  CA  ALA A 307      -8.227  11.664   5.543  1.00 98.56           C  
ATOM   2291  C   ALA A 307      -6.980  12.227   6.219  1.00 98.56           C  
ATOM   2292  CB  ALA A 307      -9.453  12.508   5.918  1.00 98.56           C  
ATOM   2293  O   ALA A 307      -6.156  12.875   5.570  1.00 98.56           O  
ATOM   2294  N   THR A 308      -6.848  11.969   7.473  1.00 98.69           N  
ATOM   2295  CA  THR A 308      -5.688  12.414   8.234  1.00 98.69           C  
ATOM   2296  C   THR A 308      -4.402  11.812   7.668  1.00 98.69           C  
ATOM   2297  CB  THR A 308      -5.816  12.047   9.719  1.00 98.69           C  
ATOM   2298  O   THR A 308      -3.385  12.492   7.555  1.00 98.69           O  
ATOM   2299  CG2 THR A 308      -4.645  12.602  10.531  1.00 98.69           C  
ATOM   2300  OG1 THR A 308      -7.039  12.602  10.234  1.00 98.69           O  
ATOM   2301  N   GLY A 309      -4.508  10.570   7.289  1.00 98.38           N  
ATOM   2302  CA  GLY A 309      -3.369   9.891   6.695  1.00 98.38           C  
ATOM   2303  C   GLY A 309      -2.871  10.547   5.422  1.00 98.38           C  
ATOM   2304  O   GLY A 309      -1.672  10.539   5.141  1.00 98.38           O  
ATOM   2305  N   ILE A 310      -3.766  11.109   4.637  1.00 98.56           N  
ATOM   2306  CA  ILE A 310      -3.410  11.797   3.404  1.00 98.56           C  
ATOM   2307  C   ILE A 310      -2.570  13.031   3.729  1.00 98.56           C  
ATOM   2308  CB  ILE A 310      -4.668  12.203   2.600  1.00 98.56           C  
ATOM   2309  O   ILE A 310      -1.525  13.258   3.113  1.00 98.56           O  
ATOM   2310  CG1 ILE A 310      -5.355  10.961   2.029  1.00 98.56           C  
ATOM   2311  CG2 ILE A 310      -4.301  13.188   1.484  1.00 98.56           C  
ATOM   2312  CD1 ILE A 310      -6.711  11.234   1.395  1.00 98.56           C  
ATOM   2313  N   PHE A 311      -2.945  13.773   4.684  1.00 98.44           N  
ATOM   2314  CA  PHE A 311      -2.197  14.961   5.090  1.00 98.44           C  
ATOM   2315  C   PHE A 311      -0.833  14.570   5.648  1.00 98.44           C  
ATOM   2316  CB  PHE A 311      -2.982  15.766   6.133  1.00 98.44           C  
ATOM   2317  O   PHE A 311       0.181  15.180   5.301  1.00 98.44           O  
ATOM   2318  CG  PHE A 311      -4.156  16.516   5.559  1.00 98.44           C  
ATOM   2319  CD1 PHE A 311      -3.988  17.391   4.492  1.00 98.44           C  
ATOM   2320  CD2 PHE A 311      -5.430  16.344   6.090  1.00 98.44           C  
ATOM   2321  CE1 PHE A 311      -5.070  18.078   3.963  1.00 98.44           C  
ATOM   2322  CE2 PHE A 311      -6.516  17.031   5.566  1.00 98.44           C  
ATOM   2323  CZ  PHE A 311      -6.336  17.906   4.504  1.00 98.44           C  
ATOM   2324  N   VAL A 312      -0.877  13.602   6.508  1.00 98.38           N  
ATOM   2325  CA  VAL A 312       0.357  13.133   7.133  1.00 98.38           C  
ATOM   2326  C   VAL A 312       1.346  12.688   6.055  1.00 98.38           C  
ATOM   2327  CB  VAL A 312       0.093  11.984   8.125  1.00 98.38           C  
ATOM   2328  O   VAL A 312       2.518  13.070   6.082  1.00 98.38           O  
ATOM   2329  CG1 VAL A 312       1.401  11.297   8.523  1.00 98.38           C  
ATOM   2330  CG2 VAL A 312      -0.641  12.500   9.359  1.00 98.38           C  
ATOM   2331  N   SER A 313       0.841  11.938   5.094  1.00 97.94           N  
ATOM   2332  CA  SER A 313       1.694  11.422   4.027  1.00 97.94           C  
ATOM   2333  C   SER A 313       2.264  12.562   3.182  1.00 97.94           C  
ATOM   2334  CB  SER A 313       0.915  10.453   3.137  1.00 97.94           C  
ATOM   2335  O   SER A 313       3.412  12.492   2.736  1.00 97.94           O  
ATOM   2336  OG  SER A 313       0.552   9.289   3.859  1.00 97.94           O  
ATOM   2337  N   ALA A 314       1.521  13.539   2.992  1.00 97.31           N  
ATOM   2338  CA  ALA A 314       1.977  14.695   2.227  1.00 97.31           C  
ATOM   2339  C   ALA A 314       3.127  15.406   2.936  1.00 97.31           C  
ATOM   2340  CB  ALA A 314       0.821  15.664   1.990  1.00 97.31           C  
ATOM   2341  O   ALA A 314       4.145  15.727   2.316  1.00 97.31           O  
ATOM   2342  N   ILE A 315       2.969  15.609   4.203  1.00 96.25           N  
ATOM   2343  CA  ILE A 315       3.971  16.312   5.000  1.00 96.25           C  
ATOM   2344  C   ILE A 315       5.270  15.508   5.016  1.00 96.25           C  
ATOM   2345  CB  ILE A 315       3.475  16.562   6.441  1.00 96.25           C  
ATOM   2346  O   ILE A 315       6.348  16.062   4.773  1.00 96.25           O  
ATOM   2347  CG1 ILE A 315       2.312  17.562   6.445  1.00 96.25           C  
ATOM   2348  CG2 ILE A 315       4.621  17.047   7.332  1.00 96.25           C  
ATOM   2349  CD1 ILE A 315       1.600  17.672   7.785  1.00 96.25           C  
ATOM   2350  N   ILE A 316       5.125  14.234   5.195  1.00 95.69           N  
ATOM   2351  CA  ILE A 316       6.289  13.367   5.355  1.00 95.69           C  
ATOM   2352  C   ILE A 316       6.992  13.195   4.012  1.00 95.69           C  
ATOM   2353  CB  ILE A 316       5.891  11.984   5.930  1.00 95.69           C  
ATOM   2354  O   ILE A 316       8.211  13.000   3.961  1.00 95.69           O  
ATOM   2355  CG1 ILE A 316       5.410  12.133   7.379  1.00 95.69           C  
ATOM   2356  CG2 ILE A 316       7.066  11.008   5.840  1.00 95.69           C  
ATOM   2357  CD1 ILE A 316       6.445  12.734   8.320  1.00 95.69           C  
ATOM   2358  N   SER A 317       6.254  13.320   2.916  1.00 93.69           N  
ATOM   2359  CA  SER A 317       6.836  13.148   1.587  1.00 93.69           C  
ATOM   2360  C   SER A 317       7.891  14.211   1.307  1.00 93.69           C  
ATOM   2361  CB  SER A 317       5.746  13.203   0.515  1.00 93.69           C  
ATOM   2362  O   SER A 317       8.859  13.961   0.580  1.00 93.69           O  
ATOM   2363  OG  SER A 317       5.281  14.531   0.340  1.00 93.69           O  
ATOM   2364  N   PHE A 318       7.805  15.391   1.924  1.00 91.00           N  
ATOM   2365  CA  PHE A 318       8.766  16.469   1.722  1.00 91.00           C  
ATOM   2366  C   PHE A 318      10.094  16.156   2.396  1.00 91.00           C  
ATOM   2367  CB  PHE A 318       8.203  17.797   2.262  1.00 91.00           C  
ATOM   2368  O   PHE A 318      11.141  16.656   1.987  1.00 91.00           O  
ATOM   2369  CG  PHE A 318       7.156  18.422   1.380  1.00 91.00           C  
ATOM   2370  CD1 PHE A 318       7.488  18.922   0.127  1.00 91.00           C  
ATOM   2371  CD2 PHE A 318       5.836  18.500   1.806  1.00 91.00           C  
ATOM   2372  CE1 PHE A 318       6.516  19.500  -0.691  1.00 91.00           C  
ATOM   2373  CE2 PHE A 318       4.863  19.078   0.994  1.00 91.00           C  
ATOM   2374  CZ  PHE A 318       5.203  19.562  -0.253  1.00 91.00           C  
ATOM   2375  N   LEU A 319      10.031  15.320   3.428  1.00 87.38           N  
ATOM   2376  CA  LEU A 319      11.258  14.891   4.105  1.00 87.38           C  
ATOM   2377  C   LEU A 319      12.164  14.133   3.154  1.00 87.38           C  
ATOM   2378  CB  LEU A 319      10.922  14.023   5.320  1.00 87.38           C  
ATOM   2379  O   LEU A 319      13.383  14.336   3.152  1.00 87.38           O  
ATOM   2380  CG  LEU A 319      10.266  14.734   6.508  1.00 87.38           C  
ATOM   2381  CD1 LEU A 319       9.992  13.742   7.633  1.00 87.38           C  
ATOM   2382  CD2 LEU A 319      11.148  15.875   6.996  1.00 87.38           C  
ATOM   2383  N   ALA A 320      11.508  13.289   2.338  1.00 81.19           N  
ATOM   2384  CA  ALA A 320      12.258  12.438   1.413  1.00 81.19           C  
ATOM   2385  C   ALA A 320      12.773  13.242   0.226  1.00 81.19           C  
ATOM   2386  CB  ALA A 320      11.383  11.281   0.928  1.00 81.19           C  
ATOM   2387  O   ALA A 320      13.906  13.039  -0.227  1.00 81.19           O  
ATOM   2388  N   THR A 321      12.062  14.242  -0.253  1.00 80.19           N  
ATOM   2389  CA  THR A 321      12.359  14.891  -1.523  1.00 80.19           C  
ATOM   2390  C   THR A 321      13.109  16.203  -1.296  1.00 80.19           C  
ATOM   2391  CB  THR A 321      11.070  15.172  -2.326  1.00 80.19           C  
ATOM   2392  O   THR A 321      14.047  16.516  -2.029  1.00 80.19           O  
ATOM   2393  CG2 THR A 321      10.406  13.867  -2.754  1.00 80.19           C  
ATOM   2394  OG1 THR A 321      10.164  15.914  -1.513  1.00 80.19           O  
ATOM   2395  N   HIS A 322      12.930  16.953  -0.224  1.00 83.25           N  
ATOM   2396  CA  HIS A 322      13.438  18.312  -0.090  1.00 83.25           C  
ATOM   2397  C   HIS A 322      14.406  18.422   1.080  1.00 83.25           C  
ATOM   2398  CB  HIS A 322      12.289  19.297   0.088  1.00 83.25           C  
ATOM   2399  O   HIS A 322      15.469  19.047   0.957  1.00 83.25           O  
ATOM   2400  CG  HIS A 322      11.383  19.391  -1.101  1.00 83.25           C  
ATOM   2401  CD2 HIS A 322      11.320  20.297  -2.105  1.00 83.25           C  
ATOM   2402  ND1 HIS A 322      10.391  18.469  -1.349  1.00 83.25           N  
ATOM   2403  CE1 HIS A 322       9.758  18.812  -2.461  1.00 83.25           C  
ATOM   2404  NE2 HIS A 322      10.305  19.906  -2.939  1.00 83.25           N  
ATOM   2405  N   VAL A 323      14.125  17.734   2.180  1.00 87.75           N  
ATOM   2406  CA  VAL A 323      14.859  17.969   3.416  1.00 87.75           C  
ATOM   2407  C   VAL A 323      16.078  17.031   3.479  1.00 87.75           C  
ATOM   2408  CB  VAL A 323      13.969  17.766   4.660  1.00 87.75           C  
ATOM   2409  O   VAL A 323      17.172  17.469   3.812  1.00 87.75           O  
ATOM   2410  CG1 VAL A 323      14.773  17.953   5.941  1.00 87.75           C  
ATOM   2411  CG2 VAL A 323      12.781  18.719   4.625  1.00 87.75           C  
ATOM   2412  N   TRP A 324      15.789  15.688   3.061  1.00 89.12           N  
ATOM   2413  CA  TRP A 324      16.844  14.688   3.092  1.00 89.12           C  
ATOM   2414  C   TRP A 324      16.984  14.008   1.733  1.00 89.12           C  
ATOM   2415  CB  TRP A 324      16.562  13.641   4.172  1.00 89.12           C  
ATOM   2416  O   TRP A 324      16.562  12.867   1.553  1.00 89.12           O  
ATOM   2417  CG  TRP A 324      17.094  14.000   5.527  1.00 89.12           C  
ATOM   2418  CD1 TRP A 324      18.188  14.758   5.805  1.00 89.12           C  
ATOM   2419  CD2 TRP A 324      16.547  13.609   6.789  1.00 89.12           C  
ATOM   2420  CE2 TRP A 324      17.359  14.172   7.793  1.00 89.12           C  
ATOM   2421  CE3 TRP A 324      15.430  12.844   7.172  1.00 89.12           C  
ATOM   2422  NE1 TRP A 324      18.359  14.867   7.164  1.00 89.12           N  
ATOM   2423  CH2 TRP A 324      16.016  13.227   9.500  1.00 89.12           C  
ATOM   2424  CZ2 TRP A 324      17.109  13.984   9.156  1.00 89.12           C  
ATOM   2425  CZ3 TRP A 324      15.180  12.656   8.523  1.00 89.12           C  
ATOM   2426  N   PRO A 325      17.656  14.789   0.807  1.00 90.62           N  
ATOM   2427  CA  PRO A 325      17.750  14.227  -0.542  1.00 90.62           C  
ATOM   2428  C   PRO A 325      18.797  13.125  -0.647  1.00 90.62           C  
ATOM   2429  CB  PRO A 325      18.141  15.438  -1.401  1.00 90.62           C  
ATOM   2430  O   PRO A 325      19.766  13.125   0.098  1.00 90.62           O  
ATOM   2431  CG  PRO A 325      18.859  16.359  -0.466  1.00 90.62           C  
ATOM   2432  CD  PRO A 325      18.266  16.188   0.905  1.00 90.62           C  
ATOM   2433  N   VAL A 326      18.547  12.250  -1.564  1.00 93.56           N  
ATOM   2434  CA  VAL A 326      19.453  11.133  -1.818  1.00 93.56           C  
ATOM   2435  C   VAL A 326      20.656  11.617  -2.643  1.00 93.56           C  
ATOM   2436  CB  VAL A 326      18.750   9.969  -2.543  1.00 93.56           C  
ATOM   2437  O   VAL A 326      20.484  12.062  -3.781  1.00 93.56           O  
ATOM   2438  CG1 VAL A 326      19.734   8.859  -2.883  1.00 93.56           C  
ATOM   2439  CG2 VAL A 326      17.594   9.430  -1.688  1.00 93.56           C  
ATOM   2440  N   LYS A 327      21.828  11.406  -2.061  1.00 92.62           N  
ATOM   2441  CA  LYS A 327      23.016  11.906  -2.746  1.00 92.62           C  
ATOM   2442  C   LYS A 327      23.984  10.766  -3.074  1.00 92.62           C  
ATOM   2443  CB  LYS A 327      23.719  12.961  -1.896  1.00 92.62           C  
ATOM   2444  O   LYS A 327      24.828  10.906  -3.957  1.00 92.62           O  
ATOM   2445  CG  LYS A 327      22.906  14.219  -1.658  1.00 92.62           C  
ATOM   2446  CD  LYS A 327      23.641  15.219  -0.784  1.00 92.62           C  
ATOM   2447  CE  LYS A 327      22.797  16.453  -0.508  1.00 92.62           C  
ATOM   2448  NZ  LYS A 327      23.516  17.422   0.378  1.00 92.62           N  
ATOM   2449  N   LYS A 328      23.719   9.672  -2.428  1.00 92.81           N  
ATOM   2450  CA  LYS A 328      24.547   8.500  -2.656  1.00 92.81           C  
ATOM   2451  C   LYS A 328      23.750   7.211  -2.445  1.00 92.81           C  
ATOM   2452  CB  LYS A 328      25.766   8.516  -1.735  1.00 92.81           C  
ATOM   2453  O   LYS A 328      22.625   7.246  -1.940  1.00 92.81           O  
ATOM   2454  CG  LYS A 328      25.422   8.586  -0.254  1.00 92.81           C  
ATOM   2455  CD  LYS A 328      26.672   8.750   0.602  1.00 92.81           C  
ATOM   2456  CE  LYS A 328      26.328   8.820   2.084  1.00 92.81           C  
ATOM   2457  NZ  LYS A 328      27.547   9.023   2.924  1.00 92.81           N  
ATOM   2458  N   GLU A 329      24.312   6.102  -2.732  1.00 90.88           N  
ATOM   2459  CA  GLU A 329      23.656   4.797  -2.709  1.00 90.88           C  
ATOM   2460  C   GLU A 329      23.125   4.473  -1.318  1.00 90.88           C  
ATOM   2461  CB  GLU A 329      24.625   3.703  -3.170  1.00 90.88           C  
ATOM   2462  O   GLU A 329      21.969   4.043  -1.173  1.00 90.88           O  
ATOM   2463  CG  GLU A 329      24.031   2.303  -3.135  1.00 90.88           C  
ATOM   2464  CD  GLU A 329      25.000   1.226  -3.574  1.00 90.88           C  
ATOM   2465  OE1 GLU A 329      24.734   0.027  -3.334  1.00 90.88           O  
ATOM   2466  OE2 GLU A 329      26.047   1.583  -4.164  1.00 90.88           O  
ATOM   2467  N   LYS A 330      23.844   4.688  -0.229  1.00 89.69           N  
ATOM   2468  CA  LYS A 330      23.469   4.328   1.137  1.00 89.69           C  
ATOM   2469  C   LYS A 330      22.250   5.113   1.604  1.00 89.69           C  
ATOM   2470  CB  LYS A 330      24.656   4.562   2.090  1.00 89.69           C  
ATOM   2471  O   LYS A 330      21.531   4.680   2.506  1.00 89.69           O  
ATOM   2472  CG  LYS A 330      25.812   3.594   1.898  1.00 89.69           C  
ATOM   2473  CD  LYS A 330      26.906   3.830   2.924  1.00 89.69           C  
ATOM   2474  CE  LYS A 330      28.062   2.854   2.740  1.00 89.69           C  
ATOM   2475  NZ  LYS A 330      29.141   3.074   3.750  1.00 89.69           N  
ATOM   2476  N   ASP A 331      22.016   6.281   0.946  1.00 92.56           N  
ATOM   2477  CA  ASP A 331      20.922   7.176   1.347  1.00 92.56           C  
ATOM   2478  C   ASP A 331      19.578   6.625   0.916  1.00 92.56           C  
ATOM   2479  CB  ASP A 331      21.141   8.570   0.758  1.00 92.56           C  
ATOM   2480  O   ASP A 331      18.547   6.965   1.504  1.00 92.56           O  
ATOM   2481  CG  ASP A 331      22.375   9.266   1.302  1.00 92.56           C  
ATOM   2482  OD1 ASP A 331      22.859   8.891   2.396  1.00 92.56           O  
ATOM   2483  OD2 ASP A 331      22.891  10.188   0.630  1.00 92.56           O  
ATOM   2484  N   VAL A 332      19.500   5.777  -0.035  1.00 92.81           N  
ATOM   2485  CA  VAL A 332      18.266   5.355  -0.669  1.00 92.81           C  
ATOM   2486  C   VAL A 332      17.375   4.629   0.347  1.00 92.81           C  
ATOM   2487  CB  VAL A 332      18.531   4.445  -1.890  1.00 92.81           C  
ATOM   2488  O   VAL A 332      16.250   5.047   0.608  1.00 92.81           O  
ATOM   2489  CG1 VAL A 332      17.203   3.961  -2.498  1.00 92.81           C  
ATOM   2490  CG2 VAL A 332      19.359   5.184  -2.934  1.00 92.81           C  
ATOM   2491  N   GLU A 333      17.938   3.654   0.992  1.00 90.69           N  
ATOM   2492  CA  GLU A 333      17.172   2.838   1.926  1.00 90.69           C  
ATOM   2493  C   GLU A 333      16.797   3.633   3.172  1.00 90.69           C  
ATOM   2494  CB  GLU A 333      17.953   1.586   2.320  1.00 90.69           C  
ATOM   2495  O   GLU A 333      15.680   3.490   3.691  1.00 90.69           O  
ATOM   2496  CG  GLU A 333      18.000   0.518   1.238  1.00 90.69           C  
ATOM   2497  CD  GLU A 333      18.703  -0.757   1.680  1.00 90.69           C  
ATOM   2498  OE1 GLU A 333      18.766  -1.721   0.882  1.00 90.69           O  
ATOM   2499  OE2 GLU A 333      19.188  -0.794   2.832  1.00 90.69           O  
ATOM   2500  N   THR A 334      17.719   4.461   3.576  1.00 91.25           N  
ATOM   2501  CA  THR A 334      17.500   5.254   4.781  1.00 91.25           C  
ATOM   2502  C   THR A 334      16.328   6.215   4.590  1.00 91.25           C  
ATOM   2503  CB  THR A 334      18.766   6.043   5.172  1.00 91.25           C  
ATOM   2504  O   THR A 334      15.469   6.336   5.461  1.00 91.25           O  
ATOM   2505  CG2 THR A 334      18.547   6.816   6.469  1.00 91.25           C  
ATOM   2506  OG1 THR A 334      19.859   5.133   5.344  1.00 91.25           O  
ATOM   2507  N   VAL A 335      16.266   6.844   3.449  1.00 93.50           N  
ATOM   2508  CA  VAL A 335      15.242   7.840   3.160  1.00 93.50           C  
ATOM   2509  C   VAL A 335      13.875   7.164   3.100  1.00 93.50           C  
ATOM   2510  CB  VAL A 335      15.531   8.586   1.839  1.00 93.50           C  
ATOM   2511  O   VAL A 335      12.883   7.711   3.590  1.00 93.50           O  
ATOM   2512  CG1 VAL A 335      14.320   9.414   1.412  1.00 93.50           C  
ATOM   2513  CG2 VAL A 335      16.766   9.477   1.985  1.00 93.50           C  
ATOM   2514  N   LEU A 336      13.750   6.004   2.549  1.00 93.12           N  
ATOM   2515  CA  LEU A 336      12.492   5.266   2.463  1.00 93.12           C  
ATOM   2516  C   LEU A 336      12.023   4.828   3.846  1.00 93.12           C  
ATOM   2517  CB  LEU A 336      12.648   4.047   1.553  1.00 93.12           C  
ATOM   2518  O   LEU A 336      10.836   4.906   4.156  1.00 93.12           O  
ATOM   2519  CG  LEU A 336      12.828   4.328   0.060  1.00 93.12           C  
ATOM   2520  CD1 LEU A 336      13.172   3.047  -0.688  1.00 93.12           C  
ATOM   2521  CD2 LEU A 336      11.562   4.965  -0.513  1.00 93.12           C  
ATOM   2522  N   LYS A 337      12.969   4.551   4.727  1.00 91.56           N  
ATOM   2523  CA  LYS A 337      12.664   4.109   6.086  1.00 91.56           C  
ATOM   2524  C   LYS A 337      12.109   5.258   6.922  1.00 91.56           C  
ATOM   2525  CB  LYS A 337      13.906   3.525   6.754  1.00 91.56           C  
ATOM   2526  O   LYS A 337      11.180   5.066   7.715  1.00 91.56           O  
ATOM   2527  CG  LYS A 337      14.352   2.193   6.172  1.00 91.56           C  
ATOM   2528  CD  LYS A 337      15.594   1.663   6.875  1.00 91.56           C  
ATOM   2529  CE  LYS A 337      16.141   0.418   6.191  1.00 91.56           C  
ATOM   2530  NZ  LYS A 337      17.422  -0.040   6.812  1.00 91.56           N  
ATOM   2531  N   VAL A 338      12.703   6.246   6.730  1.00 92.44           N  
ATOM   2532  CA  VAL A 338      12.297   7.430   7.480  1.00 92.44           C  
ATOM   2533  C   VAL A 338      10.852   7.793   7.145  1.00 92.44           C  
ATOM   2534  CB  VAL A 338      13.234   8.625   7.191  1.00 92.44           C  
ATOM   2535  O   VAL A 338      10.102   8.242   8.016  1.00 92.44           O  
ATOM   2536  CG1 VAL A 338      12.625   9.922   7.727  1.00 92.44           C  
ATOM   2537  CG2 VAL A 338      14.609   8.391   7.797  1.00 92.44           C  
ATOM   2538  N   GLN A 339      10.531   7.449   5.918  1.00 94.12           N  
ATOM   2539  CA  GLN A 339       9.164   7.730   5.504  1.00 94.12           C  
ATOM   2540  C   GLN A 339       8.164   6.844   6.246  1.00 94.12           C  
ATOM   2541  CB  GLN A 339       9.008   7.535   3.992  1.00 94.12           C  
ATOM   2542  O   GLN A 339       7.121   7.316   6.695  1.00 94.12           O  
ATOM   2543  CG  GLN A 339       9.820   8.523   3.162  1.00 94.12           C  
ATOM   2544  CD  GLN A 339       9.438   9.969   3.430  1.00 94.12           C  
ATOM   2545  NE2 GLN A 339      10.430  10.797   3.736  1.00 94.12           N  
ATOM   2546  OE1 GLN A 339       8.266  10.336   3.357  1.00 94.12           O  
ATOM   2547  N   LEU A 340       8.516   5.617   6.336  1.00 93.44           N  
ATOM   2548  CA  LEU A 340       7.648   4.656   7.012  1.00 93.44           C  
ATOM   2549  C   LEU A 340       7.504   5.004   8.492  1.00 93.44           C  
ATOM   2550  CB  LEU A 340       8.203   3.236   6.859  1.00 93.44           C  
ATOM   2551  O   LEU A 340       6.387   5.098   9.000  1.00 93.44           O  
ATOM   2552  CG  LEU A 340       7.371   2.117   7.488  1.00 93.44           C  
ATOM   2553  CD1 LEU A 340       5.996   2.039   6.828  1.00 93.44           C  
ATOM   2554  CD2 LEU A 340       8.102   0.783   7.375  1.00 93.44           C  
ATOM   2555  N   PHE A 341       8.586   5.230   9.117  1.00 96.19           N  
ATOM   2556  CA  PHE A 341       8.578   5.523  10.547  1.00 96.19           C  
ATOM   2557  C   PHE A 341       7.957   6.891  10.812  1.00 96.19           C  
ATOM   2558  CB  PHE A 341       9.992   5.465  11.117  1.00 96.19           C  
ATOM   2559  O   PHE A 341       7.137   7.043  11.719  1.00 96.19           O  
ATOM   2560  CG  PHE A 341      10.062   5.730  12.602  1.00 96.19           C  
ATOM   2561  CD1 PHE A 341      10.414   6.988  13.078  1.00 96.19           C  
ATOM   2562  CD2 PHE A 341       9.773   4.723  13.508  1.00 96.19           C  
ATOM   2563  CE1 PHE A 341      10.477   7.234  14.453  1.00 96.19           C  
ATOM   2564  CE2 PHE A 341       9.836   4.961  14.883  1.00 96.19           C  
ATOM   2565  CZ  PHE A 341      10.188   6.219  15.352  1.00 96.19           C  
ATOM   2566  N   GLY A 342       8.414   7.895  10.031  1.00 96.62           N  
ATOM   2567  CA  GLY A 342       7.918   9.250  10.203  1.00 96.62           C  
ATOM   2568  C   GLY A 342       6.414   9.359  10.055  1.00 96.62           C  
ATOM   2569  O   GLY A 342       5.754  10.031  10.852  1.00 96.62           O  
ATOM   2570  N   SER A 343       5.875   8.703   9.039  1.00 97.12           N  
ATOM   2571  CA  SER A 343       4.434   8.750   8.805  1.00 97.12           C  
ATOM   2572  C   SER A 343       3.674   8.055   9.930  1.00 97.12           C  
ATOM   2573  CB  SER A 343       4.082   8.102   7.469  1.00 97.12           C  
ATOM   2574  O   SER A 343       2.631   8.547  10.375  1.00 97.12           O  
ATOM   2575  OG  SER A 343       4.523   6.754   7.434  1.00 97.12           O  
ATOM   2576  N   THR A 344       4.211   6.969  10.414  1.00 97.56           N  
ATOM   2577  CA  THR A 344       3.578   6.238  11.508  1.00 97.56           C  
ATOM   2578  C   THR A 344       3.566   7.082  12.781  1.00 97.56           C  
ATOM   2579  CB  THR A 344       4.297   4.902  11.773  1.00 97.56           C  
ATOM   2580  O   THR A 344       2.539   7.180  13.453  1.00 97.56           O  
ATOM   2581  CG2 THR A 344       3.643   4.152  12.930  1.00 97.56           C  
ATOM   2582  OG1 THR A 344       4.238   4.090  10.602  1.00 97.56           O  
ATOM   2583  N   LEU A 345       4.621   7.676  13.055  1.00 98.00           N  
ATOM   2584  CA  LEU A 345       4.758   8.484  14.266  1.00 98.00           C  
ATOM   2585  C   LEU A 345       3.816   9.680  14.227  1.00 98.00           C  
ATOM   2586  CB  LEU A 345       6.203   8.953  14.430  1.00 98.00           C  
ATOM   2587  O   LEU A 345       3.082   9.930  15.188  1.00 98.00           O  
ATOM   2588  CG  LEU A 345       6.508   9.773  15.688  1.00 98.00           C  
ATOM   2589  CD1 LEU A 345       6.211   8.961  16.938  1.00 98.00           C  
ATOM   2590  CD2 LEU A 345       7.957  10.250  15.680  1.00 98.00           C  
ATOM   2591  N   LEU A 346       3.875  10.406  13.117  1.00 98.25           N  
ATOM   2592  CA  LEU A 346       3.043  11.602  12.992  1.00 98.25           C  
ATOM   2593  C   LEU A 346       1.562  11.234  12.992  1.00 98.25           C  
ATOM   2594  CB  LEU A 346       3.387  12.352  11.703  1.00 98.25           C  
ATOM   2595  O   LEU A 346       0.752  11.914  13.633  1.00 98.25           O  
ATOM   2596  CG  LEU A 346       2.641  13.664  11.469  1.00 98.25           C  
ATOM   2597  CD1 LEU A 346       2.791  14.586  12.680  1.00 98.25           C  
ATOM   2598  CD2 LEU A 346       3.148  14.352  10.203  1.00 98.25           C  
ATOM   2599  N   MET A 347       1.232  10.125  12.281  1.00 98.25           N  
ATOM   2600  CA  MET A 347      -0.150   9.656  12.266  1.00 98.25           C  
ATOM   2601  C   MET A 347      -0.620   9.297  13.672  1.00 98.25           C  
ATOM   2602  CB  MET A 347      -0.295   8.438  11.344  1.00 98.25           C  
ATOM   2603  O   MET A 347      -1.753   9.602  14.047  1.00 98.25           O  
ATOM   2604  CG  MET A 347      -1.726   7.949  11.195  1.00 98.25           C  
ATOM   2605  SD  MET A 347      -2.799   9.156  10.320  1.00 98.25           S  
ATOM   2606  CE  MET A 347      -4.367   8.242  10.320  1.00 98.25           C  
ATOM   2607  N   THR A 348       0.180   8.703  14.484  1.00 98.25           N  
ATOM   2608  CA  THR A 348      -0.136   8.336  15.859  1.00 98.25           C  
ATOM   2609  C   THR A 348      -0.472   9.570  16.688  1.00 98.25           C  
ATOM   2610  CB  THR A 348       1.032   7.574  16.516  1.00 98.25           C  
ATOM   2611  O   THR A 348      -1.452   9.578  17.438  1.00 98.25           O  
ATOM   2612  CG2 THR A 348       0.719   7.234  17.969  1.00 98.25           C  
ATOM   2613  OG1 THR A 348       1.271   6.359  15.789  1.00 98.25           O  
ATOM   2614  N   LEU A 349       0.231  10.656  16.484  1.00 97.88           N  
ATOM   2615  CA  LEU A 349       0.046  11.883  17.234  1.00 97.88           C  
ATOM   2616  C   LEU A 349      -1.246  12.586  16.828  1.00 97.88           C  
ATOM   2617  CB  LEU A 349       1.236  12.828  17.031  1.00 97.88           C  
ATOM   2618  O   LEU A 349      -1.959  13.125  17.688  1.00 97.88           O  
ATOM   2619  CG  LEU A 349       2.590  12.320  17.547  1.00 97.88           C  
ATOM   2620  CD1 LEU A 349       3.686  13.336  17.219  1.00 97.88           C  
ATOM   2621  CD2 LEU A 349       2.535  12.055  19.047  1.00 97.88           C  
ATOM   2622  N   LEU A 350      -1.612  12.461  15.594  1.00 97.88           N  
ATOM   2623  CA  LEU A 350      -2.744  13.219  15.078  1.00 97.88           C  
ATOM   2624  C   LEU A 350      -4.051  12.469  15.297  1.00 97.88           C  
ATOM   2625  CB  LEU A 350      -2.553  13.508  13.586  1.00 97.88           C  
ATOM   2626  O   LEU A 350      -5.125  13.070  15.312  1.00 97.88           O  
ATOM   2627  CG  LEU A 350      -1.496  14.555  13.227  1.00 97.88           C  
ATOM   2628  CD1 LEU A 350      -1.450  14.773  11.719  1.00 97.88           C  
ATOM   2629  CD2 LEU A 350      -1.777  15.867  13.953  1.00 97.88           C  
ATOM   2630  N   ILE A 351      -3.930  11.125  15.500  1.00 97.38           N  
ATOM   2631  CA  ILE A 351      -5.156  10.344  15.641  1.00 97.38           C  
ATOM   2632  C   ILE A 351      -5.727  10.531  17.047  1.00 97.38           C  
ATOM   2633  CB  ILE A 351      -4.910   8.844  15.352  1.00 97.38           C  
ATOM   2634  O   ILE A 351      -6.922  10.344  17.266  1.00 97.38           O  
ATOM   2635  CG1 ILE A 351      -6.215   8.164  14.922  1.00 97.38           C  
ATOM   2636  CG2 ILE A 351      -4.312   8.156  16.578  1.00 97.38           C  
ATOM   2637  CD1 ILE A 351      -6.852   8.781  13.680  1.00 97.38           C  
ATOM   2638  N   ILE A 352      -4.902  10.969  17.984  1.00 96.19           N  
ATOM   2639  CA  ILE A 352      -5.359  11.188  19.344  1.00 96.19           C  
ATOM   2640  C   ILE A 352      -6.402  12.297  19.375  1.00 96.19           C  
ATOM   2641  CB  ILE A 352      -4.184  11.523  20.297  1.00 96.19           C  
ATOM   2642  O   ILE A 352      -7.516  12.109  19.875  1.00 96.19           O  
ATOM   2643  CG1 ILE A 352      -3.221  10.336  20.391  1.00 96.19           C  
ATOM   2644  CG2 ILE A 352      -4.699  11.938  21.672  1.00 96.19           C  
ATOM   2645  CD1 ILE A 352      -1.948  10.641  21.172  1.00 96.19           C  
ATOM   2646  N   PRO A 353      -6.023  13.500  18.875  1.00 96.75           N  
ATOM   2647  CA  PRO A 353      -7.047  14.547  18.875  1.00 96.75           C  
ATOM   2648  C   PRO A 353      -8.234  14.219  17.984  1.00 96.75           C  
ATOM   2649  CB  PRO A 353      -6.293  15.773  18.375  1.00 96.75           C  
ATOM   2650  O   PRO A 353      -9.367  14.609  18.266  1.00 96.75           O  
ATOM   2651  CG  PRO A 353      -5.105  15.227  17.641  1.00 96.75           C  
ATOM   2652  CD  PRO A 353      -4.672  13.961  18.344  1.00 96.75           C  
ATOM   2653  N   VAL A 354      -8.000  13.484  16.906  1.00 96.44           N  
ATOM   2654  CA  VAL A 354      -9.070  13.109  15.977  1.00 96.44           C  
ATOM   2655  C   VAL A 354     -10.094  12.227  16.703  1.00 96.44           C  
ATOM   2656  CB  VAL A 354      -8.516  12.375  14.734  1.00 96.44           C  
ATOM   2657  O   VAL A 354     -11.297  12.445  16.578  1.00 96.44           O  
ATOM   2658  CG1 VAL A 354      -9.648  11.688  13.969  1.00 96.44           C  
ATOM   2659  CG2 VAL A 354      -7.770  13.352  13.828  1.00 96.44           C  
ATOM   2660  N   SER A 355      -9.578  11.336  17.500  1.00 96.75           N  
ATOM   2661  CA  SER A 355     -10.453  10.430  18.250  1.00 96.75           C  
ATOM   2662  C   SER A 355     -11.258  11.180  19.297  1.00 96.75           C  
ATOM   2663  CB  SER A 355      -9.633   9.320  18.906  1.00 96.75           C  
ATOM   2664  O   SER A 355     -12.461  10.953  19.438  1.00 96.75           O  
ATOM   2665  OG  SER A 355      -8.914   8.578  17.953  1.00 96.75           O  
ATOM   2666  N   LEU A 356     -10.625  12.141  19.938  1.00 95.75           N  
ATOM   2667  CA  LEU A 356     -11.273  12.914  20.984  1.00 95.75           C  
ATOM   2668  C   LEU A 356     -12.281  13.898  20.391  1.00 95.75           C  
ATOM   2669  CB  LEU A 356     -10.234  13.672  21.812  1.00 95.75           C  
ATOM   2670  O   LEU A 356     -13.297  14.219  21.031  1.00 95.75           O  
ATOM   2671  CG  LEU A 356      -9.258  12.820  22.609  1.00 95.75           C  
ATOM   2672  CD1 LEU A 356      -8.195  13.703  23.266  1.00 95.75           C  
ATOM   2673  CD2 LEU A 356      -9.992  11.992  23.656  1.00 95.75           C  
ATOM   2674  N   TRP A 357     -12.023  14.273  19.156  1.00 94.00           N  
ATOM   2675  CA  TRP A 357     -12.836  15.258  18.453  1.00 94.00           C  
ATOM   2676  C   TRP A 357     -14.125  14.633  17.938  1.00 94.00           C  
ATOM   2677  CB  TRP A 357     -12.047  15.859  17.281  1.00 94.00           C  
ATOM   2678  O   TRP A 357     -15.203  15.219  18.062  1.00 94.00           O  
ATOM   2679  CG  TRP A 357     -12.844  16.797  16.422  1.00 94.00           C  
ATOM   2680  CD1 TRP A 357     -13.711  17.766  16.859  1.00 94.00           C  
ATOM   2681  CD2 TRP A 357     -12.852  16.859  14.992  1.00 94.00           C  
ATOM   2682  CE2 TRP A 357     -13.742  17.891  14.625  1.00 94.00           C  
ATOM   2683  CE3 TRP A 357     -12.180  16.141  13.992  1.00 94.00           C  
ATOM   2684  NE1 TRP A 357     -14.258  18.422  15.773  1.00 94.00           N  
ATOM   2685  CH2 TRP A 357     -13.328  17.500  12.328  1.00 94.00           C  
ATOM   2686  CZ2 TRP A 357     -13.992  18.219  13.289  1.00 94.00           C  
ATOM   2687  CZ3 TRP A 357     -12.430  16.469  12.664  1.00 94.00           C  
ATOM   2688  N   LEU A 358     -14.172  13.344  17.594  1.00 95.88           N  
ATOM   2689  CA  LEU A 358     -15.258  12.812  16.781  1.00 95.88           C  
ATOM   2690  C   LEU A 358     -16.094  11.820  17.562  1.00 95.88           C  
ATOM   2691  CB  LEU A 358     -14.711  12.141  15.508  1.00 95.88           C  
ATOM   2692  O   LEU A 358     -17.312  11.727  17.375  1.00 95.88           O  
ATOM   2693  CG  LEU A 358     -14.141  13.078  14.445  1.00 95.88           C  
ATOM   2694  CD1 LEU A 358     -13.391  12.273  13.383  1.00 95.88           C  
ATOM   2695  CD2 LEU A 358     -15.250  13.906  13.805  1.00 95.88           C  
ATOM   2696  N   LEU A 359     -15.422  11.133  18.516  1.00 96.69           N  
ATOM   2697  CA  LEU A 359     -16.109  10.031  19.172  1.00 96.69           C  
ATOM   2698  C   LEU A 359     -16.719  10.484  20.500  1.00 96.69           C  
ATOM   2699  CB  LEU A 359     -15.141   8.867  19.422  1.00 96.69           C  
ATOM   2700  O   LEU A 359     -16.188  11.383  21.156  1.00 96.69           O  
ATOM   2701  CG  LEU A 359     -14.656   8.109  18.188  1.00 96.69           C  
ATOM   2702  CD1 LEU A 359     -13.547   7.141  18.562  1.00 96.69           C  
ATOM   2703  CD2 LEU A 359     -15.820   7.375  17.531  1.00 96.69           C  
ATOM   2704  N   PRO A 360     -17.844   9.867  20.812  1.00 95.25           N  
ATOM   2705  CA  PRO A 360     -18.438  10.172  22.125  1.00 95.25           C  
ATOM   2706  C   PRO A 360     -17.547   9.742  23.281  1.00 95.25           C  
ATOM   2707  CB  PRO A 360     -19.750   9.383  22.109  1.00 95.25           C  
ATOM   2708  O   PRO A 360     -16.656   8.906  23.109  1.00 95.25           O  
ATOM   2709  CG  PRO A 360     -19.500   8.258  21.156  1.00 95.25           C  
ATOM   2710  CD  PRO A 360     -18.500   8.711  20.141  1.00 95.25           C  
ATOM   2711  N   SER A 361     -17.844  10.320  24.500  1.00 94.00           N  
ATOM   2712  CA  SER A 361     -17.016  10.062  25.672  1.00 94.00           C  
ATOM   2713  C   SER A 361     -17.000   8.578  26.031  1.00 94.00           C  
ATOM   2714  CB  SER A 361     -17.484  10.883  26.859  1.00 94.00           C  
ATOM   2715  O   SER A 361     -15.977   8.047  26.469  1.00 94.00           O  
ATOM   2716  OG  SER A 361     -18.875  10.680  27.094  1.00 94.00           O  
ATOM   2717  N   THR A 362     -18.141   8.000  25.859  1.00 94.12           N  
ATOM   2718  CA  THR A 362     -18.266   6.559  26.031  1.00 94.12           C  
ATOM   2719  C   THR A 362     -19.281   5.977  25.062  1.00 94.12           C  
ATOM   2720  CB  THR A 362     -18.656   6.207  27.469  1.00 94.12           C  
ATOM   2721  O   THR A 362     -20.328   6.582  24.812  1.00 94.12           O  
ATOM   2722  CG2 THR A 362     -18.609   4.699  27.703  1.00 94.12           C  
ATOM   2723  OG1 THR A 362     -17.750   6.844  28.391  1.00 94.12           O  
ATOM   2724  N   PHE A 363     -18.875   4.848  24.391  1.00 95.25           N  
ATOM   2725  CA  PHE A 363     -19.828   4.176  23.516  1.00 95.25           C  
ATOM   2726  C   PHE A 363     -19.688   2.664  23.609  1.00 95.25           C  
ATOM   2727  CB  PHE A 363     -19.625   4.633  22.062  1.00 95.25           C  
ATOM   2728  O   PHE A 363     -18.625   2.160  24.016  1.00 95.25           O  
ATOM   2729  CG  PHE A 363     -18.250   4.355  21.531  1.00 95.25           C  
ATOM   2730  CD1 PHE A 363     -17.203   5.238  21.766  1.00 95.25           C  
ATOM   2731  CD2 PHE A 363     -18.000   3.207  20.781  1.00 95.25           C  
ATOM   2732  CE1 PHE A 363     -15.922   4.984  21.266  1.00 95.25           C  
ATOM   2733  CE2 PHE A 363     -16.719   2.947  20.297  1.00 95.25           C  
ATOM   2734  CZ  PHE A 363     -15.688   3.836  20.531  1.00 95.25           C  
ATOM   2735  N   SER A 364     -20.766   2.041  23.328  1.00 93.19           N  
ATOM   2736  CA  SER A 364     -20.781   0.590  23.469  1.00 93.19           C  
ATOM   2737  C   SER A 364     -20.734  -0.102  22.109  1.00 93.19           C  
ATOM   2738  CB  SER A 364     -22.047   0.150  24.234  1.00 93.19           C  
ATOM   2739  O   SER A 364     -21.328   0.378  21.141  1.00 93.19           O  
ATOM   2740  OG  SER A 364     -23.219   0.511  23.516  1.00 93.19           O  
ATOM   2741  N   ILE A 365     -19.875  -1.067  22.016  1.00 90.62           N  
ATOM   2742  CA  ILE A 365     -19.828  -1.941  20.844  1.00 90.62           C  
ATOM   2743  C   ILE A 365     -20.312  -3.338  21.219  1.00 90.62           C  
ATOM   2744  CB  ILE A 365     -18.406  -2.014  20.250  1.00 90.62           C  
ATOM   2745  O   ILE A 365     -19.703  -4.008  22.062  1.00 90.62           O  
ATOM   2746  CG1 ILE A 365     -17.938  -0.620  19.812  1.00 90.62           C  
ATOM   2747  CG2 ILE A 365     -18.359  -2.994  19.062  1.00 90.62           C  
ATOM   2748  CD1 ILE A 365     -18.750  -0.022  18.672  1.00 90.62           C  
ATOM   2749  N   GLY A 366     -21.406  -3.717  20.609  1.00 78.19           N  
ATOM   2750  CA  GLY A 366     -22.016  -4.984  20.984  1.00 78.19           C  
ATOM   2751  C   GLY A 366     -22.531  -4.996  22.406  1.00 78.19           C  
ATOM   2752  O   GLY A 366     -22.812  -3.939  22.984  1.00 78.19           O  
ATOM   2753  N   ALA A 367     -22.875  -6.141  23.062  1.00 70.62           N  
ATOM   2754  CA  ALA A 367     -23.516  -6.195  24.391  1.00 70.62           C  
ATOM   2755  C   ALA A 367     -22.469  -6.098  25.500  1.00 70.62           C  
ATOM   2756  CB  ALA A 367     -24.312  -7.480  24.531  1.00 70.62           C  
ATOM   2757  O   ALA A 367     -22.750  -5.586  26.578  1.00 70.62           O  
ATOM   2758  N   SER A 368     -21.156  -6.016  25.203  1.00 77.81           N  
ATOM   2759  CA  SER A 368     -20.250  -6.336  26.297  1.00 77.81           C  
ATOM   2760  C   SER A 368     -19.109  -5.316  26.375  1.00 77.81           C  
ATOM   2761  CB  SER A 368     -19.672  -7.738  26.109  1.00 77.81           C  
ATOM   2762  O   SER A 368     -18.469  -5.188  27.422  1.00 77.81           O  
ATOM   2763  OG  SER A 368     -20.703  -8.688  25.906  1.00 77.81           O  
ATOM   2764  N   TYR A 369     -18.969  -4.391  25.344  1.00 87.50           N  
ATOM   2765  CA  TYR A 369     -17.750  -3.598  25.406  1.00 87.50           C  
ATOM   2766  C   TYR A 369     -18.062  -2.115  25.547  1.00 87.50           C  
ATOM   2767  CB  TYR A 369     -16.891  -3.828  24.172  1.00 87.50           C  
ATOM   2768  O   TYR A 369     -18.781  -1.545  24.734  1.00 87.50           O  
ATOM   2769  CG  TYR A 369     -16.375  -5.242  24.031  1.00 87.50           C  
ATOM   2770  CD1 TYR A 369     -15.188  -5.629  24.656  1.00 87.50           C  
ATOM   2771  CD2 TYR A 369     -17.062  -6.188  23.297  1.00 87.50           C  
ATOM   2772  CE1 TYR A 369     -14.703  -6.930  24.547  1.00 87.50           C  
ATOM   2773  CE2 TYR A 369     -16.594  -7.492  23.172  1.00 87.50           C  
ATOM   2774  OH  TYR A 369     -14.945  -9.141  23.672  1.00 87.50           O  
ATOM   2775  CZ  TYR A 369     -15.414  -7.852  23.797  1.00 87.50           C  
ATOM   2776  N   GLN A 370     -17.594  -1.580  26.609  1.00 92.00           N  
ATOM   2777  CA  GLN A 370     -17.625  -0.128  26.750  1.00 92.00           C  
ATOM   2778  C   GLN A 370     -16.328   0.504  26.281  1.00 92.00           C  
ATOM   2779  CB  GLN A 370     -17.891   0.264  28.219  1.00 92.00           C  
ATOM   2780  O   GLN A 370     -15.250   0.220  26.812  1.00 92.00           O  
ATOM   2781  CG  GLN A 370     -19.312  -0.042  28.688  1.00 92.00           C  
ATOM   2782  CD  GLN A 370     -20.344   0.889  28.078  1.00 92.00           C  
ATOM   2783  NE2 GLN A 370     -21.609   0.493  28.141  1.00 92.00           N  
ATOM   2784  OE1 GLN A 370     -20.000   1.956  27.562  1.00 92.00           O  
ATOM   2785  N   VAL A 371     -16.500   1.396  25.328  1.00 95.88           N  
ATOM   2786  CA  VAL A 371     -15.297   1.918  24.672  1.00 95.88           C  
ATOM   2787  C   VAL A 371     -15.227   3.432  24.859  1.00 95.88           C  
ATOM   2788  CB  VAL A 371     -15.281   1.565  23.172  1.00 95.88           C  
ATOM   2789  O   VAL A 371     -16.250   4.109  24.906  1.00 95.88           O  
ATOM   2790  CG1 VAL A 371     -13.961   2.004  22.531  1.00 95.88           C  
ATOM   2791  CG2 VAL A 371     -15.500   0.067  22.969  1.00 95.88           C  
ATOM   2792  N   THR A 372     -14.023   3.885  24.984  1.00 96.50           N  
ATOM   2793  CA  THR A 372     -13.750   5.316  25.016  1.00 96.50           C  
ATOM   2794  C   THR A 372     -12.961   5.750  23.797  1.00 96.50           C  
ATOM   2795  CB  THR A 372     -12.977   5.707  26.297  1.00 96.50           C  
ATOM   2796  O   THR A 372     -12.383   4.914  23.094  1.00 96.50           O  
ATOM   2797  CG2 THR A 372     -13.734   5.270  27.547  1.00 96.50           C  
ATOM   2798  OG1 THR A 372     -11.695   5.078  26.281  1.00 96.50           O  
ATOM   2799  N   PRO A 373     -12.984   6.984  23.484  1.00 96.88           N  
ATOM   2800  CA  PRO A 373     -12.203   7.473  22.344  1.00 96.88           C  
ATOM   2801  C   PRO A 373     -10.727   7.090  22.422  1.00 96.88           C  
ATOM   2802  CB  PRO A 373     -12.383   8.992  22.422  1.00 96.88           C  
ATOM   2803  O   PRO A 373     -10.109   6.770  21.406  1.00 96.88           O  
ATOM   2804  CG  PRO A 373     -13.719   9.188  23.062  1.00 96.88           C  
ATOM   2805  CD  PRO A 373     -13.898   8.125  24.109  1.00 96.88           C  
ATOM   2806  N   ILE A 374     -10.180   7.059  23.516  1.00 96.62           N  
ATOM   2807  CA  ILE A 374      -8.766   6.734  23.703  1.00 96.62           C  
ATOM   2808  C   ILE A 374      -8.539   5.258  23.391  1.00 96.62           C  
ATOM   2809  CB  ILE A 374      -8.297   7.059  25.141  1.00 96.62           C  
ATOM   2810  O   ILE A 374      -7.508   4.891  22.828  1.00 96.62           O  
ATOM   2811  CG1 ILE A 374      -8.328   8.570  25.391  1.00 96.62           C  
ATOM   2812  CG2 ILE A 374      -6.895   6.496  25.391  1.00 96.62           C  
ATOM   2813  CD1 ILE A 374      -7.426   9.367  24.453  1.00 96.62           C  
ATOM   2814  N   ARG A 375      -9.500   4.461  23.766  1.00 96.69           N  
ATOM   2815  CA  ARG A 375      -9.383   3.039  23.469  1.00 96.69           C  
ATOM   2816  C   ARG A 375      -9.484   2.789  21.969  1.00 96.69           C  
ATOM   2817  CB  ARG A 375     -10.469   2.244  24.203  1.00 96.69           C  
ATOM   2818  O   ARG A 375      -8.797   1.917  21.438  1.00 96.69           O  
ATOM   2819  CG  ARG A 375     -10.242   2.139  25.703  1.00 96.69           C  
ATOM   2820  CD  ARG A 375     -11.266   1.222  26.359  1.00 96.69           C  
ATOM   2821  NE  ARG A 375     -11.000   1.062  27.797  1.00 96.69           N  
ATOM   2822  NH1 ARG A 375     -12.758  -0.394  28.156  1.00 96.69           N  
ATOM   2823  NH2 ARG A 375     -11.391   0.225  29.891  1.00 96.69           N  
ATOM   2824  CZ  ARG A 375     -11.719   0.298  28.609  1.00 96.69           C  
ATOM   2825  N   ALA A 376     -10.367   3.531  21.328  1.00 97.19           N  
ATOM   2826  CA  ALA A 376     -10.445   3.447  19.875  1.00 97.19           C  
ATOM   2827  C   ALA A 376      -9.125   3.865  19.234  1.00 97.19           C  
ATOM   2828  CB  ALA A 376     -11.586   4.312  19.359  1.00 97.19           C  
ATOM   2829  O   ALA A 376      -8.656   3.225  18.297  1.00 97.19           O  
ATOM   2830  N   PHE A 377      -8.586   4.910  19.750  1.00 97.38           N  
ATOM   2831  CA  PHE A 377      -7.273   5.375  19.312  1.00 97.38           C  
ATOM   2832  C   PHE A 377      -6.234   4.270  19.453  1.00 97.38           C  
ATOM   2833  CB  PHE A 377      -6.844   6.605  20.125  1.00 97.38           C  
ATOM   2834  O   PHE A 377      -5.430   4.055  18.547  1.00 97.38           O  
ATOM   2835  CG  PHE A 377      -5.352   6.797  20.188  1.00 97.38           C  
ATOM   2836  CD1 PHE A 377      -4.648   6.500  21.344  1.00 97.38           C  
ATOM   2837  CD2 PHE A 377      -4.652   7.270  19.078  1.00 97.38           C  
ATOM   2838  CE1 PHE A 377      -3.268   6.676  21.406  1.00 97.38           C  
ATOM   2839  CE2 PHE A 377      -3.271   7.445  19.141  1.00 97.38           C  
ATOM   2840  CZ  PHE A 377      -2.582   7.148  20.297  1.00 97.38           C  
ATOM   2841  N   TYR A 378      -6.219   3.691  20.578  1.00 97.44           N  
ATOM   2842  CA  TYR A 378      -5.258   2.635  20.875  1.00 97.44           C  
ATOM   2843  C   TYR A 378      -5.336   1.521  19.844  1.00 97.44           C  
ATOM   2844  CB  TYR A 378      -5.500   2.061  22.281  1.00 97.44           C  
ATOM   2845  O   TYR A 378      -4.309   0.989  19.406  1.00 97.44           O  
ATOM   2846  CG  TYR A 378      -4.441   1.080  22.719  1.00 97.44           C  
ATOM   2847  CD1 TYR A 378      -4.758  -0.254  22.969  1.00 97.44           C  
ATOM   2848  CD2 TYR A 378      -3.123   1.486  22.906  1.00 97.44           C  
ATOM   2849  CE1 TYR A 378      -3.787  -1.160  23.375  1.00 97.44           C  
ATOM   2850  CE2 TYR A 378      -2.145   0.589  23.312  1.00 97.44           C  
ATOM   2851  OH  TYR A 378      -1.520  -1.623  23.953  1.00 97.44           O  
ATOM   2852  CZ  TYR A 378      -2.484  -0.730  23.547  1.00 97.44           C  
ATOM   2853  N   CYS A 379      -6.547   1.201  19.359  1.00 98.06           N  
ATOM   2854  CA  CYS A 379      -6.738   0.178  18.344  1.00 98.06           C  
ATOM   2855  C   CYS A 379      -6.125   0.608  17.016  1.00 98.06           C  
ATOM   2856  CB  CYS A 379      -8.227  -0.116  18.141  1.00 98.06           C  
ATOM   2857  O   CYS A 379      -5.461  -0.186  16.344  1.00 98.06           O  
ATOM   2858  SG  CYS A 379      -9.000  -0.891  19.578  1.00 98.06           S  
ATOM   2859  N   VAL A 380      -6.355   1.799  16.688  1.00 98.25           N  
ATOM   2860  CA  VAL A 380      -5.781   2.338  15.461  1.00 98.25           C  
ATOM   2861  C   VAL A 380      -4.258   2.340  15.555  1.00 98.25           C  
ATOM   2862  CB  VAL A 380      -6.297   3.766  15.172  1.00 98.25           C  
ATOM   2863  O   VAL A 380      -3.566   1.939  14.617  1.00 98.25           O  
ATOM   2864  CG1 VAL A 380      -5.609   4.352  13.938  1.00 98.25           C  
ATOM   2865  CG2 VAL A 380      -7.816   3.756  14.984  1.00 98.25           C  
ATOM   2866  N   ALA A 381      -3.744   2.736  16.703  1.00 98.12           N  
ATOM   2867  CA  ALA A 381      -2.303   2.826  16.922  1.00 98.12           C  
ATOM   2868  C   ALA A 381      -1.646   1.452  16.828  1.00 98.12           C  
ATOM   2869  CB  ALA A 381      -2.018   3.451  18.297  1.00 98.12           C  
ATOM   2870  O   ALA A 381      -0.558   1.317  16.266  1.00 98.12           O  
ATOM   2871  N   VAL A 382      -2.334   0.485  17.375  1.00 98.00           N  
ATOM   2872  CA  VAL A 382      -1.815  -0.877  17.297  1.00 98.00           C  
ATOM   2873  C   VAL A 382      -1.684  -1.310  15.844  1.00 98.00           C  
ATOM   2874  CB  VAL A 382      -2.719  -1.866  18.078  1.00 98.00           C  
ATOM   2875  O   VAL A 382      -0.691  -1.934  15.461  1.00 98.00           O  
ATOM   2876  CG1 VAL A 382      -2.342  -3.311  17.750  1.00 98.00           C  
ATOM   2877  CG2 VAL A 382      -2.623  -1.616  19.578  1.00 98.00           C  
ATOM   2878  N   GLY A 383      -2.686  -1.000  15.070  1.00 97.06           N  
ATOM   2879  CA  GLY A 383      -2.605  -1.273  13.648  1.00 97.06           C  
ATOM   2880  C   GLY A 383      -1.492  -0.512  12.953  1.00 97.06           C  
ATOM   2881  O   GLY A 383      -0.753  -1.079  12.148  1.00 97.06           O  
ATOM   2882  N   LEU A 384      -1.303   0.741  13.273  1.00 97.31           N  
ATOM   2883  CA  LEU A 384      -0.266   1.586  12.695  1.00 97.31           C  
ATOM   2884  C   LEU A 384       1.120   1.015  12.977  1.00 97.31           C  
ATOM   2885  CB  LEU A 384      -0.364   3.012  13.242  1.00 97.31           C  
ATOM   2886  O   LEU A 384       1.918   0.832  12.055  1.00 97.31           O  
ATOM   2887  CG  LEU A 384      -1.463   3.895  12.648  1.00 97.31           C  
ATOM   2888  CD1 LEU A 384      -1.627   5.164  13.477  1.00 97.31           C  
ATOM   2889  CD2 LEU A 384      -1.149   4.230  11.195  1.00 97.31           C  
ATOM   2890  N   TRP A 385       1.324   0.708  14.188  1.00 97.69           N  
ATOM   2891  CA  TRP A 385       2.646   0.224  14.578  1.00 97.69           C  
ATOM   2892  C   TRP A 385       2.842  -1.225  14.141  1.00 97.69           C  
ATOM   2893  CB  TRP A 385       2.846   0.351  16.094  1.00 97.69           C  
ATOM   2894  O   TRP A 385       3.957  -1.634  13.805  1.00 97.69           O  
ATOM   2895  CG  TRP A 385       3.154   1.744  16.547  1.00 97.69           C  
ATOM   2896  CD1 TRP A 385       2.291   2.633  17.125  1.00 97.69           C  
ATOM   2897  CD2 TRP A 385       4.418   2.410  16.469  1.00 97.69           C  
ATOM   2898  CE2 TRP A 385       4.246   3.701  17.000  1.00 97.69           C  
ATOM   2899  CE3 TRP A 385       5.680   2.041  15.977  1.00 97.69           C  
ATOM   2900  NE1 TRP A 385       2.941   3.812  17.406  1.00 97.69           N  
ATOM   2901  CH2 TRP A 385       6.516   4.238  16.594  1.00 97.69           C  
ATOM   2902  CZ2 TRP A 385       5.293   4.625  17.078  1.00 97.69           C  
ATOM   2903  CZ3 TRP A 385       6.719   2.963  16.047  1.00 97.69           C  
ATOM   2904  N   GLY A 386       1.667  -1.916  14.164  1.00 96.44           N  
ATOM   2905  CA  GLY A 386       1.752  -3.248  13.586  1.00 96.44           C  
ATOM   2906  C   GLY A 386       2.221  -3.244  12.141  1.00 96.44           C  
ATOM   2907  O   GLY A 386       3.107  -4.016  11.773  1.00 96.44           O  
ATOM   2908  N   GLY A 387       1.665  -2.400  11.344  1.00 95.00           N  
ATOM   2909  CA  GLY A 387       2.096  -2.258   9.961  1.00 95.00           C  
ATOM   2910  C   GLY A 387       3.537  -1.800   9.836  1.00 95.00           C  
ATOM   2911  O   GLY A 387       4.285  -2.318   9.008  1.00 95.00           O  
ATOM   2912  N   CYS A 388       3.951  -0.874  10.656  1.00 95.94           N  
ATOM   2913  CA  CYS A 388       5.309  -0.344  10.641  1.00 95.94           C  
ATOM   2914  C   CYS A 388       6.324  -1.428  10.992  1.00 95.94           C  
ATOM   2915  CB  CYS A 388       5.441   0.825  11.617  1.00 95.94           C  
ATOM   2916  O   CYS A 388       7.320  -1.603  10.289  1.00 95.94           O  
ATOM   2917  SG  CYS A 388       7.066   1.610  11.594  1.00 95.94           S  
ATOM   2918  N   ILE A 389       6.062  -2.152  12.000  1.00 96.31           N  
ATOM   2919  CA  ILE A 389       6.965  -3.201  12.461  1.00 96.31           C  
ATOM   2920  C   ILE A 389       7.078  -4.293  11.398  1.00 96.31           C  
ATOM   2921  CB  ILE A 389       6.492  -3.805  13.805  1.00 96.31           C  
ATOM   2922  O   ILE A 389       8.172  -4.770  11.102  1.00 96.31           O  
ATOM   2923  CG1 ILE A 389       6.609  -2.768  14.930  1.00 96.31           C  
ATOM   2924  CG2 ILE A 389       7.293  -5.066  14.141  1.00 96.31           C  
ATOM   2925  CD1 ILE A 389       5.949  -3.191  16.234  1.00 96.31           C  
ATOM   2926  N   VAL A 390       5.914  -4.633  10.828  1.00 95.38           N  
ATOM   2927  CA  VAL A 390       5.926  -5.625   9.758  1.00 95.38           C  
ATOM   2928  C   VAL A 390       6.793  -5.129   8.609  1.00 95.38           C  
ATOM   2929  CB  VAL A 390       4.496  -5.938   9.258  1.00 95.38           C  
ATOM   2930  O   VAL A 390       7.531  -5.910   8.000  1.00 95.38           O  
ATOM   2931  CG1 VAL A 390       4.543  -6.711   7.941  1.00 95.38           C  
ATOM   2932  CG2 VAL A 390       3.719  -6.719  10.312  1.00 95.38           C  
ATOM   2933  N   GLY A 391       6.656  -3.908   8.344  1.00 94.00           N  
ATOM   2934  CA  GLY A 391       7.492  -3.299   7.324  1.00 94.00           C  
ATOM   2935  C   GLY A 391       8.977  -3.414   7.617  1.00 94.00           C  
ATOM   2936  O   GLY A 391       9.758  -3.818   6.754  1.00 94.00           O  
ATOM   2937  N   PHE A 392       9.438  -3.152   8.836  1.00 94.88           N  
ATOM   2938  CA  PHE A 392      10.844  -3.205   9.227  1.00 94.88           C  
ATOM   2939  C   PHE A 392      11.344  -4.645   9.258  1.00 94.88           C  
ATOM   2940  CB  PHE A 392      11.047  -2.549  10.602  1.00 94.88           C  
ATOM   2941  O   PHE A 392      12.477  -4.922   8.867  1.00 94.88           O  
ATOM   2942  CG  PHE A 392      11.102  -1.047  10.547  1.00 94.88           C  
ATOM   2943  CD1 PHE A 392      12.094  -0.401   9.820  1.00 94.88           C  
ATOM   2944  CD2 PHE A 392      10.172  -0.280  11.234  1.00 94.88           C  
ATOM   2945  CE1 PHE A 392      12.156   0.990   9.773  1.00 94.88           C  
ATOM   2946  CE2 PHE A 392      10.227   1.110  11.195  1.00 94.88           C  
ATOM   2947  CZ  PHE A 392      11.219   1.743  10.461  1.00 94.88           C  
ATOM   2948  N   VAL A 393      10.445  -5.465   9.719  1.00 95.62           N  
ATOM   2949  CA  VAL A 393      10.812  -6.875   9.750  1.00 95.62           C  
ATOM   2950  C   VAL A 393      11.000  -7.398   8.328  1.00 95.62           C  
ATOM   2951  CB  VAL A 393       9.758  -7.723  10.500  1.00 95.62           C  
ATOM   2952  O   VAL A 393      11.945  -8.133   8.047  1.00 95.62           O  
ATOM   2953  CG1 VAL A 393      10.039  -9.211  10.320  1.00 95.62           C  
ATOM   2954  CG2 VAL A 393       9.727  -7.352  11.977  1.00 95.62           C  
ATOM   2955  N   THR A 394      10.094  -7.062   7.453  1.00 93.94           N  
ATOM   2956  CA  THR A 394      10.188  -7.469   6.055  1.00 93.94           C  
ATOM   2957  C   THR A 394      11.492  -6.977   5.434  1.00 93.94           C  
ATOM   2958  CB  THR A 394       8.992  -6.938   5.238  1.00 93.94           C  
ATOM   2959  O   THR A 394      12.164  -7.723   4.719  1.00 93.94           O  
ATOM   2960  CG2 THR A 394       9.102  -7.352   3.775  1.00 93.94           C  
ATOM   2961  OG1 THR A 394       7.777  -7.461   5.785  1.00 93.94           O  
ATOM   2962  N   GLU A 395      11.852  -5.863   5.758  1.00 93.44           N  
ATOM   2963  CA  GLU A 395      13.109  -5.320   5.258  1.00 93.44           C  
ATOM   2964  C   GLU A 395      14.297  -6.129   5.773  1.00 93.44           C  
ATOM   2965  CB  GLU A 395      13.258  -3.850   5.664  1.00 93.44           C  
ATOM   2966  O   GLU A 395      15.242  -6.402   5.023  1.00 93.44           O  
ATOM   2967  CG  GLU A 395      14.570  -3.217   5.207  1.00 93.44           C  
ATOM   2968  CD  GLU A 395      14.773  -1.811   5.746  1.00 93.44           C  
ATOM   2969  OE1 GLU A 395      15.812  -1.188   5.434  1.00 93.44           O  
ATOM   2970  OE2 GLU A 395      13.891  -1.329   6.488  1.00 93.44           O  
ATOM   2971  N   TYR A 396      14.305  -6.367   7.027  1.00 95.44           N  
ATOM   2972  CA  TYR A 396      15.391  -7.109   7.660  1.00 95.44           C  
ATOM   2973  C   TYR A 396      15.641  -8.430   6.938  1.00 95.44           C  
ATOM   2974  CB  TYR A 396      15.070  -7.375   9.133  1.00 95.44           C  
ATOM   2975  O   TYR A 396      16.797  -8.805   6.711  1.00 95.44           O  
ATOM   2976  CG  TYR A 396      16.141  -8.156   9.852  1.00 95.44           C  
ATOM   2977  CD1 TYR A 396      15.992  -9.516  10.102  1.00 95.44           C  
ATOM   2978  CD2 TYR A 396      17.312  -7.535  10.281  1.00 95.44           C  
ATOM   2979  CE1 TYR A 396      16.984 -10.242  10.766  1.00 95.44           C  
ATOM   2980  CE2 TYR A 396      18.297  -8.250  10.953  1.00 95.44           C  
ATOM   2981  OH  TYR A 396      19.109 -10.312  11.844  1.00 95.44           O  
ATOM   2982  CZ  TYR A 396      18.125  -9.602  11.188  1.00 95.44           C  
ATOM   2983  N   PHE A 397      14.578  -9.016   6.430  1.00 95.31           N  
ATOM   2984  CA  PHE A 397      14.703 -10.352   5.855  1.00 95.31           C  
ATOM   2985  C   PHE A 397      14.836 -10.281   4.340  1.00 95.31           C  
ATOM   2986  CB  PHE A 397      13.492 -11.219   6.238  1.00 95.31           C  
ATOM   2987  O   PHE A 397      15.102 -11.289   3.686  1.00 95.31           O  
ATOM   2988  CG  PHE A 397      13.555 -11.750   7.645  1.00 95.31           C  
ATOM   2989  CD1 PHE A 397      14.359 -12.836   7.961  1.00 95.31           C  
ATOM   2990  CD2 PHE A 397      12.797 -11.164   8.648  1.00 95.31           C  
ATOM   2991  CE1 PHE A 397      14.414 -13.328   9.258  1.00 95.31           C  
ATOM   2992  CE2 PHE A 397      12.844 -11.656   9.953  1.00 95.31           C  
ATOM   2993  CZ  PHE A 397      13.656 -12.742  10.258  1.00 95.31           C  
ATOM   2994  N   THR A 398      14.742  -9.000   3.811  1.00 93.56           N  
ATOM   2995  CA  THR A 398      14.742  -8.961   2.354  1.00 93.56           C  
ATOM   2996  C   THR A 398      15.852  -8.055   1.830  1.00 93.56           C  
ATOM   2997  CB  THR A 398      13.383  -8.477   1.812  1.00 93.56           C  
ATOM   2998  O   THR A 398      16.250  -8.156   0.669  1.00 93.56           O  
ATOM   2999  CG2 THR A 398      12.289  -9.508   2.080  1.00 93.56           C  
ATOM   3000  OG1 THR A 398      13.031  -7.246   2.449  1.00 93.56           O  
ATOM   3001  N   SER A 399      16.375  -7.223   2.680  1.00 92.88           N  
ATOM   3002  CA  SER A 399      17.406  -6.270   2.260  1.00 92.88           C  
ATOM   3003  C   SER A 399      18.781  -6.906   2.270  1.00 92.88           C  
ATOM   3004  CB  SER A 399      17.391  -5.039   3.164  1.00 92.88           C  
ATOM   3005  O   SER A 399      19.141  -7.633   3.201  1.00 92.88           O  
ATOM   3006  OG  SER A 399      18.516  -4.215   2.908  1.00 92.88           O  
ATOM   3007  N   HIS A 400      19.625  -6.504   1.314  1.00 90.50           N  
ATOM   3008  CA  HIS A 400      20.969  -7.043   1.209  1.00 90.50           C  
ATOM   3009  C   HIS A 400      21.891  -6.473   2.295  1.00 90.50           C  
ATOM   3010  CB  HIS A 400      21.562  -6.750  -0.173  1.00 90.50           C  
ATOM   3011  O   HIS A 400      23.000  -6.961   2.500  1.00 90.50           O  
ATOM   3012  CG  HIS A 400      21.906  -5.309  -0.387  1.00 90.50           C  
ATOM   3013  CD2 HIS A 400      23.094  -4.664  -0.347  1.00 90.50           C  
ATOM   3014  ND1 HIS A 400      20.953  -4.355  -0.679  1.00 90.50           N  
ATOM   3015  CE1 HIS A 400      21.547  -3.180  -0.811  1.00 90.50           C  
ATOM   3016  NE2 HIS A 400      22.844  -3.340  -0.615  1.00 90.50           N  
ATOM   3017  N   SER A 401      21.375  -5.531   2.982  1.00 90.94           N  
ATOM   3018  CA  SER A 401      22.141  -4.855   4.027  1.00 90.94           C  
ATOM   3019  C   SER A 401      22.203  -5.695   5.297  1.00 90.94           C  
ATOM   3020  CB  SER A 401      21.531  -3.488   4.336  1.00 90.94           C  
ATOM   3021  O   SER A 401      23.062  -5.480   6.152  1.00 90.94           O  
ATOM   3022  OG  SER A 401      21.594  -2.645   3.199  1.00 90.94           O  
ATOM   3023  N   TYR A 402      21.312  -6.695   5.348  1.00 94.81           N  
ATOM   3024  CA  TYR A 402      21.219  -7.434   6.602  1.00 94.81           C  
ATOM   3025  C   TYR A 402      21.688  -8.875   6.422  1.00 94.81           C  
ATOM   3026  CB  TYR A 402      19.781  -7.414   7.125  1.00 94.81           C  
ATOM   3027  O   TYR A 402      21.750  -9.383   5.301  1.00 94.81           O  
ATOM   3028  CG  TYR A 402      19.297  -6.039   7.504  1.00 94.81           C  
ATOM   3029  CD1 TYR A 402      19.734  -5.414   8.664  1.00 94.81           C  
ATOM   3030  CD2 TYR A 402      18.375  -5.359   6.695  1.00 94.81           C  
ATOM   3031  CE1 TYR A 402      19.281  -4.145   9.016  1.00 94.81           C  
ATOM   3032  CE2 TYR A 402      17.922  -4.094   7.039  1.00 94.81           C  
ATOM   3033  OH  TYR A 402      17.938  -2.236   8.539  1.00 94.81           O  
ATOM   3034  CZ  TYR A 402      18.375  -3.492   8.195  1.00 94.81           C  
ATOM   3035  N   LYS A 403      21.969  -9.500   7.504  1.00 96.44           N  
ATOM   3036  CA  LYS A 403      22.656 -10.781   7.594  1.00 96.44           C  
ATOM   3037  C   LYS A 403      21.844 -11.891   6.930  1.00 96.44           C  
ATOM   3038  CB  LYS A 403      22.922 -11.141   9.055  1.00 96.44           C  
ATOM   3039  O   LYS A 403      22.391 -12.703   6.184  1.00 96.44           O  
ATOM   3040  CG  LYS A 403      23.781 -12.383   9.234  1.00 96.44           C  
ATOM   3041  CD  LYS A 403      24.062 -12.664  10.711  1.00 96.44           C  
ATOM   3042  CE  LYS A 403      24.859 -13.945  10.898  1.00 96.44           C  
ATOM   3043  NZ  LYS A 403      25.078 -14.258  12.344  1.00 96.44           N  
ATOM   3044  N   PRO A 404      20.500 -11.906   7.121  1.00 96.44           N  
ATOM   3045  CA  PRO A 404      19.734 -13.023   6.547  1.00 96.44           C  
ATOM   3046  C   PRO A 404      19.891 -13.125   5.035  1.00 96.44           C  
ATOM   3047  CB  PRO A 404      18.281 -12.695   6.926  1.00 96.44           C  
ATOM   3048  O   PRO A 404      20.078 -14.227   4.500  1.00 96.44           O  
ATOM   3049  CG  PRO A 404      18.391 -11.938   8.211  1.00 96.44           C  
ATOM   3050  CD  PRO A 404      19.594 -11.055   8.148  1.00 96.44           C  
ATOM   3051  N   VAL A 405      19.812 -12.047   4.305  1.00 94.19           N  
ATOM   3052  CA  VAL A 405      19.922 -12.047   2.848  1.00 94.19           C  
ATOM   3053  C   VAL A 405      21.375 -12.344   2.439  1.00 94.19           C  
ATOM   3054  CB  VAL A 405      19.469 -10.703   2.246  1.00 94.19           C  
ATOM   3055  O   VAL A 405      21.609 -13.039   1.451  1.00 94.19           O  
ATOM   3056  CG1 VAL A 405      19.734 -10.664   0.741  1.00 94.19           C  
ATOM   3057  CG2 VAL A 405      17.984 -10.469   2.537  1.00 94.19           C  
ATOM   3058  N   ARG A 406      22.359 -11.914   3.168  1.00 95.12           N  
ATOM   3059  CA  ARG A 406      23.766 -12.164   2.863  1.00 95.12           C  
ATOM   3060  C   ARG A 406      24.109 -13.641   3.031  1.00 95.12           C  
ATOM   3061  CB  ARG A 406      24.656 -11.305   3.756  1.00 95.12           C  
ATOM   3062  O   ARG A 406      24.938 -14.172   2.291  1.00 95.12           O  
ATOM   3063  CG  ARG A 406      24.578  -9.820   3.463  1.00 95.12           C  
ATOM   3064  CD  ARG A 406      25.516  -9.016   4.363  1.00 95.12           C  
ATOM   3065  NE  ARG A 406      25.344  -7.578   4.168  1.00 95.12           N  
ATOM   3066  NH1 ARG A 406      26.812  -6.973   5.844  1.00 95.12           N  
ATOM   3067  NH2 ARG A 406      25.750  -5.359   4.617  1.00 95.12           N  
ATOM   3068  CZ  ARG A 406      25.969  -6.641   4.875  1.00 95.12           C  
ATOM   3069  N   GLU A 407      23.391 -14.234   3.959  1.00 94.50           N  
ATOM   3070  CA  GLU A 407      23.594 -15.664   4.160  1.00 94.50           C  
ATOM   3071  C   GLU A 407      23.047 -16.469   2.992  1.00 94.50           C  
ATOM   3072  CB  GLU A 407      22.938 -16.125   5.469  1.00 94.50           C  
ATOM   3073  O   GLU A 407      23.625 -17.484   2.596  1.00 94.50           O  
ATOM   3074  CG  GLU A 407      23.703 -15.680   6.719  1.00 94.50           C  
ATOM   3075  CD  GLU A 407      23.047 -16.156   8.008  1.00 94.50           C  
ATOM   3076  OE1 GLU A 407      23.562 -15.836   9.102  1.00 94.50           O  
ATOM   3077  OE2 GLU A 407      22.000 -16.844   7.926  1.00 94.50           O  
ATOM   3078  N   VAL A 408      21.953 -15.992   2.488  1.00 94.50           N  
ATOM   3079  CA  VAL A 408      21.391 -16.641   1.313  1.00 94.50           C  
ATOM   3080  C   VAL A 408      22.344 -16.516   0.132  1.00 94.50           C  
ATOM   3081  CB  VAL A 408      20.000 -16.047   0.949  1.00 94.50           C  
ATOM   3082  O   VAL A 408      22.547 -17.469  -0.617  1.00 94.50           O  
ATOM   3083  CG1 VAL A 408      19.516 -16.609  -0.387  1.00 94.50           C  
ATOM   3084  CG2 VAL A 408      18.984 -16.344   2.055  1.00 94.50           C  
ATOM   3085  N   ALA A 409      22.938 -15.383   0.032  1.00 93.69           N  
ATOM   3086  CA  ALA A 409      23.906 -15.148  -1.031  1.00 93.69           C  
ATOM   3087  C   ALA A 409      25.125 -16.062  -0.873  1.00 93.69           C  
ATOM   3088  CB  ALA A 409      24.344 -13.688  -1.042  1.00 93.69           C  
ATOM   3089  O   ALA A 409      25.625 -16.609  -1.854  1.00 93.69           O  
ATOM   3090  N   GLN A 410      25.562 -16.297   0.328  1.00 94.69           N  
ATOM   3091  CA  GLN A 410      26.703 -17.156   0.621  1.00 94.69           C  
ATOM   3092  C   GLN A 410      26.391 -18.609   0.302  1.00 94.69           C  
ATOM   3093  CB  GLN A 410      27.125 -17.016   2.086  1.00 94.69           C  
ATOM   3094  O   GLN A 410      27.250 -19.344  -0.177  1.00 94.69           O  
ATOM   3095  CG  GLN A 410      27.781 -15.680   2.414  1.00 94.69           C  
ATOM   3096  CD  GLN A 410      28.094 -15.523   3.893  1.00 94.69           C  
ATOM   3097  NE2 GLN A 410      28.781 -14.453   4.242  1.00 94.69           N  
ATOM   3098  OE1 GLN A 410      27.688 -16.359   4.711  1.00 94.69           O  
ATOM   3099  N   ALA A 411      25.125 -19.000   0.537  1.00 94.50           N  
ATOM   3100  CA  ALA A 411      24.688 -20.375   0.283  1.00 94.50           C  
ATOM   3101  C   ALA A 411      24.734 -20.703  -1.207  1.00 94.50           C  
ATOM   3102  CB  ALA A 411      23.281 -20.594   0.825  1.00 94.50           C  
ATOM   3103  O   ALA A 411      24.781 -21.875  -1.593  1.00 94.50           O  
ATOM   3104  N   CYS A 412      24.922 -19.641  -2.039  1.00 91.06           N  
ATOM   3105  CA  CYS A 412      25.000 -19.828  -3.482  1.00 91.06           C  
ATOM   3106  C   CYS A 412      26.344 -20.453  -3.877  1.00 91.06           C  
ATOM   3107  CB  CYS A 412      24.812 -18.500  -4.207  1.00 91.06           C  
ATOM   3108  O   CYS A 412      26.469 -21.000  -4.969  1.00 91.06           O  
ATOM   3109  SG  CYS A 412      23.125 -17.859  -4.133  1.00 91.06           S  
ATOM   3110  N   GLU A 413      27.250 -20.438  -2.965  1.00 94.56           N  
ATOM   3111  CA  GLU A 413      28.594 -20.953  -3.248  1.00 94.56           C  
ATOM   3112  C   GLU A 413      28.609 -22.484  -3.176  1.00 94.56           C  
ATOM   3113  CB  GLU A 413      29.609 -20.375  -2.273  1.00 94.56           C  
ATOM   3114  O   GLU A 413      29.469 -23.125  -3.777  1.00 94.56           O  
ATOM   3115  CG  GLU A 413      29.828 -18.875  -2.434  1.00 94.56           C  
ATOM   3116  CD  GLU A 413      30.812 -18.297  -1.425  1.00 94.56           C  
ATOM   3117  OE1 GLU A 413      31.094 -17.078  -1.486  1.00 94.56           O  
ATOM   3118  OE2 GLU A 413      31.297 -19.062  -0.567  1.00 94.56           O  
ATOM   3119  N   THR A 414      27.578 -23.078  -2.516  1.00 93.75           N  
ATOM   3120  CA  THR A 414      27.547 -24.531  -2.299  1.00 93.75           C  
ATOM   3121  C   THR A 414      26.703 -25.219  -3.361  1.00 93.75           C  
ATOM   3122  CB  THR A 414      27.016 -24.875  -0.900  1.00 93.75           C  
ATOM   3123  O   THR A 414      26.922 -26.406  -3.664  1.00 93.75           O  
ATOM   3124  CG2 THR A 414      27.891 -24.281   0.195  1.00 93.75           C  
ATOM   3125  OG1 THR A 414      25.688 -24.359  -0.765  1.00 93.75           O  
ATOM   3126  N   GLY A 415      25.766 -24.547  -3.980  1.00 91.38           N  
ATOM   3127  CA  GLY A 415      24.938 -25.094  -5.035  1.00 91.38           C  
ATOM   3128  C   GLY A 415      23.484 -24.656  -4.941  1.00 91.38           C  
ATOM   3129  O   GLY A 415      23.078 -24.062  -3.945  1.00 91.38           O  
ATOM   3130  N   ALA A 416      22.688 -24.922  -6.016  1.00 91.56           N  
ATOM   3131  CA  ALA A 416      21.297 -24.516  -6.156  1.00 91.56           C  
ATOM   3132  C   ALA A 416      20.422 -25.156  -5.082  1.00 91.56           C  
ATOM   3133  CB  ALA A 416      20.766 -24.875  -7.547  1.00 91.56           C  
ATOM   3134  O   ALA A 416      19.547 -24.500  -4.508  1.00 91.56           O  
ATOM   3135  N   ALA A 417      20.672 -26.469  -4.785  1.00 95.88           N  
ATOM   3136  CA  ALA A 417      19.859 -27.203  -3.811  1.00 95.88           C  
ATOM   3137  C   ALA A 417      19.953 -26.578  -2.428  1.00 95.88           C  
ATOM   3138  CB  ALA A 417      20.297 -28.672  -3.750  1.00 95.88           C  
ATOM   3139  O   ALA A 417      18.938 -26.297  -1.791  1.00 95.88           O  
ATOM   3140  N   THR A 418      21.172 -26.297  -1.974  1.00 95.31           N  
ATOM   3141  CA  THR A 418      21.375 -25.719  -0.653  1.00 95.31           C  
ATOM   3142  C   THR A 418      20.812 -24.297  -0.601  1.00 95.31           C  
ATOM   3143  CB  THR A 418      22.859 -25.703  -0.267  1.00 95.31           C  
ATOM   3144  O   THR A 418      20.266 -23.875   0.419  1.00 95.31           O  
ATOM   3145  CG2 THR A 418      23.406 -27.125  -0.102  1.00 95.31           C  
ATOM   3146  OG1 THR A 418      23.609 -25.047  -1.292  1.00 95.31           O  
ATOM   3147  N   ASN A 419      20.984 -23.594  -1.732  1.00 94.12           N  
ATOM   3148  CA  ASN A 419      20.438 -22.234  -1.816  1.00 94.12           C  
ATOM   3149  C   ASN A 419      18.922 -22.219  -1.664  1.00 94.12           C  
ATOM   3150  CB  ASN A 419      20.844 -21.578  -3.137  1.00 94.12           C  
ATOM   3151  O   ASN A 419      18.375 -21.406  -0.922  1.00 94.12           O  
ATOM   3152  CG  ASN A 419      20.625 -20.078  -3.137  1.00 94.12           C  
ATOM   3153  ND2 ASN A 419      20.281 -19.531  -4.297  1.00 94.12           N  
ATOM   3154  OD1 ASN A 419      20.750 -19.422  -2.102  1.00 94.12           O  
ATOM   3155  N   ILE A 420      18.234 -23.125  -2.342  1.00 95.25           N  
ATOM   3156  CA  ILE A 420      16.781 -23.219  -2.303  1.00 95.25           C  
ATOM   3157  C   ILE A 420      16.328 -23.609  -0.897  1.00 95.25           C  
ATOM   3158  CB  ILE A 420      16.250 -24.250  -3.338  1.00 95.25           C  
ATOM   3159  O   ILE A 420      15.391 -23.031  -0.355  1.00 95.25           O  
ATOM   3160  CG1 ILE A 420      16.453 -23.719  -4.762  1.00 95.25           C  
ATOM   3161  CG2 ILE A 420      14.781 -24.562  -3.076  1.00 95.25           C  
ATOM   3162  CD1 ILE A 420      16.172 -24.734  -5.852  1.00 95.25           C  
ATOM   3163  N   ILE A 421      16.922 -24.562  -0.298  1.00 95.88           N  
ATOM   3164  CA  ILE A 421      16.547 -25.047   1.027  1.00 95.88           C  
ATOM   3165  C   ILE A 421      16.703 -23.922   2.051  1.00 95.88           C  
ATOM   3166  CB  ILE A 421      17.391 -26.281   1.439  1.00 95.88           C  
ATOM   3167  O   ILE A 421      15.805 -23.688   2.855  1.00 95.88           O  
ATOM   3168  CG1 ILE A 421      17.047 -27.484   0.565  1.00 95.88           C  
ATOM   3169  CG2 ILE A 421      17.188 -26.594   2.924  1.00 95.88           C  
ATOM   3170  CD1 ILE A 421      17.938 -28.688   0.791  1.00 95.88           C  
ATOM   3171  N   TYR A 422      17.875 -23.250   1.956  1.00 95.19           N  
ATOM   3172  CA  TYR A 422      18.109 -22.156   2.893  1.00 95.19           C  
ATOM   3173  C   TYR A 422      17.109 -21.031   2.682  1.00 95.19           C  
ATOM   3174  CB  TYR A 422      19.531 -21.609   2.742  1.00 95.19           C  
ATOM   3175  O   TYR A 422      16.562 -20.484   3.645  1.00 95.19           O  
ATOM   3176  CG  TYR A 422      19.922 -20.625   3.816  1.00 95.19           C  
ATOM   3177  CD1 TYR A 422      19.812 -19.250   3.602  1.00 95.19           C  
ATOM   3178  CD2 TYR A 422      20.406 -21.062   5.043  1.00 95.19           C  
ATOM   3179  CE1 TYR A 422      20.172 -18.344   4.586  1.00 95.19           C  
ATOM   3180  CE2 TYR A 422      20.781 -20.156   6.035  1.00 95.19           C  
ATOM   3181  OH  TYR A 422      21.016 -17.906   6.777  1.00 95.19           O  
ATOM   3182  CZ  TYR A 422      20.656 -18.797   5.801  1.00 95.19           C  
ATOM   3183  N   GLY A 423      16.938 -20.672   1.385  1.00 95.06           N  
ATOM   3184  CA  GLY A 423      15.977 -19.625   1.072  1.00 95.06           C  
ATOM   3185  C   GLY A 423      14.586 -19.938   1.585  1.00 95.06           C  
ATOM   3186  O   GLY A 423      13.914 -19.062   2.145  1.00 95.06           O  
ATOM   3187  N   LEU A 424      14.141 -21.203   1.455  1.00 95.69           N  
ATOM   3188  CA  LEU A 424      12.828 -21.625   1.935  1.00 95.69           C  
ATOM   3189  C   LEU A 424      12.758 -21.562   3.457  1.00 95.69           C  
ATOM   3190  CB  LEU A 424      12.492 -23.031   1.451  1.00 95.69           C  
ATOM   3191  O   LEU A 424      11.773 -21.078   4.023  1.00 95.69           O  
ATOM   3192  CG  LEU A 424      12.094 -23.172  -0.018  1.00 95.69           C  
ATOM   3193  CD1 LEU A 424      11.992 -24.641  -0.404  1.00 95.69           C  
ATOM   3194  CD2 LEU A 424      10.773 -22.453  -0.282  1.00 95.69           C  
ATOM   3195  N   ALA A 425      13.758 -22.016   4.070  1.00 96.56           N  
ATOM   3196  CA  ALA A 425      13.820 -22.000   5.531  1.00 96.56           C  
ATOM   3197  C   ALA A 425      13.750 -20.562   6.059  1.00 96.56           C  
ATOM   3198  CB  ALA A 425      15.102 -22.672   6.020  1.00 96.56           C  
ATOM   3199  O   ALA A 425      13.008 -20.281   6.996  1.00 96.56           O  
ATOM   3200  N   LEU A 426      14.555 -19.672   5.387  1.00 95.56           N  
ATOM   3201  CA  LEU A 426      14.555 -18.266   5.789  1.00 95.56           C  
ATOM   3202  C   LEU A 426      13.172 -17.641   5.602  1.00 95.56           C  
ATOM   3203  CB  LEU A 426      15.594 -17.469   4.984  1.00 95.56           C  
ATOM   3204  O   LEU A 426      12.727 -16.859   6.438  1.00 95.56           O  
ATOM   3205  CG  LEU A 426      15.797 -16.016   5.387  1.00 95.56           C  
ATOM   3206  CD1 LEU A 426      16.266 -15.922   6.832  1.00 95.56           C  
ATOM   3207  CD2 LEU A 426      16.781 -15.336   4.445  1.00 95.56           C  
ATOM   3208  N   GLY A 427      12.555 -18.016   4.504  1.00 94.44           N  
ATOM   3209  CA  GLY A 427      11.195 -17.562   4.254  1.00 94.44           C  
ATOM   3210  C   GLY A 427      10.219 -17.984   5.324  1.00 94.44           C  
ATOM   3211  O   GLY A 427       9.398 -17.188   5.781  1.00 94.44           O  
ATOM   3212  N   TYR A 428      10.258 -19.250   5.773  1.00 95.38           N  
ATOM   3213  CA  TYR A 428       9.398 -19.750   6.844  1.00 95.38           C  
ATOM   3214  C   TYR A 428       9.672 -19.000   8.148  1.00 95.38           C  
ATOM   3215  CB  TYR A 428       9.594 -21.250   7.043  1.00 95.38           C  
ATOM   3216  O   TYR A 428       8.742 -18.641   8.875  1.00 95.38           O  
ATOM   3217  CG  TYR A 428       9.062 -22.094   5.906  1.00 95.38           C  
ATOM   3218  CD1 TYR A 428       8.055 -21.609   5.066  1.00 95.38           C  
ATOM   3219  CD2 TYR A 428       9.555 -23.359   5.672  1.00 95.38           C  
ATOM   3220  CE1 TYR A 428       7.562 -22.375   4.020  1.00 95.38           C  
ATOM   3221  CE2 TYR A 428       9.062 -24.141   4.625  1.00 95.38           C  
ATOM   3222  OH  TYR A 428       7.586 -24.406   2.771  1.00 95.38           O  
ATOM   3223  CZ  TYR A 428       8.070 -23.641   3.807  1.00 95.38           C  
ATOM   3224  N   LYS A 429      10.953 -18.750   8.336  1.00 95.25           N  
ATOM   3225  CA  LYS A 429      11.367 -18.062   9.555  1.00 95.25           C  
ATOM   3226  C   LYS A 429      10.883 -16.609   9.547  1.00 95.25           C  
ATOM   3227  CB  LYS A 429      12.891 -18.109   9.703  1.00 95.25           C  
ATOM   3228  O   LYS A 429      10.422 -16.109  10.570  1.00 95.25           O  
ATOM   3229  CG  LYS A 429      13.398 -17.469  10.992  1.00 95.25           C  
ATOM   3230  CD  LYS A 429      14.914 -17.547  11.094  1.00 95.25           C  
ATOM   3231  CE  LYS A 429      15.430 -16.875  12.352  1.00 95.25           C  
ATOM   3232  NZ  LYS A 429      16.922 -16.984  12.469  1.00 95.25           N  
ATOM   3233  N   SER A 430      10.859 -15.969   8.453  1.00 94.62           N  
ATOM   3234  CA  SER A 430      10.516 -14.555   8.328  1.00 94.62           C  
ATOM   3235  C   SER A 430       9.031 -14.320   8.594  1.00 94.62           C  
ATOM   3236  CB  SER A 430      10.883 -14.031   6.938  1.00 94.62           C  
ATOM   3237  O   SER A 430       8.625 -13.203   8.898  1.00 94.62           O  
ATOM   3238  OG  SER A 430       9.977 -14.523   5.965  1.00 94.62           O  
ATOM   3239  N   ALA A 431       8.234 -15.352   8.555  1.00 93.38           N  
ATOM   3240  CA  ALA A 431       6.789 -15.211   8.695  1.00 93.38           C  
ATOM   3241  C   ALA A 431       6.371 -15.203  10.156  1.00 93.38           C  
ATOM   3242  CB  ALA A 431       6.074 -16.344   7.945  1.00 93.38           C  
ATOM   3243  O   ALA A 431       5.270 -14.766  10.500  1.00 93.38           O  
ATOM   3244  N   ILE A 432       7.195 -15.656  11.047  1.00 96.19           N  
ATOM   3245  CA  ILE A 432       6.879 -15.852  12.453  1.00 96.19           C  
ATOM   3246  C   ILE A 432       6.523 -14.508  13.094  1.00 96.19           C  
ATOM   3247  CB  ILE A 432       8.055 -16.516  13.211  1.00 96.19           C  
ATOM   3248  O   ILE A 432       5.473 -14.383  13.727  1.00 96.19           O  
ATOM   3249  CG1 ILE A 432       8.242 -17.953  12.750  1.00 96.19           C  
ATOM   3250  CG2 ILE A 432       7.832 -16.438  14.727  1.00 96.19           C  
ATOM   3251  CD1 ILE A 432       9.492 -18.625  13.305  1.00 96.19           C  
ATOM   3252  N   ILE A 433       7.332 -13.477  12.836  1.00 94.94           N  
ATOM   3253  CA  ILE A 433       7.156 -12.195  13.516  1.00 94.94           C  
ATOM   3254  C   ILE A 433       5.910 -11.500  12.977  1.00 94.94           C  
ATOM   3255  CB  ILE A 433       8.398 -11.289  13.336  1.00 94.94           C  
ATOM   3256  O   ILE A 433       5.062 -11.039  13.750  1.00 94.94           O  
ATOM   3257  CG1 ILE A 433       9.617 -11.906  14.031  1.00 94.94           C  
ATOM   3258  CG2 ILE A 433       8.117  -9.883  13.867  1.00 94.94           C  
ATOM   3259  CD1 ILE A 433      10.906 -11.125  13.828  1.00 94.94           C  
ATOM   3260  N   PRO A 434       5.738 -11.445  11.617  1.00 95.00           N  
ATOM   3261  CA  PRO A 434       4.527 -10.812  11.102  1.00 95.00           C  
ATOM   3262  C   PRO A 434       3.248 -11.461  11.617  1.00 95.00           C  
ATOM   3263  CB  PRO A 434       4.660 -10.992   9.586  1.00 95.00           C  
ATOM   3264  O   PRO A 434       2.299 -10.758  11.984  1.00 95.00           O  
ATOM   3265  CG  PRO A 434       6.129 -10.984   9.320  1.00 95.00           C  
ATOM   3266  CD  PRO A 434       6.816 -11.703  10.445  1.00 95.00           C  
ATOM   3267  N   ILE A 435       3.174 -12.719  11.664  1.00 95.00           N  
ATOM   3268  CA  ILE A 435       1.990 -13.430  12.148  1.00 95.00           C  
ATOM   3269  C   ILE A 435       1.761 -13.102  13.625  1.00 95.00           C  
ATOM   3270  CB  ILE A 435       2.123 -14.953  11.945  1.00 95.00           C  
ATOM   3271  O   ILE A 435       0.620 -12.914  14.055  1.00 95.00           O  
ATOM   3272  CG1 ILE A 435       2.033 -15.305  10.453  1.00 95.00           C  
ATOM   3273  CG2 ILE A 435       1.052 -15.695  12.750  1.00 95.00           C  
ATOM   3274  CD1 ILE A 435       2.350 -16.766  10.148  1.00 95.00           C  
ATOM   3275  N   THR A 436       2.797 -13.047  14.375  1.00 96.69           N  
ATOM   3276  CA  THR A 436       2.693 -12.703  15.789  1.00 96.69           C  
ATOM   3277  C   THR A 436       2.145 -11.289  15.961  1.00 96.69           C  
ATOM   3278  CB  THR A 436       4.059 -12.812  16.500  1.00 96.69           C  
ATOM   3279  O   THR A 436       1.246 -11.062  16.781  1.00 96.69           O  
ATOM   3280  CG2 THR A 436       3.949 -12.438  17.969  1.00 96.69           C  
ATOM   3281  OG1 THR A 436       4.535 -14.164  16.391  1.00 96.69           O  
ATOM   3282  N   ILE A 437       2.643 -10.367  15.188  1.00 96.69           N  
ATOM   3283  CA  ILE A 437       2.227  -8.977  15.266  1.00 96.69           C  
ATOM   3284  C   ILE A 437       0.755  -8.852  14.875  1.00 96.69           C  
ATOM   3285  CB  ILE A 437       3.096  -8.070  14.352  1.00 96.69           C  
ATOM   3286  O   ILE A 437      -0.017  -8.172  15.555  1.00 96.69           O  
ATOM   3287  CG1 ILE A 437       4.543  -8.055  14.852  1.00 96.69           C  
ATOM   3288  CG2 ILE A 437       2.518  -6.656  14.289  1.00 96.69           C  
ATOM   3289  CD1 ILE A 437       4.703  -7.527  16.281  1.00 96.69           C  
ATOM   3290  N   ILE A 438       0.379  -9.539  13.805  1.00 95.75           N  
ATOM   3291  CA  ILE A 438      -1.002  -9.492  13.344  1.00 95.75           C  
ATOM   3292  C   ILE A 438      -1.921 -10.109  14.391  1.00 95.75           C  
ATOM   3293  CB  ILE A 438      -1.167 -10.219  11.984  1.00 95.75           C  
ATOM   3294  O   ILE A 438      -2.998  -9.578  14.672  1.00 95.75           O  
ATOM   3295  CG1 ILE A 438      -0.415  -9.461  10.883  1.00 95.75           C  
ATOM   3296  CG2 ILE A 438      -2.648 -10.367  11.633  1.00 95.75           C  
ATOM   3297  CD1 ILE A 438      -0.319 -10.227   9.570  1.00 95.75           C  
ATOM   3298  N   SER A 439      -1.493 -11.227  15.000  1.00 96.94           N  
ATOM   3299  CA  SER A 439      -2.262 -11.875  16.062  1.00 96.94           C  
ATOM   3300  C   SER A 439      -2.424 -10.953  17.266  1.00 96.94           C  
ATOM   3301  CB  SER A 439      -1.594 -13.180  16.484  1.00 96.94           C  
ATOM   3302  O   SER A 439      -3.508 -10.867  17.844  1.00 96.94           O  
ATOM   3303  OG  SER A 439      -1.553 -14.102  15.406  1.00 96.94           O  
ATOM   3304  N   LEU A 440      -1.318 -10.281  17.625  1.00 97.19           N  
ATOM   3305  CA  LEU A 440      -1.364  -9.336  18.734  1.00 97.19           C  
ATOM   3306  C   LEU A 440      -2.303  -8.180  18.406  1.00 97.19           C  
ATOM   3307  CB  LEU A 440       0.037  -8.805  19.031  1.00 97.19           C  
ATOM   3308  O   LEU A 440      -3.059  -7.734  19.281  1.00 97.19           O  
ATOM   3309  CG  LEU A 440       0.155  -7.863  20.234  1.00 97.19           C  
ATOM   3310  CD1 LEU A 440      -0.275  -8.578  21.516  1.00 97.19           C  
ATOM   3311  CD2 LEU A 440       1.581  -7.336  20.359  1.00 97.19           C  
ATOM   3312  N   ALA A 441      -2.283  -7.707  17.219  1.00 97.19           N  
ATOM   3313  CA  ALA A 441      -3.168  -6.625  16.797  1.00 97.19           C  
ATOM   3314  C   ALA A 441      -4.633  -7.035  16.906  1.00 97.19           C  
ATOM   3315  CB  ALA A 441      -2.848  -6.199  15.367  1.00 97.19           C  
ATOM   3316  O   ALA A 441      -5.469  -6.258  17.375  1.00 97.19           O  
ATOM   3317  N   VAL A 442      -4.871  -8.289  16.547  1.00 97.00           N  
ATOM   3318  CA  VAL A 442      -6.223  -8.820  16.656  1.00 97.00           C  
ATOM   3319  C   VAL A 442      -6.641  -8.914  18.109  1.00 97.00           C  
ATOM   3320  CB  VAL A 442      -6.336 -10.211  15.977  1.00 97.00           C  
ATOM   3321  O   VAL A 442      -7.727  -8.469  18.484  1.00 97.00           O  
ATOM   3322  CG1 VAL A 442      -7.676 -10.867  16.312  1.00 97.00           C  
ATOM   3323  CG2 VAL A 442      -6.156 -10.086  14.461  1.00 97.00           C  
ATOM   3324  N   TYR A 443      -5.758  -9.500  18.891  1.00 97.00           N  
ATOM   3325  CA  TYR A 443      -6.039  -9.688  20.297  1.00 97.00           C  
ATOM   3326  C   TYR A 443      -6.309  -8.352  20.984  1.00 97.00           C  
ATOM   3327  CB  TYR A 443      -4.879 -10.398  21.000  1.00 97.00           C  
ATOM   3328  O   TYR A 443      -7.320  -8.188  21.672  1.00 97.00           O  
ATOM   3329  CG  TYR A 443      -5.035 -10.508  22.484  1.00 97.00           C  
ATOM   3330  CD1 TYR A 443      -4.336  -9.664  23.344  1.00 97.00           C  
ATOM   3331  CD2 TYR A 443      -5.887 -11.461  23.047  1.00 97.00           C  
ATOM   3332  CE1 TYR A 443      -4.477  -9.758  24.734  1.00 97.00           C  
ATOM   3333  CE2 TYR A 443      -6.035 -11.562  24.438  1.00 97.00           C  
ATOM   3334  OH  TYR A 443      -5.473 -10.812  26.625  1.00 97.00           O  
ATOM   3335  CZ  TYR A 443      -5.328 -10.711  25.266  1.00 97.00           C  
ATOM   3336  N   VAL A 444      -5.391  -7.430  20.766  1.00 96.69           N  
ATOM   3337  CA  VAL A 444      -5.500  -6.129  21.422  1.00 96.69           C  
ATOM   3338  C   VAL A 444      -6.734  -5.395  20.891  1.00 96.69           C  
ATOM   3339  CB  VAL A 444      -4.234  -5.273  21.188  1.00 96.69           C  
ATOM   3340  O   VAL A 444      -7.484  -4.805  21.672  1.00 96.69           O  
ATOM   3341  CG1 VAL A 444      -4.453  -3.844  21.688  1.00 96.69           C  
ATOM   3342  CG2 VAL A 444      -3.031  -5.906  21.891  1.00 96.69           C  
ATOM   3343  N   GLY A 445      -6.949  -5.441  19.594  1.00 96.44           N  
ATOM   3344  CA  GLY A 445      -8.117  -4.816  19.000  1.00 96.44           C  
ATOM   3345  C   GLY A 445      -9.430  -5.355  19.547  1.00 96.44           C  
ATOM   3346  O   GLY A 445     -10.305  -4.590  19.953  1.00 96.44           O  
ATOM   3347  N   PHE A 446      -9.484  -6.664  19.609  1.00 95.06           N  
ATOM   3348  CA  PHE A 446     -10.703  -7.328  20.062  1.00 95.06           C  
ATOM   3349  C   PHE A 446     -10.930  -7.086  21.547  1.00 95.06           C  
ATOM   3350  CB  PHE A 446     -10.633  -8.828  19.766  1.00 95.06           C  
ATOM   3351  O   PHE A 446     -12.055  -6.824  21.969  1.00 95.06           O  
ATOM   3352  CG  PHE A 446     -11.906  -9.570  20.078  1.00 95.06           C  
ATOM   3353  CD1 PHE A 446     -12.062 -10.250  21.281  1.00 95.06           C  
ATOM   3354  CD2 PHE A 446     -12.953  -9.578  19.156  1.00 95.06           C  
ATOM   3355  CE1 PHE A 446     -13.242 -10.930  21.562  1.00 95.06           C  
ATOM   3356  CE2 PHE A 446     -14.133 -10.258  19.438  1.00 95.06           C  
ATOM   3357  CZ  PHE A 446     -14.281 -10.930  20.641  1.00 95.06           C  
ATOM   3358  N   SER A 447      -9.867  -7.156  22.375  1.00 95.00           N  
ATOM   3359  CA  SER A 447      -9.977  -7.012  23.828  1.00 95.00           C  
ATOM   3360  C   SER A 447     -10.344  -5.582  24.203  1.00 95.00           C  
ATOM   3361  CB  SER A 447      -8.664  -7.406  24.500  1.00 95.00           C  
ATOM   3362  O   SER A 447     -10.953  -5.355  25.250  1.00 95.00           O  
ATOM   3363  OG  SER A 447      -7.594  -6.594  24.047  1.00 95.00           O  
ATOM   3364  N   THR A 448     -10.055  -4.625  23.328  1.00 95.19           N  
ATOM   3365  CA  THR A 448     -10.258  -3.217  23.656  1.00 95.19           C  
ATOM   3366  C   THR A 448     -11.625  -2.742  23.156  1.00 95.19           C  
ATOM   3367  CB  THR A 448      -9.156  -2.338  23.047  1.00 95.19           C  
ATOM   3368  O   THR A 448     -12.344  -2.043  23.875  1.00 95.19           O  
ATOM   3369  CG2 THR A 448      -9.320  -0.879  23.453  1.00 95.19           C  
ATOM   3370  OG1 THR A 448      -7.879  -2.809  23.484  1.00 95.19           O  
ATOM   3371  N   ALA A 449     -11.977  -3.113  21.875  1.00 95.31           N  
ATOM   3372  CA  ALA A 449     -13.203  -2.557  21.312  1.00 95.31           C  
ATOM   3373  C   ALA A 449     -13.945  -3.598  20.484  1.00 95.31           C  
ATOM   3374  CB  ALA A 449     -12.891  -1.325  20.469  1.00 95.31           C  
ATOM   3375  O   ALA A 449     -14.633  -3.252  19.516  1.00 95.31           O  
ATOM   3376  N   GLY A 450     -13.766  -4.895  20.781  1.00 94.00           N  
ATOM   3377  CA  GLY A 450     -14.430  -5.941  20.016  1.00 94.00           C  
ATOM   3378  C   GLY A 450     -14.062  -5.945  18.547  1.00 94.00           C  
ATOM   3379  O   GLY A 450     -12.930  -5.621  18.188  1.00 94.00           O  
ATOM   3380  N   MET A 451     -15.016  -6.324  17.688  1.00 94.12           N  
ATOM   3381  CA  MET A 451     -14.742  -6.422  16.250  1.00 94.12           C  
ATOM   3382  C   MET A 451     -14.531  -5.039  15.641  1.00 94.12           C  
ATOM   3383  CB  MET A 451     -15.891  -7.133  15.531  1.00 94.12           C  
ATOM   3384  O   MET A 451     -13.875  -4.910  14.602  1.00 94.12           O  
ATOM   3385  CG  MET A 451     -15.977  -8.625  15.828  1.00 94.12           C  
ATOM   3386  SD  MET A 451     -14.430  -9.516  15.383  1.00 94.12           S  
ATOM   3387  CE  MET A 451     -14.617  -9.586  13.578  1.00 94.12           C  
ATOM   3388  N   TYR A 452     -15.102  -4.035  16.328  1.00 95.88           N  
ATOM   3389  CA  TYR A 452     -14.836  -2.668  15.883  1.00 95.88           C  
ATOM   3390  C   TYR A 452     -13.359  -2.324  16.031  1.00 95.88           C  
ATOM   3391  CB  TYR A 452     -15.688  -1.673  16.688  1.00 95.88           C  
ATOM   3392  O   TYR A 452     -12.781  -1.668  15.164  1.00 95.88           O  
ATOM   3393  CG  TYR A 452     -15.625  -0.262  16.141  1.00 95.88           C  
ATOM   3394  CD1 TYR A 452     -15.211   0.794  16.953  1.00 95.88           C  
ATOM   3395  CD2 TYR A 452     -15.992   0.017  14.836  1.00 95.88           C  
ATOM   3396  CE1 TYR A 452     -15.164   2.096  16.469  1.00 95.88           C  
ATOM   3397  CE2 TYR A 452     -15.945   1.314  14.336  1.00 95.88           C  
ATOM   3398  OH  TYR A 452     -15.477   3.633  14.672  1.00 95.88           O  
ATOM   3399  CZ  TYR A 452     -15.523   2.346  15.156  1.00 95.88           C  
ATOM   3400  N   GLY A 453     -12.781  -2.768  17.156  1.00 96.88           N  
ATOM   3401  CA  GLY A 453     -11.359  -2.580  17.406  1.00 96.88           C  
ATOM   3402  C   GLY A 453     -10.484  -3.270  16.375  1.00 96.88           C  
ATOM   3403  O   GLY A 453      -9.477  -2.713  15.930  1.00 96.88           O  
ATOM   3404  N   VAL A 454     -10.836  -4.480  15.945  1.00 97.00           N  
ATOM   3405  CA  VAL A 454     -10.102  -5.215  14.922  1.00 97.00           C  
ATOM   3406  C   VAL A 454     -10.180  -4.469  13.586  1.00 97.00           C  
ATOM   3407  CB  VAL A 454     -10.633  -6.656  14.758  1.00 97.00           C  
ATOM   3408  O   VAL A 454      -9.180  -4.336  12.883  1.00 97.00           O  
ATOM   3409  CG1 VAL A 454      -9.898  -7.379  13.625  1.00 97.00           C  
ATOM   3410  CG2 VAL A 454     -10.492  -7.426  16.062  1.00 97.00           C  
ATOM   3411  N   ALA A 455     -11.359  -3.936  13.289  1.00 97.12           N  
ATOM   3412  CA  ALA A 455     -11.547  -3.172  12.062  1.00 97.12           C  
ATOM   3413  C   ALA A 455     -10.727  -1.890  12.078  1.00 97.12           C  
ATOM   3414  CB  ALA A 455     -13.031  -2.848  11.867  1.00 97.12           C  
ATOM   3415  O   ALA A 455     -10.109  -1.525  11.070  1.00 97.12           O  
ATOM   3416  N   LEU A 456     -10.688  -1.244  13.250  1.00 98.19           N  
ATOM   3417  CA  LEU A 456      -9.898  -0.028  13.383  1.00 98.19           C  
ATOM   3418  C   LEU A 456      -8.406  -0.332  13.250  1.00 98.19           C  
ATOM   3419  CB  LEU A 456     -10.172   0.640  14.734  1.00 98.19           C  
ATOM   3420  O   LEU A 456      -7.668   0.445  12.641  1.00 98.19           O  
ATOM   3421  CG  LEU A 456     -11.523   1.338  14.883  1.00 98.19           C  
ATOM   3422  CD1 LEU A 456     -11.711   1.827  16.312  1.00 98.19           C  
ATOM   3423  CD2 LEU A 456     -11.641   2.494  13.898  1.00 98.19           C  
ATOM   3424  N   ALA A 457      -8.039  -1.464  13.836  1.00 98.12           N  
ATOM   3425  CA  ALA A 457      -6.645  -1.882  13.695  1.00 98.12           C  
ATOM   3426  C   ALA A 457      -6.297  -2.139  12.227  1.00 98.12           C  
ATOM   3427  CB  ALA A 457      -6.379  -3.131  14.531  1.00 98.12           C  
ATOM   3428  O   ALA A 457      -5.215  -1.771  11.773  1.00 98.12           O  
ATOM   3429  N   ALA A 458      -7.223  -2.775  11.508  1.00 96.81           N  
ATOM   3430  CA  ALA A 458      -7.023  -3.010  10.078  1.00 96.81           C  
ATOM   3431  C   ALA A 458      -6.859  -1.694   9.328  1.00 96.81           C  
ATOM   3432  CB  ALA A 458      -8.195  -3.809   9.508  1.00 96.81           C  
ATOM   3433  O   ALA A 458      -5.969  -1.561   8.484  1.00 96.81           O  
ATOM   3434  N   LEU A 459      -7.746  -0.749   9.625  1.00 96.69           N  
ATOM   3435  CA  LEU A 459      -7.656   0.567   9.000  1.00 96.69           C  
ATOM   3436  C   LEU A 459      -6.359   1.268   9.398  1.00 96.69           C  
ATOM   3437  CB  LEU A 459      -8.859   1.431   9.391  1.00 96.69           C  
ATOM   3438  O   LEU A 459      -5.750   1.964   8.578  1.00 96.69           O  
ATOM   3439  CG  LEU A 459      -9.000   2.766   8.656  1.00 96.69           C  
ATOM   3440  CD1 LEU A 459      -9.047   2.539   7.148  1.00 96.69           C  
ATOM   3441  CD2 LEU A 459     -10.242   3.508   9.133  1.00 96.69           C  
ATOM   3442  N   GLY A 460      -5.953   1.081  10.656  1.00 96.75           N  
ATOM   3443  CA  GLY A 460      -4.684   1.610  11.125  1.00 96.75           C  
ATOM   3444  C   GLY A 460      -3.496   1.090  10.336  1.00 96.75           C  
ATOM   3445  O   GLY A 460      -2.557   1.836  10.055  1.00 96.75           O  
ATOM   3446  N   PHE A 461      -3.498  -0.173   9.953  1.00 94.81           N  
ATOM   3447  CA  PHE A 461      -2.455  -0.781   9.133  1.00 94.81           C  
ATOM   3448  C   PHE A 461      -2.270  -0.011   7.836  1.00 94.81           C  
ATOM   3449  CB  PHE A 461      -2.789  -2.246   8.836  1.00 94.81           C  
ATOM   3450  O   PHE A 461      -1.149   0.108   7.332  1.00 94.81           O  
ATOM   3451  CG  PHE A 461      -1.612  -3.176   8.969  1.00 94.81           C  
ATOM   3452  CD1 PHE A 461      -0.828  -3.482   7.859  1.00 94.81           C  
ATOM   3453  CD2 PHE A 461      -1.291  -3.742  10.195  1.00 94.81           C  
ATOM   3454  CE1 PHE A 461       0.262  -4.344   7.977  1.00 94.81           C  
ATOM   3455  CE2 PHE A 461      -0.203  -4.602  10.312  1.00 94.81           C  
ATOM   3456  CZ  PHE A 461       0.571  -4.902   9.203  1.00 94.81           C  
ATOM   3457  N   LEU A 462      -3.385   0.556   7.410  1.00 93.06           N  
ATOM   3458  CA  LEU A 462      -3.400   1.248   6.125  1.00 93.06           C  
ATOM   3459  C   LEU A 462      -3.480   2.758   6.324  1.00 93.06           C  
ATOM   3460  CB  LEU A 462      -4.578   0.771   5.273  1.00 93.06           C  
ATOM   3461  O   LEU A 462      -3.770   3.498   5.383  1.00 93.06           O  
ATOM   3462  CG  LEU A 462      -4.559  -0.701   4.855  1.00 93.06           C  
ATOM   3463  CD1 LEU A 462      -5.910  -1.104   4.273  1.00 93.06           C  
ATOM   3464  CD2 LEU A 462      -3.441  -0.957   3.850  1.00 93.06           C  
ATOM   3465  N   GLY A 463      -3.359   3.215   7.551  1.00 90.75           N  
ATOM   3466  CA  GLY A 463      -3.559   4.613   7.902  1.00 90.75           C  
ATOM   3467  C   GLY A 463      -2.668   5.559   7.121  1.00 90.75           C  
ATOM   3468  O   GLY A 463      -3.023   6.719   6.906  1.00 90.75           O  
ATOM   3469  N   THR A 464      -1.505   5.082   6.742  1.00 94.19           N  
ATOM   3470  CA  THR A 464      -0.566   5.867   5.945  1.00 94.19           C  
ATOM   3471  C   THR A 464      -0.379   5.246   4.566  1.00 94.19           C  
ATOM   3472  CB  THR A 464       0.799   5.984   6.648  1.00 94.19           C  
ATOM   3473  O   THR A 464       0.746   5.145   4.070  1.00 94.19           O  
ATOM   3474  CG2 THR A 464       0.678   6.758   7.957  1.00 94.19           C  
ATOM   3475  OG1 THR A 464       1.303   4.672   6.926  1.00 94.19           O  
ATOM   3476  N   LEU A 465      -1.464   4.914   4.020  1.00 94.94           N  
ATOM   3477  CA  LEU A 465      -1.486   4.172   2.766  1.00 94.94           C  
ATOM   3478  C   LEU A 465      -0.790   4.957   1.657  1.00 94.94           C  
ATOM   3479  CB  LEU A 465      -2.928   3.855   2.354  1.00 94.94           C  
ATOM   3480  O   LEU A 465      -0.082   4.375   0.831  1.00 94.94           O  
ATOM   3481  CG  LEU A 465      -3.105   3.094   1.040  1.00 94.94           C  
ATOM   3482  CD1 LEU A 465      -2.438   1.726   1.126  1.00 94.94           C  
ATOM   3483  CD2 LEU A 465      -4.586   2.951   0.702  1.00 94.94           C  
ATOM   3484  N   ALA A 466      -0.994   6.285   1.569  1.00 96.44           N  
ATOM   3485  CA  ALA A 466      -0.370   7.090   0.524  1.00 96.44           C  
ATOM   3486  C   ALA A 466       1.146   6.926   0.533  1.00 96.44           C  
ATOM   3487  CB  ALA A 466      -0.742   8.562   0.695  1.00 96.44           C  
ATOM   3488  O   ALA A 466       1.765   6.754  -0.520  1.00 96.44           O  
ATOM   3489  N   THR A 467       1.739   6.941   1.661  1.00 95.75           N  
ATOM   3490  CA  THR A 467       3.180   6.770   1.802  1.00 95.75           C  
ATOM   3491  C   THR A 467       3.588   5.336   1.472  1.00 95.75           C  
ATOM   3492  CB  THR A 467       3.650   7.125   3.225  1.00 95.75           C  
ATOM   3493  O   THR A 467       4.555   5.113   0.743  1.00 95.75           O  
ATOM   3494  CG2 THR A 467       5.148   6.887   3.385  1.00 95.75           C  
ATOM   3495  OG1 THR A 467       3.365   8.508   3.484  1.00 95.75           O  
ATOM   3496  N   CYS A 468       2.836   4.430   1.979  1.00 93.88           N  
ATOM   3497  CA  CYS A 468       3.148   3.021   1.763  1.00 93.88           C  
ATOM   3498  C   CYS A 468       3.117   2.678   0.278  1.00 93.88           C  
ATOM   3499  CB  CYS A 468       2.166   2.131   2.521  1.00 93.88           C  
ATOM   3500  O   CYS A 468       3.998   1.974  -0.219  1.00 93.88           O  
ATOM   3501  SG  CYS A 468       2.361   2.195   4.316  1.00 93.88           S  
ATOM   3502  N   LEU A 469       2.146   3.195  -0.375  1.00 94.62           N  
ATOM   3503  CA  LEU A 469       2.035   2.936  -1.806  1.00 94.62           C  
ATOM   3504  C   LEU A 469       3.129   3.666  -2.578  1.00 94.62           C  
ATOM   3505  CB  LEU A 469       0.659   3.359  -2.322  1.00 94.62           C  
ATOM   3506  O   LEU A 469       3.621   3.164  -3.590  1.00 94.62           O  
ATOM   3507  CG  LEU A 469      -0.462   2.328  -2.193  1.00 94.62           C  
ATOM   3508  CD1 LEU A 469      -1.796   2.938  -2.613  1.00 94.62           C  
ATOM   3509  CD2 LEU A 469      -0.148   1.090  -3.025  1.00 94.62           C  
ATOM   3510  N   ALA A 470       3.459   4.793  -2.111  1.00 95.44           N  
ATOM   3511  CA  ALA A 470       4.555   5.527  -2.742  1.00 95.44           C  
ATOM   3512  C   ALA A 470       5.844   4.715  -2.713  1.00 95.44           C  
ATOM   3513  CB  ALA A 470       4.758   6.875  -2.049  1.00 95.44           C  
ATOM   3514  O   ALA A 470       6.527   4.590  -3.732  1.00 95.44           O  
ATOM   3515  N   ILE A 471       6.117   4.125  -1.631  1.00 93.44           N  
ATOM   3516  CA  ILE A 471       7.328   3.332  -1.457  1.00 93.44           C  
ATOM   3517  C   ILE A 471       7.219   2.039  -2.262  1.00 93.44           C  
ATOM   3518  CB  ILE A 471       7.590   3.018   0.033  1.00 93.44           C  
ATOM   3519  O   ILE A 471       8.195   1.587  -2.859  1.00 93.44           O  
ATOM   3520  CG1 ILE A 471       7.793   4.312   0.826  1.00 93.44           C  
ATOM   3521  CG2 ILE A 471       8.797   2.088   0.185  1.00 93.44           C  
ATOM   3522  CD1 ILE A 471       7.758   4.125   2.336  1.00 93.44           C  
ATOM   3523  N   ASP A 472       6.070   1.534  -2.256  1.00 93.94           N  
ATOM   3524  CA  ASP A 472       5.832   0.282  -2.969  1.00 93.94           C  
ATOM   3525  C   ASP A 472       6.027   0.460  -4.473  1.00 93.94           C  
ATOM   3526  CB  ASP A 472       4.426  -0.242  -2.676  1.00 93.94           C  
ATOM   3527  O   ASP A 472       6.750  -0.310  -5.105  1.00 93.94           O  
ATOM   3528  CG  ASP A 472       4.133  -1.567  -3.357  1.00 93.94           C  
ATOM   3529  OD1 ASP A 472       4.863  -2.553  -3.115  1.00 93.94           O  
ATOM   3530  OD2 ASP A 472       3.166  -1.627  -4.148  1.00 93.94           O  
ATOM   3531  N   VAL A 473       5.430   1.490  -5.090  1.00 95.19           N  
ATOM   3532  CA  VAL A 473       5.430   1.723  -6.531  1.00 95.19           C  
ATOM   3533  C   VAL A 473       6.801   2.236  -6.969  1.00 95.19           C  
ATOM   3534  CB  VAL A 473       4.328   2.721  -6.945  1.00 95.19           C  
ATOM   3535  O   VAL A 473       7.203   2.047  -8.117  1.00 95.19           O  
ATOM   3536  CG1 VAL A 473       4.453   3.082  -8.430  1.00 95.19           C  
ATOM   3537  CG2 VAL A 473       2.945   2.143  -6.652  1.00 95.19           C  
ATOM   3538  N   TYR A 474       7.508   2.781  -6.062  1.00 95.25           N  
ATOM   3539  CA  TYR A 474       8.875   3.217  -6.305  1.00 95.25           C  
ATOM   3540  C   TYR A 474       9.719   2.078  -6.867  1.00 95.25           C  
ATOM   3541  CB  TYR A 474       9.508   3.746  -5.012  1.00 95.25           C  
ATOM   3542  O   TYR A 474      10.500   2.277  -7.801  1.00 95.25           O  
ATOM   3543  CG  TYR A 474      11.016   3.875  -5.082  1.00 95.25           C  
ATOM   3544  CD1 TYR A 474      11.844   2.854  -4.621  1.00 95.25           C  
ATOM   3545  CD2 TYR A 474      11.609   5.016  -5.605  1.00 95.25           C  
ATOM   3546  CE1 TYR A 474      13.227   2.967  -4.680  1.00 95.25           C  
ATOM   3547  CE2 TYR A 474      12.992   5.141  -5.672  1.00 95.25           C  
ATOM   3548  OH  TYR A 474      15.164   4.230  -5.266  1.00 95.25           O  
ATOM   3549  CZ  TYR A 474      13.789   4.113  -5.207  1.00 95.25           C  
ATOM   3550  N   GLY A 475       9.562   0.949  -6.414  1.00 94.50           N  
ATOM   3551  CA  GLY A 475      10.344  -0.224  -6.777  1.00 94.50           C  
ATOM   3552  C   GLY A 475      10.227  -0.584  -8.242  1.00 94.50           C  
ATOM   3553  O   GLY A 475      11.227  -0.578  -8.969  1.00 94.50           O  
ATOM   3554  N   PRO A 476       8.992  -0.879  -8.695  1.00 95.12           N  
ATOM   3555  CA  PRO A 476       8.836  -1.256 -10.102  1.00 95.12           C  
ATOM   3556  C   PRO A 476       9.273  -0.151 -11.062  1.00 95.12           C  
ATOM   3557  CB  PRO A 476       7.336  -1.528 -10.234  1.00 95.12           C  
ATOM   3558  O   PRO A 476       9.758  -0.436 -12.164  1.00 95.12           O  
ATOM   3559  CG  PRO A 476       6.887  -1.848  -8.844  1.00 95.12           C  
ATOM   3560  CD  PRO A 476       7.754  -1.095  -7.875  1.00 95.12           C  
ATOM   3561  N   ILE A 477       9.133   1.085 -10.664  1.00 97.38           N  
ATOM   3562  CA  ILE A 477       9.555   2.193 -11.516  1.00 97.38           C  
ATOM   3563  C   ILE A 477      11.070   2.160 -11.695  1.00 97.38           C  
ATOM   3564  CB  ILE A 477       9.117   3.555 -10.930  1.00 97.38           C  
ATOM   3565  O   ILE A 477      11.578   2.289 -12.812  1.00 97.38           O  
ATOM   3566  CG1 ILE A 477       7.590   3.676 -10.953  1.00 97.38           C  
ATOM   3567  CG2 ILE A 477       9.773   4.711 -11.695  1.00 97.38           C  
ATOM   3568  CD1 ILE A 477       7.055   4.891 -10.211  1.00 97.38           C  
ATOM   3569  N   CYS A 478      11.750   1.920 -10.594  1.00 96.62           N  
ATOM   3570  CA  CYS A 478      13.211   1.866 -10.633  1.00 96.62           C  
ATOM   3571  C   CYS A 478      13.688   0.618 -11.367  1.00 96.62           C  
ATOM   3572  CB  CYS A 478      13.789   1.895  -9.219  1.00 96.62           C  
ATOM   3573  O   CYS A 478      14.727   0.643 -12.031  1.00 96.62           O  
ATOM   3574  SG  CYS A 478      13.453   3.428  -8.328  1.00 96.62           S  
ATOM   3575  N   ASP A 479      12.961  -0.388 -11.172  1.00 95.50           N  
ATOM   3576  CA  ASP A 479      13.289  -1.623 -11.875  1.00 95.50           C  
ATOM   3577  C   ASP A 479      13.203  -1.431 -13.391  1.00 95.50           C  
ATOM   3578  CB  ASP A 479      12.359  -2.756 -11.438  1.00 95.50           C  
ATOM   3579  O   ASP A 479      14.109  -1.820 -14.125  1.00 95.50           O  
ATOM   3580  CG  ASP A 479      12.781  -4.113 -11.977  1.00 95.50           C  
ATOM   3581  OD1 ASP A 479      13.844  -4.207 -12.625  1.00 95.50           O  
ATOM   3582  OD2 ASP A 479      12.039  -5.094 -11.750  1.00 95.50           O  
ATOM   3583  N   ASN A 480      12.203  -0.825 -13.867  1.00 96.25           N  
ATOM   3584  CA  ASN A 480      12.023  -0.548 -15.289  1.00 96.25           C  
ATOM   3585  C   ASN A 480      13.070   0.436 -15.805  1.00 96.25           C  
ATOM   3586  CB  ASN A 480      10.617  -0.015 -15.555  1.00 96.25           C  
ATOM   3587  O   ASN A 480      13.562   0.297 -16.922  1.00 96.25           O  
ATOM   3588  CG  ASN A 480       9.594  -1.123 -15.727  1.00 96.25           C  
ATOM   3589  ND2 ASN A 480       9.594  -2.076 -14.805  1.00 96.25           N  
ATOM   3590  OD1 ASN A 480       8.812  -1.122 -16.688  1.00 96.25           O  
ATOM   3591  N   ALA A 481      13.352   1.370 -14.891  1.00 97.38           N  
ATOM   3592  CA  ALA A 481      14.398   2.316 -15.266  1.00 97.38           C  
ATOM   3593  C   ALA A 481      15.719   1.596 -15.547  1.00 97.38           C  
ATOM   3594  CB  ALA A 481      14.594   3.354 -14.156  1.00 97.38           C  
ATOM   3595  O   ALA A 481      16.391   1.896 -16.531  1.00 97.38           O  
ATOM   3596  N   GLY A 482      16.047   0.686 -14.734  1.00 96.25           N  
ATOM   3597  CA  GLY A 482      17.250  -0.119 -14.930  1.00 96.25           C  
ATOM   3598  C   GLY A 482      17.188  -0.971 -16.188  1.00 96.25           C  
ATOM   3599  O   GLY A 482      18.188  -1.088 -16.906  1.00 96.25           O  
ATOM   3600  N   GLY A 483      16.031  -1.553 -16.406  1.00 95.88           N  
ATOM   3601  CA  GLY A 483      15.820  -2.324 -17.625  1.00 95.88           C  
ATOM   3602  C   GLY A 483      16.000  -1.505 -18.891  1.00 95.88           C  
ATOM   3603  O   GLY A 483      16.656  -1.954 -19.828  1.00 95.88           O  
ATOM   3604  N   ILE A 484      15.500  -0.326 -18.859  1.00 96.12           N  
ATOM   3605  CA  ILE A 484      15.609   0.572 -20.000  1.00 96.12           C  
ATOM   3606  C   ILE A 484      17.062   0.967 -20.203  1.00 96.12           C  
ATOM   3607  CB  ILE A 484      14.734   1.832 -19.812  1.00 96.12           C  
ATOM   3608  O   ILE A 484      17.562   0.992 -21.344  1.00 96.12           O  
ATOM   3609  CG1 ILE A 484      13.250   1.463 -19.891  1.00 96.12           C  
ATOM   3610  CG2 ILE A 484      15.086   2.889 -20.875  1.00 96.12           C  
ATOM   3611  CD1 ILE A 484      12.312   2.584 -19.453  1.00 96.12           C  
ATOM   3612  N   ALA A 485      17.719   1.249 -19.094  1.00 95.19           N  
ATOM   3613  CA  ALA A 485      19.125   1.628 -19.156  1.00 95.19           C  
ATOM   3614  C   ALA A 485      19.969   0.526 -19.797  1.00 95.19           C  
ATOM   3615  CB  ALA A 485      19.656   1.942 -17.750  1.00 95.19           C  
ATOM   3616  O   ALA A 485      20.828   0.803 -20.641  1.00 95.19           O  
ATOM   3617  N   GLU A 486      19.719  -0.690 -19.406  1.00 94.88           N  
ATOM   3618  CA  GLU A 486      20.453  -1.839 -19.906  1.00 94.88           C  
ATOM   3619  C   GLU A 486      20.141  -2.090 -21.375  1.00 94.88           C  
ATOM   3620  CB  GLU A 486      20.141  -3.090 -19.078  1.00 94.88           C  
ATOM   3621  O   GLU A 486      21.047  -2.314 -22.188  1.00 94.88           O  
ATOM   3622  CG  GLU A 486      20.953  -4.312 -19.500  1.00 94.88           C  
ATOM   3623  CD  GLU A 486      22.422  -4.203 -19.156  1.00 94.88           C  
ATOM   3624  OE1 GLU A 486      23.250  -4.949 -19.750  1.00 94.88           O  
ATOM   3625  OE2 GLU A 486      22.781  -3.365 -18.297  1.00 94.88           O  
ATOM   3626  N   MET A 487      18.906  -1.992 -21.812  1.00 94.31           N  
ATOM   3627  CA  MET A 487      18.453  -2.275 -23.172  1.00 94.31           C  
ATOM   3628  C   MET A 487      18.922  -1.182 -24.125  1.00 94.31           C  
ATOM   3629  CB  MET A 487      16.938  -2.420 -23.219  1.00 94.31           C  
ATOM   3630  O   MET A 487      19.172  -1.445 -25.297  1.00 94.31           O  
ATOM   3631  CG  MET A 487      16.422  -3.717 -22.625  1.00 94.31           C  
ATOM   3632  SD  MET A 487      14.625  -3.967 -22.922  1.00 94.31           S  
ATOM   3633  CE  MET A 487      13.938  -2.844 -21.688  1.00 94.31           C  
ATOM   3634  N   ALA A 488      19.000   0.007 -23.531  1.00 92.50           N  
ATOM   3635  CA  ALA A 488      19.438   1.129 -24.344  1.00 92.50           C  
ATOM   3636  C   ALA A 488      20.969   1.201 -24.391  1.00 92.50           C  
ATOM   3637  CB  ALA A 488      18.859   2.439 -23.812  1.00 92.50           C  
ATOM   3638  O   ALA A 488      21.531   2.117 -25.000  1.00 92.50           O  
ATOM   3639  N   GLU A 489      21.547   0.289 -23.672  1.00 91.12           N  
ATOM   3640  CA  GLU A 489      23.000   0.160 -23.641  1.00 91.12           C  
ATOM   3641  C   GLU A 489      23.656   1.461 -23.188  1.00 91.12           C  
ATOM   3642  CB  GLU A 489      23.531  -0.256 -25.000  1.00 91.12           C  
ATOM   3643  O   GLU A 489      24.641   1.908 -23.781  1.00 91.12           O  
ATOM   3644  CG  GLU A 489      23.078  -1.640 -25.453  1.00 91.12           C  
ATOM   3645  CD  GLU A 489      23.688  -2.066 -26.781  1.00 91.12           C  
ATOM   3646  OE1 GLU A 489      23.984  -3.270 -26.953  1.00 91.12           O  
ATOM   3647  OE2 GLU A 489      23.859  -1.190 -27.656  1.00 91.12           O  
ATOM   3648  N   LEU A 490      23.094   2.051 -22.141  1.00 91.12           N  
ATOM   3649  CA  LEU A 490      23.641   3.271 -21.562  1.00 91.12           C  
ATOM   3650  C   LEU A 490      24.922   2.979 -20.781  1.00 91.12           C  
ATOM   3651  CB  LEU A 490      22.625   3.936 -20.641  1.00 91.12           C  
ATOM   3652  O   LEU A 490      25.234   1.820 -20.484  1.00 91.12           O  
ATOM   3653  CG  LEU A 490      21.312   4.379 -21.297  1.00 91.12           C  
ATOM   3654  CD1 LEU A 490      20.391   5.023 -20.250  1.00 91.12           C  
ATOM   3655  CD2 LEU A 490      21.578   5.340 -22.438  1.00 91.12           C  
ATOM   3656  N   PRO A 491      25.672   4.004 -20.484  1.00 90.06           N  
ATOM   3657  CA  PRO A 491      26.906   3.797 -19.719  1.00 90.06           C  
ATOM   3658  C   PRO A 491      26.672   3.059 -18.406  1.00 90.06           C  
ATOM   3659  CB  PRO A 491      27.406   5.223 -19.469  1.00 90.06           C  
ATOM   3660  O   PRO A 491      25.609   3.201 -17.797  1.00 90.06           O  
ATOM   3661  CG  PRO A 491      26.812   6.039 -20.562  1.00 90.06           C  
ATOM   3662  CD  PRO A 491      25.453   5.480 -20.891  1.00 90.06           C  
ATOM   3663  N   ALA A 492      27.641   2.354 -17.906  1.00 90.50           N  
ATOM   3664  CA  ALA A 492      27.578   1.479 -16.734  1.00 90.50           C  
ATOM   3665  C   ALA A 492      27.234   2.270 -15.477  1.00 90.50           C  
ATOM   3666  CB  ALA A 492      28.906   0.750 -16.547  1.00 90.50           C  
ATOM   3667  O   ALA A 492      26.594   1.740 -14.562  1.00 90.50           O  
ATOM   3668  N   GLU A 493      27.625   3.531 -15.453  1.00 91.12           N  
ATOM   3669  CA  GLU A 493      27.359   4.375 -14.297  1.00 91.12           C  
ATOM   3670  C   GLU A 493      25.859   4.574 -14.086  1.00 91.12           C  
ATOM   3671  CB  GLU A 493      28.062   5.734 -14.445  1.00 91.12           C  
ATOM   3672  O   GLU A 493      25.391   4.660 -12.953  1.00 91.12           O  
ATOM   3673  CG  GLU A 493      27.938   6.629 -13.227  1.00 91.12           C  
ATOM   3674  CD  GLU A 493      28.609   7.977 -13.398  1.00 91.12           C  
ATOM   3675  OE1 GLU A 493      28.531   8.820 -12.477  1.00 91.12           O  
ATOM   3676  OE2 GLU A 493      29.234   8.195 -14.461  1.00 91.12           O  
ATOM   3677  N   VAL A 494      25.047   4.699 -15.156  1.00 93.06           N  
ATOM   3678  CA  VAL A 494      23.609   4.852 -15.094  1.00 93.06           C  
ATOM   3679  C   VAL A 494      22.969   3.590 -14.508  1.00 93.06           C  
ATOM   3680  CB  VAL A 494      23.000   5.156 -16.484  1.00 93.06           C  
ATOM   3681  O   VAL A 494      22.094   3.666 -13.648  1.00 93.06           O  
ATOM   3682  CG1 VAL A 494      21.484   5.293 -16.391  1.00 93.06           C  
ATOM   3683  CG2 VAL A 494      23.625   6.422 -17.062  1.00 93.06           C  
ATOM   3684  N   ARG A 495      23.484   2.453 -14.914  1.00 93.06           N  
ATOM   3685  CA  ARG A 495      23.000   1.169 -14.430  1.00 93.06           C  
ATOM   3686  C   ARG A 495      23.344   0.978 -12.953  1.00 93.06           C  
ATOM   3687  CB  ARG A 495      23.578   0.020 -15.258  1.00 93.06           C  
ATOM   3688  O   ARG A 495      22.562   0.392 -12.203  1.00 93.06           O  
ATOM   3689  CG  ARG A 495      23.000  -1.342 -14.914  1.00 93.06           C  
ATOM   3690  CD  ARG A 495      21.500  -1.406 -15.211  1.00 93.06           C  
ATOM   3691  NE  ARG A 495      20.953  -2.730 -14.930  1.00 93.06           N  
ATOM   3692  NH1 ARG A 495      18.844  -1.967 -14.398  1.00 93.06           N  
ATOM   3693  NH2 ARG A 495      19.312  -4.211 -14.320  1.00 93.06           N  
ATOM   3694  CZ  ARG A 495      19.703  -2.965 -14.555  1.00 93.06           C  
ATOM   3695  N   ASP A 496      24.500   1.462 -12.531  1.00 93.75           N  
ATOM   3696  CA  ASP A 496      24.891   1.376 -11.125  1.00 93.75           C  
ATOM   3697  C   ASP A 496      23.891   2.113 -10.234  1.00 93.75           C  
ATOM   3698  CB  ASP A 496      26.297   1.943 -10.930  1.00 93.75           C  
ATOM   3699  O   ASP A 496      23.500   1.600  -9.188  1.00 93.75           O  
ATOM   3700  CG  ASP A 496      27.375   1.061 -11.516  1.00 93.75           C  
ATOM   3701  OD1 ASP A 496      27.109  -0.118 -11.828  1.00 93.75           O  
ATOM   3702  OD2 ASP A 496      28.516   1.548 -11.672  1.00 93.75           O  
ATOM   3703  N   LYS A 497      23.453   3.271 -10.664  1.00 95.44           N  
ATOM   3704  CA  LYS A 497      22.484   4.055  -9.891  1.00 95.44           C  
ATOM   3705  C   LYS A 497      21.125   3.385  -9.883  1.00 95.44           C  
ATOM   3706  CB  LYS A 497      22.375   5.473 -10.461  1.00 95.44           C  
ATOM   3707  O   LYS A 497      20.500   3.246  -8.820  1.00 95.44           O  
ATOM   3708  CG  LYS A 497      23.625   6.324 -10.242  1.00 95.44           C  
ATOM   3709  CD  LYS A 497      23.453   7.707 -10.859  1.00 95.44           C  
ATOM   3710  CE  LYS A 497      24.781   8.453 -10.914  1.00 95.44           C  
ATOM   3711  NZ  LYS A 497      24.734   9.609 -11.859  1.00 95.44           N  
ATOM   3712  N   THR A 498      20.672   2.984 -11.086  1.00 95.75           N  
ATOM   3713  CA  THR A 498      19.344   2.381 -11.180  1.00 95.75           C  
ATOM   3714  C   THR A 498      19.312   1.036 -10.461  1.00 95.75           C  
ATOM   3715  CB  THR A 498      18.922   2.191 -12.648  1.00 95.75           C  
ATOM   3716  O   THR A 498      18.297   0.669  -9.859  1.00 95.75           O  
ATOM   3717  CG2 THR A 498      18.734   3.537 -13.344  1.00 95.75           C  
ATOM   3718  OG1 THR A 498      19.922   1.440 -13.336  1.00 95.75           O  
ATOM   3719  N   ASP A 499      20.406   0.304 -10.438  1.00 94.19           N  
ATOM   3720  CA  ASP A 499      20.484  -0.975  -9.742  1.00 94.19           C  
ATOM   3721  C   ASP A 499      20.391  -0.777  -8.227  1.00 94.19           C  
ATOM   3722  CB  ASP A 499      21.766  -1.714 -10.094  1.00 94.19           C  
ATOM   3723  O   ASP A 499      19.734  -1.561  -7.535  1.00 94.19           O  
ATOM   3724  CG  ASP A 499      21.719  -2.365 -11.469  1.00 94.19           C  
ATOM   3725  OD1 ASP A 499      20.641  -2.424 -12.078  1.00 94.19           O  
ATOM   3726  OD2 ASP A 499      22.781  -2.824 -11.938  1.00 94.19           O  
ATOM   3727  N   ALA A 500      21.062   0.269  -7.801  1.00 95.06           N  
ATOM   3728  CA  ALA A 500      20.984   0.578  -6.375  1.00 95.06           C  
ATOM   3729  C   ALA A 500      19.562   0.946  -5.973  1.00 95.06           C  
ATOM   3730  CB  ALA A 500      21.938   1.713  -6.023  1.00 95.06           C  
ATOM   3731  O   ALA A 500      19.062   0.507  -4.930  1.00 95.06           O  
ATOM   3732  N   LEU A 501      18.875   1.735  -6.797  1.00 96.00           N  
ATOM   3733  CA  LEU A 501      17.484   2.104  -6.551  1.00 96.00           C  
ATOM   3734  C   LEU A 501      16.578   0.877  -6.609  1.00 96.00           C  
ATOM   3735  CB  LEU A 501      17.016   3.146  -7.570  1.00 96.00           C  
ATOM   3736  O   LEU A 501      15.672   0.726  -5.781  1.00 96.00           O  
ATOM   3737  CG  LEU A 501      17.719   4.500  -7.527  1.00 96.00           C  
ATOM   3738  CD1 LEU A 501      17.156   5.426  -8.602  1.00 96.00           C  
ATOM   3739  CD2 LEU A 501      17.578   5.133  -6.145  1.00 96.00           C  
ATOM   3740  N   ASP A 502      16.875   0.082  -7.582  1.00 94.75           N  
ATOM   3741  CA  ASP A 502      16.109  -1.149  -7.777  1.00 94.75           C  
ATOM   3742  C   ASP A 502      16.266  -2.086  -6.582  1.00 94.75           C  
ATOM   3743  CB  ASP A 502      16.562  -1.856  -9.055  1.00 94.75           C  
ATOM   3744  O   ASP A 502      15.281  -2.662  -6.109  1.00 94.75           O  
ATOM   3745  CG  ASP A 502      15.805  -3.148  -9.320  1.00 94.75           C  
ATOM   3746  OD1 ASP A 502      14.758  -3.381  -8.680  1.00 94.75           O  
ATOM   3747  OD2 ASP A 502      16.266  -3.943 -10.164  1.00 94.75           O  
ATOM   3748  N   ALA A 503      17.406  -2.242  -6.141  1.00 92.75           N  
ATOM   3749  CA  ALA A 503      17.641  -3.109  -4.988  1.00 92.75           C  
ATOM   3750  C   ALA A 503      16.812  -2.672  -3.785  1.00 92.75           C  
ATOM   3751  CB  ALA A 503      19.141  -3.115  -4.637  1.00 92.75           C  
ATOM   3752  O   ALA A 503      16.203  -3.502  -3.117  1.00 92.75           O  
ATOM   3753  N   ALA A 504      16.812  -1.388  -3.541  1.00 93.25           N  
ATOM   3754  CA  ALA A 504      15.961  -0.844  -2.480  1.00 93.25           C  
ATOM   3755  C   ALA A 504      14.484  -1.019  -2.811  1.00 93.25           C  
ATOM   3756  CB  ALA A 504      16.281   0.631  -2.248  1.00 93.25           C  
ATOM   3757  O   ALA A 504      13.664  -1.263  -1.920  1.00 93.25           O  
ATOM   3758  N   GLY A 505      14.180  -0.910  -4.070  1.00 91.50           N  
ATOM   3759  CA  GLY A 505      12.812  -1.062  -4.543  1.00 91.50           C  
ATOM   3760  C   GLY A 505      12.250  -2.451  -4.305  1.00 91.50           C  
ATOM   3761  O   GLY A 505      11.062  -2.602  -3.990  1.00 91.50           O  
ATOM   3762  N   ASN A 506      13.078  -3.498  -4.461  1.00 89.31           N  
ATOM   3763  CA  ASN A 506      12.625  -4.859  -4.199  1.00 89.31           C  
ATOM   3764  C   ASN A 506      12.289  -5.066  -2.723  1.00 89.31           C  
ATOM   3765  CB  ASN A 506      13.680  -5.871  -4.648  1.00 89.31           C  
ATOM   3766  O   ASN A 506      11.320  -5.754  -2.391  1.00 89.31           O  
ATOM   3767  CG  ASN A 506      13.758  -6.004  -6.156  1.00 89.31           C  
ATOM   3768  ND2 ASN A 506      14.945  -6.285  -6.668  1.00 89.31           N  
ATOM   3769  OD1 ASN A 506      12.750  -5.852  -6.855  1.00 89.31           O  
ATOM   3770  N   THR A 507      13.070  -4.402  -1.943  1.00 91.25           N  
ATOM   3771  CA  THR A 507      12.805  -4.457  -0.510  1.00 91.25           C  
ATOM   3772  C   THR A 507      11.508  -3.721  -0.173  1.00 91.25           C  
ATOM   3773  CB  THR A 507      13.969  -3.848   0.296  1.00 91.25           C  
ATOM   3774  O   THR A 507      10.680  -4.230   0.583  1.00 91.25           O  
ATOM   3775  CG2 THR A 507      13.719  -3.979   1.796  1.00 91.25           C  
ATOM   3776  OG1 THR A 507      15.180  -4.531  -0.041  1.00 91.25           O  
ATOM   3777  N   THR A 508      11.312  -2.623  -0.753  1.00 88.00           N  
ATOM   3778  CA  THR A 508      10.125  -1.826  -0.468  1.00 88.00           C  
ATOM   3779  C   THR A 508       8.875  -2.498  -1.031  1.00 88.00           C  
ATOM   3780  CB  THR A 508      10.258  -0.405  -1.047  1.00 88.00           C  
ATOM   3781  O   THR A 508       7.797  -2.391  -0.452  1.00 88.00           O  
ATOM   3782  CG2 THR A 508      11.391   0.361  -0.379  1.00 88.00           C  
ATOM   3783  OG1 THR A 508      10.516  -0.490  -2.453  1.00 88.00           O  
ATOM   3784  N   ALA A 509       9.016  -3.076  -2.164  1.00 88.12           N  
ATOM   3785  CA  ALA A 509       7.914  -3.850  -2.723  1.00 88.12           C  
ATOM   3786  C   ALA A 509       7.477  -4.953  -1.765  1.00 88.12           C  
ATOM   3787  CB  ALA A 509       8.312  -4.445  -4.070  1.00 88.12           C  
ATOM   3788  O   ALA A 509       6.281  -5.203  -1.599  1.00 88.12           O  
ATOM   3789  N   ALA A 510       8.422  -5.574  -1.173  1.00 90.31           N  
ATOM   3790  CA  ALA A 510       8.133  -6.625  -0.201  1.00 90.31           C  
ATOM   3791  C   ALA A 510       7.422  -6.059   1.022  1.00 90.31           C  
ATOM   3792  CB  ALA A 510       9.422  -7.332   0.218  1.00 90.31           C  
ATOM   3793  O   ALA A 510       6.512  -6.691   1.567  1.00 90.31           O  
ATOM   3794  N   ILE A 511       7.844  -4.922   1.458  1.00 90.00           N  
ATOM   3795  CA  ILE A 511       7.184  -4.234   2.564  1.00 90.00           C  
ATOM   3796  C   ILE A 511       5.719  -3.988   2.223  1.00 90.00           C  
ATOM   3797  CB  ILE A 511       7.887  -2.898   2.898  1.00 90.00           C  
ATOM   3798  O   ILE A 511       4.832  -4.234   3.047  1.00 90.00           O  
ATOM   3799  CG1 ILE A 511       9.289  -3.158   3.461  1.00 90.00           C  
ATOM   3800  CG2 ILE A 511       7.047  -2.074   3.879  1.00 90.00           C  
ATOM   3801  CD1 ILE A 511      10.125  -1.897   3.656  1.00 90.00           C  
ATOM   3802  N   GLY A 512       5.512  -3.449   1.016  1.00 86.75           N  
ATOM   3803  CA  GLY A 512       4.152  -3.223   0.552  1.00 86.75           C  
ATOM   3804  C   GLY A 512       3.295  -4.477   0.582  1.00 86.75           C  
ATOM   3805  O   GLY A 512       2.133  -4.430   0.990  1.00 86.75           O  
ATOM   3806  N   LYS A 513       3.871  -5.598   0.226  1.00 86.75           N  
ATOM   3807  CA  LYS A 513       3.158  -6.871   0.244  1.00 86.75           C  
ATOM   3808  C   LYS A 513       2.812  -7.289   1.671  1.00 86.75           C  
ATOM   3809  CB  LYS A 513       3.992  -7.961  -0.432  1.00 86.75           C  
ATOM   3810  O   LYS A 513       1.739  -7.840   1.919  1.00 86.75           O  
ATOM   3811  CG  LYS A 513       4.109  -7.805  -1.941  1.00 86.75           C  
ATOM   3812  CD  LYS A 513       4.961  -8.906  -2.553  1.00 86.75           C  
ATOM   3813  CE  LYS A 513       5.160  -8.695  -4.047  1.00 86.75           C  
ATOM   3814  NZ  LYS A 513       6.020  -9.766  -4.648  1.00 86.75           N  
ATOM   3815  N   GLY A 514       3.711  -7.066   2.510  1.00 86.56           N  
ATOM   3816  CA  GLY A 514       3.459  -7.344   3.914  1.00 86.56           C  
ATOM   3817  C   GLY A 514       2.283  -6.566   4.473  1.00 86.56           C  
ATOM   3818  O   GLY A 514       1.453  -7.117   5.199  1.00 86.56           O  
ATOM   3819  N   PHE A 515       2.168  -5.285   4.090  1.00 87.12           N  
ATOM   3820  CA  PHE A 515       1.060  -4.434   4.508  1.00 87.12           C  
ATOM   3821  C   PHE A 515      -0.265  -4.973   3.980  1.00 87.12           C  
ATOM   3822  CB  PHE A 515       1.271  -2.996   4.027  1.00 87.12           C  
ATOM   3823  O   PHE A 515      -1.259  -5.012   4.707  1.00 87.12           O  
ATOM   3824  CG  PHE A 515       2.289  -2.230   4.828  1.00 87.12           C  
ATOM   3825  CD1 PHE A 515       2.236  -2.223   6.219  1.00 87.12           C  
ATOM   3826  CD2 PHE A 515       3.299  -1.519   4.195  1.00 87.12           C  
ATOM   3827  CE1 PHE A 515       3.176  -1.516   6.961  1.00 87.12           C  
ATOM   3828  CE2 PHE A 515       4.242  -0.809   4.934  1.00 87.12           C  
ATOM   3829  CZ  PHE A 515       4.180  -0.808   6.316  1.00 87.12           C  
ATOM   3830  N   ALA A 516      -0.199  -5.402   2.787  1.00 86.25           N  
ATOM   3831  CA  ALA A 516      -1.404  -5.887   2.119  1.00 86.25           C  
ATOM   3832  C   ALA A 516      -1.923  -7.160   2.781  1.00 86.25           C  
ATOM   3833  CB  ALA A 516      -1.132  -6.133   0.638  1.00 86.25           C  
ATOM   3834  O   ALA A 516      -3.119  -7.285   3.049  1.00 86.25           O  
ATOM   3835  N   ILE A 517      -1.052  -8.008   3.084  1.00 86.12           N  
ATOM   3836  CA  ILE A 517      -1.436  -9.281   3.688  1.00 86.12           C  
ATOM   3837  C   ILE A 517      -1.944  -9.047   5.109  1.00 86.12           C  
ATOM   3838  CB  ILE A 517      -0.256 -10.281   3.699  1.00 86.12           C  
ATOM   3839  O   ILE A 517      -2.961  -9.609   5.512  1.00 86.12           O  
ATOM   3840  CG1 ILE A 517       0.098 -10.703   2.270  1.00 86.12           C  
ATOM   3841  CG2 ILE A 517      -0.588 -11.492   4.566  1.00 86.12           C  
ATOM   3842  CD1 ILE A 517       1.423 -11.445   2.154  1.00 86.12           C  
ATOM   3843  N   GLY A 518      -1.168  -8.258   5.855  1.00 88.50           N  
ATOM   3844  CA  GLY A 518      -1.591  -7.941   7.211  1.00 88.50           C  
ATOM   3845  C   GLY A 518      -2.967  -7.305   7.270  1.00 88.50           C  
ATOM   3846  O   GLY A 518      -3.803  -7.699   8.086  1.00 88.50           O  
ATOM   3847  N   SER A 519      -3.203  -6.387   6.426  1.00 89.69           N  
ATOM   3848  CA  SER A 519      -4.492  -5.703   6.391  1.00 89.69           C  
ATOM   3849  C   SER A 519      -5.605  -6.645   5.945  1.00 89.69           C  
ATOM   3850  CB  SER A 519      -4.430  -4.492   5.461  1.00 89.69           C  
ATOM   3851  O   SER A 519      -6.699  -6.629   6.512  1.00 89.69           O  
ATOM   3852  OG  SER A 519      -4.316  -4.902   4.109  1.00 89.69           O  
ATOM   3853  N   ALA A 520      -5.309  -7.457   5.012  1.00 89.38           N  
ATOM   3854  CA  ALA A 520      -6.309  -8.383   4.484  1.00 89.38           C  
ATOM   3855  C   ALA A 520      -6.766  -9.367   5.555  1.00 89.38           C  
ATOM   3856  CB  ALA A 520      -5.750  -9.133   3.275  1.00 89.38           C  
ATOM   3857  O   ALA A 520      -7.953  -9.680   5.652  1.00 89.38           O  
ATOM   3858  N   ALA A 521      -5.820  -9.867   6.293  1.00 92.19           N  
ATOM   3859  CA  ALA A 521      -6.148 -10.805   7.367  1.00 92.19           C  
ATOM   3860  C   ALA A 521      -7.066 -10.156   8.398  1.00 92.19           C  
ATOM   3861  CB  ALA A 521      -4.875 -11.312   8.039  1.00 92.19           C  
ATOM   3862  O   ALA A 521      -8.062 -10.750   8.805  1.00 92.19           O  
ATOM   3863  N   LEU A 522      -6.801  -8.930   8.797  1.00 93.69           N  
ATOM   3864  CA  LEU A 522      -7.602  -8.203   9.781  1.00 93.69           C  
ATOM   3865  C   LEU A 522      -8.977  -7.867   9.219  1.00 93.69           C  
ATOM   3866  CB  LEU A 522      -6.883  -6.922  10.211  1.00 93.69           C  
ATOM   3867  O   LEU A 522      -9.984  -8.023   9.914  1.00 93.69           O  
ATOM   3868  CG  LEU A 522      -5.625  -7.102  11.062  1.00 93.69           C  
ATOM   3869  CD1 LEU A 522      -4.887  -5.773  11.203  1.00 93.69           C  
ATOM   3870  CD2 LEU A 522      -5.984  -7.664  12.438  1.00 93.69           C  
ATOM   3871  N   VAL A 523      -8.961  -7.480   8.008  1.00 92.12           N  
ATOM   3872  CA  VAL A 523     -10.219  -7.090   7.367  1.00 92.12           C  
ATOM   3873  C   VAL A 523     -11.141  -8.305   7.254  1.00 92.12           C  
ATOM   3874  CB  VAL A 523      -9.969  -6.473   5.973  1.00 92.12           C  
ATOM   3875  O   VAL A 523     -12.344  -8.203   7.500  1.00 92.12           O  
ATOM   3876  CG1 VAL A 523     -11.281  -6.352   5.199  1.00 92.12           C  
ATOM   3877  CG2 VAL A 523      -9.297  -5.105   6.105  1.00 92.12           C  
ATOM   3878  N   SER A 524     -10.562  -9.414   6.844  1.00 91.88           N  
ATOM   3879  CA  SER A 524     -11.352 -10.633   6.711  1.00 91.88           C  
ATOM   3880  C   SER A 524     -12.031 -10.992   8.031  1.00 91.88           C  
ATOM   3881  CB  SER A 524     -10.477 -11.789   6.246  1.00 91.88           C  
ATOM   3882  O   SER A 524     -13.219 -11.320   8.047  1.00 91.88           O  
ATOM   3883  OG  SER A 524     -11.242 -12.977   6.105  1.00 91.88           O  
ATOM   3884  N   LEU A 525     -11.328 -10.891   9.094  1.00 93.06           N  
ATOM   3885  CA  LEU A 525     -11.875 -11.180  10.414  1.00 93.06           C  
ATOM   3886  C   LEU A 525     -12.938 -10.156  10.805  1.00 93.06           C  
ATOM   3887  CB  LEU A 525     -10.766 -11.203  11.469  1.00 93.06           C  
ATOM   3888  O   LEU A 525     -14.000 -10.516  11.320  1.00 93.06           O  
ATOM   3889  CG  LEU A 525     -11.180 -11.594  12.883  1.00 93.06           C  
ATOM   3890  CD1 LEU A 525     -11.781 -12.992  12.891  1.00 93.06           C  
ATOM   3891  CD2 LEU A 525      -9.984 -11.523  13.828  1.00 93.06           C  
ATOM   3892  N   ALA A 526     -12.680  -8.883  10.523  1.00 91.81           N  
ATOM   3893  CA  ALA A 526     -13.594  -7.805  10.875  1.00 91.81           C  
ATOM   3894  C   ALA A 526     -14.914  -7.941  10.125  1.00 91.81           C  
ATOM   3895  CB  ALA A 526     -12.961  -6.445  10.578  1.00 91.81           C  
ATOM   3896  O   ALA A 526     -15.992  -7.805  10.719  1.00 91.81           O  
ATOM   3897  N   LEU A 527     -14.820  -8.242   8.883  1.00 89.12           N  
ATOM   3898  CA  LEU A 527     -16.031  -8.375   8.070  1.00 89.12           C  
ATOM   3899  C   LEU A 527     -16.844  -9.586   8.500  1.00 89.12           C  
ATOM   3900  CB  LEU A 527     -15.664  -8.492   6.586  1.00 89.12           C  
ATOM   3901  O   LEU A 527     -18.078  -9.539   8.500  1.00 89.12           O  
ATOM   3902  CG  LEU A 527     -15.266  -7.195   5.879  1.00 89.12           C  
ATOM   3903  CD1 LEU A 527     -14.742  -7.492   4.480  1.00 89.12           C  
ATOM   3904  CD2 LEU A 527     -16.453  -6.230   5.824  1.00 89.12           C  
ATOM   3905  N   PHE A 528     -16.078 -10.656   8.812  1.00 87.25           N  
ATOM   3906  CA  PHE A 528     -16.766 -11.820   9.352  1.00 87.25           C  
ATOM   3907  C   PHE A 528     -17.516 -11.461  10.633  1.00 87.25           C  
ATOM   3908  CB  PHE A 528     -15.789 -12.961   9.617  1.00 87.25           C  
ATOM   3909  O   PHE A 528     -18.672 -11.867  10.820  1.00 87.25           O  
ATOM   3910  CG  PHE A 528     -16.453 -14.281   9.914  1.00 87.25           C  
ATOM   3911  CD1 PHE A 528     -16.516 -14.766  11.219  1.00 87.25           C  
ATOM   3912  CD2 PHE A 528     -17.016 -15.031   8.891  1.00 87.25           C  
ATOM   3913  CE1 PHE A 528     -17.125 -15.984  11.492  1.00 87.25           C  
ATOM   3914  CE2 PHE A 528     -17.641 -16.250   9.164  1.00 87.25           C  
ATOM   3915  CZ  PHE A 528     -17.688 -16.719  10.461  1.00 87.25           C  
ATOM   3916  N   GLY A 529     -16.859 -10.727  11.461  1.00 82.69           N  
ATOM   3917  CA  GLY A 529     -17.500 -10.227  12.672  1.00 82.69           C  
ATOM   3918  C   GLY A 529     -18.688  -9.336  12.383  1.00 82.69           C  
ATOM   3919  O   GLY A 529     -19.719  -9.445  13.062  1.00 82.69           O  
ATOM   3920  N   GLY A 530     -18.609  -8.469  11.391  1.00 81.81           N  
ATOM   3921  CA  GLY A 530     -19.734  -7.652  10.961  1.00 81.81           C  
ATOM   3922  C   GLY A 530     -20.906  -8.477  10.484  1.00 81.81           C  
ATOM   3923  O   GLY A 530     -22.062  -8.156  10.797  1.00 81.81           O  
ATOM   3924  N   PHE A 531     -20.625  -9.609   9.828  1.00 82.56           N  
ATOM   3925  CA  PHE A 531     -21.641 -10.508   9.312  1.00 82.56           C  
ATOM   3926  C   PHE A 531     -22.391 -11.195  10.453  1.00 82.56           C  
ATOM   3927  CB  PHE A 531     -21.016 -11.547   8.375  1.00 82.56           C  
ATOM   3928  O   PHE A 531     -23.609 -11.289  10.438  1.00 82.56           O  
ATOM   3929  CG  PHE A 531     -22.000 -12.602   7.914  1.00 82.56           C  
ATOM   3930  CD1 PHE A 531     -21.922 -13.898   8.398  1.00 82.56           C  
ATOM   3931  CD2 PHE A 531     -22.984 -12.289   6.984  1.00 82.56           C  
ATOM   3932  CE1 PHE A 531     -22.812 -14.875   7.973  1.00 82.56           C  
ATOM   3933  CE2 PHE A 531     -23.875 -13.258   6.551  1.00 82.56           C  
ATOM   3934  CZ  PHE A 531     -23.797 -14.555   7.043  1.00 82.56           C  
ATOM   3935  N   VAL A 532     -21.703 -11.648  11.500  1.00 81.25           N  
ATOM   3936  CA  VAL A 532     -22.281 -12.383  12.617  1.00 81.25           C  
ATOM   3937  C   VAL A 532     -23.094 -11.438  13.492  1.00 81.25           C  
ATOM   3938  CB  VAL A 532     -21.203 -13.094  13.453  1.00 81.25           C  
ATOM   3939  O   VAL A 532     -24.203 -11.781  13.938  1.00 81.25           O  
ATOM   3940  CG1 VAL A 532     -21.797 -13.641  14.750  1.00 81.25           C  
ATOM   3941  CG2 VAL A 532     -20.547 -14.211  12.648  1.00 81.25           C  
TER    3942      VAL A 532                                                      
ENDMDL                                                                          
END                                                                             
