# Supplementary material for: The inorganic pyrophosphatases of microorganisms: a structural and functional review
Source: PeerJ. 2024 Jun 24;12:e17496. doi: 10.7717/peerj.17496 (PMC11210485; doi:10.7717/peerj.17496)
Supplement: Supplemental Information 1 [file peerj-12-17496-s001.zip › Supplementary Files/Protist and slime molds enzymes/AF-A2G3K3-F1-model_v4_T_vaginalis.pdb]

HEADER                                            01-JUN-22                     
TITLE     ALPHAFOLD MONOMER V2.0 PREDICTION FOR INORGANIC DIPHOSPHATASE         
TITLE    2 (A2G3K3)                                                             
COMPND    MOL_ID: 1;                                                            
COMPND   2 MOLECULE: INORGANIC DIPHOSPHATASE;                                   
COMPND   3 CHAIN: A                                                             
SOURCE    MOL_ID: 1;                                                            
SOURCE   2 ORGANISM_SCIENTIFIC: TRICHOMONAS VAGINALIS;                          
SOURCE   3 ORGANISM_TAXID: 5722                                                 
REMARK   1                                                                      
REMARK   1 REFERENCE 1                                                          
REMARK   1  AUTH   JOHN JUMPER, RICHARD EVANS, ALEXANDER PRITZEL, TIM GREEN,    
REMARK   1  AUTH 2 MICHAEL FIGURNOV, OLAF RONNEBERGER, KATHRYN TUNYASUVUNAKOOL, 
REMARK   1  AUTH 3 RUSS BATES, AUGUSTIN ZIDEK, ANNA POTAPENKO, ALEX BRIDGLAND,  
REMARK   1  AUTH 4 CLEMENS MEYER, SIMON A A KOHL, ANDREW J BALLARD,             
REMARK   1  AUTH 5 ANDREW COWIE, BERNARDINO ROMERA-PAREDES, STANISLAV NIKOLOV,  
REMARK   1  AUTH 6 RISHUB JAIN, JONAS ADLER, TREVOR BACK, STIG PETERSEN,        
REMARK   1  AUTH 7 DAVID REIMAN, ELLEN CLANCY, MICHAL ZIELINSKI,                
REMARK   1  AUTH 8 MARTIN STEINEGGER, MICHALINA PACHOLSKA, TAMAS BERGHAMMER,    
REMARK   1  AUTH 9 DAVID SILVER, ORIOL VINYALS, ANDREW W SENIOR,                
REMARK   1  AUTH10 KORAY KAVUKCUOGLU, PUSHMEET KOHLI, DEMIS HASSABIS            
REMARK   1  TITL   HIGHLY ACCURATE PROTEIN STRUCTURE PREDICTION WITH ALPHAFOLD  
REMARK   1  REF    NATURE                        V. 596   583 2021              
REMARK   1  REFN                   ISSN 0028-0836                               
REMARK   1  PMID   34265844                                                     
REMARK   1  DOI    10.1038/s41586-021-03819-2                                   
REMARK   1                                                                      
REMARK   1 DISCLAIMERS                                                          
REMARK   1 ALPHAFOLD DATA, COPYRIGHT (2021) DEEPMIND TECHNOLOGIES LIMITED. THE  
REMARK   1 INFORMATION PROVIDED IS THEORETICAL MODELLING ONLY AND CAUTION SHOULD
REMARK   1 BE EXERCISED IN ITS USE. IT IS PROVIDED "AS-IS" WITHOUT ANY WARRANTY 
REMARK   1 OF ANY KIND, WHETHER EXPRESSED OR IMPLIED. NO WARRANTY IS GIVEN THAT 
REMARK   1 USE OF THE INFORMATION SHALL NOT INFRINGE THE RIGHTS OF ANY THIRD    
REMARK   1 PARTY. THE INFORMATION IS NOT INTENDED TO BE A SUBSTITUTE FOR        
REMARK   1 PROFESSIONAL MEDICAL ADVICE, DIAGNOSIS, OR TREATMENT, AND DOES NOT   
REMARK   1 CONSTITUTE MEDICAL OR OTHER PROFESSIONAL ADVICE. IT IS AVAILABLE FOR 
REMARK   1 ACADEMIC AND COMMERCIAL PURPOSES, UNDER CC-BY 4.0 LICENCE.           
DBREF  XXXX A    1   235  UNP    A2G3K3   A2G3K3_TRIVA     1    235             
SEQRES   1 A  235  MET THR VAL GLN ILE ALA ASP GLU VAL ASP ASP HIS LEU          
SEQRES   2 A  235  MET MET LYS ASP GLY LEU VAL VAL ASN LYS ASP ASP LYS          
SEQRES   3 A  235  GLU TYR HIS GLU TYR MET ASP SER LEU TYR GLN LYS LEU          
SEQRES   4 A  235  GLY GLU ASN LYS LYS ARG ILE THR CYS PRO THR GLU ARG          
SEQRES   5 A  235  SER LEU SER VAL ALA HIS PRO TRP HIS GLY VAL SER ILE          
SEQRES   6 A  235  GLY PRO SER TYR PRO ASP VAL VAL SER VAL VAL ILE GLU          
SEQRES   7 A  235  ILE PRO ALA LEU SER ARG VAL LYS THR GLU LEU ASP LYS          
SEQRES   8 A  235  PRO SER GLY LEU LEU LYS VAL ASP ARG ILE LEU HIS SER          
SEQRES   9 A  235  SER VAL ILE TYR PRO ALA ASN TYR GLY PHE ILE PRO GLU          
SEQRES  10 A  235  THR LEU ALA GLU ASP ASN ASP PRO LEU ASP VAL LEU VAL          
SEQRES  11 A  235  LEU CYS GLN LEU SER VAL PRO PRO LEU SER LEU MET LYS          
SEQRES  12 A  235  VAL ARG PRO ILE GLY ILE MET PRO MET VAL ASP GLY GLY          
SEQRES  13 A  235  ASP PRO ASP ASP LYS ILE ILE ALA VAL ALA ILE ASN ASP          
SEQRES  14 A  235  PRO GLU TYR ASN ILE TYR TYR ASP VAL SER GLU LEU PRO          
SEQRES  15 A  235  PRO PHE LYS LEU LEU MET ILE ASN GLN PHE PHE ASN ASP          
SEQRES  16 A  235  TYR LYS THR LEU GLU ARG LYS GLU VAL ARG THR PHE LYS          
SEQRES  17 A  235  PRO MET GLY ALA GLY HIS ALA LYS ARG ILE ILE GLN GLN          
SEQRES  18 A  235  CYS TYR ASP LEU TYR HIS THR HIS PHE LYS ILE ASP LYS          
SEQRES  19 A  235  LYS                                                          
CRYST1    1.000    1.000    1.000  90.00  90.00  90.00 P 1           1          
ORIGX1      1.000000  0.000000  0.000000        0.00000                         
ORIGX2      0.000000  1.000000  0.000000        0.00000                         
ORIGX3      0.000000  0.000000  1.000000        0.00000                         
SCALE1      1.000000  0.000000  0.000000        0.00000                         
SCALE2      0.000000  1.000000  0.000000        0.00000                         
SCALE3      0.000000  0.000000  1.000000        0.00000                         
MODEL        1                                                                  
ATOM      1  N   MET A   1      50.519  30.647   1.196  1.00 34.88           N  
ATOM      2  CA  MET A   1      51.404  29.576   0.703  1.00 34.88           C  
ATOM      3  C   MET A   1      50.601  28.816  -0.335  1.00 34.88           C  
ATOM      4  CB  MET A   1      51.892  28.708   1.876  1.00 34.88           C  
ATOM      5  O   MET A   1      49.660  28.121   0.019  1.00 34.88           O  
ATOM      6  CG  MET A   1      53.167  27.921   1.567  1.00 34.88           C  
ATOM      7  SD  MET A   1      53.816  27.097   3.045  1.00 34.88           S  
ATOM      8  CE  MET A   1      55.175  26.142   2.319  1.00 34.88           C  
ATOM      9  N   THR A   2      50.847  29.123  -1.603  1.00 29.86           N  
ATOM     10  CA  THR A   2      50.119  28.586  -2.757  1.00 29.86           C  
ATOM     11  C   THR A   2      50.767  27.259  -3.122  1.00 29.86           C  
ATOM     12  CB  THR A   2      50.207  29.571  -3.941  1.00 29.86           C  
ATOM     13  O   THR A   2      51.981  27.223  -3.305  1.00 29.86           O  
ATOM     14  CG2 THR A   2      49.068  29.390  -4.941  1.00 29.86           C  
ATOM     15  OG1 THR A   2      50.140  30.904  -3.471  1.00 29.86           O  
ATOM     16  N   VAL A   3      49.998  26.173  -3.174  1.00 28.66           N  
ATOM     17  CA  VAL A   3      50.519  24.858  -3.565  1.00 28.66           C  
ATOM     18  C   VAL A   3      50.250  24.678  -5.054  1.00 28.66           C  
ATOM     19  CB  VAL A   3      49.933  23.726  -2.697  1.00 28.66           C  
ATOM     20  O   VAL A   3      49.098  24.598  -5.473  1.00 28.66           O  
ATOM     21  CG1 VAL A   3      50.486  22.357  -3.108  1.00 28.66           C  
ATOM     22  CG2 VAL A   3      50.286  23.949  -1.217  1.00 28.66           C  
ATOM     23  N   GLN A   4      51.325  24.677  -5.844  1.00 34.53           N  
ATOM     24  CA  GLN A   4      51.319  24.175  -7.214  1.00 34.53           C  
ATOM     25  C   GLN A   4      51.150  22.658  -7.161  1.00 34.53           C  
ATOM     26  CB  GLN A   4      52.637  24.532  -7.924  1.00 34.53           C  
ATOM     27  O   GLN A   4      51.870  21.981  -6.428  1.00 34.53           O  
ATOM     28  CG  GLN A   4      52.736  26.019  -8.291  1.00 34.53           C  
ATOM     29  CD  GLN A   4      54.078  26.348  -8.938  1.00 34.53           C  
ATOM     30  NE2 GLN A   4      54.112  26.723 -10.198  1.00 34.53           N  
ATOM     31  OE1 GLN A   4      55.122  26.290  -8.315  1.00 34.53           O  
ATOM     32  N   ILE A   5      50.195  22.138  -7.925  1.00 34.38           N  
ATOM     33  CA  ILE A   5      50.075  20.705  -8.172  1.00 34.38           C  
ATOM     34  C   ILE A   5      51.022  20.410  -9.334  1.00 34.38           C  
ATOM     35  CB  ILE A   5      48.606  20.306  -8.440  1.00 34.38           C  
ATOM     36  O   ILE A   5      50.886  21.007 -10.399  1.00 34.38           O  
ATOM     37  CG1 ILE A   5      47.711  20.753  -7.255  1.00 34.38           C  
ATOM     38  CG2 ILE A   5      48.511  18.786  -8.659  1.00 34.38           C  
ATOM     39  CD1 ILE A   5      46.217  20.462  -7.435  1.00 34.38           C  
ATOM     40  N   ALA A   6      52.028  19.579  -9.076  1.00 31.91           N  
ATOM     41  CA  ALA A   6      52.915  19.056 -10.100  1.00 31.91           C  
ATOM     42  C   ALA A   6      52.161  17.990 -10.904  1.00 31.91           C  
ATOM     43  CB  ALA A   6      54.182  18.506  -9.431  1.00 31.91           C  
ATOM     44  O   ALA A   6      51.593  17.062 -10.325  1.00 31.91           O  
ATOM     45  N   ASP A   7      52.152  18.168 -12.221  1.00 39.91           N  
ATOM     46  CA  ASP A   7      51.775  17.152 -13.193  1.00 39.91           C  
ATOM     47  C   ASP A   7      52.833  16.048 -13.183  1.00 39.91           C  
ATOM     48  CB  ASP A   7      51.718  17.780 -14.599  1.00 39.91           C  
ATOM     49  O   ASP A   7      54.000  16.337 -13.425  1.00 39.91           O  
ATOM     50  CG  ASP A   7      50.563  18.765 -14.789  1.00 39.91           C  
ATOM     51  OD1 ASP A   7      49.430  18.418 -14.385  1.00 39.91           O  
ATOM     52  OD2 ASP A   7      50.814  19.858 -15.348  1.00 39.91           O  
ATOM     53  N   GLU A   8      52.423  14.818 -12.873  1.00 39.19           N  
ATOM     54  CA  GLU A   8      52.927  13.559 -13.445  1.00 39.19           C  
ATOM     55  C   GLU A   8      52.297  12.392 -12.670  1.00 39.19           C  
ATOM     56  CB  GLU A   8      54.471  13.439 -13.451  1.00 39.19           C  
ATOM     57  O   GLU A   8      52.650  12.115 -11.523  1.00 39.19           O  
ATOM     58  CG  GLU A   8      55.042  13.806 -14.840  1.00 39.19           C  
ATOM     59  CD  GLU A   8      56.572  13.980 -14.875  1.00 39.19           C  
ATOM     60  OE1 GLU A   8      57.073  14.468 -15.917  1.00 39.19           O  
ATOM     61  OE2 GLU A   8      57.254  13.596 -13.895  1.00 39.19           O  
ATOM     62  N   VAL A   9      51.339  11.698 -13.293  1.00 35.91           N  
ATOM     63  CA  VAL A   9      50.929  10.362 -12.852  1.00 35.91           C  
ATOM     64  C   VAL A   9      51.054   9.430 -14.047  1.00 35.91           C  
ATOM     65  CB  VAL A   9      49.533  10.300 -12.206  1.00 35.91           C  
ATOM     66  O   VAL A   9      50.417   9.629 -15.075  1.00 35.91           O  
ATOM     67  CG1 VAL A   9      49.310   8.920 -11.565  1.00 35.91           C  
ATOM     68  CG2 VAL A   9      49.362  11.347 -11.096  1.00 35.91           C  
ATOM     69  N   ASP A  10      51.938   8.460 -13.856  1.00 32.12           N  
ATOM     70  CA  ASP A  10      52.324   7.347 -14.714  1.00 32.12           C  
ATOM     71  C   ASP A  10      51.101   6.612 -15.301  1.00 32.12           C  
ATOM     72  CB  ASP A  10      53.184   6.462 -13.785  1.00 32.12           C  
ATOM     73  O   ASP A  10      50.371   5.898 -14.602  1.00 32.12           O  
ATOM     74  CG  ASP A  10      54.077   5.419 -14.455  1.00 32.12           C  
ATOM     75  OD1 ASP A  10      54.188   5.435 -15.698  1.00 32.12           O  
ATOM     76  OD2 ASP A  10      54.698   4.649 -13.685  1.00 32.12           O  
ATOM     77  N   ASP A  11      50.857   6.816 -16.596  1.00 39.97           N  
ATOM     78  CA  ASP A  11      49.928   6.023 -17.393  1.00 39.97           C  
ATOM     79  C   ASP A  11      50.590   4.665 -17.632  1.00 39.97           C  
ATOM     80  CB  ASP A  11      49.642   6.710 -18.752  1.00 39.97           C  
ATOM     81  O   ASP A  11      51.453   4.577 -18.492  1.00 39.97           O  
ATOM     82  CG  ASP A  11      48.509   7.744 -18.751  1.00 39.97           C  
ATOM     83  OD1 ASP A  11      47.550   7.579 -17.959  1.00 39.97           O  
ATOM     84  OD2 ASP A  11      48.532   8.637 -19.629  1.00 39.97           O  
ATOM     85  N   HIS A  12      50.238   3.638 -16.849  1.00 41.94           N  
ATOM     86  CA  HIS A  12      50.172   2.208 -17.222  1.00 41.94           C  
ATOM     87  C   HIS A  12      50.341   1.288 -15.996  1.00 41.94           C  
ATOM     88  CB  HIS A  12      51.188   1.761 -18.309  1.00 41.94           C  
ATOM     89  O   HIS A  12      51.378   0.656 -15.838  1.00 41.94           O  
ATOM     90  CG  HIS A  12      50.911   2.211 -19.727  1.00 41.94           C  
ATOM     91  CD2 HIS A  12      51.831   2.756 -20.584  1.00 41.94           C  
ATOM     92  ND1 HIS A  12      49.688   2.279 -20.359  1.00 41.94           N  
ATOM     93  CE1 HIS A  12      49.876   2.858 -21.558  1.00 41.94           C  
ATOM     94  NE2 HIS A  12      51.170   3.133 -21.756  1.00 41.94           N  
ATOM     95  N   LEU A  13      49.298   1.113 -15.174  1.00 41.31           N  
ATOM     96  CA  LEU A  13      48.938  -0.192 -14.581  1.00 41.31           C  
ATOM     97  C   LEU A  13      47.666  -0.058 -13.731  1.00 41.31           C  
ATOM     98  CB  LEU A  13      50.063  -0.810 -13.689  1.00 41.31           C  
ATOM     99  O   LEU A  13      47.725   0.453 -12.620  1.00 41.31           O  
ATOM    100  CG  LEU A  13      50.354  -2.287 -14.010  1.00 41.31           C  
ATOM    101  CD1 LEU A  13      51.090  -2.491 -15.336  1.00 41.31           C  
ATOM    102  CD2 LEU A  13      51.205  -2.904 -12.899  1.00 41.31           C  
ATOM    103  N   MET A  14      46.532  -0.586 -14.194  1.00 33.72           N  
ATOM    104  CA  MET A  14      45.473  -1.056 -13.291  1.00 33.72           C  
ATOM    105  C   MET A  14      44.903  -2.372 -13.827  1.00 33.72           C  
ATOM    106  CB  MET A  14      44.386  -0.001 -13.022  1.00 33.72           C  
ATOM    107  O   MET A  14      44.632  -2.527 -15.015  1.00 33.72           O  
ATOM    108  CG  MET A  14      44.840   1.132 -12.085  1.00 33.72           C  
ATOM    109  SD  MET A  14      45.348   0.623 -10.409  1.00 33.72           S  
ATOM    110  CE  MET A  14      46.147   2.159  -9.863  1.00 33.72           C  
ATOM    111  N   MET A  15      44.844  -3.355 -12.932  1.00 36.06           N  
ATOM    112  CA  MET A  15      44.751  -4.783 -13.217  1.00 36.06           C  
ATOM    113  C   MET A  15      43.312  -5.271 -13.458  1.00 36.06           C  
ATOM    114  CB  MET A  15      45.368  -5.557 -12.038  1.00 36.06           C  
ATOM    115  O   MET A  15      42.398  -4.890 -12.742  1.00 36.06           O  
ATOM    116  CG  MET A  15      46.813  -5.153 -11.709  1.00 36.06           C  
ATOM    117  SD  MET A  15      47.685  -6.400 -10.723  1.00 36.06           S  
ATOM    118  CE  MET A  15      49.213  -5.501 -10.348  1.00 36.06           C  
ATOM    119  N   LYS A  16      43.154  -6.171 -14.439  1.00 40.09           N  
ATOM    120  CA  LYS A  16      42.391  -7.439 -14.400  1.00 40.09           C  
ATOM    121  C   LYS A  16      41.205  -7.523 -13.403  1.00 40.09           C  
ATOM    122  CB  LYS A  16      43.441  -8.565 -14.192  1.00 40.09           C  
ATOM    123  O   LYS A  16      41.299  -8.308 -12.477  1.00 40.09           O  
ATOM    124  CG  LYS A  16      43.078  -9.914 -14.830  1.00 40.09           C  
ATOM    125  CD  LYS A  16      44.146 -10.964 -14.485  1.00 40.09           C  
ATOM    126  CE  LYS A  16      43.954 -12.235 -15.319  1.00 40.09           C  
ATOM    127  NZ  LYS A  16      44.892 -13.302 -14.892  1.00 40.09           N  
ATOM    128  N   ASP A  17      40.155  -6.710 -13.586  1.00 44.12           N  
ATOM    129  CA  ASP A  17      38.735  -6.938 -13.189  1.00 44.12           C  
ATOM    130  C   ASP A  17      37.884  -5.653 -13.381  1.00 44.12           C  
ATOM    131  CB  ASP A  17      38.559  -7.530 -11.764  1.00 44.12           C  
ATOM    132  O   ASP A  17      37.170  -5.183 -12.497  1.00 44.12           O  
ATOM    133  CG  ASP A  17      38.671  -9.064 -11.707  1.00 44.12           C  
ATOM    134  OD1 ASP A  17      38.461  -9.719 -12.760  1.00 44.12           O  
ATOM    135  OD2 ASP A  17      38.915  -9.586 -10.595  1.00 44.12           O  
ATOM    136  N   GLY A  18      37.956  -5.036 -14.562  1.00 37.53           N  
ATOM    137  CA  GLY A  18      37.209  -3.817 -14.876  1.00 37.53           C  
ATOM    138  C   GLY A  18      37.430  -3.405 -16.325  1.00 37.53           C  
ATOM    139  O   GLY A  18      38.522  -3.595 -16.855  1.00 37.53           O  
ATOM    140  N   LEU A  19      36.376  -2.910 -16.978  1.00 39.59           N  
ATOM    141  CA  LEU A  19      36.366  -2.467 -18.377  1.00 39.59           C  
ATOM    142  C   LEU A  19      37.611  -1.635 -18.722  1.00 39.59           C  
ATOM    143  CB  LEU A  19      35.083  -1.641 -18.606  1.00 39.59           C  
ATOM    144  O   LEU A  19      37.797  -0.532 -18.211  1.00 39.59           O  
ATOM    145  CG  LEU A  19      33.861  -2.509 -18.962  1.00 39.59           C  
ATOM    146  CD1 LEU A  19      32.583  -1.949 -18.339  1.00 39.59           C  
ATOM    147  CD2 LEU A  19      33.675  -2.567 -20.479  1.00 39.59           C  
ATOM    148  N   VAL A  20      38.442  -2.167 -19.619  1.00 49.25           N  
ATOM    149  CA  VAL A  20      39.576  -1.445 -20.200  1.00 49.25           C  
ATOM    150  C   VAL A  20      39.015  -0.514 -21.268  1.00 49.25           C  
ATOM    151  CB  VAL A  20      40.628  -2.418 -20.776  1.00 49.25           C  
ATOM    152  O   VAL A  20      38.733  -0.945 -22.382  1.00 49.25           O  
ATOM    153  CG1 VAL A  20      41.829  -1.663 -21.364  1.00 49.25           C  
ATOM    154  CG2 VAL A  20      41.160  -3.370 -19.695  1.00 49.25           C  
ATOM    155  N   VAL A  21      38.815   0.759 -20.928  1.00 52.66           N  
ATOM    156  CA  VAL A  21      38.521   1.790 -21.930  1.00 52.66           C  
ATOM    157  C   VAL A  21      39.856   2.313 -22.435  1.00 52.66           C  
ATOM    158  CB  VAL A  21      37.612   2.909 -21.392  1.00 52.66           C  
ATOM    159  O   VAL A  21      40.510   3.124 -21.779  1.00 52.66           O  
ATOM    160  CG1 VAL A  21      37.265   3.905 -22.509  1.00 52.66           C  
ATOM    161  CG2 VAL A  21      36.297   2.332 -20.849  1.00 52.66           C  
ATOM    162  N   ASN A  22      40.289   1.802 -23.584  1.00 55.06           N  
ATOM    163  CA  ASN A  22      41.470   2.314 -24.255  1.00 55.06           C  
ATOM    164  C   ASN A  22      41.110   3.659 -24.912  1.00 55.06           C  
ATOM    165  CB  ASN A  22      42.000   1.230 -25.210  1.00 55.06           C  
ATOM    166  O   ASN A  22      40.273   3.717 -25.808  1.00 55.06           O  
ATOM    167  CG  ASN A  22      43.307   1.627 -25.865  1.00 55.06           C  
ATOM    168  ND2 ASN A  22      43.995   0.703 -26.487  1.00 55.06           N  
ATOM    169  OD1 ASN A  22      43.744   2.760 -25.793  1.00 55.06           O  
ATOM    170  N   LYS A  23      41.711   4.756 -24.436  1.00 53.84           N  
ATOM    171  CA  LYS A  23      41.482   6.103 -24.984  1.00 53.84           C  
ATOM    172  C   LYS A  23      42.031   6.277 -26.401  1.00 53.84           C  
ATOM    173  CB  LYS A  23      42.092   7.176 -24.074  1.00 53.84           C  
ATOM    174  O   LYS A  23      41.644   7.241 -27.045  1.00 53.84           O  
ATOM    175  CG  LYS A  23      41.281   7.437 -22.798  1.00 53.84           C  
ATOM    176  CD  LYS A  23      41.966   8.574 -22.030  1.00 53.84           C  
ATOM    177  CE  LYS A  23      41.238   8.919 -20.730  1.00 53.84           C  
ATOM    178  NZ  LYS A  23      42.057   9.865 -19.928  1.00 53.84           N  
ATOM    179  N   ASP A  24      42.869   5.369 -26.889  1.00 60.94           N  
ATOM    180  CA  ASP A  24      43.350   5.355 -28.276  1.00 60.94           C  
ATOM    181  C   ASP A  24      42.517   4.424 -29.168  1.00 60.94           C  
ATOM    182  CB  ASP A  24      44.841   5.000 -28.302  1.00 60.94           C  
ATOM    183  O   ASP A  24      42.859   4.180 -30.328  1.00 60.94           O  
ATOM    184  CG  ASP A  24      45.686   6.022 -27.539  1.00 60.94           C  
ATOM    185  OD1 ASP A  24      45.403   7.235 -27.677  1.00 60.94           O  
ATOM    186  OD2 ASP A  24      46.617   5.576 -26.835  1.00 60.94           O  
ATOM    187  N   ASP A  25      41.412   3.891 -28.639  1.00 70.25           N  
ATOM    188  CA  ASP A  25      40.514   3.044 -29.402  1.00 70.25           C  
ATOM    189  C   ASP A  25      39.702   3.885 -30.388  1.00 70.25           C  
ATOM    190  CB  ASP A  25      39.638   2.195 -28.482  1.00 70.25           C  
ATOM    191  O   ASP A  25      38.794   4.647 -30.039  1.00 70.25           O  
ATOM    192  CG  ASP A  25      39.016   1.020 -29.231  1.00 70.25           C  
ATOM    193  OD1 ASP A  25      38.951   1.102 -30.481  1.00 70.25           O  
ATOM    194  OD2 ASP A  25      38.659   0.048 -28.533  1.00 70.25           O  
ATOM    195  N   LYS A  26      40.060   3.741 -31.661  1.00 70.94           N  
ATOM    196  CA  LYS A  26      39.384   4.394 -32.774  1.00 70.94           C  
ATOM    197  C   LYS A  26      37.904   4.000 -32.842  1.00 70.94           C  
ATOM    198  CB  LYS A  26      40.157   4.040 -34.047  1.00 70.94           C  
ATOM    199  O   LYS A  26      37.084   4.838 -33.205  1.00 70.94           O  
ATOM    200  CG  LYS A  26      39.758   4.944 -35.211  1.00 70.94           C  
ATOM    201  CD  LYS A  26      40.598   4.603 -36.442  1.00 70.94           C  
ATOM    202  CE  LYS A  26      40.153   5.526 -37.571  1.00 70.94           C  
ATOM    203  NZ  LYS A  26      40.695   5.091 -38.871  1.00 70.94           N  
ATOM    204  N   GLU A  27      37.557   2.780 -32.430  1.00 74.56           N  
ATOM    205  CA  GLU A  27      36.173   2.305 -32.372  1.00 74.56           C  
ATOM    206  C   GLU A  27      35.366   3.063 -31.307  1.00 74.56           C  
ATOM    207  CB  GLU A  27      36.186   0.787 -32.110  1.00 74.56           C  
ATOM    208  O   GLU A  27      34.229   3.460 -31.562  1.00 74.56           O  
ATOM    209  CG  GLU A  27      34.810   0.139 -32.317  1.00 74.56           C  
ATOM    210  CD  GLU A  27      34.802  -1.391 -32.126  1.00 74.56           C  
ATOM    211  OE1 GLU A  27      33.679  -1.950 -32.101  1.00 74.56           O  
ATOM    212  OE2 GLU A  27      35.884  -2.016 -32.060  1.00 74.56           O  
ATOM    213  N   TYR A  28      35.970   3.356 -30.146  1.00 73.12           N  
ATOM    214  CA  TYR A  28      35.341   4.171 -29.101  1.00 73.12           C  
ATOM    215  C   TYR A  28      35.073   5.598 -29.586  1.00 73.12           C  
ATOM    216  CB  TYR A  28      36.206   4.187 -27.830  1.00 73.12           C  
ATOM    217  O   TYR A  28      33.963   6.100 -29.411  1.00 73.12           O  
ATOM    218  CG  TYR A  28      35.719   5.150 -26.759  1.00 73.12           C  
ATOM    219  CD1 TYR A  28      36.260   6.449 -26.686  1.00 73.12           C  
ATOM    220  CD2 TYR A  28      34.711   4.758 -25.857  1.00 73.12           C  
ATOM    221  CE1 TYR A  28      35.803   7.354 -25.710  1.00 73.12           C  
ATOM    222  CE2 TYR A  28      34.254   5.658 -24.873  1.00 73.12           C  
ATOM    223  OH  TYR A  28      34.359   7.834 -23.861  1.00 73.12           O  
ATOM    224  CZ  TYR A  28      34.803   6.954 -24.797  1.00 73.12           C  
ATOM    225  N   HIS A  29      36.057   6.251 -30.211  1.00 75.44           N  
ATOM    226  CA  HIS A  29      35.888   7.628 -30.693  1.00 75.44           C  
ATOM    227  C   HIS A  29      34.856   7.721 -31.810  1.00 75.44           C  
ATOM    228  CB  HIS A  29      37.226   8.215 -31.133  1.00 75.44           C  
ATOM    229  O   HIS A  29      33.965   8.560 -31.733  1.00 75.44           O  
ATOM    230  CG  HIS A  29      38.125   8.503 -29.967  1.00 75.44           C  
ATOM    231  CD2 HIS A  29      39.316   7.894 -29.723  1.00 75.44           C  
ATOM    232  ND1 HIS A  29      37.858   9.419 -28.942  1.00 75.44           N  
ATOM    233  CE1 HIS A  29      38.911   9.354 -28.118  1.00 75.44           C  
ATOM    234  NE2 HIS A  29      39.796   8.455 -28.569  1.00 75.44           N  
ATOM    235  N   GLU A  30      34.896   6.815 -32.789  1.00 81.06           N  
ATOM    236  CA  GLU A  30      33.901   6.774 -33.867  1.00 81.06           C  
ATOM    237  C   GLU A  30      32.487   6.494 -33.327  1.00 81.06           C  
ATOM    238  CB  GLU A  30      34.308   5.720 -34.914  1.00 81.06           C  
ATOM    239  O   GLU A  30      31.515   7.134 -33.745  1.00 81.06           O  
ATOM    240  CG  GLU A  30      35.508   6.171 -35.771  1.00 81.06           C  
ATOM    241  CD  GLU A  30      35.989   5.118 -36.792  1.00 81.06           C  
ATOM    242  OE1 GLU A  30      37.003   5.397 -37.485  1.00 81.06           O  
ATOM    243  OE2 GLU A  30      35.345   4.056 -36.936  1.00 81.06           O  
ATOM    244  N   TYR A  31      32.357   5.592 -32.347  1.00 80.25           N  
ATOM    245  CA  TYR A  31      31.086   5.329 -31.674  1.00 80.25           C  
ATOM    246  C   TYR A  31      30.575   6.563 -30.920  1.00 80.25           C  
ATOM    247  CB  TYR A  31      31.233   4.129 -30.729  1.00 80.25           C  
ATOM    248  O   TYR A  31      29.415   6.954 -31.103  1.00 80.25           O  
ATOM    249  CG  TYR A  31      29.974   3.838 -29.934  1.00 80.25           C  
ATOM    250  CD1 TYR A  31      29.869   4.267 -28.597  1.00 80.25           C  
ATOM    251  CD2 TYR A  31      28.899   3.166 -30.546  1.00 80.25           C  
ATOM    252  CE1 TYR A  31      28.692   4.018 -27.866  1.00 80.25           C  
ATOM    253  CE2 TYR A  31      27.718   2.918 -29.821  1.00 80.25           C  
ATOM    254  OH  TYR A  31      26.477   3.100 -27.778  1.00 80.25           O  
ATOM    255  CZ  TYR A  31      27.615   3.342 -28.480  1.00 80.25           C  
ATOM    256  N   MET A  32      31.429   7.197 -30.111  1.00 78.94           N  
ATOM    257  CA  MET A  32      31.080   8.368 -29.306  1.00 78.94           C  
ATOM    258  C   MET A  32      30.762   9.589 -30.170  1.00 78.94           C  
ATOM    259  CB  MET A  32      32.199   8.681 -28.302  1.00 78.94           C  
ATOM    260  O   MET A  32      29.783  10.277 -29.887  1.00 78.94           O  
ATOM    261  CG  MET A  32      32.275   7.636 -27.180  1.00 78.94           C  
ATOM    262  SD  MET A  32      30.802   7.469 -26.126  1.00 78.94           S  
ATOM    263  CE  MET A  32      30.973   8.958 -25.119  1.00 78.94           C  
ATOM    264  N   ASP A  33      31.490   9.819 -31.262  1.00 82.56           N  
ATOM    265  CA  ASP A  33      31.193  10.881 -32.226  1.00 82.56           C  
ATOM    266  C   ASP A  33      29.836  10.650 -32.898  1.00 82.56           C  
ATOM    267  CB  ASP A  33      32.315  10.977 -33.275  1.00 82.56           C  
ATOM    268  O   ASP A  33      29.007  11.564 -32.958  1.00 82.56           O  
ATOM    269  CG  ASP A  33      33.585  11.670 -32.762  1.00 82.56           C  
ATOM    270  OD1 ASP A  33      33.496  12.370 -31.724  1.00 82.56           O  
ATOM    271  OD2 ASP A  33      34.608  11.580 -33.476  1.00 82.56           O  
ATOM    272  N   SER A  34      29.537   9.409 -33.305  1.00 82.50           N  
ATOM    273  CA  SER A  34      28.220   9.062 -33.853  1.00 82.50           C  
ATOM    274  C   SER A  34      27.092   9.280 -32.835  1.00 82.50           C  
ATOM    275  CB  SER A  34      28.207   7.619 -34.380  1.00 82.50           C  
ATOM    276  O   SER A  34      25.996   9.726 -33.190  1.00 82.50           O  
ATOM    277  OG  SER A  34      27.821   6.672 -33.394  1.00 82.50           O  
ATOM    278  N   LEU A  35      27.354   8.988 -31.556  1.00 80.50           N  
ATOM    279  CA  LEU A  35      26.404   9.158 -30.464  1.00 80.50           C  
ATOM    280  C   LEU A  35      26.158  10.644 -30.194  1.00 80.50           C  
ATOM    281  CB  LEU A  35      26.942   8.428 -29.219  1.00 80.50           C  
ATOM    282  O   LEU A  35      25.004  11.064 -30.094  1.00 80.50           O  
ATOM    283  CG  LEU A  35      25.960   8.409 -28.036  1.00 80.50           C  
ATOM    284  CD1 LEU A  35      24.780   7.469 -28.297  1.00 80.50           C  
ATOM    285  CD2 LEU A  35      26.678   7.946 -26.770  1.00 80.50           C  
ATOM    286  N   TYR A  36      27.215  11.455 -30.123  1.00 79.62           N  
ATOM    287  CA  TYR A  36      27.108  12.896 -29.914  1.00 79.62           C  
ATOM    288  C   TYR A  36      26.453  13.609 -31.094  1.00 79.62           C  
ATOM    289  CB  TYR A  36      28.484  13.495 -29.604  1.00 79.62           C  
ATOM    290  O   TYR A  36      25.671  14.538 -30.878  1.00 79.62           O  
ATOM    291  CG  TYR A  36      29.040  13.128 -28.241  1.00 79.62           C  
ATOM    292  CD1 TYR A  36      28.245  13.268 -27.083  1.00 79.62           C  
ATOM    293  CD2 TYR A  36      30.368  12.675 -28.125  1.00 79.62           C  
ATOM    294  CE1 TYR A  36      28.767  12.929 -25.822  1.00 79.62           C  
ATOM    295  CE2 TYR A  36      30.899  12.348 -26.864  1.00 79.62           C  
ATOM    296  OH  TYR A  36      30.597  12.168 -24.487  1.00 79.62           O  
ATOM    297  CZ  TYR A  36      30.095  12.472 -25.711  1.00 79.62           C  
ATOM    298  N   GLN A  37      26.678  13.142 -32.320  1.00 78.69           N  
ATOM    299  CA  GLN A  37      26.001  13.658 -33.504  1.00 78.69           C  
ATOM    300  C   GLN A  37      24.496  13.344 -33.470  1.00 78.69           C  
ATOM    301  CB  GLN A  37      26.728  13.116 -34.740  1.00 78.69           C  
ATOM    302  O   GLN A  37      23.680  14.259 -33.594  1.00 78.69           O  
ATOM    303  CG  GLN A  37      26.303  13.838 -36.023  1.00 78.69           C  
ATOM    304  CD  GLN A  37      27.261  13.594 -37.184  1.00 78.69           C  
ATOM    305  NE2 GLN A  37      26.971  14.142 -38.341  1.00 78.69           N  
ATOM    306  OE1 GLN A  37      28.275  12.926 -37.096  1.00 78.69           O  
ATOM    307  N   LYS A  38      24.112  12.100 -33.146  1.00 78.00           N  
ATOM    308  CA  LYS A  38      22.702  11.711 -32.932  1.00 78.00           C  
ATOM    309  C   LYS A  38      22.043  12.480 -31.785  1.00 78.00           C  
ATOM    310  CB  LYS A  38      22.615  10.204 -32.653  1.00 78.00           C  
ATOM    311  O   LYS A  38      20.880  12.865 -31.890  1.00 78.00           O  
ATOM    312  CG  LYS A  38      22.804   9.358 -33.917  1.00 78.00           C  
ATOM    313  CD  LYS A  38      22.905   7.877 -33.533  1.00 78.00           C  
ATOM    314  CE  LYS A  38      23.167   7.029 -34.780  1.00 78.00           C  
ATOM    315  NZ  LYS A  38      23.526   5.636 -34.416  1.00 78.00           N  
ATOM    316  N   LEU A  39      22.761  12.727 -30.687  1.00 71.62           N  
ATOM    317  CA  LEU A  39      22.279  13.546 -29.567  1.00 71.62           C  
ATOM    318  C   LEU A  39      22.110  15.017 -29.969  1.00 71.62           C  
ATOM    319  CB  LEU A  39      23.252  13.427 -28.379  1.00 71.62           C  
ATOM    320  O   LEU A  39      21.148  15.660 -29.549  1.00 71.62           O  
ATOM    321  CG  LEU A  39      23.129  12.119 -27.578  1.00 71.62           C  
ATOM    322  CD1 LEU A  39      24.335  11.969 -26.649  1.00 71.62           C  
ATOM    323  CD2 LEU A  39      21.864  12.111 -26.714  1.00 71.62           C  
ATOM    324  N   GLY A  40      23.016  15.549 -30.793  1.00 65.88           N  
ATOM    325  CA  GLY A  40      22.919  16.888 -31.374  1.00 65.88           C  
ATOM    326  C   GLY A  40      21.689  17.049 -32.270  1.00 65.88           C  
ATOM    327  O   GLY A  40      21.012  18.075 -32.199  1.00 65.88           O  
ATOM    328  N   GLU A  41      21.345  16.015 -33.035  1.00 64.00           N  
ATOM    329  CA  GLU A  41      20.147  15.963 -33.881  1.00 64.00           C  
ATOM    330  C   GLU A  41      18.854  15.795 -33.055  1.00 64.00           C  
ATOM    331  CB  GLU A  41      20.326  14.840 -34.917  1.00 64.00           C  
ATOM    332  O   GLU A  41      17.850  16.457 -33.333  1.00 64.00           O  
ATOM    333  CG  GLU A  41      21.408  15.194 -35.957  1.00 64.00           C  
ATOM    334  CD  GLU A  41      21.778  14.034 -36.896  1.00 64.00           C  
ATOM    335  OE1 GLU A  41      22.652  14.269 -37.763  1.00 64.00           O  
ATOM    336  OE2 GLU A  41      21.186  12.938 -36.759  1.00 64.00           O  
ATOM    337  N   ASN A  42      18.894  15.011 -31.968  1.00 55.62           N  
ATOM    338  CA  ASN A  42      17.773  14.806 -31.035  1.00 55.62           C  
ATOM    339  C   ASN A  42      17.535  15.957 -30.039  1.00 55.62           C  
ATOM    340  CB  ASN A  42      17.937  13.454 -30.305  1.00 55.62           C  
ATOM    341  O   ASN A  42      16.568  15.921 -29.277  1.00 55.62           O  
ATOM    342  CG  ASN A  42      17.155  12.321 -30.945  1.00 55.62           C  
ATOM    343  ND2 ASN A  42      17.575  11.096 -30.738  1.00 55.62           N  
ATOM    344  OD1 ASN A  42      16.138  12.498 -31.591  1.00 55.62           O  
ATOM    345  N   LYS A  43      18.341  17.030 -30.050  1.00 54.12           N  
ATOM    346  CA  LYS A  43      18.085  18.233 -29.228  1.00 54.12           C  
ATOM    347  C   LYS A  43      16.807  18.991 -29.615  1.00 54.12           C  
ATOM    348  CB  LYS A  43      19.312  19.161 -29.218  1.00 54.12           C  
ATOM    349  O   LYS A  43      16.401  19.908 -28.900  1.00 54.12           O  
ATOM    350  CG  LYS A  43      20.292  18.783 -28.099  1.00 54.12           C  
ATOM    351  CD  LYS A  43      21.516  19.705 -28.111  1.00 54.12           C  
ATOM    352  CE  LYS A  43      22.462  19.322 -26.966  1.00 54.12           C  
ATOM    353  NZ  LYS A  43      23.704  20.137 -26.979  1.00 54.12           N  
ATOM    354  N   LYS A  44      16.123  18.618 -30.703  1.00 56.12           N  
ATOM    355  CA  LYS A  44      14.763  19.097 -30.982  1.00 56.12           C  
ATOM    356  C   LYS A  44      13.726  18.257 -30.222  1.00 56.12           C  
ATOM    357  CB  LYS A  44      14.504  19.159 -32.497  1.00 56.12           C  
ATOM    358  O   LYS A  44      13.293  17.220 -30.703  1.00 56.12           O  
ATOM    359  CG  LYS A  44      15.117  20.429 -33.110  1.00 56.12           C  
ATOM    360  CD  LYS A  44      14.813  20.523 -34.611  1.00 56.12           C  
ATOM    361  CE  LYS A  44      15.395  21.818 -35.192  1.00 56.12           C  
ATOM    362  NZ  LYS A  44      15.233  21.874 -36.668  1.00 56.12           N  
ATOM    363  N   ARG A  45      13.249  18.845 -29.114  1.00 55.31           N  
ATOM    364  CA  ARG A  45      12.069  18.499 -28.284  1.00 55.31           C  
ATOM    365  C   ARG A  45      12.300  17.556 -27.098  1.00 55.31           C  
ATOM    366  CB  ARG A  45      10.842  18.056 -29.110  1.00 55.31           C  
ATOM    367  O   ARG A  45      11.700  16.496 -27.005  1.00 55.31           O  
ATOM    368  CG  ARG A  45      10.322  19.095 -30.104  1.00 55.31           C  
ATOM    369  CD  ARG A  45       9.084  18.518 -30.796  1.00 55.31           C  
ATOM    370  NE  ARG A  45       8.482  19.478 -31.739  1.00 55.31           N  
ATOM    371  NH1 ARG A  45       6.773  18.121 -32.451  1.00 55.31           N  
ATOM    372  NH2 ARG A  45       6.963  20.182 -33.283  1.00 55.31           N  
ATOM    373  CZ  ARG A  45       7.414  19.256 -32.484  1.00 55.31           C  
ATOM    374  N   ILE A  46      12.983  18.068 -26.079  1.00 52.47           N  
ATOM    375  CA  ILE A  46      12.441  17.965 -24.716  1.00 52.47           C  
ATOM    376  C   ILE A  46      12.320  19.396 -24.203  1.00 52.47           C  
ATOM    377  CB  ILE A  46      13.257  17.033 -23.791  1.00 52.47           C  
ATOM    378  O   ILE A  46      13.234  19.945 -23.593  1.00 52.47           O  
ATOM    379  CG1 ILE A  46      13.423  15.631 -24.423  1.00 52.47           C  
ATOM    380  CG2 ILE A  46      12.542  16.923 -22.426  1.00 52.47           C  
ATOM    381  CD1 ILE A  46      14.258  14.652 -23.589  1.00 52.47           C  
ATOM    382  N   THR A  47      11.212  20.057 -24.531  1.00 50.25           N  
ATOM    383  CA  THR A  47      10.851  21.290 -23.836  1.00 50.25           C  
ATOM    384  C   THR A  47      10.364  20.874 -22.457  1.00 50.25           C  
ATOM    385  CB  THR A  47       9.779  22.095 -24.588  1.00 50.25           C  
ATOM    386  O   THR A  47       9.275  20.315 -22.334  1.00 50.25           O  
ATOM    387  CG2 THR A  47      10.330  22.668 -25.895  1.00 50.25           C  
ATOM    388  OG1 THR A  47       8.691  21.268 -24.928  1.00 50.25           O  
ATOM    389  N   CYS A  48      11.174  21.110 -21.426  1.00 44.91           N  
ATOM    390  CA  CYS A  48      10.649  21.168 -20.067  1.00 44.91           C  
ATOM    391  C   CYS A  48       9.494  22.186 -20.082  1.00 44.91           C  
ATOM    392  CB  CYS A  48      11.782  21.591 -19.124  1.00 44.91           C  
ATOM    393  O   CYS A  48       9.719  23.298 -20.574  1.00 44.91           O  
ATOM    394  SG  CYS A  48      11.203  21.602 -17.405  1.00 44.91           S  
ATOM    395  N   PRO A  49       8.271  21.827 -19.650  1.00 53.69           N  
ATOM    396  CA  PRO A  49       7.168  22.776 -19.592  1.00 53.69           C  
ATOM    397  C   PRO A  49       7.622  24.022 -18.827  1.00 53.69           C  
ATOM    398  CB  PRO A  49       6.013  22.042 -18.898  1.00 53.69           C  
ATOM    399  O   PRO A  49       8.065  23.938 -17.683  1.00 53.69           O  
ATOM    400  CG  PRO A  49       6.324  20.567 -19.151  1.00 53.69           C  
ATOM    401  CD  PRO A  49       7.850  20.521 -19.175  1.00 53.69           C  
ATOM    402  N   THR A  50       7.572  25.182 -19.479  1.00 54.47           N  
ATOM    403  CA  THR A  50       7.934  26.468 -18.864  1.00 54.47           C  
ATOM    404  C   THR A  50       6.936  26.889 -17.789  1.00 54.47           C  
ATOM    405  CB  THR A  50       8.072  27.565 -19.933  1.00 54.47           C  
ATOM    406  O   THR A  50       7.271  27.685 -16.915  1.00 54.47           O  
ATOM    407  CG2 THR A  50       9.474  27.550 -20.540  1.00 54.47           C  
ATOM    408  OG1 THR A  50       7.164  27.361 -20.999  1.00 54.47           O  
ATOM    409  N   GLU A  51       5.739  26.306 -17.795  1.00 54.53           N  
ATOM    410  CA  GLU A  51       4.775  26.406 -16.705  1.00 54.53           C  
ATOM    411  C   GLU A  51       5.143  25.409 -15.601  1.00 54.53           C  
ATOM    412  CB  GLU A  51       3.350  26.212 -17.236  1.00 54.53           C  
ATOM    413  O   GLU A  51       4.610  24.304 -15.501  1.00 54.53           O  
ATOM    414  CG  GLU A  51       2.944  27.386 -18.142  1.00 54.53           C  
ATOM    415  CD  GLU A  51       1.499  27.295 -18.650  1.00 54.53           C  
ATOM    416  OE1 GLU A  51       1.151  28.155 -19.489  1.00 54.53           O  
ATOM    417  OE2 GLU A  51       0.768  26.377 -18.216  1.00 54.53           O  
ATOM    418  N   ARG A  52       6.093  25.797 -14.746  1.00 51.69           N  
ATOM    419  CA  ARG A  52       6.230  25.150 -13.440  1.00 51.69           C  
ATOM    420  C   ARG A  52       4.984  25.493 -12.630  1.00 51.69           C  
ATOM    421  CB  ARG A  52       7.504  25.607 -12.713  1.00 51.69           C  
ATOM    422  O   ARG A  52       4.868  26.612 -12.135  1.00 51.69           O  
ATOM    423  CG  ARG A  52       8.772  24.982 -13.305  1.00 51.69           C  
ATOM    424  CD  ARG A  52       9.995  25.447 -12.505  1.00 51.69           C  
ATOM    425  NE  ARG A  52      11.241  24.851 -13.022  1.00 51.69           N  
ATOM    426  NH1 ARG A  52      12.694  25.969 -11.639  1.00 51.69           N  
ATOM    427  NH2 ARG A  52      13.489  24.505 -13.123  1.00 51.69           N  
ATOM    428  CZ  ARG A  52      12.464  25.111 -12.594  1.00 51.69           C  
ATOM    429  N   SER A  53       4.080  24.532 -12.452  1.00 52.88           N  
ATOM    430  CA  SER A  53       3.185  24.575 -11.298  1.00 52.88           C  
ATOM    431  C   SER A  53       4.072  24.622 -10.054  1.00 52.88           C  
ATOM    432  CB  SER A  53       2.255  23.358 -11.249  1.00 52.88           C  
ATOM    433  O   SER A  53       4.748  23.650  -9.729  1.00 52.88           O  
ATOM    434  OG  SER A  53       1.598  23.325  -9.993  1.00 52.88           O  
ATOM    435  N   LEU A  54       4.105  25.771  -9.379  1.00 60.78           N  
ATOM    436  CA  LEU A  54       4.763  25.929  -8.078  1.00 60.78           C  
ATOM    437  C   LEU A  54       4.001  25.195  -6.959  1.00 60.78           C  
ATOM    438  CB  LEU A  54       4.899  27.431  -7.763  1.00 60.78           C  
ATOM    439  O   LEU A  54       4.450  25.191  -5.817  1.00 60.78           O  
ATOM    440  CG  LEU A  54       5.931  28.177  -8.629  1.00 60.78           C  
ATOM    441  CD1 LEU A  54       5.747  29.685  -8.459  1.00 60.78           C  
ATOM    442  CD2 LEU A  54       7.369  27.827  -8.232  1.00 60.78           C  
ATOM    443  N   SER A  55       2.849  24.594  -7.276  1.00 73.75           N  
ATOM    444  CA  SER A  55       2.061  23.803  -6.339  1.00 73.75           C  
ATOM    445  C   SER A  55       2.441  22.327  -6.431  1.00 73.75           C  
ATOM    446  CB  SER A  55       0.559  24.062  -6.513  1.00 73.75           C  
ATOM    447  O   SER A  55       2.424  21.727  -7.510  1.00 73.75           O  
ATOM    448  OG  SER A  55       0.013  23.572  -7.722  1.00 73.75           O  
ATOM    449  N   VAL A  56       2.808  21.758  -5.284  1.00 79.81           N  
ATOM    450  CA  VAL A  56       2.952  20.313  -5.106  1.00 79.81           C  
ATOM    451  C   VAL A  56       1.548  19.726  -5.024  1.00 79.81           C  
ATOM    452  CB  VAL A  56       3.782  19.982  -3.849  1.00 79.81           C  
ATOM    453  O   VAL A  56       0.714  20.208  -4.259  1.00 79.81           O  
ATOM    454  CG1 VAL A  56       3.920  18.471  -3.632  1.00 79.81           C  
ATOM    455  CG2 VAL A  56       5.198  20.566  -3.968  1.00 79.81           C  
ATOM    456  N   ALA A  57       1.281  18.708  -5.837  1.00 88.31           N  
ATOM    457  CA  ALA A  57       0.009  18.006  -5.811  1.00 88.31           C  
ATOM    458  C   ALA A  57      -0.183  17.302  -4.458  1.00 88.31           C  
ATOM    459  CB  ALA A  57      -0.017  17.023  -6.984  1.00 88.31           C  
ATOM    460  O   ALA A  57       0.741  16.667  -3.951  1.00 88.31           O  
ATOM    461  N   HIS A  58      -1.389  17.388  -3.891  1.00 94.81           N  
ATOM    462  CA  HIS A  58      -1.735  16.631  -2.689  1.00 94.81           C  
ATOM    463  C   HIS A  58      -1.593  15.123  -2.973  1.00 94.81           C  
ATOM    464  CB  HIS A  58      -3.168  16.975  -2.267  1.00 94.81           C  
ATOM    465  O   HIS A  58      -2.193  14.664  -3.948  1.00 94.81           O  
ATOM    466  CG  HIS A  58      -3.534  16.358  -0.945  1.00 94.81           C  
ATOM    467  CD2 HIS A  58      -3.540  16.997   0.264  1.00 94.81           C  
ATOM    468  ND1 HIS A  58      -3.876  15.042  -0.708  1.00 94.81           N  
ATOM    469  CE1 HIS A  58      -4.094  14.899   0.609  1.00 94.81           C  
ATOM    470  NE2 HIS A  58      -3.876  16.057   1.230  1.00 94.81           N  
ATOM    471  N   PRO A  59      -0.874  14.326  -2.159  1.00 96.31           N  
ATOM    472  CA  PRO A  59      -0.594  12.925  -2.488  1.00 96.31           C  
ATOM    473  C   PRO A  59      -1.839  12.060  -2.709  1.00 96.31           C  
ATOM    474  CB  PRO A  59       0.258  12.404  -1.333  1.00 96.31           C  
ATOM    475  O   PRO A  59      -1.826  11.189  -3.568  1.00 96.31           O  
ATOM    476  CG  PRO A  59       1.005  13.648  -0.880  1.00 96.31           C  
ATOM    477  CD  PRO A  59      -0.058  14.736  -1.021  1.00 96.31           C  
ATOM    478  N   TRP A  60      -2.926  12.326  -1.980  1.00 96.69           N  
ATOM    479  CA  TRP A  60      -4.197  11.612  -2.159  1.00 96.69           C  
ATOM    480  C   TRP A  60      -5.057  12.124  -3.323  1.00 96.69           C  
ATOM    481  CB  TRP A  60      -4.967  11.648  -0.841  1.00 96.69           C  
ATOM    482  O   TRP A  60      -5.553  11.320  -4.107  1.00 96.69           O  
ATOM    483  CG  TRP A  60      -6.237  10.872  -0.767  1.00 96.69           C  
ATOM    484  CD1 TRP A  60      -6.601   9.836  -1.558  1.00 96.69           C  
ATOM    485  CD2 TRP A  60      -7.306  11.018   0.215  1.00 96.69           C  
ATOM    486  CE2 TRP A  60      -8.278  10.008  -0.033  1.00 96.69           C  
ATOM    487  CE3 TRP A  60      -7.558  11.893   1.293  1.00 96.69           C  
ATOM    488  NE1 TRP A  60      -7.818   9.344  -1.140  1.00 96.69           N  
ATOM    489  CH2 TRP A  60      -9.632  10.712   1.833  1.00 96.69           C  
ATOM    490  CZ2 TRP A  60      -9.406   9.826   0.769  1.00 96.69           C  
ATOM    491  CZ3 TRP A  60      -8.726  11.763   2.068  1.00 96.69           C  
ATOM    492  N   HIS A  61      -5.224  13.446  -3.443  1.00 95.38           N  
ATOM    493  CA  HIS A  61      -6.214  14.051  -4.339  1.00 95.38           C  
ATOM    494  C   HIS A  61      -5.645  14.578  -5.659  1.00 95.38           C  
ATOM    495  CB  HIS A  61      -6.928  15.193  -3.597  1.00 95.38           C  
ATOM    496  O   HIS A  61      -6.391  14.797  -6.606  1.00 95.38           O  
ATOM    497  CG  HIS A  61      -7.594  14.792  -2.305  1.00 95.38           C  
ATOM    498  CD2 HIS A  61      -7.429  15.368  -1.075  1.00 95.38           C  
ATOM    499  ND1 HIS A  61      -8.539  13.808  -2.157  1.00 95.38           N  
ATOM    500  CE1 HIS A  61      -8.941  13.784  -0.880  1.00 95.38           C  
ATOM    501  NE2 HIS A  61      -8.285  14.722  -0.180  1.00 95.38           N  
ATOM    502  N   GLY A  62      -4.341  14.852  -5.712  1.00 92.69           N  
ATOM    503  CA  GLY A  62      -3.674  15.444  -6.872  1.00 92.69           C  
ATOM    504  C   GLY A  62      -2.801  14.463  -7.656  1.00 92.69           C  
ATOM    505  O   GLY A  62      -2.271  14.828  -8.704  1.00 92.69           O  
ATOM    506  N   VAL A  63      -2.628  13.236  -7.161  1.00 94.44           N  
ATOM    507  CA  VAL A  63      -1.916  12.166  -7.865  1.00 94.44           C  
ATOM    508  C   VAL A  63      -2.940  11.266  -8.537  1.00 94.44           C  
ATOM    509  CB  VAL A  63      -1.036  11.351  -6.903  1.00 94.44           C  
ATOM    510  O   VAL A  63      -3.795  10.707  -7.869  1.00 94.44           O  
ATOM    511  CG1 VAL A  63      -0.328  10.197  -7.625  1.00 94.44           C  
ATOM    512  CG2 VAL A  63       0.043  12.234  -6.259  1.00 94.44           C  
ATOM    513  N   SER A  64      -2.811  11.063  -9.847  1.00 95.19           N  
ATOM    514  CA  SER A  64      -3.682  10.122 -10.552  1.00 95.19           C  
ATOM    515  C   SER A  64      -3.354   8.667 -10.202  1.00 95.19           C  
ATOM    516  CB  SER A  64      -3.615  10.342 -12.062  1.00 95.19           C  
ATOM    517  O   SER A  64      -2.181   8.256 -10.193  1.00 95.19           O  
ATOM    518  OG  SER A  64      -4.424   9.395 -12.734  1.00 95.19           O  
ATOM    519  N   ILE A  65      -4.398   7.851 -10.047  1.00 96.94           N  
ATOM    520  CA  ILE A  65      -4.302   6.394  -9.901  1.00 96.94           C  
ATOM    521  C   ILE A  65      -3.600   5.723 -11.095  1.00 96.94           C  
ATOM    522  CB  ILE A  65      -5.714   5.828  -9.660  1.00 96.94           C  
ATOM    523  O   ILE A  65      -2.975   4.674 -10.950  1.00 96.94           O  
ATOM    524  CG1 ILE A  65      -5.611   4.456  -8.977  1.00 96.94           C  
ATOM    525  CG2 ILE A  65      -6.553   5.778 -10.953  1.00 96.94           C  
ATOM    526  CD1 ILE A  65      -6.937   4.045  -8.332  1.00 96.94           C  
ATOM    527  N   GLY A  66      -3.601   6.374 -12.263  1.00 95.75           N  
ATOM    528  CA  GLY A  66      -2.889   5.960 -13.469  1.00 95.75           C  
ATOM    529  C   GLY A  66      -3.790   5.363 -14.562  1.00 95.75           C  
ATOM    530  O   GLY A  66      -4.851   4.820 -14.280  1.00 95.75           O  
ATOM    531  N   PRO A  67      -3.356   5.422 -15.835  1.00 94.19           N  
ATOM    532  CA  PRO A  67      -4.199   5.084 -16.990  1.00 94.19           C  
ATOM    533  C   PRO A  67      -4.433   3.580 -17.196  1.00 94.19           C  
ATOM    534  CB  PRO A  67      -3.454   5.678 -18.190  1.00 94.19           C  
ATOM    535  O   PRO A  67      -5.296   3.197 -17.975  1.00 94.19           O  
ATOM    536  CG  PRO A  67      -1.988   5.598 -17.767  1.00 94.19           C  
ATOM    537  CD  PRO A  67      -2.060   5.916 -16.276  1.00 94.19           C  
ATOM    538  N   SER A  68      -3.644   2.729 -16.539  1.00 96.12           N  
ATOM    539  CA  SER A  68      -3.704   1.262 -16.660  1.00 96.12           C  
ATOM    540  C   SER A  68      -4.448   0.605 -15.497  1.00 96.12           C  
ATOM    541  CB  SER A  68      -2.290   0.702 -16.797  1.00 96.12           C  
ATOM    542  O   SER A  68      -4.351  -0.599 -15.277  1.00 96.12           O  
ATOM    543  OG  SER A  68      -1.663   1.261 -17.935  1.00 96.12           O  
ATOM    544  N   TYR A  69      -5.162   1.416 -14.732  1.00 94.56           N  
ATOM    545  CA  TYR A  69      -6.026   1.000 -13.653  1.00 94.56           C  
ATOM    546  C   TYR A  69      -7.179   0.089 -14.141  1.00 94.56           C  
ATOM    547  CB  TYR A  69      -6.573   2.307 -13.098  1.00 94.56           C  
ATOM    548  O   TYR A  69      -7.746   0.386 -15.194  1.00 94.56           O  
ATOM    549  CG  TYR A  69      -7.600   2.044 -12.062  1.00 94.56           C  
ATOM    550  CD1 TYR A  69      -8.971   2.043 -12.375  1.00 94.56           C  
ATOM    551  CD2 TYR A  69      -7.140   1.736 -10.791  1.00 94.56           C  
ATOM    552  CE1 TYR A  69      -9.899   1.756 -11.367  1.00 94.56           C  
ATOM    553  CE2 TYR A  69      -8.051   1.411  -9.812  1.00 94.56           C  
ATOM    554  OH  TYR A  69     -10.240   1.284  -9.062  1.00 94.56           O  
ATOM    555  CZ  TYR A  69      -9.418   1.437 -10.088  1.00 94.56           C  
ATOM    556  N   PRO A  70      -7.574  -0.978 -13.407  1.00 96.62           N  
ATOM    557  CA  PRO A  70      -7.047  -1.446 -12.116  1.00 96.62           C  
ATOM    558  C   PRO A  70      -5.880  -2.444 -12.231  1.00 96.62           C  
ATOM    559  CB  PRO A  70      -8.262  -2.069 -11.418  1.00 96.62           C  
ATOM    560  O   PRO A  70      -5.423  -2.977 -11.221  1.00 96.62           O  
ATOM    561  CG  PRO A  70      -9.017  -2.709 -12.580  1.00 96.62           C  
ATOM    562  CD  PRO A  70      -8.797  -1.713 -13.720  1.00 96.62           C  
ATOM    563  N   ASP A  71      -5.390  -2.733 -13.440  1.00 97.69           N  
ATOM    564  CA  ASP A  71      -4.319  -3.716 -13.653  1.00 97.69           C  
ATOM    565  C   ASP A  71      -2.957  -3.234 -13.145  1.00 97.69           C  
ATOM    566  CB  ASP A  71      -4.219  -4.069 -15.143  1.00 97.69           C  
ATOM    567  O   ASP A  71      -2.179  -4.022 -12.604  1.00 97.69           O  
ATOM    568  CG  ASP A  71      -5.447  -4.824 -15.645  1.00 97.69           C  
ATOM    569  OD1 ASP A  71      -5.814  -5.822 -14.976  1.00 97.69           O  
ATOM    570  OD2 ASP A  71      -5.976  -4.452 -16.707  1.00 97.69           O  
ATOM    571  N   VAL A  72      -2.672  -1.944 -13.308  1.00 98.31           N  
ATOM    572  CA  VAL A  72      -1.495  -1.268 -12.759  1.00 98.31           C  
ATOM    573  C   VAL A  72      -1.929   0.065 -12.173  1.00 98.31           C  
ATOM    574  CB  VAL A  72      -0.402  -1.060 -13.823  1.00 98.31           C  
ATOM    575  O   VAL A  72      -2.537   0.883 -12.864  1.00 98.31           O  
ATOM    576  CG1 VAL A  72       0.794  -0.258 -13.287  1.00 98.31           C  
ATOM    577  CG2 VAL A  72       0.131  -2.396 -14.354  1.00 98.31           C  
ATOM    578  N   VAL A  73      -1.560   0.302 -10.918  1.00 98.56           N  
ATOM    579  CA  VAL A  73      -1.946   1.498 -10.165  1.00 98.56           C  
ATOM    580  C   VAL A  73      -0.718   2.260  -9.672  1.00 98.56           C  
ATOM    581  CB  VAL A  73      -2.941   1.161  -9.034  1.00 98.56           C  
ATOM    582  O   VAL A  73       0.366   1.694  -9.499  1.00 98.56           O  
ATOM    583  CG1 VAL A  73      -4.112   0.329  -9.575  1.00 98.56           C  
ATOM    584  CG2 VAL A  73      -2.314   0.377  -7.878  1.00 98.56           C  
ATOM    585  N   SER A  74      -0.870   3.569  -9.494  1.00 98.50           N  
ATOM    586  CA  SER A  74       0.055   4.391  -8.716  1.00 98.50           C  
ATOM    587  C   SER A  74      -0.116   4.082  -7.230  1.00 98.50           C  
ATOM    588  CB  SER A  74      -0.228   5.884  -8.913  1.00 98.50           C  
ATOM    589  O   SER A  74      -1.234   3.874  -6.775  1.00 98.50           O  
ATOM    590  OG  SER A  74      -0.180   6.303 -10.269  1.00 98.50           O  
ATOM    591  N   VAL A  75       0.974   4.106  -6.471  1.00 98.56           N  
ATOM    592  CA  VAL A  75       0.974   4.019  -5.006  1.00 98.56           C  
ATOM    593  C   VAL A  75       1.884   5.098  -4.453  1.00 98.56           C  
ATOM    594  CB  VAL A  75       1.437   2.633  -4.528  1.00 98.56           C  
ATOM    595  O   VAL A  75       2.978   5.303  -4.985  1.00 98.56           O  
ATOM    596  CG1 VAL A  75       1.605   2.551  -3.008  1.00 98.56           C  
ATOM    597  CG2 VAL A  75       0.410   1.591  -4.959  1.00 98.56           C  
ATOM    598  N   VAL A  76       1.441   5.762  -3.389  1.00 98.50           N  
ATOM    599  CA  VAL A  76       2.274   6.656  -2.580  1.00 98.50           C  
ATOM    600  C   VAL A  76       2.791   5.853  -1.393  1.00 98.50           C  
ATOM    601  CB  VAL A  76       1.467   7.869  -2.086  1.00 98.50           C  
ATOM    602  O   VAL A  76       1.996   5.358  -0.602  1.00 98.50           O  
ATOM    603  CG1 VAL A  76       2.351   8.804  -1.247  1.00 98.50           C  
ATOM    604  CG2 VAL A  76       0.884   8.697  -3.240  1.00 98.50           C  
ATOM    605  N   ILE A  77       4.110   5.713  -1.263  1.00 98.62           N  
ATOM    606  CA  ILE A  77       4.720   4.989  -0.140  1.00 98.62           C  
ATOM    607  C   ILE A  77       4.706   5.860   1.116  1.00 98.62           C  
ATOM    608  CB  ILE A  77       6.142   4.504  -0.502  1.00 98.62           C  
ATOM    609  O   ILE A  77       5.193   6.987   1.101  1.00 98.62           O  
ATOM    610  CG1 ILE A  77       6.139   3.586  -1.747  1.00 98.62           C  
ATOM    611  CG2 ILE A  77       6.817   3.787   0.683  1.00 98.62           C  
ATOM    612  CD1 ILE A  77       5.241   2.343  -1.646  1.00 98.62           C  
ATOM    613  N   GLU A  78       4.203   5.323   2.220  1.00 98.50           N  
ATOM    614  CA  GLU A  78       4.206   5.983   3.526  1.00 98.50           C  
ATOM    615  C   GLU A  78       5.305   5.425   4.419  1.00 98.50           C  
ATOM    616  CB  GLU A  78       2.860   5.786   4.219  1.00 98.50           C  
ATOM    617  O   GLU A  78       6.047   6.191   5.034  1.00 98.50           O  
ATOM    618  CG  GLU A  78       1.722   6.461   3.458  1.00 98.50           C  
ATOM    619  CD  GLU A  78       0.415   6.193   4.189  1.00 98.50           C  
ATOM    620  OE1 GLU A  78      -0.196   7.184   4.644  1.00 98.50           O  
ATOM    621  OE2 GLU A  78       0.074   4.998   4.278  1.00 98.50           O  
ATOM    622  N   ILE A  79       5.427   4.097   4.467  1.00 98.69           N  
ATOM    623  CA  ILE A  79       6.323   3.382   5.372  1.00 98.69           C  
ATOM    624  C   ILE A  79       7.266   2.513   4.531  1.00 98.69           C  
ATOM    625  CB  ILE A  79       5.550   2.551   6.412  1.00 98.69           C  
ATOM    626  O   ILE A  79       6.823   1.566   3.871  1.00 98.69           O  
ATOM    627  CG1 ILE A  79       4.479   3.379   7.153  1.00 98.69           C  
ATOM    628  CG2 ILE A  79       6.538   1.915   7.402  1.00 98.69           C  
ATOM    629  CD1 ILE A  79       3.501   2.526   7.958  1.00 98.69           C  
ATOM    630  N   PRO A  80       8.577   2.795   4.556  1.00 98.50           N  
ATOM    631  CA  PRO A  80       9.563   1.969   3.878  1.00 98.50           C  
ATOM    632  C   PRO A  80       9.619   0.564   4.486  1.00 98.50           C  
ATOM    633  CB  PRO A  80      10.895   2.711   4.033  1.00 98.50           C  
ATOM    634  O   PRO A  80       9.459   0.391   5.701  1.00 98.50           O  
ATOM    635  CG  PRO A  80      10.488   4.149   4.333  1.00 98.50           C  
ATOM    636  CD  PRO A  80       9.202   3.974   5.123  1.00 98.50           C  
ATOM    637  N   ALA A  81       9.924  -0.440   3.665  1.00 97.94           N  
ATOM    638  CA  ALA A  81      10.188  -1.792   4.146  1.00 97.94           C  
ATOM    639  C   ALA A  81      11.273  -1.776   5.236  1.00 97.94           C  
ATOM    640  CB  ALA A  81      10.612  -2.684   2.972  1.00 97.94           C  
ATOM    641  O   ALA A  81      12.233  -1.002   5.154  1.00 97.94           O  
ATOM    642  N   LEU A  82      11.133  -2.660   6.229  1.00 97.19           N  
ATOM    643  CA  LEU A  82      12.006  -2.795   7.403  1.00 97.19           C  
ATOM    644  C   LEU A  82      11.932  -1.629   8.409  1.00 97.19           C  
ATOM    645  CB  LEU A  82      13.455  -3.129   6.982  1.00 97.19           C  
ATOM    646  O   LEU A  82      12.676  -1.617   9.391  1.00 97.19           O  
ATOM    647  CG  LEU A  82      13.605  -4.227   5.911  1.00 97.19           C  
ATOM    648  CD1 LEU A  82      15.078  -4.378   5.535  1.00 97.19           C  
ATOM    649  CD2 LEU A  82      13.087  -5.580   6.399  1.00 97.19           C  
ATOM    650  N   SER A  83      11.018  -0.673   8.219  1.00 97.75           N  
ATOM    651  CA  SER A  83      10.777   0.402   9.184  1.00 97.75           C  
ATOM    652  C   SER A  83       9.983  -0.076  10.408  1.00 97.75           C  
ATOM    653  CB  SER A  83      10.060   1.572   8.508  1.00 97.75           C  
ATOM    654  O   SER A  83       9.162  -0.995  10.338  1.00 97.75           O  
ATOM    655  OG  SER A  83       9.915   2.657   9.411  1.00 97.75           O  
ATOM    656  N   ARG A  84      10.207   0.604  11.540  1.00 97.56           N  
ATOM    657  CA  ARG A  84       9.386   0.541  12.767  1.00 97.56           C  
ATOM    658  C   ARG A  84       8.599   1.823  13.026  1.00 97.56           C  
ATOM    659  CB  ARG A  84      10.272   0.244  13.982  1.00 97.56           C  
ATOM    660  O   ARG A  84       7.866   1.903  14.009  1.00 97.56           O  
ATOM    661  CG  ARG A  84      10.852  -1.167  13.914  1.00 97.56           C  
ATOM    662  CD  ARG A  84      11.637  -1.539  15.175  1.00 97.56           C  
ATOM    663  NE  ARG A  84      10.778  -1.512  16.377  1.00 97.56           N  
ATOM    664  NH1 ARG A  84      11.839  -3.132  17.608  1.00 97.56           N  
ATOM    665  NH2 ARG A  84      10.020  -2.099  18.428  1.00 97.56           N  
ATOM    666  CZ  ARG A  84      10.886  -2.246  17.466  1.00 97.56           C  
ATOM    667  N   VAL A  85       8.796   2.842  12.197  1.00 98.12           N  
ATOM    668  CA  VAL A  85       8.090   4.117  12.299  1.00 98.12           C  
ATOM    669  C   VAL A  85       6.824   3.985  11.469  1.00 98.12           C  
ATOM    670  CB  VAL A  85       8.963   5.287  11.805  1.00 98.12           C  
ATOM    671  O   VAL A  85       6.916   3.854  10.250  1.00 98.12           O  
ATOM    672  CG1 VAL A  85       8.278   6.623  12.113  1.00 98.12           C  
ATOM    673  CG2 VAL A  85      10.349   5.292  12.467  1.00 98.12           C  
ATOM    674  N   LYS A  86       5.659   3.996  12.122  1.00 97.94           N  
ATOM    675  CA  LYS A  86       4.379   4.095  11.429  1.00 97.94           C  
ATOM    676  C   LYS A  86       4.114   5.566  11.136  1.00 97.94           C  
ATOM    677  CB  LYS A  86       3.246   3.433  12.228  1.00 97.94           C  
ATOM    678  O   LYS A  86       3.751   6.338  12.023  1.00 97.94           O  
ATOM    679  CG  LYS A  86       1.941   3.494  11.412  1.00 97.94           C  
ATOM    680  CD  LYS A  86       0.761   2.868  12.152  1.00 97.94           C  
ATOM    681  CE  LYS A  86      -0.580   3.096  11.413  1.00 97.94           C  
ATOM    682  NZ  LYS A  86      -1.076   4.505  11.495  1.00 97.94           N  
ATOM    683  N   THR A  87       4.341   5.932   9.890  1.00 98.25           N  
ATOM    684  CA  THR A  87       3.884   7.178   9.285  1.00 98.25           C  
ATOM    685  C   THR A  87       2.534   6.961   8.619  1.00 98.25           C  
ATOM    686  CB  THR A  87       4.907   7.700   8.266  1.00 98.25           C  
ATOM    687  O   THR A  87       2.216   5.849   8.211  1.00 98.25           O  
ATOM    688  CG2 THR A  87       6.039   8.434   8.981  1.00 98.25           C  
ATOM    689  OG1 THR A  87       5.535   6.625   7.612  1.00 98.25           O  
ATOM    690  N   GLU A  88       1.752   8.025   8.531  1.00 96.62           N  
ATOM    691  CA  GLU A  88       0.478   8.060   7.818  1.00 96.62           C  
ATOM    692  C   GLU A  88       0.291   9.429   7.165  1.00 96.62           C  
ATOM    693  CB  GLU A  88      -0.680   7.723   8.773  1.00 96.62           C  
ATOM    694  O   GLU A  88       0.885  10.428   7.593  1.00 96.62           O  
ATOM    695  CG  GLU A  88      -0.928   8.795   9.853  1.00 96.62           C  
ATOM    696  CD  GLU A  88      -1.906   8.347  10.951  1.00 96.62           C  
ATOM    697  OE1 GLU A  88      -2.323   9.246  11.724  1.00 96.62           O  
ATOM    698  OE2 GLU A  88      -2.092   7.112  11.118  1.00 96.62           O  
ATOM    699  N   LEU A  89      -0.530   9.477   6.128  1.00 97.31           N  
ATOM    700  CA  LEU A  89      -0.946  10.708   5.488  1.00 97.31           C  
ATOM    701  C   LEU A  89      -1.792  11.562   6.442  1.00 97.31           C  
ATOM    702  CB  LEU A  89      -1.717  10.339   4.214  1.00 97.31           C  
ATOM    703  O   LEU A  89      -2.906  11.208   6.823  1.00 97.31           O  
ATOM    704  CG  LEU A  89      -2.222  11.570   3.448  1.00 97.31           C  
ATOM    705  CD1 LEU A  89      -1.075  12.376   2.833  1.00 97.31           C  
ATOM    706  CD2 LEU A  89      -3.158  11.138   2.330  1.00 97.31           C  
ATOM    707  N   ASP A  90      -1.314  12.766   6.735  1.00 97.00           N  
ATOM    708  CA  ASP A  90      -2.144  13.816   7.309  1.00 97.00           C  
ATOM    709  C   ASP A  90      -3.036  14.414   6.211  1.00 97.00           C  
ATOM    710  CB  ASP A  90      -1.260  14.858   8.000  1.00 97.00           C  
ATOM    711  O   ASP A  90      -2.615  15.288   5.450  1.00 97.00           O  
ATOM    712  CG  ASP A  90      -2.114  15.965   8.620  1.00 97.00           C  
ATOM    713  OD1 ASP A  90      -2.888  15.657   9.551  1.00 97.00           O  
ATOM    714  OD2 ASP A  90      -1.997  17.124   8.159  1.00 97.00           O  
ATOM    715  N   LYS A  91      -4.277  13.916   6.117  1.00 94.94           N  
ATOM    716  CA  LYS A  91      -5.258  14.264   5.070  1.00 94.94           C  
ATOM    717  C   LYS A  91      -5.429  15.774   4.811  1.00 94.94           C  
ATOM    718  CB  LYS A  91      -6.623  13.597   5.361  1.00 94.94           C  
ATOM    719  O   LYS A  91      -5.604  16.132   3.653  1.00 94.94           O  
ATOM    720  CG  LYS A  91      -6.545  12.062   5.313  1.00 94.94           C  
ATOM    721  CD  LYS A  91      -7.894  11.334   5.475  1.00 94.94           C  
ATOM    722  CE  LYS A  91      -8.414  11.214   6.916  1.00 94.94           C  
ATOM    723  NZ  LYS A  91      -9.318  10.037   7.042  1.00 94.94           N  
ATOM    724  N   PRO A  92      -5.398  16.677   5.814  1.00 93.81           N  
ATOM    725  CA  PRO A  92      -5.516  18.114   5.558  1.00 93.81           C  
ATOM    726  C   PRO A  92      -4.274  18.748   4.920  1.00 93.81           C  
ATOM    727  CB  PRO A  92      -5.814  18.754   6.920  1.00 93.81           C  
ATOM    728  O   PRO A  92      -4.414  19.638   4.081  1.00 93.81           O  
ATOM    729  CG  PRO A  92      -6.383  17.604   7.747  1.00 93.81           C  
ATOM    730  CD  PRO A  92      -5.573  16.420   7.235  1.00 93.81           C  
ATOM    731  N   SER A  93      -3.066  18.353   5.338  1.00 94.12           N  
ATOM    732  CA  SER A  93      -1.822  18.975   4.856  1.00 94.12           C  
ATOM    733  C   SER A  93      -1.197  18.263   3.659  1.00 94.12           C  
ATOM    734  CB  SER A  93      -0.793  19.086   5.983  1.00 94.12           C  
ATOM    735  O   SER A  93      -0.399  18.865   2.939  1.00 94.12           O  
ATOM    736  OG  SER A  93      -0.309  17.819   6.364  1.00 94.12           O  
ATOM    737  N   GLY A  94      -1.525  16.988   3.451  1.00 94.38           N  
ATOM    738  CA  GLY A  94      -0.877  16.130   2.465  1.00 94.38           C  
ATOM    739  C   GLY A  94       0.540  15.697   2.852  1.00 94.38           C  
ATOM    740  O   GLY A  94       1.256  15.154   2.014  1.00 94.38           O  
ATOM    741  N   LEU A  95       0.976  15.954   4.089  1.00 96.44           N  
ATOM    742  CA  LEU A  95       2.284  15.543   4.602  1.00 96.44           C  
ATOM    743  C   LEU A  95       2.198  14.192   5.314  1.00 96.44           C  
ATOM    744  CB  LEU A  95       2.846  16.632   5.534  1.00 96.44           C  
ATOM    745  O   LEU A  95       1.121  13.744   5.694  1.00 96.44           O  
ATOM    746  CG  LEU A  95       3.042  18.008   4.872  1.00 96.44           C  
ATOM    747  CD1 LEU A  95       3.589  18.993   5.906  1.00 96.44           C  
ATOM    748  CD2 LEU A  95       4.031  17.951   3.703  1.00 96.44           C  
ATOM    749  N   LEU A  96       3.348  13.556   5.541  1.00 97.50           N  
ATOM    750  CA  LEU A  96       3.412  12.386   6.414  1.00 97.50           C  
ATOM    751  C   LEU A  96       3.567  12.819   7.866  1.00 97.50           C  
ATOM    752  CB  LEU A  96       4.532  11.427   6.004  1.00 97.50           C  
ATOM    753  O   LEU A  96       4.508  13.529   8.227  1.00 97.50           O  
ATOM    754  CG  LEU A  96       4.329  10.805   4.618  1.00 97.50           C  
ATOM    755  CD1 LEU A  96       5.485   9.854   4.348  1.00 97.50           C  
ATOM    756  CD2 LEU A  96       3.031  10.017   4.470  1.00 97.50           C  
ATOM    757  N   LYS A  97       2.664  12.330   8.705  1.00 97.56           N  
ATOM    758  CA  LYS A  97       2.721  12.454  10.153  1.00 97.56           C  
ATOM    759  C   LYS A  97       3.206  11.135  10.736  1.00 97.56           C  
ATOM    760  CB  LYS A  97       1.326  12.849  10.634  1.00 97.56           C  
ATOM    761  O   LYS A  97       2.777  10.064  10.323  1.00 97.56           O  
ATOM    762  CG  LYS A  97       1.237  13.013  12.153  1.00 97.56           C  
ATOM    763  CD  LYS A  97      -0.213  13.334  12.503  1.00 97.56           C  
ATOM    764  CE  LYS A  97      -0.422  13.323  14.015  1.00 97.56           C  
ATOM    765  NZ  LYS A  97      -1.874  13.241  14.292  1.00 97.56           N  
ATOM    766  N   VAL A  98       4.105  11.206  11.713  1.00 98.06           N  
ATOM    767  CA  VAL A  98       4.434  10.031  12.525  1.00 98.06           C  
ATOM    768  C   VAL A  98       3.257   9.782  13.460  1.00 98.06           C  
ATOM    769  CB  VAL A  98       5.753  10.213  13.297  1.00 98.06           C  
ATOM    770  O   VAL A  98       3.025  10.572  14.373  1.00 98.06           O  
ATOM    771  CG1 VAL A  98       6.058   8.985  14.166  1.00 98.06           C  
ATOM    772  CG2 VAL A  98       6.926  10.412  12.327  1.00 98.06           C  
ATOM    773  N   ASP A  99       2.521   8.703  13.217  1.00 96.44           N  
ATOM    774  CA  ASP A  99       1.465   8.234  14.111  1.00 96.44           C  
ATOM    775  C   ASP A  99       2.102   7.668  15.382  1.00 96.44           C  
ATOM    776  CB  ASP A  99       0.617   7.193  13.368  1.00 96.44           C  
ATOM    777  O   ASP A  99       1.873   8.156  16.489  1.00 96.44           O  
ATOM    778  CG  ASP A  99      -0.399   6.485  14.266  1.00 96.44           C  
ATOM    779  OD1 ASP A  99      -0.990   7.120  15.159  1.00 96.44           O  
ATOM    780  OD2 ASP A  99      -0.505   5.241  14.119  1.00 96.44           O  
ATOM    781  N   ARG A 100       2.998   6.684  15.216  1.00 97.31           N  
ATOM    782  CA  ARG A 100       3.717   6.064  16.335  1.00 97.31           C  
ATOM    783  C   ARG A 100       4.955   5.288  15.909  1.00 97.31           C  
ATOM    784  CB  ARG A 100       2.742   5.171  17.125  1.00 97.31           C  
ATOM    785  O   ARG A 100       5.147   4.938  14.747  1.00 97.31           O  
ATOM    786  CG  ARG A 100       2.209   3.972  16.330  1.00 97.31           C  
ATOM    787  CD  ARG A 100       1.024   3.380  17.093  1.00 97.31           C  
ATOM    788  NE  ARG A 100       0.618   2.088  16.537  1.00 97.31           N  
ATOM    789  NH1 ARG A 100      -0.935   2.759  14.954  1.00 97.31           N  
ATOM    790  NH2 ARG A 100      -0.503   0.604  15.321  1.00 97.31           N  
ATOM    791  CZ  ARG A 100      -0.273   1.848  15.604  1.00 97.31           C  
ATOM    792  N   ILE A 101       5.777   4.947  16.896  1.00 97.75           N  
ATOM    793  CA  ILE A 101       6.766   3.874  16.771  1.00 97.75           C  
ATOM    794  C   ILE A 101       6.067   2.565  17.135  1.00 97.75           C  
ATOM    795  CB  ILE A 101       7.986   4.142  17.677  1.00 97.75           C  
ATOM    796  O   ILE A 101       5.363   2.520  18.141  1.00 97.75           O  
ATOM    797  CG1 ILE A 101       8.564   5.567  17.508  1.00 97.75           C  
ATOM    798  CG2 ILE A 101       9.073   3.080  17.431  1.00 97.75           C  
ATOM    799  CD1 ILE A 101       8.990   5.928  16.080  1.00 97.75           C  
ATOM    800  N   LEU A 102       6.250   1.500  16.351  1.00 97.44           N  
ATOM    801  CA  LEU A 102       5.647   0.203  16.664  1.00 97.44           C  
ATOM    802  C   LEU A 102       6.099  -0.284  18.049  1.00 97.44           C  
ATOM    803  CB  LEU A 102       5.986  -0.843  15.588  1.00 97.44           C  
ATOM    804  O   LEU A 102       7.302  -0.439  18.304  1.00 97.44           O  
ATOM    805  CG  LEU A 102       5.417  -0.576  14.181  1.00 97.44           C  
ATOM    806  CD1 LEU A 102       5.745  -1.780  13.299  1.00 97.44           C  
ATOM    807  CD2 LEU A 102       3.900  -0.368  14.176  1.00 97.44           C  
ATOM    808  N   HIS A 103       5.120  -0.535  18.927  1.00 96.00           N  
ATOM    809  CA  HIS A 103       5.363  -1.010  20.290  1.00 96.00           C  
ATOM    810  C   HIS A 103       5.900  -2.443  20.274  1.00 96.00           C  
ATOM    811  CB  HIS A 103       4.069  -0.944  21.118  1.00 96.00           C  
ATOM    812  O   HIS A 103       6.897  -2.736  20.933  1.00 96.00           O  
ATOM    813  CG  HIS A 103       3.515   0.433  21.389  1.00 96.00           C  
ATOM    814  CD2 HIS A 103       4.007   1.646  20.983  1.00 96.00           C  
ATOM    815  ND1 HIS A 103       2.386   0.689  22.130  1.00 96.00           N  
ATOM    816  CE1 HIS A 103       2.176   2.015  22.132  1.00 96.00           C  
ATOM    817  NE2 HIS A 103       3.150   2.642  21.459  1.00 96.00           N  
ATOM    818  N   SER A 104       5.265  -3.322  19.491  1.00 94.50           N  
ATOM    819  CA  SER A 104       5.735  -4.687  19.255  1.00 94.50           C  
ATOM    820  C   SER A 104       7.108  -4.678  18.576  1.00 94.50           C  
ATOM    821  CB  SER A 104       4.710  -5.474  18.427  1.00 94.50           C  
ATOM    822  O   SER A 104       7.421  -3.802  17.768  1.00 94.50           O  
ATOM    823  OG  SER A 104       3.526  -5.699  19.172  1.00 94.50           O  
ATOM    824  N   SER A 105       7.948  -5.670  18.880  1.00 94.50           N  
ATOM    825  CA  SER A 105       9.277  -5.817  18.264  1.00 94.50           C  
ATOM    826  C   SER A 105       9.206  -6.437  16.863  1.00 94.50           C  
ATOM    827  CB  SER A 105      10.244  -6.556  19.192  1.00 94.50           C  
ATOM    828  O   SER A 105       9.913  -7.396  16.559  1.00 94.50           O  
ATOM    829  OG  SER A 105      11.550  -6.438  18.667  1.00 94.50           O  
ATOM    830  N   VAL A 106       8.342  -5.879  16.020  1.00 96.31           N  
ATOM    831  CA  VAL A 106       8.153  -6.259  14.620  1.00 96.31           C  
ATOM    832  C   VAL A 106       8.553  -5.102  13.706  1.00 96.31           C  
ATOM    833  CB  VAL A 106       6.717  -6.743  14.343  1.00 96.31           C  
ATOM    834  O   VAL A 106       8.640  -3.952  14.140  1.00 96.31           O  
ATOM    835  CG1 VAL A 106       6.337  -7.943  15.217  1.00 96.31           C  
ATOM    836  CG2 VAL A 106       5.672  -5.646  14.537  1.00 96.31           C  
ATOM    837  N   ILE A 107       8.811  -5.416  12.441  1.00 97.38           N  
ATOM    838  CA  ILE A 107       9.181  -4.464  11.389  1.00 97.38           C  
ATOM    839  C   ILE A 107       8.264  -4.683  10.189  1.00 97.38           C  
ATOM    840  CB  ILE A 107      10.673  -4.604  11.001  1.00 97.38           C  
ATOM    841  O   ILE A 107       7.863  -5.822   9.945  1.00 97.38           O  
ATOM    842  CG1 ILE A 107      11.004  -5.974  10.361  1.00 97.38           C  
ATOM    843  CG2 ILE A 107      11.569  -4.347  12.223  1.00 97.38           C  
ATOM    844  CD1 ILE A 107      12.487  -6.164  10.023  1.00 97.38           C  
ATOM    845  N   TYR A 108       7.945  -3.626   9.441  1.00 98.12           N  
ATOM    846  CA  TYR A 108       7.127  -3.771   8.235  1.00 98.12           C  
ATOM    847  C   TYR A 108       7.828  -4.707   7.232  1.00 98.12           C  
ATOM    848  CB  TYR A 108       6.814  -2.404   7.613  1.00 98.12           C  
ATOM    849  O   TYR A 108       8.970  -4.432   6.846  1.00 98.12           O  
ATOM    850  CG  TYR A 108       5.600  -1.739   8.232  1.00 98.12           C  
ATOM    851  CD1 TYR A 108       4.341  -1.855   7.608  1.00 98.12           C  
ATOM    852  CD2 TYR A 108       5.723  -1.016   9.433  1.00 98.12           C  
ATOM    853  CE1 TYR A 108       3.207  -1.254   8.187  1.00 98.12           C  
ATOM    854  CE2 TYR A 108       4.596  -0.394  10.002  1.00 98.12           C  
ATOM    855  OH  TYR A 108       2.249   0.070   9.947  1.00 98.12           O  
ATOM    856  CZ  TYR A 108       3.333  -0.525   9.386  1.00 98.12           C  
ATOM    857  N   PRO A 109       7.186  -5.814   6.803  1.00 97.50           N  
ATOM    858  CA  PRO A 109       7.833  -6.839   5.981  1.00 97.50           C  
ATOM    859  C   PRO A 109       8.019  -6.414   4.518  1.00 97.50           C  
ATOM    860  CB  PRO A 109       6.927  -8.070   6.106  1.00 97.50           C  
ATOM    861  O   PRO A 109       8.736  -7.075   3.770  1.00 97.50           O  
ATOM    862  CG  PRO A 109       5.539  -7.471   6.325  1.00 97.50           C  
ATOM    863  CD  PRO A 109       5.841  -6.240   7.175  1.00 97.50           C  
ATOM    864  N   ALA A 110       7.366  -5.330   4.103  1.00 98.31           N  
ATOM    865  CA  ALA A 110       7.419  -4.766   2.764  1.00 98.31           C  
ATOM    866  C   ALA A 110       7.079  -3.272   2.816  1.00 98.31           C  
ATOM    867  CB  ALA A 110       6.446  -5.556   1.896  1.00 98.31           C  
ATOM    868  O   ALA A 110       6.703  -2.761   3.874  1.00 98.31           O  
ATOM    869  N   ASN A 111       7.238  -2.570   1.691  1.00 98.75           N  
ATOM    870  CA  ASN A 111       6.860  -1.163   1.623  1.00 98.75           C  
ATOM    871  C   ASN A 111       5.344  -1.055   1.772  1.00 98.75           C  
ATOM    872  CB  ASN A 111       7.354  -0.525   0.318  1.00 98.75           C  
ATOM    873  O   ASN A 111       4.607  -1.900   1.267  1.00 98.75           O  
ATOM    874  CG  ASN A 111       8.854  -0.616   0.163  1.00 98.75           C  
ATOM    875  ND2 ASN A 111       9.331  -1.450  -0.725  1.00 98.75           N  
ATOM    876  OD1 ASN A 111       9.616   0.028   0.865  1.00 98.75           O  
ATOM    877  N   TYR A 112       4.885  -0.027   2.462  1.00 98.75           N  
ATOM    878  CA  TYR A 112       3.478   0.181   2.756  1.00 98.75           C  
ATOM    879  C   TYR A 112       3.087   1.598   2.373  1.00 98.75           C  
ATOM    880  CB  TYR A 112       3.247  -0.094   4.238  1.00 98.75           C  
ATOM    881  O   TYR A 112       3.872   2.537   2.539  1.00 98.75           O  
ATOM    882  CG  TYR A 112       1.812  -0.008   4.686  1.00 98.75           C  
ATOM    883  CD1 TYR A 112       1.205   1.240   4.946  1.00 98.75           C  
ATOM    884  CD2 TYR A 112       1.087  -1.197   4.849  1.00 98.75           C  
ATOM    885  CE1 TYR A 112      -0.141   1.296   5.351  1.00 98.75           C  
ATOM    886  CE2 TYR A 112      -0.233  -1.144   5.315  1.00 98.75           C  
ATOM    887  OH  TYR A 112      -2.107   0.102   6.051  1.00 98.75           O  
ATOM    888  CZ  TYR A 112      -0.849   0.098   5.562  1.00 98.75           C  
ATOM    889  N   GLY A 113       1.880   1.753   1.864  1.00 98.44           N  
ATOM    890  CA  GLY A 113       1.301   3.051   1.589  1.00 98.44           C  
ATOM    891  C   GLY A 113      -0.124   2.904   1.103  1.00 98.44           C  
ATOM    892  O   GLY A 113      -0.778   1.906   1.398  1.00 98.44           O  
ATOM    893  N   PHE A 114      -0.570   3.854   0.292  1.00 98.56           N  
ATOM    894  CA  PHE A 114      -1.954   3.909  -0.158  1.00 98.56           C  
ATOM    895  C   PHE A 114      -2.072   4.170  -1.661  1.00 98.56           C  
ATOM    896  CB  PHE A 114      -2.704   4.954   0.668  1.00 98.56           C  
ATOM    897  O   PHE A 114      -1.160   4.688  -2.322  1.00 98.56           O  
ATOM    898  CG  PHE A 114      -2.256   6.380   0.400  1.00 98.56           C  
ATOM    899  CD1 PHE A 114      -1.252   6.946   1.199  1.00 98.56           C  
ATOM    900  CD2 PHE A 114      -2.795   7.120  -0.668  1.00 98.56           C  
ATOM    901  CE1 PHE A 114      -0.773   8.239   0.934  1.00 98.56           C  
ATOM    902  CE2 PHE A 114      -2.312   8.410  -0.946  1.00 98.56           C  
ATOM    903  CZ  PHE A 114      -1.302   8.968  -0.144  1.00 98.56           C  
ATOM    904  N   ILE A 115      -3.231   3.814  -2.210  1.00 98.56           N  
ATOM    905  CA  ILE A 115      -3.592   4.066  -3.603  1.00 98.56           C  
ATOM    906  C   ILE A 115      -4.298   5.433  -3.678  1.00 98.56           C  
ATOM    907  CB  ILE A 115      -4.449   2.908  -4.160  1.00 98.56           C  
ATOM    908  O   ILE A 115      -5.345   5.617  -3.053  1.00 98.56           O  
ATOM    909  CG1 ILE A 115      -3.733   1.545  -3.989  1.00 98.56           C  
ATOM    910  CG2 ILE A 115      -4.732   3.158  -5.652  1.00 98.56           C  
ATOM    911  CD1 ILE A 115      -4.575   0.328  -4.384  1.00 98.56           C  
ATOM    912  N   PRO A 116      -3.765   6.421  -4.417  1.00 98.06           N  
ATOM    913  CA  PRO A 116      -4.403   7.725  -4.546  1.00 98.06           C  
ATOM    914  C   PRO A 116      -5.726   7.616  -5.320  1.00 98.06           C  
ATOM    915  CB  PRO A 116      -3.368   8.591  -5.253  1.00 98.06           C  
ATOM    916  O   PRO A 116      -5.950   6.643  -6.039  1.00 98.06           O  
ATOM    917  CG  PRO A 116      -2.653   7.597  -6.162  1.00 98.06           C  
ATOM    918  CD  PRO A 116      -2.636   6.322  -5.323  1.00 98.06           C  
ATOM    919  N   GLU A 117      -6.601   8.614  -5.175  1.00 97.12           N  
ATOM    920  CA  GLU A 117      -7.956   8.616  -5.760  1.00 97.12           C  
ATOM    921  C   GLU A 117      -8.832   7.405  -5.376  1.00 97.12           C  
ATOM    922  CB  GLU A 117      -7.922   8.827  -7.284  1.00 97.12           C  
ATOM    923  O   GLU A 117      -9.702   6.983  -6.138  1.00 97.12           O  
ATOM    924  CG  GLU A 117      -7.199  10.096  -7.740  1.00 97.12           C  
ATOM    925  CD  GLU A 117      -7.134  10.210  -9.275  1.00 97.12           C  
ATOM    926  OE1 GLU A 117      -7.198  11.349  -9.786  1.00 97.12           O  
ATOM    927  OE2 GLU A 117      -6.922   9.181  -9.969  1.00 97.12           O  
ATOM    928  N   THR A 118      -8.621   6.843  -4.186  1.00 97.81           N  
ATOM    929  CA  THR A 118      -9.473   5.791  -3.614  1.00 97.81           C  
ATOM    930  C   THR A 118     -10.001   6.204  -2.243  1.00 97.81           C  
ATOM    931  CB  THR A 118      -8.749   4.443  -3.531  1.00 97.81           C  
ATOM    932  O   THR A 118      -9.417   7.066  -1.585  1.00 97.81           O  
ATOM    933  CG2 THR A 118      -8.199   3.952  -4.865  1.00 97.81           C  
ATOM    934  OG1 THR A 118      -7.708   4.484  -2.595  1.00 97.81           O  
ATOM    935  N   LEU A 119     -11.133   5.630  -1.838  1.00 96.94           N  
ATOM    936  CA  LEU A 119     -11.762   5.829  -0.535  1.00 96.94           C  
ATOM    937  C   LEU A 119     -12.254   4.467  -0.034  1.00 96.94           C  
ATOM    938  CB  LEU A 119     -12.906   6.854  -0.696  1.00 96.94           C  
ATOM    939  O   LEU A 119     -13.059   3.823  -0.710  1.00 96.94           O  
ATOM    940  CG  LEU A 119     -13.640   7.238   0.601  1.00 96.94           C  
ATOM    941  CD1 LEU A 119     -12.707   7.909   1.607  1.00 96.94           C  
ATOM    942  CD2 LEU A 119     -14.740   8.259   0.291  1.00 96.94           C  
ATOM    943  N   ALA A 120     -11.736   4.020   1.104  1.00 93.81           N  
ATOM    944  CA  ALA A 120     -12.127   2.791   1.781  1.00 93.81           C  
ATOM    945  C   ALA A 120     -13.217   3.062   2.840  1.00 93.81           C  
ATOM    946  CB  ALA A 120     -10.856   2.138   2.341  1.00 93.81           C  
ATOM    947  O   ALA A 120     -13.659   4.201   3.027  1.00 93.81           O  
ATOM    948  N   GLU A 121     -13.706   2.005   3.495  1.00 87.00           N  
ATOM    949  CA  GLU A 121     -14.838   2.084   4.436  1.00 87.00           C  
ATOM    950  C   GLU A 121     -14.515   2.878   5.716  1.00 87.00           C  
ATOM    951  CB  GLU A 121     -15.330   0.668   4.795  1.00 87.00           C  
ATOM    952  O   GLU A 121     -15.409   3.462   6.331  1.00 87.00           O  
ATOM    953  CG  GLU A 121     -15.836  -0.119   3.572  1.00 87.00           C  
ATOM    954  CD  GLU A 121     -16.566  -1.432   3.922  1.00 87.00           C  
ATOM    955  OE1 GLU A 121     -17.254  -1.958   3.013  1.00 87.00           O  
ATOM    956  OE2 GLU A 121     -16.481  -1.897   5.081  1.00 87.00           O  
ATOM    957  N   ASP A 122     -13.237   2.969   6.079  1.00 88.19           N  
ATOM    958  CA  ASP A 122     -12.704   3.737   7.210  1.00 88.19           C  
ATOM    959  C   ASP A 122     -12.529   5.244   6.918  1.00 88.19           C  
ATOM    960  CB  ASP A 122     -11.386   3.091   7.664  1.00 88.19           C  
ATOM    961  O   ASP A 122     -12.200   6.029   7.810  1.00 88.19           O  
ATOM    962  CG  ASP A 122     -10.291   3.111   6.592  1.00 88.19           C  
ATOM    963  OD1 ASP A 122     -10.575   3.598   5.466  1.00 88.19           O  
ATOM    964  OD2 ASP A 122      -9.195   2.616   6.909  1.00 88.19           O  
ATOM    965  N   ASN A 123     -12.868   5.691   5.704  1.00 91.56           N  
ATOM    966  CA  ASN A 123     -12.657   7.050   5.191  1.00 91.56           C  
ATOM    967  C   ASN A 123     -11.180   7.433   4.982  1.00 91.56           C  
ATOM    968  CB  ASN A 123     -13.432   8.123   5.984  1.00 91.56           C  
ATOM    969  O   ASN A 123     -10.843   8.630   4.988  1.00 91.56           O  
ATOM    970  CG  ASN A 123     -14.876   7.769   6.237  1.00 91.56           C  
ATOM    971  ND2 ASN A 123     -15.160   7.182   7.373  1.00 91.56           N  
ATOM    972  OD1 ASN A 123     -15.757   8.045   5.438  1.00 91.56           O  
ATOM    973  N   ASP A 124     -10.318   6.441   4.783  1.00 94.44           N  
ATOM    974  CA  ASP A 124      -8.935   6.591   4.345  1.00 94.44           C  
ATOM    975  C   ASP A 124      -8.757   6.104   2.894  1.00 94.44           C  
ATOM    976  CB  ASP A 124      -8.004   5.910   5.376  1.00 94.44           C  
ATOM    977  O   ASP A 124      -9.647   5.467   2.317  1.00 94.44           O  
ATOM    978  CG  ASP A 124      -7.833   6.786   6.624  1.00 94.44           C  
ATOM    979  OD1 ASP A 124      -7.731   8.026   6.442  1.00 94.44           O  
ATOM    980  OD2 ASP A 124      -7.826   6.309   7.775  1.00 94.44           O  
ATOM    981  N   PRO A 125      -7.661   6.486   2.214  1.00 97.19           N  
ATOM    982  CA  PRO A 125      -7.309   5.860   0.948  1.00 97.19           C  
ATOM    983  C   PRO A 125      -7.022   4.367   1.140  1.00 97.19           C  
ATOM    984  CB  PRO A 125      -6.084   6.617   0.452  1.00 97.19           C  
ATOM    985  O   PRO A 125      -6.530   3.940   2.176  1.00 97.19           O  
ATOM    986  CG  PRO A 125      -5.420   7.103   1.742  1.00 97.19           C  
ATOM    987  CD  PRO A 125      -6.619   7.417   2.632  1.00 97.19           C  
ATOM    988  N   LEU A 126      -7.282   3.572   0.104  1.00 97.81           N  
ATOM    989  CA  LEU A 126      -7.103   2.126   0.158  1.00 97.81           C  
ATOM    990  C   LEU A 126      -5.628   1.758   0.359  1.00 97.81           C  
ATOM    991  CB  LEU A 126      -7.691   1.507  -1.118  1.00 97.81           C  
ATOM    992  O   LEU A 126      -4.771   2.077  -0.475  1.00 97.81           O  
ATOM    993  CG  LEU A 126      -7.599  -0.026  -1.184  1.00 97.81           C  
ATOM    994  CD1 LEU A 126      -8.359  -0.723  -0.057  1.00 97.81           C  
ATOM    995  CD2 LEU A 126      -8.208  -0.482  -2.510  1.00 97.81           C  
ATOM    996  N   ASP A 127      -5.367   1.033   1.440  1.00 98.06           N  
ATOM    997  CA  ASP A 127      -4.039   0.583   1.830  1.00 98.06           C  
ATOM    998  C   ASP A 127      -3.468  -0.496   0.905  1.00 98.06           C  
ATOM    999  CB  ASP A 127      -4.085   0.018   3.245  1.00 98.06           C  
ATOM   1000  O   ASP A 127      -4.159  -1.390   0.400  1.00 98.06           O  
ATOM   1001  CG  ASP A 127      -4.162   1.083   4.329  1.00 98.06           C  
ATOM   1002  OD1 ASP A 127      -3.343   2.020   4.275  1.00 98.06           O  
ATOM   1003  OD2 ASP A 127      -4.763   0.765   5.371  1.00 98.06           O  
ATOM   1004  N   VAL A 128      -2.147  -0.463   0.740  1.00 98.50           N  
ATOM   1005  CA  VAL A 128      -1.411  -1.404  -0.097  1.00 98.50           C  
ATOM   1006  C   VAL A 128      -0.029  -1.725   0.465  1.00 98.50           C  
ATOM   1007  CB  VAL A 128      -1.364  -0.905  -1.551  1.00 98.50           C  
ATOM   1008  O   VAL A 128       0.786  -0.860   0.787  1.00 98.50           O  
ATOM   1009  CG1 VAL A 128      -0.720   0.471  -1.693  1.00 98.50           C  
ATOM   1010  CG2 VAL A 128      -0.649  -1.890  -2.486  1.00 98.50           C  
ATOM   1011  N   LEU A 129       0.264  -3.021   0.506  1.00 98.44           N  
ATOM   1012  CA  LEU A 129       1.577  -3.581   0.771  1.00 98.44           C  
ATOM   1013  C   LEU A 129       2.277  -3.886  -0.563  1.00 98.44           C  
ATOM   1014  CB  LEU A 129       1.389  -4.824   1.656  1.00 98.44           C  
ATOM   1015  O   LEU A 129       1.825  -4.730  -1.341  1.00 98.44           O  
ATOM   1016  CG  LEU A 129       2.704  -5.286   2.295  1.00 98.44           C  
ATOM   1017  CD1 LEU A 129       3.104  -4.395   3.477  1.00 98.44           C  
ATOM   1018  CD2 LEU A 129       2.566  -6.717   2.810  1.00 98.44           C  
ATOM   1019  N   VAL A 130       3.391  -3.205  -0.828  1.00 98.69           N  
ATOM   1020  CA  VAL A 130       4.161  -3.293  -2.073  1.00 98.69           C  
ATOM   1021  C   VAL A 130       5.418  -4.132  -1.869  1.00 98.69           C  
ATOM   1022  CB  VAL A 130       4.510  -1.905  -2.638  1.00 98.69           C  
ATOM   1023  O   VAL A 130       6.387  -3.719  -1.224  1.00 98.69           O  
ATOM   1024  CG1 VAL A 130       5.207  -2.037  -4.002  1.00 98.69           C  
ATOM   1025  CG2 VAL A 130       3.259  -1.038  -2.820  1.00 98.69           C  
ATOM   1026  N   LEU A 131       5.412  -5.313  -2.478  1.00 98.56           N  
ATOM   1027  CA  LEU A 131       6.542  -6.225  -2.529  1.00 98.56           C  
ATOM   1028  C   LEU A 131       7.526  -5.806  -3.634  1.00 98.56           C  
ATOM   1029  CB  LEU A 131       6.024  -7.651  -2.763  1.00 98.56           C  
ATOM   1030  O   LEU A 131       7.162  -5.687  -4.808  1.00 98.56           O  
ATOM   1031  CG  LEU A 131       5.011  -8.209  -1.751  1.00 98.56           C  
ATOM   1032  CD1 LEU A 131       4.659  -9.648  -2.126  1.00 98.56           C  
ATOM   1033  CD2 LEU A 131       5.572  -8.209  -0.335  1.00 98.56           C  
ATOM   1034  N   CYS A 132       8.781  -5.607  -3.247  1.00 97.81           N  
ATOM   1035  CA  CYS A 132       9.925  -5.419  -4.136  1.00 97.81           C  
ATOM   1036  C   CYS A 132      11.225  -5.779  -3.390  1.00 97.81           C  
ATOM   1037  CB  CYS A 132       9.915  -3.989  -4.705  1.00 97.81           C  
ATOM   1038  O   CYS A 132      11.196  -6.162  -2.217  1.00 97.81           O  
ATOM   1039  SG  CYS A 132      10.072  -2.746  -3.411  1.00 97.81           S  
ATOM   1040  N   GLN A 133      12.369  -5.706  -4.068  1.00 96.94           N  
ATOM   1041  CA  GLN A 133      13.681  -6.047  -3.515  1.00 96.94           C  
ATOM   1042  C   GLN A 133      14.170  -5.045  -2.467  1.00 96.94           C  
ATOM   1043  CB  GLN A 133      14.710  -6.111  -4.654  1.00 96.94           C  
ATOM   1044  O   GLN A 133      14.912  -5.422  -1.563  1.00 96.94           O  
ATOM   1045  CG  GLN A 133      14.514  -7.326  -5.565  1.00 96.94           C  
ATOM   1046  CD  GLN A 133      15.584  -7.363  -6.647  1.00 96.94           C  
ATOM   1047  NE2 GLN A 133      15.314  -6.878  -7.835  1.00 96.94           N  
ATOM   1048  OE1 GLN A 133      16.703  -7.790  -6.425  1.00 96.94           O  
ATOM   1049  N   LEU A 134      13.794  -3.770  -2.598  1.00 96.94           N  
ATOM   1050  CA  LEU A 134      14.415  -2.675  -1.858  1.00 96.94           C  
ATOM   1051  C   LEU A 134      13.403  -1.860  -1.054  1.00 96.94           C  
ATOM   1052  CB  LEU A 134      15.235  -1.792  -2.818  1.00 96.94           C  
ATOM   1053  O   LEU A 134      12.234  -1.723  -1.409  1.00 96.94           O  
ATOM   1054  CG  LEU A 134      16.396  -2.514  -3.535  1.00 96.94           C  
ATOM   1055  CD1 LEU A 134      17.102  -1.535  -4.473  1.00 96.94           C  
ATOM   1056  CD2 LEU A 134      17.441  -3.071  -2.564  1.00 96.94           C  
ATOM   1057  N   SER A 135      13.894  -1.282   0.039  1.00 97.94           N  
ATOM   1058  CA  SER A 135      13.153  -0.291   0.813  1.00 97.94           C  
ATOM   1059  C   SER A 135      13.042   1.008   0.013  1.00 97.94           C  
ATOM   1060  CB  SER A 135      13.849  -0.071   2.155  1.00 97.94           C  
ATOM   1061  O   SER A 135      14.030   1.476  -0.558  1.00 97.94           O  
ATOM   1062  OG  SER A 135      13.018   0.655   3.026  1.00 97.94           O  
ATOM   1063  N   VAL A 136      11.839   1.571  -0.055  1.00 98.25           N  
ATOM   1064  CA  VAL A 136      11.530   2.758  -0.857  1.00 98.25           C  
ATOM   1065  C   VAL A 136      11.248   3.944   0.066  1.00 98.25           C  
ATOM   1066  CB  VAL A 136      10.371   2.484  -1.828  1.00 98.25           C  
ATOM   1067  O   VAL A 136      10.469   3.793   1.006  1.00 98.25           O  
ATOM   1068  CG1 VAL A 136       9.999   3.742  -2.618  1.00 98.25           C  
ATOM   1069  CG2 VAL A 136      10.798   1.396  -2.824  1.00 98.25           C  
ATOM   1070  N   PRO A 137      11.850   5.126  -0.175  1.00 98.06           N  
ATOM   1071  CA  PRO A 137      11.642   6.291   0.678  1.00 98.06           C  
ATOM   1072  C   PRO A 137      10.168   6.723   0.777  1.00 98.06           C  
ATOM   1073  CB  PRO A 137      12.502   7.410   0.083  1.00 98.06           C  
ATOM   1074  O   PRO A 137       9.426   6.580  -0.201  1.00 98.06           O  
ATOM   1075  CG  PRO A 137      13.602   6.654  -0.655  1.00 98.06           C  
ATOM   1076  CD  PRO A 137      12.877   5.415  -1.169  1.00 98.06           C  
ATOM   1077  N   PRO A 138       9.749   7.325   1.904  1.00 97.69           N  
ATOM   1078  CA  PRO A 138       8.401   7.870   2.044  1.00 97.69           C  
ATOM   1079  C   PRO A 138       8.096   8.959   1.001  1.00 97.69           C  
ATOM   1080  CB  PRO A 138       8.323   8.423   3.468  1.00 97.69           C  
ATOM   1081  O   PRO A 138       9.004   9.633   0.516  1.00 97.69           O  
ATOM   1082  CG  PRO A 138       9.494   7.794   4.211  1.00 97.69           C  
ATOM   1083  CD  PRO A 138      10.523   7.577   3.111  1.00 97.69           C  
ATOM   1084  N   LEU A 139       6.814   9.139   0.675  1.00 96.62           N  
ATOM   1085  CA  LEU A 139       6.281  10.004  -0.389  1.00 96.62           C  
ATOM   1086  C   LEU A 139       6.783   9.678  -1.807  1.00 96.62           C  
ATOM   1087  CB  LEU A 139       6.436  11.493  -0.021  1.00 96.62           C  
ATOM   1088  O   LEU A 139       6.568  10.456  -2.738  1.00 96.62           O  
ATOM   1089  CG  LEU A 139       5.657  11.928   1.229  1.00 96.62           C  
ATOM   1090  CD1 LEU A 139       5.955  13.396   1.530  1.00 96.62           C  
ATOM   1091  CD2 LEU A 139       4.145  11.764   1.039  1.00 96.62           C  
ATOM   1092  N   SER A 140       7.409   8.517  -2.006  1.00 97.44           N  
ATOM   1093  CA  SER A 140       7.756   8.043  -3.345  1.00 97.44           C  
ATOM   1094  C   SER A 140       6.524   7.520  -4.075  1.00 97.44           C  
ATOM   1095  CB  SER A 140       8.805   6.938  -3.302  1.00 97.44           C  
ATOM   1096  O   SER A 140       5.716   6.788  -3.502  1.00 97.44           O  
ATOM   1097  OG  SER A 140       9.987   7.398  -2.686  1.00 97.44           O  
ATOM   1098  N   LEU A 141       6.423   7.842  -5.366  1.00 97.31           N  
ATOM   1099  CA  LEU A 141       5.432   7.252  -6.259  1.00 97.31           C  
ATOM   1100  C   LEU A 141       5.972   5.976  -6.892  1.00 97.31           C  
ATOM   1101  CB  LEU A 141       4.993   8.257  -7.336  1.00 97.31           C  
ATOM   1102  O   LEU A 141       7.037   5.973  -7.510  1.00 97.31           O  
ATOM   1103  CG  LEU A 141       4.103   9.388  -6.802  1.00 97.31           C  
ATOM   1104  CD1 LEU A 141       3.824  10.392  -7.922  1.00 97.31           C  
ATOM   1105  CD2 LEU A 141       2.757   8.862  -6.313  1.00 97.31           C  
ATOM   1106  N   MET A 142       5.194   4.905  -6.799  1.00 97.38           N  
ATOM   1107  CA  MET A 142       5.499   3.624  -7.424  1.00 97.38           C  
ATOM   1108  C   MET A 142       4.375   3.190  -8.354  1.00 97.38           C  
ATOM   1109  CB  MET A 142       5.761   2.563  -6.355  1.00 97.38           C  
ATOM   1110  O   MET A 142       3.200   3.409  -8.074  1.00 97.38           O  
ATOM   1111  CG  MET A 142       7.034   2.859  -5.559  1.00 97.38           C  
ATOM   1112  SD  MET A 142       7.487   1.510  -4.444  1.00 97.38           S  
ATOM   1113  CE  MET A 142       8.136   0.286  -5.609  1.00 97.38           C  
ATOM   1114  N   LYS A 143       4.737   2.539  -9.461  1.00 98.31           N  
ATOM   1115  CA  LYS A 143       3.789   1.783 -10.282  1.00 98.31           C  
ATOM   1116  C   LYS A 143       3.798   0.334  -9.825  1.00 98.31           C  
ATOM   1117  CB  LYS A 143       4.117   1.917 -11.777  1.00 98.31           C  
ATOM   1118  O   LYS A 143       4.859  -0.298  -9.788  1.00 98.31           O  
ATOM   1119  CG  LYS A 143       3.926   3.334 -12.338  1.00 98.31           C  
ATOM   1120  CD  LYS A 143       2.472   3.811 -12.212  1.00 98.31           C  
ATOM   1121  CE  LYS A 143       2.265   5.143 -12.934  1.00 98.31           C  
ATOM   1122  NZ  LYS A 143       0.873   5.616 -12.742  1.00 98.31           N  
ATOM   1123  N   VAL A 144       2.626  -0.184  -9.484  1.00 98.75           N  
ATOM   1124  CA  VAL A 144       2.485  -1.527  -8.920  1.00 98.75           C  
ATOM   1125  C   VAL A 144       1.362  -2.289  -9.605  1.00 98.75           C  
ATOM   1126  CB  VAL A 144       2.293  -1.502  -7.390  1.00 98.75           C  
ATOM   1127  O   VAL A 144       0.397  -1.697 -10.088  1.00 98.75           O  
ATOM   1128  CG1 VAL A 144       3.301  -0.577  -6.694  1.00 98.75           C  
ATOM   1129  CG2 VAL A 144       0.876  -1.095  -6.989  1.00 98.75           C  
ATOM   1130  N   ARG A 145       1.481  -3.614  -9.625  1.00 98.75           N  
ATOM   1131  CA  ARG A 145       0.423  -4.529 -10.048  1.00 98.75           C  
ATOM   1132  C   ARG A 145      -0.225  -5.141  -8.807  1.00 98.75           C  
ATOM   1133  CB  ARG A 145       1.024  -5.600 -10.960  1.00 98.75           C  
ATOM   1134  O   ARG A 145       0.487  -5.817  -8.061  1.00 98.75           O  
ATOM   1135  CG  ARG A 145      -0.042  -6.577 -11.486  1.00 98.75           C  
ATOM   1136  CD  ARG A 145       0.584  -7.675 -12.346  1.00 98.75           C  
ATOM   1137  NE  ARG A 145       1.369  -7.114 -13.467  1.00 98.75           N  
ATOM   1138  NH1 ARG A 145       3.228  -8.451 -13.209  1.00 98.75           N  
ATOM   1139  NH2 ARG A 145       3.220  -6.870 -14.773  1.00 98.75           N  
ATOM   1140  CZ  ARG A 145       2.594  -7.484 -13.807  1.00 98.75           C  
ATOM   1141  N   PRO A 146      -1.534  -4.952  -8.579  1.00 98.75           N  
ATOM   1142  CA  PRO A 146      -2.255  -5.688  -7.548  1.00 98.75           C  
ATOM   1143  C   PRO A 146      -2.273  -7.181  -7.887  1.00 98.75           C  
ATOM   1144  CB  PRO A 146      -3.668  -5.088  -7.512  1.00 98.75           C  
ATOM   1145  O   PRO A 146      -2.722  -7.566  -8.968  1.00 98.75           O  
ATOM   1146  CG  PRO A 146      -3.510  -3.730  -8.199  1.00 98.75           C  
ATOM   1147  CD  PRO A 146      -2.417  -3.994  -9.226  1.00 98.75           C  
ATOM   1148  N   ILE A 147      -1.792  -8.016  -6.967  1.00 98.75           N  
ATOM   1149  CA  ILE A 147      -1.744  -9.480  -7.124  1.00 98.75           C  
ATOM   1150  C   ILE A 147      -2.666 -10.201  -6.138  1.00 98.75           C  
ATOM   1151  CB  ILE A 147      -0.299 -10.011  -7.053  1.00 98.75           C  
ATOM   1152  O   ILE A 147      -2.967 -11.378  -6.311  1.00 98.75           O  
ATOM   1153  CG1 ILE A 147       0.384  -9.694  -5.706  1.00 98.75           C  
ATOM   1154  CG2 ILE A 147       0.510  -9.456  -8.237  1.00 98.75           C  
ATOM   1155  CD1 ILE A 147       1.631 -10.546  -5.460  1.00 98.75           C  
ATOM   1156  N   GLY A 148      -3.166  -9.508  -5.120  1.00 98.44           N  
ATOM   1157  CA  GLY A 148      -4.143 -10.056  -4.193  1.00 98.44           C  
ATOM   1158  C   GLY A 148      -4.567  -9.052  -3.140  1.00 98.44           C  
ATOM   1159  O   GLY A 148      -4.217  -7.875  -3.196  1.00 98.44           O  
ATOM   1160  N   ILE A 149      -5.356  -9.531  -2.195  1.00 97.88           N  
ATOM   1161  CA  ILE A 149      -5.850  -8.768  -1.055  1.00 97.88           C  
ATOM   1162  C   ILE A 149      -5.805  -9.664   0.174  1.00 97.88           C  
ATOM   1163  CB  ILE A 149      -7.254  -8.203  -1.353  1.00 97.88           C  
ATOM   1164  O   ILE A 149      -6.062 -10.867   0.083  1.00 97.88           O  
ATOM   1165  CG1 ILE A 149      -7.743  -7.260  -0.236  1.00 97.88           C  
ATOM   1166  CG2 ILE A 149      -8.267  -9.321  -1.640  1.00 97.88           C  
ATOM   1167  CD1 ILE A 149      -9.027  -6.516  -0.620  1.00 97.88           C  
ATOM   1168  N   MET A 150      -5.445  -9.090   1.311  1.00 96.88           N  
ATOM   1169  CA  MET A 150      -5.445  -9.751   2.603  1.00 96.88           C  
ATOM   1170  C   MET A 150      -6.612  -9.201   3.418  1.00 96.88           C  
ATOM   1171  CB  MET A 150      -4.099  -9.501   3.280  1.00 96.88           C  
ATOM   1172  O   MET A 150      -6.520  -8.065   3.886  1.00 96.88           O  
ATOM   1173  CG  MET A 150      -4.008 -10.190   4.645  1.00 96.88           C  
ATOM   1174  SD  MET A 150      -2.489  -9.781   5.535  1.00 96.88           S  
ATOM   1175  CE  MET A 150      -2.833  -8.026   5.847  1.00 96.88           C  
ATOM   1176  N   PRO A 151      -7.691  -9.984   3.593  1.00 94.25           N  
ATOM   1177  CA  PRO A 151      -8.782  -9.552   4.439  1.00 94.25           C  
ATOM   1178  C   PRO A 151      -8.330  -9.492   5.895  1.00 94.25           C  
ATOM   1179  CB  PRO A 151      -9.950 -10.512   4.204  1.00 94.25           C  
ATOM   1180  O   PRO A 151      -7.639 -10.406   6.374  1.00 94.25           O  
ATOM   1181  CG  PRO A 151      -9.567 -11.249   2.920  1.00 94.25           C  
ATOM   1182  CD  PRO A 151      -8.041 -11.228   2.928  1.00 94.25           C  
ATOM   1183  N   MET A 152      -8.718  -8.434   6.595  1.00 92.75           N  
ATOM   1184  CA  MET A 152      -8.278  -8.172   7.963  1.00 92.75           C  
ATOM   1185  C   MET A 152      -9.389  -7.505   8.769  1.00 92.75           C  
ATOM   1186  CB  MET A 152      -6.999  -7.320   7.935  1.00 92.75           C  
ATOM   1187  O   MET A 152     -10.184  -6.735   8.243  1.00 92.75           O  
ATOM   1188  CG  MET A 152      -6.341  -7.139   9.306  1.00 92.75           C  
ATOM   1189  SD  MET A 152      -4.779  -6.214   9.259  1.00 92.75           S  
ATOM   1190  CE  MET A 152      -5.424  -4.533   9.451  1.00 92.75           C  
ATOM   1191  N   VAL A 153      -9.441  -7.824  10.060  1.00 92.38           N  
ATOM   1192  CA  VAL A 153     -10.285  -7.132  11.039  1.00 92.38           C  
ATOM   1193  C   VAL A 153      -9.386  -6.541  12.118  1.00 92.38           C  
ATOM   1194  CB  VAL A 153     -11.352  -8.078  11.617  1.00 92.38           C  
ATOM   1195  O   VAL A 153      -8.600  -7.271  12.731  1.00 92.38           O  
ATOM   1196  CG1 VAL A 153     -12.121  -7.448  12.783  1.00 92.38           C  
ATOM   1197  CG2 VAL A 153     -12.383  -8.457  10.545  1.00 92.38           C  
ATOM   1198  N   ASP A 154      -9.522  -5.242  12.365  1.00 90.62           N  
ATOM   1199  CA  ASP A 154      -8.733  -4.465  13.322  1.00 90.62           C  
ATOM   1200  C   ASP A 154      -9.662  -3.830  14.353  1.00 90.62           C  
ATOM   1201  CB  ASP A 154      -7.957  -3.389  12.562  1.00 90.62           C  
ATOM   1202  O   ASP A 154     -10.488  -2.983  14.028  1.00 90.62           O  
ATOM   1203  CG  ASP A 154      -6.834  -2.735  13.368  1.00 90.62           C  
ATOM   1204  OD1 ASP A 154      -6.861  -2.569  14.617  1.00 90.62           O  
ATOM   1205  OD2 ASP A 154      -5.829  -2.369  12.731  1.00 90.62           O  
ATOM   1206  N   GLY A 155      -9.606  -4.286  15.607  1.00 86.19           N  
ATOM   1207  CA  GLY A 155     -10.492  -3.745  16.645  1.00 86.19           C  
ATOM   1208  C   GLY A 155     -11.995  -3.970  16.406  1.00 86.19           C  
ATOM   1209  O   GLY A 155     -12.803  -3.373  17.110  1.00 86.19           O  
ATOM   1210  N   GLY A 156     -12.363  -4.852  15.470  1.00 87.06           N  
ATOM   1211  CA  GLY A 156     -13.748  -5.164  15.104  1.00 87.06           C  
ATOM   1212  C   GLY A 156     -14.186  -4.602  13.750  1.00 87.06           C  
ATOM   1213  O   GLY A 156     -15.184  -5.083  13.217  1.00 87.06           O  
ATOM   1214  N   ASP A 157     -13.417  -3.678  13.175  1.00 88.19           N  
ATOM   1215  CA  ASP A 157     -13.725  -3.044  11.894  1.00 88.19           C  
ATOM   1216  C   ASP A 157     -12.963  -3.728  10.737  1.00 88.19           C  
ATOM   1217  CB  ASP A 157     -13.438  -1.536  11.984  1.00 88.19           C  
ATOM   1218  O   ASP A 157     -11.819  -4.160  10.934  1.00 88.19           O  
ATOM   1219  CG  ASP A 157     -14.318  -0.837  13.035  1.00 88.19           C  
ATOM   1220  OD1 ASP A 157     -15.538  -1.130  13.074  1.00 88.19           O  
ATOM   1221  OD2 ASP A 157     -13.777  -0.023  13.819  1.00 88.19           O  
ATOM   1222  N   PRO A 158     -13.574  -3.887   9.546  1.00 89.31           N  
ATOM   1223  CA  PRO A 158     -12.879  -4.367   8.351  1.00 89.31           C  
ATOM   1224  C   PRO A 158     -11.765  -3.402   7.925  1.00 89.31           C  
ATOM   1225  CB  PRO A 158     -13.947  -4.490   7.255  1.00 89.31           C  
ATOM   1226  O   PRO A 158     -11.995  -2.202   7.829  1.00 89.31           O  
ATOM   1227  CG  PRO A 158     -15.267  -4.528   8.021  1.00 89.31           C  
ATOM   1228  CD  PRO A 158     -14.979  -3.662   9.243  1.00 89.31           C  
ATOM   1229  N   ASP A 159     -10.575  -3.933   7.643  1.00 91.44           N  
ATOM   1230  CA  ASP A 159      -9.395  -3.150   7.246  1.00 91.44           C  
ATOM   1231  C   ASP A 159      -8.548  -3.914   6.206  1.00 91.44           C  
ATOM   1232  CB  ASP A 159      -8.607  -2.720   8.498  1.00 91.44           C  
ATOM   1233  O   ASP A 159      -7.382  -4.270   6.412  1.00 91.44           O  
ATOM   1234  CG  ASP A 159      -7.425  -1.816   8.137  1.00 91.44           C  
ATOM   1235  OD1 ASP A 159      -7.398  -1.297   7.005  1.00 91.44           O  
ATOM   1236  OD2 ASP A 159      -6.428  -1.756   8.903  1.00 91.44           O  
ATOM   1237  N   ASP A 160      -9.187  -4.268   5.092  1.00 93.31           N  
ATOM   1238  CA  ASP A 160      -8.579  -5.086   4.046  1.00 93.31           C  
ATOM   1239  C   ASP A 160      -7.388  -4.385   3.379  1.00 93.31           C  
ATOM   1240  CB  ASP A 160      -9.607  -5.457   2.972  1.00 93.31           C  
ATOM   1241  O   ASP A 160      -7.448  -3.214   3.006  1.00 93.31           O  
ATOM   1242  CG  ASP A 160     -10.684  -6.454   3.402  1.00 93.31           C  
ATOM   1243  OD1 ASP A 160     -10.620  -6.979   4.539  1.00 93.31           O  
ATOM   1244  OD2 ASP A 160     -11.501  -6.802   2.520  1.00 93.31           O  
ATOM   1245  N   LYS A 161      -6.305  -5.135   3.138  1.00 96.19           N  
ATOM   1246  CA  LYS A 161      -5.061  -4.574   2.585  1.00 96.19           C  
ATOM   1247  C   LYS A 161      -4.715  -5.183   1.238  1.00 96.19           C  
ATOM   1248  CB  LYS A 161      -3.923  -4.700   3.606  1.00 96.19           C  
ATOM   1249  O   LYS A 161      -4.625  -6.407   1.101  1.00 96.19           O  
ATOM   1250  CG  LYS A 161      -4.320  -4.059   4.951  1.00 96.19           C  
ATOM   1251  CD  LYS A 161      -3.231  -3.151   5.514  1.00 96.19           C  
ATOM   1252  CE  LYS A 161      -3.665  -2.534   6.851  1.00 96.19           C  
ATOM   1253  NZ  LYS A 161      -4.797  -1.584   6.711  1.00 96.19           N  
ATOM   1254  N   ILE A 162      -4.472  -4.348   0.229  1.00 98.62           N  
ATOM   1255  CA  ILE A 162      -4.030  -4.819  -1.087  1.00 98.62           C  
ATOM   1256  C   ILE A 162      -2.597  -5.350  -0.989  1.00 98.62           C  
ATOM   1257  CB  ILE A 162      -4.186  -3.710  -2.153  1.00 98.62           C  
ATOM   1258  O   ILE A 162      -1.741  -4.757  -0.342  1.00 98.62           O  
ATOM   1259  CG1 ILE A 162      -5.649  -3.226  -2.283  1.00 98.62           C  
ATOM   1260  CG2 ILE A 162      -3.650  -4.154  -3.529  1.00 98.62           C  
ATOM   1261  CD1 ILE A 162      -6.662  -4.286  -2.743  1.00 98.62           C  
ATOM   1262  N   ILE A 163      -2.311  -6.458  -1.670  1.00 98.69           N  
ATOM   1263  CA  ILE A 163      -0.952  -6.964  -1.884  1.00 98.69           C  
ATOM   1264  C   ILE A 163      -0.596  -6.718  -3.348  1.00 98.69           C  
ATOM   1265  CB  ILE A 163      -0.819  -8.450  -1.484  1.00 98.69           C  
ATOM   1266  O   ILE A 163      -1.288  -7.183  -4.260  1.00 98.69           O  
ATOM   1267  CG1 ILE A 163      -1.183  -8.653   0.007  1.00 98.69           C  
ATOM   1268  CG2 ILE A 163       0.624  -8.932  -1.753  1.00 98.69           C  
ATOM   1269  CD1 ILE A 163      -1.231 -10.123   0.444  1.00 98.69           C  
ATOM   1270  N   ALA A 164       0.498  -6.000  -3.580  1.00 98.75           N  
ATOM   1271  CA  ALA A 164       0.957  -5.628  -4.909  1.00 98.75           C  
ATOM   1272  C   ALA A 164       2.462  -5.862  -5.086  1.00 98.75           C  
ATOM   1273  CB  ALA A 164       0.563  -4.169  -5.162  1.00 98.75           C  
ATOM   1274  O   ALA A 164       3.213  -5.968  -4.118  1.00 98.75           O  
ATOM   1275  N   VAL A 165       2.907  -5.914  -6.340  1.00 98.69           N  
ATOM   1276  CA  VAL A 165       4.328  -5.995  -6.715  1.00 98.69           C  
ATOM   1277  C   VAL A 165       4.738  -4.794  -7.553  1.00 98.69           C  
ATOM   1278  CB  VAL A 165       4.669  -7.300  -7.455  1.00 98.69           C  
ATOM   1279  O   VAL A 165       3.946  -4.293  -8.355  1.00 98.69           O  
ATOM   1280  CG1 VAL A 165       4.524  -8.494  -6.512  1.00 98.69           C  
ATOM   1281  CG2 VAL A 165       3.832  -7.532  -8.716  1.00 98.69           C  
ATOM   1282  N   ALA A 166       5.976  -4.329  -7.404  1.00 98.25           N  
ATOM   1283  CA  ALA A 166       6.513  -3.265  -8.251  1.00 98.25           C  
ATOM   1284  C   ALA A 166       6.722  -3.758  -9.696  1.00 98.25           C  
ATOM   1285  CB  ALA A 166       7.810  -2.750  -7.623  1.00 98.25           C  
ATOM   1286  O   ALA A 166       7.409  -4.750  -9.924  1.00 98.25           O  
ATOM   1287  N   ILE A 167       6.176  -3.051 -10.696  1.00 97.94           N  
ATOM   1288  CA  ILE A 167       6.242  -3.516 -12.101  1.00 97.94           C  
ATOM   1289  C   ILE A 167       7.630  -3.358 -12.741  1.00 97.94           C  
ATOM   1290  CB  ILE A 167       5.170  -2.848 -12.986  1.00 97.94           C  
ATOM   1291  O   ILE A 167       7.950  -4.049 -13.705  1.00 97.94           O  
ATOM   1292  CG1 ILE A 167       5.349  -1.318 -13.097  1.00 97.94           C  
ATOM   1293  CG2 ILE A 167       3.765  -3.209 -12.471  1.00 97.94           C  
ATOM   1294  CD1 ILE A 167       4.626  -0.711 -14.301  1.00 97.94           C  
ATOM   1295  N   ASN A 168       8.448  -2.455 -12.197  1.00 95.56           N  
ATOM   1296  CA  ASN A 168       9.801  -2.167 -12.677  1.00 95.56           C  
ATOM   1297  C   ASN A 168      10.877  -2.913 -11.874  1.00 95.56           C  
ATOM   1298  CB  ASN A 168      10.027  -0.645 -12.669  1.00 95.56           C  
ATOM   1299  O   ASN A 168      12.063  -2.670 -12.075  1.00 95.56           O  
ATOM   1300  CG  ASN A 168       9.143   0.109 -13.642  1.00 95.56           C  
ATOM   1301  ND2 ASN A 168       8.952   1.388 -13.420  1.00 95.56           N  
ATOM   1302  OD1 ASN A 168       8.612  -0.407 -14.608  1.00 95.56           O  
ATOM   1303  N   ASP A 169      10.473  -3.788 -10.952  1.00 97.25           N  
ATOM   1304  CA  ASP A 169      11.392  -4.651 -10.224  1.00 97.25           C  
ATOM   1305  C   ASP A 169      11.523  -5.994 -10.964  1.00 97.25           C  
ATOM   1306  CB  ASP A 169      10.884  -4.831  -8.793  1.00 97.25           C  
ATOM   1307  O   ASP A 169      10.543  -6.741 -11.008  1.00 97.25           O  
ATOM   1308  CG  ASP A 169      11.840  -5.657  -7.937  1.00 97.25           C  
ATOM   1309  OD1 ASP A 169      12.689  -6.395  -8.480  1.00 97.25           O  
ATOM   1310  OD2 ASP A 169      11.735  -5.538  -6.704  1.00 97.25           O  
ATOM   1311  N   PRO A 170      12.696  -6.327 -11.533  1.00 96.06           N  
ATOM   1312  CA  PRO A 170      12.882  -7.553 -12.310  1.00 96.06           C  
ATOM   1313  C   PRO A 170      12.673  -8.847 -11.508  1.00 96.06           C  
ATOM   1314  CB  PRO A 170      14.311  -7.459 -12.857  1.00 96.06           C  
ATOM   1315  O   PRO A 170      12.404  -9.881 -12.109  1.00 96.06           O  
ATOM   1316  CG  PRO A 170      15.033  -6.579 -11.839  1.00 96.06           C  
ATOM   1317  CD  PRO A 170      13.948  -5.592 -11.426  1.00 96.06           C  
ATOM   1318  N   GLU A 171      12.774  -8.805 -10.178  1.00 96.19           N  
ATOM   1319  CA  GLU A 171      12.585  -9.980  -9.314  1.00 96.19           C  
ATOM   1320  C   GLU A 171      11.102 -10.222  -8.990  1.00 96.19           C  
ATOM   1321  CB  GLU A 171      13.385  -9.735  -8.027  1.00 96.19           C  
ATOM   1322  O   GLU A 171      10.668 -11.355  -8.796  1.00 96.19           O  
ATOM   1323  CG  GLU A 171      13.410 -10.895  -7.021  1.00 96.19           C  
ATOM   1324  CD  GLU A 171      14.190 -12.131  -7.496  1.00 96.19           C  
ATOM   1325  OE1 GLU A 171      14.038 -13.178  -6.824  1.00 96.19           O  
ATOM   1326  OE2 GLU A 171      14.953 -12.017  -8.482  1.00 96.19           O  
ATOM   1327  N   TYR A 172      10.304  -9.152  -8.917  1.00 97.31           N  
ATOM   1328  CA  TYR A 172       8.910  -9.219  -8.465  1.00 97.31           C  
ATOM   1329  C   TYR A 172       7.881  -9.006  -9.575  1.00 97.31           C  
ATOM   1330  CB  TYR A 172       8.692  -8.235  -7.315  1.00 97.31           C  
ATOM   1331  O   TYR A 172       6.724  -9.399  -9.415  1.00 97.31           O  
ATOM   1332  CG  TYR A 172       9.151  -8.752  -5.971  1.00 97.31           C  
ATOM   1333  CD1 TYR A 172       8.246  -9.429  -5.130  1.00 97.31           C  
ATOM   1334  CD2 TYR A 172      10.474  -8.534  -5.554  1.00 97.31           C  
ATOM   1335  CE1 TYR A 172       8.648  -9.830  -3.842  1.00 97.31           C  
ATOM   1336  CE2 TYR A 172      10.873  -8.907  -4.261  1.00 97.31           C  
ATOM   1337  OH  TYR A 172      10.313  -9.762  -2.109  1.00 97.31           O  
ATOM   1338  CZ  TYR A 172       9.948  -9.517  -3.394  1.00 97.31           C  
ATOM   1339  N   ASN A 173       8.263  -8.426 -10.712  1.00 96.81           N  
ATOM   1340  CA  ASN A 173       7.333  -8.156 -11.810  1.00 96.81           C  
ATOM   1341  C   ASN A 173       6.802  -9.423 -12.509  1.00 96.81           C  
ATOM   1342  CB  ASN A 173       7.973  -7.166 -12.794  1.00 96.81           C  
ATOM   1343  O   ASN A 173       5.881  -9.317 -13.326  1.00 96.81           O  
ATOM   1344  CG  ASN A 173       9.117  -7.732 -13.619  1.00 96.81           C  
ATOM   1345  ND2 ASN A 173       9.744  -6.898 -14.412  1.00 96.81           N  
ATOM   1346  OD1 ASN A 173       9.436  -8.906 -13.612  1.00 96.81           O  
ATOM   1347  N   ILE A 174       7.346 -10.594 -12.167  1.00 97.81           N  
ATOM   1348  CA  ILE A 174       6.924 -11.913 -12.644  1.00 97.81           C  
ATOM   1349  C   ILE A 174       5.664 -12.440 -11.949  1.00 97.81           C  
ATOM   1350  CB  ILE A 174       8.076 -12.933 -12.503  1.00 97.81           C  
ATOM   1351  O   ILE A 174       5.042 -13.354 -12.478  1.00 97.81           O  
ATOM   1352  CG1 ILE A 174       8.480 -13.158 -11.026  1.00 97.81           C  
ATOM   1353  CG2 ILE A 174       9.272 -12.492 -13.367  1.00 97.81           C  
ATOM   1354  CD1 ILE A 174       9.507 -14.278 -10.827  1.00 97.81           C  
ATOM   1355  N   TYR A 175       5.280 -11.882 -10.796  1.00 98.25           N  
ATOM   1356  CA  TYR A 175       4.085 -12.313 -10.071  1.00 98.25           C  
ATOM   1357  C   TYR A 175       2.837 -11.569 -10.579  1.00 98.25           C  
ATOM   1358  CB  TYR A 175       4.284 -12.166  -8.555  1.00 98.25           C  
ATOM   1359  O   TYR A 175       2.830 -10.345 -10.776  1.00 98.25           O  
ATOM   1360  CG  TYR A 175       5.487 -12.906  -7.981  1.00 98.25           C  
ATOM   1361  CD1 TYR A 175       5.462 -14.307  -7.850  1.00 98.25           C  
ATOM   1362  CD2 TYR A 175       6.638 -12.196  -7.587  1.00 98.25           C  
ATOM   1363  CE1 TYR A 175       6.578 -14.994  -7.332  1.00 98.25           C  
ATOM   1364  CE2 TYR A 175       7.774 -12.879  -7.109  1.00 98.25           C  
ATOM   1365  OH  TYR A 175       8.838 -14.944  -6.512  1.00 98.25           O  
ATOM   1366  CZ  TYR A 175       7.743 -14.284  -6.977  1.00 98.25           C  
ATOM   1367  N   TYR A 176       1.763 -12.322 -10.783  1.00 98.25           N  
ATOM   1368  CA  TYR A 176       0.457 -11.875 -11.264  1.00 98.25           C  
ATOM   1369  C   TYR A 176      -0.684 -12.267 -10.321  1.00 98.25           C  
ATOM   1370  CB  TYR A 176       0.211 -12.445 -12.666  1.00 98.25           C  
ATOM   1371  O   TYR A 176      -1.726 -11.611 -10.353  1.00 98.25           O  
ATOM   1372  CG  TYR A 176       1.060 -11.791 -13.737  1.00 98.25           C  
ATOM   1373  CD1 TYR A 176       0.542 -10.725 -14.497  1.00 98.25           C  
ATOM   1374  CD2 TYR A 176       2.371 -12.244 -13.965  1.00 98.25           C  
ATOM   1375  CE1 TYR A 176       1.331 -10.120 -15.494  1.00 98.25           C  
ATOM   1376  CE2 TYR A 176       3.178 -11.621 -14.935  1.00 98.25           C  
ATOM   1377  OH  TYR A 176       3.420  -9.970 -16.660  1.00 98.25           O  
ATOM   1378  CZ  TYR A 176       2.655 -10.565 -15.708  1.00 98.25           C  
ATOM   1379  N   ASP A 177      -0.486 -13.263  -9.456  1.00 98.56           N  
ATOM   1380  CA  ASP A 177      -1.421 -13.621  -8.390  1.00 98.56           C  
ATOM   1381  C   ASP A 177      -0.692 -13.911  -7.068  1.00 98.56           C  
ATOM   1382  CB  ASP A 177      -2.304 -14.796  -8.835  1.00 98.56           C  
ATOM   1383  O   ASP A 177       0.426 -14.419  -7.034  1.00 98.56           O  
ATOM   1384  CG  ASP A 177      -3.479 -14.995  -7.874  1.00 98.56           C  
ATOM   1385  OD1 ASP A 177      -3.315 -15.770  -6.900  1.00 98.56           O  
ATOM   1386  OD2 ASP A 177      -4.526 -14.326  -8.058  1.00 98.56           O  
ATOM   1387  N   VAL A 178      -1.334 -13.597  -5.943  1.00 97.94           N  
ATOM   1388  CA  VAL A 178      -0.795 -13.804  -4.592  1.00 97.94           C  
ATOM   1389  C   VAL A 178      -0.456 -15.269  -4.311  1.00 97.94           C  
ATOM   1390  CB  VAL A 178      -1.792 -13.238  -3.566  1.00 97.94           C  
ATOM   1391  O   VAL A 178       0.447 -15.547  -3.525  1.00 97.94           O  
ATOM   1392  CG1 VAL A 178      -3.072 -14.073  -3.428  1.00 97.94           C  
ATOM   1393  CG2 VAL A 178      -1.185 -13.066  -2.179  1.00 97.94           C  
ATOM   1394  N   SER A 179      -1.140 -16.209  -4.971  1.00 97.19           N  
ATOM   1395  CA  SER A 179      -0.869 -17.646  -4.864  1.00 97.19           C  
ATOM   1396  C   SER A 179       0.464 -18.081  -5.483  1.00 97.19           C  
ATOM   1397  CB  SER A 179      -2.021 -18.445  -5.479  1.00 97.19           C  
ATOM   1398  O   SER A 179       0.951 -19.161  -5.155  1.00 97.19           O  
ATOM   1399  OG  SER A 179      -2.204 -18.163  -6.849  1.00 97.19           O  
ATOM   1400  N   GLU A 180       1.073 -17.246  -6.327  1.00 98.06           N  
ATOM   1401  CA  GLU A 180       2.373 -17.504  -6.957  1.00 98.06           C  
ATOM   1402  C   GLU A 180       3.548 -17.123  -6.043  1.00 98.06           C  
ATOM   1403  CB  GLU A 180       2.463 -16.721  -8.275  1.00 98.06           C  
ATOM   1404  O   GLU A 180       4.687 -17.520  -6.292  1.00 98.06           O  
ATOM   1405  CG  GLU A 180       1.354 -17.078  -9.282  1.00 98.06           C  
ATOM   1406  CD  GLU A 180       1.326 -16.137 -10.494  1.00 98.06           C  
ATOM   1407  OE1 GLU A 180       0.730 -16.520 -11.523  1.00 98.06           O  
ATOM   1408  OE2 GLU A 180       1.841 -15.001 -10.377  1.00 98.06           O  
ATOM   1409  N   LEU A 181       3.291 -16.368  -4.968  1.00 97.00           N  
ATOM   1410  CA  LEU A 181       4.322 -16.006  -4.002  1.00 97.00           C  
ATOM   1411  C   LEU A 181       4.813 -17.237  -3.225  1.00 97.00           C  
ATOM   1412  CB  LEU A 181       3.801 -14.950  -3.015  1.00 97.00           C  
ATOM   1413  O   LEU A 181       4.025 -18.130  -2.902  1.00 97.00           O  
ATOM   1414  CG  LEU A 181       3.510 -13.573  -3.631  1.00 97.00           C  
ATOM   1415  CD1 LEU A 181       2.909 -12.691  -2.538  1.00 97.00           C  
ATOM   1416  CD2 LEU A 181       4.775 -12.886  -4.152  1.00 97.00           C  
ATOM   1417  N   PRO A 182       6.092 -17.252  -2.798  1.00 96.06           N  
ATOM   1418  CA  PRO A 182       6.581 -18.260  -1.868  1.00 96.06           C  
ATOM   1419  C   PRO A 182       5.673 -18.346  -0.625  1.00 96.06           C  
ATOM   1420  CB  PRO A 182       8.008 -17.830  -1.512  1.00 96.06           C  
ATOM   1421  O   PRO A 182       5.478 -17.323   0.040  1.00 96.06           O  
ATOM   1422  CG  PRO A 182       8.450 -17.045  -2.747  1.00 96.06           C  
ATOM   1423  CD  PRO A 182       7.166 -16.352  -3.195  1.00 96.06           C  
ATOM   1424  N   PRO A 183       5.152 -19.532  -0.246  1.00 92.12           N  
ATOM   1425  CA  PRO A 183       4.139 -19.650   0.810  1.00 92.12           C  
ATOM   1426  C   PRO A 183       4.554 -19.037   2.152  1.00 92.12           C  
ATOM   1427  CB  PRO A 183       3.886 -21.155   0.949  1.00 92.12           C  
ATOM   1428  O   PRO A 183       3.743 -18.440   2.859  1.00 92.12           O  
ATOM   1429  CG  PRO A 183       4.161 -21.688  -0.455  1.00 92.12           C  
ATOM   1430  CD  PRO A 183       5.295 -20.798  -0.955  1.00 92.12           C  
ATOM   1431  N   PHE A 184       5.844 -19.130   2.488  1.00 95.38           N  
ATOM   1432  CA  PHE A 184       6.386 -18.564   3.721  1.00 95.38           C  
ATOM   1433  C   PHE A 184       6.318 -17.027   3.757  1.00 95.38           C  
ATOM   1434  CB  PHE A 184       7.822 -19.068   3.901  1.00 95.38           C  
ATOM   1435  O   PHE A 184       6.175 -16.445   4.828  1.00 95.38           O  
ATOM   1436  CG  PHE A 184       8.352 -18.850   5.302  1.00 95.38           C  
ATOM   1437  CD1 PHE A 184       9.268 -17.816   5.571  1.00 95.38           C  
ATOM   1438  CD2 PHE A 184       7.903 -19.676   6.349  1.00 95.38           C  
ATOM   1439  CE1 PHE A 184       9.735 -17.615   6.881  1.00 95.38           C  
ATOM   1440  CE2 PHE A 184       8.366 -19.469   7.660  1.00 95.38           C  
ATOM   1441  CZ  PHE A 184       9.282 -18.438   7.926  1.00 95.38           C  
ATOM   1442  N   LYS A 185       6.343 -16.356   2.597  1.00 95.00           N  
ATOM   1443  CA  LYS A 185       6.223 -14.894   2.509  1.00 95.00           C  
ATOM   1444  C   LYS A 185       4.849 -14.421   2.982  1.00 95.00           C  
ATOM   1445  CB  LYS A 185       6.534 -14.450   1.071  1.00 95.00           C  
ATOM   1446  O   LYS A 185       4.767 -13.484   3.769  1.00 95.00           O  
ATOM   1447  CG  LYS A 185       6.617 -12.921   0.937  1.00 95.00           C  
ATOM   1448  CD  LYS A 185       7.374 -12.485  -0.327  1.00 95.00           C  
ATOM   1449  CE  LYS A 185       8.876 -12.780  -0.184  1.00 95.00           C  
ATOM   1450  NZ  LYS A 185       9.651 -12.329  -1.364  1.00 95.00           N  
ATOM   1451  N   LEU A 186       3.788 -15.113   2.570  1.00 94.25           N  
ATOM   1452  CA  LEU A 186       2.428 -14.830   3.037  1.00 94.25           C  
ATOM   1453  C   LEU A 186       2.258 -15.118   4.526  1.00 94.25           C  
ATOM   1454  CB  LEU A 186       1.421 -15.647   2.214  1.00 94.25           C  
ATOM   1455  O   LEU A 186       1.619 -14.339   5.227  1.00 94.25           O  
ATOM   1456  CG  LEU A 186       1.306 -15.202   0.749  1.00 94.25           C  
ATOM   1457  CD1 LEU A 186       0.272 -16.083   0.053  1.00 94.25           C  
ATOM   1458  CD2 LEU A 186       0.877 -13.737   0.644  1.00 94.25           C  
ATOM   1459  N   LEU A 187       2.873 -16.194   5.025  1.00 95.25           N  
ATOM   1460  CA  LEU A 187       2.862 -16.499   6.454  1.00 95.25           C  
ATOM   1461  C   LEU A 187       3.502 -15.371   7.279  1.00 95.25           C  
ATOM   1462  CB  LEU A 187       3.564 -17.848   6.681  1.00 95.25           C  
ATOM   1463  O   LEU A 187       2.934 -14.964   8.287  1.00 95.25           O  
ATOM   1464  CG  LEU A 187       3.513 -18.335   8.141  1.00 95.25           C  
ATOM   1465  CD1 LEU A 187       2.084 -18.635   8.597  1.00 95.25           C  
ATOM   1466  CD2 LEU A 187       4.341 -19.613   8.268  1.00 95.25           C  
ATOM   1467  N   MET A 188       4.641 -14.831   6.830  1.00 96.06           N  
ATOM   1468  CA  MET A 188       5.304 -13.704   7.496  1.00 96.06           C  
ATOM   1469  C   MET A 188       4.454 -12.430   7.492  1.00 96.06           C  
ATOM   1470  CB  MET A 188       6.648 -13.401   6.824  1.00 96.06           C  
ATOM   1471  O   MET A 188       4.395 -11.742   8.509  1.00 96.06           O  
ATOM   1472  CG  MET A 188       7.722 -14.449   7.126  1.00 96.06           C  
ATOM   1473  SD  MET A 188       9.338 -14.070   6.391  1.00 96.06           S  
ATOM   1474  CE  MET A 188       9.748 -12.528   7.259  1.00 96.06           C  
ATOM   1475  N   ILE A 189       3.790 -12.119   6.374  1.00 96.25           N  
ATOM   1476  CA  ILE A 189       2.900 -10.952   6.272  1.00 96.25           C  
ATOM   1477  C   ILE A 189       1.715 -11.102   7.235  1.00 96.25           C  
ATOM   1478  CB  ILE A 189       2.448 -10.744   4.809  1.00 96.25           C  
ATOM   1479  O   ILE A 189       1.445 -10.189   8.013  1.00 96.25           O  
ATOM   1480  CG1 ILE A 189       3.653 -10.332   3.932  1.00 96.25           C  
ATOM   1481  CG2 ILE A 189       1.348  -9.672   4.713  1.00 96.25           C  
ATOM   1482  CD1 ILE A 189       3.389 -10.485   2.429  1.00 96.25           C  
ATOM   1483  N   ASN A 190       1.065 -12.269   7.250  1.00 94.94           N  
ATOM   1484  CA  ASN A 190      -0.044 -12.543   8.166  1.00 94.94           C  
ATOM   1485  C   ASN A 190       0.395 -12.438   9.634  1.00 94.94           C  
ATOM   1486  CB  ASN A 190      -0.610 -13.943   7.877  1.00 94.94           C  
ATOM   1487  O   ASN A 190      -0.294 -11.819  10.443  1.00 94.94           O  
ATOM   1488  CG  ASN A 190      -1.354 -14.053   6.561  1.00 94.94           C  
ATOM   1489  ND2 ASN A 190      -1.676 -15.255   6.145  1.00 94.94           N  
ATOM   1490  OD1 ASN A 190      -1.680 -13.099   5.883  1.00 94.94           O  
ATOM   1491  N   GLN A 191       1.555 -13.008   9.980  1.00 96.19           N  
ATOM   1492  CA  GLN A 191       2.096 -12.936  11.338  1.00 96.19           C  
ATOM   1493  C   GLN A 191       2.367 -11.488  11.759  1.00 96.19           C  
ATOM   1494  CB  GLN A 191       3.379 -13.780  11.434  1.00 96.19           C  
ATOM   1495  O   GLN A 191       2.013 -11.100  12.867  1.00 96.19           O  
ATOM   1496  CG  GLN A 191       3.871 -13.924  12.887  1.00 96.19           C  
ATOM   1497  CD  GLN A 191       2.909 -14.726  13.765  1.00 96.19           C  
ATOM   1498  NE2 GLN A 191       2.898 -14.517  15.055  1.00 96.19           N  
ATOM   1499  OE1 GLN A 191       2.163 -15.577  13.304  1.00 96.19           O  
ATOM   1500  N   PHE A 192       2.943 -10.675  10.868  1.00 97.19           N  
ATOM   1501  CA  PHE A 192       3.193  -9.262  11.144  1.00 97.19           C  
ATOM   1502  C   PHE A 192       1.908  -8.525  11.545  1.00 97.19           C  
ATOM   1503  CB  PHE A 192       3.866  -8.607   9.930  1.00 97.19           C  
ATOM   1504  O   PHE A 192       1.881  -7.894  12.600  1.00 97.19           O  
ATOM   1505  CG  PHE A 192       3.887  -7.094  10.008  1.00 97.19           C  
ATOM   1506  CD1 PHE A 192       2.915  -6.337   9.326  1.00 97.19           C  
ATOM   1507  CD2 PHE A 192       4.846  -6.444  10.804  1.00 97.19           C  
ATOM   1508  CE1 PHE A 192       2.901  -4.938   9.445  1.00 97.19           C  
ATOM   1509  CE2 PHE A 192       4.833  -5.043  10.922  1.00 97.19           C  
ATOM   1510  CZ  PHE A 192       3.858  -4.292  10.245  1.00 97.19           C  
ATOM   1511  N   PHE A 193       0.838  -8.632  10.751  1.00 96.62           N  
ATOM   1512  CA  PHE A 193      -0.415  -7.927  11.039  1.00 96.62           C  
ATOM   1513  C   PHE A 193      -1.164  -8.484  12.254  1.00 96.62           C  
ATOM   1514  CB  PHE A 193      -1.307  -7.921   9.798  1.00 96.62           C  
ATOM   1515  O   PHE A 193      -1.816  -7.717  12.952  1.00 96.62           O  
ATOM   1516  CG  PHE A 193      -0.881  -6.908   8.756  1.00 96.62           C  
ATOM   1517  CD1 PHE A 193      -1.092  -5.536   8.985  1.00 96.62           C  
ATOM   1518  CD2 PHE A 193      -0.293  -7.332   7.551  1.00 96.62           C  
ATOM   1519  CE1 PHE A 193      -0.713  -4.593   8.013  1.00 96.62           C  
ATOM   1520  CE2 PHE A 193       0.069  -6.391   6.573  1.00 96.62           C  
ATOM   1521  CZ  PHE A 193      -0.135  -5.021   6.806  1.00 96.62           C  
ATOM   1522  N   ASN A 194      -1.033  -9.771  12.576  1.00 95.88           N  
ATOM   1523  CA  ASN A 194      -1.599 -10.301  13.822  1.00 95.88           C  
ATOM   1524  C   ASN A 194      -0.855  -9.773  15.073  1.00 95.88           C  
ATOM   1525  CB  ASN A 194      -1.601 -11.837  13.754  1.00 95.88           C  
ATOM   1526  O   ASN A 194      -1.475  -9.574  16.117  1.00 95.88           O  
ATOM   1527  CG  ASN A 194      -2.541 -12.416  12.705  1.00 95.88           C  
ATOM   1528  ND2 ASN A 194      -2.239 -13.593  12.207  1.00 95.88           N  
ATOM   1529  OD1 ASN A 194      -3.554 -11.863  12.299  1.00 95.88           O  
ATOM   1530  N   ASP A 195       0.453  -9.495  14.969  1.00 96.38           N  
ATOM   1531  CA  ASP A 195       1.310  -9.192  16.128  1.00 96.38           C  
ATOM   1532  C   ASP A 195       1.627  -7.695  16.336  1.00 96.38           C  
ATOM   1533  CB  ASP A 195       2.639  -9.943  15.987  1.00 96.38           C  
ATOM   1534  O   ASP A 195       1.984  -7.260  17.441  1.00 96.38           O  
ATOM   1535  CG  ASP A 195       2.566 -11.467  16.114  1.00 96.38           C  
ATOM   1536  OD1 ASP A 195       1.498 -12.040  16.424  1.00 96.38           O  
ATOM   1537  OD2 ASP A 195       3.647 -12.075  15.934  1.00 96.38           O  
ATOM   1538  N   TYR A 196       1.565  -6.866  15.286  1.00 95.94           N  
ATOM   1539  CA  TYR A 196       2.117  -5.498  15.329  1.00 95.94           C  
ATOM   1540  C   TYR A 196       1.450  -4.574  16.356  1.00 95.94           C  
ATOM   1541  CB  TYR A 196       2.140  -4.839  13.938  1.00 95.94           C  
ATOM   1542  O   TYR A 196       2.092  -3.639  16.837  1.00 95.94           O  
ATOM   1543  CG  TYR A 196       0.829  -4.231  13.473  1.00 95.94           C  
ATOM   1544  CD1 TYR A 196      -0.321  -5.030  13.390  1.00 95.94           C  
ATOM   1545  CD2 TYR A 196       0.759  -2.872  13.106  1.00 95.94           C  
ATOM   1546  CE1 TYR A 196      -1.536  -4.484  12.952  1.00 95.94           C  
ATOM   1547  CE2 TYR A 196      -0.455  -2.321  12.646  1.00 95.94           C  
ATOM   1548  OH  TYR A 196      -2.800  -2.620  12.180  1.00 95.94           O  
ATOM   1549  CZ  TYR A 196      -1.610  -3.131  12.578  1.00 95.94           C  
ATOM   1550  N   LYS A 197       0.207  -4.878  16.746  1.00 95.75           N  
ATOM   1551  CA  LYS A 197      -0.572  -4.154  17.759  1.00 95.75           C  
ATOM   1552  C   LYS A 197      -0.722  -4.903  19.093  1.00 95.75           C  
ATOM   1553  CB  LYS A 197      -1.930  -3.777  17.154  1.00 95.75           C  
ATOM   1554  O   LYS A 197      -1.361  -4.388  20.011  1.00 95.75           O  
ATOM   1555  CG  LYS A 197      -1.858  -2.578  16.201  1.00 95.75           C  
ATOM   1556  CD  LYS A 197      -3.248  -2.285  15.621  1.00 95.75           C  
ATOM   1557  CE  LYS A 197      -3.290  -0.944  14.885  1.00 95.75           C  
ATOM   1558  NZ  LYS A 197      -4.607  -0.747  14.238  1.00 95.75           N  
ATOM   1559  N   THR A 198      -0.094  -6.068  19.273  1.00 95.19           N  
ATOM   1560  CA  THR A 198      -0.230  -6.864  20.510  1.00 95.19           C  
ATOM   1561  C   THR A 198       0.192  -6.089  21.760  1.00 95.19           C  
ATOM   1562  CB  THR A 198       0.601  -8.149  20.423  1.00 95.19           C  
ATOM   1563  O   THR A 198      -0.530  -6.081  22.757  1.00 95.19           O  
ATOM   1564  CG2 THR A 198       0.420  -9.078  21.621  1.00 95.19           C  
ATOM   1565  OG1 THR A 198       0.252  -8.875  19.280  1.00 95.19           O  
ATOM   1566  N   LEU A 199       1.324  -5.372  21.721  1.00 96.19           N  
ATOM   1567  CA  LEU A 199       1.772  -4.551  22.859  1.00 96.19           C  
ATOM   1568  C   LEU A 199       0.971  -3.247  23.034  1.00 96.19           C  
ATOM   1569  CB  LEU A 199       3.290  -4.303  22.782  1.00 96.19           C  
ATOM   1570  O   LEU A 199       1.122  -2.564  24.045  1.00 96.19           O  
ATOM   1571  CG  LEU A 199       4.167  -5.562  22.931  1.00 96.19           C  
ATOM   1572  CD1 LEU A 199       5.633  -5.159  23.073  1.00 96.19           C  
ATOM   1573  CD2 LEU A 199       3.833  -6.397  24.170  1.00 96.19           C  
ATOM   1574  N   GLU A 200       0.073  -2.926  22.101  1.00 93.75           N  
ATOM   1575  CA  GLU A 200      -0.959  -1.892  22.257  1.00 93.75           C  
ATOM   1576  C   GLU A 200      -2.236  -2.438  22.921  1.00 93.75           C  
ATOM   1577  CB  GLU A 200      -1.285  -1.237  20.900  1.00 93.75           C  
ATOM   1578  O   GLU A 200      -3.180  -1.681  23.136  1.00 93.75           O  
ATOM   1579  CG  GLU A 200      -0.075  -0.556  20.247  1.00 93.75           C  
ATOM   1580  CD  GLU A 200      -0.393  -0.042  18.838  1.00 93.75           C  
ATOM   1581  OE1 GLU A 200       0.403  -0.304  17.903  1.00 93.75           O  
ATOM   1582  OE2 GLU A 200      -1.429   0.640  18.668  1.00 93.75           O  
ATOM   1583  N   ARG A 201      -2.271  -3.736  23.271  1.00 93.75           N  
ATOM   1584  CA  ARG A 201      -3.448  -4.451  23.800  1.00 93.75           C  
ATOM   1585  C   ARG A 201      -4.655  -4.400  22.857  1.00 93.75           C  
ATOM   1586  CB  ARG A 201      -3.811  -3.979  25.218  1.00 93.75           C  
ATOM   1587  O   ARG A 201      -5.795  -4.385  23.315  1.00 93.75           O  
ATOM   1588  CG  ARG A 201      -2.646  -4.036  26.208  1.00 93.75           C  
ATOM   1589  CD  ARG A 201      -3.149  -3.554  27.569  1.00 93.75           C  
ATOM   1590  NE  ARG A 201      -2.083  -3.600  28.582  1.00 93.75           N  
ATOM   1591  NH1 ARG A 201      -3.351  -2.871  30.347  1.00 93.75           N  
ATOM   1592  NH2 ARG A 201      -1.199  -3.380  30.666  1.00 93.75           N  
ATOM   1593  CZ  ARG A 201      -2.215  -3.285  29.856  1.00 93.75           C  
ATOM   1594  N   LYS A 202      -4.394  -4.372  21.549  1.00 93.38           N  
ATOM   1595  CA  LYS A 202      -5.407  -4.493  20.499  1.00 93.38           C  
ATOM   1596  C   LYS A 202      -5.243  -5.832  19.794  1.00 93.38           C  
ATOM   1597  CB  LYS A 202      -5.308  -3.327  19.511  1.00 93.38           C  
ATOM   1598  O   LYS A 202      -4.128  -6.337  19.664  1.00 93.38           O  
ATOM   1599  CG  LYS A 202      -5.598  -1.962  20.145  1.00 93.38           C  
ATOM   1600  CD  LYS A 202      -5.423  -0.864  19.091  1.00 93.38           C  
ATOM   1601  CE  LYS A 202      -5.752   0.506  19.689  1.00 93.38           C  
ATOM   1602  NZ  LYS A 202      -5.539   1.581  18.689  1.00 93.38           N  
ATOM   1603  N   GLU A 203      -6.362  -6.386  19.354  1.00 92.56           N  
ATOM   1604  CA  GLU A 203      -6.402  -7.620  18.582  1.00 92.56           C  
ATOM   1605  C   GLU A 203      -6.623  -7.286  17.109  1.00 92.56           C  
ATOM   1606  CB  GLU A 203      -7.482  -8.551  19.150  1.00 92.56           C  
ATOM   1607  O   GLU A 203      -7.486  -6.473  16.766  1.00 92.56           O  
ATOM   1608  CG  GLU A 203      -7.440  -9.951  18.513  1.00 92.56           C  
ATOM   1609  CD  GLU A 203      -8.447 -10.936  19.133  1.00 92.56           C  
ATOM   1610  OE1 GLU A 203      -8.455 -12.108  18.687  1.00 92.56           O  
ATOM   1611  OE2 GLU A 203      -9.199 -10.535  20.051  1.00 92.56           O  
ATOM   1612  N   VAL A 204      -5.828  -7.925  16.256  1.00 95.12           N  
ATOM   1613  CA  VAL A 204      -5.964  -7.873  14.804  1.00 95.12           C  
ATOM   1614  C   VAL A 204      -6.003  -9.300  14.299  1.00 95.12           C  
ATOM   1615  CB  VAL A 204      -4.824  -7.081  14.149  1.00 95.12           C  
ATOM   1616  O   VAL A 204      -5.233 -10.152  14.750  1.00 95.12           O  
ATOM   1617  CG1 VAL A 204      -4.973  -7.047  12.623  1.00 95.12           C  
ATOM   1618  CG2 VAL A 204      -4.824  -5.642  14.674  1.00 95.12           C  
ATOM   1619  N   ARG A 205      -6.917  -9.567  13.369  1.00 95.06           N  
ATOM   1620  CA  ARG A 205      -7.098 -10.893  12.795  1.00 95.06           C  
ATOM   1621  C   ARG A 205      -7.035 -10.829  11.281  1.00 95.06           C  
ATOM   1622  CB  ARG A 205      -8.410 -11.481  13.318  1.00 95.06           C  
ATOM   1623  O   ARG A 205      -7.880 -10.212  10.642  1.00 95.06           O  
ATOM   1624  CG  ARG A 205      -8.544 -12.949  12.910  1.00 95.06           C  
ATOM   1625  CD  ARG A 205      -9.776 -13.546  13.584  1.00 95.06           C  
ATOM   1626  NE  ARG A 205      -9.908 -14.977  13.262  1.00 95.06           N  
ATOM   1627  NH1 ARG A 205     -11.643 -15.402  14.693  1.00 95.06           N  
ATOM   1628  NH2 ARG A 205     -10.779 -17.065  13.472  1.00 95.06           N  
ATOM   1629  CZ  ARG A 205     -10.774 -15.806  13.808  1.00 95.06           C  
ATOM   1630  N   THR A 206      -6.059 -11.531  10.721  1.00 94.75           N  
ATOM   1631  CA  THR A 206      -5.925 -11.742   9.276  1.00 94.75           C  
ATOM   1632  C   THR A 206      -6.621 -13.024   8.823  1.00 94.75           C  
ATOM   1633  CB  THR A 206      -4.453 -11.746   8.843  1.00 94.75           C  
ATOM   1634  O   THR A 206      -6.726 -14.009   9.565  1.00 94.75           O  
ATOM   1635  CG2 THR A 206      -3.808 -10.380   9.047  1.00 94.75           C  
ATOM   1636  OG1 THR A 206      -3.701 -12.669   9.602  1.00 94.75           O  
ATOM   1637  N   PHE A 207      -7.094 -13.024   7.579  1.00 94.00           N  
ATOM   1638  CA  PHE A 207      -7.717 -14.177   6.931  1.00 94.00           C  
ATOM   1639  C   PHE A 207      -6.909 -14.633   5.714  1.00 94.00           C  
ATOM   1640  CB  PHE A 207      -9.172 -13.844   6.576  1.00 94.00           C  
ATOM   1641  O   PHE A 207      -5.898 -14.042   5.339  1.00 94.00           O  
ATOM   1642  CG  PHE A 207     -10.023 -13.481   7.777  1.00 94.00           C  
ATOM   1643  CD1 PHE A 207     -10.706 -14.480   8.497  1.00 94.00           C  
ATOM   1644  CD2 PHE A 207     -10.107 -12.142   8.198  1.00 94.00           C  
ATOM   1645  CE1 PHE A 207     -11.478 -14.137   9.624  1.00 94.00           C  
ATOM   1646  CE2 PHE A 207     -10.857 -11.804   9.333  1.00 94.00           C  
ATOM   1647  CZ  PHE A 207     -11.553 -12.797  10.041  1.00 94.00           C  
ATOM   1648  N   LYS A 208      -7.344 -15.732   5.088  1.00 92.56           N  
ATOM   1649  CA  LYS A 208      -6.693 -16.254   3.884  1.00 92.56           C  
ATOM   1650  C   LYS A 208      -6.720 -15.186   2.773  1.00 92.56           C  
ATOM   1651  CB  LYS A 208      -7.381 -17.551   3.439  1.00 92.56           C  
ATOM   1652  O   LYS A 208      -7.817 -14.749   2.420  1.00 92.56           O  
ATOM   1653  CG  LYS A 208      -6.656 -18.171   2.236  1.00 92.56           C  
ATOM   1654  CD  LYS A 208      -7.323 -19.475   1.793  1.00 92.56           C  
ATOM   1655  CE  LYS A 208      -6.590 -20.000   0.554  1.00 92.56           C  
ATOM   1656  NZ  LYS A 208      -7.197 -21.255   0.048  1.00 92.56           N  
ATOM   1657  N   PRO A 209      -5.565 -14.831   2.176  1.00 95.12           N  
ATOM   1658  CA  PRO A 209      -5.531 -13.895   1.061  1.00 95.12           C  
ATOM   1659  C   PRO A 209      -6.375 -14.363  -0.127  1.00 95.12           C  
ATOM   1660  CB  PRO A 209      -4.056 -13.730   0.682  1.00 95.12           C  
ATOM   1661  O   PRO A 209      -6.464 -15.561  -0.421  1.00 95.12           O  
ATOM   1662  CG  PRO A 209      -3.332 -14.039   1.990  1.00 95.12           C  
ATOM   1663  CD  PRO A 209      -4.206 -15.127   2.612  1.00 95.12           C  
ATOM   1664  N   MET A 210      -6.970 -13.402  -0.827  1.00 97.31           N  
ATOM   1665  CA  MET A 210      -7.736 -13.614  -2.052  1.00 97.31           C  
ATOM   1666  C   MET A 210      -6.936 -13.114  -3.262  1.00 97.31           C  
ATOM   1667  CB  MET A 210      -9.117 -12.947  -1.957  1.00 97.31           C  
ATOM   1668  O   MET A 210      -6.130 -12.193  -3.145  1.00 97.31           O  
ATOM   1669  CG  MET A 210      -9.875 -13.282  -0.666  1.00 97.31           C  
ATOM   1670  SD  MET A 210     -11.517 -12.529  -0.561  1.00 97.31           S  
ATOM   1671  CE  MET A 210     -12.456 -13.602  -1.669  1.00 97.31           C  
ATOM   1672  N   GLY A 211      -7.153 -13.735  -4.423  1.00 98.12           N  
ATOM   1673  CA  GLY A 211      -6.364 -13.483  -5.635  1.00 98.12           C  
ATOM   1674  C   GLY A 211      -6.573 -12.109  -6.280  1.00 98.12           C  
ATOM   1675  O   GLY A 211      -7.445 -11.323  -5.888  1.00 98.12           O  
ATOM   1676  N   ALA A 212      -5.805 -11.849  -7.337  1.00 98.31           N  
ATOM   1677  CA  ALA A 212      -5.713 -10.552  -8.013  1.00 98.31           C  
ATOM   1678  C   ALA A 212      -7.068 -10.036  -8.515  1.00 98.31           C  
ATOM   1679  CB  ALA A 212      -4.740 -10.708  -9.185  1.00 98.31           C  
ATOM   1680  O   ALA A 212      -7.360  -8.844  -8.449  1.00 98.31           O  
ATOM   1681  N   GLY A 213      -7.936 -10.940  -8.980  1.00 98.38           N  
ATOM   1682  CA  GLY A 213      -9.276 -10.578  -9.439  1.00 98.38           C  
ATOM   1683  C   GLY A 213     -10.158  -9.987  -8.335  1.00 98.38           C  
ATOM   1684  O   GLY A 213     -11.001  -9.144  -8.629  1.00 98.38           O  
ATOM   1685  N   HIS A 214      -9.979 -10.401  -7.075  1.00 98.19           N  
ATOM   1686  CA  HIS A 214     -10.697  -9.797  -5.951  1.00 98.19           C  
ATOM   1687  C   HIS A 214     -10.121  -8.424  -5.614  1.00 98.19           C  
ATOM   1688  CB  HIS A 214     -10.705 -10.740  -4.738  1.00 98.19           C  
ATOM   1689  O   HIS A 214     -10.881  -7.466  -5.522  1.00 98.19           O  
ATOM   1690  CG  HIS A 214     -11.754 -10.353  -3.724  1.00 98.19           C  
ATOM   1691  CD2 HIS A 214     -11.748  -9.242  -2.923  1.00 98.19           C  
ATOM   1692  ND1 HIS A 214     -12.926 -11.032  -3.456  1.00 98.19           N  
ATOM   1693  CE1 HIS A 214     -13.592 -10.353  -2.504  1.00 98.19           C  
ATOM   1694  NE2 HIS A 214     -12.920  -9.255  -2.177  1.00 98.19           N  
ATOM   1695  N   ALA A 215      -8.792  -8.317  -5.541  1.00 98.38           N  
ATOM   1696  CA  ALA A 215      -8.100  -7.054  -5.303  1.00 98.38           C  
ATOM   1697  C   ALA A 215      -8.550  -5.965  -6.287  1.00 98.38           C  
ATOM   1698  CB  ALA A 215      -6.597  -7.320  -5.408  1.00 98.38           C  
ATOM   1699  O   ALA A 215      -9.023  -4.915  -5.872  1.00 98.38           O  
ATOM   1700  N   LYS A 216      -8.522  -6.250  -7.595  1.00 98.50           N  
ATOM   1701  CA  LYS A 216      -8.936  -5.297  -8.638  1.00 98.50           C  
ATOM   1702  C   LYS A 216     -10.380  -4.813  -8.480  1.00 98.50           C  
ATOM   1703  CB  LYS A 216      -8.741  -5.929 -10.021  1.00 98.50           C  
ATOM   1704  O   LYS A 216     -10.656  -3.655  -8.771  1.00 98.50           O  
ATOM   1705  CG  LYS A 216      -7.255  -6.103 -10.359  1.00 98.50           C  
ATOM   1706  CD  LYS A 216      -7.094  -6.823 -11.699  1.00 98.50           C  
ATOM   1707  CE  LYS A 216      -5.617  -7.155 -11.918  1.00 98.50           C  
ATOM   1708  NZ  LYS A 216      -5.410  -7.787 -13.239  1.00 98.50           N  
ATOM   1709  N   ARG A 217     -11.295  -5.673  -8.012  1.00 98.25           N  
ATOM   1710  CA  ARG A 217     -12.687  -5.273  -7.744  1.00 98.25           C  
ATOM   1711  C   ARG A 217     -12.797  -4.323  -6.558  1.00 98.25           C  
ATOM   1712  CB  ARG A 217     -13.590  -6.482  -7.492  1.00 98.25           C  
ATOM   1713  O   ARG A 217     -13.514  -3.339  -6.679  1.00 98.25           O  
ATOM   1714  CG  ARG A 217     -13.911  -7.267  -8.769  1.00 98.25           C  
ATOM   1715  CD  ARG A 217     -15.024  -8.288  -8.499  1.00 98.25           C  
ATOM   1716  NE  ARG A 217     -14.693  -9.200  -7.384  1.00 98.25           N  
ATOM   1717  NH1 ARG A 217     -13.673 -10.855  -8.602  1.00 98.25           N  
ATOM   1718  NH2 ARG A 217     -13.879 -11.068  -6.392  1.00 98.25           N  
ATOM   1719  CZ  ARG A 217     -14.088 -10.367  -7.467  1.00 98.25           C  
ATOM   1720  N   ILE A 218     -12.101  -4.606  -5.456  1.00 97.75           N  
ATOM   1721  CA  ILE A 218     -12.102  -3.727  -4.276  1.00 97.75           C  
ATOM   1722  C   ILE A 218     -11.516  -2.367  -4.633  1.00 97.75           C  
ATOM   1723  CB  ILE A 218     -11.340  -4.374  -3.100  1.00 97.75           C  
ATOM   1724  O   ILE A 218     -12.127  -1.344  -4.352  1.00 97.75           O  
ATOM   1725  CG1 ILE A 218     -12.017  -5.678  -2.625  1.00 97.75           C  
ATOM   1726  CG2 ILE A 218     -11.187  -3.396  -1.923  1.00 97.75           C  
ATOM   1727  CD1 ILE A 218     -13.499  -5.572  -2.253  1.00 97.75           C  
ATOM   1728  N   ILE A 219     -10.395  -2.351  -5.358  1.00 98.31           N  
ATOM   1729  CA  ILE A 219      -9.809  -1.097  -5.821  1.00 98.31           C  
ATOM   1730  C   ILE A 219     -10.835  -0.327  -6.685  1.00 98.31           C  
ATOM   1731  CB  ILE A 219      -8.456  -1.343  -6.520  1.00 98.31           C  
ATOM   1732  O   ILE A 219     -11.065   0.851  -6.415  1.00 98.31           O  
ATOM   1733  CG1 ILE A 219      -7.418  -2.121  -5.676  1.00 98.31           C  
ATOM   1734  CG2 ILE A 219      -7.804   0.006  -6.794  1.00 98.31           C  
ATOM   1735  CD1 ILE A 219      -6.239  -2.651  -6.499  1.00 98.31           C  
ATOM   1736  N   GLN A 220     -11.526  -0.992  -7.634  1.00 98.19           N  
ATOM   1737  CA  GLN A 220     -12.615  -0.392  -8.435  1.00 98.19           C  
ATOM   1738  C   GLN A 220     -13.694   0.257  -7.577  1.00 98.19           C  
ATOM   1739  CB  GLN A 220     -13.175  -1.386  -9.462  1.00 98.19           C  
ATOM   1740  O   GLN A 220     -14.033   1.416  -7.806  1.00 98.19           O  
ATOM   1741  CG  GLN A 220     -14.126  -0.704 -10.467  1.00 98.19           C  
ATOM   1742  CD  GLN A 220     -13.444   0.367 -11.319  1.00 98.19           C  
ATOM   1743  NE2 GLN A 220     -13.826   1.620 -11.212  1.00 98.19           N  
ATOM   1744  OE1 GLN A 220     -12.542   0.079 -12.090  1.00 98.19           O  
ATOM   1745  N   GLN A 221     -14.179  -0.453  -6.565  1.00 97.38           N  
ATOM   1746  CA  GLN A 221     -15.196   0.060  -5.652  1.00 97.38           C  
ATOM   1747  C   GLN A 221     -14.707   1.295  -4.888  1.00 97.38           C  
ATOM   1748  CB  GLN A 221     -15.598  -1.057  -4.684  1.00 97.38           C  
ATOM   1749  O   GLN A 221     -15.421   2.295  -4.836  1.00 97.38           O  
ATOM   1750  CG  GLN A 221     -16.391  -2.161  -5.398  1.00 97.38           C  
ATOM   1751  CD  GLN A 221     -16.586  -3.397  -4.533  1.00 97.38           C  
ATOM   1752  NE2 GLN A 221     -17.591  -4.201  -4.798  1.00 97.38           N  
ATOM   1753  OE1 GLN A 221     -15.851  -3.702  -3.618  1.00 97.38           O  
ATOM   1754  N   CYS A 222     -13.483   1.265  -4.356  1.00 97.38           N  
ATOM   1755  CA  CYS A 222     -12.913   2.392  -3.622  1.00 97.38           C  
ATOM   1756  C   CYS A 222     -12.668   3.614  -4.520  1.00 97.38           C  
ATOM   1757  CB  CYS A 222     -11.615   1.941  -2.944  1.00 97.38           C  
ATOM   1758  O   CYS A 222     -12.863   4.749  -4.085  1.00 97.38           O  
ATOM   1759  SG  CYS A 222     -11.965   0.704  -1.671  1.00 97.38           S  
ATOM   1760  N   TYR A 223     -12.266   3.406  -5.775  1.00 97.19           N  
ATOM   1761  CA  TYR A 223     -12.120   4.479  -6.762  1.00 97.19           C  
ATOM   1762  C   TYR A 223     -13.465   5.127  -7.109  1.00 97.19           C  
ATOM   1763  CB  TYR A 223     -11.457   3.905  -8.014  1.00 97.19           C  
ATOM   1764  O   TYR A 223     -13.583   6.355  -7.117  1.00 97.19           O  
ATOM   1765  CG  TYR A 223     -11.294   4.891  -9.152  1.00 97.19           C  
ATOM   1766  CD1 TYR A 223     -12.293   5.010 -10.139  1.00 97.19           C  
ATOM   1767  CD2 TYR A 223     -10.147   5.702  -9.211  1.00 97.19           C  
ATOM   1768  CE1 TYR A 223     -12.144   5.945 -11.180  1.00 97.19           C  
ATOM   1769  CE2 TYR A 223      -9.983   6.620 -10.264  1.00 97.19           C  
ATOM   1770  OH  TYR A 223     -10.882   7.712 -12.201  1.00 97.19           O  
ATOM   1771  CZ  TYR A 223     -10.993   6.759 -11.239  1.00 97.19           C  
ATOM   1772  N   ASP A 224     -14.495   4.316  -7.359  1.00 96.44           N  
ATOM   1773  CA  ASP A 224     -15.839   4.808  -7.672  1.00 96.44           C  
ATOM   1774  C   ASP A 224     -16.444   5.561  -6.476  1.00 96.44           C  
ATOM   1775  CB  ASP A 224     -16.745   3.636  -8.093  1.00 96.44           C  
ATOM   1776  O   ASP A 224     -17.048   6.629  -6.644  1.00 96.44           O  
ATOM   1777  CG  ASP A 224     -16.343   2.981  -9.423  1.00 96.44           C  
ATOM   1778  OD1 ASP A 224     -15.706   3.649 -10.270  1.00 96.44           O  
ATOM   1779  OD2 ASP A 224     -16.692   1.798  -9.634  1.00 96.44           O  
ATOM   1780  N   LEU A 225     -16.233   5.048  -5.258  1.00 96.31           N  
ATOM   1781  CA  LEU A 225     -16.668   5.685  -4.018  1.00 96.31           C  
ATOM   1782  C   LEU A 225     -15.978   7.037  -3.814  1.00 96.31           C  
ATOM   1783  CB  LEU A 225     -16.419   4.726  -2.839  1.00 96.31           C  
ATOM   1784  O   LEU A 225     -16.657   8.025  -3.537  1.00 96.31           O  
ATOM   1785  CG  LEU A 225     -16.913   5.266  -1.484  1.00 96.31           C  
ATOM   1786  CD1 LEU A 225     -18.422   5.524  -1.471  1.00 96.31           C  
ATOM   1787  CD2 LEU A 225     -16.586   4.288  -0.361  1.00 96.31           C  
ATOM   1788  N   TYR A 226     -14.663   7.110  -4.024  1.00 97.06           N  
ATOM   1789  CA  TYR A 226     -13.903   8.356  -3.956  1.00 97.06           C  
ATOM   1790  C   TYR A 226     -14.456   9.418  -4.917  1.00 97.06           C  
ATOM   1791  CB  TYR A 226     -12.432   8.045  -4.252  1.00 97.06           C  
ATOM   1792  O   TYR A 226     -14.752  10.540  -4.501  1.00 97.06           O  
ATOM   1793  CG  TYR A 226     -11.546   9.265  -4.321  1.00 97.06           C  
ATOM   1794  CD1 TYR A 226     -11.380   9.913  -5.556  1.00 97.06           C  
ATOM   1795  CD2 TYR A 226     -10.896   9.754  -3.174  1.00 97.06           C  
ATOM   1796  CE1 TYR A 226     -10.595  11.066  -5.653  1.00 97.06           C  
ATOM   1797  CE2 TYR A 226     -10.119  10.924  -3.259  1.00 97.06           C  
ATOM   1798  OH  TYR A 226      -9.253  12.716  -4.621  1.00 97.06           O  
ATOM   1799  CZ  TYR A 226      -9.985  11.586  -4.500  1.00 97.06           C  
ATOM   1800  N   HIS A 227     -14.676   9.065  -6.187  1.00 94.75           N  
ATOM   1801  CA  HIS A 227     -15.178  10.009  -7.193  1.00 94.75           C  
ATOM   1802  C   HIS A 227     -16.622  10.443  -6.930  1.00 94.75           C  
ATOM   1803  CB  HIS A 227     -15.045   9.395  -8.590  1.00 94.75           C  
ATOM   1804  O   HIS A 227     -16.982  11.593  -7.189  1.00 94.75           O  
ATOM   1805  CG  HIS A 227     -13.618   9.411  -9.054  1.00 94.75           C  
ATOM   1806  CD2 HIS A 227     -13.024  10.383  -9.812  1.00 94.75           C  
ATOM   1807  ND1 HIS A 227     -12.633   8.545  -8.653  1.00 94.75           N  
ATOM   1808  CE1 HIS A 227     -11.467   9.014  -9.113  1.00 94.75           C  
ATOM   1809  NE2 HIS A 227     -11.656  10.115  -9.856  1.00 94.75           N  
ATOM   1810  N   THR A 228     -17.437   9.548  -6.371  1.00 94.69           N  
ATOM   1811  CA  THR A 228     -18.802   9.868  -5.943  1.00 94.69           C  
ATOM   1812  C   THR A 228     -18.798  10.818  -4.745  1.00 94.69           C  
ATOM   1813  CB  THR A 228     -19.569   8.582  -5.602  1.00 94.69           C  
ATOM   1814  O   THR A 228     -19.548  11.794  -4.725  1.00 94.69           O  
ATOM   1815  CG2 THR A 228     -21.027   8.855  -5.234  1.00 94.69           C  
ATOM   1816  OG1 THR A 228     -19.588   7.728  -6.721  1.00 94.69           O  
ATOM   1817  N   HIS A 229     -17.941  10.556  -3.755  1.00 94.00           N  
ATOM   1818  CA  HIS A 229     -17.872  11.317  -2.510  1.00 94.00           C  
ATOM   1819  C   HIS A 229     -17.298  12.723  -2.721  1.00 94.00           C  
ATOM   1820  CB  HIS A 229     -17.044  10.520  -1.491  1.00 94.00           C  
ATOM   1821  O   HIS A 229     -17.893  13.710  -2.290  1.00 94.00           O  
ATOM   1822  CG  HIS A 229     -17.102  11.116  -0.111  1.00 94.00           C  
ATOM   1823  CD2 HIS A 229     -16.280  12.081   0.407  1.00 94.00           C  
ATOM   1824  ND1 HIS A 229     -18.016  10.794   0.864  1.00 94.00           N  
ATOM   1825  CE1 HIS A 229     -17.748  11.543   1.946  1.00 94.00           C  
ATOM   1826  NE2 HIS A 229     -16.712  12.359   1.708  1.00 94.00           N  
ATOM   1827  N   PHE A 230     -16.174  12.829  -3.432  1.00 91.50           N  
ATOM   1828  CA  PHE A 230     -15.462  14.092  -3.635  1.00 91.50           C  
ATOM   1829  C   PHE A 230     -15.931  14.885  -4.865  1.00 91.50           C  
ATOM   1830  CB  PHE A 230     -13.947  13.837  -3.597  1.00 91.50           C  
ATOM   1831  O   PHE A 230     -15.391  15.957  -5.128  1.00 91.50           O  
ATOM   1832  CG  PHE A 230     -13.458  13.405  -2.225  1.00 91.50           C  
ATOM   1833  CD1 PHE A 230     -13.394  14.343  -1.177  1.00 91.50           C  
ATOM   1834  CD2 PHE A 230     -13.088  12.069  -1.982  1.00 91.50           C  
ATOM   1835  CE1 PHE A 230     -12.965  13.948   0.103  1.00 91.50           C  
ATOM   1836  CE2 PHE A 230     -12.655  11.675  -0.704  1.00 91.50           C  
ATOM   1837  CZ  PHE A 230     -12.597  12.613   0.340  1.00 91.50           C  
ATOM   1838  N   LYS A 231     -16.959  14.403  -5.588  1.00 70.06           N  
ATOM   1839  CA  LYS A 231     -17.595  15.073  -6.743  1.00 70.06           C  
ATOM   1840  C   LYS A 231     -16.586  15.675  -7.722  1.00 70.06           C  
ATOM   1841  CB  LYS A 231     -18.602  16.139  -6.291  1.00 70.06           C  
ATOM   1842  O   LYS A 231     -16.716  16.825  -8.143  1.00 70.06           O  
ATOM   1843  CG  LYS A 231     -19.776  15.587  -5.488  1.00 70.06           C  
ATOM   1844  CD  LYS A 231     -20.742  16.744  -5.224  1.00 70.06           C  
ATOM   1845  CE  LYS A 231     -21.937  16.236  -4.425  1.00 70.06           C  
ATOM   1846  NZ  LYS A 231     -22.881  17.342  -4.144  1.00 70.06           N  
ATOM   1847  N   ILE A 232     -15.557  14.912  -8.069  1.00 62.44           N  
ATOM   1848  CA  ILE A 232     -14.623  15.345  -9.102  1.00 62.44           C  
ATOM   1849  C   ILE A 232     -15.341  15.137 -10.433  1.00 62.44           C  
ATOM   1850  CB  ILE A 232     -13.260  14.634  -8.977  1.00 62.44           C  
ATOM   1851  O   ILE A 232     -15.399  14.022 -10.951  1.00 62.44           O  
ATOM   1852  CG1 ILE A 232     -12.674  14.878  -7.564  1.00 62.44           C  
ATOM   1853  CG2 ILE A 232     -12.308  15.154 -10.072  1.00 62.44           C  
ATOM   1854  CD1 ILE A 232     -11.291  14.258  -7.346  1.00 62.44           C  
ATOM   1855  N   ASP A 233     -15.961  16.204 -10.943  1.00 45.59           N  
ATOM   1856  CA  ASP A 233     -16.551  16.215 -12.278  1.00 45.59           C  
ATOM   1857  C   ASP A 233     -15.492  15.734 -13.276  1.00 45.59           C  
ATOM   1858  CB  ASP A 233     -17.049  17.624 -12.659  1.00 45.59           C  
ATOM   1859  O   ASP A 233     -14.402  16.309 -13.365  1.00 45.59           O  
ATOM   1860  CG  ASP A 233     -18.385  18.019 -12.015  1.00 45.59           C  
ATOM   1861  OD1 ASP A 233     -19.244  17.125 -11.842  1.00 45.59           O  
ATOM   1862  OD2 ASP A 233     -18.558  19.233 -11.756  1.00 45.59           O  
ATOM   1863  N   LYS A 234     -15.807  14.666 -14.020  1.00 43.78           N  
ATOM   1864  CA  LYS A 234     -15.000  14.220 -15.160  1.00 43.78           C  
ATOM   1865  C   LYS A 234     -14.957  15.372 -16.168  1.00 43.78           C  
ATOM   1866  CB  LYS A 234     -15.594  12.948 -15.797  1.00 43.78           C  
ATOM   1867  O   LYS A 234     -15.926  15.573 -16.898  1.00 43.78           O  
ATOM   1868  CG  LYS A 234     -15.362  11.681 -14.962  1.00 43.78           C  
ATOM   1869  CD  LYS A 234     -15.909  10.437 -15.681  1.00 43.78           C  
ATOM   1870  CE  LYS A 234     -15.592   9.187 -14.848  1.00 43.78           C  
ATOM   1871  NZ  LYS A 234     -16.103   7.942 -15.476  1.00 43.78           N  
ATOM   1872  N   LYS A 235     -13.879  16.157 -16.152  1.00 33.56           N  
ATOM   1873  CA  LYS A 235     -13.573  17.118 -17.215  1.00 33.56           C  
ATOM   1874  C   LYS A 235     -13.120  16.399 -18.475  1.00 33.56           C  
ATOM   1875  CB  LYS A 235     -12.524  18.144 -16.772  1.00 33.56           C  
ATOM   1876  O   LYS A 235     -12.374  15.404 -18.343  1.00 33.56           O  
ATOM   1877  CG  LYS A 235     -13.166  19.326 -16.042  1.00 33.56           C  
ATOM   1878  CD  LYS A 235     -12.108  20.407 -15.807  1.00 33.56           C  
ATOM   1879  CE  LYS A 235     -12.757  21.643 -15.185  1.00 33.56           C  
ATOM   1880  NZ  LYS A 235     -11.743  22.686 -14.901  1.00 33.56           N  
ATOM   1881  OXT LYS A 235     -13.501  16.923 -19.539  1.00 33.56           O  
TER    1882      LYS A 235                                                      
ENDMDL                                                                          
END                                                                             
