# Supplementary material for: The inorganic pyrophosphatases of microorganisms: a structural and functional review
Source: PeerJ. 2024 Jun 24;12:e17496. doi: 10.7717/peerj.17496 (PMC11210485; doi:10.7717/peerj.17496)
Supplement: Supplemental Information 1 [file peerj-12-17496-s001.zip › Supplementary Files/Protist and slime molds enzymes/AF-O77392-F1-model_v4_Plasmodium_falciparum.pdb]

HEADER                                            01-JUN-22                     
TITLE     ALPHAFOLD MONOMER V2.0 PREDICTION FOR PROBABLE INORGANIC              
TITLE    2 PYROPHOSPHATASE (O77392)                                             
COMPND    MOL_ID: 1;                                                            
COMPND   2 MOLECULE: PROBABLE INORGANIC PYROPHOSPHATASE;                        
COMPND   3 CHAIN: A                                                             
SOURCE    MOL_ID: 1;                                                            
SOURCE   2 ORGANISM_SCIENTIFIC: PLASMODIUM FALCIPARUM (ISOLATE 3D7);            
SOURCE   3 ORGANISM_TAXID: 36329                                                
REMARK   1                                                                      
REMARK   1 REFERENCE 1                                                          
REMARK   1  AUTH   JOHN JUMPER, RICHARD EVANS, ALEXANDER PRITZEL, TIM GREEN,    
REMARK   1  AUTH 2 MICHAEL FIGURNOV, OLAF RONNEBERGER, KATHRYN TUNYASUVUNAKOOL, 
REMARK   1  AUTH 3 RUSS BATES, AUGUSTIN ZIDEK, ANNA POTAPENKO, ALEX BRIDGLAND,  
REMARK   1  AUTH 4 CLEMENS MEYER, SIMON A A KOHL, ANDREW J BALLARD,             
REMARK   1  AUTH 5 ANDREW COWIE, BERNARDINO ROMERA-PAREDES, STANISLAV NIKOLOV,  
REMARK   1  AUTH 6 RISHUB JAIN, JONAS ADLER, TREVOR BACK, STIG PETERSEN,        
REMARK   1  AUTH 7 DAVID REIMAN, ELLEN CLANCY, MICHAL ZIELINSKI,                
REMARK   1  AUTH 8 MARTIN STEINEGGER, MICHALINA PACHOLSKA, TAMAS BERGHAMMER,    
REMARK   1  AUTH 9 DAVID SILVER, ORIOL VINYALS, ANDREW W SENIOR,                
REMARK   1  AUTH10 KORAY KAVUKCUOGLU, PUSHMEET KOHLI, DEMIS HASSABIS            
REMARK   1  TITL   HIGHLY ACCURATE PROTEIN STRUCTURE PREDICTION WITH ALPHAFOLD  
REMARK   1  REF    NATURE                        V. 596   583 2021              
REMARK   1  REFN                   ISSN 0028-0836                               
REMARK   1  PMID   34265844                                                     
REMARK   1  DOI    10.1038/s41586-021-03819-2                                   
REMARK   1                                                                      
REMARK   1 DISCLAIMERS                                                          
REMARK   1 ALPHAFOLD DATA, COPYRIGHT (2021) DEEPMIND TECHNOLOGIES LIMITED. THE  
REMARK   1 INFORMATION PROVIDED IS THEORETICAL MODELLING ONLY AND CAUTION SHOULD
REMARK   1 BE EXERCISED IN ITS USE. IT IS PROVIDED "AS-IS" WITHOUT ANY WARRANTY 
REMARK   1 OF ANY KIND, WHETHER EXPRESSED OR IMPLIED. NO WARRANTY IS GIVEN THAT 
REMARK   1 USE OF THE INFORMATION SHALL NOT INFRINGE THE RIGHTS OF ANY THIRD    
REMARK   1 PARTY. THE INFORMATION IS NOT INTENDED TO BE A SUBSTITUTE FOR        
REMARK   1 PROFESSIONAL MEDICAL ADVICE, DIAGNOSIS, OR TREATMENT, AND DOES NOT   
REMARK   1 CONSTITUTE MEDICAL OR OTHER PROFESSIONAL ADVICE. IT IS AVAILABLE FOR 
REMARK   1 ACADEMIC AND COMMERCIAL PURPOSES, UNDER CC-BY 4.0 LICENCE.           
DBREF  XXXX A    1   380  UNP    O77392   IPYR_PLAF7       1    380             
SEQRES   1 A  380  MET GLY SER LYS LEU ILE ASN VAL GLU GLY GLY ASN ASN          
SEQRES   2 A  380  GLN ASP ASP ASN LYS TYR ASN SER ASN ASN VAL ILE SER          
SEQRES   3 A  380  ILE ASN ASN LYS VAL ASN LYS ASN ASP TYR PHE ILE GLU          
SEQRES   4 A  380  THR ASN LYS GLU LEU LYS ILE ASN LEU ASN PHE GLN ASN          
SEQRES   5 A  380  ASN ASN ILE ILE SER ASN ILE PHE SER ASN ILE ASN ILE          
SEQRES   6 A  380  TYR ASP LYS ILE SER ASN ILE PHE ILE ASN ASN LYS LYS          
SEQRES   7 A  380  THR TYR MET LEU LYS TYR ASN ASN ASN ILE ASN GLU GLU          
SEQRES   8 A  380  ASN PHE PHE ILE SER TYR PHE GLU LYS LYS ASP ASP ASN          
SEQRES   9 A  380  PHE VAL PRO ILE SER PRO TRP HIS HIS ILE ASP LEU LYS          
SEQRES  10 A  380  ASN ASP ASP GLY THR TYR ASN MET ILE VAL GLU ILE THR          
SEQRES  11 A  380  LYS TYR ASN TYR ILE LYS LEU GLU ILE GLN LEU ARG GLU          
SEQRES  12 A  380  LYS PHE ASN VAL ILE LYS GLN ASP LYS LYS LYS GLY LYS          
SEQRES  13 A  380  LEU ARG TYR TYR HIS ASN SER ILE TYR TRP ASN TYR GLY          
SEQRES  14 A  380  ALA LEU PRO GLN THR TYR GLU TYR PRO LYS HIS ILE TYR          
SEQRES  15 A  380  GLN ASN LYS SER LYS LYS ASN LYS GLU ALA LEU LEU PHE          
SEQRES  16 A  380  THR GLY ASP ASN ASP PRO LEU ASP ILE LEU ASP ILE GLY          
SEQRES  17 A  380  SER ALA CYS LEU LYS ILE GLY GLN VAL VAL PRO VAL LYS          
SEQRES  18 A  380  ILE LEU GLY ALA PHE THR LEU ILE ASP GLU GLY GLU LEU          
SEQRES  19 A  380  ASP TRP LYS ILE ILE ALA ILE ASN LYS GLU ASP LYS HIS          
SEQRES  20 A  380  TYR GLU ASP ILE ASN SER LEU SER ASP ILE GLU LYS TYR          
SEQRES  21 A  380  TYR PRO HIS THR LEU SER LEU LEU LEU GLU TRP PHE ARG          
SEQRES  22 A  380  SER TYR LYS MET ALA ASP THR LYS LYS LEU ASN LEU ILE          
SEQRES  23 A  380  SER LYS GLN LEU TYR ASP LYS LYS GLU SER GLU ASP LEU          
SEQRES  24 A  380  ILE MET LYS THR HIS HIS TYR TYR LEU GLU PHE ARG GLU          
SEQRES  25 A  380  ASP VAL LYS LYS LEU LYS GLU GLU HIS SER LYS GLU THR          
SEQRES  26 A  380  ILE LYS GLU HIS ASP TYR VAL ASN ALA GLN ASN ILE GLN          
SEQRES  27 A  380  PHE ASN TYR ASP LYS LEU ASN ASN ASN ASP ASP GLU PRO          
SEQRES  28 A  380  MET GLU ASN ASN LEU LEU GLU ASP ILE ASN ILE THR TYR          
SEQRES  29 A  380  TYR LYS SER ASP SER ALA TYR LYS PRO ASP LEU ASN ILE          
SEQRES  30 A  380  TRP THR PRO                                                  
CRYST1    1.000    1.000    1.000  90.00  90.00  90.00 P 1           1          
ORIGX1      1.000000  0.000000  0.000000        0.00000                         
ORIGX2      0.000000  1.000000  0.000000        0.00000                         
ORIGX3      0.000000  0.000000  1.000000        0.00000                         
SCALE1      1.000000  0.000000  0.000000        0.00000                         
SCALE2      0.000000  1.000000  0.000000        0.00000                         
SCALE3      0.000000  0.000000  1.000000        0.00000                         
MODEL        1                                                                  
ATOM      1  N   MET A   1      20.322  41.636 -18.232  1.00 37.57           N  
ATOM      2  CA  MET A   1      19.361  41.561 -19.356  1.00 37.57           C  
ATOM      3  C   MET A   1      18.157  40.788 -18.826  1.00 37.57           C  
ATOM      4  CB  MET A   1      19.988  40.781 -20.534  1.00 37.57           C  
ATOM      5  O   MET A   1      18.366  39.657 -18.440  1.00 37.57           O  
ATOM      6  CG  MET A   1      21.207  41.437 -21.199  1.00 37.57           C  
ATOM      7  SD  MET A   1      21.959  40.351 -22.441  1.00 37.57           S  
ATOM      8  CE  MET A   1      23.280  41.402 -23.104  1.00 37.57           C  
ATOM      9  N   GLY A   2      16.939  41.279 -18.612  1.00 29.49           N  
ATOM     10  CA  GLY A   2      16.247  42.500 -19.007  1.00 29.49           C  
ATOM     11  C   GLY A   2      14.840  42.111 -19.490  1.00 29.49           C  
ATOM     12  O   GLY A   2      14.668  41.953 -20.688  1.00 29.49           O  
ATOM     13  N   SER A   3      13.860  41.932 -18.593  1.00 36.36           N  
ATOM     14  CA  SER A   3      12.423  41.789 -18.932  1.00 36.36           C  
ATOM     15  C   SER A   3      11.560  42.038 -17.678  1.00 36.36           C  
ATOM     16  CB  SER A   3      12.124  40.413 -19.559  1.00 36.36           C  
ATOM     17  O   SER A   3      11.514  41.221 -16.769  1.00 36.36           O  
ATOM     18  OG  SER A   3      12.704  39.349 -18.832  1.00 36.36           O  
ATOM     19  N   LYS A   4      11.172  43.296 -17.422  1.00 34.14           N  
ATOM     20  CA  LYS A   4       9.871  43.944 -17.723  1.00 34.14           C  
ATOM     21  C   LYS A   4       8.655  43.331 -17.002  1.00 34.14           C  
ATOM     22  CB  LYS A   4       9.616  44.193 -19.226  1.00 34.14           C  
ATOM     23  O   LYS A   4       8.006  42.427 -17.510  1.00 34.14           O  
ATOM     24  CG  LYS A   4      10.221  45.528 -19.698  1.00 34.14           C  
ATOM     25  CD  LYS A   4       9.786  45.867 -21.132  1.00 34.14           C  
ATOM     26  CE  LYS A   4      10.300  47.255 -21.541  1.00 34.14           C  
ATOM     27  NZ  LYS A   4       9.850  47.623 -22.908  1.00 34.14           N  
ATOM     28  N   LEU A   5       8.341  43.930 -15.849  1.00 30.18           N  
ATOM     29  CA  LEU A   5       7.036  43.921 -15.181  1.00 30.18           C  
ATOM     30  C   LEU A   5       6.022  44.705 -16.030  1.00 30.18           C  
ATOM     31  CB  LEU A   5       7.198  44.604 -13.803  1.00 30.18           C  
ATOM     32  O   LEU A   5       6.328  45.812 -16.479  1.00 30.18           O  
ATOM     33  CG  LEU A   5       7.929  43.748 -12.750  1.00 30.18           C  
ATOM     34  CD1 LEU A   5       8.607  44.631 -11.702  1.00 30.18           C  
ATOM     35  CD2 LEU A   5       6.948  42.818 -12.037  1.00 30.18           C  
ATOM     36  N   ILE A   6       4.831  44.145 -16.236  1.00 36.49           N  
ATOM     37  CA  ILE A   6       3.687  44.835 -16.840  1.00 36.49           C  
ATOM     38  C   ILE A   6       2.716  45.170 -15.704  1.00 36.49           C  
ATOM     39  CB  ILE A   6       3.044  43.988 -17.970  1.00 36.49           C  
ATOM     40  O   ILE A   6       2.104  44.276 -15.127  1.00 36.49           O  
ATOM     41  CG1 ILE A   6       4.067  43.739 -19.106  1.00 36.49           C  
ATOM     42  CG2 ILE A   6       1.788  44.689 -18.525  1.00 36.49           C  
ATOM     43  CD1 ILE A   6       3.585  42.771 -20.194  1.00 36.49           C  
ATOM     44  N   ASN A   7       2.608  46.462 -15.388  1.00 28.71           N  
ATOM     45  CA  ASN A   7       1.488  47.035 -14.645  1.00 28.71           C  
ATOM     46  C   ASN A   7       0.306  47.186 -15.607  1.00 28.71           C  
ATOM     47  CB  ASN A   7       1.882  48.419 -14.082  1.00 28.71           C  
ATOM     48  O   ASN A   7       0.487  47.698 -16.712  1.00 28.71           O  
ATOM     49  CG  ASN A   7       2.638  48.382 -12.768  1.00 28.71           C  
ATOM     50  ND2 ASN A   7       3.253  49.478 -12.388  1.00 28.71           N  
ATOM     51  OD1 ASN A   7       2.671  47.400 -12.051  1.00 28.71           O  
ATOM     52  N   VAL A   8      -0.893  46.791 -15.181  1.00 35.29           N  
ATOM     53  CA  VAL A   8      -2.142  47.168 -15.852  1.00 35.29           C  
ATOM     54  C   VAL A   8      -2.939  48.032 -14.884  1.00 35.29           C  
ATOM     55  CB  VAL A   8      -2.929  45.955 -16.378  1.00 35.29           C  
ATOM     56  O   VAL A   8      -3.315  47.594 -13.799  1.00 35.29           O  
ATOM     57  CG1 VAL A   8      -4.206  46.396 -17.105  1.00 35.29           C  
ATOM     58  CG2 VAL A   8      -2.080  45.154 -17.378  1.00 35.29           C  
ATOM     59  N   GLU A   9      -3.102  49.289 -15.284  1.00 33.46           N  
ATOM     60  CA  GLU A   9      -3.827  50.350 -14.596  1.00 33.46           C  
ATOM     61  C   GLU A   9      -5.342  50.105 -14.636  1.00 33.46           C  
ATOM     62  CB  GLU A   9      -3.484  51.697 -15.261  1.00 33.46           C  
ATOM     63  O   GLU A   9      -5.894  49.636 -15.632  1.00 33.46           O  
ATOM     64  CG  GLU A   9      -2.015  52.104 -15.044  1.00 33.46           C  
ATOM     65  CD  GLU A   9      -1.606  53.374 -15.811  1.00 33.46           C  
ATOM     66  OE1 GLU A   9      -0.704  54.078 -15.303  1.00 33.46           O  
ATOM     67  OE2 GLU A   9      -2.145  53.599 -16.917  1.00 33.46           O  
ATOM     68  N   GLY A  10      -6.017  50.446 -13.535  1.00 27.63           N  
ATOM     69  CA  GLY A  10      -7.471  50.446 -13.435  1.00 27.63           C  
ATOM     70  C   GLY A  10      -8.075  51.620 -14.202  1.00 27.63           C  
ATOM     71  O   GLY A  10      -7.813  52.778 -13.884  1.00 27.63           O  
ATOM     72  N   GLY A  11      -8.909  51.308 -15.192  1.00 33.42           N  
ATOM     73  CA  GLY A  11      -9.756  52.264 -15.895  1.00 33.42           C  
ATOM     74  C   GLY A  11     -11.212  52.106 -15.465  1.00 33.42           C  
ATOM     75  O   GLY A  11     -11.824  51.070 -15.713  1.00 33.42           O  
ATOM     76  N   ASN A  12     -11.752  53.144 -14.825  1.00 29.54           N  
ATOM     77  CA  ASN A  12     -13.184  53.340 -14.617  1.00 29.54           C  
ATOM     78  C   ASN A  12     -13.889  53.471 -15.971  1.00 29.54           C  
ATOM     79  CB  ASN A  12     -13.400  54.656 -13.839  1.00 29.54           C  
ATOM     80  O   ASN A  12     -13.534  54.358 -16.738  1.00 29.54           O  
ATOM     81  CG  ASN A  12     -13.171  54.559 -12.347  1.00 29.54           C  
ATOM     82  ND2 ASN A  12     -12.763  55.636 -11.716  1.00 29.54           N  
ATOM     83  OD1 ASN A  12     -13.393  53.543 -11.717  1.00 29.54           O  
ATOM     84  N   ASN A  13     -14.935  52.680 -16.204  1.00 36.59           N  
ATOM     85  CA  ASN A  13     -16.011  53.048 -17.120  1.00 36.59           C  
ATOM     86  C   ASN A  13     -17.349  52.726 -16.452  1.00 36.59           C  
ATOM     87  CB  ASN A  13     -15.835  52.383 -18.498  1.00 36.59           C  
ATOM     88  O   ASN A  13     -17.691  51.567 -16.217  1.00 36.59           O  
ATOM     89  CG  ASN A  13     -15.088  53.257 -19.499  1.00 36.59           C  
ATOM     90  ND2 ASN A  13     -14.627  52.683 -20.584  1.00 36.59           N  
ATOM     91  OD1 ASN A  13     -14.936  54.458 -19.367  1.00 36.59           O  
ATOM     92  N   GLN A  14     -18.061  53.798 -16.105  1.00 30.06           N  
ATOM     93  CA  GLN A  14     -19.498  53.800 -15.882  1.00 30.06           C  
ATOM     94  C   GLN A  14     -20.166  53.592 -17.239  1.00 30.06           C  
ATOM     95  CB  GLN A  14     -19.924  55.178 -15.335  1.00 30.06           C  
ATOM     96  O   GLN A  14     -19.843  54.321 -18.168  1.00 30.06           O  
ATOM     97  CG  GLN A  14     -19.462  55.458 -13.899  1.00 30.06           C  
ATOM     98  CD  GLN A  14     -19.770  56.890 -13.462  1.00 30.06           C  
ATOM     99  NE2 GLN A  14     -20.392  57.089 -12.320  1.00 30.06           N  
ATOM    100  OE1 GLN A  14     -19.435  57.866 -14.108  1.00 30.06           O  
ATOM    101  N   ASP A  15     -21.097  52.648 -17.336  1.00 37.98           N  
ATOM    102  CA  ASP A  15     -22.198  52.767 -18.284  1.00 37.98           C  
ATOM    103  C   ASP A  15     -23.441  52.067 -17.732  1.00 37.98           C  
ATOM    104  CB  ASP A  15     -21.833  52.297 -19.704  1.00 37.98           C  
ATOM    105  O   ASP A  15     -23.441  50.893 -17.351  1.00 37.98           O  
ATOM    106  CG  ASP A  15     -21.483  53.454 -20.658  1.00 37.98           C  
ATOM    107  OD1 ASP A  15     -22.043  54.563 -20.485  1.00 37.98           O  
ATOM    108  OD2 ASP A  15     -20.728  53.187 -21.621  1.00 37.98           O  
ATOM    109  N   ASP A  16     -24.490  52.876 -17.652  1.00 32.31           N  
ATOM    110  CA  ASP A  16     -25.833  52.575 -17.204  1.00 32.31           C  
ATOM    111  C   ASP A  16     -26.500  51.498 -18.066  1.00 32.31           C  
ATOM    112  CB  ASP A  16     -26.660  53.868 -17.333  1.00 32.31           C  
ATOM    113  O   ASP A  16     -26.558  51.612 -19.288  1.00 32.31           O  
ATOM    114  CG  ASP A  16     -26.328  54.929 -16.284  1.00 32.31           C  
ATOM    115  OD1 ASP A  16     -26.284  54.552 -15.093  1.00 32.31           O  
ATOM    116  OD2 ASP A  16     -26.247  56.118 -16.663  1.00 32.31           O  
ATOM    117  N   ASN A  17     -27.150  50.520 -17.430  1.00 35.96           N  
ATOM    118  CA  ASN A  17     -28.346  49.913 -18.010  1.00 35.96           C  
ATOM    119  C   ASN A  17     -29.342  49.481 -16.926  1.00 35.96           C  
ATOM    120  CB  ASN A  17     -27.992  48.810 -19.028  1.00 35.96           C  
ATOM    121  O   ASN A  17     -29.208  48.457 -16.258  1.00 35.96           O  
ATOM    122  CG  ASN A  17     -28.045  49.330 -20.461  1.00 35.96           C  
ATOM    123  ND2 ASN A  17     -27.165  48.879 -21.322  1.00 35.96           N  
ATOM    124  OD1 ASN A  17     -28.912  50.102 -20.844  1.00 35.96           O  
ATOM    125  N   LYS A  18     -30.374  50.322 -16.791  1.00 30.41           N  
ATOM    126  CA  LYS A  18     -31.659  50.086 -16.126  1.00 30.41           C  
ATOM    127  C   LYS A  18     -32.265  48.744 -16.545  1.00 30.41           C  
ATOM    128  CB  LYS A  18     -32.640  51.166 -16.637  1.00 30.41           C  
ATOM    129  O   LYS A  18     -32.526  48.586 -17.728  1.00 30.41           O  
ATOM    130  CG  LYS A  18     -32.480  52.569 -16.046  1.00 30.41           C  
ATOM    131  CD  LYS A  18     -33.284  53.575 -16.886  1.00 30.41           C  
ATOM    132  CE  LYS A  18     -33.338  54.933 -16.181  1.00 30.41           C  
ATOM    133  NZ  LYS A  18     -33.812  56.004 -17.092  1.00 30.41           N  
ATOM    134  N   TYR A  19     -32.666  47.894 -15.597  1.00 31.69           N  
ATOM    135  CA  TYR A  19     -33.893  47.097 -15.742  1.00 31.69           C  
ATOM    136  C   TYR A  19     -34.578  46.834 -14.387  1.00 31.69           C  
ATOM    137  CB  TYR A  19     -33.698  45.819 -16.585  1.00 31.69           C  
ATOM    138  O   TYR A  19     -33.988  46.330 -13.438  1.00 31.69           O  
ATOM    139  CG  TYR A  19     -34.239  45.968 -18.005  1.00 31.69           C  
ATOM    140  CD1 TYR A  19     -35.624  45.873 -18.251  1.00 31.69           C  
ATOM    141  CD2 TYR A  19     -33.368  46.263 -19.072  1.00 31.69           C  
ATOM    142  CE1 TYR A  19     -36.132  46.111 -19.545  1.00 31.69           C  
ATOM    143  CE2 TYR A  19     -33.871  46.529 -20.359  1.00 31.69           C  
ATOM    144  OH  TYR A  19     -35.752  46.711 -21.837  1.00 31.69           O  
ATOM    145  CZ  TYR A  19     -35.258  46.455 -20.597  1.00 31.69           C  
ATOM    146  N   ASN A  20     -35.847  47.251 -14.357  1.00 32.21           N  
ATOM    147  CA  ASN A  20     -36.859  47.260 -13.299  1.00 32.21           C  
ATOM    148  C   ASN A  20     -36.878  46.080 -12.307  1.00 32.21           C  
ATOM    149  CB  ASN A  20     -38.220  47.272 -14.031  1.00 32.21           C  
ATOM    150  O   ASN A  20     -37.175  44.944 -12.671  1.00 32.21           O  
ATOM    151  CG  ASN A  20     -38.713  48.643 -14.436  1.00 32.21           C  
ATOM    152  ND2 ASN A  20     -39.509  48.726 -15.476  1.00 32.21           N  
ATOM    153  OD1 ASN A  20     -38.425  49.646 -13.813  1.00 32.21           O  
ATOM    154  N   SER A  21     -36.790  46.409 -11.016  1.00 29.45           N  
ATOM    155  CA  SER A  21     -37.276  45.593  -9.901  1.00 29.45           C  
ATOM    156  C   SER A  21     -38.767  45.866  -9.666  1.00 29.45           C  
ATOM    157  CB  SER A  21     -36.457  45.923  -8.644  1.00 29.45           C  
ATOM    158  O   SER A  21     -39.111  46.785  -8.931  1.00 29.45           O  
ATOM    159  OG  SER A  21     -36.497  47.315  -8.387  1.00 29.45           O  
ATOM    160  N   ASN A  22     -39.652  45.110 -10.320  1.00 30.21           N  
ATOM    161  CA  ASN A  22     -41.086  45.041  -9.998  1.00 30.21           C  
ATOM    162  C   ASN A  22     -41.698  43.765 -10.600  1.00 30.21           C  
ATOM    163  CB  ASN A  22     -41.825  46.324 -10.462  1.00 30.21           C  
ATOM    164  O   ASN A  22     -42.452  43.824 -11.562  1.00 30.21           O  
ATOM    165  CG  ASN A  22     -41.987  47.377  -9.377  1.00 30.21           C  
ATOM    166  ND2 ASN A  22     -42.294  48.596  -9.755  1.00 30.21           N  
ATOM    167  OD1 ASN A  22     -41.915  47.125  -8.188  1.00 30.21           O  
ATOM    168  N   ASN A  23     -41.366  42.604 -10.030  1.00 31.81           N  
ATOM    169  CA  ASN A  23     -42.165  41.385 -10.180  1.00 31.81           C  
ATOM    170  C   ASN A  23     -42.210  40.649  -8.838  1.00 31.81           C  
ATOM    171  CB  ASN A  23     -41.669  40.518 -11.357  1.00 31.81           C  
ATOM    172  O   ASN A  23     -41.404  39.772  -8.539  1.00 31.81           O  
ATOM    173  CG  ASN A  23     -42.402  40.801 -12.662  1.00 31.81           C  
ATOM    174  ND2 ASN A  23     -41.832  40.422 -13.781  1.00 31.81           N  
ATOM    175  OD1 ASN A  23     -43.512  41.298 -12.710  1.00 31.81           O  
ATOM    176  N   VAL A  24     -43.173  41.063  -8.015  1.00 27.13           N  
ATOM    177  CA  VAL A  24     -43.694  40.287  -6.891  1.00 27.13           C  
ATOM    178  C   VAL A  24     -44.508  39.143  -7.495  1.00 27.13           C  
ATOM    179  CB  VAL A  24     -44.571  41.188  -5.991  1.00 27.13           C  
ATOM    180  O   VAL A  24     -45.581  39.379  -8.043  1.00 27.13           O  
ATOM    181  CG1 VAL A  24     -45.247  40.411  -4.853  1.00 27.13           C  
ATOM    182  CG2 VAL A  24     -43.737  42.314  -5.362  1.00 27.13           C  
ATOM    183  N   ILE A  25     -44.002  37.912  -7.416  1.00 29.59           N  
ATOM    184  CA  ILE A  25     -44.797  36.705  -7.667  1.00 29.59           C  
ATOM    185  C   ILE A  25     -45.030  36.036  -6.316  1.00 29.59           C  
ATOM    186  CB  ILE A  25     -44.165  35.777  -8.730  1.00 29.59           C  
ATOM    187  O   ILE A  25     -44.130  35.454  -5.713  1.00 29.59           O  
ATOM    188  CG1 ILE A  25     -44.056  36.527 -10.079  1.00 29.59           C  
ATOM    189  CG2 ILE A  25     -45.020  34.502  -8.892  1.00 29.59           C  
ATOM    190  CD1 ILE A  25     -43.388  35.725 -11.203  1.00 29.59           C  
ATOM    191  N   SER A  26     -46.259  36.166  -5.832  1.00 25.91           N  
ATOM    192  CA  SER A  26     -46.813  35.417  -4.715  1.00 25.91           C  
ATOM    193  C   SER A  26     -47.026  33.958  -5.129  1.00 25.91           C  
ATOM    194  CB  SER A  26     -48.142  36.070  -4.296  1.00 25.91           C  
ATOM    195  O   SER A  26     -47.784  33.670  -6.051  1.00 25.91           O  
ATOM    196  OG  SER A  26     -48.899  36.485  -5.424  1.00 25.91           O  
ATOM    197  N   ILE A  27     -46.393  33.022  -4.419  1.00 31.48           N  
ATOM    198  CA  ILE A  27     -46.714  31.592  -4.509  1.00 31.48           C  
ATOM    199  C   ILE A  27     -47.237  31.146  -3.142  1.00 31.48           C  
ATOM    200  CB  ILE A  27     -45.540  30.743  -5.057  1.00 31.48           C  
ATOM    201  O   ILE A  27     -46.494  30.717  -2.266  1.00 31.48           O  
ATOM    202  CG1 ILE A  27     -45.078  31.284  -6.433  1.00 31.48           C  
ATOM    203  CG2 ILE A  27     -45.982  29.269  -5.180  1.00 31.48           C  
ATOM    204  CD1 ILE A  27     -43.886  30.544  -7.052  1.00 31.48           C  
ATOM    205  N   ASN A  28     -48.554  31.263  -2.971  1.00 25.95           N  
ATOM    206  CA  ASN A  28     -49.303  30.351  -2.112  1.00 25.95           C  
ATOM    207  C   ASN A  28     -49.327  28.993  -2.821  1.00 25.95           C  
ATOM    208  CB  ASN A  28     -50.757  30.862  -1.959  1.00 25.95           C  
ATOM    209  O   ASN A  28     -49.766  28.955  -3.969  1.00 25.95           O  
ATOM    210  CG  ASN A  28     -50.994  31.784  -0.780  1.00 25.95           C  
ATOM    211  ND2 ASN A  28     -52.065  32.544  -0.798  1.00 25.95           N  
ATOM    212  OD1 ASN A  28     -50.265  31.803   0.192  1.00 25.95           O  
ATOM    213  N   ASN A  29     -48.913  27.903  -2.164  1.00 30.19           N  
ATOM    214  CA  ASN A  29     -49.692  26.655  -2.072  1.00 30.19           C  
ATOM    215  C   ASN A  29     -48.875  25.456  -1.555  1.00 30.19           C  
ATOM    216  CB  ASN A  29     -50.386  26.255  -3.399  1.00 30.19           C  
ATOM    217  O   ASN A  29     -47.947  24.995  -2.203  1.00 30.19           O  
ATOM    218  CG  ASN A  29     -51.731  26.947  -3.584  1.00 30.19           C  
ATOM    219  ND2 ASN A  29     -52.127  27.234  -4.800  1.00 30.19           N  
ATOM    220  OD1 ASN A  29     -52.460  27.199  -2.636  1.00 30.19           O  
ATOM    221  N   LYS A  30     -49.387  24.896  -0.450  1.00 29.65           N  
ATOM    222  CA  LYS A  30     -49.400  23.475  -0.053  1.00 29.65           C  
ATOM    223  C   LYS A  30     -48.060  22.757   0.171  1.00 29.65           C  
ATOM    224  CB  LYS A  30     -50.319  22.683  -0.998  1.00 29.65           C  
ATOM    225  O   LYS A  30     -47.404  22.289  -0.747  1.00 29.65           O  
ATOM    226  CG  LYS A  30     -51.795  23.056  -0.783  1.00 29.65           C  
ATOM    227  CD  LYS A  30     -52.704  22.258  -1.721  1.00 29.65           C  
ATOM    228  CE  LYS A  30     -54.172  22.567  -1.407  1.00 29.65           C  
ATOM    229  NZ  LYS A  30     -55.084  21.847  -2.330  1.00 29.65           N  
ATOM    230  N   VAL A  31     -47.801  22.551   1.464  1.00 27.84           N  
ATOM    231  CA  VAL A  31     -46.929  21.538   2.076  1.00 27.84           C  
ATOM    232  C   VAL A  31     -46.975  20.216   1.299  1.00 27.84           C  
ATOM    233  CB  VAL A  31     -47.416  21.294   3.529  1.00 27.84           C  
ATOM    234  O   VAL A  31     -47.994  19.525   1.322  1.00 27.84           O  
ATOM    235  CG1 VAL A  31     -46.562  20.268   4.285  1.00 27.84           C  
ATOM    236  CG2 VAL A  31     -47.422  22.592   4.354  1.00 27.84           C  
ATOM    237  N   ASN A  32     -45.859  19.849   0.670  1.00 29.33           N  
ATOM    238  CA  ASN A  32     -45.602  18.496   0.193  1.00 29.33           C  
ATOM    239  C   ASN A  32     -44.476  17.895   1.041  1.00 29.33           C  
ATOM    240  CB  ASN A  32     -45.286  18.501  -1.318  1.00 29.33           C  
ATOM    241  O   ASN A  32     -43.359  18.398   1.071  1.00 29.33           O  
ATOM    242  CG  ASN A  32     -46.473  18.140  -2.199  1.00 29.33           C  
ATOM    243  ND2 ASN A  32     -46.376  18.398  -3.482  1.00 29.33           N  
ATOM    244  OD1 ASN A  32     -47.476  17.585  -1.780  1.00 29.33           O  
ATOM    245  N   LYS A  33     -44.784  16.800   1.743  1.00 27.60           N  
ATOM    246  CA  LYS A  33     -43.789  15.894   2.327  1.00 27.60           C  
ATOM    247  C   LYS A  33     -42.926  15.347   1.183  1.00 27.60           C  
ATOM    248  CB  LYS A  33     -44.511  14.711   3.011  1.00 27.60           C  
ATOM    249  O   LYS A  33     -43.422  14.475   0.479  1.00 27.60           O  
ATOM    250  CG  LYS A  33     -44.967  14.942   4.456  1.00 27.60           C  
ATOM    251  CD  LYS A  33     -45.751  13.708   4.937  1.00 27.60           C  
ATOM    252  CE  LYS A  33     -45.975  13.745   6.452  1.00 27.60           C  
ATOM    253  NZ  LYS A  33     -46.758  12.572   6.915  1.00 27.60           N  
ATOM    254  N   ASN A  34     -41.735  15.912   0.957  1.00 27.07           N  
ATOM    255  CA  ASN A  34     -40.528  15.298   0.359  1.00 27.07           C  
ATOM    256  C   ASN A  34     -39.468  16.364  -0.014  1.00 27.07           C  
ATOM    257  CB  ASN A  34     -40.852  14.362  -0.835  1.00 27.07           C  
ATOM    258  O   ASN A  34     -38.844  16.285  -1.073  1.00 27.07           O  
ATOM    259  CG  ASN A  34     -41.259  12.960  -0.409  1.00 27.07           C  
ATOM    260  ND2 ASN A  34     -41.738  12.160  -1.333  1.00 27.07           N  
ATOM    261  OD1 ASN A  34     -41.144  12.549   0.735  1.00 27.07           O  
ATOM    262  N   ASP A  35     -39.245  17.363   0.845  1.00 27.20           N  
ATOM    263  CA  ASP A  35     -38.187  18.351   0.617  1.00 27.20           C  
ATOM    264  C   ASP A  35     -36.832  17.777   1.055  1.00 27.20           C  
ATOM    265  CB  ASP A  35     -38.525  19.694   1.288  1.00 27.20           C  
ATOM    266  O   ASP A  35     -36.559  17.566   2.238  1.00 27.20           O  
ATOM    267  CG  ASP A  35     -39.649  20.463   0.575  1.00 27.20           C  
ATOM    268  OD1 ASP A  35     -39.883  20.204  -0.628  1.00 27.20           O  
ATOM    269  OD2 ASP A  35     -40.268  21.318   1.246  1.00 27.20           O  
ATOM    270  N   TYR A  36     -35.985  17.490   0.066  1.00 28.39           N  
ATOM    271  CA  TYR A  36     -34.592  17.102   0.249  1.00 28.39           C  
ATOM    272  C   TYR A  36     -33.804  18.298   0.798  1.00 28.39           C  
ATOM    273  CB  TYR A  36     -34.008  16.622  -1.091  1.00 28.39           C  
ATOM    274  O   TYR A  36     -33.523  19.258   0.080  1.00 28.39           O  
ATOM    275  CG  TYR A  36     -34.563  15.301  -1.594  1.00 28.39           C  
ATOM    276  CD1 TYR A  36     -33.874  14.103  -1.321  1.00 28.39           C  
ATOM    277  CD2 TYR A  36     -35.761  15.266  -2.336  1.00 28.39           C  
ATOM    278  CE1 TYR A  36     -34.379  12.875  -1.787  1.00 28.39           C  
ATOM    279  CE2 TYR A  36     -36.272  14.039  -2.801  1.00 28.39           C  
ATOM    280  OH  TYR A  36     -36.065  11.651  -2.967  1.00 28.39           O  
ATOM    281  CZ  TYR A  36     -35.579  12.840  -2.526  1.00 28.39           C  
ATOM    282  N   PHE A  37     -33.429  18.239   2.074  1.00 25.99           N  
ATOM    283  CA  PHE A  37     -32.482  19.182   2.660  1.00 25.99           C  
ATOM    284  C   PHE A  37     -31.072  18.896   2.126  1.00 25.99           C  
ATOM    285  CB  PHE A  37     -32.546  19.113   4.194  1.00 25.99           C  
ATOM    286  O   PHE A  37     -30.535  17.805   2.305  1.00 25.99           O  
ATOM    287  CG  PHE A  37     -33.750  19.823   4.787  1.00 25.99           C  
ATOM    288  CD1 PHE A  37     -33.639  21.168   5.191  1.00 25.99           C  
ATOM    289  CD2 PHE A  37     -34.983  19.158   4.922  1.00 25.99           C  
ATOM    290  CE1 PHE A  37     -34.752  21.842   5.726  1.00 25.99           C  
ATOM    291  CE2 PHE A  37     -36.095  19.832   5.457  1.00 25.99           C  
ATOM    292  CZ  PHE A  37     -35.981  21.173   5.860  1.00 25.99           C  
ATOM    293  N   ILE A  38     -30.462  19.888   1.474  1.00 28.71           N  
ATOM    294  CA  ILE A  38     -29.032  19.894   1.151  1.00 28.71           C  
ATOM    295  C   ILE A  38     -28.306  20.520   2.349  1.00 28.71           C  
ATOM    296  CB  ILE A  38     -28.761  20.635  -0.186  1.00 28.71           C  
ATOM    297  O   ILE A  38     -28.187  21.742   2.439  1.00 28.71           O  
ATOM    298  CG1 ILE A  38     -29.510  19.961  -1.362  1.00 28.71           C  
ATOM    299  CG2 ILE A  38     -27.248  20.682  -0.481  1.00 28.71           C  
ATOM    300  CD1 ILE A  38     -29.408  20.720  -2.693  1.00 28.71           C  
ATOM    301  N   GLU A  39     -27.831  19.696   3.283  1.00 29.52           N  
ATOM    302  CA  GLU A  39     -26.887  20.132   4.318  1.00 29.52           C  
ATOM    303  C   GLU A  39     -25.458  20.068   3.757  1.00 29.52           C  
ATOM    304  CB  GLU A  39     -27.048  19.322   5.622  1.00 29.52           C  
ATOM    305  O   GLU A  39     -24.889  18.999   3.548  1.00 29.52           O  
ATOM    306  CG  GLU A  39     -27.778  20.144   6.699  1.00 29.52           C  
ATOM    307  CD  GLU A  39     -27.905  19.424   8.053  1.00 29.52           C  
ATOM    308  OE1 GLU A  39     -28.188  20.136   9.043  1.00 29.52           O  
ATOM    309  OE2 GLU A  39     -27.721  18.188   8.093  1.00 29.52           O  
ATOM    310  N   THR A  40     -24.867  21.234   3.489  1.00 38.71           N  
ATOM    311  CA  THR A  40     -23.412  21.369   3.333  1.00 38.71           C  
ATOM    312  C   THR A  40     -22.847  21.828   4.671  1.00 38.71           C  
ATOM    313  CB  THR A  40     -23.006  22.316   2.188  1.00 38.71           C  
ATOM    314  O   THR A  40     -23.399  22.732   5.298  1.00 38.71           O  
ATOM    315  CG2 THR A  40     -23.597  21.896   0.844  1.00 38.71           C  
ATOM    316  OG1 THR A  40     -23.427  23.645   2.393  1.00 38.71           O  
ATOM    317  N   ASN A  41     -21.741  21.241   5.131  1.00 41.81           N  
ATOM    318  CA  ASN A  41     -21.164  21.594   6.431  1.00 41.81           C  
ATOM    319  C   ASN A  41     -20.547  23.006   6.471  1.00 41.81           C  
ATOM    320  CB  ASN A  41     -20.212  20.485   6.940  1.00 41.81           C  
ATOM    321  O   ASN A  41     -20.095  23.410   7.528  1.00 41.81           O  
ATOM    322  CG  ASN A  41     -19.027  20.162   6.043  1.00 41.81           C  
ATOM    323  ND2 ASN A  41     -17.957  19.652   6.605  1.00 41.81           N  
ATOM    324  OD1 ASN A  41     -19.062  20.332   4.832  1.00 41.81           O  
ATOM    325  N   LYS A  42     -20.524  23.782   5.372  1.00 42.73           N  
ATOM    326  CA  LYS A  42     -19.941  25.148   5.286  1.00 42.73           C  
ATOM    327  C   LYS A  42     -18.522  25.298   5.883  1.00 42.73           C  
ATOM    328  CB  LYS A  42     -20.907  26.191   5.892  1.00 42.73           C  
ATOM    329  O   LYS A  42     -18.061  26.418   6.092  1.00 42.73           O  
ATOM    330  CG  LYS A  42     -22.199  26.394   5.089  1.00 42.73           C  
ATOM    331  CD  LYS A  42     -23.011  27.544   5.703  1.00 42.73           C  
ATOM    332  CE  LYS A  42     -24.289  27.783   4.896  1.00 42.73           C  
ATOM    333  NZ  LYS A  42     -25.123  28.847   5.508  1.00 42.73           N  
ATOM    334  N   GLU A  43     -17.823  24.198   6.147  1.00 44.66           N  
ATOM    335  CA  GLU A  43     -16.724  24.169   7.120  1.00 44.66           C  
ATOM    336  C   GLU A  43     -15.342  24.020   6.501  1.00 44.66           C  
ATOM    337  CB  GLU A  43     -16.982  23.072   8.167  1.00 44.66           C  
ATOM    338  O   GLU A  43     -14.356  24.139   7.221  1.00 44.66           O  
ATOM    339  CG  GLU A  43     -17.603  23.668   9.440  1.00 44.66           C  
ATOM    340  CD  GLU A  43     -18.037  22.603  10.458  1.00 44.66           C  
ATOM    341  OE1 GLU A  43     -18.646  23.012  11.472  1.00 44.66           O  
ATOM    342  OE2 GLU A  43     -17.758  21.398  10.238  1.00 44.66           O  
ATOM    343  N   LEU A  44     -15.228  23.828   5.185  1.00 46.02           N  
ATOM    344  CA  LEU A  44     -13.907  23.725   4.584  1.00 46.02           C  
ATOM    345  C   LEU A  44     -13.257  25.113   4.480  1.00 46.02           C  
ATOM    346  CB  LEU A  44     -13.966  22.951   3.262  1.00 46.02           C  
ATOM    347  O   LEU A  44     -13.449  25.849   3.510  1.00 46.02           O  
ATOM    348  CG  LEU A  44     -12.618  22.240   3.032  1.00 46.02           C  
ATOM    349  CD1 LEU A  44     -12.777  20.729   3.204  1.00 46.02           C  
ATOM    350  CD2 LEU A  44     -12.080  22.562   1.652  1.00 46.02           C  
ATOM    351  N   LYS A  45     -12.493  25.486   5.507  1.00 37.25           N  
ATOM    352  CA  LYS A  45     -11.541  26.594   5.449  1.00 37.25           C  
ATOM    353  C   LYS A  45     -10.159  25.987   5.215  1.00 37.25           C  
ATOM    354  CB  LYS A  45     -11.629  27.472   6.709  1.00 37.25           C  
ATOM    355  O   LYS A  45      -9.817  24.958   5.779  1.00 37.25           O  
ATOM    356  CG  LYS A  45     -13.025  28.082   6.913  1.00 37.25           C  
ATOM    357  CD  LYS A  45     -13.096  28.836   8.245  1.00 37.25           C  
ATOM    358  CE  LYS A  45     -14.494  29.433   8.425  1.00 37.25           C  
ATOM    359  NZ  LYS A  45     -14.647  30.035   9.771  1.00 37.25           N  
ATOM    360  N   ILE A  46      -9.366  26.597   4.345  1.00 40.81           N  
ATOM    361  CA  ILE A  46      -7.981  26.186   4.103  1.00 40.81           C  
ATOM    362  C   ILE A  46      -7.096  27.224   4.775  1.00 40.81           C  
ATOM    363  CB  ILE A  46      -7.697  26.018   2.594  1.00 40.81           C  
ATOM    364  O   ILE A  46      -7.204  28.415   4.479  1.00 40.81           O  
ATOM    365  CG1 ILE A  46      -8.656  24.948   2.013  1.00 40.81           C  
ATOM    366  CG2 ILE A  46      -6.209  25.691   2.360  1.00 40.81           C  
ATOM    367  CD1 ILE A  46      -8.368  24.549   0.565  1.00 40.81           C  
ATOM    368  N   ASN A  47      -6.233  26.788   5.692  1.00 41.78           N  
ATOM    369  CA  ASN A  47      -5.212  27.666   6.242  1.00 41.78           C  
ATOM    370  C   ASN A  47      -4.055  27.757   5.235  1.00 41.78           C  
ATOM    371  CB  ASN A  47      -4.800  27.170   7.635  1.00 41.78           C  
ATOM    372  O   ASN A  47      -3.349  26.779   4.996  1.00 41.78           O  
ATOM    373  CG  ASN A  47      -3.982  28.203   8.388  1.00 41.78           C  
ATOM    374  ND2 ASN A  47      -3.982  28.133   9.698  1.00 41.78           N  
ATOM    375  OD1 ASN A  47      -3.365  29.095   7.824  1.00 41.78           O  
ATOM    376  N   LEU A  48      -3.887  28.931   4.621  1.00 44.21           N  
ATOM    377  CA  LEU A  48      -2.861  29.197   3.604  1.00 44.21           C  
ATOM    378  C   LEU A  48      -1.496  29.591   4.206  1.00 44.21           C  
ATOM    379  CB  LEU A  48      -3.380  30.246   2.596  1.00 44.21           C  
ATOM    380  O   LEU A  48      -0.633  30.088   3.481  1.00 44.21           O  
ATOM    381  CG  LEU A  48      -4.618  29.834   1.774  1.00 44.21           C  
ATOM    382  CD1 LEU A  48      -5.128  31.043   0.988  1.00 44.21           C  
ATOM    383  CD2 LEU A  48      -4.325  28.721   0.765  1.00 44.21           C  
ATOM    384  N   ASN A  49      -1.266  29.391   5.510  1.00 41.87           N  
ATOM    385  CA  ASN A  49       0.049  29.617   6.117  1.00 41.87           C  
ATOM    386  C   ASN A  49       1.038  28.517   5.703  1.00 41.87           C  
ATOM    387  CB  ASN A  49      -0.068  29.771   7.645  1.00 41.87           C  
ATOM    388  O   ASN A  49       1.274  27.547   6.421  1.00 41.87           O  
ATOM    389  CG  ASN A  49      -0.395  31.185   8.088  1.00 41.87           C  
ATOM    390  ND2 ASN A  49      -0.710  31.368   9.348  1.00 41.87           N  
ATOM    391  OD1 ASN A  49      -0.314  32.153   7.353  1.00 41.87           O  
ATOM    392  N   PHE A  50       1.643  28.688   4.530  1.00 46.13           N  
ATOM    393  CA  PHE A  50       2.695  27.812   4.031  1.00 46.13           C  
ATOM    394  C   PHE A  50       4.067  28.274   4.536  1.00 46.13           C  
ATOM    395  CB  PHE A  50       2.634  27.746   2.499  1.00 46.13           C  
ATOM    396  O   PHE A  50       4.498  29.389   4.256  1.00 46.13           O  
ATOM    397  CG  PHE A  50       1.323  27.195   1.968  1.00 46.13           C  
ATOM    398  CD1 PHE A  50       1.040  25.819   2.072  1.00 46.13           C  
ATOM    399  CD2 PHE A  50       0.370  28.058   1.399  1.00 46.13           C  
ATOM    400  CE1 PHE A  50      -0.195  25.315   1.627  1.00 46.13           C  
ATOM    401  CE2 PHE A  50      -0.861  27.553   0.951  1.00 46.13           C  
ATOM    402  CZ  PHE A  50      -1.151  26.184   1.076  1.00 46.13           C  
ATOM    403  N   GLN A  51       4.787  27.388   5.230  1.00 46.00           N  
ATOM    404  CA  GLN A  51       6.217  27.558   5.540  1.00 46.00           C  
ATOM    405  C   GLN A  51       7.146  27.004   4.436  1.00 46.00           C  
ATOM    406  CB  GLN A  51       6.542  26.973   6.930  1.00 46.00           C  
ATOM    407  O   GLN A  51       8.358  26.977   4.623  1.00 46.00           O  
ATOM    408  CG  GLN A  51       6.025  27.861   8.073  1.00 46.00           C  
ATOM    409  CD  GLN A  51       6.528  27.421   9.448  1.00 46.00           C  
ATOM    410  NE2 GLN A  51       6.523  28.303  10.425  1.00 46.00           N  
ATOM    411  OE1 GLN A  51       6.932  26.294   9.687  1.00 46.00           O  
ATOM    412  N   ASN A  52       6.610  26.591   3.279  1.00 43.34           N  
ATOM    413  CA  ASN A  52       7.379  25.986   2.185  1.00 43.34           C  
ATOM    414  C   ASN A  52       7.284  26.806   0.884  1.00 43.34           C  
ATOM    415  CB  ASN A  52       6.942  24.518   2.003  1.00 43.34           C  
ATOM    416  O   ASN A  52       6.206  27.240   0.484  1.00 43.34           O  
ATOM    417  CG  ASN A  52       7.479  23.584   3.080  1.00 43.34           C  
ATOM    418  ND2 ASN A  52       6.950  22.387   3.176  1.00 43.34           N  
ATOM    419  OD1 ASN A  52       8.392  23.885   3.825  1.00 43.34           O  
ATOM    420  N   ASN A  53       8.426  26.961   0.205  1.00 44.12           N  
ATOM    421  CA  ASN A  53       8.707  27.900  -0.896  1.00 44.12           C  
ATOM    422  C   ASN A  53       7.928  27.708  -2.221  1.00 44.12           C  
ATOM    423  CB  ASN A  53      10.235  27.882  -1.143  1.00 44.12           C  
ATOM    424  O   ASN A  53       8.235  28.389  -3.194  1.00 44.12           O  
ATOM    425  CG  ASN A  53      11.041  28.533  -0.034  1.00 44.12           C  
ATOM    426  ND2 ASN A  53      12.287  28.156   0.130  1.00 44.12           N  
ATOM    427  OD1 ASN A  53      10.575  29.386   0.697  1.00 44.12           O  
ATOM    428  N   ASN A  54       6.904  26.853  -2.285  1.00 51.68           N  
ATOM    429  CA  ASN A  54       6.093  26.637  -3.495  1.00 51.68           C  
ATOM    430  C   ASN A  54       4.670  27.197  -3.344  1.00 51.68           C  
ATOM    431  CB  ASN A  54       6.167  25.160  -3.927  1.00 51.68           C  
ATOM    432  O   ASN A  54       3.674  26.507  -3.541  1.00 51.68           O  
ATOM    433  CG  ASN A  54       7.454  24.818  -4.659  1.00 51.68           C  
ATOM    434  ND2 ASN A  54       7.763  23.550  -4.790  1.00 51.68           N  
ATOM    435  OD1 ASN A  54       8.187  25.665  -5.139  1.00 51.68           O  
ATOM    436  N   ILE A  55       4.573  28.484  -2.998  1.00 48.40           N  
ATOM    437  CA  ILE A  55       3.298  29.193  -2.790  1.00 48.40           C  
ATOM    438  C   ILE A  55       2.378  29.090  -4.020  1.00 48.40           C  
ATOM    439  CB  ILE A  55       3.595  30.662  -2.392  1.00 48.40           C  
ATOM    440  O   ILE A  55       1.177  28.895  -3.868  1.00 48.40           O  
ATOM    441  CG1 ILE A  55       4.174  30.692  -0.956  1.00 48.40           C  
ATOM    442  CG2 ILE A  55       2.352  31.566  -2.492  1.00 48.40           C  
ATOM    443  CD1 ILE A  55       4.799  32.035  -0.556  1.00 48.40           C  
ATOM    444  N   ILE A  56       2.923  29.173  -5.238  1.00 46.39           N  
ATOM    445  CA  ILE A  56       2.111  29.224  -6.464  1.00 46.39           C  
ATOM    446  C   ILE A  56       1.466  27.869  -6.785  1.00 46.39           C  
ATOM    447  CB  ILE A  56       2.925  29.805  -7.644  1.00 46.39           C  
ATOM    448  O   ILE A  56       0.265  27.832  -7.043  1.00 46.39           O  
ATOM    449  CG1 ILE A  56       3.345  31.257  -7.310  1.00 46.39           C  
ATOM    450  CG2 ILE A  56       2.109  29.766  -8.950  1.00 46.39           C  
ATOM    451  CD1 ILE A  56       4.130  31.976  -8.415  1.00 46.39           C  
ATOM    452  N   SER A  57       2.207  26.755  -6.737  1.00 45.42           N  
ATOM    453  CA  SER A  57       1.612  25.443  -7.047  1.00 45.42           C  
ATOM    454  C   SER A  57       0.580  25.026  -5.997  1.00 45.42           C  
ATOM    455  CB  SER A  57       2.669  24.352  -7.238  1.00 45.42           C  
ATOM    456  O   SER A  57      -0.462  24.479  -6.352  1.00 45.42           O  
ATOM    457  OG  SER A  57       3.291  24.004  -6.023  1.00 45.42           O  
ATOM    458  N   ASN A  58       0.815  25.395  -4.733  1.00 48.69           N  
ATOM    459  CA  ASN A  58      -0.100  25.144  -3.622  1.00 48.69           C  
ATOM    460  C   ASN A  58      -1.405  25.951  -3.713  1.00 48.69           C  
ATOM    461  CB  ASN A  58       0.640  25.446  -2.308  1.00 48.69           C  
ATOM    462  O   ASN A  58      -2.434  25.502  -3.214  1.00 48.69           O  
ATOM    463  CG  ASN A  58       1.709  24.421  -1.971  1.00 48.69           C  
ATOM    464  ND2 ASN A  58       2.637  24.765  -1.111  1.00 48.69           N  
ATOM    465  OD1 ASN A  58       1.715  23.291  -2.424  1.00 48.69           O  
ATOM    466  N   ILE A  59      -1.407  27.134  -4.337  1.00 47.93           N  
ATOM    467  CA  ILE A  59      -2.651  27.886  -4.569  1.00 47.93           C  
ATOM    468  C   ILE A  59      -3.517  27.149  -5.598  1.00 47.93           C  
ATOM    469  CB  ILE A  59      -2.346  29.349  -4.968  1.00 47.93           C  
ATOM    470  O   ILE A  59      -4.696  26.911  -5.346  1.00 47.93           O  
ATOM    471  CG1 ILE A  59      -1.821  30.127  -3.739  1.00 47.93           C  
ATOM    472  CG2 ILE A  59      -3.598  30.058  -5.522  1.00 47.93           C  
ATOM    473  CD1 ILE A  59      -1.102  31.432  -4.104  1.00 47.93           C  
ATOM    474  N   PHE A  60      -2.933  26.730  -6.725  1.00 44.23           N  
ATOM    475  CA  PHE A  60      -3.684  26.061  -7.791  1.00 44.23           C  
ATOM    476  C   PHE A  60      -4.187  24.667  -7.396  1.00 44.23           C  
ATOM    477  CB  PHE A  60      -2.845  26.019  -9.074  1.00 44.23           C  
ATOM    478  O   PHE A  60      -5.315  24.321  -7.743  1.00 44.23           O  
ATOM    479  CG  PHE A  60      -2.730  27.366  -9.762  1.00 44.23           C  
ATOM    480  CD1 PHE A  60      -3.847  27.912 -10.422  1.00 44.23           C  
ATOM    481  CD2 PHE A  60      -1.516  28.077  -9.752  1.00 44.23           C  
ATOM    482  CE1 PHE A  60      -3.754  29.164 -11.056  1.00 44.23           C  
ATOM    483  CE2 PHE A  60      -1.424  29.333 -10.378  1.00 44.23           C  
ATOM    484  CZ  PHE A  60      -2.544  29.878 -11.029  1.00 44.23           C  
ATOM    485  N   SER A  61      -3.415  23.892  -6.625  1.00 49.23           N  
ATOM    486  CA  SER A  61      -3.843  22.563  -6.161  1.00 49.23           C  
ATOM    487  C   SER A  61      -5.021  22.623  -5.181  1.00 49.23           C  
ATOM    488  CB  SER A  61      -2.659  21.822  -5.528  1.00 49.23           C  
ATOM    489  O   SER A  61      -5.844  21.713  -5.147  1.00 49.23           O  
ATOM    490  OG  SER A  61      -2.198  22.495  -4.370  1.00 49.23           O  
ATOM    491  N   ASN A  62      -5.127  23.704  -4.401  1.00 49.14           N  
ATOM    492  CA  ASN A  62      -6.180  23.865  -3.400  1.00 49.14           C  
ATOM    493  C   ASN A  62      -7.468  24.496  -3.954  1.00 49.14           C  
ATOM    494  CB  ASN A  62      -5.606  24.638  -2.204  1.00 49.14           C  
ATOM    495  O   ASN A  62      -8.527  24.295  -3.364  1.00 49.14           O  
ATOM    496  CG  ASN A  62      -4.666  23.784  -1.367  1.00 49.14           C  
ATOM    497  ND2 ASN A  62      -3.512  24.283  -1.013  1.00 49.14           N  
ATOM    498  OD1 ASN A  62      -4.936  22.650  -1.021  1.00 49.14           O  
ATOM    499  N   ILE A  63      -7.424  25.206  -5.093  1.00 46.35           N  
ATOM    500  CA  ILE A  63      -8.627  25.787  -5.723  1.00 46.35           C  
ATOM    501  C   ILE A  63      -9.650  24.698  -6.095  1.00 46.35           C  
ATOM    502  CB  ILE A  63      -8.241  26.702  -6.912  1.00 46.35           C  
ATOM    503  O   ILE A  63     -10.843  24.898  -5.885  1.00 46.35           O  
ATOM    504  CG1 ILE A  63      -7.677  28.035  -6.365  1.00 46.35           C  
ATOM    505  CG2 ILE A  63      -9.442  27.004  -7.832  1.00 46.35           C  
ATOM    506  CD1 ILE A  63      -6.928  28.880  -7.406  1.00 46.35           C  
ATOM    507  N   ASN A  64      -9.209  23.512  -6.529  1.00 48.08           N  
ATOM    508  CA  ASN A  64     -10.120  22.410  -6.880  1.00 48.08           C  
ATOM    509  C   ASN A  64     -10.853  21.791  -5.678  1.00 48.08           C  
ATOM    510  CB  ASN A  64      -9.345  21.341  -7.669  1.00 48.08           C  
ATOM    511  O   ASN A  64     -11.840  21.079  -5.858  1.00 48.08           O  
ATOM    512  CG  ASN A  64      -9.080  21.754  -9.104  1.00 48.08           C  
ATOM    513  ND2 ASN A  64      -8.260  21.019  -9.810  1.00 48.08           N  
ATOM    514  OD1 ASN A  64      -9.585  22.733  -9.623  1.00 48.08           O  
ATOM    515  N   ILE A  65     -10.423  22.081  -4.447  1.00 52.96           N  
ATOM    516  CA  ILE A  65     -11.122  21.624  -3.240  1.00 52.96           C  
ATOM    517  C   ILE A  65     -12.415  22.447  -3.016  1.00 52.96           C  
ATOM    518  CB  ILE A  65     -10.154  21.605  -2.024  1.00 52.96           C  
ATOM    519  O   ILE A  65     -13.322  22.006  -2.312  1.00 52.96           O  
ATOM    520  CG1 ILE A  65      -8.779  20.970  -2.366  1.00 52.96           C  
ATOM    521  CG2 ILE A  65     -10.771  20.775  -0.889  1.00 52.96           C  
ATOM    522  CD1 ILE A  65      -7.759  20.958  -1.220  1.00 52.96           C  
ATOM    523  N   TYR A  66     -12.556  23.616  -3.659  1.00 47.57           N  
ATOM    524  CA  TYR A  66     -13.642  24.574  -3.408  1.00 47.57           C  
ATOM    525  C   TYR A  66     -14.934  24.370  -4.219  1.00 47.57           C  
ATOM    526  CB  TYR A  66     -13.106  26.005  -3.560  1.00 47.57           C  
ATOM    527  O   TYR A  66     -15.928  25.050  -3.945  1.00 47.57           O  
ATOM    528  CG  TYR A  66     -12.291  26.459  -2.369  1.00 47.57           C  
ATOM    529  CD1 TYR A  66     -12.958  26.932  -1.225  1.00 47.57           C  
ATOM    530  CD2 TYR A  66     -10.887  26.404  -2.393  1.00 47.57           C  
ATOM    531  CE1 TYR A  66     -12.226  27.353  -0.102  1.00 47.57           C  
ATOM    532  CE2 TYR A  66     -10.147  26.860  -1.287  1.00 47.57           C  
ATOM    533  OH  TYR A  66     -10.123  27.769   0.943  1.00 47.57           O  
ATOM    534  CZ  TYR A  66     -10.817  27.324  -0.135  1.00 47.57           C  
ATOM    535  N   ASP A  67     -14.989  23.437  -5.172  1.00 47.20           N  
ATOM    536  CA  ASP A  67     -16.187  23.276  -6.002  1.00 47.20           C  
ATOM    537  C   ASP A  67     -17.310  22.520  -5.277  1.00 47.20           C  
ATOM    538  CB  ASP A  67     -15.849  22.668  -7.375  1.00 47.20           C  
ATOM    539  O   ASP A  67     -17.231  21.303  -5.062  1.00 47.20           O  
ATOM    540  CG  ASP A  67     -15.615  23.719  -8.472  1.00 47.20           C  
ATOM    541  OD1 ASP A  67     -16.074  24.873  -8.301  1.00 47.20           O  
ATOM    542  OD2 ASP A  67     -15.070  23.322  -9.520  1.00 47.20           O  
ATOM    543  N   LYS A  68     -18.361  23.287  -4.923  1.00 44.43           N  
ATOM    544  CA  LYS A  68     -19.709  22.882  -4.464  1.00 44.43           C  
ATOM    545  C   LYS A  68     -19.730  21.458  -3.918  1.00 44.43           C  
ATOM    546  CB  LYS A  68     -20.729  23.037  -5.607  1.00 44.43           C  
ATOM    547  O   LYS A  68     -20.040  20.506  -4.636  1.00 44.43           O  
ATOM    548  CG  LYS A  68     -21.028  24.502  -5.954  1.00 44.43           C  
ATOM    549  CD  LYS A  68     -22.061  24.566  -7.086  1.00 44.43           C  
ATOM    550  CE  LYS A  68     -22.345  26.021  -7.467  1.00 44.43           C  
ATOM    551  NZ  LYS A  68     -23.261  26.101  -8.633  1.00 44.43           N  
ATOM    552  N   ILE A  69     -19.347  21.309  -2.655  1.00 50.87           N  
ATOM    553  CA  ILE A  69     -19.156  19.996  -2.053  1.00 50.87           C  
ATOM    554  C   ILE A  69     -20.520  19.318  -1.856  1.00 50.87           C  
ATOM    555  CB  ILE A  69     -18.313  20.072  -0.755  1.00 50.87           C  
ATOM    556  O   ILE A  69     -21.176  19.481  -0.826  1.00 50.87           O  
ATOM    557  CG1 ILE A  69     -17.085  21.010  -0.849  1.00 50.87           C  
ATOM    558  CG2 ILE A  69     -17.819  18.653  -0.482  1.00 50.87           C  
ATOM    559  CD1 ILE A  69     -16.291  21.147   0.460  1.00 50.87           C  
ATOM    560  N   SER A  70     -20.962  18.535  -2.844  1.00 56.62           N  
ATOM    561  CA  SER A  70     -21.863  17.422  -2.570  1.00 56.62           C  
ATOM    562  C   SER A  70     -21.049  16.394  -1.788  1.00 56.62           C  
ATOM    563  CB  SER A  70     -22.489  16.840  -3.845  1.00 56.62           C  
ATOM    564  O   SER A  70     -20.387  15.529  -2.354  1.00 56.62           O  
ATOM    565  OG  SER A  70     -21.501  16.329  -4.711  1.00 56.62           O  
ATOM    566  N   ASN A  71     -21.063  16.536  -0.465  1.00 79.61           N  
ATOM    567  CA  ASN A  71     -20.502  15.551   0.456  1.00 79.61           C  
ATOM    568  C   ASN A  71     -21.205  14.198   0.321  1.00 79.61           C  
ATOM    569  CB  ASN A  71     -20.681  16.097   1.880  1.00 79.61           C  
ATOM    570  O   ASN A  71     -20.657  13.184   0.728  1.00 79.61           O  
ATOM    571  CG  ASN A  71     -19.610  17.088   2.283  1.00 79.61           C  
ATOM    572  ND2 ASN A  71     -19.918  17.999   3.173  1.00 79.61           N  
ATOM    573  OD1 ASN A  71     -18.499  17.069   1.809  1.00 79.61           O  
ATOM    574  N   ILE A  72     -22.416  14.187  -0.235  1.00 84.22           N  
ATOM    575  CA  ILE A  72     -23.222  12.996  -0.456  1.00 84.22           C  
ATOM    576  C   ILE A  72     -23.002  12.493  -1.881  1.00 84.22           C  
ATOM    577  CB  ILE A  72     -24.705  13.280  -0.137  1.00 84.22           C  
ATOM    578  O   ILE A  72     -23.113  13.264  -2.835  1.00 84.22           O  
ATOM    579  CG1 ILE A  72     -24.855  13.731   1.337  1.00 84.22           C  
ATOM    580  CG2 ILE A  72     -25.570  12.036  -0.408  1.00 84.22           C  
ATOM    581  CD1 ILE A  72     -26.264  14.197   1.715  1.00 84.22           C  
ATOM    582  N   PHE A  73     -22.742  11.198  -2.023  1.00 83.90           N  
ATOM    583  CA  PHE A  73     -22.626  10.518  -3.309  1.00 83.90           C  
ATOM    584  C   PHE A  73     -23.351   9.172  -3.266  1.00 83.90           C  
ATOM    585  CB  PHE A  73     -21.150  10.385  -3.715  1.00 83.90           C  
ATOM    586  O   PHE A  73     -23.565   8.597  -2.200  1.00 83.90           O  
ATOM    587  CG  PHE A  73     -20.308   9.509  -2.806  1.00 83.90           C  
ATOM    588  CD1 PHE A  73     -19.725  10.047  -1.641  1.00 83.90           C  
ATOM    589  CD2 PHE A  73     -20.107   8.152  -3.126  1.00 83.90           C  
ATOM    590  CE1 PHE A  73     -18.946   9.228  -0.806  1.00 83.90           C  
ATOM    591  CE2 PHE A  73     -19.326   7.339  -2.287  1.00 83.90           C  
ATOM    592  CZ  PHE A  73     -18.737   7.880  -1.133  1.00 83.90           C  
ATOM    593  N   ILE A  74     -23.759   8.678  -4.431  1.00 85.90           N  
ATOM    594  CA  ILE A  74     -24.415   7.376  -4.566  1.00 85.90           C  
ATOM    595  C   ILE A  74     -23.443   6.449  -5.277  1.00 85.90           C  
ATOM    596  CB  ILE A  74     -25.772   7.492  -5.293  1.00 85.90           C  
ATOM    597  O   ILE A  74     -22.940   6.788  -6.346  1.00 85.90           O  
ATOM    598  CG1 ILE A  74     -26.723   8.413  -4.493  1.00 85.90           C  
ATOM    599  CG2 ILE A  74     -26.403   6.096  -5.485  1.00 85.90           C  
ATOM    600  CD1 ILE A  74     -28.044   8.726  -5.206  1.00 85.90           C  
ATOM    601  N   ASN A  75     -23.199   5.282  -4.694  1.00 84.72           N  
ATOM    602  CA  ASN A  75     -22.409   4.232  -5.314  1.00 84.72           C  
ATOM    603  C   ASN A  75     -23.050   2.869  -5.034  1.00 84.72           C  
ATOM    604  CB  ASN A  75     -20.955   4.337  -4.835  1.00 84.72           C  
ATOM    605  O   ASN A  75     -23.491   2.605  -3.920  1.00 84.72           O  
ATOM    606  CG  ASN A  75     -20.049   3.402  -5.603  1.00 84.72           C  
ATOM    607  ND2 ASN A  75     -18.809   3.319  -5.210  1.00 84.72           N  
ATOM    608  OD1 ASN A  75     -20.446   2.772  -6.568  1.00 84.72           O  
ATOM    609  N   ASN A  76     -23.169   2.040  -6.069  1.00 84.35           N  
ATOM    610  CA  ASN A  76     -23.837   0.739  -6.050  1.00 84.35           C  
ATOM    611  C   ASN A  76     -25.167   0.702  -5.259  1.00 84.35           C  
ATOM    612  CB  ASN A  76     -22.833  -0.363  -5.651  1.00 84.35           C  
ATOM    613  O   ASN A  76     -25.372  -0.127  -4.375  1.00 84.35           O  
ATOM    614  CG  ASN A  76     -23.239  -1.705  -6.239  1.00 84.35           C  
ATOM    615  ND2 ASN A  76     -22.757  -2.811  -5.726  1.00 84.35           N  
ATOM    616  OD1 ASN A  76     -23.978  -1.760  -7.210  1.00 84.35           O  
ATOM    617  N   LYS A  77     -26.076   1.647  -5.552  1.00 85.75           N  
ATOM    618  CA  LYS A  77     -27.390   1.825  -4.886  1.00 85.75           C  
ATOM    619  C   LYS A  77     -27.327   2.171  -3.386  1.00 85.75           C  
ATOM    620  CB  LYS A  77     -28.299   0.597  -5.113  1.00 85.75           C  
ATOM    621  O   LYS A  77     -28.377   2.312  -2.764  1.00 85.75           O  
ATOM    622  CG  LYS A  77     -28.467   0.176  -6.582  1.00 85.75           C  
ATOM    623  CD  LYS A  77     -29.060  -1.237  -6.662  1.00 85.75           C  
ATOM    624  CE  LYS A  77     -29.097  -1.710  -8.120  1.00 85.75           C  
ATOM    625  NZ  LYS A  77     -28.830  -3.167  -8.231  1.00 85.75           N  
ATOM    626  N   LYS A  78     -26.136   2.352  -2.814  1.00 89.76           N  
ATOM    627  CA  LYS A  78     -25.918   2.859  -1.457  1.00 89.76           C  
ATOM    628  C   LYS A  78     -25.627   4.357  -1.515  1.00 89.76           C  
ATOM    629  CB  LYS A  78     -24.770   2.088  -0.786  1.00 89.76           C  
ATOM    630  O   LYS A  78     -24.969   4.844  -2.436  1.00 89.76           O  
ATOM    631  CG  LYS A  78     -25.065   0.592  -0.570  1.00 89.76           C  
ATOM    632  CD  LYS A  78     -23.768  -0.128  -0.174  1.00 89.76           C  
ATOM    633  CE  LYS A  78     -23.936  -1.634   0.048  1.00 89.76           C  
ATOM    634  NZ  LYS A  78     -22.613  -2.321   0.061  1.00 89.76           N  
ATOM    635  N   THR A  79     -26.118   5.090  -0.524  1.00 91.13           N  
ATOM    636  CA  THR A  79     -25.857   6.525  -0.388  1.00 91.13           C  
ATOM    637  C   THR A  79     -24.819   6.733   0.696  1.00 91.13           C  
ATOM    638  CB  THR A  79     -27.133   7.311  -0.077  1.00 91.13           C  
ATOM    639  O   THR A  79     -25.018   6.324   1.838  1.00 91.13           O  
ATOM    640  CG2 THR A  79     -26.889   8.817   0.012  1.00 91.13           C  
ATOM    641  OG1 THR A  79     -28.075   7.113  -1.103  1.00 91.13           O  
ATOM    642  N   TYR A  80     -23.737   7.406   0.344  1.00 91.89           N  
ATOM    643  CA  TYR A  80     -22.626   7.700   1.229  1.00 91.89           C  
ATOM    644  C   TYR A  80     -22.514   9.197   1.474  1.00 91.89           C  
ATOM    645  CB  TYR A  80     -21.346   7.167   0.602  1.00 91.89           C  
ATOM    646  O   TYR A  80     -22.969  10.000   0.662  1.00 91.89           O  
ATOM    647  CG  TYR A  80     -21.330   5.668   0.409  1.00 91.89           C  
ATOM    648  CD1 TYR A  80     -21.055   4.833   1.507  1.00 91.89           C  
ATOM    649  CD2 TYR A  80     -21.603   5.112  -0.855  1.00 91.89           C  
ATOM    650  CE1 TYR A  80     -20.992   3.438   1.331  1.00 91.89           C  
ATOM    651  CE2 TYR A  80     -21.557   3.716  -1.027  1.00 91.89           C  
ATOM    652  OH  TYR A  80     -21.102   1.543  -0.123  1.00 91.89           O  
ATOM    653  CZ  TYR A  80     -21.221   2.882   0.058  1.00 91.89           C  
ATOM    654  N   MET A  81     -21.884   9.570   2.582  1.00 90.93           N  
ATOM    655  CA  MET A  81     -21.534  10.947   2.897  1.00 90.93           C  
ATOM    656  C   MET A  81     -20.091  11.034   3.393  1.00 90.93           C  
ATOM    657  CB  MET A  81     -22.533  11.522   3.905  1.00 90.93           C  
ATOM    658  O   MET A  81     -19.688  10.290   4.286  1.00 90.93           O  
ATOM    659  CG  MET A  81     -22.232  12.971   4.299  1.00 90.93           C  
ATOM    660  SD  MET A  81     -23.353  13.654   5.550  1.00 90.93           S  
ATOM    661  CE  MET A  81     -22.944  12.611   6.979  1.00 90.93           C  
ATOM    662  N   LEU A  82     -19.337  11.980   2.842  1.00 91.41           N  
ATOM    663  CA  LEU A  82     -18.036  12.413   3.332  1.00 91.41           C  
ATOM    664  C   LEU A  82     -18.223  13.560   4.315  1.00 91.41           C  
ATOM    665  CB  LEU A  82     -17.142  12.873   2.167  1.00 91.41           C  
ATOM    666  O   LEU A  82     -18.941  14.521   4.045  1.00 91.41           O  
ATOM    667  CG  LEU A  82     -16.936  11.815   1.080  1.00 91.41           C  
ATOM    668  CD1 LEU A  82     -16.101  12.378  -0.063  1.00 91.41           C  
ATOM    669  CD2 LEU A  82     -16.258  10.566   1.631  1.00 91.41           C  
ATOM    670  N   LYS A  83     -17.532  13.497   5.444  1.00 88.74           N  
ATOM    671  CA  LYS A  83     -17.395  14.629   6.352  1.00 88.74           C  
ATOM    672  C   LYS A  83     -15.928  15.008   6.434  1.00 88.74           C  
ATOM    673  CB  LYS A  83     -17.999  14.277   7.711  1.00 88.74           C  
ATOM    674  O   LYS A  83     -15.122  14.238   6.947  1.00 88.74           O  
ATOM    675  CG  LYS A  83     -18.046  15.509   8.617  1.00 88.74           C  
ATOM    676  CD  LYS A  83     -18.603  15.149   9.994  1.00 88.74           C  
ATOM    677  CE  LYS A  83     -18.570  16.413  10.854  1.00 88.74           C  
ATOM    678  NZ  LYS A  83     -18.879  16.121  12.268  1.00 88.74           N  
ATOM    679  N   TYR A  84     -15.606  16.203   5.957  1.00 89.75           N  
ATOM    680  CA  TYR A  84     -14.301  16.827   6.146  1.00 89.75           C  
ATOM    681  C   TYR A  84     -14.292  17.493   7.521  1.00 89.75           C  
ATOM    682  CB  TYR A  84     -14.044  17.835   5.020  1.00 89.75           C  
ATOM    683  O   TYR A  84     -15.072  18.415   7.762  1.00 89.75           O  
ATOM    684  CG  TYR A  84     -14.094  17.226   3.632  1.00 89.75           C  
ATOM    685  CD1 TYR A  84     -12.914  16.749   3.028  1.00 89.75           C  
ATOM    686  CD2 TYR A  84     -15.322  17.115   2.950  1.00 89.75           C  
ATOM    687  CE1 TYR A  84     -12.962  16.145   1.755  1.00 89.75           C  
ATOM    688  CE2 TYR A  84     -15.368  16.510   1.681  1.00 89.75           C  
ATOM    689  OH  TYR A  84     -14.279  15.429  -0.136  1.00 89.75           O  
ATOM    690  CZ  TYR A  84     -14.196  16.020   1.083  1.00 89.75           C  
ATOM    691  N   ASN A  85     -13.470  16.985   8.434  1.00 88.43           N  
ATOM    692  CA  ASN A  85     -13.375  17.483   9.800  1.00 88.43           C  
ATOM    693  C   ASN A  85     -12.121  18.351   9.924  1.00 88.43           C  
ATOM    694  CB  ASN A  85     -13.357  16.316  10.804  1.00 88.43           C  
ATOM    695  O   ASN A  85     -11.024  17.885   9.613  1.00 88.43           O  
ATOM    696  CG  ASN A  85     -14.517  15.347  10.661  1.00 88.43           C  
ATOM    697  ND2 ASN A  85     -14.344  14.334   9.848  1.00 88.43           N  
ATOM    698  OD1 ASN A  85     -15.571  15.485  11.277  1.00 88.43           O  
ATOM    699  N   ASN A  86     -12.288  19.570  10.445  1.00 85.61           N  
ATOM    700  CA  ASN A  86     -11.233  20.583  10.591  1.00 85.61           C  
ATOM    701  C   ASN A  86     -10.655  21.055   9.242  1.00 85.61           C  
ATOM    702  CB  ASN A  86     -10.176  20.099  11.608  1.00 85.61           C  
ATOM    703  O   ASN A  86     -11.182  20.727   8.176  1.00 85.61           O  
ATOM    704  CG  ASN A  86     -10.814  19.531  12.861  1.00 85.61           C  
ATOM    705  ND2 ASN A  86     -10.660  18.260  13.138  1.00 85.61           N  
ATOM    706  OD1 ASN A  86     -11.510  20.206  13.599  1.00 85.61           O  
ATOM    707  N   ASN A  87      -9.603  21.876   9.281  1.00 81.32           N  
ATOM    708  CA  ASN A  87      -9.038  22.483   8.077  1.00 81.32           C  
ATOM    709  C   ASN A  87      -7.887  21.645   7.534  1.00 81.32           C  
ATOM    710  CB  ASN A  87      -8.567  23.905   8.387  1.00 81.32           C  
ATOM    711  O   ASN A  87      -7.039  21.181   8.290  1.00 81.32           O  
ATOM    712  CG  ASN A  87      -9.666  24.756   8.985  1.00 81.32           C  
ATOM    713  ND2 ASN A  87      -9.380  25.466  10.048  1.00 81.32           N  
ATOM    714  OD1 ASN A  87     -10.801  24.781   8.537  1.00 81.32           O  
ATOM    715  N   ILE A  88      -7.798  21.513   6.212  1.00 78.16           N  
ATOM    716  CA  ILE A  88      -6.639  20.871   5.583  1.00 78.16           C  
ATOM    717  C   ILE A  88      -5.333  21.572   6.014  1.00 78.16           C  
ATOM    718  CB  ILE A  88      -6.842  20.808   4.056  1.00 78.16           C  
ATOM    719  O   ILE A  88      -5.311  22.792   6.197  1.00 78.16           O  
ATOM    720  CG1 ILE A  88      -5.931  19.737   3.430  1.00 78.16           C  
ATOM    721  CG2 ILE A  88      -6.635  22.182   3.403  1.00 78.16           C  
ATOM    722  CD1 ILE A  88      -6.239  19.467   1.951  1.00 78.16           C  
ATOM    723  N   ASN A  89      -4.253  20.799   6.168  1.00 77.58           N  
ATOM    724  CA  ASN A  89      -2.962  21.197   6.758  1.00 77.58           C  
ATOM    725  C   ASN A  89      -2.965  21.450   8.280  1.00 77.58           C  
ATOM    726  CB  ASN A  89      -2.308  22.360   5.984  1.00 77.58           C  
ATOM    727  O   ASN A  89      -1.938  21.857   8.825  1.00 77.58           O  
ATOM    728  CG  ASN A  89      -2.216  22.132   4.492  1.00 77.58           C  
ATOM    729  ND2 ASN A  89      -2.484  23.145   3.701  1.00 77.58           N  
ATOM    730  OD1 ASN A  89      -1.896  21.061   4.009  1.00 77.58           O  
ATOM    731  N   GLU A  90      -4.067  21.189   8.989  1.00 84.75           N  
ATOM    732  CA  GLU A  90      -4.056  21.074  10.452  1.00 84.75           C  
ATOM    733  C   GLU A  90      -3.819  19.618  10.878  1.00 84.75           C  
ATOM    734  CB  GLU A  90      -5.341  21.635  11.081  1.00 84.75           C  
ATOM    735  O   GLU A  90      -4.284  18.675  10.240  1.00 84.75           O  
ATOM    736  CG  GLU A  90      -5.503  23.142  10.833  1.00 84.75           C  
ATOM    737  CD  GLU A  90      -6.807  23.739  11.390  1.00 84.75           C  
ATOM    738  OE1 GLU A  90      -6.921  24.990  11.345  1.00 84.75           O  
ATOM    739  OE2 GLU A  90      -7.752  22.997  11.739  1.00 84.75           O  
ATOM    740  N   GLU A  91      -3.111  19.406  11.991  1.00 88.00           N  
ATOM    741  CA  GLU A  91      -2.772  18.053  12.467  1.00 88.00           C  
ATOM    742  C   GLU A  91      -3.981  17.183  12.835  1.00 88.00           C  
ATOM    743  CB  GLU A  91      -1.879  18.136  13.705  1.00 88.00           C  
ATOM    744  O   GLU A  91      -3.882  15.953  12.885  1.00 88.00           O  
ATOM    745  CG  GLU A  91      -0.482  18.704  13.430  1.00 88.00           C  
ATOM    746  CD  GLU A  91       0.471  18.480  14.613  1.00 88.00           C  
ATOM    747  OE1 GLU A  91       1.606  18.992  14.548  1.00 88.00           O  
ATOM    748  OE2 GLU A  91       0.116  17.675  15.510  1.00 88.00           O  
ATOM    749  N   ASN A  92      -5.104  17.825  13.136  1.00 89.63           N  
ATOM    750  CA  ASN A  92      -6.374  17.198  13.467  1.00 89.63           C  
ATOM    751  C   ASN A  92      -7.322  17.114  12.260  1.00 89.63           C  
ATOM    752  CB  ASN A  92      -7.009  17.946  14.657  1.00 89.63           C  
ATOM    753  O   ASN A  92      -8.473  16.736  12.454  1.00 89.63           O  
ATOM    754  CG  ASN A  92      -7.415  19.368  14.305  1.00 89.63           C  
ATOM    755  ND2 ASN A  92      -8.287  19.988  15.059  1.00 89.63           N  
ATOM    756  OD1 ASN A  92      -6.938  19.952  13.354  1.00 89.63           O  
ATOM    757  N   PHE A  93      -6.893  17.457  11.042  1.00 90.84           N  
ATOM    758  CA  PHE A  93      -7.697  17.239   9.840  1.00 90.84           C  
ATOM    759  C   PHE A  93      -7.932  15.750   9.601  1.00 90.84           C  
ATOM    760  CB  PHE A  93      -6.993  17.834   8.624  1.00 90.84           C  
ATOM    761  O   PHE A  93      -6.981  14.976   9.636  1.00 90.84           O  
ATOM    762  CG  PHE A  93      -7.730  17.583   7.321  1.00 90.84           C  
ATOM    763  CD1 PHE A  93      -7.232  16.634   6.408  1.00 90.84           C  
ATOM    764  CD2 PHE A  93      -8.940  18.245   7.045  1.00 90.84           C  
ATOM    765  CE1 PHE A  93      -7.933  16.359   5.221  1.00 90.84           C  
ATOM    766  CE2 PHE A  93      -9.641  17.974   5.857  1.00 90.84           C  
ATOM    767  CZ  PHE A  93      -9.135  17.033   4.943  1.00 90.84           C  
ATOM    768  N   PHE A  94      -9.170  15.347   9.317  1.00 93.62           N  
ATOM    769  CA  PHE A  94      -9.466  13.995   8.833  1.00 93.62           C  
ATOM    770  C   PHE A  94     -10.800  13.933   8.089  1.00 93.62           C  
ATOM    771  CB  PHE A  94      -9.458  12.970   9.983  1.00 93.62           C  
ATOM    772  O   PHE A  94     -11.705  14.741   8.315  1.00 93.62           O  
ATOM    773  CG  PHE A  94     -10.510  13.207  11.050  1.00 93.62           C  
ATOM    774  CD1 PHE A  94     -10.239  14.100  12.097  1.00 93.62           C  
ATOM    775  CD2 PHE A  94     -11.751  12.547  11.009  1.00 93.62           C  
ATOM    776  CE1 PHE A  94     -11.206  14.381  13.075  1.00 93.62           C  
ATOM    777  CE2 PHE A  94     -12.707  12.796  12.014  1.00 93.62           C  
ATOM    778  CZ  PHE A  94     -12.446  13.726  13.032  1.00 93.62           C  
ATOM    779  N   ILE A  95     -10.954  12.920   7.239  1.00 93.46           N  
ATOM    780  CA  ILE A  95     -12.181  12.666   6.480  1.00 93.46           C  
ATOM    781  C   ILE A  95     -12.856  11.411   7.021  1.00 93.46           C  
ATOM    782  CB  ILE A  95     -11.915  12.571   4.967  1.00 93.46           C  
ATOM    783  O   ILE A  95     -12.268  10.329   7.042  1.00 93.46           O  
ATOM    784  CG1 ILE A  95     -11.123  13.806   4.486  1.00 93.46           C  
ATOM    785  CG2 ILE A  95     -13.249  12.433   4.204  1.00 93.46           C  
ATOM    786  CD1 ILE A  95     -10.668  13.710   3.034  1.00 93.46           C  
ATOM    787  N   SER A  96     -14.106  11.564   7.449  1.00 94.19           N  
ATOM    788  CA  SER A  96     -14.959  10.460   7.895  1.00 94.19           C  
ATOM    789  C   SER A  96     -15.978  10.088   6.831  1.00 94.19           C  
ATOM    790  CB  SER A  96     -15.702  10.815   9.178  1.00 94.19           C  
ATOM    791  O   SER A  96     -16.476  10.956   6.115  1.00 94.19           O  
ATOM    792  OG  SER A  96     -14.793  11.159  10.194  1.00 94.19           O  
ATOM    793  N   TYR A  97     -16.333   8.808   6.795  1.00 95.10           N  
ATOM    794  CA  TYR A  97     -17.320   8.260   5.877  1.00 95.10           C  
ATOM    795  C   TYR A  97     -18.564   7.831   6.642  1.00 95.10           C  
ATOM    796  CB  TYR A  97     -16.723   7.084   5.101  1.00 95.10           C  
ATOM    797  O   TYR A  97     -18.484   7.313   7.758  1.00 95.10           O  
ATOM    798  CG  TYR A  97     -15.679   7.481   4.084  1.00 95.10           C  
ATOM    799  CD1 TYR A  97     -15.964   7.361   2.709  1.00 95.10           C  
ATOM    800  CD2 TYR A  97     -14.414   7.937   4.509  1.00 95.10           C  
ATOM    801  CE1 TYR A  97     -14.974   7.682   1.764  1.00 95.10           C  
ATOM    802  CE2 TYR A  97     -13.437   8.288   3.566  1.00 95.10           C  
ATOM    803  OH  TYR A  97     -12.753   8.399   1.287  1.00 95.10           O  
ATOM    804  CZ  TYR A  97     -13.717   8.147   2.194  1.00 95.10           C  
ATOM    805  N   PHE A  98     -19.717   8.032   6.019  1.00 94.96           N  
ATOM    806  CA  PHE A  98     -21.005   7.597   6.529  1.00 94.96           C  
ATOM    807  C   PHE A  98     -21.800   6.913   5.421  1.00 94.96           C  
ATOM    808  CB  PHE A  98     -21.790   8.779   7.110  1.00 94.96           C  
ATOM    809  O   PHE A  98     -21.694   7.293   4.258  1.00 94.96           O  
ATOM    810  CG  PHE A  98     -21.114   9.538   8.237  1.00 94.96           C  
ATOM    811  CD1 PHE A  98     -21.550   9.365   9.564  1.00 94.96           C  
ATOM    812  CD2 PHE A  98     -20.061  10.432   7.964  1.00 94.96           C  
ATOM    813  CE1 PHE A  98     -20.914  10.053  10.612  1.00 94.96           C  
ATOM    814  CE2 PHE A  98     -19.410  11.097   9.015  1.00 94.96           C  
ATOM    815  CZ  PHE A  98     -19.829  10.904  10.342  1.00 94.96           C  
ATOM    816  N   GLU A  99     -22.626   5.939   5.783  1.00 94.13           N  
ATOM    817  CA  GLU A  99     -23.588   5.280   4.894  1.00 94.13           C  
ATOM    818  C   GLU A  99     -25.003   5.593   5.381  1.00 94.13           C  
ATOM    819  CB  GLU A  99     -23.316   3.769   4.882  1.00 94.13           C  
ATOM    820  O   GLU A  99     -25.269   5.571   6.585  1.00 94.13           O  
ATOM    821  CG  GLU A  99     -24.169   2.977   3.877  1.00 94.13           C  
ATOM    822  CD  GLU A  99     -23.962   1.454   3.987  1.00 94.13           C  
ATOM    823  OE1 GLU A  99     -24.709   0.712   3.315  1.00 94.13           O  
ATOM    824  OE2 GLU A  99     -23.143   0.994   4.823  1.00 94.13           O  
ATOM    825  N   LYS A 100     -25.924   5.888   4.462  1.00 93.61           N  
ATOM    826  CA  LYS A 100     -27.334   6.085   4.794  1.00 93.61           C  
ATOM    827  C   LYS A 100     -28.001   4.723   5.036  1.00 93.61           C  
ATOM    828  CB  LYS A 100     -28.025   6.901   3.688  1.00 93.61           C  
ATOM    829  O   LYS A 100     -28.162   3.949   4.095  1.00 93.61           O  
ATOM    830  CG  LYS A 100     -29.391   7.400   4.174  1.00 93.61           C  
ATOM    831  CD  LYS A 100     -30.181   8.217   3.135  1.00 93.61           C  
ATOM    832  CE  LYS A 100     -31.521   8.511   3.823  1.00 93.61           C  
ATOM    833  NZ  LYS A 100     -32.589   9.107   2.988  1.00 93.61           N  
ATOM    834  N   LYS A 101     -28.433   4.461   6.272  1.00 92.16           N  
ATOM    835  CA  LYS A 101     -29.231   3.292   6.689  1.00 92.16           C  
ATOM    836  C   LYS A 101     -30.461   3.768   7.457  1.00 92.16           C  
ATOM    837  CB  LYS A 101     -28.399   2.341   7.567  1.00 92.16           C  
ATOM    838  O   LYS A 101     -30.320   4.579   8.366  1.00 92.16           O  
ATOM    839  CG  LYS A 101     -27.183   1.800   6.812  1.00 92.16           C  
ATOM    840  CD  LYS A 101     -26.445   0.691   7.573  1.00 92.16           C  
ATOM    841  CE  LYS A 101     -25.209   0.421   6.717  1.00 92.16           C  
ATOM    842  NZ  LYS A 101     -24.234  -0.538   7.271  1.00 92.16           N  
ATOM    843  N   ASP A 102     -31.649   3.295   7.082  1.00 89.26           N  
ATOM    844  CA  ASP A 102     -32.922   3.635   7.745  1.00 89.26           C  
ATOM    845  C   ASP A 102     -33.083   5.148   8.009  1.00 89.26           C  
ATOM    846  CB  ASP A 102     -33.107   2.766   9.001  1.00 89.26           C  
ATOM    847  O   ASP A 102     -33.308   5.594   9.132  1.00 89.26           O  
ATOM    848  CG  ASP A 102     -32.985   1.272   8.693  1.00 89.26           C  
ATOM    849  OD1 ASP A 102     -33.473   0.859   7.615  1.00 89.26           O  
ATOM    850  OD2 ASP A 102     -32.367   0.561   9.516  1.00 89.26           O  
ATOM    851  N   ASP A 103     -32.863   5.947   6.959  1.00 85.23           N  
ATOM    852  CA  ASP A 103     -32.869   7.419   6.963  1.00 85.23           C  
ATOM    853  C   ASP A 103     -31.818   8.139   7.824  1.00 85.23           C  
ATOM    854  CB  ASP A 103     -34.296   7.971   7.124  1.00 85.23           C  
ATOM    855  O   ASP A 103     -31.755   9.368   7.801  1.00 85.23           O  
ATOM    856  CG  ASP A 103     -35.124   7.735   5.861  1.00 85.23           C  
ATOM    857  OD1 ASP A 103     -34.584   8.027   4.753  1.00 85.23           O  
ATOM    858  OD2 ASP A 103     -36.286   7.300   6.000  1.00 85.23           O  
ATOM    859  N   ASN A 104     -30.912   7.408   8.472  1.00 88.98           N  
ATOM    860  CA  ASN A 104     -29.819   7.964   9.263  1.00 88.98           C  
ATOM    861  C   ASN A 104     -28.456   7.694   8.616  1.00 88.98           C  
ATOM    862  CB  ASN A 104     -29.905   7.402  10.687  1.00 88.98           C  
ATOM    863  O   ASN A 104     -28.217   6.639   8.034  1.00 88.98           O  
ATOM    864  CG  ASN A 104     -31.172   7.860  11.381  1.00 88.98           C  
ATOM    865  ND2 ASN A 104     -32.152   7.003  11.533  1.00 88.98           N  
ATOM    866  OD1 ASN A 104     -31.301   9.004  11.780  1.00 88.98           O  
ATOM    867  N   PHE A 105     -27.525   8.639   8.740  1.00 91.34           N  
ATOM    868  CA  PHE A 105     -26.135   8.428   8.337  1.00 91.34           C  
ATOM    869  C   PHE A 105     -25.351   7.787   9.481  1.00 91.34           C  
ATOM    870  CB  PHE A 105     -25.521   9.752   7.873  1.00 91.34           C  
ATOM    871  O   PHE A 105     -25.157   8.404  10.529  1.00 91.34           O  
ATOM    872  CG  PHE A 105     -25.903  10.116   6.454  1.00 91.34           C  
ATOM    873  CD1 PHE A 105     -25.265   9.483   5.369  1.00 91.34           C  
ATOM    874  CD2 PHE A 105     -26.899  11.079   6.213  1.00 91.34           C  
ATOM    875  CE1 PHE A 105     -25.614   9.822   4.050  1.00 91.34           C  
ATOM    876  CE2 PHE A 105     -27.245  11.421   4.894  1.00 91.34           C  
ATOM    877  CZ  PHE A 105     -26.599  10.797   3.812  1.00 91.34           C  
ATOM    878  N   VAL A 106     -24.880   6.557   9.277  1.00 94.42           N  
ATOM    879  CA  VAL A 106     -24.069   5.824  10.259  1.00 94.42           C  
ATOM    880  C   VAL A 106     -22.591   5.858   9.869  1.00 94.42           C  
ATOM    881  CB  VAL A 106     -24.560   4.383  10.478  1.00 94.42           C  
ATOM    882  O   VAL A 106     -22.296   5.712   8.682  1.00 94.42           O  
ATOM    883  CG1 VAL A 106     -25.989   4.384  11.035  1.00 94.42           C  
ATOM    884  CG2 VAL A 106     -24.526   3.495   9.229  1.00 94.42           C  
ATOM    885  N   PRO A 107     -21.652   6.047  10.817  1.00 95.70           N  
ATOM    886  CA  PRO A 107     -20.225   5.991  10.519  1.00 95.70           C  
ATOM    887  C   PRO A 107     -19.835   4.640   9.922  1.00 95.70           C  
ATOM    888  CB  PRO A 107     -19.492   6.226  11.843  1.00 95.70           C  
ATOM    889  O   PRO A 107     -20.236   3.591  10.431  1.00 95.70           O  
ATOM    890  CG  PRO A 107     -20.526   6.927  12.716  1.00 95.70           C  
ATOM    891  CD  PRO A 107     -21.859   6.370  12.221  1.00 95.70           C  
ATOM    892  N   ILE A 108     -19.019   4.675   8.877  1.00 97.40           N  
ATOM    893  CA  ILE A 108     -18.448   3.489   8.247  1.00 97.40           C  
ATOM    894  C   ILE A 108     -16.947   3.673   8.045  1.00 97.40           C  
ATOM    895  CB  ILE A 108     -19.149   3.148   6.915  1.00 97.40           C  
ATOM    896  O   ILE A 108     -16.434   4.790   8.030  1.00 97.40           O  
ATOM    897  CG1 ILE A 108     -19.023   4.282   5.877  1.00 97.40           C  
ATOM    898  CG2 ILE A 108     -20.616   2.754   7.147  1.00 97.40           C  
ATOM    899  CD1 ILE A 108     -19.171   3.799   4.435  1.00 97.40           C  
ATOM    900  N   SER A 109     -16.257   2.556   7.850  1.00 98.12           N  
ATOM    901  CA  SER A 109     -14.887   2.559   7.338  1.00 98.12           C  
ATOM    902  C   SER A 109     -14.861   2.516   5.817  1.00 98.12           C  
ATOM    903  CB  SER A 109     -14.065   1.425   7.942  1.00 98.12           C  
ATOM    904  O   SER A 109     -15.502   1.617   5.258  1.00 98.12           O  
ATOM    905  OG  SER A 109     -13.035   0.982   7.092  1.00 98.12           O  
ATOM    906  N   PRO A 110     -14.105   3.414   5.156  1.00 97.54           N  
ATOM    907  CA  PRO A 110     -13.949   3.366   3.715  1.00 97.54           C  
ATOM    908  C   PRO A 110     -13.233   2.083   3.287  1.00 97.54           C  
ATOM    909  CB  PRO A 110     -13.174   4.635   3.352  1.00 97.54           C  
ATOM    910  O   PRO A 110     -13.641   1.459   2.319  1.00 97.54           O  
ATOM    911  CG  PRO A 110     -12.334   4.923   4.591  1.00 97.54           C  
ATOM    912  CD  PRO A 110     -13.240   4.447   5.723  1.00 97.54           C  
ATOM    913  N   TRP A 111     -12.249   1.615   4.057  1.00 98.46           N  
ATOM    914  CA  TRP A 111     -11.509   0.397   3.735  1.00 98.46           C  
ATOM    915  C   TRP A 111     -12.361  -0.873   3.838  1.00 98.46           C  
ATOM    916  CB  TRP A 111     -10.290   0.304   4.655  1.00 98.46           C  
ATOM    917  O   TRP A 111     -12.198  -1.787   3.039  1.00 98.46           O  
ATOM    918  CG  TRP A 111      -9.371  -0.847   4.390  1.00 98.46           C  
ATOM    919  CD1 TRP A 111      -9.037  -1.337   3.172  1.00 98.46           C  
ATOM    920  CD2 TRP A 111      -8.581  -1.614   5.349  1.00 98.46           C  
ATOM    921  CE2 TRP A 111      -7.810  -2.575   4.634  1.00 98.46           C  
ATOM    922  CE3 TRP A 111      -8.410  -1.579   6.749  1.00 98.46           C  
ATOM    923  NE1 TRP A 111      -8.150  -2.381   3.319  1.00 98.46           N  
ATOM    924  CH2 TRP A 111      -6.751  -3.377   6.653  1.00 98.46           C  
ATOM    925  CZ2 TRP A 111      -6.901  -3.435   5.260  1.00 98.46           C  
ATOM    926  CZ3 TRP A 111      -7.516  -2.460   7.395  1.00 98.46           C  
ATOM    927  N   HIS A 112     -13.271  -0.963   4.809  1.00 98.10           N  
ATOM    928  CA  HIS A 112     -14.001  -2.207   5.073  1.00 98.10           C  
ATOM    929  C   HIS A 112     -15.411  -2.261   4.480  1.00 98.10           C  
ATOM    930  CB  HIS A 112     -14.051  -2.431   6.582  1.00 98.10           C  
ATOM    931  O   HIS A 112     -15.874  -3.342   4.115  1.00 98.10           O  
ATOM    932  CG  HIS A 112     -12.695  -2.570   7.218  1.00 98.10           C  
ATOM    933  CD2 HIS A 112     -12.382  -2.221   8.494  1.00 98.10           C  
ATOM    934  ND1 HIS A 112     -11.589  -3.199   6.697  1.00 98.10           N  
ATOM    935  CE1 HIS A 112     -10.672  -3.294   7.676  1.00 98.10           C  
ATOM    936  NE2 HIS A 112     -11.121  -2.714   8.790  1.00 98.10           N  
ATOM    937  N   HIS A 113     -16.115  -1.128   4.423  1.00 97.25           N  
ATOM    938  CA  HIS A 113     -17.549  -1.099   4.105  1.00 97.25           C  
ATOM    939  C   HIS A 113     -17.863  -0.616   2.687  1.00 97.25           C  
ATOM    940  CB  HIS A 113     -18.295  -0.224   5.115  1.00 97.25           C  
ATOM    941  O   HIS A 113     -18.997  -0.781   2.235  1.00 97.25           O  
ATOM    942  CG  HIS A 113     -18.142  -0.659   6.546  1.00 97.25           C  
ATOM    943  CD2 HIS A 113     -18.953  -1.511   7.241  1.00 97.25           C  
ATOM    944  ND1 HIS A 113     -17.145  -0.261   7.397  1.00 97.25           N  
ATOM    945  CE1 HIS A 113     -17.366  -0.830   8.594  1.00 97.25           C  
ATOM    946  NE2 HIS A 113     -18.460  -1.603   8.546  1.00 97.25           N  
ATOM    947  N   ILE A 114     -16.900  -0.008   1.991  1.00 96.64           N  
ATOM    948  CA  ILE A 114     -17.039   0.251   0.557  1.00 96.64           C  
ATOM    949  C   ILE A 114     -16.738  -1.057  -0.171  1.00 96.64           C  
ATOM    950  CB  ILE A 114     -16.143   1.417   0.097  1.00 96.64           C  
ATOM    951  O   ILE A 114     -15.745  -1.721   0.119  1.00 96.64           O  
ATOM    952  CG1 ILE A 114     -16.553   2.713   0.839  1.00 96.64           C  
ATOM    953  CG2 ILE A 114     -16.258   1.617  -1.427  1.00 96.64           C  
ATOM    954  CD1 ILE A 114     -15.582   3.874   0.619  1.00 96.64           C  
ATOM    955  N   ASP A 115     -17.614  -1.434  -1.097  1.00 97.07           N  
ATOM    956  CA  ASP A 115     -17.447  -2.659  -1.875  1.00 97.07           C  
ATOM    957  C   ASP A 115     -16.230  -2.517  -2.806  1.00 97.07           C  
ATOM    958  CB  ASP A 115     -18.734  -2.962  -2.669  1.00 97.07           C  
ATOM    959  O   ASP A 115     -16.084  -1.491  -3.472  1.00 97.07           O  
ATOM    960  CG  ASP A 115     -19.999  -3.095  -1.799  1.00 97.07           C  
ATOM    961  OD1 ASP A 115     -19.936  -3.602  -0.657  1.00 97.07           O  
ATOM    962  OD2 ASP A 115     -21.088  -2.639  -2.225  1.00 97.07           O  
ATOM    963  N   LEU A 116     -15.374  -3.540  -2.892  1.00 98.31           N  
ATOM    964  CA  LEU A 116     -14.221  -3.542  -3.806  1.00 98.31           C  
ATOM    965  C   LEU A 116     -14.632  -3.387  -5.278  1.00 98.31           C  
ATOM    966  CB  LEU A 116     -13.434  -4.843  -3.575  1.00 98.31           C  
ATOM    967  O   LEU A 116     -14.023  -2.622  -6.027  1.00 98.31           O  
ATOM    968  CG  LEU A 116     -12.307  -5.129  -4.587  1.00 98.31           C  
ATOM    969  CD1 LEU A 116     -11.263  -4.017  -4.674  1.00 98.31           C  
ATOM    970  CD2 LEU A 116     -11.604  -6.421  -4.181  1.00 98.31           C  
ATOM    971  N   LYS A 117     -15.664  -4.125  -5.695  1.00 97.26           N  
ATOM    972  CA  LYS A 117     -16.098  -4.241  -7.090  1.00 97.26           C  
ATOM    973  C   LYS A 117     -17.586  -3.928  -7.218  1.00 97.26           C  
ATOM    974  CB  LYS A 117     -15.727  -5.639  -7.607  1.00 97.26           C  
ATOM    975  O   LYS A 117     -18.387  -4.390  -6.409  1.00 97.26           O  
ATOM    976  CG  LYS A 117     -15.868  -5.757  -9.130  1.00 97.26           C  
ATOM    977  CD  LYS A 117     -15.279  -7.081  -9.629  1.00 97.26           C  
ATOM    978  CE  LYS A 117     -15.285  -7.096 -11.160  1.00 97.26           C  
ATOM    979  NZ  LYS A 117     -14.303  -8.067 -11.701  1.00 97.26           N  
ATOM    980  N   ASN A 118     -17.936  -3.158  -8.240  1.00 95.67           N  
ATOM    981  CA  ASN A 118     -19.308  -2.783  -8.568  1.00 95.67           C  
ATOM    982  C   ASN A 118     -19.989  -3.841  -9.448  1.00 95.67           C  
ATOM    983  CB  ASN A 118     -19.283  -1.414  -9.266  1.00 95.67           C  
ATOM    984  O   ASN A 118     -19.325  -4.619 -10.139  1.00 95.67           O  
ATOM    985  CG  ASN A 118     -18.755  -0.316  -8.367  1.00 95.67           C  
ATOM    986  ND2 ASN A 118     -17.825   0.476  -8.841  1.00 95.67           N  
ATOM    987  OD1 ASN A 118     -19.172  -0.177  -7.228  1.00 95.67           O  
ATOM    988  N   ASP A 119     -21.325  -3.809  -9.486  1.00 93.06           N  
ATOM    989  CA  ASP A 119     -22.158  -4.713 -10.297  1.00 93.06           C  
ATOM    990  C   ASP A 119     -21.817  -4.655 -11.805  1.00 93.06           C  
ATOM    991  CB  ASP A 119     -23.651  -4.351 -10.111  1.00 93.06           C  
ATOM    992  O   ASP A 119     -22.008  -5.632 -12.526  1.00 93.06           O  
ATOM    993  CG  ASP A 119     -24.275  -4.629  -8.729  1.00 93.06           C  
ATOM    994  OD1 ASP A 119     -23.546  -5.076  -7.814  1.00 93.06           O  
ATOM    995  OD2 ASP A 119     -25.509  -4.392  -8.601  1.00 93.06           O  
ATOM    996  N   ASP A 120     -21.300  -3.522 -12.292  1.00 93.39           N  
ATOM    997  CA  ASP A 120     -20.910  -3.312 -13.694  1.00 93.39           C  
ATOM    998  C   ASP A 120     -19.484  -3.789 -14.034  1.00 93.39           C  
ATOM    999  CB  ASP A 120     -21.124  -1.838 -14.070  1.00 93.39           C  
ATOM   1000  O   ASP A 120     -19.031  -3.639 -15.169  1.00 93.39           O  
ATOM   1001  CG  ASP A 120     -20.146  -0.860 -13.409  1.00 93.39           C  
ATOM   1002  OD1 ASP A 120     -19.248  -1.282 -12.644  1.00 93.39           O  
ATOM   1003  OD2 ASP A 120     -20.305   0.353 -13.663  1.00 93.39           O  
ATOM   1004  N   GLY A 121     -18.770  -4.362 -13.062  1.00 95.00           N  
ATOM   1005  CA  GLY A 121     -17.416  -4.881 -13.225  1.00 95.00           C  
ATOM   1006  C   GLY A 121     -16.293  -3.873 -12.973  1.00 95.00           C  
ATOM   1007  O   GLY A 121     -15.133  -4.287 -12.961  1.00 95.00           O  
ATOM   1008  N   THR A 122     -16.601  -2.594 -12.733  1.00 97.32           N  
ATOM   1009  CA  THR A 122     -15.603  -1.600 -12.298  1.00 97.32           C  
ATOM   1010  C   THR A 122     -15.180  -1.819 -10.846  1.00 97.32           C  
ATOM   1011  CB  THR A 122     -16.089  -0.156 -12.478  1.00 97.32           C  
ATOM   1012  O   THR A 122     -15.901  -2.430 -10.059  1.00 97.32           O  
ATOM   1013  CG2 THR A 122     -16.370   0.174 -13.941  1.00 97.32           C  
ATOM   1014  OG1 THR A 122     -17.245   0.102 -11.723  1.00 97.32           O  
ATOM   1015  N   TYR A 123     -14.008  -1.305 -10.480  1.00 98.50           N  
ATOM   1016  CA  TYR A 123     -13.508  -1.325  -9.104  1.00 98.50           C  
ATOM   1017  C   TYR A 123     -13.717   0.040  -8.455  1.00 98.50           C  
ATOM   1018  CB  TYR A 123     -12.040  -1.760  -9.087  1.00 98.50           C  
ATOM   1019  O   TYR A 123     -13.670   1.059  -9.141  1.00 98.50           O  
ATOM   1020  CG  TYR A 123     -11.853  -3.216  -9.473  1.00 98.50           C  
ATOM   1021  CD1 TYR A 123     -11.720  -4.195  -8.473  1.00 98.50           C  
ATOM   1022  CD2 TYR A 123     -11.852  -3.598 -10.828  1.00 98.50           C  
ATOM   1023  CE1 TYR A 123     -11.565  -5.551  -8.821  1.00 98.50           C  
ATOM   1024  CE2 TYR A 123     -11.711  -4.953 -11.186  1.00 98.50           C  
ATOM   1025  OH  TYR A 123     -11.467  -7.246 -10.518  1.00 98.50           O  
ATOM   1026  CZ  TYR A 123     -11.561  -5.931 -10.181  1.00 98.50           C  
ATOM   1027  N   ASN A 124     -13.946   0.080  -7.146  1.00 98.24           N  
ATOM   1028  CA  ASN A 124     -14.027   1.341  -6.417  1.00 98.24           C  
ATOM   1029  C   ASN A 124     -12.637   1.774  -5.962  1.00 98.24           C  
ATOM   1030  CB  ASN A 124     -15.005   1.195  -5.245  1.00 98.24           C  
ATOM   1031  O   ASN A 124     -12.005   1.090  -5.172  1.00 98.24           O  
ATOM   1032  CG  ASN A 124     -16.434   1.191  -5.736  1.00 98.24           C  
ATOM   1033  ND2 ASN A 124     -17.283   0.359  -5.196  1.00 98.24           N  
ATOM   1034  OD1 ASN A 124     -16.811   1.962  -6.607  1.00 98.24           O  
ATOM   1035  N   MET A 125     -12.184   2.931  -6.428  1.00 98.31           N  
ATOM   1036  CA  MET A 125     -11.008   3.621  -5.909  1.00 98.31           C  
ATOM   1037  C   MET A 125     -11.439   4.618  -4.834  1.00 98.31           C  
ATOM   1038  CB  MET A 125     -10.307   4.320  -7.079  1.00 98.31           C  
ATOM   1039  O   MET A 125     -12.340   5.423  -5.071  1.00 98.31           O  
ATOM   1040  CG  MET A 125      -9.206   5.279  -6.631  1.00 98.31           C  
ATOM   1041  SD  MET A 125      -8.334   6.025  -8.027  1.00 98.31           S  
ATOM   1042  CE  MET A 125      -7.032   6.876  -7.112  1.00 98.31           C  
ATOM   1043  N   ILE A 126     -10.775   4.610  -3.682  1.00 98.01           N  
ATOM   1044  CA  ILE A 126     -10.873   5.678  -2.685  1.00 98.01           C  
ATOM   1045  C   ILE A 126      -9.748   6.667  -2.963  1.00 98.01           C  
ATOM   1046  CB  ILE A 126     -10.774   5.098  -1.263  1.00 98.01           C  
ATOM   1047  O   ILE A 126      -8.582   6.323  -2.818  1.00 98.01           O  
ATOM   1048  CG1 ILE A 126     -11.981   4.187  -0.965  1.00 98.01           C  
ATOM   1049  CG2 ILE A 126     -10.728   6.240  -0.234  1.00 98.01           C  
ATOM   1050  CD1 ILE A 126     -11.650   3.161   0.115  1.00 98.01           C  
ATOM   1051  N   VAL A 127     -10.086   7.887  -3.371  1.00 96.91           N  
ATOM   1052  CA  VAL A 127      -9.096   8.925  -3.679  1.00 96.91           C  
ATOM   1053  C   VAL A 127      -8.539   9.494  -2.378  1.00 96.91           C  
ATOM   1054  CB  VAL A 127      -9.708  10.033  -4.554  1.00 96.91           C  
ATOM   1055  O   VAL A 127      -9.268  10.095  -1.591  1.00 96.91           O  
ATOM   1056  CG1 VAL A 127      -8.673  11.114  -4.901  1.00 96.91           C  
ATOM   1057  CG2 VAL A 127     -10.256   9.473  -5.875  1.00 96.91           C  
ATOM   1058  N   GLU A 128      -7.240   9.360  -2.162  1.00 97.52           N  
ATOM   1059  CA  GLU A 128      -6.545   9.902  -0.993  1.00 97.52           C  
ATOM   1060  C   GLU A 128      -5.809  11.189  -1.352  1.00 97.52           C  
ATOM   1061  CB  GLU A 128      -5.556   8.871  -0.458  1.00 97.52           C  
ATOM   1062  O   GLU A 128      -5.926  12.192  -0.651  1.00 97.52           O  
ATOM   1063  CG  GLU A 128      -6.243   7.582   0.013  1.00 97.52           C  
ATOM   1064  CD  GLU A 128      -5.211   6.553   0.471  1.00 97.52           C  
ATOM   1065  OE1 GLU A 128      -5.497   5.891   1.490  1.00 97.52           O  
ATOM   1066  OE2 GLU A 128      -4.143   6.492  -0.164  1.00 97.52           O  
ATOM   1067  N   ILE A 129      -5.103  11.196  -2.484  1.00 95.03           N  
ATOM   1068  CA  ILE A 129      -4.291  12.325  -2.930  1.00 95.03           C  
ATOM   1069  C   ILE A 129      -4.735  12.725  -4.329  1.00 95.03           C  
ATOM   1070  CB  ILE A 129      -2.781  12.026  -2.845  1.00 95.03           C  
ATOM   1071  O   ILE A 129      -4.607  11.994  -5.310  1.00 95.03           O  
ATOM   1072  CG1 ILE A 129      -2.412  11.440  -1.463  1.00 95.03           C  
ATOM   1073  CG2 ILE A 129      -1.989  13.315  -3.146  1.00 95.03           C  
ATOM   1074  CD1 ILE A 129      -0.951  11.021  -1.337  1.00 95.03           C  
ATOM   1075  N   THR A 130      -5.269  13.932  -4.415  1.00 93.21           N  
ATOM   1076  CA  THR A 130      -5.715  14.527  -5.669  1.00 93.21           C  
ATOM   1077  C   THR A 130      -4.538  14.814  -6.608  1.00 93.21           C  
ATOM   1078  CB  THR A 130      -6.492  15.798  -5.331  1.00 93.21           C  
ATOM   1079  O   THR A 130      -3.464  15.238  -6.174  1.00 93.21           O  
ATOM   1080  CG2 THR A 130      -6.878  16.615  -6.538  1.00 93.21           C  
ATOM   1081  OG1 THR A 130      -7.689  15.471  -4.679  1.00 93.21           O  
ATOM   1082  N   LYS A 131      -4.766  14.659  -7.916  1.00 93.60           N  
ATOM   1083  CA  LYS A 131      -3.820  15.023  -8.977  1.00 93.60           C  
ATOM   1084  C   LYS A 131      -3.237  16.429  -8.789  1.00 93.60           C  
ATOM   1085  CB  LYS A 131      -4.563  14.882 -10.310  1.00 93.60           C  
ATOM   1086  O   LYS A 131      -3.968  17.386  -8.550  1.00 93.60           O  
ATOM   1087  CG  LYS A 131      -3.699  15.137 -11.541  1.00 93.60           C  
ATOM   1088  CD  LYS A 131      -4.476  14.712 -12.793  1.00 93.60           C  
ATOM   1089  CE  LYS A 131      -3.651  14.819 -14.074  1.00 93.60           C  
ATOM   1090  NZ  LYS A 131      -4.459  14.363 -15.227  1.00 93.60           N  
ATOM   1091  N   TYR A 132      -1.921  16.544  -8.954  1.00 91.66           N  
ATOM   1092  CA  TYR A 132      -1.085  17.734  -8.737  1.00 91.66           C  
ATOM   1093  C   TYR A 132      -0.930  18.192  -7.281  1.00 91.66           C  
ATOM   1094  CB  TYR A 132      -1.466  18.880  -9.690  1.00 91.66           C  
ATOM   1095  O   TYR A 132      -0.389  19.272  -7.040  1.00 91.66           O  
ATOM   1096  CG  TYR A 132      -1.522  18.482 -11.150  1.00 91.66           C  
ATOM   1097  CD1 TYR A 132      -0.405  17.866 -11.738  1.00 91.66           C  
ATOM   1098  CD2 TYR A 132      -2.676  18.726 -11.918  1.00 91.66           C  
ATOM   1099  CE1 TYR A 132      -0.441  17.450 -13.080  1.00 91.66           C  
ATOM   1100  CE2 TYR A 132      -2.713  18.334 -13.270  1.00 91.66           C  
ATOM   1101  OH  TYR A 132      -1.649  17.286 -15.145  1.00 91.66           O  
ATOM   1102  CZ  TYR A 132      -1.599  17.688 -13.849  1.00 91.66           C  
ATOM   1103  N   ASN A 133      -1.343  17.380  -6.307  1.00 88.85           N  
ATOM   1104  CA  ASN A 133      -1.179  17.689  -4.890  1.00 88.85           C  
ATOM   1105  C   ASN A 133       0.122  17.090  -4.311  1.00 88.85           C  
ATOM   1106  CB  ASN A 133      -2.472  17.285  -4.155  1.00 88.85           C  
ATOM   1107  O   ASN A 133       0.742  16.199  -4.892  1.00 88.85           O  
ATOM   1108  CG  ASN A 133      -2.752  18.113  -2.916  1.00 88.85           C  
ATOM   1109  ND2 ASN A 133      -4.002  18.318  -2.582  1.00 88.85           N  
ATOM   1110  OD1 ASN A 133      -1.859  18.614  -2.251  1.00 88.85           O  
ATOM   1111  N   TYR A 134       0.541  17.615  -3.160  1.00 90.77           N  
ATOM   1112  CA  TYR A 134       1.750  17.236  -2.421  1.00 90.77           C  
ATOM   1113  C   TYR A 134       1.424  16.696  -1.022  1.00 90.77           C  
ATOM   1114  CB  TYR A 134       2.667  18.463  -2.278  1.00 90.77           C  
ATOM   1115  O   TYR A 134       2.293  16.132  -0.363  1.00 90.77           O  
ATOM   1116  CG  TYR A 134       2.990  19.203  -3.562  1.00 90.77           C  
ATOM   1117  CD1 TYR A 134       4.221  18.994  -4.210  1.00 90.77           C  
ATOM   1118  CD2 TYR A 134       2.075  20.142  -4.081  1.00 90.77           C  
ATOM   1119  CE1 TYR A 134       4.528  19.707  -5.385  1.00 90.77           C  
ATOM   1120  CE2 TYR A 134       2.361  20.829  -5.273  1.00 90.77           C  
ATOM   1121  OH  TYR A 134       3.860  21.257  -7.091  1.00 90.77           O  
ATOM   1122  CZ  TYR A 134       3.586  20.605  -5.932  1.00 90.77           C  
ATOM   1123  N   ILE A 135       0.202  16.911  -0.528  1.00 91.77           N  
ATOM   1124  CA  ILE A 135      -0.231  16.505   0.813  1.00 91.77           C  
ATOM   1125  C   ILE A 135      -0.363  14.979   0.834  1.00 91.77           C  
ATOM   1126  CB  ILE A 135      -1.568  17.205   1.161  1.00 91.77           C  
ATOM   1127  O   ILE A 135      -1.201  14.435   0.117  1.00 91.77           O  
ATOM   1128  CG1 ILE A 135      -1.423  18.745   1.093  1.00 91.77           C  
ATOM   1129  CG2 ILE A 135      -2.070  16.814   2.563  1.00 91.77           C  
ATOM   1130  CD1 ILE A 135      -2.748  19.497   1.241  1.00 91.77           C  
ATOM   1131  N   LYS A 136       0.446  14.287   1.651  1.00 94.27           N  
ATOM   1132  CA  LYS A 136       0.350  12.826   1.785  1.00 94.27           C  
ATOM   1133  C   LYS A 136      -0.789  12.464   2.732  1.00 94.27           C  
ATOM   1134  CB  LYS A 136       1.689  12.189   2.186  1.00 94.27           C  
ATOM   1135  O   LYS A 136      -0.593  12.396   3.943  1.00 94.27           O  
ATOM   1136  CG  LYS A 136       1.564  10.653   2.086  1.00 94.27           C  
ATOM   1137  CD  LYS A 136       2.870   9.942   2.430  1.00 94.27           C  
ATOM   1138  CE  LYS A 136       2.773   8.410   2.309  1.00 94.27           C  
ATOM   1139  NZ  LYS A 136       2.240   7.745   3.529  1.00 94.27           N  
ATOM   1140  N   LEU A 137      -1.977  12.302   2.169  1.00 95.57           N  
ATOM   1141  CA  LEU A 137      -3.144  11.746   2.843  1.00 95.57           C  
ATOM   1142  C   LEU A 137      -3.202  10.240   2.605  1.00 95.57           C  
ATOM   1143  CB  LEU A 137      -4.407  12.416   2.295  1.00 95.57           C  
ATOM   1144  O   LEU A 137      -2.812   9.790   1.535  1.00 95.57           O  
ATOM   1145  CG  LEU A 137      -4.536  13.916   2.589  1.00 95.57           C  
ATOM   1146  CD1 LEU A 137      -5.738  14.490   1.871  1.00 95.57           C  
ATOM   1147  CD2 LEU A 137      -4.762  14.205   4.067  1.00 95.57           C  
ATOM   1148  N   GLU A 138      -3.705   9.502   3.588  1.00 96.98           N  
ATOM   1149  CA  GLU A 138      -3.879   8.048   3.512  1.00 96.98           C  
ATOM   1150  C   GLU A 138      -4.994   7.580   4.460  1.00 96.98           C  
ATOM   1151  CB  GLU A 138      -2.550   7.346   3.838  1.00 96.98           C  
ATOM   1152  O   GLU A 138      -5.306   8.251   5.457  1.00 96.98           O  
ATOM   1153  CG  GLU A 138      -2.182   7.485   5.323  1.00 96.98           C  
ATOM   1154  CD  GLU A 138      -0.712   7.230   5.650  1.00 96.98           C  
ATOM   1155  OE1 GLU A 138      -0.355   7.491   6.822  1.00 96.98           O  
ATOM   1156  OE2 GLU A 138       0.094   6.997   4.723  1.00 96.98           O  
ATOM   1157  N   ILE A 139      -5.578   6.422   4.167  1.00 98.24           N  
ATOM   1158  CA  ILE A 139      -6.452   5.666   5.061  1.00 98.24           C  
ATOM   1159  C   ILE A 139      -5.647   5.224   6.290  1.00 98.24           C  
ATOM   1160  CB  ILE A 139      -7.044   4.460   4.297  1.00 98.24           C  
ATOM   1161  O   ILE A 139      -4.706   4.443   6.211  1.00 98.24           O  
ATOM   1162  CG1 ILE A 139      -8.066   4.924   3.231  1.00 98.24           C  
ATOM   1163  CG2 ILE A 139      -7.755   3.469   5.232  1.00 98.24           C  
ATOM   1164  CD1 ILE A 139      -8.492   3.802   2.277  1.00 98.24           C  
ATOM   1165  N   GLN A 140      -6.059   5.672   7.474  1.00 97.59           N  
ATOM   1166  CA  GLN A 140      -5.365   5.343   8.719  1.00 97.59           C  
ATOM   1167  C   GLN A 140      -5.843   4.008   9.293  1.00 97.59           C  
ATOM   1168  CB  GLN A 140      -5.564   6.480   9.723  1.00 97.59           C  
ATOM   1169  O   GLN A 140      -6.855   3.945   9.994  1.00 97.59           O  
ATOM   1170  CG  GLN A 140      -4.868   7.774   9.297  1.00 97.59           C  
ATOM   1171  CD  GLN A 140      -3.346   7.663   9.279  1.00 97.59           C  
ATOM   1172  NE2 GLN A 140      -2.689   8.230   8.294  1.00 97.59           N  
ATOM   1173  OE1 GLN A 140      -2.751   7.105  10.187  1.00 97.59           O  
ATOM   1174  N   LEU A 141      -5.093   2.929   9.062  1.00 97.50           N  
ATOM   1175  CA  LEU A 141      -5.489   1.572   9.467  1.00 97.50           C  
ATOM   1176  C   LEU A 141      -5.762   1.393  10.970  1.00 97.50           C  
ATOM   1177  CB  LEU A 141      -4.409   0.573   9.020  1.00 97.50           C  
ATOM   1178  O   LEU A 141      -6.576   0.559  11.354  1.00 97.50           O  
ATOM   1179  CG  LEU A 141      -4.221   0.416   7.499  1.00 97.50           C  
ATOM   1180  CD1 LEU A 141      -3.454  -0.878   7.257  1.00 97.50           C  
ATOM   1181  CD2 LEU A 141      -5.559   0.339   6.770  1.00 97.50           C  
ATOM   1182  N   ARG A 142      -5.109   2.180  11.828  1.00 96.49           N  
ATOM   1183  CA  ARG A 142      -5.208   2.072  13.297  1.00 96.49           C  
ATOM   1184  C   ARG A 142      -6.208   3.047  13.918  1.00 96.49           C  
ATOM   1185  CB  ARG A 142      -3.806   2.211  13.910  1.00 96.49           C  
ATOM   1186  O   ARG A 142      -6.519   2.945  15.100  1.00 96.49           O  
ATOM   1187  CG  ARG A 142      -2.891   1.073  13.433  1.00 96.49           C  
ATOM   1188  CD  ARG A 142      -1.450   1.235  13.916  1.00 96.49           C  
ATOM   1189  NE  ARG A 142      -0.618   0.126  13.413  1.00 96.49           N  
ATOM   1190  NH1 ARG A 142      -0.340   0.807  11.217  1.00 96.49           N  
ATOM   1191  NH2 ARG A 142       0.527  -1.116  11.928  1.00 96.49           N  
ATOM   1192  CZ  ARG A 142      -0.148  -0.043  12.190  1.00 96.49           C  
ATOM   1193  N   GLU A 143      -6.728   3.987  13.134  1.00 96.04           N  
ATOM   1194  CA  GLU A 143      -7.759   4.913  13.594  1.00 96.04           C  
ATOM   1195  C   GLU A 143      -9.140   4.266  13.462  1.00 96.04           C  
ATOM   1196  CB  GLU A 143      -7.685   6.240  12.826  1.00 96.04           C  
ATOM   1197  O   GLU A 143      -9.427   3.515  12.522  1.00 96.04           O  
ATOM   1198  CG  GLU A 143      -6.428   7.081  13.141  1.00 96.04           C  
ATOM   1199  CD  GLU A 143      -6.507   7.899  14.444  1.00 96.04           C  
ATOM   1200  OE1 GLU A 143      -5.700   8.859  14.580  1.00 96.04           O  
ATOM   1201  OE2 GLU A 143      -7.415   7.629  15.265  1.00 96.04           O  
ATOM   1202  N   LYS A 144     -10.034   4.581  14.403  1.00 96.63           N  
ATOM   1203  CA  LYS A 144     -11.401   4.055  14.381  1.00 96.63           C  
ATOM   1204  C   LYS A 144     -12.086   4.447  13.069  1.00 96.63           C  
ATOM   1205  CB  LYS A 144     -12.175   4.557  15.607  1.00 96.63           C  
ATOM   1206  O   LYS A 144     -12.107   5.622  12.712  1.00 96.63           O  
ATOM   1207  CG  LYS A 144     -13.468   3.757  15.810  1.00 96.63           C  
ATOM   1208  CD  LYS A 144     -14.295   4.322  16.966  1.00 96.63           C  
ATOM   1209  CE  LYS A 144     -15.543   3.456  17.159  1.00 96.63           C  
ATOM   1210  NZ  LYS A 144     -16.342   3.903  18.326  1.00 96.63           N  
ATOM   1211  N   PHE A 145     -12.686   3.467  12.394  1.00 97.64           N  
ATOM   1212  CA  PHE A 145     -13.307   3.619  11.075  1.00 97.64           C  
ATOM   1213  C   PHE A 145     -12.344   3.970   9.928  1.00 97.64           C  
ATOM   1214  CB  PHE A 145     -14.513   4.576  11.120  1.00 97.64           C  
ATOM   1215  O   PHE A 145     -12.811   4.432   8.898  1.00 97.64           O  
ATOM   1216  CG  PHE A 145     -15.557   4.264  12.166  1.00 97.64           C  
ATOM   1217  CD1 PHE A 145     -16.405   3.158  11.988  1.00 97.64           C  
ATOM   1218  CD2 PHE A 145     -15.723   5.105  13.281  1.00 97.64           C  
ATOM   1219  CE1 PHE A 145     -17.411   2.883  12.929  1.00 97.64           C  
ATOM   1220  CE2 PHE A 145     -16.738   4.839  14.217  1.00 97.64           C  
ATOM   1221  CZ  PHE A 145     -17.579   3.723  14.043  1.00 97.64           C  
ATOM   1222  N   ASN A 146     -11.033   3.758  10.068  1.00 98.14           N  
ATOM   1223  CA  ASN A 146     -10.038   3.977   9.009  1.00 98.14           C  
ATOM   1224  C   ASN A 146     -10.212   5.309   8.252  1.00 98.14           C  
ATOM   1225  CB  ASN A 146      -9.932   2.757   8.075  1.00 98.14           C  
ATOM   1226  O   ASN A 146     -10.315   5.345   7.025  1.00 98.14           O  
ATOM   1227  CG  ASN A 146      -9.984   1.419   8.769  1.00 98.14           C  
ATOM   1228  ND2 ASN A 146      -8.979   1.052   9.523  1.00 98.14           N  
ATOM   1229  OD1 ASN A 146     -10.961   0.699   8.642  1.00 98.14           O  
ATOM   1230  N   VAL A 147     -10.325   6.410   9.000  1.00 96.95           N  
ATOM   1231  CA  VAL A 147     -10.464   7.759   8.428  1.00 96.95           C  
ATOM   1232  C   VAL A 147      -9.265   8.109   7.545  1.00 96.95           C  
ATOM   1233  CB  VAL A 147     -10.654   8.831   9.519  1.00 96.95           C  
ATOM   1234  O   VAL A 147      -8.155   7.641   7.794  1.00 96.95           O  
ATOM   1235  CG1 VAL A 147     -11.965   8.602  10.284  1.00 96.95           C  
ATOM   1236  CG2 VAL A 147      -9.498   8.899  10.526  1.00 96.95           C  
ATOM   1237  N   ILE A 148      -9.463   8.977   6.551  1.00 97.15           N  
ATOM   1238  CA  ILE A 148      -8.335   9.518   5.779  1.00 97.15           C  
ATOM   1239  C   ILE A 148      -7.726  10.680   6.557  1.00 97.15           C  
ATOM   1240  CB  ILE A 148      -8.724   9.909   4.341  1.00 97.15           C  
ATOM   1241  O   ILE A 148      -8.443  11.605   6.949  1.00 97.15           O  
ATOM   1242  CG1 ILE A 148      -9.182   8.656   3.569  1.00 97.15           C  
ATOM   1243  CG2 ILE A 148      -7.555  10.600   3.613  1.00 97.15           C  
ATOM   1244  CD1 ILE A 148      -9.737   8.972   2.179  1.00 97.15           C  
ATOM   1245  N   LYS A 149      -6.410  10.650   6.764  1.00 95.10           N  
ATOM   1246  CA  LYS A 149      -5.655  11.668   7.506  1.00 95.10           C  
ATOM   1247  C   LYS A 149      -4.313  11.918   6.839  1.00 95.10           C  
ATOM   1248  CB  LYS A 149      -5.458  11.171   8.940  1.00 95.10           C  
ATOM   1249  O   LYS A 149      -3.817  11.074   6.102  1.00 95.10           O  
ATOM   1250  CG  LYS A 149      -4.981  12.233   9.936  1.00 95.10           C  
ATOM   1251  CD  LYS A 149      -5.047  11.651  11.345  1.00 95.10           C  
ATOM   1252  CE  LYS A 149      -4.706  12.677  12.422  1.00 95.10           C  
ATOM   1253  NZ  LYS A 149      -4.806  12.010  13.747  1.00 95.10           N  
ATOM   1254  N   GLN A 150      -3.721  13.077   7.109  1.00 95.01           N  
ATOM   1255  CA  GLN A 150      -2.368  13.364   6.650  1.00 95.01           C  
ATOM   1256  C   GLN A 150      -1.345  12.590   7.476  1.00 95.01           C  
ATOM   1257  CB  GLN A 150      -2.128  14.878   6.640  1.00 95.01           C  
ATOM   1258  O   GLN A 150      -1.332  12.686   8.707  1.00 95.01           O  
ATOM   1259  CG  GLN A 150      -0.826  15.236   5.905  1.00 95.01           C  
ATOM   1260  CD  GLN A 150      -0.632  16.735   5.723  1.00 95.01           C  
ATOM   1261  NE2 GLN A 150       0.415  17.146   5.042  1.00 95.01           N  
ATOM   1262  OE1 GLN A 150      -1.402  17.567   6.172  1.00 95.01           O  
ATOM   1263  N   ASP A 151      -0.477  11.868   6.775  1.00 93.43           N  
ATOM   1264  CA  ASP A 151       0.649  11.146   7.352  1.00 93.43           C  
ATOM   1265  C   ASP A 151       1.582  12.129   8.091  1.00 93.43           C  
ATOM   1266  CB  ASP A 151       1.355  10.363   6.226  1.00 93.43           C  
ATOM   1267  O   ASP A 151       1.717  13.310   7.733  1.00 93.43           O  
ATOM   1268  CG  ASP A 151       2.481   9.427   6.691  1.00 93.43           C  
ATOM   1269  OD1 ASP A 151       2.683   9.287   7.913  1.00 93.43           O  
ATOM   1270  OD2 ASP A 151       3.291   9.032   5.806  1.00 93.43           O  
ATOM   1271  N   LYS A 152       2.255  11.646   9.136  1.00 91.68           N  
ATOM   1272  CA  LYS A 152       3.243  12.398   9.908  1.00 91.68           C  
ATOM   1273  C   LYS A 152       4.614  11.744   9.793  1.00 91.68           C  
ATOM   1274  CB  LYS A 152       2.814  12.524  11.377  1.00 91.68           C  
ATOM   1275  O   LYS A 152       4.821  10.603  10.184  1.00 91.68           O  
ATOM   1276  CG  LYS A 152       1.619  13.471  11.573  1.00 91.68           C  
ATOM   1277  CD  LYS A 152       1.340  13.665  13.072  1.00 91.68           C  
ATOM   1278  CE  LYS A 152       0.234  14.702  13.306  1.00 91.68           C  
ATOM   1279  NZ  LYS A 152       0.166  15.110  14.734  1.00 91.68           N  
ATOM   1280  N   LYS A 153       5.618  12.532   9.403  1.00 86.99           N  
ATOM   1281  CA  LYS A 153       7.029  12.126   9.414  1.00 86.99           C  
ATOM   1282  C   LYS A 153       7.797  12.952  10.436  1.00 86.99           C  
ATOM   1283  CB  LYS A 153       7.591  12.217   7.990  1.00 86.99           C  
ATOM   1284  O   LYS A 153       7.814  14.179  10.368  1.00 86.99           O  
ATOM   1285  CG  LYS A 153       8.966  11.545   7.843  1.00 86.99           C  
ATOM   1286  CD  LYS A 153       9.336  11.377   6.361  1.00 86.99           C  
ATOM   1287  CE  LYS A 153      10.674  10.640   6.205  1.00 86.99           C  
ATOM   1288  NZ  LYS A 153      10.950  10.293   4.789  1.00 86.99           N  
ATOM   1289  N   LYS A 154       8.449  12.283  11.396  1.00 88.45           N  
ATOM   1290  CA  LYS A 154       9.217  12.930  12.485  1.00 88.45           C  
ATOM   1291  C   LYS A 154       8.389  13.984  13.247  1.00 88.45           C  
ATOM   1292  CB  LYS A 154      10.550  13.495  11.945  1.00 88.45           C  
ATOM   1293  O   LYS A 154       8.865  15.083  13.520  1.00 88.45           O  
ATOM   1294  CG  LYS A 154      11.447  12.432  11.292  1.00 88.45           C  
ATOM   1295  CD  LYS A 154      12.735  13.059  10.737  1.00 88.45           C  
ATOM   1296  CE  LYS A 154      13.611  11.964  10.111  1.00 88.45           C  
ATOM   1297  NZ  LYS A 154      14.867  12.504   9.528  1.00 88.45           N  
ATOM   1298  N   GLY A 155       7.126  13.656  13.531  1.00 89.04           N  
ATOM   1299  CA  GLY A 155       6.186  14.517  14.260  1.00 89.04           C  
ATOM   1300  C   GLY A 155       5.585  15.674  13.455  1.00 89.04           C  
ATOM   1301  O   GLY A 155       4.727  16.370  13.982  1.00 89.04           O  
ATOM   1302  N   LYS A 156       5.986  15.876  12.193  1.00 90.85           N  
ATOM   1303  CA  LYS A 156       5.454  16.929  11.317  1.00 90.85           C  
ATOM   1304  C   LYS A 156       4.574  16.334  10.227  1.00 90.85           C  
ATOM   1305  CB  LYS A 156       6.601  17.736  10.697  1.00 90.85           C  
ATOM   1306  O   LYS A 156       4.836  15.227   9.763  1.00 90.85           O  
ATOM   1307  CG  LYS A 156       7.424  18.474  11.761  1.00 90.85           C  
ATOM   1308  CD  LYS A 156       8.487  19.353  11.097  1.00 90.85           C  
ATOM   1309  CE  LYS A 156       9.296  20.079  12.175  1.00 90.85           C  
ATOM   1310  NZ  LYS A 156      10.271  21.020  11.573  1.00 90.85           N  
ATOM   1311  N   LEU A 157       3.575  17.096   9.792  1.00 92.15           N  
ATOM   1312  CA  LEU A 157       2.758  16.764   8.626  1.00 92.15           C  
ATOM   1313  C   LEU A 157       3.641  16.492   7.404  1.00 92.15           C  
ATOM   1314  CB  LEU A 157       1.785  17.921   8.355  1.00 92.15           C  
ATOM   1315  O   LEU A 157       4.549  17.272   7.097  1.00 92.15           O  
ATOM   1316  CG  LEU A 157       0.679  18.073   9.411  1.00 92.15           C  
ATOM   1317  CD1 LEU A 157      -0.214  19.251   9.043  1.00 92.15           C  
ATOM   1318  CD2 LEU A 157      -0.172  16.809   9.515  1.00 92.15           C  
ATOM   1319  N   ARG A 158       3.400  15.362   6.738  1.00 92.59           N  
ATOM   1320  CA  ARG A 158       4.206  14.892   5.615  1.00 92.59           C  
ATOM   1321  C   ARG A 158       3.675  15.445   4.297  1.00 92.59           C  
ATOM   1322  CB  ARG A 158       4.266  13.359   5.639  1.00 92.59           C  
ATOM   1323  O   ARG A 158       2.475  15.437   4.024  1.00 92.59           O  
ATOM   1324  CG  ARG A 158       5.226  12.785   4.585  1.00 92.59           C  
ATOM   1325  CD  ARG A 158       5.320  11.271   4.770  1.00 92.59           C  
ATOM   1326  NE  ARG A 158       6.013  10.596   3.654  1.00 92.59           N  
ATOM   1327  NH1 ARG A 158       5.464   8.435   4.264  1.00 92.59           N  
ATOM   1328  NH2 ARG A 158       6.749   8.782   2.485  1.00 92.59           N  
ATOM   1329  CZ  ARG A 158       6.068   9.282   3.480  1.00 92.59           C  
ATOM   1330  N   TYR A 159       4.610  15.881   3.466  1.00 91.12           N  
ATOM   1331  CA  TYR A 159       4.373  16.325   2.101  1.00 91.12           C  
ATOM   1332  C   TYR A 159       5.344  15.581   1.189  1.00 91.12           C  
ATOM   1333  CB  TYR A 159       4.560  17.847   1.990  1.00 91.12           C  
ATOM   1334  O   TYR A 159       6.491  15.340   1.578  1.00 91.12           O  
ATOM   1335  CG  TYR A 159       3.664  18.664   2.905  1.00 91.12           C  
ATOM   1336  CD1 TYR A 159       2.466  19.221   2.415  1.00 91.12           C  
ATOM   1337  CD2 TYR A 159       4.022  18.856   4.255  1.00 91.12           C  
ATOM   1338  CE1 TYR A 159       1.633  19.966   3.275  1.00 91.12           C  
ATOM   1339  CE2 TYR A 159       3.178  19.575   5.122  1.00 91.12           C  
ATOM   1340  OH  TYR A 159       1.150  20.819   5.455  1.00 91.12           O  
ATOM   1341  CZ  TYR A 159       1.981  20.134   4.630  1.00 91.12           C  
ATOM   1342  N   TYR A 160       4.906  15.220  -0.011  1.00 89.11           N  
ATOM   1343  CA  TYR A 160       5.826  14.811  -1.059  1.00 89.11           C  
ATOM   1344  C   TYR A 160       6.679  16.000  -1.499  1.00 89.11           C  
ATOM   1345  CB  TYR A 160       5.074  14.215  -2.250  1.00 89.11           C  
ATOM   1346  O   TYR A 160       6.213  17.139  -1.554  1.00 89.11           O  
ATOM   1347  CG  TYR A 160       4.344  12.918  -1.977  1.00 89.11           C  
ATOM   1348  CD1 TYR A 160       5.020  11.830  -1.384  1.00 89.11           C  
ATOM   1349  CD2 TYR A 160       3.012  12.770  -2.403  1.00 89.11           C  
ATOM   1350  CE1 TYR A 160       4.356  10.602  -1.194  1.00 89.11           C  
ATOM   1351  CE2 TYR A 160       2.361  11.538  -2.233  1.00 89.11           C  
ATOM   1352  OH  TYR A 160       2.354   9.284  -1.468  1.00 89.11           O  
ATOM   1353  CZ  TYR A 160       3.018  10.457  -1.618  1.00 89.11           C  
ATOM   1354  N   HIS A 161       7.937  15.722  -1.841  1.00 87.19           N  
ATOM   1355  CA  HIS A 161       8.849  16.738  -2.372  1.00 87.19           C  
ATOM   1356  C   HIS A 161       8.419  17.226  -3.762  1.00 87.19           C  
ATOM   1357  CB  HIS A 161      10.274  16.173  -2.379  1.00 87.19           C  
ATOM   1358  O   HIS A 161       8.588  18.401  -4.074  1.00 87.19           O  
ATOM   1359  CG  HIS A 161      10.848  16.038  -0.991  1.00 87.19           C  
ATOM   1360  CD2 HIS A 161      10.898  14.899  -0.238  1.00 87.19           C  
ATOM   1361  ND1 HIS A 161      11.449  17.077  -0.278  1.00 87.19           N  
ATOM   1362  CE1 HIS A 161      11.861  16.538   0.878  1.00 87.19           C  
ATOM   1363  NE2 HIS A 161      11.555  15.234   0.926  1.00 87.19           N  
ATOM   1364  N   ASN A 162       7.800  16.345  -4.555  1.00 86.93           N  
ATOM   1365  CA  ASN A 162       7.197  16.640  -5.855  1.00 86.93           C  
ATOM   1366  C   ASN A 162       5.713  16.260  -5.839  1.00 86.93           C  
ATOM   1367  CB  ASN A 162       7.956  15.874  -6.951  1.00 86.93           C  
ATOM   1368  O   ASN A 162       5.331  15.318  -5.147  1.00 86.93           O  
ATOM   1369  CG  ASN A 162       9.370  16.386  -7.149  1.00 86.93           C  
ATOM   1370  ND2 ASN A 162      10.294  15.523  -7.496  1.00 86.93           N  
ATOM   1371  OD1 ASN A 162       9.660  17.563  -7.021  1.00 86.93           O  
ATOM   1372  N   SER A 163       4.876  16.968  -6.599  1.00 89.78           N  
ATOM   1373  CA  SER A 163       3.452  16.640  -6.667  1.00 89.78           C  
ATOM   1374  C   SER A 163       3.261  15.322  -7.385  1.00 89.78           C  
ATOM   1375  CB  SER A 163       2.603  17.715  -7.352  1.00 89.78           C  
ATOM   1376  O   SER A 163       3.987  15.017  -8.332  1.00 89.78           O  
ATOM   1377  OG  SER A 163       3.247  18.323  -8.461  1.00 89.78           O  
ATOM   1378  N   ILE A 164       2.265  14.556  -6.957  1.00 91.73           N  
ATOM   1379  CA  ILE A 164       1.807  13.413  -7.736  1.00 91.73           C  
ATOM   1380  C   ILE A 164       1.030  13.926  -8.950  1.00 91.73           C  
ATOM   1381  CB  ILE A 164       1.034  12.429  -6.842  1.00 91.73           C  
ATOM   1382  O   ILE A 164       0.207  14.832  -8.830  1.00 91.73           O  
ATOM   1383  CG1 ILE A 164       0.815  11.106  -7.600  1.00 91.73           C  
ATOM   1384  CG2 ILE A 164      -0.295  13.002  -6.313  1.00 91.73           C  
ATOM   1385  CD1 ILE A 164       0.677   9.927  -6.638  1.00 91.73           C  
ATOM   1386  N   TYR A 165       1.303  13.399 -10.142  1.00 93.93           N  
ATOM   1387  CA  TYR A 165       0.690  13.887 -11.388  1.00 93.93           C  
ATOM   1388  C   TYR A 165      -0.591  13.150 -11.784  1.00 93.93           C  
ATOM   1389  CB  TYR A 165       1.720  13.875 -12.522  1.00 93.93           C  
ATOM   1390  O   TYR A 165      -1.150  13.427 -12.843  1.00 93.93           O  
ATOM   1391  CG  TYR A 165       2.994  14.654 -12.253  1.00 93.93           C  
ATOM   1392  CD1 TYR A 165       2.942  15.928 -11.655  1.00 93.93           C  
ATOM   1393  CD2 TYR A 165       4.237  14.106 -12.615  1.00 93.93           C  
ATOM   1394  CE1 TYR A 165       4.119  16.661 -11.427  1.00 93.93           C  
ATOM   1395  CE2 TYR A 165       5.421  14.833 -12.388  1.00 93.93           C  
ATOM   1396  OH  TYR A 165       6.503  16.813 -11.572  1.00 93.93           O  
ATOM   1397  CZ  TYR A 165       5.363  16.110 -11.794  1.00 93.93           C  
ATOM   1398  N   TRP A 166      -1.078  12.260 -10.925  1.00 97.03           N  
ATOM   1399  CA  TRP A 166      -2.278  11.442 -11.109  1.00 97.03           C  
ATOM   1400  C   TRP A 166      -3.113  11.478  -9.836  1.00 97.03           C  
ATOM   1401  CB  TRP A 166      -1.856  10.013 -11.459  1.00 97.03           C  
ATOM   1402  O   TRP A 166      -2.607  11.872  -8.784  1.00 97.03           O  
ATOM   1403  CG  TRP A 166      -0.997   9.945 -12.675  1.00 97.03           C  
ATOM   1404  CD1 TRP A 166      -1.429  10.064 -13.947  1.00 97.03           C  
ATOM   1405  CD2 TRP A 166       0.457   9.962 -12.744  1.00 97.03           C  
ATOM   1406  CE2 TRP A 166       0.839  10.076 -14.113  1.00 97.03           C  
ATOM   1407  CE3 TRP A 166       1.481   9.981 -11.774  1.00 97.03           C  
ATOM   1408  NE1 TRP A 166      -0.352  10.073 -14.804  1.00 97.03           N  
ATOM   1409  CH2 TRP A 166       3.159  10.312 -13.509  1.00 97.03           C  
ATOM   1410  CZ2 TRP A 166       2.173  10.226 -14.505  1.00 97.03           C  
ATOM   1411  CZ3 TRP A 166       2.821  10.166 -12.153  1.00 97.03           C  
ATOM   1412  N   ASN A 167      -4.384  11.090  -9.919  1.00 97.81           N  
ATOM   1413  CA  ASN A 167      -5.147  10.859  -8.696  1.00 97.81           C  
ATOM   1414  C   ASN A 167      -4.657   9.544  -8.086  1.00 97.81           C  
ATOM   1415  CB  ASN A 167      -6.652  10.854  -8.983  1.00 97.81           C  
ATOM   1416  O   ASN A 167      -4.445   8.573  -8.809  1.00 97.81           O  
ATOM   1417  CG  ASN A 167      -7.106  12.105  -9.702  1.00 97.81           C  
ATOM   1418  ND2 ASN A 167      -7.521  11.982 -10.942  1.00 97.81           N  
ATOM   1419  OD1 ASN A 167      -7.063  13.206  -9.160  1.00 97.81           O  
ATOM   1420  N   TYR A 168      -4.468   9.526  -6.774  1.00 98.32           N  
ATOM   1421  CA  TYR A 168      -3.891   8.405  -6.045  1.00 98.32           C  
ATOM   1422  C   TYR A 168      -4.768   8.035  -4.862  1.00 98.32           C  
ATOM   1423  CB  TYR A 168      -2.491   8.799  -5.586  1.00 98.32           C  
ATOM   1424  O   TYR A 168      -5.393   8.905  -4.246  1.00 98.32           O  
ATOM   1425  CG  TYR A 168      -1.741   7.739  -4.805  1.00 98.32           C  
ATOM   1426  CD1 TYR A 168      -1.939   7.576  -3.416  1.00 98.32           C  
ATOM   1427  CD2 TYR A 168      -0.857   6.891  -5.492  1.00 98.32           C  
ATOM   1428  CE1 TYR A 168      -1.258   6.557  -2.722  1.00 98.32           C  
ATOM   1429  CE2 TYR A 168      -0.136   5.910  -4.792  1.00 98.32           C  
ATOM   1430  OH  TYR A 168       0.432   4.840  -2.762  1.00 98.32           O  
ATOM   1431  CZ  TYR A 168      -0.331   5.747  -3.408  1.00 98.32           C  
ATOM   1432  N   GLY A 169      -4.797   6.754  -4.540  1.00 98.39           N  
ATOM   1433  CA  GLY A 169      -5.345   6.273  -3.291  1.00 98.39           C  
ATOM   1434  C   GLY A 169      -5.370   4.759  -3.254  1.00 98.39           C  
ATOM   1435  O   GLY A 169      -4.468   4.124  -3.786  1.00 98.39           O  
ATOM   1436  N   ALA A 170      -6.432   4.192  -2.693  1.00 98.74           N  
ATOM   1437  CA  ALA A 170      -6.473   2.784  -2.319  1.00 98.74           C  
ATOM   1438  C   ALA A 170      -7.727   2.059  -2.824  1.00 98.74           C  
ATOM   1439  CB  ALA A 170      -6.377   2.722  -0.797  1.00 98.74           C  
ATOM   1440  O   ALA A 170      -8.809   2.645  -2.960  1.00 98.74           O  
ATOM   1441  N   LEU A 171      -7.598   0.751  -3.044  1.00 98.82           N  
ATOM   1442  CA  LEU A 171      -8.728  -0.150  -3.255  1.00 98.82           C  
ATOM   1443  C   LEU A 171      -9.280  -0.641  -1.900  1.00 98.82           C  
ATOM   1444  CB  LEU A 171      -8.290  -1.322  -4.146  1.00 98.82           C  
ATOM   1445  O   LEU A 171      -8.538  -1.227  -1.105  1.00 98.82           O  
ATOM   1446  CG  LEU A 171      -8.039  -0.938  -5.615  1.00 98.82           C  
ATOM   1447  CD1 LEU A 171      -7.485  -2.149  -6.361  1.00 98.82           C  
ATOM   1448  CD2 LEU A 171      -9.325  -0.497  -6.321  1.00 98.82           C  
ATOM   1449  N   PRO A 172     -10.581  -0.469  -1.607  1.00 98.53           N  
ATOM   1450  CA  PRO A 172     -11.172  -0.983  -0.382  1.00 98.53           C  
ATOM   1451  C   PRO A 172     -11.159  -2.511  -0.370  1.00 98.53           C  
ATOM   1452  CB  PRO A 172     -12.591  -0.430  -0.337  1.00 98.53           C  
ATOM   1453  O   PRO A 172     -11.142  -3.159  -1.410  1.00 98.53           O  
ATOM   1454  CG  PRO A 172     -12.952  -0.224  -1.804  1.00 98.53           C  
ATOM   1455  CD  PRO A 172     -11.613   0.047  -2.485  1.00 98.53           C  
ATOM   1456  N   GLN A 173     -11.196  -3.097   0.824  1.00 98.61           N  
ATOM   1457  CA  GLN A 173     -11.219  -4.545   1.040  1.00 98.61           C  
ATOM   1458  C   GLN A 173     -10.040  -5.280   0.382  1.00 98.61           C  
ATOM   1459  CB  GLN A 173     -12.581  -5.136   0.633  1.00 98.61           C  
ATOM   1460  O   GLN A 173     -10.159  -6.448   0.032  1.00 98.61           O  
ATOM   1461  CG  GLN A 173     -13.787  -4.447   1.284  1.00 98.61           C  
ATOM   1462  CD  GLN A 173     -15.118  -4.998   0.783  1.00 98.61           C  
ATOM   1463  NE2 GLN A 173     -16.177  -4.830   1.544  1.00 98.61           N  
ATOM   1464  OE1 GLN A 173     -15.243  -5.585  -0.284  1.00 98.61           O  
ATOM   1465  N   THR A 174      -8.899  -4.622   0.215  1.00 98.79           N  
ATOM   1466  CA  THR A 174      -7.640  -5.247  -0.207  1.00 98.79           C  
ATOM   1467  C   THR A 174      -6.592  -5.044   0.873  1.00 98.79           C  
ATOM   1468  CB  THR A 174      -7.129  -4.678  -1.529  1.00 98.79           C  
ATOM   1469  O   THR A 174      -6.720  -4.125   1.685  1.00 98.79           O  
ATOM   1470  CG2 THR A 174      -8.111  -4.840  -2.682  1.00 98.79           C  
ATOM   1471  OG1 THR A 174      -6.819  -3.321  -1.371  1.00 98.79           O  
ATOM   1472  N   TYR A 175      -5.594  -5.920   0.930  1.00 98.51           N  
ATOM   1473  CA  TYR A 175      -4.528  -5.803   1.914  1.00 98.51           C  
ATOM   1474  C   TYR A 175      -3.248  -6.489   1.439  1.00 98.51           C  
ATOM   1475  CB  TYR A 175      -5.030  -6.419   3.223  1.00 98.51           C  
ATOM   1476  O   TYR A 175      -3.252  -7.676   1.091  1.00 98.51           O  
ATOM   1477  CG  TYR A 175      -4.175  -6.212   4.449  1.00 98.51           C  
ATOM   1478  CD1 TYR A 175      -4.146  -7.238   5.405  1.00 98.51           C  
ATOM   1479  CD2 TYR A 175      -3.499  -4.998   4.695  1.00 98.51           C  
ATOM   1480  CE1 TYR A 175      -3.448  -7.052   6.603  1.00 98.51           C  
ATOM   1481  CE2 TYR A 175      -2.771  -4.832   5.887  1.00 98.51           C  
ATOM   1482  OH  TYR A 175      -2.085  -5.772   8.014  1.00 98.51           O  
ATOM   1483  CZ  TYR A 175      -2.746  -5.866   6.841  1.00 98.51           C  
ATOM   1484  N   GLU A 176      -2.149  -5.746   1.469  1.00 97.75           N  
ATOM   1485  CA  GLU A 176      -0.774  -6.194   1.245  1.00 97.75           C  
ATOM   1486  C   GLU A 176      -0.260  -6.948   2.482  1.00 97.75           C  
ATOM   1487  CB  GLU A 176       0.068  -4.955   0.930  1.00 97.75           C  
ATOM   1488  O   GLU A 176       0.669  -6.537   3.176  1.00 97.75           O  
ATOM   1489  CG  GLU A 176      -0.278  -4.331  -0.434  1.00 97.75           C  
ATOM   1490  CD  GLU A 176       0.805  -4.590  -1.477  1.00 97.75           C  
ATOM   1491  OE1 GLU A 176       0.924  -3.776  -2.418  1.00 97.75           O  
ATOM   1492  OE2 GLU A 176       1.384  -5.709  -1.449  1.00 97.75           O  
ATOM   1493  N   TYR A 177      -0.935  -8.050   2.823  1.00 97.50           N  
ATOM   1494  CA  TYR A 177      -0.791  -8.682   4.130  1.00 97.50           C  
ATOM   1495  C   TYR A 177       0.632  -9.245   4.350  1.00 97.50           C  
ATOM   1496  CB  TYR A 177      -1.872  -9.761   4.302  1.00 97.50           C  
ATOM   1497  O   TYR A 177       1.005 -10.212   3.667  1.00 97.50           O  
ATOM   1498  CG  TYR A 177      -1.989 -10.385   5.684  1.00 97.50           C  
ATOM   1499  CD1 TYR A 177      -2.535 -11.676   5.839  1.00 97.50           C  
ATOM   1500  CD2 TYR A 177      -1.649  -9.641   6.830  1.00 97.50           C  
ATOM   1501  CE1 TYR A 177      -2.714 -12.217   7.129  1.00 97.50           C  
ATOM   1502  CE2 TYR A 177      -1.841 -10.167   8.112  1.00 97.50           C  
ATOM   1503  OH  TYR A 177      -2.487 -11.997   9.510  1.00 97.50           O  
ATOM   1504  CZ  TYR A 177      -2.346 -11.472   8.267  1.00 97.50           C  
ATOM   1505  N   PRO A 178       1.419  -8.742   5.331  1.00 96.71           N  
ATOM   1506  CA  PRO A 178       2.833  -9.114   5.473  1.00 96.71           C  
ATOM   1507  C   PRO A 178       3.085 -10.588   5.811  1.00 96.71           C  
ATOM   1508  CB  PRO A 178       3.411  -8.193   6.547  1.00 96.71           C  
ATOM   1509  O   PRO A 178       4.200 -11.082   5.654  1.00 96.71           O  
ATOM   1510  CG  PRO A 178       2.511  -6.970   6.479  1.00 96.71           C  
ATOM   1511  CD  PRO A 178       1.149  -7.576   6.173  1.00 96.71           C  
ATOM   1512  N   LYS A 179       2.038 -11.324   6.205  1.00 96.84           N  
ATOM   1513  CA  LYS A 179       2.054 -12.785   6.343  1.00 96.84           C  
ATOM   1514  C   LYS A 179       2.517 -13.501   5.067  1.00 96.84           C  
ATOM   1515  CB  LYS A 179       0.633 -13.226   6.717  1.00 96.84           C  
ATOM   1516  O   LYS A 179       3.043 -14.611   5.142  1.00 96.84           O  
ATOM   1517  CG  LYS A 179       0.536 -14.722   7.041  1.00 96.84           C  
ATOM   1518  CD  LYS A 179      -0.881 -15.058   7.496  1.00 96.84           C  
ATOM   1519  CE  LYS A 179      -0.990 -16.503   7.970  1.00 96.84           C  
ATOM   1520  NZ  LYS A 179      -2.417 -16.825   8.172  1.00 96.84           N  
ATOM   1521  N   HIS A 180       2.308 -12.915   3.888  1.00 96.57           N  
ATOM   1522  CA  HIS A 180       2.652 -13.531   2.608  1.00 96.57           C  
ATOM   1523  C   HIS A 180       4.032 -13.081   2.125  1.00 96.57           C  
ATOM   1524  CB  HIS A 180       1.544 -13.250   1.589  1.00 96.57           C  
ATOM   1525  O   HIS A 180       4.239 -11.922   1.779  1.00 96.57           O  
ATOM   1526  CG  HIS A 180       0.250 -13.906   1.993  1.00 96.57           C  
ATOM   1527  CD2 HIS A 180      -0.677 -13.330   2.810  1.00 96.57           C  
ATOM   1528  ND1 HIS A 180      -0.192 -15.186   1.710  1.00 96.57           N  
ATOM   1529  CE1 HIS A 180      -1.357 -15.367   2.365  1.00 96.57           C  
ATOM   1530  NE2 HIS A 180      -1.676 -14.262   3.044  1.00 96.57           N  
ATOM   1531  N   ILE A 181       4.961 -14.035   2.045  1.00 94.78           N  
ATOM   1532  CA  ILE A 181       6.348 -13.809   1.641  1.00 94.78           C  
ATOM   1533  C   ILE A 181       6.508 -14.066   0.141  1.00 94.78           C  
ATOM   1534  CB  ILE A 181       7.332 -14.656   2.481  1.00 94.78           C  
ATOM   1535  O   ILE A 181       6.074 -15.090  -0.404  1.00 94.78           O  
ATOM   1536  CG1 ILE A 181       7.178 -14.372   3.993  1.00 94.78           C  
ATOM   1537  CG2 ILE A 181       8.788 -14.372   2.050  1.00 94.78           C  
ATOM   1538  CD1 ILE A 181       7.844 -15.434   4.874  1.00 94.78           C  
ATOM   1539  N   TYR A 182       7.215 -13.156  -0.509  1.00 93.82           N  
ATOM   1540  CA  TYR A 182       7.625 -13.200  -1.903  1.00 93.82           C  
ATOM   1541  C   TYR A 182       9.141 -13.346  -2.010  1.00 93.82           C  
ATOM   1542  CB  TYR A 182       7.137 -11.927  -2.587  1.00 93.82           C  
ATOM   1543  O   TYR A 182       9.866 -13.106  -1.051  1.00 93.82           O  
ATOM   1544  CG  TYR A 182       5.628 -11.821  -2.644  1.00 93.82           C  
ATOM   1545  CD1 TYR A 182       4.951 -12.224  -3.808  1.00 93.82           C  
ATOM   1546  CD2 TYR A 182       4.908 -11.300  -1.550  1.00 93.82           C  
ATOM   1547  CE1 TYR A 182       3.553 -12.112  -3.880  1.00 93.82           C  
ATOM   1548  CE2 TYR A 182       3.510 -11.171  -1.622  1.00 93.82           C  
ATOM   1549  OH  TYR A 182       1.486 -11.451  -2.893  1.00 93.82           O  
ATOM   1550  CZ  TYR A 182       2.833 -11.578  -2.790  1.00 93.82           C  
ATOM   1551  N   GLN A 183       9.629 -13.756  -3.178  1.00 91.26           N  
ATOM   1552  CA  GLN A 183      11.055 -13.887  -3.460  1.00 91.26           C  
ATOM   1553  C   GLN A 183      11.417 -13.356  -4.850  1.00 91.26           C  
ATOM   1554  CB  GLN A 183      11.514 -15.345  -3.274  1.00 91.26           C  
ATOM   1555  O   GLN A 183      10.640 -13.514  -5.797  1.00 91.26           O  
ATOM   1556  CG  GLN A 183      10.902 -16.294  -4.317  1.00 91.26           C  
ATOM   1557  CD  GLN A 183      11.255 -17.758  -4.102  1.00 91.26           C  
ATOM   1558  NE2 GLN A 183      10.421 -18.663  -4.569  1.00 91.26           N  
ATOM   1559  OE1 GLN A 183      12.269 -18.139  -3.551  1.00 91.26           O  
ATOM   1560  N   ASN A 184      12.623 -12.806  -4.998  1.00 86.68           N  
ATOM   1561  CA  ASN A 184      13.202 -12.479  -6.303  1.00 86.68           C  
ATOM   1562  C   ASN A 184      13.937 -13.701  -6.883  1.00 86.68           C  
ATOM   1563  CB  ASN A 184      14.125 -11.252  -6.180  1.00 86.68           C  
ATOM   1564  O   ASN A 184      14.897 -14.186  -6.285  1.00 86.68           O  
ATOM   1565  CG  ASN A 184      14.786 -10.846  -7.482  1.00 86.68           C  
ATOM   1566  ND2 ASN A 184      15.770  -9.980  -7.420  1.00 86.68           N  
ATOM   1567  OD1 ASN A 184      14.431 -11.278  -8.567  1.00 86.68           O  
ATOM   1568  N   LYS A 185      13.527 -14.164  -8.071  1.00 79.22           N  
ATOM   1569  CA  LYS A 185      14.169 -15.271  -8.813  1.00 79.22           C  
ATOM   1570  C   LYS A 185      15.164 -14.821  -9.894  1.00 79.22           C  
ATOM   1571  CB  LYS A 185      13.102 -16.228  -9.372  1.00 79.22           C  
ATOM   1572  O   LYS A 185      15.490 -15.599 -10.792  1.00 79.22           O  
ATOM   1573  CG  LYS A 185      12.456 -17.070  -8.269  1.00 79.22           C  
ATOM   1574  CD  LYS A 185      11.555 -18.136  -8.899  1.00 79.22           C  
ATOM   1575  CE  LYS A 185      10.937 -18.995  -7.797  1.00 79.22           C  
ATOM   1576  NZ  LYS A 185       9.979 -19.979  -8.353  1.00 79.22           N  
ATOM   1577  N   SER A 186      15.629 -13.574  -9.857  1.00 72.58           N  
ATOM   1578  CA  SER A 186      16.599 -13.070 -10.834  1.00 72.58           C  
ATOM   1579  C   SER A 186      17.898 -13.880 -10.831  1.00 72.58           C  
ATOM   1580  CB  SER A 186      16.908 -11.599 -10.588  1.00 72.58           C  
ATOM   1581  O   SER A 186      18.440 -14.219  -9.779  1.00 72.58           O  
ATOM   1582  OG  SER A 186      17.807 -11.150 -11.580  1.00 72.58           O  
ATOM   1583  N   LYS A 187      18.434 -14.145 -12.029  1.00 65.50           N  
ATOM   1584  CA  LYS A 187      19.673 -14.917 -12.224  1.00 65.50           C  
ATOM   1585  C   LYS A 187      20.913 -14.225 -11.648  1.00 65.50           C  
ATOM   1586  CB  LYS A 187      19.892 -15.200 -13.719  1.00 65.50           C  
ATOM   1587  O   LYS A 187      21.931 -14.888 -11.469  1.00 65.50           O  
ATOM   1588  CG  LYS A 187      18.852 -16.162 -14.312  1.00 65.50           C  
ATOM   1589  CD  LYS A 187      19.184 -16.443 -15.784  1.00 65.50           C  
ATOM   1590  CE  LYS A 187      18.163 -17.411 -16.390  1.00 65.50           C  
ATOM   1591  NZ  LYS A 187      18.447 -17.662 -17.826  1.00 65.50           N  
ATOM   1592  N   LYS A 188      20.848 -12.913 -11.387  1.00 67.35           N  
ATOM   1593  CA  LYS A 188      21.981 -12.133 -10.866  1.00 67.35           C  
ATOM   1594  C   LYS A 188      22.275 -12.418  -9.388  1.00 67.35           C  
ATOM   1595  CB  LYS A 188      21.748 -10.631 -11.111  1.00 67.35           C  
ATOM   1596  O   LYS A 188      23.424 -12.303  -8.970  1.00 67.35           O  
ATOM   1597  CG  LYS A 188      21.785 -10.245 -12.603  1.00 67.35           C  
ATOM   1598  CD  LYS A 188      21.767  -8.715 -12.772  1.00 67.35           C  
ATOM   1599  CE  LYS A 188      21.850  -8.284 -14.245  1.00 67.35           C  
ATOM   1600  NZ  LYS A 188      21.920  -6.801 -14.380  1.00 67.35           N  
ATOM   1601  N   ASN A 189      21.278 -12.842  -8.609  1.00 62.96           N  
ATOM   1602  CA  ASN A 189      21.428 -13.015  -7.165  1.00 62.96           C  
ATOM   1603  C   ASN A 189      21.638 -14.492  -6.805  1.00 62.96           C  
ATOM   1604  CB  ASN A 189      20.227 -12.358  -6.462  1.00 62.96           C  
ATOM   1605  O   ASN A 189      20.796 -15.339  -7.086  1.00 62.96           O  
ATOM   1606  CG  ASN A 189      20.217 -10.849  -6.647  1.00 62.96           C  
ATOM   1607  ND2 ASN A 189      19.067 -10.221  -6.615  1.00 62.96           N  
ATOM   1608  OD1 ASN A 189      21.238 -10.213  -6.828  1.00 62.96           O  
ATOM   1609  N   LYS A 190      22.771 -14.807  -6.156  1.00 61.09           N  
ATOM   1610  CA  LYS A 190      23.063 -16.162  -5.637  1.00 61.09           C  
ATOM   1611  C   LYS A 190      22.152 -16.562  -4.469  1.00 61.09           C  
ATOM   1612  CB  LYS A 190      24.534 -16.274  -5.198  1.00 61.09           C  
ATOM   1613  O   LYS A 190      21.975 -17.749  -4.219  1.00 61.09           O  
ATOM   1614  CG  LYS A 190      25.526 -16.272  -6.371  1.00 61.09           C  
ATOM   1615  CD  LYS A 190      26.961 -16.458  -5.854  1.00 61.09           C  
ATOM   1616  CE  LYS A 190      27.955 -16.456  -7.021  1.00 61.09           C  
ATOM   1617  NZ  LYS A 190      29.357 -16.551  -6.542  1.00 61.09           N  
ATOM   1618  N   GLU A 191      21.602 -15.579  -3.760  1.00 68.03           N  
ATOM   1619  CA  GLU A 191      20.666 -15.752  -2.647  1.00 68.03           C  
ATOM   1620  C   GLU A 191      19.290 -15.209  -3.046  1.00 68.03           C  
ATOM   1621  CB  GLU A 191      21.185 -15.023  -1.396  1.00 68.03           C  
ATOM   1622  O   GLU A 191      19.196 -14.141  -3.656  1.00 68.03           O  
ATOM   1623  CG  GLU A 191      22.391 -15.716  -0.740  1.00 68.03           C  
ATOM   1624  CD  GLU A 191      23.069 -14.843   0.334  1.00 68.03           C  
ATOM   1625  OE1 GLU A 191      24.251 -15.105   0.641  1.00 68.03           O  
ATOM   1626  OE2 GLU A 191      22.517 -13.795   0.756  1.00 68.03           O  
ATOM   1627  N   ALA A 192      18.225 -15.929  -2.687  1.00 74.79           N  
ATOM   1628  CA  ALA A 192      16.863 -15.451  -2.879  1.00 74.79           C  
ATOM   1629  C   ALA A 192      16.594 -14.289  -1.914  1.00 74.79           C  
ATOM   1630  CB  ALA A 192      15.882 -16.614  -2.681  1.00 74.79           C  
ATOM   1631  O   ALA A 192      16.583 -14.473  -0.697  1.00 74.79           O  
ATOM   1632  N   LEU A 193      16.381 -13.093  -2.458  1.00 84.87           N  
ATOM   1633  CA  LEU A 193      15.884 -11.959  -1.681  1.00 84.87           C  
ATOM   1634  C   LEU A 193      14.409 -12.199  -1.388  1.00 84.87           C  
ATOM   1635  CB  LEU A 193      16.078 -10.656  -2.460  1.00 84.87           C  
ATOM   1636  O   LEU A 193      13.666 -12.519  -2.316  1.00 84.87           O  
ATOM   1637  CG  LEU A 193      17.554 -10.338  -2.734  1.00 84.87           C  
ATOM   1638  CD1 LEU A 193      17.612  -9.205  -3.737  1.00 84.87           C  
ATOM   1639  CD2 LEU A 193      18.285  -9.900  -1.466  1.00 84.87           C  
ATOM   1640  N   LEU A 194      14.020 -12.075  -0.124  1.00 89.90           N  
ATOM   1641  CA  LEU A 194      12.644 -12.238   0.336  1.00 89.90           C  
ATOM   1642  C   LEU A 194      12.007 -10.868   0.537  1.00 89.90           C  
ATOM   1643  CB  LEU A 194      12.619 -13.066   1.632  1.00 89.90           C  
ATOM   1644  O   LEU A 194      12.736  -9.945   0.862  1.00 89.90           O  
ATOM   1645  CG  LEU A 194      13.227 -14.473   1.498  1.00 89.90           C  
ATOM   1646  CD1 LEU A 194      13.158 -15.193   2.844  1.00 89.90           C  
ATOM   1647  CD2 LEU A 194      12.499 -15.323   0.455  1.00 89.90           C  
ATOM   1648  N   PHE A 195      10.692 -10.762   0.368  1.00 92.95           N  
ATOM   1649  CA  PHE A 195       9.911  -9.536   0.567  1.00 92.95           C  
ATOM   1650  C   PHE A 195       8.567  -9.873   1.215  1.00 92.95           C  
ATOM   1651  CB  PHE A 195       9.661  -8.822  -0.770  1.00 92.95           C  
ATOM   1652  O   PHE A 195       8.049 -10.974   1.012  1.00 92.95           O  
ATOM   1653  CG  PHE A 195      10.881  -8.640  -1.644  1.00 92.95           C  
ATOM   1654  CD1 PHE A 195      11.707  -7.517  -1.481  1.00 92.95           C  
ATOM   1655  CD2 PHE A 195      11.219  -9.626  -2.584  1.00 92.95           C  
ATOM   1656  CE1 PHE A 195      12.884  -7.392  -2.239  1.00 92.95           C  
ATOM   1657  CE2 PHE A 195      12.397  -9.504  -3.333  1.00 92.95           C  
ATOM   1658  CZ  PHE A 195      13.232  -8.385  -3.169  1.00 92.95           C  
ATOM   1659  N   THR A 196       7.987  -8.934   1.949  1.00 94.62           N  
ATOM   1660  CA  THR A 196       6.588  -8.978   2.417  1.00 94.62           C  
ATOM   1661  C   THR A 196       5.758  -7.939   1.664  1.00 94.62           C  
ATOM   1662  CB  THR A 196       6.517  -8.758   3.935  1.00 94.62           C  
ATOM   1663  O   THR A 196       6.318  -7.209   0.856  1.00 94.62           O  
ATOM   1664  CG2 THR A 196       7.182  -9.923   4.674  1.00 94.62           C  
ATOM   1665  OG1 THR A 196       7.195  -7.587   4.318  1.00 94.62           O  
ATOM   1666  N   GLY A 197       4.443  -7.879   1.877  1.00 94.78           N  
ATOM   1667  CA  GLY A 197       3.675  -6.674   1.527  1.00 94.78           C  
ATOM   1668  C   GLY A 197       3.964  -5.527   2.504  1.00 94.78           C  
ATOM   1669  O   GLY A 197       4.512  -5.778   3.583  1.00 94.78           O  
ATOM   1670  N   ASP A 198       3.595  -4.307   2.125  1.00 95.04           N  
ATOM   1671  CA  ASP A 198       3.820  -3.053   2.866  1.00 95.04           C  
ATOM   1672  C   ASP A 198       2.833  -2.789   4.014  1.00 95.04           C  
ATOM   1673  CB  ASP A 198       3.827  -1.881   1.874  1.00 95.04           C  
ATOM   1674  O   ASP A 198       2.902  -1.759   4.682  1.00 95.04           O  
ATOM   1675  CG  ASP A 198       2.441  -1.541   1.315  1.00 95.04           C  
ATOM   1676  OD1 ASP A 198       1.490  -2.329   1.559  1.00 95.04           O  
ATOM   1677  OD2 ASP A 198       2.365  -0.502   0.633  1.00 95.04           O  
ATOM   1678  N   ASN A 199       1.942  -3.748   4.294  1.00 96.54           N  
ATOM   1679  CA  ASN A 199       0.970  -3.657   5.376  1.00 96.54           C  
ATOM   1680  C   ASN A 199      -0.105  -2.569   5.180  1.00 96.54           C  
ATOM   1681  CB  ASN A 199       1.742  -3.541   6.709  1.00 96.54           C  
ATOM   1682  O   ASN A 199      -0.714  -2.169   6.177  1.00 96.54           O  
ATOM   1683  CG  ASN A 199       0.916  -3.848   7.926  1.00 96.54           C  
ATOM   1684  ND2 ASN A 199       0.889  -2.965   8.893  1.00 96.54           N  
ATOM   1685  OD1 ASN A 199       0.297  -4.885   8.058  1.00 96.54           O  
ATOM   1686  N   ASP A 200      -0.391  -2.168   3.937  1.00 97.36           N  
ATOM   1687  CA  ASP A 200      -1.433  -1.198   3.588  1.00 97.36           C  
ATOM   1688  C   ASP A 200      -2.499  -1.783   2.624  1.00 97.36           C  
ATOM   1689  CB  ASP A 200      -0.761   0.104   3.091  1.00 97.36           C  
ATOM   1690  O   ASP A 200      -2.397  -2.926   2.149  1.00 97.36           O  
ATOM   1691  CG  ASP A 200      -0.251   1.001   4.241  1.00 97.36           C  
ATOM   1692  OD1 ASP A 200      -0.849   0.947   5.350  1.00 97.36           O  
ATOM   1693  OD2 ASP A 200       0.666   1.825   4.019  1.00 97.36           O  
ATOM   1694  N   PRO A 201      -3.636  -1.091   2.407  1.00 98.38           N  
ATOM   1695  CA  PRO A 201      -4.544  -1.421   1.313  1.00 98.38           C  
ATOM   1696  C   PRO A 201      -3.837  -1.278  -0.041  1.00 98.38           C  
ATOM   1697  CB  PRO A 201      -5.710  -0.440   1.436  1.00 98.38           C  
ATOM   1698  O   PRO A 201      -2.983  -0.420  -0.204  1.00 98.38           O  
ATOM   1699  CG  PRO A 201      -5.633   0.060   2.878  1.00 98.38           C  
ATOM   1700  CD  PRO A 201      -4.129   0.071   3.127  1.00 98.38           C  
ATOM   1701  N   LEU A 202      -4.239  -2.068  -1.037  1.00 98.56           N  
ATOM   1702  CA  LEU A 202      -3.600  -2.057  -2.351  1.00 98.56           C  
ATOM   1703  C   LEU A 202      -3.761  -0.693  -3.036  1.00 98.56           C  
ATOM   1704  CB  LEU A 202      -4.187  -3.198  -3.198  1.00 98.56           C  
ATOM   1705  O   LEU A 202      -4.888  -0.234  -3.273  1.00 98.56           O  
ATOM   1706  CG  LEU A 202      -3.582  -3.335  -4.600  1.00 98.56           C  
ATOM   1707  CD1 LEU A 202      -2.097  -3.652  -4.564  1.00 98.56           C  
ATOM   1708  CD2 LEU A 202      -4.271  -4.486  -5.338  1.00 98.56           C  
ATOM   1709  N   ASP A 203      -2.636  -0.093  -3.405  1.00 98.59           N  
ATOM   1710  CA  ASP A 203      -2.590   1.233  -4.003  1.00 98.59           C  
ATOM   1711  C   ASP A 203      -3.046   1.252  -5.463  1.00 98.59           C  
ATOM   1712  CB  ASP A 203      -1.179   1.794  -3.902  1.00 98.59           C  
ATOM   1713  O   ASP A 203      -2.828   0.327  -6.255  1.00 98.59           O  
ATOM   1714  CG  ASP A 203      -0.832   2.275  -2.504  1.00 98.59           C  
ATOM   1715  OD1 ASP A 203      -1.582   3.106  -1.957  1.00 98.59           O  
ATOM   1716  OD2 ASP A 203       0.350   2.129  -2.160  1.00 98.59           O  
ATOM   1717  N   ILE A 204      -3.657   2.368  -5.852  1.00 98.77           N  
ATOM   1718  CA  ILE A 204      -4.196   2.579  -7.189  1.00 98.77           C  
ATOM   1719  C   ILE A 204      -4.022   4.023  -7.661  1.00 98.77           C  
ATOM   1720  CB  ILE A 204      -5.654   2.077  -7.258  1.00 98.77           C  
ATOM   1721  O   ILE A 204      -4.188   4.992  -6.918  1.00 98.77           O  
ATOM   1722  CG1 ILE A 204      -6.198   2.134  -8.700  1.00 98.77           C  
ATOM   1723  CG2 ILE A 204      -6.573   2.830  -6.284  1.00 98.77           C  
ATOM   1724  CD1 ILE A 204      -7.436   1.252  -8.878  1.00 98.77           C  
ATOM   1725  N   LEU A 205      -3.711   4.157  -8.948  1.00 98.53           N  
ATOM   1726  CA  LEU A 205      -3.578   5.417  -9.661  1.00 98.53           C  
ATOM   1727  C   LEU A 205      -4.644   5.529 -10.743  1.00 98.53           C  
ATOM   1728  CB  LEU A 205      -2.181   5.512 -10.286  1.00 98.53           C  
ATOM   1729  O   LEU A 205      -4.752   4.655 -11.603  1.00 98.53           O  
ATOM   1730  CG  LEU A 205      -1.072   5.565  -9.221  1.00 98.53           C  
ATOM   1731  CD1 LEU A 205      -0.192   4.318  -9.283  1.00 98.53           C  
ATOM   1732  CD2 LEU A 205      -0.235   6.827  -9.433  1.00 98.53           C  
ATOM   1733  N   ASP A 206      -5.370   6.642 -10.751  1.00 98.42           N  
ATOM   1734  CA  ASP A 206      -6.223   7.027 -11.872  1.00 98.42           C  
ATOM   1735  C   ASP A 206      -5.464   7.972 -12.812  1.00 98.42           C  
ATOM   1736  CB  ASP A 206      -7.560   7.588 -11.380  1.00 98.42           C  
ATOM   1737  O   ASP A 206      -5.094   9.094 -12.446  1.00 98.42           O  
ATOM   1738  CG  ASP A 206      -8.256   8.426 -12.453  1.00 98.42           C  
ATOM   1739  OD1 ASP A 206      -8.476   7.919 -13.577  1.00 98.42           O  
ATOM   1740  OD2 ASP A 206      -8.570   9.605 -12.189  1.00 98.42           O  
ATOM   1741  N   ILE A 207      -5.260   7.511 -14.050  1.00 98.13           N  
ATOM   1742  CA  ILE A 207      -4.554   8.261 -15.096  1.00 98.13           C  
ATOM   1743  C   ILE A 207      -5.413   9.324 -15.783  1.00 98.13           C  
ATOM   1744  CB  ILE A 207      -3.891   7.338 -16.135  1.00 98.13           C  
ATOM   1745  O   ILE A 207      -4.922  10.030 -16.667  1.00 98.13           O  
ATOM   1746  CG1 ILE A 207      -4.947   6.631 -17.014  1.00 98.13           C  
ATOM   1747  CG2 ILE A 207      -2.919   6.368 -15.442  1.00 98.13           C  
ATOM   1748  CD1 ILE A 207      -4.345   5.893 -18.201  1.00 98.13           C  
ATOM   1749  N   GLY A 208      -6.691   9.416 -15.412  1.00 96.63           N  
ATOM   1750  CA  GLY A 208      -7.648  10.326 -16.012  1.00 96.63           C  
ATOM   1751  C   GLY A 208      -7.177  11.779 -16.048  1.00 96.63           C  
ATOM   1752  O   GLY A 208      -6.318  12.256 -15.294  1.00 96.63           O  
ATOM   1753  N   SER A 209      -7.765  12.521 -16.975  1.00 93.16           N  
ATOM   1754  CA  SER A 209      -7.462  13.933 -17.185  1.00 93.16           C  
ATOM   1755  C   SER A 209      -7.891  14.799 -15.994  1.00 93.16           C  
ATOM   1756  CB  SER A 209      -8.102  14.396 -18.495  1.00 93.16           C  
ATOM   1757  O   SER A 209      -7.148  15.710 -15.614  1.00 93.16           O  
ATOM   1758  OG  SER A 209      -9.490  14.125 -18.528  1.00 93.16           O  
ATOM   1759  N   ALA A 210      -9.031  14.473 -15.377  1.00 91.33           N  
ATOM   1760  CA  ALA A 210      -9.640  15.221 -14.285  1.00 91.33           C  
ATOM   1761  C   ALA A 210      -8.843  15.170 -12.969  1.00 91.33           C  
ATOM   1762  CB  ALA A 210     -11.077  14.722 -14.088  1.00 91.33           C  
ATOM   1763  O   ALA A 210      -8.144  14.211 -12.649  1.00 91.33           O  
ATOM   1764  N   CYS A 211      -8.993  16.229 -12.181  1.00 91.52           N  
ATOM   1765  CA  CYS A 211      -8.487  16.339 -10.820  1.00 91.52           C  
ATOM   1766  C   CYS A 211      -9.627  15.931  -9.870  1.00 91.52           C  
ATOM   1767  CB  CYS A 211      -8.027  17.797 -10.691  1.00 91.52           C  
ATOM   1768  O   CYS A 211     -10.606  16.668  -9.742  1.00 91.52           O  
ATOM   1769  SG  CYS A 211      -7.095  18.133  -9.185  1.00 91.52           S  
ATOM   1770  N   LEU A 212      -9.553  14.730  -9.290  1.00 91.22           N  
ATOM   1771  CA  LEU A 212     -10.621  14.158  -8.458  1.00 91.22           C  
ATOM   1772  C   LEU A 212     -10.599  14.732  -7.037  1.00 91.22           C  
ATOM   1773  CB  LEU A 212     -10.518  12.622  -8.438  1.00 91.22           C  
ATOM   1774  O   LEU A 212      -9.596  15.291  -6.591  1.00 91.22           O  
ATOM   1775  CG  LEU A 212     -10.704  11.937  -9.806  1.00 91.22           C  
ATOM   1776  CD1 LEU A 212     -10.445  10.438  -9.658  1.00 91.22           C  
ATOM   1777  CD2 LEU A 212     -12.101  12.155 -10.384  1.00 91.22           C  
ATOM   1778  N   LYS A 213     -11.700  14.592  -6.294  1.00 87.09           N  
ATOM   1779  CA  LYS A 213     -11.791  15.132  -4.930  1.00 87.09           C  
ATOM   1780  C   LYS A 213     -11.168  14.176  -3.913  1.00 87.09           C  
ATOM   1781  CB  LYS A 213     -13.240  15.490  -4.565  1.00 87.09           C  
ATOM   1782  O   LYS A 213     -11.359  12.967  -3.983  1.00 87.09           O  
ATOM   1783  CG  LYS A 213     -13.836  16.534  -5.519  1.00 87.09           C  
ATOM   1784  CD  LYS A 213     -15.242  16.963  -5.079  1.00 87.09           C  
ATOM   1785  CE  LYS A 213     -15.821  17.901  -6.146  1.00 87.09           C  
ATOM   1786  NZ  LYS A 213     -17.108  18.517  -5.738  1.00 87.09           N  
ATOM   1787  N   ILE A 214     -10.487  14.736  -2.917  1.00 90.85           N  
ATOM   1788  CA  ILE A 214      -9.975  13.988  -1.764  1.00 90.85           C  
ATOM   1789  C   ILE A 214     -11.150  13.309  -1.042  1.00 90.85           C  
ATOM   1790  CB  ILE A 214      -9.219  14.932  -0.807  1.00 90.85           C  
ATOM   1791  O   ILE A 214     -12.143  13.962  -0.717  1.00 90.85           O  
ATOM   1792  CG1 ILE A 214      -8.081  15.703  -1.516  1.00 90.85           C  
ATOM   1793  CG2 ILE A 214      -8.648  14.138   0.368  1.00 90.85           C  
ATOM   1794  CD1 ILE A 214      -7.403  16.781  -0.663  1.00 90.85           C  
ATOM   1795  N   GLY A 215     -11.028  12.014  -0.775  1.00 91.83           N  
ATOM   1796  CA  GLY A 215     -12.045  11.162  -0.162  1.00 91.83           C  
ATOM   1797  C   GLY A 215     -13.139  10.680  -1.119  1.00 91.83           C  
ATOM   1798  O   GLY A 215     -14.056   9.976  -0.706  1.00 91.83           O  
ATOM   1799  N   GLN A 216     -13.094  11.059  -2.397  1.00 91.63           N  
ATOM   1800  CA  GLN A 216     -14.086  10.602  -3.363  1.00 91.63           C  
ATOM   1801  C   GLN A 216     -13.945   9.097  -3.608  1.00 91.63           C  
ATOM   1802  CB  GLN A 216     -13.936  11.405  -4.656  1.00 91.63           C  
ATOM   1803  O   GLN A 216     -12.837   8.586  -3.742  1.00 91.63           O  
ATOM   1804  CG  GLN A 216     -15.114  11.234  -5.620  1.00 91.63           C  
ATOM   1805  CD  GLN A 216     -14.941  12.043  -6.904  1.00 91.63           C  
ATOM   1806  NE2 GLN A 216     -15.772  11.805  -7.895  1.00 91.63           N  
ATOM   1807  OE1 GLN A 216     -14.096  12.919  -7.038  1.00 91.63           O  
ATOM   1808  N   VAL A 217     -15.076   8.403  -3.725  1.00 94.68           N  
ATOM   1809  CA  VAL A 217     -15.114   7.012  -4.189  1.00 94.68           C  
ATOM   1810  C   VAL A 217     -15.456   7.017  -5.668  1.00 94.68           C  
ATOM   1811  CB  VAL A 217     -16.111   6.161  -3.401  1.00 94.68           C  
ATOM   1812  O   VAL A 217     -16.497   7.549  -6.059  1.00 94.68           O  
ATOM   1813  CG1 VAL A 217     -16.003   4.682  -3.792  1.00 94.68           C  
ATOM   1814  CG2 VAL A 217     -15.858   6.284  -1.897  1.00 94.68           C  
ATOM   1815  N   VAL A 218     -14.571   6.463  -6.487  1.00 94.16           N  
ATOM   1816  CA  VAL A 218     -14.642   6.576  -7.943  1.00 94.16           C  
ATOM   1817  C   VAL A 218     -14.604   5.191  -8.582  1.00 94.16           C  
ATOM   1818  CB  VAL A 218     -13.525   7.492  -8.474  1.00 94.16           C  
ATOM   1819  O   VAL A 218     -13.649   4.450  -8.354  1.00 94.16           O  
ATOM   1820  CG1 VAL A 218     -13.627   7.664  -9.990  1.00 94.16           C  
ATOM   1821  CG2 VAL A 218     -13.670   8.883  -7.843  1.00 94.16           C  
ATOM   1822  N   PRO A 219     -15.609   4.829  -9.398  1.00 96.92           N  
ATOM   1823  CA  PRO A 219     -15.547   3.638 -10.232  1.00 96.92           C  
ATOM   1824  C   PRO A 219     -14.439   3.769 -11.284  1.00 96.92           C  
ATOM   1825  CB  PRO A 219     -16.935   3.507 -10.869  1.00 96.92           C  
ATOM   1826  O   PRO A 219     -14.404   4.737 -12.048  1.00 96.92           O  
ATOM   1827  CG  PRO A 219     -17.844   4.294  -9.930  1.00 96.92           C  
ATOM   1828  CD  PRO A 219     -16.933   5.426  -9.473  1.00 96.92           C  
ATOM   1829  N   VAL A 220     -13.543   2.788 -11.346  1.00 98.35           N  
ATOM   1830  CA  VAL A 220     -12.397   2.766 -12.261  1.00 98.35           C  
ATOM   1831  C   VAL A 220     -12.310   1.444 -13.026  1.00 98.35           C  
ATOM   1832  CB  VAL A 220     -11.069   3.077 -11.537  1.00 98.35           C  
ATOM   1833  O   VAL A 220     -12.739   0.386 -12.555  1.00 98.35           O  
ATOM   1834  CG1 VAL A 220     -11.030   4.451 -10.856  1.00 98.35           C  
ATOM   1835  CG2 VAL A 220     -10.704   2.040 -10.472  1.00 98.35           C  
ATOM   1836  N   LYS A 221     -11.733   1.502 -14.228  1.00 98.28           N  
ATOM   1837  CA  LYS A 221     -11.346   0.334 -15.026  1.00 98.28           C  
ATOM   1838  C   LYS A 221      -9.850   0.088 -14.885  1.00 98.28           C  
ATOM   1839  CB  LYS A 221     -11.754   0.556 -16.486  1.00 98.28           C  
ATOM   1840  O   LYS A 221      -9.060   1.011 -15.059  1.00 98.28           O  
ATOM   1841  CG  LYS A 221     -11.294  -0.573 -17.421  1.00 98.28           C  
ATOM   1842  CD  LYS A 221     -11.897  -0.433 -18.823  1.00 98.28           C  
ATOM   1843  CE  LYS A 221     -11.437   0.852 -19.509  1.00 98.28           C  
ATOM   1844  NZ  LYS A 221     -11.984   0.947 -20.877  1.00 98.28           N  
ATOM   1845  N   ILE A 222      -9.479  -1.160 -14.610  1.00 98.68           N  
ATOM   1846  CA  ILE A 222      -8.085  -1.584 -14.456  1.00 98.68           C  
ATOM   1847  C   ILE A 222      -7.418  -1.710 -15.826  1.00 98.68           C  
ATOM   1848  CB  ILE A 222      -8.006  -2.904 -13.657  1.00 98.68           C  
ATOM   1849  O   ILE A 222      -8.022  -2.234 -16.766  1.00 98.68           O  
ATOM   1850  CG1 ILE A 222      -8.817  -2.844 -12.342  1.00 98.68           C  
ATOM   1851  CG2 ILE A 222      -6.546  -3.293 -13.370  1.00 98.68           C  
ATOM   1852  CD1 ILE A 222      -8.564  -1.614 -11.458  1.00 98.68           C  
ATOM   1853  N   LEU A 223      -6.180  -1.226 -15.929  1.00 98.52           N  
ATOM   1854  CA  LEU A 223      -5.383  -1.224 -17.160  1.00 98.52           C  
ATOM   1855  C   LEU A 223      -4.122  -2.083 -17.042  1.00 98.52           C  
ATOM   1856  CB  LEU A 223      -4.992   0.225 -17.502  1.00 98.52           C  
ATOM   1857  O   LEU A 223      -3.716  -2.708 -18.022  1.00 98.52           O  
ATOM   1858  CG  LEU A 223      -6.172   1.191 -17.687  1.00 98.52           C  
ATOM   1859  CD1 LEU A 223      -5.624   2.580 -18.005  1.00 98.52           C  
ATOM   1860  CD2 LEU A 223      -7.100   0.747 -18.819  1.00 98.52           C  
ATOM   1861  N   GLY A 224      -3.514  -2.100 -15.858  1.00 98.31           N  
ATOM   1862  CA  GLY A 224      -2.305  -2.855 -15.559  1.00 98.31           C  
ATOM   1863  C   GLY A 224      -1.795  -2.565 -14.150  1.00 98.31           C  
ATOM   1864  O   GLY A 224      -2.472  -1.892 -13.372  1.00 98.31           O  
ATOM   1865  N   ALA A 225      -0.599  -3.048 -13.829  1.00 98.12           N  
ATOM   1866  CA  ALA A 225       0.038  -2.818 -12.538  1.00 98.12           C  
ATOM   1867  C   ALA A 225       1.562  -2.934 -12.629  1.00 98.12           C  
ATOM   1868  CB  ALA A 225      -0.527  -3.804 -11.503  1.00 98.12           C  
ATOM   1869  O   ALA A 225       2.117  -3.476 -13.588  1.00 98.12           O  
ATOM   1870  N   PHE A 226       2.242  -2.443 -11.603  1.00 96.59           N  
ATOM   1871  CA  PHE A 226       3.663  -2.678 -11.363  1.00 96.59           C  
ATOM   1872  C   PHE A 226       3.908  -2.732  -9.855  1.00 96.59           C  
ATOM   1873  CB  PHE A 226       4.509  -1.595 -12.052  1.00 96.59           C  
ATOM   1874  O   PHE A 226       3.023  -2.419  -9.064  1.00 96.59           O  
ATOM   1875  CG  PHE A 226       4.325  -0.203 -11.488  1.00 96.59           C  
ATOM   1876  CD1 PHE A 226       3.194   0.542 -11.856  1.00 96.59           C  
ATOM   1877  CD2 PHE A 226       5.244   0.325 -10.560  1.00 96.59           C  
ATOM   1878  CE1 PHE A 226       2.967   1.798 -11.283  1.00 96.59           C  
ATOM   1879  CE2 PHE A 226       5.033   1.599 -10.007  1.00 96.59           C  
ATOM   1880  CZ  PHE A 226       3.891   2.331 -10.368  1.00 96.59           C  
ATOM   1881  N   THR A 227       5.107  -3.129  -9.449  1.00 95.42           N  
ATOM   1882  CA  THR A 227       5.514  -3.106  -8.041  1.00 95.42           C  
ATOM   1883  C   THR A 227       6.892  -2.495  -7.912  1.00 95.42           C  
ATOM   1884  CB  THR A 227       5.441  -4.497  -7.399  1.00 95.42           C  
ATOM   1885  O   THR A 227       7.756  -2.697  -8.777  1.00 95.42           O  
ATOM   1886  CG2 THR A 227       6.375  -5.531  -8.031  1.00 95.42           C  
ATOM   1887  OG1 THR A 227       5.758  -4.464  -6.033  1.00 95.42           O  
ATOM   1888  N   LEU A 228       7.082  -1.741  -6.839  1.00 92.82           N  
ATOM   1889  CA  LEU A 228       8.383  -1.281  -6.395  1.00 92.82           C  
ATOM   1890  C   LEU A 228       8.781  -2.017  -5.114  1.00 92.82           C  
ATOM   1891  CB  LEU A 228       8.431   0.255  -6.272  1.00 92.82           C  
ATOM   1892  O   LEU A 228       7.937  -2.500  -4.364  1.00 92.82           O  
ATOM   1893  CG  LEU A 228       7.447   0.861  -5.253  1.00 92.82           C  
ATOM   1894  CD1 LEU A 228       8.019   2.145  -4.648  1.00 92.82           C  
ATOM   1895  CD2 LEU A 228       6.107   1.232  -5.892  1.00 92.82           C  
ATOM   1896  N   ILE A 229      10.086  -2.103  -4.889  1.00 89.35           N  
ATOM   1897  CA  ILE A 229      10.646  -2.520  -3.609  1.00 89.35           C  
ATOM   1898  C   ILE A 229      10.913  -1.255  -2.806  1.00 89.35           C  
ATOM   1899  CB  ILE A 229      11.917  -3.364  -3.794  1.00 89.35           C  
ATOM   1900  O   ILE A 229      11.749  -0.432  -3.197  1.00 89.35           O  
ATOM   1901  CG1 ILE A 229      11.605  -4.659  -4.576  1.00 89.35           C  
ATOM   1902  CG2 ILE A 229      12.528  -3.709  -2.420  1.00 89.35           C  
ATOM   1903  CD1 ILE A 229      12.873  -5.318  -5.115  1.00 89.35           C  
ATOM   1904  N   ASP A 230      10.229  -1.138  -1.679  1.00 82.79           N  
ATOM   1905  CA  ASP A 230      10.346  -0.034  -0.741  1.00 82.79           C  
ATOM   1906  C   ASP A 230      10.851  -0.558   0.602  1.00 82.79           C  
ATOM   1907  CB  ASP A 230       8.982   0.634  -0.607  1.00 82.79           C  
ATOM   1908  O   ASP A 230      10.141  -1.252   1.310  1.00 82.79           O  
ATOM   1909  CG  ASP A 230       9.056   1.824   0.336  1.00 82.79           C  
ATOM   1910  OD1 ASP A 230      10.029   2.618   0.267  1.00 82.79           O  
ATOM   1911  OD2 ASP A 230       8.051   2.147   0.994  1.00 82.79           O  
ATOM   1912  N   GLU A 231      12.123  -0.308   0.920  1.00 78.98           N  
ATOM   1913  CA  GLU A 231      12.752  -0.724   2.191  1.00 78.98           C  
ATOM   1914  C   GLU A 231      12.560  -2.215   2.570  1.00 78.98           C  
ATOM   1915  CB  GLU A 231      12.415   0.274   3.323  1.00 78.98           C  
ATOM   1916  O   GLU A 231      12.742  -2.606   3.720  1.00 78.98           O  
ATOM   1917  CG  GLU A 231      12.950   1.685   2.994  1.00 78.98           C  
ATOM   1918  CD  GLU A 231      12.806   2.732   4.119  1.00 78.98           C  
ATOM   1919  OE1 GLU A 231      13.170   3.910   3.856  1.00 78.98           O  
ATOM   1920  OE2 GLU A 231      12.431   2.390   5.261  1.00 78.98           O  
ATOM   1921  N   GLY A 232      12.294  -3.069   1.576  1.00 78.76           N  
ATOM   1922  CA  GLY A 232      12.079  -4.503   1.749  1.00 78.76           C  
ATOM   1923  C   GLY A 232      10.638  -4.981   1.619  1.00 78.76           C  
ATOM   1924  O   GLY A 232      10.361  -6.179   1.578  1.00 78.76           O  
ATOM   1925  N   GLU A 233       9.718  -4.051   1.498  1.00 91.94           N  
ATOM   1926  CA  GLU A 233       8.320  -4.333   1.266  1.00 91.94           C  
ATOM   1927  C   GLU A 233       8.050  -4.247  -0.236  1.00 91.94           C  
ATOM   1928  CB  GLU A 233       7.483  -3.400   2.149  1.00 91.94           C  
ATOM   1929  O   GLU A 233       8.670  -3.471  -0.973  1.00 91.94           O  
ATOM   1930  CG  GLU A 233       7.734  -3.751   3.635  1.00 91.94           C  
ATOM   1931  CD  GLU A 233       7.183  -2.751   4.660  1.00 91.94           C  
ATOM   1932  OE1 GLU A 233       6.968  -3.198   5.814  1.00 91.94           O  
ATOM   1933  OE2 GLU A 233       7.073  -1.550   4.339  1.00 91.94           O  
ATOM   1934  N   LEU A 234       7.182  -5.131  -0.715  1.00 94.34           N  
ATOM   1935  CA  LEU A 234       6.546  -4.962  -2.003  1.00 94.34           C  
ATOM   1936  C   LEU A 234       5.430  -3.962  -1.823  1.00 94.34           C  
ATOM   1937  CB  LEU A 234       5.955  -6.270  -2.530  1.00 94.34           C  
ATOM   1938  O   LEU A 234       4.576  -4.131  -0.958  1.00 94.34           O  
ATOM   1939  CG  LEU A 234       6.990  -7.351  -2.815  1.00 94.34           C  
ATOM   1940  CD1 LEU A 234       6.253  -8.566  -3.365  1.00 94.34           C  
ATOM   1941  CD2 LEU A 234       8.059  -6.930  -3.828  1.00 94.34           C  
ATOM   1942  N   ASP A 235       5.454  -2.981  -2.701  1.00 95.84           N  
ATOM   1943  CA  ASP A 235       4.449  -1.950  -2.771  1.00 95.84           C  
ATOM   1944  C   ASP A 235       3.887  -1.977  -4.204  1.00 95.84           C  
ATOM   1945  CB  ASP A 235       5.129  -0.651  -2.305  1.00 95.84           C  
ATOM   1946  O   ASP A 235       4.580  -1.648  -5.184  1.00 95.84           O  
ATOM   1947  CG  ASP A 235       4.240   0.558  -2.504  1.00 95.84           C  
ATOM   1948  OD1 ASP A 235       3.072   0.327  -2.863  1.00 95.84           O  
ATOM   1949  OD2 ASP A 235       4.742   1.719  -2.549  1.00 95.84           O  
ATOM   1950  N   TRP A 236       2.681  -2.529  -4.364  1.00 97.46           N  
ATOM   1951  CA  TRP A 236       2.029  -2.695  -5.660  1.00 97.46           C  
ATOM   1952  C   TRP A 236       1.196  -1.478  -6.028  1.00 97.46           C  
ATOM   1953  CB  TRP A 236       1.140  -3.935  -5.687  1.00 97.46           C  
ATOM   1954  O   TRP A 236       0.360  -1.004  -5.273  1.00 97.46           O  
ATOM   1955  CG  TRP A 236       1.847  -5.242  -5.666  1.00 97.46           C  
ATOM   1956  CD1 TRP A 236       2.252  -5.885  -4.557  1.00 97.46           C  
ATOM   1957  CD2 TRP A 236       2.320  -6.040  -6.778  1.00 97.46           C  
ATOM   1958  CE2 TRP A 236       3.007  -7.176  -6.254  1.00 97.46           C  
ATOM   1959  CE3 TRP A 236       2.298  -5.871  -8.177  1.00 97.46           C  
ATOM   1960  NE1 TRP A 236       2.904  -7.048  -4.888  1.00 97.46           N  
ATOM   1961  CH2 TRP A 236       3.621  -7.899  -8.469  1.00 97.46           C  
ATOM   1962  CZ2 TRP A 236       3.647  -8.105  -7.081  1.00 97.46           C  
ATOM   1963  CZ3 TRP A 236       2.946  -6.791  -9.015  1.00 97.46           C  
ATOM   1964  N   LYS A 237       1.341  -1.037  -7.276  1.00 98.02           N  
ATOM   1965  CA  LYS A 237       0.614   0.096  -7.841  1.00 98.02           C  
ATOM   1966  C   LYS A 237      -0.268  -0.364  -8.991  1.00 98.02           C  
ATOM   1967  CB  LYS A 237       1.630   1.148  -8.291  1.00 98.02           C  
ATOM   1968  O   LYS A 237       0.223  -0.690 -10.077  1.00 98.02           O  
ATOM   1969  CG  LYS A 237       2.534   1.720  -7.187  1.00 98.02           C  
ATOM   1970  CD  LYS A 237       1.774   2.202  -5.947  1.00 98.02           C  
ATOM   1971  CE  LYS A 237       2.742   2.908  -5.005  1.00 98.02           C  
ATOM   1972  NZ  LYS A 237       2.422   2.659  -3.595  1.00 98.02           N  
ATOM   1973  N   ILE A 238      -1.578  -0.354  -8.772  1.00 98.72           N  
ATOM   1974  CA  ILE A 238      -2.567  -0.573  -9.827  1.00 98.72           C  
ATOM   1975  C   ILE A 238      -2.691   0.691 -10.685  1.00 98.72           C  
ATOM   1976  CB  ILE A 238      -3.916  -1.006  -9.219  1.00 98.72           C  
ATOM   1977  O   ILE A 238      -2.804   1.801 -10.174  1.00 98.72           O  
ATOM   1978  CG1 ILE A 238      -3.821  -2.301  -8.379  1.00 98.72           C  
ATOM   1979  CG2 ILE A 238      -4.980  -1.178 -10.313  1.00 98.72           C  
ATOM   1980  CD1 ILE A 238      -3.258  -3.524  -9.117  1.00 98.72           C  
ATOM   1981  N   ILE A 239      -2.706   0.528 -12.004  1.00 98.66           N  
ATOM   1982  CA  ILE A 239      -2.952   1.598 -12.973  1.00 98.66           C  
ATOM   1983  C   ILE A 239      -4.372   1.435 -13.505  1.00 98.66           C  
ATOM   1984  CB  ILE A 239      -1.901   1.587 -14.105  1.00 98.66           C  
ATOM   1985  O   ILE A 239      -4.738   0.386 -14.048  1.00 98.66           O  
ATOM   1986  CG1 ILE A 239      -0.471   1.711 -13.525  1.00 98.66           C  
ATOM   1987  CG2 ILE A 239      -2.182   2.737 -15.094  1.00 98.66           C  
ATOM   1988  CD1 ILE A 239       0.646   1.603 -14.570  1.00 98.66           C  
ATOM   1989  N   ALA A 240      -5.172   2.485 -13.373  1.00 98.76           N  
ATOM   1990  CA  ALA A 240      -6.573   2.488 -13.747  1.00 98.76           C  
ATOM   1991  C   ALA A 240      -6.986   3.808 -14.406  1.00 98.76           C  
ATOM   1992  CB  ALA A 240      -7.381   2.181 -12.484  1.00 98.76           C  
ATOM   1993  O   ALA A 240      -6.241   4.786 -14.416  1.00 98.76           O  
ATOM   1994  N   ILE A 241      -8.192   3.828 -14.967  1.00 98.52           N  
ATOM   1995  CA  ILE A 241      -8.835   5.030 -15.501  1.00 98.52           C  
ATOM   1996  C   ILE A 241     -10.261   5.141 -14.966  1.00 98.52           C  
ATOM   1997  CB  ILE A 241      -8.747   5.062 -17.041  1.00 98.52           C  
ATOM   1998  O   ILE A 241     -11.020   4.165 -14.980  1.00 98.52           O  
ATOM   1999  CG1 ILE A 241      -9.271   6.412 -17.570  1.00 98.52           C  
ATOM   2000  CG2 ILE A 241      -9.455   3.866 -17.712  1.00 98.52           C  
ATOM   2001  CD1 ILE A 241      -8.904   6.656 -19.034  1.00 98.52           C  
ATOM   2002  N   ASN A 242     -10.625   6.319 -14.467  1.00 96.78           N  
ATOM   2003  CA  ASN A 242     -11.957   6.580 -13.938  1.00 96.78           C  
ATOM   2004  C   ASN A 242     -13.039   6.544 -15.023  1.00 96.78           C  
ATOM   2005  CB  ASN A 242     -11.972   7.879 -13.121  1.00 96.78           C  
ATOM   2006  O   ASN A 242     -12.816   6.942 -16.166  1.00 96.78           O  
ATOM   2007  CG  ASN A 242     -11.914   9.124 -13.977  1.00 96.78           C  
ATOM   2008  ND2 ASN A 242     -10.745   9.617 -14.293  1.00 96.78           N  
ATOM   2009  OD1 ASN A 242     -12.936   9.666 -14.358  1.00 96.78           O  
ATOM   2010  N   LYS A 243     -14.224   6.067 -14.630  1.00 96.05           N  
ATOM   2011  CA  LYS A 243     -15.378   5.847 -15.513  1.00 96.05           C  
ATOM   2012  C   LYS A 243     -15.890   7.109 -16.212  1.00 96.05           C  
ATOM   2013  CB  LYS A 243     -16.469   5.147 -14.695  1.00 96.05           C  
ATOM   2014  O   LYS A 243     -16.477   7.010 -17.282  1.00 96.05           O  
ATOM   2015  CG  LYS A 243     -17.597   4.621 -15.586  1.00 96.05           C  
ATOM   2016  CD  LYS A 243     -18.623   3.859 -14.753  1.00 96.05           C  
ATOM   2017  CE  LYS A 243     -19.713   3.351 -15.692  1.00 96.05           C  
ATOM   2018  NZ  LYS A 243     -20.752   2.627 -14.934  1.00 96.05           N  
ATOM   2019  N   GLU A 244     -15.647   8.276 -15.625  1.00 94.34           N  
ATOM   2020  CA  GLU A 244     -16.102   9.568 -16.146  1.00 94.34           C  
ATOM   2021  C   GLU A 244     -15.085  10.222 -17.101  1.00 94.34           C  
ATOM   2022  CB  GLU A 244     -16.438  10.500 -14.969  1.00 94.34           C  
ATOM   2023  O   GLU A 244     -15.350  11.295 -17.649  1.00 94.34           O  
ATOM   2024  CG  GLU A 244     -17.493   9.942 -13.995  1.00 94.34           C  
ATOM   2025  CD  GLU A 244     -18.845   9.633 -14.658  1.00 94.34           C  
ATOM   2026  OE1 GLU A 244     -19.429   8.576 -14.318  1.00 94.34           O  
ATOM   2027  OE2 GLU A 244     -19.313  10.476 -15.457  1.00 94.34           O  
ATOM   2028  N   ASP A 245     -13.911   9.616 -17.320  1.00 97.35           N  
ATOM   2029  CA  ASP A 245     -12.928  10.163 -18.252  1.00 97.35           C  
ATOM   2030  C   ASP A 245     -13.412  10.040 -19.704  1.00 97.35           C  
ATOM   2031  CB  ASP A 245     -11.542   9.532 -18.059  1.00 97.35           C  
ATOM   2032  O   ASP A 245     -13.925   9.009 -20.140  1.00 97.35           O  
ATOM   2033  CG  ASP A 245     -10.481  10.339 -18.815  1.00 97.35           C  
ATOM   2034  OD1 ASP A 245     -10.216  10.039 -20.001  1.00 97.35           O  
ATOM   2035  OD2 ASP A 245      -9.953  11.335 -18.258  1.00 97.35           O  
ATOM   2036  N   LYS A 246     -13.183  11.088 -20.502  1.00 97.16           N  
ATOM   2037  CA  LYS A 246     -13.568  11.132 -21.923  1.00 97.16           C  
ATOM   2038  C   LYS A 246     -12.974  10.001 -22.775  1.00 97.16           C  
ATOM   2039  CB  LYS A 246     -13.197  12.497 -22.521  1.00 97.16           C  
ATOM   2040  O   LYS A 246     -13.541   9.689 -23.816  1.00 97.16           O  
ATOM   2041  CG  LYS A 246     -11.700  12.806 -22.361  1.00 97.16           C  
ATOM   2042  CD  LYS A 246     -11.251  13.953 -23.260  1.00 97.16           C  
ATOM   2043  CE  LYS A 246      -9.776  14.222 -22.953  1.00 97.16           C  
ATOM   2044  NZ  LYS A 246      -9.043  14.661 -24.156  1.00 97.16           N  
ATOM   2045  N   HIS A 247     -11.840   9.427 -22.366  1.00 97.26           N  
ATOM   2046  CA  HIS A 247     -11.168   8.319 -23.050  1.00 97.26           C  
ATOM   2047  C   HIS A 247     -11.359   6.985 -22.316  1.00 97.26           C  
ATOM   2048  CB  HIS A 247      -9.689   8.673 -23.281  1.00 97.26           C  
ATOM   2049  O   HIS A 247     -10.634   6.027 -22.584  1.00 97.26           O  
ATOM   2050  CG  HIS A 247      -9.519   9.853 -24.200  1.00 97.26           C  
ATOM   2051  CD2 HIS A 247      -8.799  10.992 -23.964  1.00 97.26           C  
ATOM   2052  ND1 HIS A 247     -10.099   9.982 -25.438  1.00 97.26           N  
ATOM   2053  CE1 HIS A 247      -9.753  11.183 -25.928  1.00 97.26           C  
ATOM   2054  NE2 HIS A 247      -8.971  11.859 -25.060  1.00 97.26           N  
ATOM   2055  N   TYR A 248     -12.337   6.899 -21.405  1.00 97.74           N  
ATOM   2056  CA  TYR A 248     -12.629   5.676 -20.666  1.00 97.74           C  
ATOM   2057  C   TYR A 248     -12.860   4.489 -21.605  1.00 97.74           C  
ATOM   2058  CB  TYR A 248     -13.837   5.886 -19.750  1.00 97.74           C  
ATOM   2059  O   TYR A 248     -12.196   3.475 -21.449  1.00 97.74           O  
ATOM   2060  CG  TYR A 248     -14.243   4.622 -19.024  1.00 97.74           C  
ATOM   2061  CD1 TYR A 248     -15.328   3.853 -19.485  1.00 97.74           C  
ATOM   2062  CD2 TYR A 248     -13.519   4.210 -17.893  1.00 97.74           C  
ATOM   2063  CE1 TYR A 248     -15.708   2.687 -18.799  1.00 97.74           C  
ATOM   2064  CE2 TYR A 248     -13.928   3.076 -17.170  1.00 97.74           C  
ATOM   2065  OH  TYR A 248     -15.430   1.221 -16.926  1.00 97.74           O  
ATOM   2066  CZ  TYR A 248     -15.026   2.312 -17.625  1.00 97.74           C  
ATOM   2067  N   GLU A 249     -13.729   4.606 -22.612  1.00 97.66           N  
ATOM   2068  CA  GLU A 249     -14.019   3.506 -23.554  1.00 97.66           C  
ATOM   2069  C   GLU A 249     -12.824   3.150 -24.456  1.00 97.66           C  
ATOM   2070  CB  GLU A 249     -15.233   3.883 -24.420  1.00 97.66           C  
ATOM   2071  O   GLU A 249     -12.632   1.992 -24.830  1.00 97.66           O  
ATOM   2072  CG  GLU A 249     -16.541   4.013 -23.620  1.00 97.66           C  
ATOM   2073  CD  GLU A 249     -16.934   2.725 -22.875  1.00 97.66           C  
ATOM   2074  OE1 GLU A 249     -17.593   2.845 -21.819  1.00 97.66           O  
ATOM   2075  OE2 GLU A 249     -16.561   1.626 -23.346  1.00 97.66           O  
ATOM   2076  N   ASP A 250     -11.988   4.139 -24.762  1.00 97.90           N  
ATOM   2077  CA  ASP A 250     -10.841   4.019 -25.658  1.00 97.90           C  
ATOM   2078  C   ASP A 250      -9.650   3.270 -25.030  1.00 97.90           C  
ATOM   2079  CB  ASP A 250     -10.384   5.435 -26.009  1.00 97.90           C  
ATOM   2080  O   ASP A 250      -8.972   2.493 -25.704  1.00 97.90           O  
ATOM   2081  CG  ASP A 250     -11.228   6.176 -27.046  1.00 97.90           C  
ATOM   2082  OD1 ASP A 250     -11.353   5.647 -28.176  1.00 97.90           O  
ATOM   2083  OD2 ASP A 250     -11.573   7.350 -26.774  1.00 97.90           O  
ATOM   2084  N   ILE A 251      -9.374   3.511 -23.745  1.00 97.99           N  
ATOM   2085  CA  ILE A 251      -8.175   3.013 -23.060  1.00 97.99           C  
ATOM   2086  C   ILE A 251      -8.517   1.714 -22.326  1.00 97.99           C  
ATOM   2087  CB  ILE A 251      -7.597   4.106 -22.130  1.00 97.99           C  
ATOM   2088  O   ILE A 251      -9.240   1.733 -21.330  1.00 97.99           O  
ATOM   2089  CG1 ILE A 251      -7.196   5.368 -22.932  1.00 97.99           C  
ATOM   2090  CG2 ILE A 251      -6.365   3.580 -21.369  1.00 97.99           C  
ATOM   2091  CD1 ILE A 251      -6.888   6.584 -22.052  1.00 97.99           C  
ATOM   2092  N   ASN A 252      -8.010   0.573 -22.803  1.00 97.36           N  
ATOM   2093  CA  ASN A 252      -8.347  -0.757 -22.272  1.00 97.36           C  
ATOM   2094  C   ASN A 252      -7.135  -1.558 -21.773  1.00 97.36           C  
ATOM   2095  CB  ASN A 252      -9.127  -1.518 -23.355  1.00 97.36           C  
ATOM   2096  O   ASN A 252      -7.305  -2.596 -21.133  1.00 97.36           O  
ATOM   2097  CG  ASN A 252     -10.491  -0.896 -23.568  1.00 97.36           C  
ATOM   2098  ND2 ASN A 252     -10.690  -0.163 -24.636  1.00 97.36           N  
ATOM   2099  OD1 ASN A 252     -11.363  -1.024 -22.719  1.00 97.36           O  
ATOM   2100  N   SER A 253      -5.929  -1.075 -22.054  1.00 97.28           N  
ATOM   2101  CA  SER A 253      -4.655  -1.688 -21.692  1.00 97.28           C  
ATOM   2102  C   SER A 253      -3.591  -0.618 -21.438  1.00 97.28           C  
ATOM   2103  CB  SER A 253      -4.207  -2.597 -22.844  1.00 97.28           C  
ATOM   2104  O   SER A 253      -3.756   0.539 -21.831  1.00 97.28           O  
ATOM   2105  OG  SER A 253      -3.854  -1.827 -23.983  1.00 97.28           O  
ATOM   2106  N   LEU A 254      -2.454  -1.011 -20.856  1.00 96.06           N  
ATOM   2107  CA  LEU A 254      -1.291  -0.124 -20.720  1.00 96.06           C  
ATOM   2108  C   LEU A 254      -0.806   0.442 -22.065  1.00 96.06           C  
ATOM   2109  CB  LEU A 254      -0.134  -0.874 -20.034  1.00 96.06           C  
ATOM   2110  O   LEU A 254      -0.346   1.579 -22.117  1.00 96.06           O  
ATOM   2111  CG  LEU A 254      -0.391  -1.304 -18.580  1.00 96.06           C  
ATOM   2112  CD1 LEU A 254       0.859  -1.992 -18.034  1.00 96.06           C  
ATOM   2113  CD2 LEU A 254      -0.730  -0.115 -17.678  1.00 96.06           C  
ATOM   2114  N   SER A 255      -0.932  -0.321 -23.157  1.00 94.45           N  
ATOM   2115  CA  SER A 255      -0.494   0.122 -24.487  1.00 94.45           C  
ATOM   2116  C   SER A 255      -1.362   1.240 -25.071  1.00 94.45           C  
ATOM   2117  CB  SER A 255      -0.405  -1.071 -25.443  1.00 94.45           C  
ATOM   2118  O   SER A 255      -0.856   2.089 -25.804  1.00 94.45           O  
ATOM   2119  OG  SER A 255      -1.654  -1.653 -25.771  1.00 94.45           O  
ATOM   2120  N   ASP A 256      -2.643   1.294 -24.694  1.00 97.01           N  
ATOM   2121  CA  ASP A 256      -3.553   2.345 -25.154  1.00 97.01           C  
ATOM   2122  C   ASP A 256      -3.234   3.693 -24.497  1.00 97.01           C  
ATOM   2123  CB  ASP A 256      -5.010   1.959 -24.875  1.00 97.01           C  
ATOM   2124  O   ASP A 256      -3.486   4.738 -25.094  1.00 97.01           O  
ATOM   2125  CG  ASP A 256      -5.423   0.650 -25.542  1.00 97.01           C  
ATOM   2126  OD1 ASP A 256      -5.185   0.503 -26.758  1.00 97.01           O  
ATOM   2127  OD2 ASP A 256      -5.951  -0.215 -24.797  1.00 97.01           O  
ATOM   2128  N   ILE A 257      -2.634   3.691 -23.298  1.00 96.10           N  
ATOM   2129  CA  ILE A 257      -2.285   4.913 -22.558  1.00 96.10           C  
ATOM   2130  C   ILE A 257      -1.430   5.838 -23.423  1.00 96.10           C  
ATOM   2131  CB  ILE A 257      -1.556   4.583 -21.234  1.00 96.10           C  
ATOM   2132  O   ILE A 257      -1.738   7.020 -23.532  1.00 96.10           O  
ATOM   2133  CG1 ILE A 257      -2.449   3.697 -20.335  1.00 96.10           C  
ATOM   2134  CG2 ILE A 257      -1.138   5.879 -20.511  1.00 96.10           C  
ATOM   2135  CD1 ILE A 257      -1.797   3.269 -19.013  1.00 96.10           C  
ATOM   2136  N   GLU A 258      -0.405   5.307 -24.092  1.00 93.20           N  
ATOM   2137  CA  GLU A 258       0.537   6.116 -24.874  1.00 93.20           C  
ATOM   2138  C   GLU A 258      -0.136   6.833 -26.058  1.00 93.20           C  
ATOM   2139  CB  GLU A 258       1.689   5.210 -25.345  1.00 93.20           C  
ATOM   2140  O   GLU A 258       0.291   7.912 -26.463  1.00 93.20           O  
ATOM   2141  CG  GLU A 258       2.913   5.974 -25.884  1.00 93.20           C  
ATOM   2142  CD  GLU A 258       3.553   6.922 -24.851  1.00 93.20           C  
ATOM   2143  OE1 GLU A 258       4.216   7.901 -25.259  1.00 93.20           O  
ATOM   2144  OE2 GLU A 258       3.375   6.717 -23.629  1.00 93.20           O  
ATOM   2145  N   LYS A 259      -1.233   6.277 -26.588  1.00 95.50           N  
ATOM   2146  CA  LYS A 259      -1.984   6.859 -27.710  1.00 95.50           C  
ATOM   2147  C   LYS A 259      -2.787   8.101 -27.308  1.00 95.50           C  
ATOM   2148  CB  LYS A 259      -2.880   5.761 -28.300  1.00 95.50           C  
ATOM   2149  O   LYS A 259      -2.931   9.013 -28.120  1.00 95.50           O  
ATOM   2150  CG  LYS A 259      -3.705   6.224 -29.509  1.00 95.50           C  
ATOM   2151  CD  LYS A 259      -4.589   5.073 -29.995  1.00 95.50           C  
ATOM   2152  CE  LYS A 259      -5.590   5.568 -31.042  1.00 95.50           C  
ATOM   2153  NZ  LYS A 259      -6.782   4.685 -31.079  1.00 95.50           N  
ATOM   2154  N   TYR A 260      -3.333   8.127 -26.092  1.00 96.22           N  
ATOM   2155  CA  TYR A 260      -4.248   9.185 -25.632  1.00 96.22           C  
ATOM   2156  C   TYR A 260      -3.602  10.127 -24.606  1.00 96.22           C  
ATOM   2157  CB  TYR A 260      -5.519   8.533 -25.073  1.00 96.22           C  
ATOM   2158  O   TYR A 260      -3.899  11.322 -24.588  1.00 96.22           O  
ATOM   2159  CG  TYR A 260      -6.348   7.784 -26.106  1.00 96.22           C  
ATOM   2160  CD1 TYR A 260      -7.357   8.442 -26.833  1.00 96.22           C  
ATOM   2161  CD2 TYR A 260      -6.125   6.414 -26.326  1.00 96.22           C  
ATOM   2162  CE1 TYR A 260      -8.130   7.735 -27.780  1.00 96.22           C  
ATOM   2163  CE2 TYR A 260      -6.861   5.711 -27.296  1.00 96.22           C  
ATOM   2164  OH  TYR A 260      -8.601   5.665 -28.938  1.00 96.22           O  
ATOM   2165  CZ  TYR A 260      -7.860   6.373 -28.037  1.00 96.22           C  
ATOM   2166  N   TYR A 261      -2.691   9.601 -23.788  1.00 95.15           N  
ATOM   2167  CA  TYR A 261      -1.946  10.298 -22.744  1.00 95.15           C  
ATOM   2168  C   TYR A 261      -0.442   9.964 -22.858  1.00 95.15           C  
ATOM   2169  CB  TYR A 261      -2.549   9.941 -21.371  1.00 95.15           C  
ATOM   2170  O   TYR A 261       0.100   9.256 -22.002  1.00 95.15           O  
ATOM   2171  CG  TYR A 261      -4.009  10.311 -21.169  1.00 95.15           C  
ATOM   2172  CD1 TYR A 261      -4.451  11.603 -21.506  1.00 95.15           C  
ATOM   2173  CD2 TYR A 261      -4.915   9.388 -20.605  1.00 95.15           C  
ATOM   2174  CE1 TYR A 261      -5.794  11.965 -21.308  1.00 95.15           C  
ATOM   2175  CE2 TYR A 261      -6.266   9.750 -20.399  1.00 95.15           C  
ATOM   2176  OH  TYR A 261      -7.993  11.454 -20.605  1.00 95.15           O  
ATOM   2177  CZ  TYR A 261      -6.705  11.044 -20.756  1.00 95.15           C  
ATOM   2178  N   PRO A 262       0.248  10.460 -23.904  1.00 93.94           N  
ATOM   2179  CA  PRO A 262       1.640  10.107 -24.194  1.00 93.94           C  
ATOM   2180  C   PRO A 262       2.579  10.408 -23.021  1.00 93.94           C  
ATOM   2181  CB  PRO A 262       2.021  10.899 -25.449  1.00 93.94           C  
ATOM   2182  O   PRO A 262       2.384  11.379 -22.285  1.00 93.94           O  
ATOM   2183  CG  PRO A 262       1.055  12.082 -25.431  1.00 93.94           C  
ATOM   2184  CD  PRO A 262      -0.214  11.468 -24.848  1.00 93.94           C  
ATOM   2185  N   HIS A 263       3.598   9.564 -22.851  1.00 93.19           N  
ATOM   2186  CA  HIS A 263       4.596   9.590 -21.773  1.00 93.19           C  
ATOM   2187  C   HIS A 263       4.068   9.351 -20.353  1.00 93.19           C  
ATOM   2188  CB  HIS A 263       5.441  10.872 -21.845  1.00 93.19           C  
ATOM   2189  O   HIS A 263       4.861   9.322 -19.406  1.00 93.19           O  
ATOM   2190  CG  HIS A 263       5.987  11.146 -23.217  1.00 93.19           C  
ATOM   2191  CD2 HIS A 263       5.877  12.309 -23.928  1.00 93.19           C  
ATOM   2192  ND1 HIS A 263       6.638  10.238 -24.017  1.00 93.19           N  
ATOM   2193  CE1 HIS A 263       6.924  10.846 -25.178  1.00 93.19           C  
ATOM   2194  NE2 HIS A 263       6.494  12.118 -25.168  1.00 93.19           N  
ATOM   2195  N   THR A 264       2.761   9.143 -20.173  1.00 94.74           N  
ATOM   2196  CA  THR A 264       2.154   8.963 -18.847  1.00 94.74           C  
ATOM   2197  C   THR A 264       2.770   7.792 -18.098  1.00 94.74           C  
ATOM   2198  CB  THR A 264       0.641   8.774 -18.963  1.00 94.74           C  
ATOM   2199  O   THR A 264       3.186   7.962 -16.957  1.00 94.74           O  
ATOM   2200  CG2 THR A 264      -0.039   8.368 -17.660  1.00 94.74           C  
ATOM   2201  OG1 THR A 264       0.099   9.998 -19.369  1.00 94.74           O  
ATOM   2202  N   LEU A 265       2.896   6.629 -18.744  1.00 93.93           N  
ATOM   2203  CA  LEU A 265       3.450   5.442 -18.097  1.00 93.93           C  
ATOM   2204  C   LEU A 265       4.921   5.647 -17.702  1.00 93.93           C  
ATOM   2205  CB  LEU A 265       3.251   4.236 -19.029  1.00 93.93           C  
ATOM   2206  O   LEU A 265       5.294   5.360 -16.570  1.00 93.93           O  
ATOM   2207  CG  LEU A 265       3.725   2.895 -18.438  1.00 93.93           C  
ATOM   2208  CD1 LEU A 265       2.968   2.516 -17.164  1.00 93.93           C  
ATOM   2209  CD2 LEU A 265       3.500   1.798 -19.476  1.00 93.93           C  
ATOM   2210  N   SER A 266       5.746   6.208 -18.593  1.00 93.55           N  
ATOM   2211  CA  SER A 266       7.156   6.493 -18.288  1.00 93.55           C  
ATOM   2212  C   SER A 266       7.328   7.503 -17.153  1.00 93.55           C  
ATOM   2213  CB  SER A 266       7.903   6.987 -19.532  1.00 93.55           C  
ATOM   2214  O   SER A 266       8.170   7.304 -16.281  1.00 93.55           O  
ATOM   2215  OG  SER A 266       7.197   7.993 -20.240  1.00 93.55           O  
ATOM   2216  N   LEU A 267       6.514   8.566 -17.131  1.00 94.33           N  
ATOM   2217  CA  LEU A 267       6.548   9.567 -16.065  1.00 94.33           C  
ATOM   2218  C   LEU A 267       6.086   8.973 -14.735  1.00 94.33           C  
ATOM   2219  CB  LEU A 267       5.657  10.762 -16.451  1.00 94.33           C  
ATOM   2220  O   LEU A 267       6.631   9.329 -13.694  1.00 94.33           O  
ATOM   2221  CG  LEU A 267       6.245  11.670 -17.543  1.00 94.33           C  
ATOM   2222  CD1 LEU A 267       5.179  12.666 -18.001  1.00 94.33           C  
ATOM   2223  CD2 LEU A 267       7.452  12.463 -17.034  1.00 94.33           C  
ATOM   2224  N   LEU A 268       5.094   8.082 -14.766  1.00 95.01           N  
ATOM   2225  CA  LEU A 268       4.568   7.412 -13.582  1.00 95.01           C  
ATOM   2226  C   LEU A 268       5.648   6.545 -12.938  1.00 95.01           C  
ATOM   2227  CB  LEU A 268       3.282   6.672 -13.993  1.00 95.01           C  
ATOM   2228  O   LEU A 268       5.921   6.692 -11.747  1.00 95.01           O  
ATOM   2229  CG  LEU A 268       2.468   6.106 -12.825  1.00 95.01           C  
ATOM   2230  CD1 LEU A 268       1.012   5.898 -13.249  1.00 95.01           C  
ATOM   2231  CD2 LEU A 268       2.982   4.748 -12.376  1.00 95.01           C  
ATOM   2232  N   LEU A 269       6.316   5.712 -13.736  1.00 94.69           N  
ATOM   2233  CA  LEU A 269       7.424   4.883 -13.265  1.00 94.69           C  
ATOM   2234  C   LEU A 269       8.579   5.744 -12.728  1.00 94.69           C  
ATOM   2235  CB  LEU A 269       7.885   3.964 -14.407  1.00 94.69           C  
ATOM   2236  O   LEU A 269       9.062   5.494 -11.628  1.00 94.69           O  
ATOM   2237  CG  LEU A 269       6.835   2.942 -14.888  1.00 94.69           C  
ATOM   2238  CD1 LEU A 269       7.380   2.216 -16.119  1.00 94.69           C  
ATOM   2239  CD2 LEU A 269       6.474   1.908 -13.826  1.00 94.69           C  
ATOM   2240  N   GLU A 270       8.979   6.804 -13.438  1.00 93.89           N  
ATOM   2241  CA  GLU A 270      10.037   7.712 -12.969  1.00 93.89           C  
ATOM   2242  C   GLU A 270       9.678   8.402 -11.646  1.00 93.89           C  
ATOM   2243  CB  GLU A 270      10.326   8.772 -14.047  1.00 93.89           C  
ATOM   2244  O   GLU A 270      10.524   8.556 -10.758  1.00 93.89           O  
ATOM   2245  CG  GLU A 270      11.465   9.736 -13.660  1.00 93.89           C  
ATOM   2246  CD  GLU A 270      12.767   8.997 -13.325  1.00 93.89           C  
ATOM   2247  OE1 GLU A 270      13.520   9.408 -12.421  1.00 93.89           O  
ATOM   2248  OE2 GLU A 270      13.042   7.970 -13.973  1.00 93.89           O  
ATOM   2249  N   TRP A 271       8.414   8.800 -11.485  1.00 94.81           N  
ATOM   2250  CA  TRP A 271       7.942   9.420 -10.255  1.00 94.81           C  
ATOM   2251  C   TRP A 271       8.074   8.451  -9.076  1.00 94.81           C  
ATOM   2252  CB  TRP A 271       6.510   9.930 -10.445  1.00 94.81           C  
ATOM   2253  O   TRP A 271       8.706   8.794  -8.078  1.00 94.81           O  
ATOM   2254  CG  TRP A 271       6.034  10.824  -9.346  1.00 94.81           C  
ATOM   2255  CD1 TRP A 271       6.005  12.174  -9.397  1.00 94.81           C  
ATOM   2256  CD2 TRP A 271       5.516  10.460  -8.030  1.00 94.81           C  
ATOM   2257  CE2 TRP A 271       5.225  11.662  -7.317  1.00 94.81           C  
ATOM   2258  CE3 TRP A 271       5.243   9.242  -7.370  1.00 94.81           C  
ATOM   2259  NE1 TRP A 271       5.514  12.670  -8.209  1.00 94.81           N  
ATOM   2260  CH2 TRP A 271       4.473  10.431  -5.378  1.00 94.81           C  
ATOM   2261  CZ2 TRP A 271       4.712  11.662  -6.012  1.00 94.81           C  
ATOM   2262  CZ3 TRP A 271       4.736   9.229  -6.057  1.00 94.81           C  
ATOM   2263  N   PHE A 272       7.582   7.212  -9.199  1.00 94.37           N  
ATOM   2264  CA  PHE A 272       7.702   6.212  -8.126  1.00 94.37           C  
ATOM   2265  C   PHE A 272       9.137   5.748  -7.873  1.00 94.37           C  
ATOM   2266  CB  PHE A 272       6.794   5.013  -8.398  1.00 94.37           C  
ATOM   2267  O   PHE A 272       9.483   5.416  -6.735  1.00 94.37           O  
ATOM   2268  CG  PHE A 272       5.366   5.310  -8.015  1.00 94.37           C  
ATOM   2269  CD1 PHE A 272       5.008   5.397  -6.657  1.00 94.37           C  
ATOM   2270  CD2 PHE A 272       4.410   5.561  -9.007  1.00 94.37           C  
ATOM   2271  CE1 PHE A 272       3.697   5.748  -6.300  1.00 94.37           C  
ATOM   2272  CE2 PHE A 272       3.090   5.864  -8.653  1.00 94.37           C  
ATOM   2273  CZ  PHE A 272       2.733   5.961  -7.297  1.00 94.37           C  
ATOM   2274  N   ARG A 273       9.994   5.793  -8.894  1.00 91.92           N  
ATOM   2275  CA  ARG A 273      11.428   5.534  -8.755  1.00 91.92           C  
ATOM   2276  C   ARG A 273      12.122   6.602  -7.903  1.00 91.92           C  
ATOM   2277  CB  ARG A 273      12.032   5.423 -10.165  1.00 91.92           C  
ATOM   2278  O   ARG A 273      12.984   6.273  -7.093  1.00 91.92           O  
ATOM   2279  CG  ARG A 273      13.445   4.840 -10.128  1.00 91.92           C  
ATOM   2280  CD  ARG A 273      13.999   4.540 -11.520  1.00 91.92           C  
ATOM   2281  NE  ARG A 273      14.355   5.754 -12.283  1.00 91.92           N  
ATOM   2282  NH1 ARG A 273      15.770   4.715 -13.768  1.00 91.92           N  
ATOM   2283  NH2 ARG A 273      15.456   6.910 -13.897  1.00 91.92           N  
ATOM   2284  CZ  ARG A 273      15.194   5.790 -13.302  1.00 91.92           C  
ATOM   2285  N   SER A 274      11.741   7.874  -8.051  1.00 91.61           N  
ATOM   2286  CA  SER A 274      12.492   9.013  -7.498  1.00 91.61           C  
ATOM   2287  C   SER A 274      11.829   9.753  -6.325  1.00 91.61           C  
ATOM   2288  CB  SER A 274      12.840   9.989  -8.628  1.00 91.61           C  
ATOM   2289  O   SER A 274      12.519  10.499  -5.627  1.00 91.61           O  
ATOM   2290  OG  SER A 274      11.663  10.551  -9.170  1.00 91.61           O  
ATOM   2291  N   TYR A 275      10.533   9.558  -6.035  1.00 90.51           N  
ATOM   2292  CA  TYR A 275       9.792  10.414  -5.084  1.00 90.51           C  
ATOM   2293  C   TYR A 275      10.350  10.431  -3.649  1.00 90.51           C  
ATOM   2294  CB  TYR A 275       8.299  10.049  -5.046  1.00 90.51           C  
ATOM   2295  O   TYR A 275      10.210  11.431  -2.938  1.00 90.51           O  
ATOM   2296  CG  TYR A 275       7.934   8.854  -4.179  1.00 90.51           C  
ATOM   2297  CD1 TYR A 275       8.204   7.546  -4.616  1.00 90.51           C  
ATOM   2298  CD2 TYR A 275       7.293   9.056  -2.941  1.00 90.51           C  
ATOM   2299  CE1 TYR A 275       7.801   6.436  -3.847  1.00 90.51           C  
ATOM   2300  CE2 TYR A 275       6.916   7.951  -2.153  1.00 90.51           C  
ATOM   2301  OH  TYR A 275       6.773   5.591  -1.837  1.00 90.51           O  
ATOM   2302  CZ  TYR A 275       7.162   6.638  -2.609  1.00 90.51           C  
ATOM   2303  N   LYS A 276      11.005   9.346  -3.216  1.00 87.90           N  
ATOM   2304  CA  LYS A 276      11.656   9.229  -1.897  1.00 87.90           C  
ATOM   2305  C   LYS A 276      13.114   9.679  -1.883  1.00 87.90           C  
ATOM   2306  CB  LYS A 276      11.520   7.787  -1.383  1.00 87.90           C  
ATOM   2307  O   LYS A 276      13.648   9.931  -0.804  1.00 87.90           O  
ATOM   2308  CG  LYS A 276      10.144   7.588  -0.744  1.00 87.90           C  
ATOM   2309  CD  LYS A 276       9.887   6.127  -0.366  1.00 87.90           C  
ATOM   2310  CE  LYS A 276       8.631   6.031   0.504  1.00 87.90           C  
ATOM   2311  NZ  LYS A 276       8.207   4.633   0.653  1.00 87.90           N  
ATOM   2312  N   MET A 277      13.733   9.866  -3.049  1.00 87.30           N  
ATOM   2313  CA  MET A 277      15.164  10.151  -3.191  1.00 87.30           C  
ATOM   2314  C   MET A 277      15.601  11.402  -2.422  1.00 87.30           C  
ATOM   2315  CB  MET A 277      15.479  10.311  -4.684  1.00 87.30           C  
ATOM   2316  O   MET A 277      16.704  11.449  -1.879  1.00 87.30           O  
ATOM   2317  CG  MET A 277      16.972  10.514  -4.957  1.00 87.30           C  
ATOM   2318  SD  MET A 277      17.397  10.756  -6.701  1.00 87.30           S  
ATOM   2319  CE  MET A 277      16.542  12.309  -7.084  1.00 87.30           C  
ATOM   2320  N   ALA A 278      14.740  12.417  -2.320  1.00 84.84           N  
ATOM   2321  CA  ALA A 278      15.040  13.618  -1.546  1.00 84.84           C  
ATOM   2322  C   ALA A 278      15.335  13.307  -0.062  1.00 84.84           C  
ATOM   2323  CB  ALA A 278      13.870  14.582  -1.718  1.00 84.84           C  
ATOM   2324  O   ALA A 278      16.253  13.911   0.509  1.00 84.84           O  
ATOM   2325  N   ASP A 279      14.634  12.321   0.512  1.00 82.55           N  
ATOM   2326  CA  ASP A 279      14.774  11.877   1.901  1.00 82.55           C  
ATOM   2327  C   ASP A 279      15.797  10.746   2.071  1.00 82.55           C  
ATOM   2328  CB  ASP A 279      13.415  11.387   2.428  1.00 82.55           C  
ATOM   2329  O   ASP A 279      16.623  10.808   2.979  1.00 82.55           O  
ATOM   2330  CG  ASP A 279      12.381  12.482   2.677  1.00 82.55           C  
ATOM   2331  OD1 ASP A 279      12.754  13.655   2.876  1.00 82.55           O  
ATOM   2332  OD2 ASP A 279      11.195  12.108   2.827  1.00 82.55           O  
ATOM   2333  N   THR A 280      15.732   9.710   1.229  1.00 83.21           N  
ATOM   2334  CA  THR A 280      16.517   8.469   1.383  1.00 83.21           C  
ATOM   2335  C   THR A 280      17.867   8.518   0.675  1.00 83.21           C  
ATOM   2336  CB  THR A 280      15.738   7.255   0.850  1.00 83.21           C  
ATOM   2337  O   THR A 280      18.729   7.688   0.950  1.00 83.21           O  
ATOM   2338  CG2 THR A 280      14.402   7.059   1.567  1.00 83.21           C  
ATOM   2339  OG1 THR A 280      15.487   7.454  -0.523  1.00 83.21           O  
ATOM   2340  N   LYS A 281      18.057   9.474  -0.247  1.00 84.68           N  
ATOM   2341  CA  LYS A 281      19.188   9.535  -1.193  1.00 84.68           C  
ATOM   2342  C   LYS A 281      19.332   8.288  -2.073  1.00 84.68           C  
ATOM   2343  CB  LYS A 281      20.505   9.903  -0.475  1.00 84.68           C  
ATOM   2344  O   LYS A 281      20.382   8.095  -2.672  1.00 84.68           O  
ATOM   2345  CG  LYS A 281      20.442  11.168   0.393  1.00 84.68           C  
ATOM   2346  CD  LYS A 281      19.913  12.370  -0.395  1.00 84.68           C  
ATOM   2347  CE  LYS A 281      19.965  13.639   0.450  1.00 84.68           C  
ATOM   2348  NZ  LYS A 281      19.026  14.647  -0.093  1.00 84.68           N  
ATOM   2349  N   LYS A 282      18.282   7.471  -2.173  1.00 86.10           N  
ATOM   2350  CA  LYS A 282      18.235   6.249  -2.979  1.00 86.10           C  
ATOM   2351  C   LYS A 282      17.019   6.278  -3.899  1.00 86.10           C  
ATOM   2352  CB  LYS A 282      18.209   5.014  -2.065  1.00 86.10           C  
ATOM   2353  O   LYS A 282      15.984   6.837  -3.533  1.00 86.10           O  
ATOM   2354  CG  LYS A 282      19.513   4.837  -1.267  1.00 86.10           C  
ATOM   2355  CD  LYS A 282      19.432   3.568  -0.412  1.00 86.10           C  
ATOM   2356  CE  LYS A 282      20.741   3.317   0.344  1.00 86.10           C  
ATOM   2357  NZ  LYS A 282      20.673   2.037   1.096  1.00 86.10           N  
ATOM   2358  N   LEU A 283      17.163   5.683  -5.078  1.00 87.29           N  
ATOM   2359  CA  LEU A 283      16.035   5.384  -5.954  1.00 87.29           C  
ATOM   2360  C   LEU A 283      15.346   4.109  -5.463  1.00 87.29           C  
ATOM   2361  CB  LEU A 283      16.518   5.235  -7.409  1.00 87.29           C  
ATOM   2362  O   LEU A 283      16.014   3.180  -5.009  1.00 87.29           O  
ATOM   2363  CG  LEU A 283      17.080   6.522  -8.040  1.00 87.29           C  
ATOM   2364  CD1 LEU A 283      17.621   6.221  -9.437  1.00 87.29           C  
ATOM   2365  CD2 LEU A 283      16.030   7.631  -8.163  1.00 87.29           C  
ATOM   2366  N   ASN A 284      14.021   4.064  -5.567  1.00 88.56           N  
ATOM   2367  CA  ASN A 284      13.286   2.818  -5.384  1.00 88.56           C  
ATOM   2368  C   ASN A 284      13.530   1.910  -6.590  1.00 88.56           C  
ATOM   2369  CB  ASN A 284      11.791   3.099  -5.209  1.00 88.56           C  
ATOM   2370  O   ASN A 284      13.667   2.388  -7.716  1.00 88.56           O  
ATOM   2371  CG  ASN A 284      11.481   3.916  -3.975  1.00 88.56           C  
ATOM   2372  ND2 ASN A 284      10.490   4.767  -4.064  1.00 88.56           N  
ATOM   2373  OD1 ASN A 284      12.120   3.848  -2.940  1.00 88.56           O  
ATOM   2374  N   LEU A 285      13.541   0.599  -6.369  1.00 89.04           N  
ATOM   2375  CA  LEU A 285      13.707  -0.371  -7.449  1.00 89.04           C  
ATOM   2376  C   LEU A 285      12.331  -0.779  -7.958  1.00 89.04           C  
ATOM   2377  CB  LEU A 285      14.509  -1.582  -6.953  1.00 89.04           C  
ATOM   2378  O   LEU A 285      11.499  -1.219  -7.169  1.00 89.04           O  
ATOM   2379  CG  LEU A 285      15.897  -1.218  -6.400  1.00 89.04           C  
ATOM   2380  CD1 LEU A 285      16.503  -2.440  -5.724  1.00 89.04           C  
ATOM   2381  CD2 LEU A 285      16.872  -0.738  -7.474  1.00 89.04           C  
ATOM   2382  N   ILE A 286      12.093  -0.664  -9.261  1.00 90.88           N  
ATOM   2383  CA  ILE A 286      10.841  -1.103  -9.885  1.00 90.88           C  
ATOM   2384  C   ILE A 286      11.072  -2.459 -10.545  1.00 90.88           C  
ATOM   2385  CB  ILE A 286      10.291  -0.037 -10.853  1.00 90.88           C  
ATOM   2386  O   ILE A 286      12.032  -2.634 -11.292  1.00 90.88           O  
ATOM   2387  CG1 ILE A 286      10.027   1.278 -10.082  1.00 90.88           C  
ATOM   2388  CG2 ILE A 286       8.999  -0.559 -11.505  1.00 90.88           C  
ATOM   2389  CD1 ILE A 286       9.478   2.426 -10.932  1.00 90.88           C  
ATOM   2390  N   SER A 287      10.193  -3.422 -10.265  1.00 89.14           N  
ATOM   2391  CA  SER A 287      10.247  -4.765 -10.851  1.00 89.14           C  
ATOM   2392  C   SER A 287      10.210  -4.733 -12.381  1.00 89.14           C  
ATOM   2393  CB  SER A 287       9.074  -5.585 -10.316  1.00 89.14           C  
ATOM   2394  O   SER A 287       9.601  -3.853 -12.986  1.00 89.14           O  
ATOM   2395  OG  SER A 287       9.005  -6.877 -10.895  1.00 89.14           O  
ATOM   2396  N   LYS A 288      10.802  -5.746 -13.024  1.00 85.27           N  
ATOM   2397  CA  LYS A 288      10.860  -5.848 -14.490  1.00 85.27           C  
ATOM   2398  C   LYS A 288       9.487  -5.942 -15.143  1.00 85.27           C  
ATOM   2399  CB  LYS A 288      11.663  -7.088 -14.881  1.00 85.27           C  
ATOM   2400  O   LYS A 288       9.311  -5.565 -16.299  1.00 85.27           O  
ATOM   2401  CG  LYS A 288      12.004  -7.071 -16.377  1.00 85.27           C  
ATOM   2402  CD  LYS A 288      13.042  -8.152 -16.620  1.00 85.27           C  
ATOM   2403  CE  LYS A 288      13.508  -8.199 -18.066  1.00 85.27           C  
ATOM   2404  NZ  LYS A 288      14.627  -9.163 -18.143  1.00 85.27           N  
ATOM   2405  N   GLN A 289       8.557  -6.583 -14.448  1.00 89.14           N  
ATOM   2406  CA  GLN A 289       7.284  -6.984 -15.018  1.00 89.14           C  
ATOM   2407  C   GLN A 289       6.259  -5.866 -14.857  1.00 89.14           C  
ATOM   2408  CB  GLN A 289       6.841  -8.306 -14.383  1.00 89.14           C  
ATOM   2409  O   GLN A 289       5.899  -5.499 -13.739  1.00 89.14           O  
ATOM   2410  CG  GLN A 289       5.545  -8.854 -15.008  1.00 89.14           C  
ATOM   2411  CD  GLN A 289       5.139 -10.205 -14.425  1.00 89.14           C  
ATOM   2412  NE2 GLN A 289       3.993 -10.730 -14.800  1.00 89.14           N  
ATOM   2413  OE1 GLN A 289       5.860 -10.811 -13.640  1.00 89.14           O  
ATOM   2414  N   LEU A 290       5.752  -5.390 -15.993  1.00 94.09           N  
ATOM   2415  CA  LEU A 290       4.480  -4.686 -16.056  1.00 94.09           C  
ATOM   2416  C   LEU A 290       3.381  -5.725 -16.254  1.00 94.09           C  
ATOM   2417  CB  LEU A 290       4.491  -3.654 -17.191  1.00 94.09           C  
ATOM   2418  O   LEU A 290       3.467  -6.550 -17.163  1.00 94.09           O  
ATOM   2419  CG  LEU A 290       5.549  -2.549 -17.031  1.00 94.09           C  
ATOM   2420  CD1 LEU A 290       5.446  -1.595 -18.219  1.00 94.09           C  
ATOM   2421  CD2 LEU A 290       5.363  -1.744 -15.746  1.00 94.09           C  
ATOM   2422  N   TYR A 291       2.387  -5.683 -15.381  1.00 96.36           N  
ATOM   2423  CA  TYR A 291       1.271  -6.614 -15.361  1.00 96.36           C  
ATOM   2424  C   TYR A 291       0.190  -6.095 -16.300  1.00 96.36           C  
ATOM   2425  CB  TYR A 291       0.762  -6.770 -13.921  1.00 96.36           C  
ATOM   2426  O   TYR A 291      -0.136  -4.903 -16.280  1.00 96.36           O  
ATOM   2427  CG  TYR A 291       1.668  -7.605 -13.030  1.00 96.36           C  
ATOM   2428  CD1 TYR A 291       1.186  -8.810 -12.490  1.00 96.36           C  
ATOM   2429  CD2 TYR A 291       2.993  -7.210 -12.756  1.00 96.36           C  
ATOM   2430  CE1 TYR A 291       2.042  -9.676 -11.790  1.00 96.36           C  
ATOM   2431  CE2 TYR A 291       3.859  -8.071 -12.056  1.00 96.36           C  
ATOM   2432  OH  TYR A 291       4.230 -10.199 -10.990  1.00 96.36           O  
ATOM   2433  CZ  TYR A 291       3.390  -9.323 -11.601  1.00 96.36           C  
ATOM   2434  N   ASP A 292      -0.370  -6.980 -17.120  1.00 97.47           N  
ATOM   2435  CA  ASP A 292      -1.506  -6.628 -17.963  1.00 97.47           C  
ATOM   2436  C   ASP A 292      -2.799  -6.480 -17.140  1.00 97.47           C  
ATOM   2437  CB  ASP A 292      -1.611  -7.587 -19.166  1.00 97.47           C  
ATOM   2438  O   ASP A 292      -2.827  -6.684 -15.921  1.00 97.47           O  
ATOM   2439  CG  ASP A 292      -2.194  -8.982 -18.893  1.00 97.47           C  
ATOM   2440  OD1 ASP A 292      -2.990  -9.126 -17.938  1.00 97.47           O  
ATOM   2441  OD2 ASP A 292      -2.004  -9.864 -19.757  1.00 97.47           O  
ATOM   2442  N   LYS A 293      -3.899  -6.109 -17.802  1.00 97.54           N  
ATOM   2443  CA  LYS A 293      -5.204  -5.949 -17.151  1.00 97.54           C  
ATOM   2444  C   LYS A 293      -5.624  -7.196 -16.364  1.00 97.54           C  
ATOM   2445  CB  LYS A 293      -6.250  -5.585 -18.214  1.00 97.54           C  
ATOM   2446  O   LYS A 293      -6.069  -7.065 -15.228  1.00 97.54           O  
ATOM   2447  CG  LYS A 293      -7.660  -5.550 -17.611  1.00 97.54           C  
ATOM   2448  CD  LYS A 293      -8.703  -5.122 -18.637  1.00 97.54           C  
ATOM   2449  CE  LYS A 293     -10.054  -5.201 -17.929  1.00 97.54           C  
ATOM   2450  NZ  LYS A 293     -11.170  -4.895 -18.846  1.00 97.54           N  
ATOM   2451  N   LYS A 294      -5.508  -8.384 -16.959  1.00 97.71           N  
ATOM   2452  CA  LYS A 294      -5.973  -9.632 -16.348  1.00 97.71           C  
ATOM   2453  C   LYS A 294      -5.095 -10.004 -15.159  1.00 97.71           C  
ATOM   2454  CB  LYS A 294      -5.977 -10.740 -17.407  1.00 97.71           C  
ATOM   2455  O   LYS A 294      -5.622 -10.306 -14.095  1.00 97.71           O  
ATOM   2456  CG  LYS A 294      -6.516 -12.044 -16.813  1.00 97.71           C  
ATOM   2457  CD  LYS A 294      -6.354 -13.196 -17.797  1.00 97.71           C  
ATOM   2458  CE  LYS A 294      -6.768 -14.467 -17.058  1.00 97.71           C  
ATOM   2459  NZ  LYS A 294      -6.336 -15.667 -17.801  1.00 97.71           N  
ATOM   2460  N   GLU A 295      -3.776  -9.938 -15.321  1.00 97.61           N  
ATOM   2461  CA  GLU A 295      -2.836 -10.218 -14.234  1.00 97.61           C  
ATOM   2462  C   GLU A 295      -3.037  -9.241 -13.060  1.00 97.61           C  
ATOM   2463  CB  GLU A 295      -1.393 -10.121 -14.748  1.00 97.61           C  
ATOM   2464  O   GLU A 295      -2.901  -9.622 -11.898  1.00 97.61           O  
ATOM   2465  CG  GLU A 295      -1.002 -11.088 -15.871  1.00 97.61           C  
ATOM   2466  CD  GLU A 295       0.442 -10.812 -16.325  1.00 97.61           C  
ATOM   2467  OE1 GLU A 295       1.293 -11.723 -16.182  1.00 97.61           O  
ATOM   2468  OE2 GLU A 295       0.714  -9.669 -16.764  1.00 97.61           O  
ATOM   2469  N   SER A 296      -3.418  -7.995 -13.357  1.00 98.21           N  
ATOM   2470  CA  SER A 296      -3.730  -6.970 -12.353  1.00 98.21           C  
ATOM   2471  C   SER A 296      -5.058  -7.226 -11.642  1.00 98.21           C  
ATOM   2472  CB  SER A 296      -3.760  -5.590 -13.003  1.00 98.21           C  
ATOM   2473  O   SER A 296      -5.142  -7.079 -10.427  1.00 98.21           O  
ATOM   2474  OG  SER A 296      -2.536  -5.367 -13.655  1.00 98.21           O  
ATOM   2475  N   GLU A 297      -6.098  -7.651 -12.363  1.00 98.45           N  
ATOM   2476  CA  GLU A 297      -7.363  -8.086 -11.757  1.00 98.45           C  
ATOM   2477  C   GLU A 297      -7.158  -9.321 -10.860  1.00 98.45           C  
ATOM   2478  CB  GLU A 297      -8.415  -8.354 -12.851  1.00 98.45           C  
ATOM   2479  O   GLU A 297      -7.695  -9.365  -9.750  1.00 98.45           O  
ATOM   2480  CG  GLU A 297      -8.965  -7.059 -13.485  1.00 98.45           C  
ATOM   2481  CD  GLU A 297      -9.948  -7.290 -14.653  1.00 98.45           C  
ATOM   2482  OE1 GLU A 297     -10.566  -6.294 -15.110  1.00 98.45           O  
ATOM   2483  OE2 GLU A 297     -10.119  -8.441 -15.115  1.00 98.45           O  
ATOM   2484  N   ASP A 298      -6.329 -10.280 -11.288  1.00 98.19           N  
ATOM   2485  CA  ASP A 298      -5.944 -11.451 -10.490  1.00 98.19           C  
ATOM   2486  C   ASP A 298      -5.171 -11.039  -9.219  1.00 98.19           C  
ATOM   2487  CB  ASP A 298      -5.115 -12.436 -11.346  1.00 98.19           C  
ATOM   2488  O   ASP A 298      -5.430 -11.572  -8.135  1.00 98.19           O  
ATOM   2489  CG  ASP A 298      -5.909 -13.218 -12.413  1.00 98.19           C  
ATOM   2490  OD1 ASP A 298      -7.145 -13.358 -12.265  1.00 98.19           O  
ATOM   2491  OD2 ASP A 298      -5.270 -13.780 -13.338  1.00 98.19           O  
ATOM   2492  N   LEU A 299      -4.267 -10.053  -9.316  1.00 97.82           N  
ATOM   2493  CA  LEU A 299      -3.562  -9.466  -8.169  1.00 97.82           C  
ATOM   2494  C   LEU A 299      -4.529  -8.801  -7.178  1.00 97.82           C  
ATOM   2495  CB  LEU A 299      -2.502  -8.469  -8.675  1.00 97.82           C  
ATOM   2496  O   LEU A 299      -4.440  -9.073  -5.982  1.00 97.82           O  
ATOM   2497  CG  LEU A 299      -1.778  -7.682  -7.564  1.00 97.82           C  
ATOM   2498  CD1 LEU A 299      -0.911  -8.586  -6.683  1.00 97.82           C  
ATOM   2499  CD2 LEU A 299      -0.895  -6.619  -8.205  1.00 97.82           C  
ATOM   2500  N   ILE A 300      -5.476  -7.988  -7.655  1.00 98.69           N  
ATOM   2501  CA  ILE A 300      -6.496  -7.346  -6.806  1.00 98.69           C  
ATOM   2502  C   ILE A 300      -7.327  -8.403  -6.074  1.00 98.69           C  
ATOM   2503  CB  ILE A 300      -7.406  -6.429  -7.653  1.00 98.69           C  
ATOM   2504  O   ILE A 300      -7.564  -8.308  -4.870  1.00 98.69           O  
ATOM   2505  CG1 ILE A 300      -6.626  -5.208  -8.182  1.00 98.69           C  
ATOM   2506  CG2 ILE A 300      -8.620  -5.953  -6.833  1.00 98.69           C  
ATOM   2507  CD1 ILE A 300      -7.352  -4.474  -9.316  1.00 98.69           C  
ATOM   2508  N   MET A 301      -7.759  -9.450  -6.782  1.00 98.47           N  
ATOM   2509  CA  MET A 301      -8.498 -10.537  -6.144  1.00 98.47           C  
ATOM   2510  C   MET A 301      -7.634 -11.272  -5.119  1.00 98.47           C  
ATOM   2511  CB  MET A 301      -9.046 -11.511  -7.195  1.00 98.47           C  
ATOM   2512  O   MET A 301      -8.131 -11.661  -4.065  1.00 98.47           O  
ATOM   2513  CG  MET A 301     -10.168 -10.900  -8.046  1.00 98.47           C  
ATOM   2514  SD  MET A 301     -11.552 -10.114  -7.161  1.00 98.47           S  
ATOM   2515  CE  MET A 301     -12.059 -11.444  -6.034  1.00 98.47           C  
ATOM   2516  N   LYS A 302      -6.339 -11.451  -5.379  1.00 97.95           N  
ATOM   2517  CA  LYS A 302      -5.407 -12.068  -4.433  1.00 97.95           C  
ATOM   2518  C   LYS A 302      -5.247 -11.238  -3.153  1.00 97.95           C  
ATOM   2519  CB  LYS A 302      -4.088 -12.301  -5.169  1.00 97.95           C  
ATOM   2520  O   LYS A 302      -5.366 -11.803  -2.068  1.00 97.95           O  
ATOM   2521  CG  LYS A 302      -3.058 -13.021  -4.307  1.00 97.95           C  
ATOM   2522  CD  LYS A 302      -1.786 -13.191  -5.135  1.00 97.95           C  
ATOM   2523  CE  LYS A 302      -0.734 -13.795  -4.223  1.00 97.95           C  
ATOM   2524  NZ  LYS A 302       0.605 -13.756  -4.834  1.00 97.95           N  
ATOM   2525  N   THR A 303      -5.052  -9.922  -3.251  1.00 98.33           N  
ATOM   2526  CA  THR A 303      -4.962  -9.038  -2.071  1.00 98.33           C  
ATOM   2527  C   THR A 303      -6.303  -8.891  -1.347  1.00 98.33           C  
ATOM   2528  CB  THR A 303      -4.416  -7.651  -2.429  1.00 98.33           C  
ATOM   2529  O   THR A 303      -6.326  -8.693  -0.134  1.00 98.33           O  
ATOM   2530  CG2 THR A 303      -3.008  -7.709  -3.017  1.00 98.33           C  
ATOM   2531  OG1 THR A 303      -5.259  -7.042  -3.371  1.00 98.33           O  
ATOM   2532  N   HIS A 304      -7.433  -9.069  -2.039  1.00 98.74           N  
ATOM   2533  CA  HIS A 304      -8.742  -9.215  -1.395  1.00 98.74           C  
ATOM   2534  C   HIS A 304      -8.842 -10.500  -0.558  1.00 98.74           C  
ATOM   2535  CB  HIS A 304      -9.853  -9.163  -2.449  1.00 98.74           C  
ATOM   2536  O   HIS A 304      -9.306 -10.464   0.581  1.00 98.74           O  
ATOM   2537  CG  HIS A 304     -11.233  -9.256  -1.848  1.00 98.74           C  
ATOM   2538  CD2 HIS A 304     -12.137 -10.274  -1.983  1.00 98.74           C  
ATOM   2539  ND1 HIS A 304     -11.810  -8.325  -1.024  1.00 98.74           N  
ATOM   2540  CE1 HIS A 304     -13.032  -8.750  -0.681  1.00 98.74           C  
ATOM   2541  NE2 HIS A 304     -13.280  -9.944  -1.242  1.00 98.74           N  
ATOM   2542  N   HIS A 305      -8.358 -11.638  -1.066  1.00 98.39           N  
ATOM   2543  CA  HIS A 305      -8.304 -12.870  -0.269  1.00 98.39           C  
ATOM   2544  C   HIS A 305      -7.393 -12.713   0.956  1.00 98.39           C  
ATOM   2545  CB  HIS A 305      -7.857 -14.064  -1.120  1.00 98.39           C  
ATOM   2546  O   HIS A 305      -7.758 -13.170   2.037  1.00 98.39           O  
ATOM   2547  CG  HIS A 305      -8.883 -14.517  -2.126  1.00 98.39           C  
ATOM   2548  CD2 HIS A 305      -9.957 -15.334  -1.900  1.00 98.39           C  
ATOM   2549  ND1 HIS A 305      -8.909 -14.186  -3.456  1.00 98.39           N  
ATOM   2550  CE1 HIS A 305      -9.970 -14.775  -4.021  1.00 98.39           C  
ATOM   2551  NE2 HIS A 305     -10.640 -15.498  -3.112  1.00 98.39           N  
ATOM   2552  N   TYR A 306      -6.261 -12.017   0.819  1.00 98.32           N  
ATOM   2553  CA  TYR A 306      -5.374 -11.699   1.944  1.00 98.32           C  
ATOM   2554  C   TYR A 306      -6.046 -10.806   2.991  1.00 98.32           C  
ATOM   2555  CB  TYR A 306      -4.125 -10.999   1.413  1.00 98.32           C  
ATOM   2556  O   TYR A 306      -5.901 -11.038   4.189  1.00 98.32           O  
ATOM   2557  CG  TYR A 306      -3.184 -11.809   0.547  1.00 98.32           C  
ATOM   2558  CD1 TYR A 306      -3.339 -13.200   0.348  1.00 98.32           C  
ATOM   2559  CD2 TYR A 306      -2.074 -11.144   0.002  1.00 98.32           C  
ATOM   2560  CE1 TYR A 306      -2.373 -13.924  -0.372  1.00 98.32           C  
ATOM   2561  CE2 TYR A 306      -1.082 -11.871  -0.672  1.00 98.32           C  
ATOM   2562  OH  TYR A 306      -0.184 -13.971  -1.366  1.00 98.32           O  
ATOM   2563  CZ  TYR A 306      -1.219 -13.265  -0.835  1.00 98.32           C  
ATOM   2564  N   TYR A 307      -6.836  -9.824   2.556  1.00 98.49           N  
ATOM   2565  CA  TYR A 307      -7.669  -9.014   3.444  1.00 98.49           C  
ATOM   2566  C   TYR A 307      -8.669  -9.868   4.242  1.00 98.49           C  
ATOM   2567  CB  TYR A 307      -8.384  -7.950   2.602  1.00 98.49           C  
ATOM   2568  O   TYR A 307      -8.812  -9.689   5.455  1.00 98.49           O  
ATOM   2569  CG  TYR A 307      -9.549  -7.305   3.309  1.00 98.49           C  
ATOM   2570  CD1 TYR A 307     -10.868  -7.686   2.996  1.00 98.49           C  
ATOM   2571  CD2 TYR A 307      -9.301  -6.365   4.318  1.00 98.49           C  
ATOM   2572  CE1 TYR A 307     -11.949  -7.104   3.685  1.00 98.49           C  
ATOM   2573  CE2 TYR A 307     -10.374  -5.797   5.020  1.00 98.49           C  
ATOM   2574  OH  TYR A 307     -12.751  -5.603   5.368  1.00 98.49           O  
ATOM   2575  CZ  TYR A 307     -11.703  -6.150   4.693  1.00 98.49           C  
ATOM   2576  N   LEU A 308      -9.348 -10.817   3.590  1.00 98.14           N  
ATOM   2577  CA  LEU A 308     -10.268 -11.738   4.266  1.00 98.14           C  
ATOM   2578  C   LEU A 308      -9.531 -12.656   5.254  1.00 98.14           C  
ATOM   2579  CB  LEU A 308     -11.045 -12.564   3.226  1.00 98.14           C  
ATOM   2580  O   LEU A 308     -10.004 -12.846   6.374  1.00 98.14           O  
ATOM   2581  CG  LEU A 308     -11.975 -11.758   2.301  1.00 98.14           C  
ATOM   2582  CD1 LEU A 308     -12.596 -12.701   1.270  1.00 98.14           C  
ATOM   2583  CD2 LEU A 308     -13.102 -11.059   3.067  1.00 98.14           C  
ATOM   2584  N   GLU A 309      -8.362 -13.176   4.869  1.00 97.90           N  
ATOM   2585  CA  GLU A 309      -7.497 -13.984   5.736  1.00 97.90           C  
ATOM   2586  C   GLU A 309      -7.071 -13.207   6.988  1.00 97.90           C  
ATOM   2587  CB  GLU A 309      -6.284 -14.489   4.933  1.00 97.90           C  
ATOM   2588  O   GLU A 309      -7.260 -13.695   8.102  1.00 97.90           O  
ATOM   2589  CG  GLU A 309      -5.356 -15.375   5.780  1.00 97.90           C  
ATOM   2590  CD  GLU A 309      -4.215 -16.037   4.990  1.00 97.90           C  
ATOM   2591  OE1 GLU A 309      -3.379 -16.699   5.658  1.00 97.90           O  
ATOM   2592  OE2 GLU A 309      -4.207 -15.977   3.742  1.00 97.90           O  
ATOM   2593  N   PHE A 310      -6.599 -11.968   6.826  1.00 97.91           N  
ATOM   2594  CA  PHE A 310      -6.260 -11.076   7.935  1.00 97.91           C  
ATOM   2595  C   PHE A 310      -7.423 -10.904   8.918  1.00 97.91           C  
ATOM   2596  CB  PHE A 310      -5.834  -9.715   7.368  1.00 97.91           C  
ATOM   2597  O   PHE A 310      -7.230 -10.995  10.132  1.00 97.91           O  
ATOM   2598  CG  PHE A 310      -5.913  -8.575   8.368  1.00 97.91           C  
ATOM   2599  CD1 PHE A 310      -6.944  -7.619   8.276  1.00 97.91           C  
ATOM   2600  CD2 PHE A 310      -4.973  -8.491   9.410  1.00 97.91           C  
ATOM   2601  CE1 PHE A 310      -7.032  -6.584   9.224  1.00 97.91           C  
ATOM   2602  CE2 PHE A 310      -5.047  -7.444  10.344  1.00 97.91           C  
ATOM   2603  CZ  PHE A 310      -6.084  -6.501  10.258  1.00 97.91           C  
ATOM   2604  N   ARG A 311      -8.646 -10.683   8.420  1.00 97.10           N  
ATOM   2605  CA  ARG A 311      -9.823 -10.521   9.288  1.00 97.10           C  
ATOM   2606  C   ARG A 311     -10.121 -11.770  10.107  1.00 97.10           C  
ATOM   2607  CB  ARG A 311     -11.050 -10.149   8.459  1.00 97.10           C  
ATOM   2608  O   ARG A 311     -10.439 -11.653  11.292  1.00 97.10           O  
ATOM   2609  CG  ARG A 311     -10.969  -8.697   7.982  1.00 97.10           C  
ATOM   2610  CD  ARG A 311     -12.294  -8.270   7.360  1.00 97.10           C  
ATOM   2611  NE  ARG A 311     -13.378  -8.224   8.362  1.00 97.10           N  
ATOM   2612  NH1 ARG A 311     -15.146  -8.324   6.909  1.00 97.10           N  
ATOM   2613  NH2 ARG A 311     -15.522  -8.168   9.112  1.00 97.10           N  
ATOM   2614  CZ  ARG A 311     -14.674  -8.245   8.123  1.00 97.10           C  
ATOM   2615  N   GLU A 312     -10.019 -12.943   9.493  1.00 96.54           N  
ATOM   2616  CA  GLU A 312     -10.196 -14.214  10.196  1.00 96.54           C  
ATOM   2617  C   GLU A 312      -9.083 -14.454  11.223  1.00 96.54           C  
ATOM   2618  CB  GLU A 312     -10.274 -15.370   9.186  1.00 96.54           C  
ATOM   2619  O   GLU A 312      -9.363 -14.895  12.338  1.00 96.54           O  
ATOM   2620  CG  GLU A 312     -11.601 -15.392   8.405  1.00 96.54           C  
ATOM   2621  CD  GLU A 312     -12.838 -15.525   9.315  1.00 96.54           C  
ATOM   2622  OE1 GLU A 312     -13.884 -14.913   9.000  1.00 96.54           O  
ATOM   2623  OE2 GLU A 312     -12.755 -16.233  10.348  1.00 96.54           O  
ATOM   2624  N   ASP A 313      -7.838 -14.108  10.901  1.00 96.41           N  
ATOM   2625  CA  ASP A 313      -6.711 -14.237  11.826  1.00 96.41           C  
ATOM   2626  C   ASP A 313      -6.847 -13.292  13.032  1.00 96.41           C  
ATOM   2627  CB  ASP A 313      -5.391 -14.027  11.069  1.00 96.41           C  
ATOM   2628  O   ASP A 313      -6.652 -13.717  14.172  1.00 96.41           O  
ATOM   2629  CG  ASP A 313      -5.006 -15.203  10.157  1.00 96.41           C  
ATOM   2630  OD1 ASP A 313      -5.630 -16.296  10.238  1.00 96.41           O  
ATOM   2631  OD2 ASP A 313      -3.994 -15.059   9.436  1.00 96.41           O  
ATOM   2632  N   VAL A 314      -7.273 -12.038  12.821  1.00 95.77           N  
ATOM   2633  CA  VAL A 314      -7.580 -11.093  13.912  1.00 95.77           C  
ATOM   2634  C   VAL A 314      -8.702 -11.625  14.800  1.00 95.77           C  
ATOM   2635  CB  VAL A 314      -7.958  -9.703  13.358  1.00 95.77           C  
ATOM   2636  O   VAL A 314      -8.616 -11.533  16.027  1.00 95.77           O  
ATOM   2637  CG1 VAL A 314      -8.544  -8.763  14.425  1.00 95.77           C  
ATOM   2638  CG2 VAL A 314      -6.726  -8.999  12.792  1.00 95.77           C  
ATOM   2639  N   LYS A 315      -9.760 -12.188  14.204  1.00 94.60           N  
ATOM   2640  CA  LYS A 315     -10.887 -12.761  14.946  1.00 94.60           C  
ATOM   2641  C   LYS A 315     -10.439 -13.932  15.825  1.00 94.60           C  
ATOM   2642  CB  LYS A 315     -11.978 -13.160  13.949  1.00 94.60           C  
ATOM   2643  O   LYS A 315     -10.721 -13.917  17.022  1.00 94.60           O  
ATOM   2644  CG  LYS A 315     -13.211 -13.734  14.652  1.00 94.60           C  
ATOM   2645  CD  LYS A 315     -14.216 -14.180  13.594  1.00 94.60           C  
ATOM   2646  CE  LYS A 315     -15.366 -14.924  14.263  1.00 94.60           C  
ATOM   2647  NZ  LYS A 315     -16.193 -15.566  13.221  1.00 94.60           N  
ATOM   2648  N   LYS A 316      -9.693 -14.893  15.267  1.00 93.88           N  
ATOM   2649  CA  LYS A 316      -9.145 -16.038  16.016  1.00 93.88           C  
ATOM   2650  C   LYS A 316      -8.254 -15.581  17.169  1.00 93.88           C  
ATOM   2651  CB  LYS A 316      -8.330 -16.938  15.081  1.00 93.88           C  
ATOM   2652  O   LYS A 316      -8.447 -16.023  18.298  1.00 93.88           O  
ATOM   2653  CG  LYS A 316      -9.197 -17.707  14.075  1.00 93.88           C  
ATOM   2654  CD  LYS A 316      -8.270 -18.328  13.028  1.00 93.88           C  
ATOM   2655  CE  LYS A 316      -9.052 -18.870  11.835  1.00 93.88           C  
ATOM   2656  NZ  LYS A 316      -8.126 -19.057  10.692  1.00 93.88           N  
ATOM   2657  N   LEU A 317      -7.346 -14.637  16.911  1.00 92.33           N  
ATOM   2658  CA  LEU A 317      -6.418 -14.146  17.928  1.00 92.33           C  
ATOM   2659  C   LEU A 317      -7.151 -13.420  19.072  1.00 92.33           C  
ATOM   2660  CB  LEU A 317      -5.357 -13.270  17.233  1.00 92.33           C  
ATOM   2661  O   LEU A 317      -6.796 -13.601  20.236  1.00 92.33           O  
ATOM   2662  CG  LEU A 317      -4.153 -12.910  18.122  1.00 92.33           C  
ATOM   2663  CD1 LEU A 317      -3.349 -14.141  18.548  1.00 92.33           C  
ATOM   2664  CD2 LEU A 317      -3.186 -11.997  17.365  1.00 92.33           C  
ATOM   2665  N   LYS A 318      -8.209 -12.648  18.778  1.00 90.62           N  
ATOM   2666  CA  LYS A 318      -9.070 -12.020  19.802  1.00 90.62           C  
ATOM   2667  C   LYS A 318      -9.836 -13.057  20.637  1.00 90.62           C  
ATOM   2668  CB  LYS A 318     -10.047 -11.031  19.139  1.00 90.62           C  
ATOM   2669  O   LYS A 318      -9.960 -12.891  21.850  1.00 90.62           O  
ATOM   2670  CG  LYS A 318      -9.380  -9.710  18.714  1.00 90.62           C  
ATOM   2671  CD  LYS A 318     -10.366  -8.813  17.942  1.00 90.62           C  
ATOM   2672  CE  LYS A 318      -9.718  -7.467  17.581  1.00 90.62           C  
ATOM   2673  NZ  LYS A 318     -10.588  -6.624  16.712  1.00 90.62           N  
ATOM   2674  N   GLU A 319     -10.331 -14.129  20.017  1.00 90.47           N  
ATOM   2675  CA  GLU A 319     -11.016 -15.224  20.719  1.00 90.47           C  
ATOM   2676  C   GLU A 319     -10.068 -16.000  21.648  1.00 90.47           C  
ATOM   2677  CB  GLU A 319     -11.666 -16.185  19.710  1.00 90.47           C  
ATOM   2678  O   GLU A 319     -10.454 -16.335  22.769  1.00 90.47           O  
ATOM   2679  CG  GLU A 319     -12.909 -15.598  19.017  1.00 90.47           C  
ATOM   2680  CD  GLU A 319     -13.480 -16.518  17.920  1.00 90.47           C  
ATOM   2681  OE1 GLU A 319     -14.347 -16.042  17.143  1.00 90.47           O  
ATOM   2682  OE2 GLU A 319     -13.102 -17.713  17.882  1.00 90.47           O  
ATOM   2683  N   GLU A 320      -8.825 -16.242  21.225  1.00 87.79           N  
ATOM   2684  CA  GLU A 320      -7.778 -16.856  22.056  1.00 87.79           C  
ATOM   2685  C   GLU A 320      -7.460 -15.993  23.288  1.00 87.79           C  
ATOM   2686  CB  GLU A 320      -6.523 -17.112  21.204  1.00 87.79           C  
ATOM   2687  O   GLU A 320      -7.529 -16.490  24.413  1.00 87.79           O  
ATOM   2688  CG  GLU A 320      -6.732 -18.275  20.215  1.00 87.79           C  
ATOM   2689  CD  GLU A 320      -5.596 -18.438  19.189  1.00 87.79           C  
ATOM   2690  OE1 GLU A 320      -5.723 -19.368  18.358  1.00 87.79           O  
ATOM   2691  OE2 GLU A 320      -4.627 -17.645  19.219  1.00 87.79           O  
ATOM   2692  N   HIS A 321      -7.262 -14.680  23.108  1.00 78.52           N  
ATOM   2693  CA  HIS A 321      -7.025 -13.747  24.221  1.00 78.52           C  
ATOM   2694  C   HIS A 321      -8.211 -13.663  25.193  1.00 78.52           C  
ATOM   2695  CB  HIS A 321      -6.711 -12.345  23.681  1.00 78.52           C  
ATOM   2696  O   HIS A 321      -8.018 -13.484  26.391  1.00 78.52           O  
ATOM   2697  CG  HIS A 321      -5.307 -12.200  23.158  1.00 78.52           C  
ATOM   2698  CD2 HIS A 321      -4.263 -11.564  23.775  1.00 78.52           C  
ATOM   2699  ND1 HIS A 321      -4.832 -12.685  21.966  1.00 78.52           N  
ATOM   2700  CE1 HIS A 321      -3.538 -12.351  21.863  1.00 78.52           C  
ATOM   2701  NE2 HIS A 321      -3.147 -11.651  22.936  1.00 78.52           N  
ATOM   2702  N   SER A 322      -9.450 -13.811  24.709  1.00 74.56           N  
ATOM   2703  CA  SER A 322     -10.634 -13.802  25.582  1.00 74.56           C  
ATOM   2704  C   SER A 322     -10.752 -15.045  26.476  1.00 74.56           C  
ATOM   2705  CB  SER A 322     -11.903 -13.604  24.750  1.00 74.56           C  
ATOM   2706  O   SER A 322     -11.430 -14.997  27.503  1.00 74.56           O  
ATOM   2707  OG  SER A 322     -12.264 -14.759  24.017  1.00 74.56           O  
ATOM   2708  N   LYS A 323     -10.098 -16.154  26.101  1.00 67.88           N  
ATOM   2709  CA  LYS A 323     -10.053 -17.398  26.887  1.00 67.88           C  
ATOM   2710  C   LYS A 323      -8.893 -17.410  27.885  1.00 67.88           C  
ATOM   2711  CB  LYS A 323      -9.975 -18.601  25.937  1.00 67.88           C  
ATOM   2712  O   LYS A 323      -8.983 -18.092  28.903  1.00 67.88           O  
ATOM   2713  CG  LYS A 323     -11.278 -18.794  25.148  1.00 67.88           C  
ATOM   2714  CD  LYS A 323     -11.101 -19.879  24.083  1.00 67.88           C  
ATOM   2715  CE  LYS A 323     -12.371 -19.977  23.233  1.00 67.88           C  
ATOM   2716  NZ  LYS A 323     -12.141 -20.805  22.025  1.00 67.88           N  
ATOM   2717  N   GLU A 324      -7.842 -16.642  27.619  1.00 57.84           N  
ATOM   2718  CA  GLU A 324      -6.668 -16.493  28.479  1.00 57.84           C  
ATOM   2719  C   GLU A 324      -6.752 -15.201  29.308  1.00 57.84           C  
ATOM   2720  CB  GLU A 324      -5.382 -16.586  27.638  1.00 57.84           C  
ATOM   2721  O   GLU A 324      -6.048 -14.220  29.076  1.00 57.84           O  
ATOM   2722  CG  GLU A 324      -5.178 -17.997  27.058  1.00 57.84           C  
ATOM   2723  CD  GLU A 324      -3.834 -18.177  26.331  1.00 57.84           C  
ATOM   2724  OE1 GLU A 324      -3.500 -19.354  26.056  1.00 57.84           O  
ATOM   2725  OE2 GLU A 324      -3.138 -17.169  26.078  1.00 57.84           O  
ATOM   2726  N   THR A 325      -7.617 -15.174  30.324  1.00 42.96           N  
ATOM   2727  CA  THR A 325      -7.556 -14.112  31.335  1.00 42.96           C  
ATOM   2728  C   THR A 325      -6.271 -14.284  32.164  1.00 42.96           C  
ATOM   2729  CB  THR A 325      -8.800 -14.080  32.250  1.00 42.96           C  
ATOM   2730  O   THR A 325      -6.116 -15.289  32.854  1.00 42.96           O  
ATOM   2731  CG2 THR A 325      -9.140 -12.656  32.698  1.00 42.96           C  
ATOM   2732  OG1 THR A 325      -9.952 -14.558  31.593  1.00 42.96           O  
ATOM   2733  N   ILE A 326      -5.418 -13.247  32.169  1.00 40.68           N  
ATOM   2734  CA  ILE A 326      -4.204 -13.031  32.994  1.00 40.68           C  
ATOM   2735  C   ILE A 326      -2.884 -13.566  32.391  1.00 40.68           C  
ATOM   2736  CB  ILE A 326      -4.380 -13.440  34.489  1.00 40.68           C  
ATOM   2737  O   ILE A 326      -2.400 -14.633  32.760  1.00 40.68           O  
ATOM   2738  CG1 ILE A 326      -5.712 -12.963  35.125  1.00 40.68           C  
ATOM   2739  CG2 ILE A 326      -3.213 -12.873  35.330  1.00 40.68           C  
ATOM   2740  CD1 ILE A 326      -6.052 -13.675  36.441  1.00 40.68           C  
ATOM   2741  N   LYS A 327      -2.232 -12.729  31.570  1.00 38.58           N  
ATOM   2742  CA  LYS A 327      -0.867 -12.194  31.788  1.00 38.58           C  
ATOM   2743  C   LYS A 327      -0.604 -11.058  30.793  1.00 38.58           C  
ATOM   2744  CB  LYS A 327       0.220 -13.281  31.656  1.00 38.58           C  
ATOM   2745  O   LYS A 327      -0.567 -11.269  29.588  1.00 38.58           O  
ATOM   2746  CG  LYS A 327       0.644 -13.813  33.035  1.00 38.58           C  
ATOM   2747  CD  LYS A 327       1.596 -14.999  32.887  1.00 38.58           C  
ATOM   2748  CE  LYS A 327       1.832 -15.647  34.251  1.00 38.58           C  
ATOM   2749  NZ  LYS A 327       2.826 -16.738  34.131  1.00 38.58           N  
ATOM   2750  N   GLU A 328      -0.467  -9.842  31.314  1.00 36.31           N  
ATOM   2751  CA  GLU A 328       0.027  -8.695  30.553  1.00 36.31           C  
ATOM   2752  C   GLU A 328       1.484  -8.923  30.130  1.00 36.31           C  
ATOM   2753  CB  GLU A 328      -0.070  -7.408  31.393  1.00 36.31           C  
ATOM   2754  O   GLU A 328       2.277  -9.471  30.894  1.00 36.31           O  
ATOM   2755  CG  GLU A 328      -1.505  -6.872  31.497  1.00 36.31           C  
ATOM   2756  CD  GLU A 328      -1.628  -5.653  32.427  1.00 36.31           C  
ATOM   2757  OE1 GLU A 328      -2.499  -4.798  32.146  1.00 36.31           O  
ATOM   2758  OE2 GLU A 328      -0.900  -5.614  33.446  1.00 36.31           O  
ATOM   2759  N   HIS A 329       1.798  -8.411  28.938  1.00 40.19           N  
ATOM   2760  CA  HIS A 329       3.114  -8.311  28.306  1.00 40.19           C  
ATOM   2761  C   HIS A 329       3.726  -9.608  27.773  1.00 40.19           C  
ATOM   2762  CB  HIS A 329       4.092  -7.523  29.191  1.00 40.19           C  
ATOM   2763  O   HIS A 329       4.489 -10.261  28.464  1.00 40.19           O  
ATOM   2764  CG  HIS A 329       3.651  -6.105  29.421  1.00 40.19           C  
ATOM   2765  CD2 HIS A 329       3.325  -5.524  30.616  1.00 40.19           C  
ATOM   2766  ND1 HIS A 329       3.497  -5.150  28.444  1.00 40.19           N  
ATOM   2767  CE1 HIS A 329       3.090  -4.016  29.035  1.00 40.19           C  
ATOM   2768  NE2 HIS A 329       2.986  -4.191  30.358  1.00 40.19           N  
ATOM   2769  N   ASP A 330       3.475  -9.875  26.487  1.00 34.71           N  
ATOM   2770  CA  ASP A 330       4.486 -10.385  25.549  1.00 34.71           C  
ATOM   2771  C   ASP A 330       4.053 -10.074  24.100  1.00 34.71           C  
ATOM   2772  CB  ASP A 330       4.787 -11.886  25.768  1.00 34.71           C  
ATOM   2773  O   ASP A 330       3.530 -10.917  23.373  1.00 34.71           O  
ATOM   2774  CG  ASP A 330       5.913 -12.158  26.781  1.00 34.71           C  
ATOM   2775  OD1 ASP A 330       6.828 -11.306  26.886  1.00 34.71           O  
ATOM   2776  OD2 ASP A 330       5.918 -13.276  27.349  1.00 34.71           O  
ATOM   2777  N   TYR A 331       4.263  -8.827  23.663  1.00 39.62           N  
ATOM   2778  CA  TYR A 331       4.265  -8.485  22.236  1.00 39.62           C  
ATOM   2779  C   TYR A 331       5.714  -8.456  21.763  1.00 39.62           C  
ATOM   2780  CB  TYR A 331       3.529  -7.170  21.947  1.00 39.62           C  
ATOM   2781  O   TYR A 331       6.370  -7.416  21.760  1.00 39.62           O  
ATOM   2782  CG  TYR A 331       2.042  -7.219  22.230  1.00 39.62           C  
ATOM   2783  CD1 TYR A 331       1.168  -7.877  21.341  1.00 39.62           C  
ATOM   2784  CD2 TYR A 331       1.535  -6.603  23.389  1.00 39.62           C  
ATOM   2785  CE1 TYR A 331      -0.213  -7.919  21.614  1.00 39.62           C  
ATOM   2786  CE2 TYR A 331       0.156  -6.644  23.667  1.00 39.62           C  
ATOM   2787  OH  TYR A 331      -2.053  -7.338  23.034  1.00 39.62           O  
ATOM   2788  CZ  TYR A 331      -0.720  -7.303  22.777  1.00 39.62           C  
ATOM   2789  N   VAL A 332       6.229  -9.625  21.397  1.00 36.17           N  
ATOM   2790  CA  VAL A 332       7.472  -9.737  20.638  1.00 36.17           C  
ATOM   2791  C   VAL A 332       7.078 -10.049  19.202  1.00 36.17           C  
ATOM   2792  CB  VAL A 332       8.427 -10.783  21.245  1.00 36.17           C  
ATOM   2793  O   VAL A 332       6.507 -11.106  18.932  1.00 36.17           O  
ATOM   2794  CG1 VAL A 332       9.733 -10.871  20.443  1.00 36.17           C  
ATOM   2795  CG2 VAL A 332       8.791 -10.418  22.691  1.00 36.17           C  
ATOM   2796  N   ASN A 333       7.384  -9.125  18.288  1.00 39.48           N  
ATOM   2797  CA  ASN A 333       7.431  -9.405  16.855  1.00 39.48           C  
ATOM   2798  C   ASN A 333       8.419 -10.560  16.630  1.00 39.48           C  
ATOM   2799  CB  ASN A 333       7.850  -8.134  16.075  1.00 39.48           C  
ATOM   2800  O   ASN A 333       9.634 -10.371  16.618  1.00 39.48           O  
ATOM   2801  CG  ASN A 333       6.692  -7.288  15.573  1.00 39.48           C  
ATOM   2802  ND2 ASN A 333       6.964  -6.116  15.048  1.00 39.48           N  
ATOM   2803  OD1 ASN A 333       5.537  -7.664  15.622  1.00 39.48           O  
ATOM   2804  N   ALA A 334       7.890 -11.771  16.492  1.00 35.77           N  
ATOM   2805  CA  ALA A 334       8.547 -12.861  15.788  1.00 35.77           C  
ATOM   2806  C   ALA A 334       8.340 -12.569  14.282  1.00 35.77           C  
ATOM   2807  CB  ALA A 334       7.900 -14.163  16.290  1.00 35.77           C  
ATOM   2808  O   ALA A 334       7.236 -12.214  13.897  1.00 35.77           O  
ATOM   2809  N   GLN A 335       9.315 -12.636  13.377  1.00 43.16           N  
ATOM   2810  CA  GLN A 335      10.467 -13.523  13.326  1.00 43.16           C  
ATOM   2811  C   GLN A 335      11.665 -12.891  12.605  1.00 43.16           C  
ATOM   2812  CB  GLN A 335      10.060 -14.773  12.528  1.00 43.16           C  
ATOM   2813  O   GLN A 335      11.523 -12.133  11.649  1.00 43.16           O  
ATOM   2814  CG  GLN A 335       9.092 -15.671  13.300  1.00 43.16           C  
ATOM   2815  CD  GLN A 335       8.780 -16.963  12.572  1.00 43.16           C  
ATOM   2816  NE2 GLN A 335       8.457 -18.009  13.297  1.00 43.16           N  
ATOM   2817  OE1 GLN A 335       8.894 -17.107  11.373  1.00 43.16           O  
ATOM   2818  N   ASN A 336      12.852 -13.325  13.033  1.00 37.07           N  
ATOM   2819  CA  ASN A 336      14.137 -13.211  12.346  1.00 37.07           C  
ATOM   2820  C   ASN A 336      14.111 -13.893  10.961  1.00 37.07           C  
ATOM   2821  CB  ASN A 336      15.210 -13.883  13.234  1.00 37.07           C  
ATOM   2822  O   ASN A 336      14.696 -14.962  10.777  1.00 37.07           O  
ATOM   2823  CG  ASN A 336      15.591 -13.112  14.476  1.00 37.07           C  
ATOM   2824  ND2 ASN A 336      15.888 -13.794  15.558  1.00 37.07           N  
ATOM   2825  OD1 ASN A 336      15.667 -11.901  14.494  1.00 37.07           O  
ATOM   2826  N   ILE A 337      13.463 -13.288   9.969  1.00 46.18           N  
ATOM   2827  CA  ILE A 337      13.834 -13.513   8.572  1.00 46.18           C  
ATOM   2828  C   ILE A 337      14.941 -12.507   8.280  1.00 46.18           C  
ATOM   2829  CB  ILE A 337      12.622 -13.414   7.624  1.00 46.18           C  
ATOM   2830  O   ILE A 337      14.727 -11.299   8.329  1.00 46.18           O  
ATOM   2831  CG1 ILE A 337      11.593 -14.505   8.004  1.00 46.18           C  
ATOM   2832  CG2 ILE A 337      13.092 -13.576   6.165  1.00 46.18           C  
ATOM   2833  CD1 ILE A 337      10.314 -14.484   7.166  1.00 46.18           C  
ATOM   2834  N   GLN A 338      16.160 -12.996   8.055  1.00 43.70           N  
ATOM   2835  CA  GLN A 338      17.280 -12.123   7.722  1.00 43.70           C  
ATOM   2836  C   GLN A 338      17.104 -11.630   6.288  1.00 43.70           C  
ATOM   2837  CB  GLN A 338      18.609 -12.838   7.986  1.00 43.70           C  
ATOM   2838  O   GLN A 338      17.447 -12.316   5.324  1.00 43.70           O  
ATOM   2839  CG  GLN A 338      19.799 -11.874   7.853  1.00 43.70           C  
ATOM   2840  CD  GLN A 338      21.059 -12.374   8.554  1.00 43.70           C  
ATOM   2841  NE2 GLN A 338      22.160 -11.669   8.418  1.00 43.70           N  
ATOM   2842  OE1 GLN A 338      21.091 -13.381   9.244  1.00 43.70           O  
ATOM   2843  N   PHE A 339      16.519 -10.449   6.152  1.00 54.92           N  
ATOM   2844  CA  PHE A 339      16.339  -9.814   4.865  1.00 54.92           C  
ATOM   2845  C   PHE A 339      17.641  -9.131   4.418  1.00 54.92           C  
ATOM   2846  CB  PHE A 339      15.182  -8.834   4.938  1.00 54.92           C  
ATOM   2847  O   PHE A 339      18.065  -8.127   4.984  1.00 54.92           O  
ATOM   2848  CG  PHE A 339      13.815  -9.389   5.303  1.00 54.92           C  
ATOM   2849  CD1 PHE A 339      13.025  -9.994   4.310  1.00 54.92           C  
ATOM   2850  CD2 PHE A 339      13.289  -9.233   6.600  1.00 54.92           C  
ATOM   2851  CE1 PHE A 339      11.710 -10.404   4.591  1.00 54.92           C  
ATOM   2852  CE2 PHE A 339      11.986  -9.677   6.894  1.00 54.92           C  
ATOM   2853  CZ  PHE A 339      11.191 -10.250   5.886  1.00 54.92           C  
ATOM   2854  N   ASN A 340      18.306  -9.680   3.400  1.00 54.75           N  
ATOM   2855  CA  ASN A 340      19.569  -9.150   2.866  1.00 54.75           C  
ATOM   2856  C   ASN A 340      19.341  -8.049   1.804  1.00 54.75           C  
ATOM   2857  CB  ASN A 340      20.453 -10.323   2.372  1.00 54.75           C  
ATOM   2858  O   ASN A 340      19.830  -8.162   0.679  1.00 54.75           O  
ATOM   2859  CG  ASN A 340      21.277 -10.998   3.457  1.00 54.75           C  
ATOM   2860  ND2 ASN A 340      21.853 -12.146   3.171  1.00 54.75           N  
ATOM   2861  OD1 ASN A 340      21.489 -10.491   4.546  1.00 54.75           O  
ATOM   2862  N   TYR A 341      18.604  -6.982   2.134  1.00 53.16           N  
ATOM   2863  CA  TYR A 341      18.264  -5.917   1.172  1.00 53.16           C  
ATOM   2864  C   TYR A 341      19.445  -5.042   0.744  1.00 53.16           C  
ATOM   2865  CB  TYR A 341      17.161  -5.020   1.738  1.00 53.16           C  
ATOM   2866  O   TYR A 341      19.477  -4.575  -0.395  1.00 53.16           O  
ATOM   2867  CG  TYR A 341      15.855  -5.742   1.953  1.00 53.16           C  
ATOM   2868  CD1 TYR A 341      15.230  -6.394   0.874  1.00 53.16           C  
ATOM   2869  CD2 TYR A 341      15.266  -5.757   3.229  1.00 53.16           C  
ATOM   2870  CE1 TYR A 341      14.053  -7.126   1.096  1.00 53.16           C  
ATOM   2871  CE2 TYR A 341      14.040  -6.412   3.426  1.00 53.16           C  
ATOM   2872  OH  TYR A 341      12.288  -7.784   2.570  1.00 53.16           O  
ATOM   2873  CZ  TYR A 341      13.452  -7.132   2.369  1.00 53.16           C  
ATOM   2874  N   ASP A 342      20.446  -4.856   1.607  1.00 54.68           N  
ATOM   2875  CA  ASP A 342      21.579  -3.966   1.317  1.00 54.68           C  
ATOM   2876  C   ASP A 342      22.369  -4.379   0.066  1.00 54.68           C  
ATOM   2877  CB  ASP A 342      22.506  -3.893   2.538  1.00 54.68           C  
ATOM   2878  O   ASP A 342      22.973  -3.534  -0.592  1.00 54.68           O  
ATOM   2879  CG  ASP A 342      21.887  -3.115   3.702  1.00 54.68           C  
ATOM   2880  OD1 ASP A 342      21.160  -2.133   3.422  1.00 54.68           O  
ATOM   2881  OD2 ASP A 342      22.171  -3.509   4.853  1.00 54.68           O  
ATOM   2882  N   LYS A 343      22.307  -5.659  -0.327  1.00 53.58           N  
ATOM   2883  CA  LYS A 343      22.987  -6.171  -1.527  1.00 53.58           C  
ATOM   2884  C   LYS A 343      22.418  -5.616  -2.840  1.00 53.58           C  
ATOM   2885  CB  LYS A 343      22.970  -7.710  -1.536  1.00 53.58           C  
ATOM   2886  O   LYS A 343      23.145  -5.614  -3.825  1.00 53.58           O  
ATOM   2887  CG  LYS A 343      23.837  -8.338  -0.429  1.00 53.58           C  
ATOM   2888  CD  LYS A 343      23.846  -9.874  -0.544  1.00 53.58           C  
ATOM   2889  CE  LYS A 343      24.649 -10.526   0.593  1.00 53.58           C  
ATOM   2890  NZ  LYS A 343      24.583 -12.016   0.554  1.00 53.58           N  
ATOM   2891  N   LEU A 344      21.165  -5.148  -2.873  1.00 55.42           N  
ATOM   2892  CA  LEU A 344      20.566  -4.573  -4.088  1.00 55.42           C  
ATOM   2893  C   LEU A 344      21.050  -3.146  -4.381  1.00 55.42           C  
ATOM   2894  CB  LEU A 344      19.035  -4.566  -3.957  1.00 55.42           C  
ATOM   2895  O   LEU A 344      21.058  -2.737  -5.535  1.00 55.42           O  
ATOM   2896  CG  LEU A 344      18.334  -5.908  -4.200  1.00 55.42           C  
ATOM   2897  CD1 LEU A 344      16.875  -5.780  -3.751  1.00 55.42           C  
ATOM   2898  CD2 LEU A 344      18.350  -6.312  -5.680  1.00 55.42           C  
ATOM   2899  N   ASN A 345      21.457  -2.400  -3.351  1.00 52.12           N  
ATOM   2900  CA  ASN A 345      21.821  -0.985  -3.471  1.00 52.12           C  
ATOM   2901  C   ASN A 345      23.317  -0.751  -3.757  1.00 52.12           C  
ATOM   2902  CB  ASN A 345      21.366  -0.259  -2.193  1.00 52.12           C  
ATOM   2903  O   ASN A 345      23.715   0.395  -3.929  1.00 52.12           O  
ATOM   2904  CG  ASN A 345      19.866  -0.042  -2.127  1.00 52.12           C  
ATOM   2905  ND2 ASN A 345      19.273  -0.153  -0.959  1.00 52.12           N  
ATOM   2906  OD1 ASN A 345      19.204   0.282  -3.088  1.00 52.12           O  
ATOM   2907  N   ASN A 346      24.140  -1.804  -3.797  1.00 46.59           N  
ATOM   2908  CA  ASN A 346      25.599  -1.712  -3.955  1.00 46.59           C  
ATOM   2909  C   ASN A 346      26.074  -1.816  -5.417  1.00 46.59           C  
ATOM   2910  CB  ASN A 346      26.282  -2.743  -3.036  1.00 46.59           C  
ATOM   2911  O   ASN A 346      27.194  -2.258  -5.662  1.00 46.59           O  
ATOM   2912  CG  ASN A 346      26.257  -2.376  -1.567  1.00 46.59           C  
ATOM   2913  ND2 ASN A 346      26.574  -3.321  -0.713  1.00 46.59           N  
ATOM   2914  OD1 ASN A 346      25.993  -1.265  -1.145  1.00 46.59           O  
ATOM   2915  N   ASN A 347      25.247  -1.435  -6.390  1.00 44.54           N  
ATOM   2916  CA  ASN A 347      25.744  -1.259  -7.751  1.00 44.54           C  
ATOM   2917  C   ASN A 347      26.383   0.129  -7.846  1.00 44.54           C  
ATOM   2918  CB  ASN A 347      24.629  -1.518  -8.773  1.00 44.54           C  
ATOM   2919  O   ASN A 347      25.683   1.140  -7.870  1.00 44.54           O  
ATOM   2920  CG  ASN A 347      24.263  -2.989  -8.885  1.00 44.54           C  
ATOM   2921  ND2 ASN A 347      23.070  -3.279  -9.350  1.00 44.54           N  
ATOM   2922  OD1 ASN A 347      25.007  -3.906  -8.570  1.00 44.54           O  
ATOM   2923  N   ASP A 348      27.717   0.131  -7.839  1.00 40.43           N  
ATOM   2924  CA  ASP A 348      28.567   1.256  -8.224  1.00 40.43           C  
ATOM   2925  C   ASP A 348      28.084   1.866  -9.550  1.00 40.43           C  
ATOM   2926  CB  ASP A 348      30.020   0.760  -8.372  1.00 40.43           C  
ATOM   2927  O   ASP A 348      27.519   1.150 -10.377  1.00 40.43           O  
ATOM   2928  CG  ASP A 348      30.659   0.301  -7.054  1.00 40.43           C  
ATOM   2929  OD1 ASP A 348      30.494   1.016  -6.040  1.00 40.43           O  
ATOM   2930  OD2 ASP A 348      31.354  -0.743  -7.070  1.00 40.43           O  
ATOM   2931  N   ASP A 349      28.320   3.172  -9.724  1.00 44.12           N  
ATOM   2932  CA  ASP A 349      27.957   4.044 -10.853  1.00 44.12           C  
ATOM   2933  C   ASP A 349      28.350   3.498 -12.253  1.00 44.12           C  
ATOM   2934  CB  ASP A 349      28.610   5.428 -10.626  1.00 44.12           C  
ATOM   2935  O   ASP A 349      29.172   4.078 -12.970  1.00 44.12           O  
ATOM   2936  CG  ASP A 349      28.129   6.199  -9.392  1.00 44.12           C  
ATOM   2937  OD1 ASP A 349      26.899   6.368  -9.244  1.00 44.12           O  
ATOM   2938  OD2 ASP A 349      29.004   6.688  -8.639  1.00 44.12           O  
ATOM   2939  N   GLU A 350      27.764   2.382 -12.688  1.00 37.35           N  
ATOM   2940  CA  GLU A 350      27.769   1.973 -14.085  1.00 37.35           C  
ATOM   2941  C   GLU A 350      26.870   2.934 -14.871  1.00 37.35           C  
ATOM   2942  CB  GLU A 350      27.357   0.503 -14.301  1.00 37.35           C  
ATOM   2943  O   GLU A 350      25.818   3.360 -14.379  1.00 37.35           O  
ATOM   2944  CG  GLU A 350      28.524  -0.475 -14.060  1.00 37.35           C  
ATOM   2945  CD  GLU A 350      28.332  -1.866 -14.703  1.00 37.35           C  
ATOM   2946  OE1 GLU A 350      29.346  -2.598 -14.808  1.00 37.35           O  
ATOM   2947  OE2 GLU A 350      27.200  -2.209 -15.122  1.00 37.35           O  
ATOM   2948  N   PRO A 351      27.267   3.318 -16.096  1.00 34.14           N  
ATOM   2949  CA  PRO A 351      26.487   4.239 -16.902  1.00 34.14           C  
ATOM   2950  C   PRO A 351      25.106   3.624 -17.144  1.00 34.14           C  
ATOM   2951  CB  PRO A 351      27.304   4.451 -18.182  1.00 34.14           C  
ATOM   2952  O   PRO A 351      24.982   2.644 -17.874  1.00 34.14           O  
ATOM   2953  CG  PRO A 351      28.160   3.189 -18.291  1.00 34.14           C  
ATOM   2954  CD  PRO A 351      28.392   2.783 -16.841  1.00 34.14           C  
ATOM   2955  N   MET A 352      24.085   4.202 -16.503  1.00 36.16           N  
ATOM   2956  CA  MET A 352      22.681   3.819 -16.632  1.00 36.16           C  
ATOM   2957  C   MET A 352      22.289   3.804 -18.113  1.00 36.16           C  
ATOM   2958  CB  MET A 352      21.800   4.813 -15.841  1.00 36.16           C  
ATOM   2959  O   MET A 352      21.957   4.841 -18.694  1.00 36.16           O  
ATOM   2960  CG  MET A 352      21.746   4.517 -14.337  1.00 36.16           C  
ATOM   2961  SD  MET A 352      20.383   3.421 -13.848  1.00 36.16           S  
ATOM   2962  CE  MET A 352      19.133   4.628 -13.340  1.00 36.16           C  
ATOM   2963  N   GLU A 353      22.267   2.620 -18.731  1.00 35.40           N  
ATOM   2964  CA  GLU A 353      21.253   2.371 -19.748  1.00 35.40           C  
ATOM   2965  C   GLU A 353      19.920   2.695 -19.080  1.00 35.40           C  
ATOM   2966  CB  GLU A 353      21.262   0.927 -20.268  1.00 35.40           C  
ATOM   2967  O   GLU A 353      19.618   2.190 -18.001  1.00 35.40           O  
ATOM   2968  CG  GLU A 353      22.313   0.707 -21.366  1.00 35.40           C  
ATOM   2969  CD  GLU A 353      22.155  -0.647 -22.083  1.00 35.40           C  
ATOM   2970  OE1 GLU A 353      22.752  -0.788 -23.176  1.00 35.40           O  
ATOM   2971  OE2 GLU A 353      21.421  -1.526 -21.570  1.00 35.40           O  
ATOM   2972  N   ASN A 354      19.185   3.631 -19.673  1.00 47.75           N  
ATOM   2973  CA  ASN A 354      18.055   4.331 -19.075  1.00 47.75           C  
ATOM   2974  C   ASN A 354      16.816   3.413 -18.969  1.00 47.75           C  
ATOM   2975  CB  ASN A 354      17.854   5.618 -19.910  1.00 47.75           C  
ATOM   2976  O   ASN A 354      15.766   3.684 -19.547  1.00 47.75           O  
ATOM   2977  CG  ASN A 354      17.448   6.842 -19.115  1.00 47.75           C  
ATOM   2978  ND2 ASN A 354      17.088   7.903 -19.802  1.00 47.75           N  
ATOM   2979  OD1 ASN A 354      17.489   6.905 -17.899  1.00 47.75           O  
ATOM   2980  N   ASN A 355      16.953   2.288 -18.270  1.00 63.72           N  
ATOM   2981  CA  ASN A 355      15.913   1.302 -18.054  1.00 63.72           C  
ATOM   2982  C   ASN A 355      15.228   1.634 -16.726  1.00 63.72           C  
ATOM   2983  CB  ASN A 355      16.528  -0.109 -18.121  1.00 63.72           C  
ATOM   2984  O   ASN A 355      15.802   1.496 -15.653  1.00 63.72           O  
ATOM   2985  CG  ASN A 355      16.918  -0.515 -19.538  1.00 63.72           C  
ATOM   2986  ND2 ASN A 355      17.873  -1.404 -19.685  1.00 63.72           N  
ATOM   2987  OD1 ASN A 355      16.364  -0.059 -20.525  1.00 63.72           O  
ATOM   2988  N   LEU A 356      13.984   2.110 -16.800  1.00 73.84           N  
ATOM   2989  CA  LEU A 356      13.144   2.391 -15.625  1.00 73.84           C  
ATOM   2990  C   LEU A 356      12.826   1.133 -14.799  1.00 73.84           C  
ATOM   2991  CB  LEU A 356      11.827   3.027 -16.112  1.00 73.84           C  
ATOM   2992  O   LEU A 356      12.390   1.247 -13.658  1.00 73.84           O  
ATOM   2993  CG  LEU A 356      11.974   4.469 -16.624  1.00 73.84           C  
ATOM   2994  CD1 LEU A 356      10.715   4.900 -17.376  1.00 73.84           C  
ATOM   2995  CD2 LEU A 356      12.181   5.438 -15.468  1.00 73.84           C  
ATOM   2996  N   LEU A 357      13.003  -0.045 -15.398  1.00 80.43           N  
ATOM   2997  CA  LEU A 357      12.644  -1.344 -14.849  1.00 80.43           C  
ATOM   2998  C   LEU A 357      13.913  -2.152 -14.564  1.00 80.43           C  
ATOM   2999  CB  LEU A 357      11.730  -2.078 -15.846  1.00 80.43           C  
ATOM   3000  O   LEU A 357      14.758  -2.322 -15.445  1.00 80.43           O  
ATOM   3001  CG  LEU A 357      10.458  -1.330 -16.281  1.00 80.43           C  
ATOM   3002  CD1 LEU A 357       9.701  -2.161 -17.317  1.00 80.43           C  
ATOM   3003  CD2 LEU A 357       9.517  -1.048 -15.112  1.00 80.43           C  
ATOM   3004  N   GLU A 358      14.008  -2.693 -13.356  1.00 78.96           N  
ATOM   3005  CA  GLU A 358      15.139  -3.493 -12.893  1.00 78.96           C  
ATOM   3006  C   GLU A 358      14.919  -4.976 -13.182  1.00 78.96           C  
ATOM   3007  CB  GLU A 358      15.343  -3.267 -11.387  1.00 78.96           C  
ATOM   3008  O   GLU A 358      13.786  -5.449 -13.182  1.00 78.96           O  
ATOM   3009  CG  GLU A 358      15.793  -1.835 -11.070  1.00 78.96           C  
ATOM   3010  CD  GLU A 358      17.181  -1.515 -11.647  1.00 78.96           C  
ATOM   3011  OE1 GLU A 358      17.473  -0.308 -11.780  1.00 78.96           O  
ATOM   3012  OE2 GLU A 358      17.931  -2.481 -11.945  1.00 78.96           O  
ATOM   3013  N   ASP A 359      15.986  -5.759 -13.381  1.00 79.04           N  
ATOM   3014  CA  ASP A 359      15.898  -7.212 -13.632  1.00 79.04           C  
ATOM   3015  C   ASP A 359      15.570  -8.008 -12.352  1.00 79.04           C  
ATOM   3016  CB  ASP A 359      17.140  -7.720 -14.386  1.00 79.04           C  
ATOM   3017  O   ASP A 359      16.340  -8.851 -11.886  1.00 79.04           O  
ATOM   3018  CG  ASP A 359      16.965  -9.125 -14.992  1.00 79.04           C  
ATOM   3019  OD1 ASP A 359      15.912  -9.389 -15.633  1.00 79.04           O  
ATOM   3020  OD2 ASP A 359      17.934  -9.915 -14.925  1.00 79.04           O  
ATOM   3021  N   ILE A 360      14.413  -7.706 -11.768  1.00 80.78           N  
ATOM   3022  CA  ILE A 360      13.848  -8.269 -10.545  1.00 80.78           C  
ATOM   3023  C   ILE A 360      12.569  -9.007 -10.938  1.00 80.78           C  
ATOM   3024  CB  ILE A 360      13.597  -7.138  -9.524  1.00 80.78           C  
ATOM   3025  O   ILE A 360      11.657  -8.419 -11.513  1.00 80.78           O  
ATOM   3026  CG1 ILE A 360      14.932  -6.440  -9.174  1.00 80.78           C  
ATOM   3027  CG2 ILE A 360      12.888  -7.662  -8.265  1.00 80.78           C  
ATOM   3028  CD1 ILE A 360      14.815  -5.298  -8.166  1.00 80.78           C  
ATOM   3029  N   ASN A 361      12.517 -10.308 -10.645  1.00 85.14           N  
ATOM   3030  CA  ASN A 361      11.369 -11.160 -10.944  1.00 85.14           C  
ATOM   3031  C   ASN A 361      10.755 -11.659  -9.636  1.00 85.14           C  
ATOM   3032  CB  ASN A 361      11.795 -12.295 -11.889  1.00 85.14           C  
ATOM   3033  O   ASN A 361      11.245 -12.622  -9.035  1.00 85.14           O  
ATOM   3034  CG  ASN A 361      10.614 -13.151 -12.320  1.00 85.14           C  
ATOM   3035  ND2 ASN A 361      10.827 -14.105 -13.193  1.00 85.14           N  
ATOM   3036  OD1 ASN A 361       9.488 -12.997 -11.896  1.00 85.14           O  
ATOM   3037  N   ILE A 362       9.710 -10.963  -9.197  1.00 88.34           N  
ATOM   3038  CA  ILE A 362       8.997 -11.238  -7.956  1.00 88.34           C  
ATOM   3039  C   ILE A 362       8.052 -12.421  -8.150  1.00 88.34           C  
ATOM   3040  CB  ILE A 362       8.250  -9.974  -7.485  1.00 88.34           C  
ATOM   3041  O   ILE A 362       7.182 -12.418  -9.014  1.00 88.34           O  
ATOM   3042  CG1 ILE A 362       9.195  -8.773  -7.245  1.00 88.34           C  
ATOM   3043  CG2 ILE A 362       7.433 -10.260  -6.220  1.00 88.34           C  
ATOM   3044  CD1 ILE A 362      10.348  -9.025  -6.260  1.00 88.34           C  
ATOM   3045  N   THR A 363       8.196 -13.435  -7.303  1.00 89.97           N  
ATOM   3046  CA  THR A 363       7.304 -14.597  -7.278  1.00 89.97           C  
ATOM   3047  C   THR A 363       6.860 -14.885  -5.856  1.00 89.97           C  
ATOM   3048  CB  THR A 363       7.951 -15.838  -7.912  1.00 89.97           C  
ATOM   3049  O   THR A 363       7.614 -14.672  -4.910  1.00 89.97           O  
ATOM   3050  CG2 THR A 363       8.293 -15.625  -9.386  1.00 89.97           C  
ATOM   3051  OG1 THR A 363       9.147 -16.202  -7.256  1.00 89.97           O  
ATOM   3052  N   TYR A 364       5.639 -15.387  -5.687  1.00 92.05           N  
ATOM   3053  CA  TYR A 364       5.181 -15.843  -4.377  1.00 92.05           C  
ATOM   3054  C   TYR A 364       6.072 -16.986  -3.868  1.00 92.05           C  
ATOM   3055  CB  TYR A 364       3.713 -16.260  -4.472  1.00 92.05           C  
ATOM   3056  O   TYR A 364       6.447 -17.876  -4.639  1.00 92.05           O  
ATOM   3057  CG  TYR A 364       3.141 -16.740  -3.157  1.00 92.05           C  
ATOM   3058  CD1 TYR A 364       2.910 -18.114  -2.954  1.00 92.05           C  
ATOM   3059  CD2 TYR A 364       2.879 -15.819  -2.124  1.00 92.05           C  
ATOM   3060  CE1 TYR A 364       2.375 -18.565  -1.734  1.00 92.05           C  
ATOM   3061  CE2 TYR A 364       2.354 -16.273  -0.900  1.00 92.05           C  
ATOM   3062  OH  TYR A 364       1.560 -18.092   0.458  1.00 92.05           O  
ATOM   3063  CZ  TYR A 364       2.082 -17.643  -0.711  1.00 92.05           C  
ATOM   3064  N   TYR A 365       6.424 -16.949  -2.582  1.00 91.62           N  
ATOM   3065  CA  TYR A 365       7.246 -17.974  -1.948  1.00 91.62           C  
ATOM   3066  C   TYR A 365       6.419 -18.851  -1.009  1.00 91.62           C  
ATOM   3067  CB  TYR A 365       8.459 -17.332  -1.257  1.00 91.62           C  
ATOM   3068  O   TYR A 365       6.256 -20.040  -1.280  1.00 91.62           O  
ATOM   3069  CG  TYR A 365       9.395 -18.309  -0.567  1.00 91.62           C  
ATOM   3070  CD1 TYR A 365       9.936 -17.989   0.693  1.00 91.62           C  
ATOM   3071  CD2 TYR A 365       9.747 -19.525  -1.188  1.00 91.62           C  
ATOM   3072  CE1 TYR A 365      10.832 -18.870   1.328  1.00 91.62           C  
ATOM   3073  CE2 TYR A 365      10.629 -20.416  -0.552  1.00 91.62           C  
ATOM   3074  OH  TYR A 365      12.052 -20.940   1.296  1.00 91.62           O  
ATOM   3075  CZ  TYR A 365      11.179 -20.087   0.701  1.00 91.62           C  
ATOM   3076  N   LYS A 366       5.900 -18.275   0.080  1.00 93.50           N  
ATOM   3077  CA  LYS A 366       5.103 -18.984   1.093  1.00 93.50           C  
ATOM   3078  C   LYS A 366       4.359 -18.000   1.993  1.00 93.50           C  
ATOM   3079  CB  LYS A 366       6.014 -19.899   1.941  1.00 93.50           C  
ATOM   3080  O   LYS A 366       4.716 -16.830   2.056  1.00 93.50           O  
ATOM   3081  CG  LYS A 366       7.040 -19.130   2.791  1.00 93.50           C  
ATOM   3082  CD  LYS A 366       7.886 -20.083   3.643  1.00 93.50           C  
ATOM   3083  CE  LYS A 366       8.791 -19.247   4.554  1.00 93.50           C  
ATOM   3084  NZ  LYS A 366       9.449 -20.070   5.596  1.00 93.50           N  
ATOM   3085  N   SER A 367       3.377 -18.480   2.744  1.00 94.26           N  
ATOM   3086  CA  SER A 367       2.868 -17.780   3.925  1.00 94.26           C  
ATOM   3087  C   SER A 367       3.763 -18.075   5.130  1.00 94.26           C  
ATOM   3088  CB  SER A 367       1.427 -18.210   4.215  1.00 94.26           C  
ATOM   3089  O   SER A 367       4.261 -19.196   5.276  1.00 94.26           O  
ATOM   3090  OG  SER A 367       1.373 -19.620   4.348  1.00 94.26           O  
ATOM   3091  N   ASP A 368       3.935 -17.105   6.018  1.00 94.14           N  
ATOM   3092  CA  ASP A 368       4.527 -17.310   7.333  1.00 94.14           C  
ATOM   3093  C   ASP A 368       3.449 -17.743   8.336  1.00 94.14           C  
ATOM   3094  CB  ASP A 368       5.263 -16.046   7.786  1.00 94.14           C  
ATOM   3095  O   ASP A 368       2.601 -16.960   8.756  1.00 94.14           O  
ATOM   3096  CG  ASP A 368       5.994 -16.260   9.117  1.00 94.14           C  
ATOM   3097  OD1 ASP A 368       5.933 -17.403   9.641  1.00 94.14           O  
ATOM   3098  OD2 ASP A 368       6.617 -15.291   9.587  1.00 94.14           O  
ATOM   3099  N   SER A 369       3.469 -19.018   8.727  1.00 90.75           N  
ATOM   3100  CA  SER A 369       2.512 -19.576   9.688  1.00 90.75           C  
ATOM   3101  C   SER A 369       2.676 -19.036  11.110  1.00 90.75           C  
ATOM   3102  CB  SER A 369       2.640 -21.101   9.712  1.00 90.75           C  
ATOM   3103  O   SER A 369       1.796 -19.257  11.936  1.00 90.75           O  
ATOM   3104  OG  SER A 369       3.972 -21.497   9.998  1.00 90.75           O  
ATOM   3105  N   ALA A 370       3.806 -18.401  11.424  1.00 92.89           N  
ATOM   3106  CA  ALA A 370       4.068 -17.837  12.743  1.00 92.89           C  
ATOM   3107  C   ALA A 370       3.764 -16.336  12.832  1.00 92.89           C  
ATOM   3108  CB  ALA A 370       5.524 -18.118  13.062  1.00 92.89           C  
ATOM   3109  O   ALA A 370       3.815 -15.775  13.930  1.00 92.89           O  
ATOM   3110  N   TYR A 371       3.448 -15.698  11.703  1.00 93.53           N  
ATOM   3111  CA  TYR A 371       3.053 -14.300  11.664  1.00 93.53           C  
ATOM   3112  C   TYR A 371       1.754 -14.093  12.453  1.00 93.53           C  
ATOM   3113  CB  TYR A 371       2.900 -13.864  10.207  1.00 93.53           C  
ATOM   3114  O   TYR A 371       0.775 -14.819  12.266  1.00 93.53           O  
ATOM   3115  CG  TYR A 371       2.553 -12.402  10.057  1.00 93.53           C  
ATOM   3116  CD1 TYR A 371       1.210 -11.993  10.128  1.00 93.53           C  
ATOM   3117  CD2 TYR A 371       3.577 -11.448   9.904  1.00 93.53           C  
ATOM   3118  CE1 TYR A 371       0.899 -10.627  10.062  1.00 93.53           C  
ATOM   3119  CE2 TYR A 371       3.260 -10.078   9.822  1.00 93.53           C  
ATOM   3120  OH  TYR A 371       1.569  -8.355   9.810  1.00 93.53           O  
ATOM   3121  CZ  TYR A 371       1.913  -9.665   9.897  1.00 93.53           C  
ATOM   3122  N   LYS A 372       1.736 -13.077  13.319  1.00 93.51           N  
ATOM   3123  CA  LYS A 372       0.544 -12.656  14.065  1.00 93.51           C  
ATOM   3124  C   LYS A 372       0.066 -11.302  13.531  1.00 93.51           C  
ATOM   3125  CB  LYS A 372       0.840 -12.579  15.570  1.00 93.51           C  
ATOM   3126  O   LYS A 372       0.893 -10.401  13.413  1.00 93.51           O  
ATOM   3127  CG  LYS A 372       1.153 -13.953  16.184  1.00 93.51           C  
ATOM   3128  CD  LYS A 372       1.306 -13.826  17.705  1.00 93.51           C  
ATOM   3129  CE  LYS A 372       1.613 -15.188  18.336  1.00 93.51           C  
ATOM   3130  NZ  LYS A 372       1.657 -15.096  19.819  1.00 93.51           N  
ATOM   3131  N   PRO A 373      -1.234 -11.130  13.223  1.00 94.11           N  
ATOM   3132  CA  PRO A 373      -1.755  -9.844  12.766  1.00 94.11           C  
ATOM   3133  C   PRO A 373      -1.598  -8.749  13.829  1.00 94.11           C  
ATOM   3134  CB  PRO A 373      -3.229 -10.095  12.439  1.00 94.11           C  
ATOM   3135  O   PRO A 373      -1.737  -9.011  15.026  1.00 94.11           O  
ATOM   3136  CG  PRO A 373      -3.602 -11.268  13.342  1.00 94.11           C  
ATOM   3137  CD  PRO A 373      -2.318 -12.093  13.375  1.00 94.11           C  
ATOM   3138  N   ASP A 374      -1.369  -7.509  13.388  1.00 93.33           N  
ATOM   3139  CA  ASP A 374      -1.344  -6.340  14.272  1.00 93.33           C  
ATOM   3140  C   ASP A 374      -2.753  -6.048  14.812  1.00 93.33           C  
ATOM   3141  CB  ASP A 374      -0.741  -5.122  13.545  1.00 93.33           C  
ATOM   3142  O   ASP A 374      -3.621  -5.533  14.106  1.00 93.33           O  
ATOM   3143  CG  ASP A 374      -0.657  -3.860  14.426  1.00 93.33           C  
ATOM   3144  OD1 ASP A 374      -0.955  -3.934  15.642  1.00 93.33           O  
ATOM   3145  OD2 ASP A 374      -0.289  -2.784  13.898  1.00 93.33           O  
ATOM   3146  N   LEU A 375      -2.975  -6.358  16.093  1.00 93.91           N  
ATOM   3147  CA  LEU A 375      -4.252  -6.130  16.776  1.00 93.91           C  
ATOM   3148  C   LEU A 375      -4.593  -4.645  16.977  1.00 93.91           C  
ATOM   3149  CB  LEU A 375      -4.258  -6.876  18.123  1.00 93.91           C  
ATOM   3150  O   LEU A 375      -5.729  -4.342  17.347  1.00 93.91           O  
ATOM   3151  CG  LEU A 375      -4.269  -8.412  18.026  1.00 93.91           C  
ATOM   3152  CD1 LEU A 375      -4.328  -8.994  19.440  1.00 93.91           C  
ATOM   3153  CD2 LEU A 375      -5.483  -8.924  17.241  1.00 93.91           C  
ATOM   3154  N   ASN A 376      -3.653  -3.725  16.727  1.00 95.16           N  
ATOM   3155  CA  ASN A 376      -3.926  -2.288  16.741  1.00 95.16           C  
ATOM   3156  C   ASN A 376      -4.610  -1.806  15.455  1.00 95.16           C  
ATOM   3157  CB  ASN A 376      -2.630  -1.500  16.968  1.00 95.16           C  
ATOM   3158  O   ASN A 376      -5.163  -0.706  15.446  1.00 95.16           O  
ATOM   3159  CG  ASN A 376      -1.914  -1.903  18.238  1.00 95.16           C  
ATOM   3160  ND2 ASN A 376      -0.745  -2.477  18.109  1.00 95.16           N  
ATOM   3161  OD1 ASN A 376      -2.398  -1.720  19.342  1.00 95.16           O  
ATOM   3162  N   ILE A 377      -4.581  -2.592  14.370  1.00 96.58           N  
ATOM   3163  CA  ILE A 377      -5.345  -2.277  13.161  1.00 96.58           C  
ATOM   3164  C   ILE A 377      -6.834  -2.390  13.493  1.00 96.58           C  
ATOM   3165  CB  ILE A 377      -4.920  -3.153  11.964  1.00 96.58           C  
ATOM   3166  O   ILE A 377      -7.330  -3.425  13.958  1.00 96.58           O  
ATOM   3167  CG1 ILE A 377      -3.465  -2.809  11.569  1.00 96.58           C  
ATOM   3168  CG2 ILE A 377      -5.883  -2.945  10.777  1.00 96.58           C  
ATOM   3169  CD1 ILE A 377      -2.888  -3.694  10.457  1.00 96.58           C  
ATOM   3170  N   TRP A 378      -7.560  -1.299  13.263  1.00 97.11           N  
ATOM   3171  CA  TRP A 378      -8.983  -1.251  13.533  1.00 97.11           C  
ATOM   3172  C   TRP A 378      -9.722  -2.179  12.570  1.00 97.11           C  
ATOM   3173  CB  TRP A 378      -9.505   0.185  13.466  1.00 97.11           C  
ATOM   3174  O   TRP A 378      -9.513  -2.133  11.363  1.00 97.11           O  
ATOM   3175  CG  TRP A 378     -10.955   0.279  13.823  1.00 97.11           C  
ATOM   3176  CD1 TRP A 378     -11.454   0.331  15.077  1.00 97.11           C  
ATOM   3177  CD2 TRP A 378     -12.110   0.205  12.939  1.00 97.11           C  
ATOM   3178  CE2 TRP A 378     -13.293   0.257  13.732  1.00 97.11           C  
ATOM   3179  CE3 TRP A 378     -12.280   0.067  11.551  1.00 97.11           C  
ATOM   3180  NE1 TRP A 378     -12.833   0.295  15.028  1.00 97.11           N  
ATOM   3181  CH2 TRP A 378     -14.716   0.106  11.790  1.00 97.11           C  
ATOM   3182  CZ2 TRP A 378     -14.580   0.217  13.180  1.00 97.11           C  
ATOM   3183  CZ3 TRP A 378     -13.567   0.028  10.991  1.00 97.11           C  
ATOM   3184  N   THR A 379     -10.603  -3.005  13.127  1.00 94.25           N  
ATOM   3185  CA  THR A 379     -11.488  -3.930  12.411  1.00 94.25           C  
ATOM   3186  C   THR A 379     -12.912  -3.767  12.959  1.00 94.25           C  
ATOM   3187  CB  THR A 379     -11.002  -5.388  12.530  1.00 94.25           C  
ATOM   3188  O   THR A 379     -13.051  -3.455  14.148  1.00 94.25           O  
ATOM   3189  CG2 THR A 379      -9.798  -5.644  11.622  1.00 94.25           C  
ATOM   3190  OG1 THR A 379     -10.547  -5.690  13.837  1.00 94.25           O  
ATOM   3191  N   PRO A 380     -13.956  -3.913  12.119  1.00 91.84           N  
ATOM   3192  CA  PRO A 380     -15.343  -3.663  12.496  1.00 91.84           C  
ATOM   3193  C   PRO A 380     -15.938  -4.779  13.354  1.00 91.84           C  
ATOM   3194  CB  PRO A 380     -16.098  -3.496  11.175  1.00 91.84           C  
ATOM   3195  O   PRO A 380     -15.455  -5.935  13.255  1.00 91.84           O  
ATOM   3196  CG  PRO A 380     -15.343  -4.428  10.233  1.00 91.84           C  
ATOM   3197  CD  PRO A 380     -13.902  -4.372  10.742  1.00 91.84           C  
ATOM   3198  OXT PRO A 380     -16.918  -4.432  14.050  1.00 91.84           O  
TER    3199      PRO A 380                                                      
ENDMDL                                                                          
END                                                                             
