# Supplementary material for: The inorganic pyrophosphatases of microorganisms: a structural and functional review
Source: PeerJ. 2024 Jun 24;12:e17496. doi: 10.7717/peerj.17496 (PMC11210485; doi:10.7717/peerj.17496)
Supplement: Supplemental Information 1 [file peerj-12-17496-s001.zip › Supplementary Files/Protist and slime molds enzymes/AF-Q384W3-F1-model_v4_Trypanosoma_brucei.pdb]

HEADER                                            01-JUN-22                     
TITLE     ALPHAFOLD MONOMER V2.0 PREDICTION FOR INORGANIC DIPHOSPHATASE         
TITLE    2 (Q384W3)                                                             
COMPND    MOL_ID: 1;                                                            
COMPND   2 MOLECULE: INORGANIC DIPHOSPHATASE;                                   
COMPND   3 CHAIN: A                                                             
SOURCE    MOL_ID: 1;                                                            
SOURCE   2 ORGANISM_SCIENTIFIC: TRYPANOSOMA BRUCEI BRUCEI (STRAIN 927/4         
SOURCE   3 GUTAT10.1);                                                          
SOURCE   4 ORGANISM_TAXID: 185431                                               
REMARK   1                                                                      
REMARK   1 REFERENCE 1                                                          
REMARK   1  AUTH   JOHN JUMPER, RICHARD EVANS, ALEXANDER PRITZEL, TIM GREEN,    
REMARK   1  AUTH 2 MICHAEL FIGURNOV, OLAF RONNEBERGER, KATHRYN TUNYASUVUNAKOOL, 
REMARK   1  AUTH 3 RUSS BATES, AUGUSTIN ZIDEK, ANNA POTAPENKO, ALEX BRIDGLAND,  
REMARK   1  AUTH 4 CLEMENS MEYER, SIMON A A KOHL, ANDREW J BALLARD,             
REMARK   1  AUTH 5 ANDREW COWIE, BERNARDINO ROMERA-PAREDES, STANISLAV NIKOLOV,  
REMARK   1  AUTH 6 RISHUB JAIN, JONAS ADLER, TREVOR BACK, STIG PETERSEN,        
REMARK   1  AUTH 7 DAVID REIMAN, ELLEN CLANCY, MICHAL ZIELINSKI,                
REMARK   1  AUTH 8 MARTIN STEINEGGER, MICHALINA PACHOLSKA, TAMAS BERGHAMMER,    
REMARK   1  AUTH 9 DAVID SILVER, ORIOL VINYALS, ANDREW W SENIOR,                
REMARK   1  AUTH10 KORAY KAVUKCUOGLU, PUSHMEET KOHLI, DEMIS HASSABIS            
REMARK   1  TITL   HIGHLY ACCURATE PROTEIN STRUCTURE PREDICTION WITH ALPHAFOLD  
REMARK   1  REF    NATURE                        V. 596   583 2021              
REMARK   1  REFN                   ISSN 0028-0836                               
REMARK   1  PMID   34265844                                                     
REMARK   1  DOI    10.1038/s41586-021-03819-2                                   
REMARK   1                                                                      
REMARK   1 DISCLAIMERS                                                          
REMARK   1 ALPHAFOLD DATA, COPYRIGHT (2021) DEEPMIND TECHNOLOGIES LIMITED. THE  
REMARK   1 INFORMATION PROVIDED IS THEORETICAL MODELLING ONLY AND CAUTION SHOULD
REMARK   1 BE EXERCISED IN ITS USE. IT IS PROVIDED "AS-IS" WITHOUT ANY WARRANTY 
REMARK   1 OF ANY KIND, WHETHER EXPRESSED OR IMPLIED. NO WARRANTY IS GIVEN THAT 
REMARK   1 USE OF THE INFORMATION SHALL NOT INFRINGE THE RIGHTS OF ANY THIRD    
REMARK   1 PARTY. THE INFORMATION IS NOT INTENDED TO BE A SUBSTITUTE FOR        
REMARK   1 PROFESSIONAL MEDICAL ADVICE, DIAGNOSIS, OR TREATMENT, AND DOES NOT   
REMARK   1 CONSTITUTE MEDICAL OR OTHER PROFESSIONAL ADVICE. IT IS AVAILABLE FOR 
REMARK   1 ACADEMIC AND COMMERCIAL PURPOSES, UNDER CC-BY 4.0 LICENCE.           
DBREF  XXXX A    1   414  UNP    Q384W3   Q384W3_TRYB2     1    414             
SEQRES   1 A  414  MET ASN ASN THR HIS GLY VAL ASP SER ARG SER ASP ARG          
SEQRES   2 A  414  THR SER PRO GLN ASP LEU ALA SER ALA GLU VAL ALA GLY          
SEQRES   3 A  414  LEU PRO VAL SER ALA LEU HIS GLY THR ASN ILE SER THR          
SEQRES   4 A  414  GLY ARG GLY SER GLU ALA ASP VAL ALA GLU PRO ILE GLN          
SEQRES   5 A  414  GLU ALA VAL ASP ARG LYS VAL SER GLU LEU ASP LEU ALA          
SEQRES   6 A  414  ALA TYR ASP LYS ASP ASP PHE THR GLN PRO MET ILE LYS          
SEQRES   7 A  414  LYS ILE MET SER ARG LEU PHE SER ALA PHE ASP VAL THR          
SEQRES   8 A  414  HIS LEU GLY TYR LEU THR PRO ASP LYS VAL GLU GLU VAL          
SEQRES   9 A  414  CYS ARG TYR LEU GLY ARG ASN MET SER ASP GLY ASP VAL          
SEQRES  10 A  414  LYS ALA MET LYS ALA GLU ILE ASN ALA ILE ASP GLY HIS          
SEQRES  11 A  414  VAL THR PHE GLU LYS PHE TRP ALA TRP TRP CYS SER HIS          
SEQRES  12 A  414  PRO VAL HIS SER ARG THR LYS CYS PHE SER MET VAL SER          
SEQRES  13 A  414  ALA ASP PHE SER MET PRO TYR HIS GLN GLN GLN LEU VAL          
SEQRES  14 A  414  VAL HIS GLU LYS GLY GLU MET TYR THR PRO SER TYR ARG          
SEQRES  15 A  414  VAL LEU TYR PHE PHE ARG ASP LEU GLU THR GLY ARG GLU          
SEQRES  16 A  414  ARG GLN VAL SER PRO TRP HIS ASP ILE PRO LEU TYR VAL          
SEQRES  17 A  414  ARG ASP LEU VAL ARG THR LYS PRO GLU ALA THR PRO MET          
SEQRES  18 A  414  ASN ARG TYR ASN PHE ILE CYS GLU ILE PRO LYS TRP THR          
SEQRES  19 A  414  ARG ALA LYS PHE GLU ILE ALA THR GLY GLU SER PHE ASN          
SEQRES  20 A  414  PRO ILE LYS GLN ASP ILE LYS ASN GLY VAL PRO ARG PHE          
SEQRES  21 A  414  TYR LYS HIS GLY ASP MET MET TRP ASN TYR GLY ALA PHE          
SEQRES  22 A  414  PRO GLN THR TRP GLU SER THR GLU VAL LEU PHE GLU ALA          
SEQRES  23 A  414  GLY VAL THR GLY ASP ASN ASP PRO VAL ASP ALA VAL GLU          
SEQRES  24 A  414  ILE GLY MET THR GLN PHE LYS VAL GLY GLN VAL SER ALA          
SEQRES  25 A  414  VAL LYS VAL LEU GLY VAL LEU GLY MET ILE ASP GLU GLY          
SEQRES  26 A  414  GLU MET ASP TRP LYS VAL VAL CYS ILE SER HIS SER ASP          
SEQRES  27 A  414  PRO ILE CYS HIS PHE LEU ARG ASP ILE HIS ASP VAL PRO          
SEQRES  28 A  414  LYS PHE LEU PRO GLY CYS LEU ASP ALA ILE ARG GLU TRP          
SEQRES  29 A  414  PHE ARG VAL TYR LYS ILE CYS GLN GLY GLY GLU ALA SER          
SEQRES  30 A  414  HIS PHE ALA PHE ASP GLY GLU PHE LYS ASP LYS GLU TYR          
SEQRES  31 A  414  ALA MET LYS VAL ILE ASP GLU SER HIS ASN MET TRP HIS          
SEQRES  32 A  414  ASN LEU LEU LYS VAL ASN LYS ARG GLY GLU LEU                  
CRYST1    1.000    1.000    1.000  90.00  90.00  90.00 P 1           1          
ORIGX1      1.000000  0.000000  0.000000        0.00000                         
ORIGX2      0.000000  1.000000  0.000000        0.00000                         
ORIGX3      0.000000  0.000000  1.000000        0.00000                         
SCALE1      1.000000  0.000000  0.000000        0.00000                         
SCALE2      0.000000  1.000000  0.000000        0.00000                         
SCALE3      0.000000  0.000000  1.000000        0.00000                         
MODEL        1                                                                  
ATOM      1  N   MET A   1      51.545  -0.296   6.219  1.00 37.64           N  
ATOM      2  CA  MET A   1      51.478   0.703   5.134  1.00 37.64           C  
ATOM      3  C   MET A   1      50.604   0.130   4.033  1.00 37.64           C  
ATOM      4  CB  MET A   1      52.871   1.075   4.593  1.00 37.64           C  
ATOM      5  O   MET A   1      50.834  -1.004   3.642  1.00 37.64           O  
ATOM      6  CG  MET A   1      53.579   2.115   5.473  1.00 37.64           C  
ATOM      7  SD  MET A   1      55.286   2.442   4.963  1.00 37.64           S  
ATOM      8  CE  MET A   1      55.704   3.844   6.038  1.00 37.64           C  
ATOM      9  N   ASN A   2      49.642   0.941   3.597  1.00 35.54           N  
ATOM     10  CA  ASN A   2      48.705   0.798   2.479  1.00 35.54           C  
ATOM     11  C   ASN A   2      47.436  -0.053   2.666  1.00 35.54           C  
ATOM     12  CB  ASN A   2      49.441   0.657   1.141  1.00 35.54           C  
ATOM     13  O   ASN A   2      47.456  -1.274   2.768  1.00 35.54           O  
ATOM     14  CG  ASN A   2      50.171   1.944   0.782  1.00 35.54           C  
ATOM     15  ND2 ASN A   2      50.829   1.987  -0.348  1.00 35.54           N  
ATOM     16  OD1 ASN A   2      50.168   2.922   1.514  1.00 35.54           O  
ATOM     17  N   ASN A   3      46.343   0.719   2.697  1.00 35.40           N  
ATOM     18  CA  ASN A   3      44.937   0.401   2.875  1.00 35.40           C  
ATOM     19  C   ASN A   3      44.332  -0.337   1.679  1.00 35.40           C  
ATOM     20  CB  ASN A   3      44.170   1.736   3.021  1.00 35.40           C  
ATOM     21  O   ASN A   3      44.581   0.000   0.523  1.00 35.40           O  
ATOM     22  CG  ASN A   3      44.296   2.413   4.369  1.00 35.40           C  
ATOM     23  ND2 ASN A   3      44.084   3.707   4.429  1.00 35.40           N  
ATOM     24  OD1 ASN A   3      44.575   1.797   5.379  1.00 35.40           O  
ATOM     25  N   THR A   4      43.422  -1.246   2.000  1.00 34.25           N  
ATOM     26  CA  THR A   4      42.341  -1.728   1.146  1.00 34.25           C  
ATOM     27  C   THR A   4      41.198  -0.703   1.152  1.00 34.25           C  
ATOM     28  CB  THR A   4      41.854  -3.085   1.692  1.00 34.25           C  
ATOM     29  O   THR A   4      40.660  -0.376   2.208  1.00 34.25           O  
ATOM     30  CG2 THR A   4      42.814  -4.213   1.311  1.00 34.25           C  
ATOM     31  OG1 THR A   4      41.813  -3.079   3.108  1.00 34.25           O  
ATOM     32  N   HIS A   5      40.815  -0.179  -0.014  1.00 39.83           N  
ATOM     33  CA  HIS A   5      39.572   0.582  -0.172  1.00 39.83           C  
ATOM     34  C   HIS A   5      38.467  -0.353  -0.666  1.00 39.83           C  
ATOM     35  CB  HIS A   5      39.767   1.815  -1.072  1.00 39.83           C  
ATOM     36  O   HIS A   5      38.564  -0.928  -1.747  1.00 39.83           O  
ATOM     37  CG  HIS A   5      40.254   3.028  -0.313  1.00 39.83           C  
ATOM     38  CD2 HIS A   5      41.240   3.901  -0.688  1.00 39.83           C  
ATOM     39  ND1 HIS A   5      39.740   3.496   0.877  1.00 39.83           N  
ATOM     40  CE1 HIS A   5      40.406   4.609   1.215  1.00 39.83           C  
ATOM     41  NE2 HIS A   5      41.344   4.889   0.300  1.00 39.83           N  
ATOM     42  N   GLY A   6      37.442  -0.520   0.173  1.00 35.83           N  
ATOM     43  CA  GLY A   6      36.192  -1.185  -0.168  1.00 35.83           C  
ATOM     44  C   GLY A   6      35.347  -0.324  -1.103  1.00 35.83           C  
ATOM     45  O   GLY A   6      35.300   0.898  -0.973  1.00 35.83           O  
ATOM     46  N   VAL A   7      34.699  -0.989  -2.054  1.00 37.42           N  
ATOM     47  CA  VAL A   7      33.729  -0.406  -2.979  1.00 37.42           C  
ATOM     48  C   VAL A   7      32.399  -0.289  -2.235  1.00 37.42           C  
ATOM     49  CB  VAL A   7      33.623  -1.286  -4.243  1.00 37.42           C  
ATOM     50  O   VAL A   7      31.782  -1.299  -1.908  1.00 37.42           O  
ATOM     51  CG1 VAL A   7      32.604  -0.739  -5.247  1.00 37.42           C  
ATOM     52  CG2 VAL A   7      34.981  -1.387  -4.957  1.00 37.42           C  
ATOM     53  N   ASP A   8      31.993   0.943  -1.930  1.00 32.42           N  
ATOM     54  CA  ASP A   8      30.713   1.267  -1.298  1.00 32.42           C  
ATOM     55  C   ASP A   8      29.625   1.280  -2.388  1.00 32.42           C  
ATOM     56  CB  ASP A   8      30.858   2.607  -0.525  1.00 32.42           C  
ATOM     57  O   ASP A   8      29.517   2.220  -3.178  1.00 32.42           O  
ATOM     58  CG  ASP A   8      29.872   2.807   0.640  1.00 32.42           C  
ATOM     59  OD1 ASP A   8      29.285   1.801   1.088  1.00 32.42           O  
ATOM     60  OD2 ASP A   8      29.716   3.968   1.106  1.00 32.42           O  
ATOM     61  N   SER A   9      28.846   0.201  -2.490  1.00 33.33           N  
ATOM     62  CA  SER A   9      27.679   0.115  -3.371  1.00 33.33           C  
ATOM     63  C   SER A   9      26.502   0.860  -2.735  1.00 33.33           C  
ATOM     64  CB  SER A   9      27.341  -1.352  -3.676  1.00 33.33           C  
ATOM     65  O   SER A   9      25.607   0.251  -2.146  1.00 33.33           O  
ATOM     66  OG  SER A   9      27.073  -2.061  -2.484  1.00 33.33           O  
ATOM     67  N   ARG A  10      26.500   2.192  -2.827  1.00 32.49           N  
ATOM     68  CA  ARG A  10      25.323   2.997  -2.486  1.00 32.49           C  
ATOM     69  C   ARG A  10      24.337   2.948  -3.642  1.00 32.49           C  
ATOM     70  CB  ARG A  10      25.708   4.436  -2.125  1.00 32.49           C  
ATOM     71  O   ARG A  10      24.506   3.616  -4.656  1.00 32.49           O  
ATOM     72  CG  ARG A  10      26.423   4.480  -0.772  1.00 32.49           C  
ATOM     73  CD  ARG A  10      26.702   5.930  -0.388  1.00 32.49           C  
ATOM     74  NE  ARG A  10      27.518   5.984   0.833  1.00 32.49           N  
ATOM     75  NH1 ARG A  10      27.287   8.228   1.237  1.00 32.49           N  
ATOM     76  NH2 ARG A  10      28.428   6.924   2.663  1.00 32.49           N  
ATOM     77  CZ  ARG A  10      27.734   7.048   1.572  1.00 32.49           C  
ATOM     78  N   SER A  11      23.295   2.140  -3.484  1.00 34.18           N  
ATOM     79  CA  SER A  11      22.070   2.299  -4.256  1.00 34.18           C  
ATOM     80  C   SER A  11      21.394   3.600  -3.811  1.00 34.18           C  
ATOM     81  CB  SER A  11      21.163   1.077  -4.059  1.00 34.18           C  
ATOM     82  O   SER A  11      20.622   3.595  -2.851  1.00 34.18           O  
ATOM     83  OG  SER A  11      20.834   0.903  -2.694  1.00 34.18           O  
ATOM     84  N   ASP A  12      21.707   4.711  -4.477  1.00 37.96           N  
ATOM     85  CA  ASP A  12      20.949   5.960  -4.368  1.00 37.96           C  
ATOM     86  C   ASP A  12      19.544   5.719  -4.933  1.00 37.96           C  
ATOM     87  CB  ASP A  12      21.663   7.120  -5.104  1.00 37.96           C  
ATOM     88  O   ASP A  12      19.277   5.872  -6.124  1.00 37.96           O  
ATOM     89  CG  ASP A  12      22.487   8.050  -4.205  1.00 37.96           C  
ATOM     90  OD1 ASP A  12      22.270   8.039  -2.971  1.00 37.96           O  
ATOM     91  OD2 ASP A  12      23.334   8.779  -4.765  1.00 37.96           O  
ATOM     92  N   ARG A  13      18.620   5.289  -4.072  1.00 43.94           N  
ATOM     93  CA  ARG A  13      17.197   5.498  -4.328  1.00 43.94           C  
ATOM     94  C   ARG A  13      16.904   6.926  -3.893  1.00 43.94           C  
ATOM     95  CB  ARG A  13      16.323   4.466  -3.599  1.00 43.94           C  
ATOM     96  O   ARG A  13      16.626   7.157  -2.720  1.00 43.94           O  
ATOM     97  CG  ARG A  13      16.448   3.061  -4.201  1.00 43.94           C  
ATOM     98  CD  ARG A  13      15.414   2.130  -3.555  1.00 43.94           C  
ATOM     99  NE  ARG A  13      15.635   0.721  -3.935  1.00 43.94           N  
ATOM    100  NH1 ARG A  13      13.572  -0.098  -3.335  1.00 43.94           N  
ATOM    101  NH2 ARG A  13      15.105  -1.482  -4.168  1.00 43.94           N  
ATOM    102  CZ  ARG A  13      14.773  -0.274  -3.810  1.00 43.94           C  
ATOM    103  N   THR A  14      17.002   7.868  -4.828  1.00 48.77           N  
ATOM    104  CA  THR A  14      16.444   9.214  -4.661  1.00 48.77           C  
ATOM    105  C   THR A  14      15.011   9.069  -4.167  1.00 48.77           C  
ATOM    106  CB  THR A  14      16.467  10.013  -5.981  1.00 48.77           C  
ATOM    107  O   THR A  14      14.199   8.363  -4.777  1.00 48.77           O  
ATOM    108  CG2 THR A  14      17.664  10.958  -6.031  1.00 48.77           C  
ATOM    109  OG1 THR A  14      16.582   9.171  -7.113  1.00 48.77           O  
ATOM    110  N   SER A  15      14.698   9.669  -3.018  1.00 56.05           N  
ATOM    111  CA  SER A  15      13.324   9.640  -2.534  1.00 56.05           C  
ATOM    112  C   SER A  15      12.442  10.384  -3.550  1.00 56.05           C  
ATOM    113  CB  SER A  15      13.228  10.227  -1.123  1.00 56.05           C  
ATOM    114  O   SER A  15      12.928  11.288  -4.233  1.00 56.05           O  
ATOM    115  OG  SER A  15      13.290  11.632  -1.153  1.00 56.05           O  
ATOM    116  N   PRO A  16      11.138  10.077  -3.679  1.00 61.09           N  
ATOM    117  CA  PRO A  16      10.261  10.849  -4.562  1.00 61.09           C  
ATOM    118  C   PRO A  16      10.283  12.363  -4.282  1.00 61.09           C  
ATOM    119  CB  PRO A  16       8.867  10.255  -4.349  1.00 61.09           C  
ATOM    120  O   PRO A  16      10.022  13.155  -5.182  1.00 61.09           O  
ATOM    121  CG  PRO A  16       9.157   8.811  -3.937  1.00 61.09           C  
ATOM    122  CD  PRO A  16      10.445   8.929  -3.123  1.00 61.09           C  
ATOM    123  N   GLN A  17      10.617  12.771  -3.050  1.00 62.07           N  
ATOM    124  CA  GLN A  17      10.782  14.178  -2.669  1.00 62.07           C  
ATOM    125  C   GLN A  17      12.037  14.805  -3.295  1.00 62.07           C  
ATOM    126  CB  GLN A  17      10.827  14.296  -1.135  1.00 62.07           C  
ATOM    127  O   GLN A  17      12.014  15.980  -3.659  1.00 62.07           O  
ATOM    128  CG  GLN A  17       9.525  13.815  -0.472  1.00 62.07           C  
ATOM    129  CD  GLN A  17       9.523  13.949   1.048  1.00 62.07           C  
ATOM    130  NE2 GLN A  17       8.471  13.517   1.710  1.00 62.07           N  
ATOM    131  OE1 GLN A  17      10.434  14.426   1.692  1.00 62.07           O  
ATOM    132  N   ASP A  18      13.092  14.015  -3.493  1.00 77.18           N  
ATOM    133  CA  ASP A  18      14.332  14.459  -4.134  1.00 77.18           C  
ATOM    134  C   ASP A  18      14.186  14.576  -5.656  1.00 77.18           C  
ATOM    135  CB  ASP A  18      15.487  13.515  -3.777  1.00 77.18           C  
ATOM    136  O   ASP A  18      14.853  15.393  -6.285  1.00 77.18           O  
ATOM    137  CG  ASP A  18      15.679  13.370  -2.269  1.00 77.18           C  
ATOM    138  OD1 ASP A  18      15.628  14.398  -1.561  1.00 77.18           O  
ATOM    139  OD2 ASP A  18      15.787  12.200  -1.825  1.00 77.18           O  
ATOM    140  N   LEU A  19      13.275  13.808  -6.266  1.00 84.36           N  
ATOM    141  CA  LEU A  19      12.976  13.941  -7.696  1.00 84.36           C  
ATOM    142  C   LEU A  19      12.354  15.307  -8.013  1.00 84.36           C  
ATOM    143  CB  LEU A  19      12.048  12.806  -8.161  1.00 84.36           C  
ATOM    144  O   LEU A  19      12.750  15.955  -8.975  1.00 84.36           O  
ATOM    145  CG  LEU A  19      12.618  11.387  -8.000  1.00 84.36           C  
ATOM    146  CD1 LEU A  19      11.575  10.370  -8.465  1.00 84.36           C  
ATOM    147  CD2 LEU A  19      13.896  11.169  -8.813  1.00 84.36           C  
ATOM    148  N   ALA A  20      11.421  15.770  -7.176  1.00 85.85           N  
ATOM    149  CA  ALA A  20      10.803  17.083  -7.350  1.00 85.85           C  
ATOM    150  C   ALA A  20      11.803  18.227  -7.107  1.00 85.85           C  
ATOM    151  CB  ALA A  20       9.599  17.180  -6.407  1.00 85.85           C  
ATOM    152  O   ALA A  20      11.778  19.234  -7.812  1.00 85.85           O  
ATOM    153  N   SER A  21      12.703  18.085  -6.126  1.00 89.75           N  
ATOM    154  CA  SER A  21      13.725  19.106  -5.869  1.00 89.75           C  
ATOM    155  C   SER A  21      14.774  19.177  -6.986  1.00 89.75           C  
ATOM    156  CB  SER A  21      14.367  18.899  -4.495  1.00 89.75           C  
ATOM    157  O   SER A  21      15.269  20.268  -7.274  1.00 89.75           O  
ATOM    158  OG  SER A  21      15.178  17.748  -4.480  1.00 89.75           O  
ATOM    159  N   ALA A  22      15.054  18.061  -7.669  1.00 91.66           N  
ATOM    160  CA  ALA A  22      15.943  18.020  -8.828  1.00 91.66           C  
ATOM    161  C   ALA A  22      15.427  18.848 -10.019  1.00 91.66           C  
ATOM    162  CB  ALA A  22      16.175  16.557  -9.223  1.00 91.66           C  
ATOM    163  O   ALA A  22      16.240  19.440 -10.723  1.00 91.66           O  
ATOM    164  N   GLU A  23      14.107  18.951 -10.221  1.00 93.54           N  
ATOM    165  CA  GLU A  23      13.528  19.814 -11.268  1.00 93.54           C  
ATOM    166  C   GLU A  23      13.676  21.312 -10.958  1.00 93.54           C  
ATOM    167  CB  GLU A  23      12.036  19.502 -11.472  1.00 93.54           C  
ATOM    168  O   GLU A  23      13.746  22.134 -11.870  1.00 93.54           O  
ATOM    169  CG  GLU A  23      11.772  18.104 -12.051  1.00 93.54           C  
ATOM    170  CD  GLU A  23      10.310  17.915 -12.501  1.00 93.54           C  
ATOM    171  OE1 GLU A  23      10.086  17.045 -13.374  1.00 93.54           O  
ATOM    172  OE2 GLU A  23       9.417  18.621 -11.976  1.00 93.54           O  
ATOM    173  N   VAL A  24      13.723  21.679  -9.673  1.00 93.77           N  
ATOM    174  CA  VAL A  24      13.871  23.075  -9.227  1.00 93.77           C  
ATOM    175  C   VAL A  24      15.339  23.508  -9.204  1.00 93.77           C  
ATOM    176  CB  VAL A  24      13.218  23.262  -7.841  1.00 93.77           C  
ATOM    177  O   VAL A  24      15.647  24.689  -9.381  1.00 93.77           O  
ATOM    178  CG1 VAL A  24      13.342  24.699  -7.312  1.00 93.77           C  
ATOM    179  CG2 VAL A  24      11.719  22.928  -7.883  1.00 93.77           C  
ATOM    180  N   ALA A  25      16.254  22.572  -8.950  1.00 92.61           N  
ATOM    181  CA  ALA A  25      17.680  22.843  -8.873  1.00 92.61           C  
ATOM    182  C   ALA A  25      18.267  23.285 -10.227  1.00 92.61           C  
ATOM    183  CB  ALA A  25      18.387  21.604  -8.312  1.00 92.61           C  
ATOM    184  O   ALA A  25      17.765  22.963 -11.302  1.00 92.61           O  
ATOM    185  N   GLY A  26      19.382  24.019 -10.175  1.00 93.18           N  
ATOM    186  CA  GLY A  26      20.144  24.342 -11.380  1.00 93.18           C  
ATOM    187  C   GLY A  26      20.661  23.077 -12.072  1.00 93.18           C  
ATOM    188  O   GLY A  26      21.072  22.122 -11.414  1.00 93.18           O  
ATOM    189  N   LEU A  27      20.672  23.088 -13.404  1.00 95.42           N  
ATOM    190  CA  LEU A  27      21.131  21.957 -14.206  1.00 95.42           C  
ATOM    191  C   LEU A  27      22.664  21.949 -14.357  1.00 95.42           C  
ATOM    192  CB  LEU A  27      20.428  21.981 -15.572  1.00 95.42           C  
ATOM    193  O   LEU A  27      23.285  23.015 -14.418  1.00 95.42           O  
ATOM    194  CG  LEU A  27      18.897  21.826 -15.521  1.00 95.42           C  
ATOM    195  CD1 LEU A  27      18.348  21.892 -16.946  1.00 95.42           C  
ATOM    196  CD2 LEU A  27      18.465  20.499 -14.894  1.00 95.42           C  
ATOM    197  N   PRO A  28      23.299  20.766 -14.467  1.00 94.78           N  
ATOM    198  CA  PRO A  28      24.723  20.678 -14.770  1.00 94.78           C  
ATOM    199  C   PRO A  28      25.026  21.264 -16.156  1.00 94.78           C  
ATOM    200  CB  PRO A  28      25.069  19.189 -14.674  1.00 94.78           C  
ATOM    201  O   PRO A  28      24.194  21.230 -17.061  1.00 94.78           O  
ATOM    202  CG  PRO A  28      23.750  18.496 -15.019  1.00 94.78           C  
ATOM    203  CD  PRO A  28      22.702  19.436 -14.426  1.00 94.78           C  
ATOM    204  N   VAL A  29      26.255  21.756 -16.351  1.00 95.32           N  
ATOM    205  CA  VAL A  29      26.694  22.403 -17.606  1.00 95.32           C  
ATOM    206  C   VAL A  29      26.458  21.516 -18.835  1.00 95.32           C  
ATOM    207  CB  VAL A  29      28.182  22.804 -17.507  1.00 95.32           C  
ATOM    208  O   VAL A  29      26.105  22.039 -19.890  1.00 95.32           O  
ATOM    209  CG1 VAL A  29      28.727  23.458 -18.781  1.00 95.32           C  
ATOM    210  CG2 VAL A  29      28.399  23.816 -16.372  1.00 95.32           C  
ATOM    211  N   SER A  30      26.591  20.194 -18.690  1.00 94.56           N  
ATOM    212  CA  SER A  30      26.301  19.203 -19.734  1.00 94.56           C  
ATOM    213  C   SER A  30      24.832  19.172 -20.158  1.00 94.56           C  
ATOM    214  CB  SER A  30      26.687  17.806 -19.236  1.00 94.56           C  
ATOM    215  O   SER A  30      24.548  18.989 -21.334  1.00 94.56           O  
ATOM    216  OG  SER A  30      26.100  17.545 -17.968  1.00 94.56           O  
ATOM    217  N   ALA A  31      23.894  19.373 -19.231  1.00 94.76           N  
ATOM    218  CA  ALA A  31      22.470  19.453 -19.547  1.00 94.76           C  
ATOM    219  C   ALA A  31      22.091  20.817 -20.148  1.00 94.76           C  
ATOM    220  CB  ALA A  31      21.677  19.140 -18.276  1.00 94.76           C  
ATOM    221  O   ALA A  31      21.164  20.888 -20.944  1.00 94.76           O  
ATOM    222  N   LEU A  32      22.820  21.888 -19.805  1.00 94.26           N  
ATOM    223  CA  LEU A  32      22.600  23.225 -20.373  1.00 94.26           C  
ATOM    224  C   LEU A  32      23.137  23.373 -21.803  1.00 94.26           C  
ATOM    225  CB  LEU A  32      23.246  24.290 -19.469  1.00 94.26           C  
ATOM    226  O   LEU A  32      22.533  24.079 -22.602  1.00 94.26           O  
ATOM    227  CG  LEU A  32      22.612  24.440 -18.076  1.00 94.26           C  
ATOM    228  CD1 LEU A  32      23.418  25.460 -17.269  1.00 94.26           C  
ATOM    229  CD2 LEU A  32      21.163  24.927 -18.149  1.00 94.26           C  
ATOM    230  N   HIS A  33      24.280  22.753 -22.112  1.00 93.12           N  
ATOM    231  CA  HIS A  33      24.873  22.786 -23.457  1.00 93.12           C  
ATOM    232  C   HIS A  33      24.361  21.668 -24.372  1.00 93.12           C  
ATOM    233  CB  HIS A  33      26.404  22.707 -23.356  1.00 93.12           C  
ATOM    234  O   HIS A  33      24.585  21.739 -25.579  1.00 93.12           O  
ATOM    235  CG  HIS A  33      27.033  23.967 -22.830  1.00 93.12           C  
ATOM    236  CD2 HIS A  33      27.639  24.953 -23.561  1.00 93.12           C  
ATOM    237  ND1 HIS A  33      27.081  24.346 -21.514  1.00 93.12           N  
ATOM    238  CE1 HIS A  33      27.702  25.536 -21.449  1.00 93.12           C  
ATOM    239  NE2 HIS A  33      28.072  25.946 -22.672  1.00 93.12           N  
ATOM    240  N   GLY A  34      23.746  20.635 -23.793  1.00 94.37           N  
ATOM    241  CA  GLY A  34      23.455  19.376 -24.464  1.00 94.37           C  
ATOM    242  C   GLY A  34      24.694  18.491 -24.628  1.00 94.37           C  
ATOM    243  O   GLY A  34      25.813  18.832 -24.230  1.00 94.37           O  
ATOM    244  N   THR A  35      24.492  17.306 -25.200  1.00 95.04           N  
ATOM    245  CA  THR A  35      25.522  16.267 -25.335  1.00 95.04           C  
ATOM    246  C   THR A  35      25.680  15.801 -26.781  1.00 95.04           C  
ATOM    247  CB  THR A  35      25.242  15.074 -24.403  1.00 95.04           C  
ATOM    248  O   THR A  35      24.852  16.064 -27.654  1.00 95.04           O  
ATOM    249  CG2 THR A  35      25.282  15.462 -22.924  1.00 95.04           C  
ATOM    250  OG1 THR A  35      23.974  14.524 -24.660  1.00 95.04           O  
ATOM    251  N   ASN A  36      26.781  15.105 -27.056  1.00 94.95           N  
ATOM    252  CA  ASN A  36      26.993  14.455 -28.347  1.00 94.95           C  
ATOM    253  C   ASN A  36      26.064  13.242 -28.501  1.00 94.95           C  
ATOM    254  CB  ASN A  36      28.481  14.088 -28.499  1.00 94.95           C  
ATOM    255  O   ASN A  36      25.612  12.657 -27.511  1.00 94.95           O  
ATOM    256  CG  ASN A  36      29.377  15.309 -28.627  1.00 94.95           C  
ATOM    257  ND2 ASN A  36      30.678  15.140 -28.592  1.00 94.95           N  
ATOM    258  OD1 ASN A  36      28.926  16.435 -28.753  1.00 94.95           O  
ATOM    259  N   ILE A  37      25.829  12.814 -29.741  1.00 95.33           N  
ATOM    260  CA  ILE A  37      25.107  11.570 -30.007  1.00 95.33           C  
ATOM    261  C   ILE A  37      25.993  10.408 -29.541  1.00 95.33           C  
ATOM    262  CB  ILE A  37      24.682  11.481 -31.487  1.00 95.33           C  
ATOM    263  O   ILE A  37      27.052  10.134 -30.109  1.00 95.33           O  
ATOM    264  CG1 ILE A  37      23.599  12.549 -31.772  1.00 95.33           C  
ATOM    265  CG2 ILE A  37      24.137  10.074 -31.810  1.00 95.33           C  
ATOM    266  CD1 ILE A  37      23.322  12.807 -33.256  1.00 95.33           C  
ATOM    267  N   SER A  38      25.561   9.752 -28.463  1.00 93.26           N  
ATOM    268  CA  SER A  38      26.250   8.609 -27.864  1.00 93.26           C  
ATOM    269  C   SER A  38      26.019   7.333 -28.672  1.00 93.26           C  
ATOM    270  CB  SER A  38      25.799   8.424 -26.413  1.00 93.26           C  
ATOM    271  O   SER A  38      24.959   7.132 -29.260  1.00 93.26           O  
ATOM    272  OG  SER A  38      26.449   7.314 -25.818  1.00 93.26           O  
ATOM    273  N   THR A  39      27.001   6.433 -28.656  1.00 91.76           N  
ATOM    274  CA  THR A  39      26.913   5.119 -29.309  1.00 91.76           C  
ATOM    275  C   THR A  39      26.061   4.123 -28.531  1.00 91.76           C  
ATOM    276  CB  THR A  39      28.309   4.503 -29.476  1.00 91.76           C  
ATOM    277  O   THR A  39      25.781   3.053 -29.057  1.00 91.76           O  
ATOM    278  CG2 THR A  39      29.241   5.397 -30.294  1.00 91.76           C  
ATOM    279  OG1 THR A  39      28.874   4.318 -28.197  1.00 91.76           O  
ATOM    280  N   GLY A  40      25.726   4.418 -27.266  1.00 93.35           N  
ATOM    281  CA  GLY A  40      25.022   3.503 -26.362  1.00 93.35           C  
ATOM    282  C   GLY A  40      25.796   2.220 -26.014  1.00 93.35           C  
ATOM    283  O   GLY A  40      25.227   1.318 -25.401  1.00 93.35           O  
ATOM    284  N   ARG A  41      27.090   2.139 -26.364  1.00 91.03           N  
ATOM    285  CA  ARG A  41      28.020   1.042 -26.020  1.00 91.03           C  
ATOM    286  C   ARG A  41      28.822   1.305 -24.735  1.00 91.03           C  
ATOM    287  CB  ARG A  41      28.937   0.745 -27.224  1.00 91.03           C  
ATOM    288  O   ARG A  41      29.754   0.577 -24.415  1.00 91.03           O  
ATOM    289  CG  ARG A  41      28.209   0.169 -28.455  1.00 91.03           C  
ATOM    290  CD  ARG A  41      27.595  -1.219 -28.227  1.00 91.03           C  
ATOM    291  NE  ARG A  41      28.608  -2.213 -27.816  1.00 91.03           N  
ATOM    292  NH1 ARG A  41      27.300  -4.093 -27.936  1.00 91.03           N  
ATOM    293  NH2 ARG A  41      29.415  -4.253 -27.250  1.00 91.03           N  
ATOM    294  CZ  ARG A  41      28.438  -3.512 -27.672  1.00 91.03           C  
ATOM    295  N   GLY A  42      28.457   2.340 -23.977  1.00 90.42           N  
ATOM    296  CA  GLY A  42      29.156   2.726 -22.750  1.00 90.42           C  
ATOM    297  C   GLY A  42      30.612   3.117 -23.010  1.00 90.42           C  
ATOM    298  O   GLY A  42      30.932   3.680 -24.054  1.00 90.42           O  
ATOM    299  N   SER A  43      31.494   2.804 -22.060  1.00 88.78           N  
ATOM    300  CA  SER A  43      32.931   3.110 -22.137  1.00 88.78           C  
ATOM    301  C   SER A  43      33.718   2.229 -23.119  1.00 88.78           C  
ATOM    302  CB  SER A  43      33.563   3.018 -20.743  1.00 88.78           C  
ATOM    303  O   SER A  43      34.931   2.381 -23.200  1.00 88.78           O  
ATOM    304  OG  SER A  43      32.852   3.826 -19.820  1.00 88.78           O  
ATOM    305  N   GLU A  44      33.065   1.315 -23.848  1.00 84.72           N  
ATOM    306  CA  GLU A  44      33.695   0.567 -24.952  1.00 84.72           C  
ATOM    307  C   GLU A  44      33.901   1.433 -26.202  1.00 84.72           C  
ATOM    308  CB  GLU A  44      32.836  -0.646 -25.350  1.00 84.72           C  
ATOM    309  O   GLU A  44      34.666   1.065 -27.088  1.00 84.72           O  
ATOM    310  CG  GLU A  44      32.664  -1.697 -24.243  1.00 84.72           C  
ATOM    311  CD  GLU A  44      31.817  -2.905 -24.691  1.00 84.72           C  
ATOM    312  OE1 GLU A  44      31.605  -3.808 -23.851  1.00 84.72           O  
ATOM    313  OE2 GLU A  44      31.340  -2.952 -25.856  1.00 84.72           O  
ATOM    314  N   ALA A  45      33.207   2.572 -26.292  1.00 85.84           N  
ATOM    315  CA  ALA A  45      33.395   3.542 -27.356  1.00 85.84           C  
ATOM    316  C   ALA A  45      34.264   4.702 -26.870  1.00 85.84           C  
ATOM    317  CB  ALA A  45      32.024   4.022 -27.836  1.00 85.84           C  
ATOM    318  O   ALA A  45      34.004   5.283 -25.813  1.00 85.84           O  
ATOM    319  N   ASP A  46      35.243   5.085 -27.683  1.00 86.05           N  
ATOM    320  CA  ASP A  46      36.019   6.293 -27.438  1.00 86.05           C  
ATOM    321  C   ASP A  46      35.110   7.528 -27.459  1.00 86.05           C  
ATOM    322  CB  ASP A  46      37.149   6.427 -28.466  1.00 86.05           C  
ATOM    323  O   ASP A  46      34.240   7.682 -28.327  1.00 86.05           O  
ATOM    324  CG  ASP A  46      38.190   5.315 -28.334  1.00 86.05           C  
ATOM    325  OD1 ASP A  46      38.591   5.039 -27.183  1.00 86.05           O  
ATOM    326  OD2 ASP A  46      38.582   4.776 -29.394  1.00 86.05           O  
ATOM    327  N   VAL A  47      35.321   8.435 -26.502  1.00 87.84           N  
ATOM    328  CA  VAL A  47      34.631   9.727 -26.487  1.00 87.84           C  
ATOM    329  C   VAL A  47      35.088  10.515 -27.707  1.00 87.84           C  
ATOM    330  CB  VAL A  47      34.878  10.513 -25.188  1.00 87.84           C  
ATOM    331  O   VAL A  47      36.245  10.916 -27.808  1.00 87.84           O  
ATOM    332  CG1 VAL A  47      34.141  11.861 -25.208  1.00 87.84           C  
ATOM    333  CG2 VAL A  47      34.376   9.726 -23.969  1.00 87.84           C  
ATOM    334  N   ALA A  48      34.171  10.717 -28.647  1.00 90.12           N  
ATOM    335  CA  ALA A  48      34.457  11.413 -29.887  1.00 90.12           C  
ATOM    336  C   ALA A  48      34.197  12.918 -29.768  1.00 90.12           C  
ATOM    337  CB  ALA A  48      33.638  10.775 -31.009  1.00 90.12           C  
ATOM    338  O   ALA A  48      33.225  13.353 -29.140  1.00 90.12           O  
ATOM    339  N   GLU A  49      35.030  13.694 -30.459  1.00 93.21           N  
ATOM    340  CA  GLU A  49      34.755  15.101 -30.741  1.00 93.21           C  
ATOM    341  C   GLU A  49      33.432  15.247 -31.520  1.00 93.21           C  
ATOM    342  CB  GLU A  49      35.914  15.717 -31.544  1.00 93.21           C  
ATOM    343  O   GLU A  49      33.104  14.383 -32.348  1.00 93.21           O  
ATOM    344  CG  GLU A  49      37.224  15.835 -30.746  1.00 93.21           C  
ATOM    345  CD  GLU A  49      37.131  16.768 -29.526  1.00 93.21           C  
ATOM    346  OE1 GLU A  49      37.962  16.598 -28.608  1.00 93.21           O  
ATOM    347  OE2 GLU A  49      36.245  17.653 -29.520  1.00 93.21           O  
ATOM    348  N   PRO A  50      32.662  16.323 -31.279  1.00 94.86           N  
ATOM    349  CA  PRO A  50      31.441  16.597 -32.026  1.00 94.86           C  
ATOM    350  C   PRO A  50      31.726  16.770 -33.524  1.00 94.86           C  
ATOM    351  CB  PRO A  50      30.858  17.873 -31.410  1.00 94.86           C  
ATOM    352  O   PRO A  50      32.793  17.233 -33.936  1.00 94.86           O  
ATOM    353  CG  PRO A  50      32.071  18.567 -30.798  1.00 94.86           C  
ATOM    354  CD  PRO A  50      32.972  17.420 -30.373  1.00 94.86           C  
ATOM    355  N   ILE A  51      30.746  16.446 -34.369  1.00 95.38           N  
ATOM    356  CA  ILE A  51      30.812  16.759 -35.797  1.00 95.38           C  
ATOM    357  C   ILE A  51      31.008  18.264 -36.006  1.00 95.38           C  
ATOM    358  CB  ILE A  51      29.588  16.243 -36.586  1.00 95.38           C  
ATOM    359  O   ILE A  51      30.455  19.089 -35.283  1.00 95.38           O  
ATOM    360  CG1 ILE A  51      28.266  16.890 -36.114  1.00 95.38           C  
ATOM    361  CG2 ILE A  51      29.527  14.711 -36.554  1.00 95.38           C  
ATOM    362  CD1 ILE A  51      27.006  16.348 -36.793  1.00 95.38           C  
ATOM    363  N   GLN A  52      31.776  18.616 -37.037  1.00 96.35           N  
ATOM    364  CA  GLN A  52      32.089  20.006 -37.377  1.00 96.35           C  
ATOM    365  C   GLN A  52      30.847  20.907 -37.436  1.00 96.35           C  
ATOM    366  CB  GLN A  52      32.822  20.021 -38.729  1.00 96.35           C  
ATOM    367  O   GLN A  52      30.876  22.029 -36.956  1.00 96.35           O  
ATOM    368  CG  GLN A  52      33.437  21.395 -39.034  1.00 96.35           C  
ATOM    369  CD  GLN A  52      34.466  21.799 -37.985  1.00 96.35           C  
ATOM    370  NE2 GLN A  52      34.375  22.973 -37.408  1.00 96.35           N  
ATOM    371  OE1 GLN A  52      35.362  21.036 -37.657  1.00 96.35           O  
ATOM    372  N   GLU A  53      29.733  20.389 -37.946  1.00 95.24           N  
ATOM    373  CA  GLU A  53      28.463  21.099 -38.040  1.00 95.24           C  
ATOM    374  C   GLU A  53      27.920  21.523 -36.657  1.00 95.24           C  
ATOM    375  CB  GLU A  53      27.466  20.191 -38.787  1.00 95.24           C  
ATOM    376  O   GLU A  53      27.402  22.628 -36.514  1.00 95.24           O  
ATOM    377  CG  GLU A  53      27.873  19.850 -40.241  1.00 95.24           C  
ATOM    378  CD  GLU A  53      28.862  18.668 -40.455  1.00 95.24           C  
ATOM    379  OE1 GLU A  53      29.053  18.251 -41.617  1.00 95.24           O  
ATOM    380  OE2 GLU A  53      29.489  18.127 -39.506  1.00 95.24           O  
ATOM    381  N   ALA A  54      28.097  20.693 -35.623  1.00 95.90           N  
ATOM    382  CA  ALA A  54      27.760  21.018 -34.235  1.00 95.90           C  
ATOM    383  C   ALA A  54      28.714  22.076 -33.651  1.00 95.90           C  
ATOM    384  CB  ALA A  54      27.755  19.711 -33.429  1.00 95.90           C  
ATOM    385  O   ALA A  54      28.271  23.046 -33.029  1.00 95.90           O  
ATOM    386  N   VAL A  55      30.017  21.950 -33.932  1.00 96.02           N  
ATOM    387  CA  VAL A  55      31.039  22.938 -33.538  1.00 96.02           C  
ATOM    388  C   VAL A  55      30.747  24.311 -34.151  1.00 96.02           C  
ATOM    389  CB  VAL A  55      32.454  22.467 -33.937  1.00 96.02           C  
ATOM    390  O   VAL A  55      30.735  25.318 -33.441  1.00 96.02           O  
ATOM    391  CG1 VAL A  55      33.534  23.481 -33.538  1.00 96.02           C  
ATOM    392  CG2 VAL A  55      32.804  21.143 -33.258  1.00 96.02           C  
ATOM    393  N   ASP A  56      30.452  24.351 -35.449  1.00 96.46           N  
ATOM    394  CA  ASP A  56      30.192  25.576 -36.208  1.00 96.46           C  
ATOM    395  C   ASP A  56      28.903  26.263 -35.742  1.00 96.46           C  
ATOM    396  CB  ASP A  56      30.085  25.244 -37.707  1.00 96.46           C  
ATOM    397  O   ASP A  56      28.847  27.490 -35.620  1.00 96.46           O  
ATOM    398  CG  ASP A  56      31.395  24.779 -38.356  1.00 96.46           C  
ATOM    399  OD1 ASP A  56      32.480  24.980 -37.761  1.00 96.46           O  
ATOM    400  OD2 ASP A  56      31.315  24.248 -39.484  1.00 96.46           O  
ATOM    401  N   ARG A  57      27.864  25.473 -35.439  1.00 95.36           N  
ATOM    402  CA  ARG A  57      26.584  25.973 -34.919  1.00 95.36           C  
ATOM    403  C   ARG A  57      26.649  26.357 -33.442  1.00 95.36           C  
ATOM    404  CB  ARG A  57      25.484  24.930 -35.179  1.00 95.36           C  
ATOM    405  O   ARG A  57      25.752  27.065 -32.992  1.00 95.36           O  
ATOM    406  CG  ARG A  57      25.152  24.756 -36.674  1.00 95.36           C  
ATOM    407  CD  ARG A  57      24.400  25.942 -37.297  1.00 95.36           C  
ATOM    408  NE  ARG A  57      23.064  26.127 -36.696  1.00 95.36           N  
ATOM    409  NH1 ARG A  57      21.867  24.588 -37.958  1.00 95.36           N  
ATOM    410  NH2 ARG A  57      20.867  25.631 -36.319  1.00 95.36           N  
ATOM    411  CZ  ARG A  57      21.957  25.463 -37.001  1.00 95.36           C  
ATOM    412  N   LYS A  58      27.689  25.933 -32.710  1.00 96.57           N  
ATOM    413  CA  LYS A  58      27.801  26.040 -31.243  1.00 96.57           C  
ATOM    414  C   LYS A  58      26.592  25.435 -30.521  1.00 96.57           C  
ATOM    415  CB  LYS A  58      28.071  27.487 -30.805  1.00 96.57           C  
ATOM    416  O   LYS A  58      26.113  25.984 -29.532  1.00 96.57           O  
ATOM    417  CG  LYS A  58      29.332  28.082 -31.432  1.00 96.57           C  
ATOM    418  CD  LYS A  58      29.516  29.500 -30.889  1.00 96.57           C  
ATOM    419  CE  LYS A  58      30.784  30.102 -31.487  1.00 96.57           C  
ATOM    420  NZ  LYS A  58      31.003  31.472 -30.971  1.00 96.57           N  
ATOM    421  N   VAL A  59      26.093  24.324 -31.051  1.00 95.70           N  
ATOM    422  CA  VAL A  59      24.952  23.562 -30.531  1.00 95.70           C  
ATOM    423  C   VAL A  59      25.375  22.100 -30.491  1.00 95.70           C  
ATOM    424  CB  VAL A  59      23.699  23.766 -31.409  1.00 95.70           C  
ATOM    425  O   VAL A  59      26.066  21.647 -31.403  1.00 95.70           O  
ATOM    426  CG1 VAL A  59      22.514  22.916 -30.944  1.00 95.70           C  
ATOM    427  CG2 VAL A  59      23.217  25.222 -31.375  1.00 95.70           C  
ATOM    428  N   SER A  60      25.001  21.370 -29.439  1.00 96.05           N  
ATOM    429  CA  SER A  60      25.351  19.954 -29.318  1.00 96.05           C  
ATOM    430  C   SER A  60      24.751  19.113 -30.450  1.00 96.05           C  
ATOM    431  CB  SER A  60      24.933  19.412 -27.951  1.00 96.05           C  
ATOM    432  O   SER A  60      23.770  19.493 -31.091  1.00 96.05           O  
ATOM    433  OG  SER A  60      23.537  19.200 -27.883  1.00 96.05           O  
ATOM    434  N   GLU A  61      25.333  17.943 -30.714  1.00 97.25           N  
ATOM    435  CA  GLU A  61      24.808  17.058 -31.759  1.00 97.25           C  
ATOM    436  C   GLU A  61      23.391  16.578 -31.446  1.00 97.25           C  
ATOM    437  CB  GLU A  61      25.682  15.817 -31.913  1.00 97.25           C  
ATOM    438  O   GLU A  61      22.568  16.476 -32.355  1.00 97.25           O  
ATOM    439  CG  GLU A  61      27.158  16.116 -32.155  1.00 97.25           C  
ATOM    440  CD  GLU A  61      27.916  14.816 -32.398  1.00 97.25           C  
ATOM    441  OE1 GLU A  61      28.820  14.794 -33.253  1.00 97.25           O  
ATOM    442  OE2 GLU A  61      27.596  13.771 -31.791  1.00 97.25           O  
ATOM    443  N   LEU A  62      23.106  16.282 -30.173  1.00 96.94           N  
ATOM    444  CA  LEU A  62      21.791  15.806 -29.766  1.00 96.94           C  
ATOM    445  C   LEU A  62      20.737  16.911 -29.899  1.00 96.94           C  
ATOM    446  CB  LEU A  62      21.881  15.243 -28.339  1.00 96.94           C  
ATOM    447  O   LEU A  62      19.640  16.631 -30.373  1.00 96.94           O  
ATOM    448  CG  LEU A  62      20.621  14.482 -27.890  1.00 96.94           C  
ATOM    449  CD1 LEU A  62      20.380  13.224 -28.733  1.00 96.94           C  
ATOM    450  CD2 LEU A  62      20.786  14.046 -26.434  1.00 96.94           C  
ATOM    451  N   ASP A  63      21.077  18.160 -29.569  1.00 97.32           N  
ATOM    452  CA  ASP A  63      20.158  19.289 -29.745  1.00 97.32           C  
ATOM    453  C   ASP A  63      19.919  19.613 -31.222  1.00 97.32           C  
ATOM    454  CB  ASP A  63      20.692  20.540 -29.044  1.00 97.32           C  
ATOM    455  O   ASP A  63      18.792  19.932 -31.600  1.00 97.32           O  
ATOM    456  CG  ASP A  63      20.710  20.431 -27.524  1.00 97.32           C  
ATOM    457  OD1 ASP A  63      19.805  19.788 -26.950  1.00 97.32           O  
ATOM    458  OD2 ASP A  63      21.677  20.986 -26.958  1.00 97.32           O  
ATOM    459  N   LEU A  64      20.939  19.490 -32.082  1.00 96.69           N  
ATOM    460  CA  LEU A  64      20.728  19.592 -33.528  1.00 96.69           C  
ATOM    461  C   LEU A  64      19.786  18.487 -34.022  1.00 96.69           C  
ATOM    462  CB  LEU A  64      22.064  19.545 -34.290  1.00 96.69           C  
ATOM    463  O   LEU A  64      18.875  18.772 -34.788  1.00 96.69           O  
ATOM    464  CG  LEU A  64      22.916  20.823 -34.229  1.00 96.69           C  
ATOM    465  CD1 LEU A  64      24.213  20.581 -35.002  1.00 96.69           C  
ATOM    466  CD2 LEU A  64      22.224  22.033 -34.867  1.00 96.69           C  
ATOM    467  N   ALA A  65      19.966  17.243 -33.575  1.00 96.08           N  
ATOM    468  CA  ALA A  65      19.113  16.131 -33.995  1.00 96.08           C  
ATOM    469  C   ALA A  65      17.674  16.231 -33.459  1.00 96.08           C  
ATOM    470  CB  ALA A  65      19.778  14.825 -33.552  1.00 96.08           C  
ATOM    471  O   ALA A  65      16.750  15.733 -34.097  1.00 96.08           O  
ATOM    472  N   ALA A  66      17.485  16.840 -32.287  1.00 97.06           N  
ATOM    473  CA  ALA A  66      16.179  16.969 -31.649  1.00 97.06           C  
ATOM    474  C   ALA A  66      15.393  18.206 -32.112  1.00 97.06           C  
ATOM    475  CB  ALA A  66      16.395  16.982 -30.131  1.00 97.06           C  
ATOM    476  O   ALA A  66      14.163  18.150 -32.167  1.00 97.06           O  
ATOM    477  N   TYR A  67      16.078  19.319 -32.403  1.00 96.75           N  
ATOM    478  CA  TYR A  67      15.437  20.630 -32.552  1.00 96.75           C  
ATOM    479  C   TYR A  67      15.805  21.394 -33.827  1.00 96.75           C  
ATOM    480  CB  TYR A  67      15.771  21.506 -31.334  1.00 96.75           C  
ATOM    481  O   TYR A  67      15.149  22.399 -34.119  1.00 96.75           O  
ATOM    482  CG  TYR A  67      15.572  20.852 -29.980  1.00 96.75           C  
ATOM    483  CD1 TYR A  67      14.289  20.445 -29.565  1.00 96.75           C  
ATOM    484  CD2 TYR A  67      16.681  20.644 -29.140  1.00 96.75           C  
ATOM    485  CE1 TYR A  67      14.119  19.831 -28.308  1.00 96.75           C  
ATOM    486  CE2 TYR A  67      16.517  20.025 -27.890  1.00 96.75           C  
ATOM    487  OH  TYR A  67      15.082  19.021 -26.262  1.00 96.75           O  
ATOM    488  CZ  TYR A  67      15.235  19.618 -27.472  1.00 96.75           C  
ATOM    489  N   ASP A  68      16.834  20.984 -34.579  1.00 96.54           N  
ATOM    490  CA  ASP A  68      17.074  21.600 -35.883  1.00 96.54           C  
ATOM    491  C   ASP A  68      15.955  21.209 -36.858  1.00 96.54           C  
ATOM    492  CB  ASP A  68      18.486  21.331 -36.427  1.00 96.54           C  
ATOM    493  O   ASP A  68      15.342  20.147 -36.770  1.00 96.54           O  
ATOM    494  CG  ASP A  68      18.868  22.371 -37.485  1.00 96.54           C  
ATOM    495  OD1 ASP A  68      19.401  23.454 -37.122  1.00 96.54           O  
ATOM    496  OD2 ASP A  68      18.574  22.158 -38.674  1.00 96.54           O  
ATOM    497  N   LYS A  69      15.633  22.129 -37.764  1.00 96.19           N  
ATOM    498  CA  LYS A  69      14.532  21.970 -38.720  1.00 96.19           C  
ATOM    499  C   LYS A  69      14.884  21.015 -39.861  1.00 96.19           C  
ATOM    500  CB  LYS A  69      14.136  23.354 -39.253  1.00 96.19           C  
ATOM    501  O   LYS A  69      13.977  20.509 -40.518  1.00 96.19           O  
ATOM    502  CG  LYS A  69      15.298  23.963 -40.048  1.00 96.19           C  
ATOM    503  CD  LYS A  69      15.012  25.355 -40.585  1.00 96.19           C  
ATOM    504  CE  LYS A  69      16.275  25.708 -41.368  1.00 96.19           C  
ATOM    505  NZ  LYS A  69      16.118  26.965 -42.120  1.00 96.19           N  
ATOM    506  N   ASP A  70      16.177  20.862 -40.139  1.00 95.83           N  
ATOM    507  CA  ASP A  70      16.689  20.065 -41.238  1.00 95.83           C  
ATOM    508  C   ASP A  70      17.189  18.724 -40.685  1.00 95.83           C  
ATOM    509  CB  ASP A  70      17.787  20.848 -41.993  1.00 95.83           C  
ATOM    510  O   ASP A  70      17.889  18.669 -39.672  1.00 95.83           O  
ATOM    511  CG  ASP A  70      17.307  22.182 -42.606  1.00 95.83           C  
ATOM    512  OD1 ASP A  70      16.255  22.198 -43.286  1.00 95.83           O  
ATOM    513  OD2 ASP A  70      17.987  23.228 -42.445  1.00 95.83           O  
ATOM    514  N   ASP A  71      16.864  17.628 -41.371  1.00 95.51           N  
ATOM    515  CA  ASP A  71      17.465  16.334 -41.058  1.00 95.51           C  
ATOM    516  C   ASP A  71      18.987  16.383 -41.261  1.00 95.51           C  
ATOM    517  CB  ASP A  71      16.863  15.218 -41.923  1.00 95.51           C  
ATOM    518  O   ASP A  71      19.520  17.113 -42.106  1.00 95.51           O  
ATOM    519  CG  ASP A  71      15.454  14.800 -41.496  1.00 95.51           C  
ATOM    520  OD1 ASP A  71      15.271  14.524 -40.291  1.00 95.51           O  
ATOM    521  OD2 ASP A  71      14.600  14.667 -42.402  1.00 95.51           O  
ATOM    522  N   PHE A  72      19.708  15.539 -40.521  1.00 95.50           N  
ATOM    523  CA  PHE A  72      21.155  15.423 -40.670  1.00 95.50           C  
ATOM    524  C   PHE A  72      21.528  15.076 -42.112  1.00 95.50           C  
ATOM    525  CB  PHE A  72      21.724  14.389 -39.690  1.00 95.50           C  
ATOM    526  O   PHE A  72      21.033  14.116 -42.705  1.00 95.50           O  
ATOM    527  CG  PHE A  72      22.047  14.915 -38.305  1.00 95.50           C  
ATOM    528  CD1 PHE A  72      21.357  16.016 -37.757  1.00 95.50           C  
ATOM    529  CD2 PHE A  72      23.077  14.305 -37.562  1.00 95.50           C  
ATOM    530  CE1 PHE A  72      21.710  16.509 -36.495  1.00 95.50           C  
ATOM    531  CE2 PHE A  72      23.430  14.804 -36.297  1.00 95.50           C  
ATOM    532  CZ  PHE A  72      22.747  15.910 -35.764  1.00 95.50           C  
ATOM    533  N   THR A  73      22.468  15.835 -42.671  1.00 95.83           N  
ATOM    534  CA  THR A  73      22.967  15.578 -44.022  1.00 95.83           C  
ATOM    535  C   THR A  73      23.666  14.215 -44.097  1.00 95.83           C  
ATOM    536  CB  THR A  73      23.898  16.695 -44.512  1.00 95.83           C  
ATOM    537  O   THR A  73      24.188  13.701 -43.105  1.00 95.83           O  
ATOM    538  CG2 THR A  73      23.282  18.090 -44.430  1.00 95.83           C  
ATOM    539  OG1 THR A  73      25.098  16.705 -43.779  1.00 95.83           O  
ATOM    540  N   GLN A  74      23.742  13.619 -45.291  1.00 94.13           N  
ATOM    541  CA  GLN A  74      24.415  12.328 -45.482  1.00 94.13           C  
ATOM    542  C   GLN A  74      25.862  12.293 -44.925  1.00 94.13           C  
ATOM    543  CB  GLN A  74      24.333  11.928 -46.966  1.00 94.13           C  
ATOM    544  O   GLN A  74      26.215  11.289 -44.301  1.00 94.13           O  
ATOM    545  CG  GLN A  74      24.914  10.533 -47.229  1.00 94.13           C  
ATOM    546  CD  GLN A  74      24.948  10.181 -48.710  1.00 94.13           C  
ATOM    547  NE2 GLN A  74      24.579   8.977 -49.088  1.00 94.13           N  
ATOM    548  OE1 GLN A  74      25.350  10.966 -49.549  1.00 94.13           O  
ATOM    549  N   PRO A  75      26.699  13.347 -45.064  1.00 95.26           N  
ATOM    550  CA  PRO A  75      28.006  13.407 -44.402  1.00 95.26           C  
ATOM    551  C   PRO A  75      27.943  13.349 -42.868  1.00 95.26           C  
ATOM    552  CB  PRO A  75      28.646  14.720 -44.867  1.00 95.26           C  
ATOM    553  O   PRO A  75      28.750  12.646 -42.255  1.00 95.26           O  
ATOM    554  CG  PRO A  75      27.989  14.976 -46.219  1.00 95.26           C  
ATOM    555  CD  PRO A  75      26.574  14.461 -45.996  1.00 95.26           C  
ATOM    556  N   MET A  76      26.983  14.041 -42.246  1.00 94.90           N  
ATOM    557  CA  MET A  76      26.778  14.008 -40.792  1.00 94.90           C  
ATOM    558  C   MET A  76      26.372  12.600 -40.340  1.00 94.90           C  
ATOM    559  CB  MET A  76      25.704  15.026 -40.375  1.00 94.90           C  
ATOM    560  O   MET A  76      26.979  12.048 -39.420  1.00 94.90           O  
ATOM    561  CG  MET A  76      26.082  16.481 -40.674  1.00 94.90           C  
ATOM    562  SD  MET A  76      24.667  17.615 -40.617  1.00 94.90           S  
ATOM    563  CE  MET A  76      24.326  17.661 -38.835  1.00 94.90           C  
ATOM    564  N   ILE A  77      25.425  11.971 -41.051  1.00 95.26           N  
ATOM    565  CA  ILE A  77      25.007  10.582 -40.803  1.00 95.26           C  
ATOM    566  C   ILE A  77      26.200   9.628 -40.945  1.00 95.26           C  
ATOM    567  CB  ILE A  77      23.839  10.174 -41.734  1.00 95.26           C  
ATOM    568  O   ILE A  77      26.404   8.777 -40.080  1.00 95.26           O  
ATOM    569  CG1 ILE A  77      22.591  11.047 -41.461  1.00 95.26           C  
ATOM    570  CG2 ILE A  77      23.488   8.682 -41.546  1.00 95.26           C  
ATOM    571  CD1 ILE A  77      21.444  10.835 -42.458  1.00 95.26           C  
ATOM    572  N   LYS A  78      27.041   9.789 -41.978  1.00 95.96           N  
ATOM    573  CA  LYS A  78      28.244   8.961 -42.172  1.00 95.96           C  
ATOM    574  C   LYS A  78      29.195   9.046 -40.969  1.00 95.96           C  
ATOM    575  CB  LYS A  78      28.949   9.338 -43.493  1.00 95.96           C  
ATOM    576  O   LYS A  78      29.696   8.015 -40.525  1.00 95.96           O  
ATOM    577  CG  LYS A  78      30.055   8.323 -43.833  1.00 95.96           C  
ATOM    578  CD  LYS A  78      30.810   8.596 -45.147  1.00 95.96           C  
ATOM    579  CE  LYS A  78      31.809   7.438 -45.321  1.00 95.96           C  
ATOM    580  NZ  LYS A  78      32.709   7.524 -46.496  1.00 95.96           N  
ATOM    581  N   LYS A  79      29.424  10.241 -40.403  1.00 95.04           N  
ATOM    582  CA  LYS A  79      30.273  10.419 -39.204  1.00 95.04           C  
ATOM    583  C   LYS A  79      29.689   9.720 -37.969  1.00 95.04           C  
ATOM    584  CB  LYS A  79      30.478  11.911 -38.893  1.00 95.04           C  
ATOM    585  O   LYS A  79      30.432   9.093 -37.217  1.00 95.04           O  
ATOM    586  CG  LYS A  79      31.369  12.673 -39.891  1.00 95.04           C  
ATOM    587  CD  LYS A  79      31.435  14.154 -39.472  1.00 95.04           C  
ATOM    588  CE  LYS A  79      32.152  15.056 -40.484  1.00 95.04           C  
ATOM    589  NZ  LYS A  79      31.946  16.499 -40.159  1.00 95.04           N  
ATOM    590  N   ILE A  80      28.376   9.812 -37.759  1.00 95.03           N  
ATOM    591  CA  ILE A  80      27.667   9.124 -36.662  1.00 95.03           C  
ATOM    592  C   ILE A  80      27.781   7.603 -36.822  1.00 95.03           C  
ATOM    593  CB  ILE A  80      26.189   9.575 -36.632  1.00 95.03           C  
ATOM    594  O   ILE A  80      28.177   6.901 -35.894  1.00 95.03           O  
ATOM    595  CG1 ILE A  80      26.062  11.085 -36.324  1.00 95.03           C  
ATOM    596  CG2 ILE A  80      25.353   8.722 -35.656  1.00 95.03           C  
ATOM    597  CD1 ILE A  80      26.111  11.405 -34.835  1.00 95.03           C  
ATOM    598  N   MET A  81      27.514   7.106 -38.030  1.00 94.95           N  
ATOM    599  CA  MET A  81      27.590   5.685 -38.370  1.00 94.95           C  
ATOM    600  C   MET A  81      29.003   5.121 -38.205  1.00 94.95           C  
ATOM    601  CB  MET A  81      27.106   5.499 -39.811  1.00 94.95           C  
ATOM    602  O   MET A  81      29.151   3.995 -37.744  1.00 94.95           O  
ATOM    603  CG  MET A  81      25.587   5.676 -39.904  1.00 94.95           C  
ATOM    604  SD  MET A  81      24.625   4.235 -39.381  1.00 94.95           S  
ATOM    605  CE  MET A  81      24.923   3.122 -40.782  1.00 94.95           C  
ATOM    606  N   SER A  82      30.034   5.903 -38.536  1.00 95.01           N  
ATOM    607  CA  SER A  82      31.434   5.518 -38.331  1.00 95.01           C  
ATOM    608  C   SER A  82      31.762   5.340 -36.848  1.00 95.01           C  
ATOM    609  CB  SER A  82      32.357   6.568 -38.948  1.00 95.01           C  
ATOM    610  O   SER A  82      32.304   4.309 -36.462  1.00 95.01           O  
ATOM    611  OG  SER A  82      33.690   6.111 -38.911  1.00 95.01           O  
ATOM    612  N   ARG A  83      31.355   6.295 -35.995  1.00 93.39           N  
ATOM    613  CA  ARG A  83      31.538   6.195 -34.535  1.00 93.39           C  
ATOM    614  C   ARG A  83      30.876   4.949 -33.961  1.00 93.39           C  
ATOM    615  CB  ARG A  83      30.974   7.436 -33.834  1.00 93.39           C  
ATOM    616  O   ARG A  83      31.482   4.252 -33.153  1.00 93.39           O  
ATOM    617  CG  ARG A  83      31.881   8.653 -34.025  1.00 93.39           C  
ATOM    618  CD  ARG A  83      31.304   9.858 -33.286  1.00 93.39           C  
ATOM    619  NE  ARG A  83      30.178  10.468 -34.003  1.00 93.39           N  
ATOM    620  NH1 ARG A  83      29.441  11.806 -32.273  1.00 93.39           N  
ATOM    621  NH2 ARG A  83      28.884  12.289 -34.331  1.00 93.39           N  
ATOM    622  CZ  ARG A  83      29.501  11.496 -33.529  1.00 93.39           C  
ATOM    623  N   LEU A  84      29.654   4.651 -34.404  1.00 93.68           N  
ATOM    624  CA  LEU A  84      28.965   3.436 -33.991  1.00 93.68           C  
ATOM    625  C   LEU A  84      29.679   2.178 -34.498  1.00 93.68           C  
ATOM    626  CB  LEU A  84      27.510   3.487 -34.469  1.00 93.68           C  
ATOM    627  O   LEU A  84      29.860   1.249 -33.725  1.00 93.68           O  
ATOM    628  CG  LEU A  84      26.709   2.262 -33.994  1.00 93.68           C  
ATOM    629  CD1 LEU A  84      26.485   2.274 -32.484  1.00 93.68           C  
ATOM    630  CD2 LEU A  84      25.368   2.249 -34.704  1.00 93.68           C  
ATOM    631  N   PHE A  85      30.106   2.143 -35.763  1.00 94.70           N  
ATOM    632  CA  PHE A  85      30.832   1.004 -36.328  1.00 94.70           C  
ATOM    633  C   PHE A  85      32.114   0.703 -35.538  1.00 94.70           C  
ATOM    634  CB  PHE A  85      31.132   1.288 -37.804  1.00 94.70           C  
ATOM    635  O   PHE A  85      32.338  -0.443 -35.152  1.00 94.70           O  
ATOM    636  CG  PHE A  85      31.755   0.119 -38.535  1.00 94.70           C  
ATOM    637  CD1 PHE A  85      33.145  -0.098 -38.472  1.00 94.70           C  
ATOM    638  CD2 PHE A  85      30.936  -0.764 -39.262  1.00 94.70           C  
ATOM    639  CE1 PHE A  85      33.712  -1.207 -39.120  1.00 94.70           C  
ATOM    640  CE2 PHE A  85      31.504  -1.863 -39.924  1.00 94.70           C  
ATOM    641  CZ  PHE A  85      32.886  -2.088 -39.837  1.00 94.70           C  
ATOM    642  N   SER A  86      32.907   1.733 -35.228  1.00 94.41           N  
ATOM    643  CA  SER A  86      34.114   1.602 -34.405  1.00 94.41           C  
ATOM    644  C   SER A  86      33.814   1.110 -32.987  1.00 94.41           C  
ATOM    645  CB  SER A  86      34.850   2.938 -34.315  1.00 94.41           C  
ATOM    646  O   SER A  86      34.599   0.348 -32.441  1.00 94.41           O  
ATOM    647  OG  SER A  86      35.259   3.366 -35.601  1.00 94.41           O  
ATOM    648  N   ALA A  87      32.660   1.460 -32.409  1.00 93.27           N  
ATOM    649  CA  ALA A  87      32.251   0.962 -31.092  1.00 93.27           C  
ATOM    650  C   ALA A  87      31.961  -0.554 -31.058  1.00 93.27           C  
ATOM    651  CB  ALA A  87      31.038   1.772 -30.623  1.00 93.27           C  
ATOM    652  O   ALA A  87      31.873  -1.136 -29.979  1.00 93.27           O  
ATOM    653  N   PHE A  88      31.804  -1.202 -32.218  1.00 94.03           N  
ATOM    654  CA  PHE A  88      31.751  -2.665 -32.332  1.00 94.03           C  
ATOM    655  C   PHE A  88      33.119  -3.284 -32.650  1.00 94.03           C  
ATOM    656  CB  PHE A  88      30.697  -3.067 -33.372  1.00 94.03           C  
ATOM    657  O   PHE A  88      33.293  -4.492 -32.476  1.00 94.03           O  
ATOM    658  CG  PHE A  88      29.273  -2.990 -32.859  1.00 94.03           C  
ATOM    659  CD1 PHE A  88      28.604  -4.154 -32.441  1.00 94.03           C  
ATOM    660  CD2 PHE A  88      28.605  -1.754 -32.804  1.00 94.03           C  
ATOM    661  CE1 PHE A  88      27.280  -4.077 -31.976  1.00 94.03           C  
ATOM    662  CE2 PHE A  88      27.275  -1.677 -32.361  1.00 94.03           C  
ATOM    663  CZ  PHE A  88      26.612  -2.842 -31.945  1.00 94.03           C  
ATOM    664  N   ASP A  89      34.092  -2.481 -33.085  1.00 94.53           N  
ATOM    665  CA  ASP A  89      35.480  -2.884 -33.318  1.00 94.53           C  
ATOM    666  C   ASP A  89      36.302  -2.701 -32.034  1.00 94.53           C  
ATOM    667  CB  ASP A  89      36.055  -2.139 -34.530  1.00 94.53           C  
ATOM    668  O   ASP A  89      37.259  -1.934 -31.966  1.00 94.53           O  
ATOM    669  CG  ASP A  89      37.487  -2.575 -34.862  1.00 94.53           C  
ATOM    670  OD1 ASP A  89      37.929  -3.671 -34.434  1.00 94.53           O  
ATOM    671  OD2 ASP A  89      38.167  -1.809 -35.580  1.00 94.53           O  
ATOM    672  N   VAL A  90      35.904  -3.431 -30.988  1.00 91.62           N  
ATOM    673  CA  VAL A  90      36.480  -3.342 -29.630  1.00 91.62           C  
ATOM    674  C   VAL A  90      37.975  -3.687 -29.563  1.00 91.62           C  
ATOM    675  CB  VAL A  90      35.696  -4.238 -28.649  1.00 91.62           C  
ATOM    676  O   VAL A  90      38.635  -3.432 -28.561  1.00 91.62           O  
ATOM    677  CG1 VAL A  90      34.225  -3.814 -28.553  1.00 91.62           C  
ATOM    678  CG2 VAL A  90      35.741  -5.728 -29.032  1.00 91.62           C  
ATOM    679  N   THR A  91      38.511  -4.304 -30.617  1.00 92.54           N  
ATOM    680  CA  THR A  91      39.929  -4.662 -30.769  1.00 92.54           C  
ATOM    681  C   THR A  91      40.692  -3.717 -31.703  1.00 92.54           C  
ATOM    682  CB  THR A  91      40.074  -6.120 -31.231  1.00 92.54           C  
ATOM    683  O   THR A  91      41.876  -3.949 -31.945  1.00 92.54           O  
ATOM    684  CG2 THR A  91      39.762  -7.103 -30.104  1.00 92.54           C  
ATOM    685  OG1 THR A  91      39.161  -6.429 -32.262  1.00 92.54           O  
ATOM    686  N   HIS A  92      40.037  -2.674 -32.222  1.00 91.97           N  
ATOM    687  CA  HIS A  92      40.594  -1.671 -33.134  1.00 91.97           C  
ATOM    688  C   HIS A  92      41.308  -2.276 -34.359  1.00 91.97           C  
ATOM    689  CB  HIS A  92      41.459  -0.672 -32.352  1.00 91.97           C  
ATOM    690  O   HIS A  92      42.395  -1.841 -34.748  1.00 91.97           O  
ATOM    691  CG  HIS A  92      40.767  -0.042 -31.169  1.00 91.97           C  
ATOM    692  CD2 HIS A  92      41.021  -0.308 -29.852  1.00 91.97           C  
ATOM    693  ND1 HIS A  92      39.805   0.944 -31.202  1.00 91.97           N  
ATOM    694  CE1 HIS A  92      39.509   1.282 -29.934  1.00 91.97           C  
ATOM    695  NE2 HIS A  92      40.230   0.540 -29.078  1.00 91.97           N  
ATOM    696  N   LEU A  93      40.710  -3.304 -34.967  1.00 94.28           N  
ATOM    697  CA  LEU A  93      41.250  -3.991 -36.146  1.00 94.28           C  
ATOM    698  C   LEU A  93      41.038  -3.194 -37.445  1.00 94.28           C  
ATOM    699  CB  LEU A  93      40.604  -5.384 -36.254  1.00 94.28           C  
ATOM    700  O   LEU A  93      41.669  -3.487 -38.462  1.00 94.28           O  
ATOM    701  CG  LEU A  93      40.885  -6.312 -35.064  1.00 94.28           C  
ATOM    702  CD1 LEU A  93      40.069  -7.599 -35.198  1.00 94.28           C  
ATOM    703  CD2 LEU A  93      42.361  -6.691 -34.934  1.00 94.28           C  
ATOM    704  N   GLY A  94      40.146  -2.201 -37.428  1.00 93.83           N  
ATOM    705  CA  GLY A  94      39.720  -1.413 -38.584  1.00 93.83           C  
ATOM    706  C   GLY A  94      38.635  -2.090 -39.431  1.00 93.83           C  
ATOM    707  O   GLY A  94      38.279  -1.586 -40.503  1.00 93.83           O  
ATOM    708  N   TYR A  95      38.111  -3.232 -38.983  1.00 94.55           N  
ATOM    709  CA  TYR A  95      37.076  -4.001 -39.669  1.00 94.55           C  
ATOM    710  C   TYR A  95      36.231  -4.812 -38.683  1.00 94.55           C  
ATOM    711  CB  TYR A  95      37.716  -4.928 -40.718  1.00 94.55           C  
ATOM    712  O   TYR A  95      36.641  -5.089 -37.561  1.00 94.55           O  
ATOM    713  CG  TYR A  95      38.595  -6.029 -40.151  1.00 94.55           C  
ATOM    714  CD1 TYR A  95      39.993  -5.865 -40.116  1.00 94.55           C  
ATOM    715  CD2 TYR A  95      38.016  -7.215 -39.656  1.00 94.55           C  
ATOM    716  CE1 TYR A  95      40.812  -6.883 -39.595  1.00 94.55           C  
ATOM    717  CE2 TYR A  95      38.828  -8.212 -39.087  1.00 94.55           C  
ATOM    718  OH  TYR A  95      41.012  -9.026 -38.530  1.00 94.55           O  
ATOM    719  CZ  TYR A  95      40.228  -8.055 -39.068  1.00 94.55           C  
ATOM    720  N   LEU A  96      35.064  -5.258 -39.146  1.00 94.37           N  
ATOM    721  CA  LEU A  96      34.208  -6.211 -38.447  1.00 94.37           C  
ATOM    722  C   LEU A  96      34.081  -7.505 -39.245  1.00 94.37           C  
ATOM    723  CB  LEU A  96      32.833  -5.579 -38.180  1.00 94.37           C  
ATOM    724  O   LEU A  96      34.132  -7.509 -40.478  1.00 94.37           O  
ATOM    725  CG  LEU A  96      32.867  -4.378 -37.222  1.00 94.37           C  
ATOM    726  CD1 LEU A  96      31.447  -3.852 -37.023  1.00 94.37           C  
ATOM    727  CD2 LEU A  96      33.430  -4.729 -35.851  1.00 94.37           C  
ATOM    728  N   THR A  97      33.873  -8.612 -38.536  1.00 92.66           N  
ATOM    729  CA  THR A  97      33.436  -9.861 -39.163  1.00 92.66           C  
ATOM    730  C   THR A  97      31.971  -9.738 -39.604  1.00 92.66           C  
ATOM    731  CB  THR A  97      33.611 -11.065 -38.226  1.00 92.66           C  
ATOM    732  O   THR A  97      31.219  -8.943 -39.031  1.00 92.66           O  
ATOM    733  CG2 THR A  97      35.055 -11.231 -37.757  1.00 92.66           C  
ATOM    734  OG1 THR A  97      32.795 -10.926 -37.085  1.00 92.66           O  
ATOM    735  N   PRO A  98      31.498 -10.525 -40.586  1.00 89.61           N  
ATOM    736  CA  PRO A  98      30.128 -10.397 -41.082  1.00 89.61           C  
ATOM    737  C   PRO A  98      29.052 -10.670 -40.018  1.00 89.61           C  
ATOM    738  CB  PRO A  98      30.038 -11.368 -42.261  1.00 89.61           C  
ATOM    739  O   PRO A  98      27.968 -10.097 -40.080  1.00 89.61           O  
ATOM    740  CG  PRO A  98      31.483 -11.549 -42.716  1.00 89.61           C  
ATOM    741  CD  PRO A  98      32.254 -11.458 -41.407  1.00 89.61           C  
ATOM    742  N   ASP A  99      29.353 -11.502 -39.017  1.00 88.82           N  
ATOM    743  CA  ASP A  99      28.460 -11.746 -37.875  1.00 88.82           C  
ATOM    744  C   ASP A  99      28.331 -10.506 -36.977  1.00 88.82           C  
ATOM    745  CB  ASP A  99      28.979 -12.940 -37.056  1.00 88.82           C  
ATOM    746  O   ASP A  99      27.243 -10.187 -36.496  1.00 88.82           O  
ATOM    747  CG  ASP A  99      29.000 -14.256 -37.839  1.00 88.82           C  
ATOM    748  OD1 ASP A  99      28.214 -14.394 -38.809  1.00 88.82           O  
ATOM    749  OD2 ASP A  99      29.841 -15.112 -37.502  1.00 88.82           O  
ATOM    750  N   LYS A 100      29.420  -9.747 -36.798  1.00 92.39           N  
ATOM    751  CA  LYS A 100      29.385  -8.467 -36.080  1.00 92.39           C  
ATOM    752  C   LYS A 100      28.645  -7.387 -36.864  1.00 92.39           C  
ATOM    753  CB  LYS A 100      30.814  -8.030 -35.704  1.00 92.39           C  
ATOM    754  O   LYS A 100      27.930  -6.594 -36.262  1.00 92.39           O  
ATOM    755  CG  LYS A 100      31.383  -8.804 -34.504  1.00 92.39           C  
ATOM    756  CD  LYS A 100      30.693  -8.364 -33.205  1.00 92.39           C  
ATOM    757  CE  LYS A 100      31.072  -9.225 -32.002  1.00 92.39           C  
ATOM    758  NZ  LYS A 100      30.175  -8.887 -30.868  1.00 92.39           N  
ATOM    759  N   VAL A 101      28.733  -7.390 -38.194  1.00 92.36           N  
ATOM    760  CA  VAL A 101      27.953  -6.476 -39.051  1.00 92.36           C  
ATOM    761  C   VAL A 101      26.447  -6.712 -38.906  1.00 92.36           C  
ATOM    762  CB  VAL A 101      28.380  -6.609 -40.522  1.00 92.36           C  
ATOM    763  O   VAL A 101      25.672  -5.756 -38.883  1.00 92.36           O  
ATOM    764  CG1 VAL A 101      27.529  -5.749 -41.463  1.00 92.36           C  
ATOM    765  CG2 VAL A 101      29.836  -6.165 -40.690  1.00 92.36           C  
ATOM    766  N   GLU A 102      26.019  -7.965 -38.758  1.00 91.90           N  
ATOM    767  CA  GLU A 102      24.622  -8.291 -38.465  1.00 91.90           C  
ATOM    768  C   GLU A 102      24.173  -7.715 -37.110  1.00 91.90           C  
ATOM    769  CB  GLU A 102      24.466  -9.814 -38.502  1.00 91.90           C  
ATOM    770  O   GLU A 102      23.095  -7.126 -37.011  1.00 91.90           O  
ATOM    771  CG  GLU A 102      23.001 -10.234 -38.399  1.00 91.90           C  
ATOM    772  CD  GLU A 102      22.831 -11.753 -38.275  1.00 91.90           C  
ATOM    773  OE1 GLU A 102      21.730 -12.146 -37.825  1.00 91.90           O  
ATOM    774  OE2 GLU A 102      23.797 -12.506 -38.532  1.00 91.90           O  
ATOM    775  N   GLU A 103      25.016  -7.821 -36.076  1.00 92.73           N  
ATOM    776  CA  GLU A 103      24.769  -7.213 -34.762  1.00 92.73           C  
ATOM    777  C   GLU A 103      24.623  -5.685 -34.858  1.00 92.73           C  
ATOM    778  CB  GLU A 103      25.885  -7.627 -33.782  1.00 92.73           C  
ATOM    779  O   GLU A 103      23.665  -5.132 -34.315  1.00 92.73           O  
ATOM    780  CG  GLU A 103      25.476  -7.472 -32.308  1.00 92.73           C  
ATOM    781  CD  GLU A 103      26.629  -7.765 -31.323  1.00 92.73           C  
ATOM    782  OE1 GLU A 103      26.578  -7.247 -30.186  1.00 92.73           O  
ATOM    783  OE2 GLU A 103      27.589  -8.498 -31.675  1.00 92.73           O  
ATOM    784  N   VAL A 104      25.496  -5.023 -35.627  1.00 93.52           N  
ATOM    785  CA  VAL A 104      25.420  -3.578 -35.913  1.00 93.52           C  
ATOM    786  C   VAL A 104      24.107  -3.216 -36.613  1.00 93.52           C  
ATOM    787  CB  VAL A 104      26.622  -3.121 -36.769  1.00 93.52           C  
ATOM    788  O   VAL A 104      23.457  -2.243 -36.234  1.00 93.52           O  
ATOM    789  CG1 VAL A 104      26.510  -1.657 -37.219  1.00 93.52           C  
ATOM    790  CG2 VAL A 104      27.939  -3.234 -36.003  1.00 93.52           C  
ATOM    791  N   CYS A 105      23.673  -3.998 -37.608  1.00 92.35           N  
ATOM    792  CA  CYS A 105      22.413  -3.744 -38.313  1.00 92.35           C  
ATOM    793  C   CYS A 105      21.203  -3.831 -37.376  1.00 92.35           C  
ATOM    794  CB  CYS A 105      22.249  -4.733 -39.472  1.00 92.35           C  
ATOM    795  O   CYS A 105      20.345  -2.944 -37.406  1.00 92.35           O  
ATOM    796  SG  CYS A 105      23.472  -4.392 -40.763  1.00 92.35           S  
ATOM    797  N   ARG A 106      21.158  -4.858 -36.513  1.00 91.21           N  
ATOM    798  CA  ARG A 106      20.099  -4.997 -35.501  1.00 91.21           C  
ATOM    799  C   ARG A 106      20.134  -3.843 -34.497  1.00 91.21           C  
ATOM    800  CB  ARG A 106      20.190  -6.358 -34.790  1.00 91.21           C  
ATOM    801  O   ARG A 106      19.080  -3.302 -34.176  1.00 91.21           O  
ATOM    802  CG  ARG A 106      19.879  -7.544 -35.722  1.00 91.21           C  
ATOM    803  CD  ARG A 106      19.701  -8.857 -34.936  1.00 91.21           C  
ATOM    804  NE  ARG A 106      20.539  -9.967 -35.444  1.00 91.21           N  
ATOM    805  NH1 ARG A 106      22.317  -9.737 -34.003  1.00 91.21           N  
ATOM    806  NH2 ARG A 106      22.223 -11.498 -35.325  1.00 91.21           N  
ATOM    807  CZ  ARG A 106      21.682 -10.391 -34.932  1.00 91.21           C  
ATOM    808  N   TYR A 107      21.325  -3.420 -34.064  1.00 93.10           N  
ATOM    809  CA  TYR A 107      21.498  -2.282 -33.155  1.00 93.10           C  
ATOM    810  C   TYR A 107      20.992  -0.960 -33.756  1.00 93.10           C  
ATOM    811  CB  TYR A 107      22.976  -2.173 -32.760  1.00 93.10           C  
ATOM    812  O   TYR A 107      20.343  -0.175 -33.074  1.00 93.10           O  
ATOM    813  CG  TYR A 107      23.199  -1.208 -31.616  1.00 93.10           C  
ATOM    814  CD1 TYR A 107      23.472   0.150 -31.869  1.00 93.10           C  
ATOM    815  CD2 TYR A 107      23.067  -1.665 -30.293  1.00 93.10           C  
ATOM    816  CE1 TYR A 107      23.607   1.053 -30.796  1.00 93.10           C  
ATOM    817  CE2 TYR A 107      23.200  -0.768 -29.219  1.00 93.10           C  
ATOM    818  OH  TYR A 107      23.519   1.455 -28.430  1.00 93.10           O  
ATOM    819  CZ  TYR A 107      23.459   0.594 -29.472  1.00 93.10           C  
ATOM    820  N   LEU A 108      21.201  -0.751 -35.059  1.00 91.85           N  
ATOM    821  CA  LEU A 108      20.668   0.385 -35.823  1.00 91.85           C  
ATOM    822  C   LEU A 108      19.152   0.307 -36.094  1.00 91.85           C  
ATOM    823  CB  LEU A 108      21.463   0.485 -37.137  1.00 91.85           C  
ATOM    824  O   LEU A 108      18.612   1.131 -36.833  1.00 91.85           O  
ATOM    825  CG  LEU A 108      22.871   1.073 -36.962  1.00 91.85           C  
ATOM    826  CD1 LEU A 108      23.649   0.859 -38.257  1.00 91.85           C  
ATOM    827  CD2 LEU A 108      22.787   2.575 -36.670  1.00 91.85           C  
ATOM    828  N   GLY A 109      18.455  -0.695 -35.550  1.00 88.37           N  
ATOM    829  CA  GLY A 109      17.015  -0.887 -35.732  1.00 88.37           C  
ATOM    830  C   GLY A 109      16.623  -1.552 -37.055  1.00 88.37           C  
ATOM    831  O   GLY A 109      15.433  -1.664 -37.359  1.00 88.37           O  
ATOM    832  N   ARG A 110      17.586  -2.037 -37.852  1.00 86.99           N  
ATOM    833  CA  ARG A 110      17.308  -2.865 -39.033  1.00 86.99           C  
ATOM    834  C   ARG A 110      17.283  -4.336 -38.618  1.00 86.99           C  
ATOM    835  CB  ARG A 110      18.303  -2.544 -40.161  1.00 86.99           C  
ATOM    836  O   ARG A 110      18.293  -5.031 -38.683  1.00 86.99           O  
ATOM    837  CG  ARG A 110      17.947  -3.310 -41.447  1.00 86.99           C  
ATOM    838  CD  ARG A 110      18.908  -2.993 -42.595  1.00 86.99           C  
ATOM    839  NE  ARG A 110      18.661  -1.658 -43.165  1.00 86.99           N  
ATOM    840  NH1 ARG A 110      19.842  -1.958 -45.114  1.00 86.99           N  
ATOM    841  NH2 ARG A 110      18.714  -0.076 -44.794  1.00 86.99           N  
ATOM    842  CZ  ARG A 110      19.075  -1.241 -44.345  1.00 86.99           C  
ATOM    843  N   ASN A 111      16.104  -4.818 -38.223  1.00 81.93           N  
ATOM    844  CA  ASN A 111      15.873  -6.246 -37.993  1.00 81.93           C  
ATOM    845  C   ASN A 111      15.927  -7.006 -39.325  1.00 81.93           C  
ATOM    846  CB  ASN A 111      14.539  -6.456 -37.255  1.00 81.93           C  
ATOM    847  O   ASN A 111      14.996  -6.935 -40.127  1.00 81.93           O  
ATOM    848  CG  ASN A 111      14.634  -6.126 -35.777  1.00 81.93           C  
ATOM    849  ND2 ASN A 111      13.531  -5.814 -35.140  1.00 81.93           N  
ATOM    850  OD1 ASN A 111      15.687  -6.164 -35.170  1.00 81.93           O  
ATOM    851  N   MET A 112      17.038  -7.700 -39.557  1.00 83.09           N  
ATOM    852  CA  MET A 112      17.289  -8.493 -40.759  1.00 83.09           C  
ATOM    853  C   MET A 112      16.725  -9.905 -40.581  1.00 83.09           C  
ATOM    854  CB  MET A 112      18.800  -8.528 -41.037  1.00 83.09           C  
ATOM    855  O   MET A 112      16.923 -10.517 -39.533  1.00 83.09           O  
ATOM    856  CG  MET A 112      19.371  -7.123 -41.263  1.00 83.09           C  
ATOM    857  SD  MET A 112      21.122  -7.068 -41.708  1.00 83.09           S  
ATOM    858  CE  MET A 112      21.033  -7.671 -43.404  1.00 83.09           C  
ATOM    859  N   SER A 113      16.030 -10.430 -41.591  1.00 84.48           N  
ATOM    860  CA  SER A 113      15.709 -11.862 -41.643  1.00 84.48           C  
ATOM    861  C   SER A 113      16.956 -12.681 -41.992  1.00 84.48           C  
ATOM    862  CB  SER A 113      14.589 -12.125 -42.656  1.00 84.48           C  
ATOM    863  O   SER A 113      17.882 -12.148 -42.600  1.00 84.48           O  
ATOM    864  OG  SER A 113      15.010 -11.901 -43.988  1.00 84.48           O  
ATOM    865  N   ASP A 114      16.963 -13.988 -41.713  1.00 85.26           N  
ATOM    866  CA  ASP A 114      18.064 -14.883 -42.119  1.00 85.26           C  
ATOM    867  C   ASP A 114      18.392 -14.770 -43.622  1.00 85.26           C  
ATOM    868  CB  ASP A 114      17.683 -16.345 -41.822  1.00 85.26           C  
ATOM    869  O   ASP A 114      19.551 -14.859 -44.036  1.00 85.26           O  
ATOM    870  CG  ASP A 114      17.510 -16.680 -40.338  1.00 85.26           C  
ATOM    871  OD1 ASP A 114      17.930 -15.863 -39.494  1.00 85.26           O  
ATOM    872  OD2 ASP A 114      16.926 -17.753 -40.079  1.00 85.26           O  
ATOM    873  N   GLY A 115      17.365 -14.529 -44.448  1.00 88.98           N  
ATOM    874  CA  GLY A 115      17.512 -14.268 -45.879  1.00 88.98           C  
ATOM    875  C   GLY A 115      18.245 -12.958 -46.175  1.00 88.98           C  
ATOM    876  O   GLY A 115      19.172 -12.956 -46.985  1.00 88.98           O  
ATOM    877  N   ASP A 116      17.884 -11.872 -45.486  1.00 87.72           N  
ATOM    878  CA  ASP A 116      18.540 -10.565 -45.630  1.00 87.72           C  
ATOM    879  C   ASP A 116      19.998 -10.620 -45.153  1.00 87.72           C  
ATOM    880  CB  ASP A 116      17.802  -9.482 -44.824  1.00 87.72           C  
ATOM    881  O   ASP A 116      20.881 -10.036 -45.778  1.00 87.72           O  
ATOM    882  CG  ASP A 116      16.326  -9.318 -45.181  1.00 87.72           C  
ATOM    883  OD1 ASP A 116      15.992  -9.227 -46.379  1.00 87.72           O  
ATOM    884  OD2 ASP A 116      15.512  -9.318 -44.225  1.00 87.72           O  
ATOM    885  N   VAL A 117      20.271 -11.348 -44.065  1.00 86.68           N  
ATOM    886  CA  VAL A 117      21.631 -11.546 -43.538  1.00 86.68           C  
ATOM    887  C   VAL A 117      22.491 -12.283 -44.555  1.00 86.68           C  
ATOM    888  CB  VAL A 117      21.596 -12.326 -42.212  1.00 86.68           C  
ATOM    889  O   VAL A 117      23.619 -11.874 -44.831  1.00 86.68           O  
ATOM    890  CG1 VAL A 117      23.004 -12.655 -41.699  1.00 86.68           C  
ATOM    891  CG2 VAL A 117      20.873 -11.506 -41.144  1.00 86.68           C  
ATOM    892  N   LYS A 118      21.961 -13.356 -45.152  1.00 88.51           N  
ATOM    893  CA  LYS A 118      22.671 -14.107 -46.190  1.00 88.51           C  
ATOM    894  C   LYS A 118      22.927 -13.253 -47.435  1.00 88.51           C  
ATOM    895  CB  LYS A 118      21.878 -15.378 -46.504  1.00 88.51           C  
ATOM    896  O   LYS A 118      24.023 -13.335 -47.990  1.00 88.51           O  
ATOM    897  CG  LYS A 118      22.666 -16.314 -47.427  1.00 88.51           C  
ATOM    898  CD  LYS A 118      21.879 -17.603 -47.663  1.00 88.51           C  
ATOM    899  CE  LYS A 118      22.678 -18.528 -48.585  1.00 88.51           C  
ATOM    900  NZ  LYS A 118      21.948 -19.795 -48.825  1.00 88.51           N  
ATOM    901  N   ALA A 119      21.954 -12.439 -47.850  1.00 89.94           N  
ATOM    902  CA  ALA A 119      22.105 -11.506 -48.967  1.00 89.94           C  
ATOM    903  C   ALA A 119      23.193 -10.460 -48.679  1.00 89.94           C  
ATOM    904  CB  ALA A 119      20.747 -10.862 -49.267  1.00 89.94           C  
ATOM    905  O   ALA A 119      24.136 -10.337 -49.455  1.00 89.94           O  
ATOM    906  N   MET A 120      23.154  -9.824 -47.506  1.00 89.56           N  
ATOM    907  CA  MET A 120      24.169  -8.863 -47.062  1.00 89.56           C  
ATOM    908  C   MET A 120      25.577  -9.463 -47.048  1.00 89.56           C  
ATOM    909  CB  MET A 120      23.767  -8.356 -45.673  1.00 89.56           C  
ATOM    910  O   MET A 120      26.509  -8.872 -47.596  1.00 89.56           O  
ATOM    911  CG  MET A 120      24.800  -7.440 -45.001  1.00 89.56           C  
ATOM    912  SD  MET A 120      26.127  -8.268 -44.073  1.00 89.56           S  
ATOM    913  CE  MET A 120      25.211  -8.883 -42.635  1.00 89.56           C  
ATOM    914  N   LYS A 121      25.733 -10.665 -46.474  1.00 86.39           N  
ATOM    915  CA  LYS A 121      27.024 -11.370 -46.427  1.00 86.39           C  
ATOM    916  C   LYS A 121      27.576 -11.640 -47.832  1.00 86.39           C  
ATOM    917  CB  LYS A 121      26.887 -12.672 -45.614  1.00 86.39           C  
ATOM    918  O   LYS A 121      28.786 -11.557 -48.028  1.00 86.39           O  
ATOM    919  CG  LYS A 121      26.787 -12.403 -44.103  1.00 86.39           C  
ATOM    920  CD  LYS A 121      26.667 -13.685 -43.262  1.00 86.39           C  
ATOM    921  CE  LYS A 121      26.694 -13.318 -41.768  1.00 86.39           C  
ATOM    922  NZ  LYS A 121      26.565 -14.488 -40.865  1.00 86.39           N  
ATOM    923  N   ALA A 122      26.707 -11.937 -48.800  1.00 87.30           N  
ATOM    924  CA  ALA A 122      27.096 -12.142 -50.193  1.00 87.30           C  
ATOM    925  C   ALA A 122      27.432 -10.823 -50.918  1.00 87.30           C  
ATOM    926  CB  ALA A 122      25.975 -12.918 -50.898  1.00 87.30           C  
ATOM    927  O   ALA A 122      28.413 -10.766 -51.656  1.00 87.30           O  
ATOM    928  N   GLU A 123      26.654  -9.762 -50.692  1.00 87.96           N  
ATOM    929  CA  GLU A 123      26.785  -8.461 -51.366  1.00 87.96           C  
ATOM    930  C   GLU A 123      28.009  -7.660 -50.916  1.00 87.96           C  
ATOM    931  CB  GLU A 123      25.532  -7.625 -51.086  1.00 87.96           C  
ATOM    932  O   GLU A 123      28.691  -7.065 -51.750  1.00 87.96           O  
ATOM    933  CG  GLU A 123      24.308  -8.099 -51.883  1.00 87.96           C  
ATOM    934  CD  GLU A 123      22.988  -7.537 -51.331  1.00 87.96           C  
ATOM    935  OE1 GLU A 123      21.938  -7.942 -51.882  1.00 87.96           O  
ATOM    936  OE2 GLU A 123      23.032  -6.779 -50.328  1.00 87.96           O  
ATOM    937  N   ILE A 124      28.325  -7.658 -49.614  1.00 85.06           N  
ATOM    938  CA  ILE A 124      29.504  -6.948 -49.089  1.00 85.06           C  
ATOM    939  C   ILE A 124      30.812  -7.557 -49.633  1.00 85.06           C  
ATOM    940  CB  ILE A 124      29.440  -6.889 -47.541  1.00 85.06           C  
ATOM    941  O   ILE A 124      31.835  -6.869 -49.686  1.00 85.06           O  
ATOM    942  CG1 ILE A 124      28.281  -5.956 -47.113  1.00 85.06           C  
ATOM    943  CG2 ILE A 124      30.761  -6.399 -46.923  1.00 85.06           C  
ATOM    944  CD1 ILE A 124      28.138  -5.737 -45.602  1.00 85.06           C  
ATOM    945  N   ASN A 125      30.774  -8.822 -50.076  1.00 75.89           N  
ATOM    946  CA  ASN A 125      31.870  -9.522 -50.749  1.00 75.89           C  
ATOM    947  C   ASN A 125      33.226  -9.344 -50.034  1.00 75.89           C  
ATOM    948  CB  ASN A 125      31.877  -9.138 -52.237  1.00 75.89           C  
ATOM    949  O   ASN A 125      34.233  -8.916 -50.608  1.00 75.89           O  
ATOM    950  CG  ASN A 125      32.769 -10.045 -53.065  1.00 75.89           C  
ATOM    951  ND2 ASN A 125      33.163  -9.608 -54.238  1.00 75.89           N  
ATOM    952  OD1 ASN A 125      33.112 -11.157 -52.699  1.00 75.89           O  
ATOM    953  N   ALA A 126      33.247  -9.625 -48.731  1.00 73.12           N  
ATOM    954  CA  ALA A 126      34.470  -9.615 -47.940  1.00 73.12           C  
ATOM    955  C   ALA A 126      35.286 -10.886 -48.232  1.00 73.12           C  
ATOM    956  CB  ALA A 126      34.103  -9.434 -46.464  1.00 73.12           C  
ATOM    957  O   ALA A 126      35.143 -11.887 -47.536  1.00 73.12           O  
ATOM    958  N   ILE A 127      36.122 -10.845 -49.278  1.00 71.20           N  
ATOM    959  CA  ILE A 127      36.966 -11.974 -49.727  1.00 71.20           C  
ATOM    960  C   ILE A 127      37.832 -12.538 -48.584  1.00 71.20           C  
ATOM    961  CB  ILE A 127      37.846 -11.530 -50.927  1.00 71.20           C  
ATOM    962  O   ILE A 127      38.052 -13.742 -48.511  1.00 71.20           O  
ATOM    963  CG1 ILE A 127      36.966 -11.093 -52.126  1.00 71.20           C  
ATOM    964  CG2 ILE A 127      38.818 -12.645 -51.367  1.00 71.20           C  
ATOM    965  CD1 ILE A 127      37.745 -10.486 -53.302  1.00 71.20           C  
ATOM    966  N   ASP A 128      38.297 -11.675 -47.682  1.00 82.31           N  
ATOM    967  CA  ASP A 128      39.098 -12.001 -46.498  1.00 82.31           C  
ATOM    968  C   ASP A 128      38.270 -12.135 -45.205  1.00 82.31           C  
ATOM    969  CB  ASP A 128      40.205 -10.938 -46.356  1.00 82.31           C  
ATOM    970  O   ASP A 128      38.826 -12.355 -44.135  1.00 82.31           O  
ATOM    971  CG  ASP A 128      39.702  -9.494 -46.179  1.00 82.31           C  
ATOM    972  OD1 ASP A 128      38.494  -9.225 -46.420  1.00 82.31           O  
ATOM    973  OD2 ASP A 128      40.553  -8.629 -45.871  1.00 82.31           O  
ATOM    974  N   GLY A 129      36.942 -12.000 -45.280  1.00 86.26           N  
ATOM    975  CA  GLY A 129      36.064 -11.947 -44.110  1.00 86.26           C  
ATOM    976  C   GLY A 129      36.096 -10.611 -43.357  1.00 86.26           C  
ATOM    977  O   GLY A 129      35.435 -10.491 -42.327  1.00 86.26           O  
ATOM    978  N   HIS A 130      36.809  -9.598 -43.861  1.00 92.68           N  
ATOM    979  CA  HIS A 130      36.914  -8.284 -43.230  1.00 92.68           C  
ATOM    980  C   HIS A 130      35.991  -7.258 -43.905  1.00 92.68           C  
ATOM    981  CB  HIS A 130      38.372  -7.822 -43.246  1.00 92.68           C  
ATOM    982  O   HIS A 130      36.164  -6.857 -45.069  1.00 92.68           O  
ATOM    983  CG  HIS A 130      39.362  -8.772 -42.617  1.00 92.68           C  
ATOM    984  CD2 HIS A 130      39.142  -9.741 -41.673  1.00 92.68           C  
ATOM    985  ND1 HIS A 130      40.693  -8.824 -42.942  1.00 92.68           N  
ATOM    986  CE1 HIS A 130      41.269  -9.770 -42.183  1.00 92.68           C  
ATOM    987  NE2 HIS A 130      40.363 -10.361 -41.392  1.00 92.68           N  
ATOM    988  N   VAL A 131      34.998  -6.791 -43.151  1.00 93.17           N  
ATOM    989  CA  VAL A 131      34.110  -5.701 -43.558  1.00 93.17           C  
ATOM    990  C   VAL A 131      34.637  -4.407 -42.958  1.00 93.17           C  
ATOM    991  CB  VAL A 131      32.654  -5.967 -43.134  1.00 93.17           C  
ATOM    992  O   VAL A 131      34.564  -4.216 -41.753  1.00 93.17           O  
ATOM    993  CG1 VAL A 131      31.757  -4.862 -43.710  1.00 93.17           C  
ATOM    994  CG2 VAL A 131      32.179  -7.341 -43.630  1.00 93.17           C  
ATOM    995  N   THR A 132      35.184  -3.512 -43.775  1.00 95.05           N  
ATOM    996  CA  THR A 132      35.583  -2.170 -43.320  1.00 95.05           C  
ATOM    997  C   THR A 132      34.367  -1.246 -43.244  1.00 95.05           C  
ATOM    998  CB  THR A 132      36.656  -1.558 -44.232  1.00 95.05           C  
ATOM    999  O   THR A 132      33.353  -1.498 -43.904  1.00 95.05           O  
ATOM   1000  CG2 THR A 132      37.900  -2.439 -44.348  1.00 95.05           C  
ATOM   1001  OG1 THR A 132      36.162  -1.361 -45.540  1.00 95.05           O  
ATOM   1002  N   PHE A 133      34.471  -0.135 -42.506  1.00 95.49           N  
ATOM   1003  CA  PHE A 133      33.389   0.854 -42.437  1.00 95.49           C  
ATOM   1004  C   PHE A 133      32.962   1.361 -43.825  1.00 95.49           C  
ATOM   1005  CB  PHE A 133      33.800   2.039 -41.554  1.00 95.49           C  
ATOM   1006  O   PHE A 133      31.772   1.466 -44.097  1.00 95.49           O  
ATOM   1007  CG  PHE A 133      32.770   3.154 -41.578  1.00 95.49           C  
ATOM   1008  CD1 PHE A 133      33.066   4.389 -42.186  1.00 95.49           C  
ATOM   1009  CD2 PHE A 133      31.478   2.919 -41.072  1.00 95.49           C  
ATOM   1010  CE1 PHE A 133      32.075   5.380 -42.281  1.00 95.49           C  
ATOM   1011  CE2 PHE A 133      30.484   3.904 -41.185  1.00 95.49           C  
ATOM   1012  CZ  PHE A 133      30.780   5.135 -41.792  1.00 95.49           C  
ATOM   1013  N   GLU A 134      33.905   1.615 -44.737  1.00 94.81           N  
ATOM   1014  CA  GLU A 134      33.576   2.085 -46.092  1.00 94.81           C  
ATOM   1015  C   GLU A 134      32.780   1.046 -46.899  1.00 94.81           C  
ATOM   1016  CB  GLU A 134      34.856   2.484 -46.844  1.00 94.81           C  
ATOM   1017  O   GLU A 134      31.822   1.410 -47.584  1.00 94.81           O  
ATOM   1018  CG  GLU A 134      35.515   3.762 -46.295  1.00 94.81           C  
ATOM   1019  CD  GLU A 134      34.625   5.019 -46.401  1.00 94.81           C  
ATOM   1020  OE1 GLU A 134      34.790   5.967 -45.600  1.00 94.81           O  
ATOM   1021  OE2 GLU A 134      33.731   5.103 -47.275  1.00 94.81           O  
ATOM   1022  N   LYS A 135      33.108  -0.251 -46.771  1.00 93.53           N  
ATOM   1023  CA  LYS A 135      32.313  -1.328 -47.388  1.00 93.53           C  
ATOM   1024  C   LYS A 135      30.908  -1.389 -46.781  1.00 93.53           C  
ATOM   1025  CB  LYS A 135      33.000  -2.695 -47.233  1.00 93.53           C  
ATOM   1026  O   LYS A 135      29.926  -1.449 -47.519  1.00 93.53           O  
ATOM   1027  CG  LYS A 135      34.267  -2.900 -48.081  1.00 93.53           C  
ATOM   1028  CD  LYS A 135      34.783  -4.332 -47.844  1.00 93.53           C  
ATOM   1029  CE  LYS A 135      36.135  -4.627 -48.507  1.00 93.53           C  
ATOM   1030  NZ  LYS A 135      36.612  -5.991 -48.133  1.00 93.53           N  
ATOM   1031  N   PHE A 136      30.810  -1.337 -45.451  1.00 94.02           N  
ATOM   1032  CA  PHE A 136      29.531  -1.340 -44.740  1.00 94.02           C  
ATOM   1033  C   PHE A 136      28.656  -0.138 -45.123  1.00 94.02           C  
ATOM   1034  CB  PHE A 136      29.791  -1.370 -43.229  1.00 94.02           C  
ATOM   1035  O   PHE A 136      27.483  -0.308 -45.442  1.00 94.02           O  
ATOM   1036  CG  PHE A 136      28.536  -1.178 -42.402  1.00 94.02           C  
ATOM   1037  CD1 PHE A 136      28.336   0.012 -41.676  1.00 94.02           C  
ATOM   1038  CD2 PHE A 136      27.549  -2.179 -42.386  1.00 94.02           C  
ATOM   1039  CE1 PHE A 136      27.163   0.189 -40.923  1.00 94.02           C  
ATOM   1040  CE2 PHE A 136      26.372  -1.996 -41.642  1.00 94.02           C  
ATOM   1041  CZ  PHE A 136      26.176  -0.812 -40.912  1.00 94.02           C  
ATOM   1042  N   TRP A 137      29.224   1.068 -45.155  1.00 94.79           N  
ATOM   1043  CA  TRP A 137      28.521   2.301 -45.508  1.00 94.79           C  
ATOM   1044  C   TRP A 137      28.017   2.298 -46.956  1.00 94.79           C  
ATOM   1045  CB  TRP A 137      29.457   3.489 -45.264  1.00 94.79           C  
ATOM   1046  O   TRP A 137      26.873   2.684 -47.211  1.00 94.79           O  
ATOM   1047  CG  TRP A 137      28.865   4.805 -45.653  1.00 94.79           C  
ATOM   1048  CD1 TRP A 137      29.241   5.556 -46.712  1.00 94.79           C  
ATOM   1049  CD2 TRP A 137      27.709   5.477 -45.068  1.00 94.79           C  
ATOM   1050  CE2 TRP A 137      27.475   6.676 -45.803  1.00 94.79           C  
ATOM   1051  CE3 TRP A 137      26.812   5.176 -44.021  1.00 94.79           C  
ATOM   1052  NE1 TRP A 137      28.424   6.666 -46.803  1.00 94.79           N  
ATOM   1053  CH2 TRP A 137      25.557   7.232 -44.441  1.00 94.79           C  
ATOM   1054  CZ2 TRP A 137      26.436   7.557 -45.485  1.00 94.79           C  
ATOM   1055  CZ3 TRP A 137      25.734   6.033 -43.729  1.00 94.79           C  
ATOM   1056  N   ALA A 138      28.839   1.828 -47.900  1.00 93.79           N  
ATOM   1057  CA  ALA A 138      28.444   1.685 -49.299  1.00 93.79           C  
ATOM   1058  C   ALA A 138      27.276   0.696 -49.464  1.00 93.79           C  
ATOM   1059  CB  ALA A 138      29.674   1.252 -50.105  1.00 93.79           C  
ATOM   1060  O   ALA A 138      26.307   0.982 -50.175  1.00 93.79           O  
ATOM   1061  N   TRP A 139      27.328  -0.438 -48.757  1.00 93.46           N  
ATOM   1062  CA  TRP A 139      26.228  -1.401 -48.725  1.00 93.46           C  
ATOM   1063  C   TRP A 139      24.965  -0.805 -48.081  1.00 93.46           C  
ATOM   1064  CB  TRP A 139      26.687  -2.673 -48.010  1.00 93.46           C  
ATOM   1065  O   TRP A 139      23.883  -0.872 -48.664  1.00 93.46           O  
ATOM   1066  CG  TRP A 139      25.572  -3.636 -47.767  1.00 93.46           C  
ATOM   1067  CD1 TRP A 139      25.048  -4.484 -48.679  1.00 93.46           C  
ATOM   1068  CD2 TRP A 139      24.760  -3.790 -46.566  1.00 93.46           C  
ATOM   1069  CE2 TRP A 139      23.714  -4.722 -46.846  1.00 93.46           C  
ATOM   1070  CE3 TRP A 139      24.792  -3.210 -45.278  1.00 93.46           C  
ATOM   1071  NE1 TRP A 139      23.950  -5.126 -48.149  1.00 93.46           N  
ATOM   1072  CH2 TRP A 139      22.819  -4.483 -44.604  1.00 93.46           C  
ATOM   1073  CZ2 TRP A 139      22.737  -5.047 -45.891  1.00 93.46           C  
ATOM   1074  CZ3 TRP A 139      23.841  -3.566 -44.304  1.00 93.46           C  
ATOM   1075  N   TRP A 140      25.100  -0.140 -46.933  1.00 93.40           N  
ATOM   1076  CA  TRP A 140      23.984   0.474 -46.210  1.00 93.40           C  
ATOM   1077  C   TRP A 140      23.221   1.490 -47.070  1.00 93.40           C  
ATOM   1078  CB  TRP A 140      24.520   1.146 -44.940  1.00 93.40           C  
ATOM   1079  O   TRP A 140      21.990   1.463 -47.120  1.00 93.40           O  
ATOM   1080  CG  TRP A 140      23.461   1.767 -44.085  1.00 93.40           C  
ATOM   1081  CD1 TRP A 140      23.055   3.057 -44.131  1.00 93.40           C  
ATOM   1082  CD2 TRP A 140      22.643   1.123 -43.064  1.00 93.40           C  
ATOM   1083  CE2 TRP A 140      21.748   2.095 -42.524  1.00 93.40           C  
ATOM   1084  CE3 TRP A 140      22.579  -0.182 -42.531  1.00 93.40           C  
ATOM   1085  NE1 TRP A 140      22.045   3.255 -43.208  1.00 93.40           N  
ATOM   1086  CH2 TRP A 140      20.807   0.481 -40.985  1.00 93.40           C  
ATOM   1087  CZ2 TRP A 140      20.837   1.787 -41.503  1.00 93.40           C  
ATOM   1088  CZ3 TRP A 140      21.674  -0.500 -41.499  1.00 93.40           C  
ATOM   1089  N   CYS A 141      23.948   2.350 -47.791  1.00 93.19           N  
ATOM   1090  CA  CYS A 141      23.356   3.371 -48.657  1.00 93.19           C  
ATOM   1091  C   CYS A 141      22.693   2.795 -49.917  1.00 93.19           C  
ATOM   1092  CB  CYS A 141      24.436   4.383 -49.060  1.00 93.19           C  
ATOM   1093  O   CYS A 141      21.752   3.397 -50.429  1.00 93.19           O  
ATOM   1094  SG  CYS A 141      24.970   5.347 -47.624  1.00 93.19           S  
ATOM   1095  N   SER A 142      23.167   1.652 -50.424  1.00 91.97           N  
ATOM   1096  CA  SER A 142      22.598   1.000 -51.615  1.00 91.97           C  
ATOM   1097  C   SER A 142      21.375   0.130 -51.310  1.00 91.97           C  
ATOM   1098  CB  SER A 142      23.666   0.211 -52.381  1.00 91.97           C  
ATOM   1099  O   SER A 142      20.616  -0.182 -52.225  1.00 91.97           O  
ATOM   1100  OG  SER A 142      24.434  -0.614 -51.531  1.00 91.97           O  
ATOM   1101  N   HIS A 143      21.129  -0.191 -50.036  1.00 90.15           N  
ATOM   1102  CA  HIS A 143      20.020  -1.043 -49.604  1.00 90.15           C  
ATOM   1103  C   HIS A 143      19.102  -0.314 -48.613  1.00 90.15           C  
ATOM   1104  CB  HIS A 143      20.579  -2.361 -49.036  1.00 90.15           C  
ATOM   1105  O   HIS A 143      19.060  -0.693 -47.440  1.00 90.15           O  
ATOM   1106  CG  HIS A 143      21.378  -3.121 -50.056  1.00 90.15           C  
ATOM   1107  CD2 HIS A 143      20.919  -4.083 -50.914  1.00 90.15           C  
ATOM   1108  ND1 HIS A 143      22.678  -2.854 -50.406  1.00 90.15           N  
ATOM   1109  CE1 HIS A 143      22.991  -3.619 -51.460  1.00 90.15           C  
ATOM   1110  NE2 HIS A 143      21.936  -4.353 -51.831  1.00 90.15           N  
ATOM   1111  N   PRO A 144      18.359   0.737 -49.005  1.00 84.03           N  
ATOM   1112  CA  PRO A 144      17.348   1.330 -48.137  1.00 84.03           C  
ATOM   1113  C   PRO A 144      16.199   0.335 -47.918  1.00 84.03           C  
ATOM   1114  CB  PRO A 144      16.899   2.609 -48.848  1.00 84.03           C  
ATOM   1115  O   PRO A 144      15.516  -0.073 -48.854  1.00 84.03           O  
ATOM   1116  CG  PRO A 144      17.129   2.294 -50.327  1.00 84.03           C  
ATOM   1117  CD  PRO A 144      18.351   1.375 -50.314  1.00 84.03           C  
ATOM   1118  N   VAL A 145      15.968  -0.059 -46.667  1.00 78.20           N  
ATOM   1119  CA  VAL A 145      14.842  -0.922 -46.295  1.00 78.20           C  
ATOM   1120  C   VAL A 145      13.734  -0.042 -45.735  1.00 78.20           C  
ATOM   1121  CB  VAL A 145      15.270  -2.019 -45.300  1.00 78.20           C  
ATOM   1122  O   VAL A 145      13.925   0.627 -44.723  1.00 78.20           O  
ATOM   1123  CG1 VAL A 145      14.088  -2.916 -44.908  1.00 78.20           C  
ATOM   1124  CG2 VAL A 145      16.351  -2.924 -45.906  1.00 78.20           C  
ATOM   1125  N   HIS A 146      12.557  -0.054 -46.362  1.00 70.62           N  
ATOM   1126  CA  HIS A 146      11.364   0.529 -45.752  1.00 70.62           C  
ATOM   1127  C   HIS A 146      10.983  -0.311 -44.526  1.00 70.62           C  
ATOM   1128  CB  HIS A 146      10.226   0.605 -46.780  1.00 70.62           C  
ATOM   1129  O   HIS A 146      10.485  -1.428 -44.673  1.00 70.62           O  
ATOM   1130  CG  HIS A 146      10.503   1.554 -47.918  1.00 70.62           C  
ATOM   1131  CD2 HIS A 146      10.502   1.252 -49.254  1.00 70.62           C  
ATOM   1132  ND1 HIS A 146      10.796   2.897 -47.809  1.00 70.62           N  
ATOM   1133  CE1 HIS A 146      10.969   3.388 -49.048  1.00 70.62           C  
ATOM   1134  NE2 HIS A 146      10.787   2.422 -49.960  1.00 70.62           N  
ATOM   1135  N   SER A 147      11.223   0.210 -43.320  1.00 62.23           N  
ATOM   1136  CA  SER A 147      11.024  -0.479 -42.036  1.00 62.23           C  
ATOM   1137  C   SER A 147       9.548  -0.631 -41.636  1.00 62.23           C  
ATOM   1138  CB  SER A 147      11.834   0.205 -40.927  1.00 62.23           C  
ATOM   1139  O   SER A 147       9.164  -0.418 -40.488  1.00 62.23           O  
ATOM   1140  OG  SER A 147      11.368   1.527 -40.754  1.00 62.23           O  
ATOM   1141  N   ARG A 148       8.682  -1.065 -42.559  1.00 65.01           N  
ATOM   1142  CA  ARG A 148       7.424  -1.696 -42.145  1.00 65.01           C  
ATOM   1143  C   ARG A 148       7.789  -3.054 -41.559  1.00 65.01           C  
ATOM   1144  CB  ARG A 148       6.427  -1.800 -43.308  1.00 65.01           C  
ATOM   1145  O   ARG A 148       8.022  -3.995 -42.315  1.00 65.01           O  
ATOM   1146  CG  ARG A 148       5.762  -0.445 -43.588  1.00 65.01           C  
ATOM   1147  CD  ARG A 148       4.674  -0.595 -44.657  1.00 65.01           C  
ATOM   1148  NE  ARG A 148       3.958   0.675 -44.880  1.00 65.01           N  
ATOM   1149  NH1 ARG A 148       2.523  -0.070 -46.511  1.00 65.01           N  
ATOM   1150  NH2 ARG A 148       2.413   2.052 -45.833  1.00 65.01           N  
ATOM   1151  CZ  ARG A 148       2.973   0.879 -45.737  1.00 65.01           C  
ATOM   1152  N   THR A 149       7.895  -3.131 -40.234  1.00 67.26           N  
ATOM   1153  CA  THR A 149       8.133  -4.375 -39.491  1.00 67.26           C  
ATOM   1154  C   THR A 149       7.128  -5.430 -39.961  1.00 67.26           C  
ATOM   1155  CB  THR A 149       7.988  -4.134 -37.976  1.00 67.26           C  
ATOM   1156  O   THR A 149       5.935  -5.318 -39.695  1.00 67.26           O  
ATOM   1157  CG2 THR A 149       8.533  -5.292 -37.140  1.00 67.26           C  
ATOM   1158  OG1 THR A 149       8.725  -2.989 -37.619  1.00 67.26           O  
ATOM   1159  N   LYS A 150       7.592  -6.423 -40.734  1.00 73.56           N  
ATOM   1160  CA  LYS A 150       6.724  -7.440 -41.363  1.00 73.56           C  
ATOM   1161  C   LYS A 150       6.309  -8.558 -40.400  1.00 73.56           C  
ATOM   1162  CB  LYS A 150       7.409  -8.049 -42.601  1.00 73.56           C  
ATOM   1163  O   LYS A 150       5.425  -9.339 -40.729  1.00 73.56           O  
ATOM   1164  CG  LYS A 150       7.704  -7.040 -43.722  1.00 73.56           C  
ATOM   1165  CD  LYS A 150       8.370  -7.744 -44.913  1.00 73.56           C  
ATOM   1166  CE  LYS A 150       8.771  -6.728 -45.990  1.00 73.56           C  
ATOM   1167  NZ  LYS A 150       9.634  -7.353 -47.028  1.00 73.56           N  
ATOM   1168  N   CYS A 151       6.971  -8.657 -39.250  1.00 71.93           N  
ATOM   1169  CA  CYS A 151       6.763  -9.687 -38.240  1.00 71.93           C  
ATOM   1170  C   CYS A 151       6.538  -9.024 -36.876  1.00 71.93           C  
ATOM   1171  CB  CYS A 151       7.984 -10.618 -38.241  1.00 71.93           C  
ATOM   1172  O   CYS A 151       7.204  -8.039 -36.560  1.00 71.93           O  
ATOM   1173  SG  CYS A 151       7.679 -12.028 -37.143  1.00 71.93           S  
ATOM   1174  N   PHE A 152       5.622  -9.567 -36.077  1.00 82.18           N  
ATOM   1175  CA  PHE A 152       5.349  -9.109 -34.717  1.00 82.18           C  
ATOM   1176  C   PHE A 152       5.849 -10.149 -33.720  1.00 82.18           C  
ATOM   1177  CB  PHE A 152       3.851  -8.829 -34.536  1.00 82.18           C  
ATOM   1178  O   PHE A 152       5.664 -11.349 -33.924  1.00 82.18           O  
ATOM   1179  CG  PHE A 152       3.318  -7.748 -35.456  1.00 82.18           C  
ATOM   1180  CD1 PHE A 152       3.525  -6.391 -35.143  1.00 82.18           C  
ATOM   1181  CD2 PHE A 152       2.634  -8.095 -36.637  1.00 82.18           C  
ATOM   1182  CE1 PHE A 152       3.050  -5.387 -36.006  1.00 82.18           C  
ATOM   1183  CE2 PHE A 152       2.161  -7.091 -37.500  1.00 82.18           C  
ATOM   1184  CZ  PHE A 152       2.369  -5.737 -37.185  1.00 82.18           C  
ATOM   1185  N   SER A 153       6.469  -9.692 -32.632  1.00 82.43           N  
ATOM   1186  CA  SER A 153       6.784 -10.577 -31.515  1.00 82.43           C  
ATOM   1187  C   SER A 153       5.489 -10.947 -30.798  1.00 82.43           C  
ATOM   1188  CB  SER A 153       7.759  -9.912 -30.545  1.00 82.43           C  
ATOM   1189  O   SER A 153       4.802 -10.071 -30.279  1.00 82.43           O  
ATOM   1190  OG  SER A 153       8.078 -10.831 -29.523  1.00 82.43           O  
ATOM   1191  N   MET A 154       5.173 -12.240 -30.768  1.00 83.02           N  
ATOM   1192  CA  MET A 154       4.064 -12.803 -29.988  1.00 83.02           C  
ATOM   1193  C   MET A 154       4.513 -13.225 -28.582  1.00 83.02           C  
ATOM   1194  CB  MET A 154       3.431 -13.981 -30.750  1.00 83.02           C  
ATOM   1195  O   MET A 154       3.815 -13.980 -27.918  1.00 83.02           O  
ATOM   1196  CG  MET A 154       2.784 -13.564 -32.076  1.00 83.02           C  
ATOM   1197  SD  MET A 154       1.379 -12.417 -31.958  1.00 83.02           S  
ATOM   1198  CE  MET A 154       0.200 -13.417 -31.007  1.00 83.02           C  
ATOM   1199  N   VAL A 155       5.701 -12.796 -28.140  1.00 80.85           N  
ATOM   1200  CA  VAL A 155       6.210 -13.132 -26.809  1.00 80.85           C  
ATOM   1201  C   VAL A 155       5.335 -12.453 -25.759  1.00 80.85           C  
ATOM   1202  CB  VAL A 155       7.694 -12.750 -26.647  1.00 80.85           C  
ATOM   1203  O   VAL A 155       5.382 -11.238 -25.574  1.00 80.85           O  
ATOM   1204  CG1 VAL A 155       8.213 -13.066 -25.237  1.00 80.85           C  
ATOM   1205  CG2 VAL A 155       8.572 -13.529 -27.638  1.00 80.85           C  
ATOM   1206  N   SER A 156       4.560 -13.263 -25.056  1.00 82.11           N  
ATOM   1207  CA  SER A 156       3.790 -12.914 -23.870  1.00 82.11           C  
ATOM   1208  C   SER A 156       4.137 -13.895 -22.752  1.00 82.11           C  
ATOM   1209  CB  SER A 156       2.287 -12.934 -24.187  1.00 82.11           C  
ATOM   1210  O   SER A 156       4.642 -14.990 -22.990  1.00 82.11           O  
ATOM   1211  OG  SER A 156       1.956 -14.118 -24.868  1.00 82.11           O  
ATOM   1212  N   ALA A 157       3.892 -13.496 -21.505  1.00 86.48           N  
ATOM   1213  CA  ALA A 157       4.063 -14.398 -20.369  1.00 86.48           C  
ATOM   1214  C   ALA A 157       2.884 -15.374 -20.194  1.00 86.48           C  
ATOM   1215  CB  ALA A 157       4.306 -13.549 -19.122  1.00 86.48           C  
ATOM   1216  O   ALA A 157       2.998 -16.314 -19.418  1.00 86.48           O  
ATOM   1217  N   ASP A 158       1.762 -15.127 -20.884  1.00 78.76           N  
ATOM   1218  CA  ASP A 158       0.538 -15.937 -20.864  1.00 78.76           C  
ATOM   1219  C   ASP A 158       0.122 -16.414 -19.464  1.00 78.76           C  
ATOM   1220  CB  ASP A 158       0.600 -17.048 -21.927  1.00 78.76           C  
ATOM   1221  O   ASP A 158      -0.065 -17.600 -19.193  1.00 78.76           O  
ATOM   1222  CG  ASP A 158       0.537 -16.496 -23.354  1.00 78.76           C  
ATOM   1223  OD1 ASP A 158       0.111 -15.325 -23.519  1.00 78.76           O  
ATOM   1224  OD2 ASP A 158       0.914 -17.236 -24.284  1.00 78.76           O  
ATOM   1225  N   PHE A 159      -0.071 -15.459 -18.552  1.00 79.76           N  
ATOM   1226  CA  PHE A 159      -0.628 -15.737 -17.231  1.00 79.76           C  
ATOM   1227  C   PHE A 159      -2.144 -15.954 -17.313  1.00 79.76           C  
ATOM   1228  CB  PHE A 159      -0.272 -14.609 -16.255  1.00 79.76           C  
ATOM   1229  O   PHE A 159      -2.924 -15.000 -17.278  1.00 79.76           O  
ATOM   1230  CG  PHE A 159       1.176 -14.614 -15.812  1.00 79.76           C  
ATOM   1231  CD1 PHE A 159       1.603 -15.534 -14.836  1.00 79.76           C  
ATOM   1232  CD2 PHE A 159       2.093 -13.697 -16.356  1.00 79.76           C  
ATOM   1233  CE1 PHE A 159       2.943 -15.544 -14.412  1.00 79.76           C  
ATOM   1234  CE2 PHE A 159       3.429 -13.697 -15.917  1.00 79.76           C  
ATOM   1235  CZ  PHE A 159       3.858 -14.627 -14.956  1.00 79.76           C  
ATOM   1236  N   SER A 160      -2.585 -17.212 -17.375  1.00 83.45           N  
ATOM   1237  CA  SER A 160      -4.003 -17.539 -17.207  1.00 83.45           C  
ATOM   1238  C   SER A 160      -4.431 -17.288 -15.756  1.00 83.45           C  
ATOM   1239  CB  SER A 160      -4.296 -18.984 -17.630  1.00 83.45           C  
ATOM   1240  O   SER A 160      -4.008 -18.006 -14.851  1.00 83.45           O  
ATOM   1241  OG  SER A 160      -3.637 -19.910 -16.790  1.00 83.45           O  
ATOM   1242  N   MET A 161      -5.292 -16.297 -15.531  1.00 87.56           N  
ATOM   1243  CA  MET A 161      -5.903 -16.017 -14.226  1.00 87.56           C  
ATOM   1244  C   MET A 161      -7.431 -16.027 -14.355  1.00 87.56           C  
ATOM   1245  CB  MET A 161      -5.385 -14.684 -13.666  1.00 87.56           C  
ATOM   1246  O   MET A 161      -8.051 -14.965 -14.335  1.00 87.56           O  
ATOM   1247  CG  MET A 161      -3.888 -14.697 -13.356  1.00 87.56           C  
ATOM   1248  SD  MET A 161      -3.350 -13.200 -12.489  1.00 87.56           S  
ATOM   1249  CE  MET A 161      -1.585 -13.548 -12.305  1.00 87.56           C  
ATOM   1250  N   PRO A 162      -8.059 -17.199 -14.558  1.00 88.87           N  
ATOM   1251  CA  PRO A 162      -9.509 -17.273 -14.662  1.00 88.87           C  
ATOM   1252  C   PRO A 162     -10.146 -16.980 -13.299  1.00 88.87           C  
ATOM   1253  CB  PRO A 162      -9.805 -18.688 -15.165  1.00 88.87           C  
ATOM   1254  O   PRO A 162      -9.849 -17.641 -12.304  1.00 88.87           O  
ATOM   1255  CG  PRO A 162      -8.642 -19.511 -14.608  1.00 88.87           C  
ATOM   1256  CD  PRO A 162      -7.469 -18.531 -14.635  1.00 88.87           C  
ATOM   1257  N   TYR A 163     -11.040 -16.000 -13.255  1.00 94.31           N  
ATOM   1258  CA  TYR A 163     -11.896 -15.712 -12.107  1.00 94.31           C  
ATOM   1259  C   TYR A 163     -13.245 -15.209 -12.616  1.00 94.31           C  
ATOM   1260  CB  TYR A 163     -11.239 -14.692 -11.161  1.00 94.31           C  
ATOM   1261  O   TYR A 163     -13.330 -14.660 -13.711  1.00 94.31           O  
ATOM   1262  CG  TYR A 163     -11.189 -13.269 -11.690  1.00 94.31           C  
ATOM   1263  CD1 TYR A 163     -10.228 -12.917 -12.653  1.00 94.31           C  
ATOM   1264  CD2 TYR A 163     -12.122 -12.307 -11.252  1.00 94.31           C  
ATOM   1265  CE1 TYR A 163     -10.207 -11.623 -13.202  1.00 94.31           C  
ATOM   1266  CE2 TYR A 163     -12.073 -10.994 -11.764  1.00 94.31           C  
ATOM   1267  OH  TYR A 163     -11.055  -9.383 -13.221  1.00 94.31           O  
ATOM   1268  CZ  TYR A 163     -11.113 -10.651 -12.737  1.00 94.31           C  
ATOM   1269  N   HIS A 164     -14.298 -15.393 -11.825  1.00 96.86           N  
ATOM   1270  CA  HIS A 164     -15.605 -14.822 -12.126  1.00 96.86           C  
ATOM   1271  C   HIS A 164     -15.783 -13.533 -11.334  1.00 96.86           C  
ATOM   1272  CB  HIS A 164     -16.710 -15.809 -11.770  1.00 96.86           C  
ATOM   1273  O   HIS A 164     -15.764 -13.556 -10.097  1.00 96.86           O  
ATOM   1274  CG  HIS A 164     -16.847 -17.005 -12.671  1.00 96.86           C  
ATOM   1275  CD2 HIS A 164     -15.925 -17.584 -13.505  1.00 96.86           C  
ATOM   1276  ND1 HIS A 164     -18.010 -17.713 -12.797  1.00 96.86           N  
ATOM   1277  CE1 HIS A 164     -17.805 -18.699 -13.682  1.00 96.86           C  
ATOM   1278  NE2 HIS A 164     -16.537 -18.681 -14.125  1.00 96.86           N  
ATOM   1279  N   GLN A 165     -15.979 -12.413 -12.025  1.00 97.35           N  
ATOM   1280  CA  GLN A 165     -16.248 -11.143 -11.363  1.00 97.35           C  
ATOM   1281  C   GLN A 165     -17.616 -11.190 -10.666  1.00 97.35           C  
ATOM   1282  CB  GLN A 165     -16.121 -10.003 -12.379  1.00 97.35           C  
ATOM   1283  O   GLN A 165     -18.610 -11.615 -11.249  1.00 97.35           O  
ATOM   1284  CG  GLN A 165     -16.226  -8.625 -11.705  1.00 97.35           C  
ATOM   1285  CD  GLN A 165     -15.990  -7.466 -12.669  1.00 97.35           C  
ATOM   1286  NE2 GLN A 165     -16.213  -6.245 -12.237  1.00 97.35           N  
ATOM   1287  OE1 GLN A 165     -15.607  -7.610 -13.813  1.00 97.35           O  
ATOM   1288  N   GLN A 166     -17.664 -10.750  -9.409  1.00 98.51           N  
ATOM   1289  CA  GLN A 166     -18.886 -10.715  -8.607  1.00 98.51           C  
ATOM   1290  C   GLN A 166     -19.329  -9.263  -8.424  1.00 98.51           C  
ATOM   1291  CB  GLN A 166     -18.660 -11.403  -7.251  1.00 98.51           C  
ATOM   1292  O   GLN A 166     -18.568  -8.436  -7.918  1.00 98.51           O  
ATOM   1293  CG  GLN A 166     -18.118 -12.840  -7.349  1.00 98.51           C  
ATOM   1294  CD  GLN A 166     -19.034 -13.806  -8.097  1.00 98.51           C  
ATOM   1295  NE2 GLN A 166     -18.505 -14.562  -9.036  1.00 98.51           N  
ATOM   1296  OE1 GLN A 166     -20.214 -13.913  -7.805  1.00 98.51           O  
ATOM   1297  N   GLN A 167     -20.558  -8.946  -8.820  1.00 98.56           N  
ATOM   1298  CA  GLN A 167     -21.184  -7.659  -8.540  1.00 98.56           C  
ATOM   1299  C   GLN A 167     -21.937  -7.743  -7.211  1.00 98.56           C  
ATOM   1300  CB  GLN A 167     -22.089  -7.272  -9.720  1.00 98.56           C  
ATOM   1301  O   GLN A 167     -22.852  -8.555  -7.069  1.00 98.56           O  
ATOM   1302  CG  GLN A 167     -22.942  -6.015  -9.486  1.00 98.56           C  
ATOM   1303  CD  GLN A 167     -22.090  -4.770  -9.269  1.00 98.56           C  
ATOM   1304  NE2 GLN A 167     -22.138  -4.155  -8.108  1.00 98.56           N  
ATOM   1305  OE1 GLN A 167     -21.351  -4.339 -10.135  1.00 98.56           O  
ATOM   1306  N   LEU A 168     -21.584  -6.880  -6.255  1.00 98.65           N  
ATOM   1307  CA  LEU A 168     -22.340  -6.736  -5.013  1.00 98.65           C  
ATOM   1308  C   LEU A 168     -23.712  -6.114  -5.312  1.00 98.65           C  
ATOM   1309  CB  LEU A 168     -21.534  -5.898  -4.001  1.00 98.65           C  
ATOM   1310  O   LEU A 168     -23.793  -5.061  -5.951  1.00 98.65           O  
ATOM   1311  CG  LEU A 168     -22.186  -5.818  -2.606  1.00 98.65           C  
ATOM   1312  CD1 LEU A 168     -22.079  -7.146  -1.860  1.00 98.65           C  
ATOM   1313  CD2 LEU A 168     -21.487  -4.761  -1.755  1.00 98.65           C  
ATOM   1314  N   VAL A 169     -24.776  -6.758  -4.844  1.00 98.68           N  
ATOM   1315  CA  VAL A 169     -26.165  -6.299  -4.935  1.00 98.68           C  
ATOM   1316  C   VAL A 169     -26.725  -6.191  -3.520  1.00 98.68           C  
ATOM   1317  CB  VAL A 169     -27.010  -7.243  -5.816  1.00 98.68           C  
ATOM   1318  O   VAL A 169     -26.500  -7.071  -2.691  1.00 98.68           O  
ATOM   1319  CG1 VAL A 169     -28.466  -6.774  -5.920  1.00 98.68           C  
ATOM   1320  CG2 VAL A 169     -26.446  -7.358  -7.239  1.00 98.68           C  
ATOM   1321  N   VAL A 170     -27.439  -5.102  -3.240  1.00 98.52           N  
ATOM   1322  CA  VAL A 170     -27.985  -4.789  -1.914  1.00 98.52           C  
ATOM   1323  C   VAL A 170     -29.499  -4.625  -2.019  1.00 98.52           C  
ATOM   1324  CB  VAL A 170     -27.309  -3.537  -1.319  1.00 98.52           C  
ATOM   1325  O   VAL A 170     -29.989  -3.919  -2.906  1.00 98.52           O  
ATOM   1326  CG1 VAL A 170     -27.800  -3.275   0.103  1.00 98.52           C  
ATOM   1327  CG2 VAL A 170     -25.782  -3.692  -1.252  1.00 98.52           C  
ATOM   1328  N   HIS A 171     -30.244  -5.276  -1.126  1.00 98.36           N  
ATOM   1329  CA  HIS A 171     -31.705  -5.226  -1.081  1.00 98.36           C  
ATOM   1330  C   HIS A 171     -32.206  -4.895   0.323  1.00 98.36           C  
ATOM   1331  CB  HIS A 171     -32.294  -6.558  -1.571  1.00 98.36           C  
ATOM   1332  O   HIS A 171     -31.887  -5.589   1.285  1.00 98.36           O  
ATOM   1333  CG  HIS A 171     -32.117  -6.798  -3.049  1.00 98.36           C  
ATOM   1334  CD2 HIS A 171     -31.939  -8.003  -3.676  1.00 98.36           C  
ATOM   1335  ND1 HIS A 171     -32.135  -5.832  -4.030  1.00 98.36           N  
ATOM   1336  CE1 HIS A 171     -31.984  -6.439  -5.216  1.00 98.36           C  
ATOM   1337  NE2 HIS A 171     -31.864  -7.761  -5.051  1.00 98.36           N  
ATOM   1338  N   GLU A 172     -33.042  -3.867   0.430  1.00 98.34           N  
ATOM   1339  CA  GLU A 172     -33.796  -3.573   1.648  1.00 98.34           C  
ATOM   1340  C   GLU A 172     -35.031  -4.486   1.720  1.00 98.34           C  
ATOM   1341  CB  GLU A 172     -34.189  -2.086   1.684  1.00 98.34           C  
ATOM   1342  O   GLU A 172     -35.712  -4.728   0.719  1.00 98.34           O  
ATOM   1343  CG  GLU A 172     -32.967  -1.154   1.765  1.00 98.34           C  
ATOM   1344  CD  GLU A 172     -33.355   0.326   1.609  1.00 98.34           C  
ATOM   1345  OE1 GLU A 172     -33.091   1.122   2.534  1.00 98.34           O  
ATOM   1346  OE2 GLU A 172     -33.882   0.673   0.527  1.00 98.34           O  
ATOM   1347  N   LYS A 173     -35.331  -5.006   2.911  1.00 97.78           N  
ATOM   1348  CA  LYS A 173     -36.512  -5.826   3.196  1.00 97.78           C  
ATOM   1349  C   LYS A 173     -37.174  -5.339   4.479  1.00 97.78           C  
ATOM   1350  CB  LYS A 173     -36.092  -7.302   3.281  1.00 97.78           C  
ATOM   1351  O   LYS A 173     -36.492  -5.010   5.441  1.00 97.78           O  
ATOM   1352  CG  LYS A 173     -37.290  -8.246   3.470  1.00 97.78           C  
ATOM   1353  CD  LYS A 173     -36.830  -9.706   3.515  1.00 97.78           C  
ATOM   1354  CE  LYS A 173     -38.030 -10.634   3.739  1.00 97.78           C  
ATOM   1355  NZ  LYS A 173     -37.593 -12.048   3.845  1.00 97.78           N  
ATOM   1356  N   GLY A 174     -38.504  -5.369   4.508  1.00 97.39           N  
ATOM   1357  CA  GLY A 174     -39.285  -4.906   5.654  1.00 97.39           C  
ATOM   1358  C   GLY A 174     -39.438  -3.387   5.683  1.00 97.39           C  
ATOM   1359  O   GLY A 174     -39.189  -2.705   4.693  1.00 97.39           O  
ATOM   1360  N   GLU A 175     -39.885  -2.869   6.820  1.00 97.57           N  
ATOM   1361  CA  GLU A 175     -40.176  -1.447   7.017  1.00 97.57           C  
ATOM   1362  C   GLU A 175     -39.161  -0.829   7.982  1.00 97.57           C  
ATOM   1363  CB  GLU A 175     -41.618  -1.314   7.523  1.00 97.57           C  
ATOM   1364  O   GLU A 175     -39.030  -1.289   9.120  1.00 97.57           O  
ATOM   1365  CG  GLU A 175     -42.074   0.146   7.664  1.00 97.57           C  
ATOM   1366  CD  GLU A 175     -43.507   0.278   8.207  1.00 97.57           C  
ATOM   1367  OE1 GLU A 175     -43.924   1.432   8.449  1.00 97.57           O  
ATOM   1368  OE2 GLU A 175     -44.186  -0.764   8.368  1.00 97.57           O  
ATOM   1369  N   MET A 176     -38.442   0.208   7.540  1.00 96.98           N  
ATOM   1370  CA  MET A 176     -37.506   0.957   8.388  1.00 96.98           C  
ATOM   1371  C   MET A 176     -38.227   1.501   9.633  1.00 96.98           C  
ATOM   1372  CB  MET A 176     -36.849   2.075   7.563  1.00 96.98           C  
ATOM   1373  O   MET A 176     -39.384   1.898   9.560  1.00 96.98           O  
ATOM   1374  CG  MET A 176     -35.680   2.746   8.298  1.00 96.98           C  
ATOM   1375  SD  MET A 176     -34.869   4.078   7.370  1.00 96.98           S  
ATOM   1376  CE  MET A 176     -33.952   3.119   6.130  1.00 96.98           C  
ATOM   1377  N   TYR A 177     -37.542   1.527  10.775  1.00 97.46           N  
ATOM   1378  CA  TYR A 177     -38.084   1.807  12.115  1.00 97.46           C  
ATOM   1379  C   TYR A 177     -38.962   0.699  12.707  1.00 97.46           C  
ATOM   1380  CB  TYR A 177     -38.698   3.211  12.207  1.00 97.46           C  
ATOM   1381  O   TYR A 177     -39.632   0.913  13.717  1.00 97.46           O  
ATOM   1382  CG  TYR A 177     -37.779   4.301  11.701  1.00 97.46           C  
ATOM   1383  CD1 TYR A 177     -36.617   4.624  12.427  1.00 97.46           C  
ATOM   1384  CD2 TYR A 177     -38.067   4.964  10.494  1.00 97.46           C  
ATOM   1385  CE1 TYR A 177     -35.726   5.596  11.934  1.00 97.46           C  
ATOM   1386  CE2 TYR A 177     -37.201   5.966  10.020  1.00 97.46           C  
ATOM   1387  OH  TYR A 177     -35.195   7.246  10.270  1.00 97.46           O  
ATOM   1388  CZ  TYR A 177     -36.029   6.280  10.735  1.00 97.46           C  
ATOM   1389  N   THR A 178     -38.903  -0.511  12.146  1.00 97.35           N  
ATOM   1390  CA  THR A 178     -39.558  -1.701  12.704  1.00 97.35           C  
ATOM   1391  C   THR A 178     -38.567  -2.865  12.845  1.00 97.35           C  
ATOM   1392  CB  THR A 178     -40.780  -2.136  11.873  1.00 97.35           C  
ATOM   1393  O   THR A 178     -37.564  -2.908  12.128  1.00 97.35           O  
ATOM   1394  CG2 THR A 178     -41.681  -0.983  11.430  1.00 97.35           C  
ATOM   1395  OG1 THR A 178     -40.372  -2.869  10.743  1.00 97.35           O  
ATOM   1396  N   PRO A 179     -38.854  -3.874  13.695  1.00 96.53           N  
ATOM   1397  CA  PRO A 179     -38.038  -5.089  13.790  1.00 96.53           C  
ATOM   1398  C   PRO A 179     -37.871  -5.863  12.475  1.00 96.53           C  
ATOM   1399  CB  PRO A 179     -38.745  -5.980  14.817  1.00 96.53           C  
ATOM   1400  O   PRO A 179     -36.987  -6.713  12.391  1.00 96.53           O  
ATOM   1401  CG  PRO A 179     -39.542  -5.005  15.675  1.00 96.53           C  
ATOM   1402  CD  PRO A 179     -39.915  -3.894  14.696  1.00 96.53           C  
ATOM   1403  N   SER A 180     -38.718  -5.608  11.470  1.00 97.66           N  
ATOM   1404  CA  SER A 180     -38.688  -6.307  10.181  1.00 97.66           C  
ATOM   1405  C   SER A 180     -37.617  -5.788   9.219  1.00 97.66           C  
ATOM   1406  CB  SER A 180     -40.067  -6.253   9.512  1.00 97.66           C  
ATOM   1407  O   SER A 180     -37.296  -6.490   8.260  1.00 97.66           O  
ATOM   1408  OG  SER A 180     -40.363  -4.973   8.984  1.00 97.66           O  
ATOM   1409  N   TYR A 181     -37.069  -4.590   9.464  1.00 98.54           N  
ATOM   1410  CA  TYR A 181     -36.099  -3.968   8.570  1.00 98.54           C  
ATOM   1411  C   TYR A 181     -34.793  -4.761   8.521  1.00 98.54           C  
ATOM   1412  CB  TYR A 181     -35.819  -2.525   8.988  1.00 98.54           C  
ATOM   1413  O   TYR A 181     -34.166  -5.006   9.558  1.00 98.54           O  
ATOM   1414  CG  TYR A 181     -34.963  -1.779   7.986  1.00 98.54           C  
ATOM   1415  CD1 TYR A 181     -33.627  -1.477   8.307  1.00 98.54           C  
ATOM   1416  CD2 TYR A 181     -35.484  -1.424   6.724  1.00 98.54           C  
ATOM   1417  CE1 TYR A 181     -32.812  -0.805   7.380  1.00 98.54           C  
ATOM   1418  CE2 TYR A 181     -34.672  -0.743   5.797  1.00 98.54           C  
ATOM   1419  OH  TYR A 181     -32.553   0.209   5.237  1.00 98.54           O  
ATOM   1420  CZ  TYR A 181     -33.337  -0.436   6.127  1.00 98.54           C  
ATOM   1421  N   ARG A 182     -34.383  -5.153   7.317  1.00 98.55           N  
ATOM   1422  CA  ARG A 182     -33.105  -5.804   7.031  1.00 98.55           C  
ATOM   1423  C   ARG A 182     -32.502  -5.263   5.741  1.00 98.55           C  
ATOM   1424  CB  ARG A 182     -33.271  -7.334   6.939  1.00 98.55           C  
ATOM   1425  O   ARG A 182     -33.233  -5.016   4.783  1.00 98.55           O  
ATOM   1426  CG  ARG A 182     -33.646  -8.032   8.256  1.00 98.55           C  
ATOM   1427  CD  ARG A 182     -32.544  -7.898   9.318  1.00 98.55           C  
ATOM   1428  NE  ARG A 182     -32.878  -8.610  10.564  1.00 98.55           N  
ATOM   1429  NH1 ARG A 182     -34.433  -7.128  11.376  1.00 98.55           N  
ATOM   1430  NH2 ARG A 182     -33.865  -8.916  12.574  1.00 98.55           N  
ATOM   1431  CZ  ARG A 182     -33.726  -8.217  11.492  1.00 98.55           C  
ATOM   1432  N   VAL A 183     -31.178  -5.172   5.686  1.00 98.78           N  
ATOM   1433  CA  VAL A 183     -30.421  -4.974   4.444  1.00 98.78           C  
ATOM   1434  C   VAL A 183     -29.682  -6.266   4.121  1.00 98.78           C  
ATOM   1435  CB  VAL A 183     -29.463  -3.777   4.518  1.00 98.78           C  
ATOM   1436  O   VAL A 183     -28.829  -6.719   4.884  1.00 98.78           O  
ATOM   1437  CG1 VAL A 183     -28.857  -3.495   3.149  1.00 98.78           C  
ATOM   1438  CG2 VAL A 183     -30.156  -2.504   5.022  1.00 98.78           C  
ATOM   1439  N   LEU A 184     -30.065  -6.884   3.008  1.00 98.73           N  
ATOM   1440  CA  LEU A 184     -29.551  -8.161   2.527  1.00 98.73           C  
ATOM   1441  C   LEU A 184     -28.508  -7.932   1.429  1.00 98.73           C  
ATOM   1442  CB  LEU A 184     -30.713  -9.016   1.989  1.00 98.73           C  
ATOM   1443  O   LEU A 184     -28.658  -7.023   0.608  1.00 98.73           O  
ATOM   1444  CG  LEU A 184     -31.920  -9.216   2.923  1.00 98.73           C  
ATOM   1445  CD1 LEU A 184     -32.940 -10.135   2.251  1.00 98.73           C  
ATOM   1446  CD2 LEU A 184     -31.535  -9.826   4.266  1.00 98.73           C  
ATOM   1447  N   TYR A 185     -27.502  -8.804   1.373  1.00 98.80           N  
ATOM   1448  CA  TYR A 185     -26.394  -8.723   0.424  1.00 98.80           C  
ATOM   1449  C   TYR A 185     -26.349  -9.951  -0.479  1.00 98.80           C  
ATOM   1450  CB  TYR A 185     -25.075  -8.553   1.178  1.00 98.80           C  
ATOM   1451  O   TYR A 185     -26.573 -11.080  -0.039  1.00 98.80           O  
ATOM   1452  CG  TYR A 185     -24.996  -7.255   1.947  1.00 98.80           C  
ATOM   1453  CD1 TYR A 185     -24.361  -6.139   1.372  1.00 98.80           C  
ATOM   1454  CD2 TYR A 185     -25.576  -7.155   3.227  1.00 98.80           C  
ATOM   1455  CE1 TYR A 185     -24.252  -4.942   2.092  1.00 98.80           C  
ATOM   1456  CE2 TYR A 185     -25.489  -5.950   3.943  1.00 98.80           C  
ATOM   1457  OH  TYR A 185     -24.671  -3.716   4.080  1.00 98.80           O  
ATOM   1458  CZ  TYR A 185     -24.803  -4.858   3.383  1.00 98.80           C  
ATOM   1459  N   PHE A 186     -26.032  -9.730  -1.750  1.00 98.73           N  
ATOM   1460  CA  PHE A 186     -25.914 -10.775  -2.758  1.00 98.73           C  
ATOM   1461  C   PHE A 186     -24.689 -10.532  -3.634  1.00 98.73           C  
ATOM   1462  CB  PHE A 186     -27.190 -10.849  -3.614  1.00 98.73           C  
ATOM   1463  O   PHE A 186     -24.312  -9.390  -3.898  1.00 98.73           O  
ATOM   1464  CG  PHE A 186     -28.468 -11.108  -2.843  1.00 98.73           C  
ATOM   1465  CD1 PHE A 186     -29.029 -12.397  -2.811  1.00 98.73           C  
ATOM   1466  CD2 PHE A 186     -29.105 -10.055  -2.161  1.00 98.73           C  
ATOM   1467  CE1 PHE A 186     -30.189 -12.644  -2.056  1.00 98.73           C  
ATOM   1468  CE2 PHE A 186     -30.261 -10.302  -1.405  1.00 98.73           C  
ATOM   1469  CZ  PHE A 186     -30.798 -11.599  -1.341  1.00 98.73           C  
ATOM   1470  N   PHE A 187     -24.097 -11.611  -4.133  1.00 98.72           N  
ATOM   1471  CA  PHE A 187     -23.173 -11.563  -5.260  1.00 98.72           C  
ATOM   1472  C   PHE A 187     -23.899 -12.037  -6.511  1.00 98.72           C  
ATOM   1473  CB  PHE A 187     -21.929 -12.412  -4.978  1.00 98.72           C  
ATOM   1474  O   PHE A 187     -24.407 -13.159  -6.548  1.00 98.72           O  
ATOM   1475  CG  PHE A 187     -20.871 -11.821  -4.060  1.00 98.72           C  
ATOM   1476  CD1 PHE A 187     -20.984 -10.537  -3.488  1.00 98.72           C  
ATOM   1477  CD2 PHE A 187     -19.724 -12.588  -3.794  1.00 98.72           C  
ATOM   1478  CE1 PHE A 187     -19.974 -10.055  -2.640  1.00 98.72           C  
ATOM   1479  CE2 PHE A 187     -18.725 -12.112  -2.926  1.00 98.72           C  
ATOM   1480  CZ  PHE A 187     -18.855 -10.843  -2.345  1.00 98.72           C  
ATOM   1481  N   ARG A 188     -23.928 -11.182  -7.535  1.00 98.62           N  
ATOM   1482  CA  ARG A 188     -24.278 -11.558  -8.902  1.00 98.62           C  
ATOM   1483  C   ARG A 188     -22.996 -11.900  -9.647  1.00 98.62           C  
ATOM   1484  CB  ARG A 188     -25.061 -10.424  -9.573  1.00 98.62           C  
ATOM   1485  O   ARG A 188     -22.180 -11.018  -9.910  1.00 98.62           O  
ATOM   1486  CG  ARG A 188     -25.580 -10.849 -10.957  1.00 98.62           C  
ATOM   1487  CD  ARG A 188     -26.265  -9.687 -11.682  1.00 98.62           C  
ATOM   1488  NE  ARG A 188     -27.444  -9.196 -10.948  1.00 98.62           N  
ATOM   1489  NH1 ARG A 188     -27.854  -7.280 -12.134  1.00 98.62           N  
ATOM   1490  NH2 ARG A 188     -29.145  -7.831 -10.388  1.00 98.62           N  
ATOM   1491  CZ  ARG A 188     -28.140  -8.102 -11.162  1.00 98.62           C  
ATOM   1492  N   ASP A 189     -22.836 -13.166  -9.988  1.00 98.22           N  
ATOM   1493  CA  ASP A 189     -21.737 -13.635 -10.822  1.00 98.22           C  
ATOM   1494  C   ASP A 189     -21.917 -13.076 -12.242  1.00 98.22           C  
ATOM   1495  CB  ASP A 189     -21.752 -15.164 -10.760  1.00 98.22           C  
ATOM   1496  O   ASP A 189     -22.939 -13.327 -12.881  1.00 98.22           O  
ATOM   1497  CG  ASP A 189     -20.623 -15.802 -11.555  1.00 98.22           C  
ATOM   1498  OD1 ASP A 189     -20.649 -15.692 -12.797  1.00 98.22           O  
ATOM   1499  OD2 ASP A 189     -19.778 -16.485 -10.940  1.00 98.22           O  
ATOM   1500  N   LEU A 190     -20.970 -12.265 -12.721  1.00 97.67           N  
ATOM   1501  CA  LEU A 190     -21.108 -11.555 -13.997  1.00 97.67           C  
ATOM   1502  C   LEU A 190     -20.951 -12.464 -15.222  1.00 97.67           C  
ATOM   1503  CB  LEU A 190     -20.120 -10.376 -14.063  1.00 97.67           C  
ATOM   1504  O   LEU A 190     -21.494 -12.137 -16.273  1.00 97.67           O  
ATOM   1505  CG  LEU A 190     -20.394  -9.224 -13.078  1.00 97.67           C  
ATOM   1506  CD1 LEU A 190     -19.468  -8.050 -13.397  1.00 97.67           C  
ATOM   1507  CD2 LEU A 190     -21.835  -8.710 -13.169  1.00 97.67           C  
ATOM   1508  N   GLU A 191     -20.278 -13.608 -15.084  1.00 96.17           N  
ATOM   1509  CA  GLU A 191     -20.088 -14.568 -16.178  1.00 96.17           C  
ATOM   1510  C   GLU A 191     -21.329 -15.453 -16.373  1.00 96.17           C  
ATOM   1511  CB  GLU A 191     -18.857 -15.447 -15.888  1.00 96.17           C  
ATOM   1512  O   GLU A 191     -21.711 -15.789 -17.493  1.00 96.17           O  
ATOM   1513  CG  GLU A 191     -17.544 -14.664 -15.718  1.00 96.17           C  
ATOM   1514  CD  GLU A 191     -17.211 -13.776 -16.926  1.00 96.17           C  
ATOM   1515  OE1 GLU A 191     -16.686 -12.666 -16.686  1.00 96.17           O  
ATOM   1516  OE2 GLU A 191     -17.480 -14.210 -18.070  1.00 96.17           O  
ATOM   1517  N   THR A 192     -21.988 -15.834 -15.276  1.00 97.14           N  
ATOM   1518  CA  THR A 192     -23.144 -16.751 -15.292  1.00 97.14           C  
ATOM   1519  C   THR A 192     -24.494 -16.060 -15.095  1.00 97.14           C  
ATOM   1520  CB  THR A 192     -22.991 -17.858 -14.242  1.00 97.14           C  
ATOM   1521  O   THR A 192     -25.534 -16.674 -15.336  1.00 97.14           O  
ATOM   1522  CG2 THR A 192     -21.690 -18.652 -14.367  1.00 97.14           C  
ATOM   1523  OG1 THR A 192     -23.029 -17.322 -12.947  1.00 97.14           O  
ATOM   1524  N   GLY A 193     -24.504 -14.817 -14.610  1.00 96.40           N  
ATOM   1525  CA  GLY A 193     -25.700 -14.054 -14.243  1.00 96.40           C  
ATOM   1526  C   GLY A 193     -26.418 -14.543 -12.978  1.00 96.40           C  
ATOM   1527  O   GLY A 193     -27.461 -13.991 -12.629  1.00 96.40           O  
ATOM   1528  N   ARG A 194     -25.909 -15.578 -12.292  1.00 97.56           N  
ATOM   1529  CA  ARG A 194     -26.555 -16.160 -11.105  1.00 97.56           C  
ATOM   1530  C   ARG A 194     -26.307 -15.301  -9.871  1.00 97.56           C  
ATOM   1531  CB  ARG A 194     -26.070 -17.595 -10.859  1.00 97.56           C  
ATOM   1532  O   ARG A 194     -25.183 -14.875  -9.622  1.00 97.56           O  
ATOM   1533  CG  ARG A 194     -26.485 -18.554 -11.982  1.00 97.56           C  
ATOM   1534  CD  ARG A 194     -26.013 -19.970 -11.645  1.00 97.56           C  
ATOM   1535  NE  ARG A 194     -26.274 -20.903 -12.756  1.00 97.56           N  
ATOM   1536  NH1 ARG A 194     -25.105 -22.685 -11.908  1.00 97.56           N  
ATOM   1537  NH2 ARG A 194     -26.057 -22.846 -13.920  1.00 97.56           N  
ATOM   1538  CZ  ARG A 194     -25.815 -22.136 -12.854  1.00 97.56           C  
ATOM   1539  N   GLU A 195     -27.346 -15.111  -9.069  1.00 98.23           N  
ATOM   1540  CA  GLU A 195     -27.250 -14.438  -7.774  1.00 98.23           C  
ATOM   1541  C   GLU A 195     -27.186 -15.451  -6.629  1.00 98.23           C  
ATOM   1542  CB  GLU A 195     -28.405 -13.448  -7.580  1.00 98.23           C  
ATOM   1543  O   GLU A 195     -27.946 -16.423  -6.603  1.00 98.23           O  
ATOM   1544  CG  GLU A 195     -28.293 -12.283  -8.572  1.00 98.23           C  
ATOM   1545  CD  GLU A 195     -29.301 -11.157  -8.324  1.00 98.23           C  
ATOM   1546  OE1 GLU A 195     -29.103 -10.088  -8.951  1.00 98.23           O  
ATOM   1547  OE2 GLU A 195     -30.261 -11.352  -7.555  1.00 98.23           O  
ATOM   1548  N   ARG A 196     -26.294 -15.210  -5.664  1.00 98.26           N  
ATOM   1549  CA  ARG A 196     -26.234 -15.927  -4.383  1.00 98.26           C  
ATOM   1550  C   ARG A 196     -26.283 -14.932  -3.230  1.00 98.26           C  
ATOM   1551  CB  ARG A 196     -24.998 -16.849  -4.316  1.00 98.26           C  
ATOM   1552  O   ARG A 196     -25.615 -13.903  -3.298  1.00 98.26           O  
ATOM   1553  CG  ARG A 196     -23.639 -16.124  -4.228  1.00 98.26           C  
ATOM   1554  CD  ARG A 196     -22.483 -17.121  -4.063  1.00 98.26           C  
ATOM   1555  NE  ARG A 196     -21.176 -16.444  -3.892  1.00 98.26           N  
ATOM   1556  NH1 ARG A 196     -20.911 -16.617  -1.580  1.00 98.26           N  
ATOM   1557  NH2 ARG A 196     -19.315 -15.714  -2.774  1.00 98.26           N  
ATOM   1558  CZ  ARG A 196     -20.491 -16.268  -2.764  1.00 98.26           C  
ATOM   1559  N   GLN A 197     -27.044 -15.236  -2.180  1.00 98.49           N  
ATOM   1560  CA  GLN A 197     -26.995 -14.448  -0.946  1.00 98.49           C  
ATOM   1561  C   GLN A 197     -25.630 -14.636  -0.277  1.00 98.49           C  
ATOM   1562  CB  GLN A 197     -28.160 -14.816  -0.015  1.00 98.49           C  
ATOM   1563  O   GLN A 197     -25.064 -15.732  -0.317  1.00 98.49           O  
ATOM   1564  CG  GLN A 197     -28.315 -13.789   1.119  1.00 98.49           C  
ATOM   1565  CD  GLN A 197     -29.543 -14.015   1.992  1.00 98.49           C  
ATOM   1566  NE2 GLN A 197     -29.620 -13.348   3.123  1.00 98.49           N  
ATOM   1567  OE1 GLN A 197     -30.464 -14.754   1.676  1.00 98.49           O  
ATOM   1568  N   VAL A 198     -25.101 -13.561   0.295  1.00 98.59           N  
ATOM   1569  CA  VAL A 198     -23.789 -13.520   0.944  1.00 98.59           C  
ATOM   1570  C   VAL A 198     -23.873 -12.788   2.277  1.00 98.59           C  
ATOM   1571  CB  VAL A 198     -22.726 -12.882   0.030  1.00 98.59           C  
ATOM   1572  O   VAL A 198     -24.799 -12.006   2.499  1.00 98.59           O  
ATOM   1573  CG1 VAL A 198     -22.574 -13.652  -1.283  1.00 98.59           C  
ATOM   1574  CG2 VAL A 198     -22.958 -11.405  -0.295  1.00 98.59           C  
ATOM   1575  N   SER A 199     -22.905 -13.038   3.152  1.00 98.42           N  
ATOM   1576  CA  SER A 199     -22.716 -12.273   4.378  1.00 98.42           C  
ATOM   1577  C   SER A 199     -21.870 -11.029   4.105  1.00 98.42           C  
ATOM   1578  CB  SER A 199     -22.068 -13.154   5.444  1.00 98.42           C  
ATOM   1579  O   SER A 199     -20.757 -11.162   3.585  1.00 98.42           O  
ATOM   1580  OG  SER A 199     -21.609 -12.357   6.513  1.00 98.42           O  
ATOM   1581  N   PRO A 200     -22.330  -9.815   4.468  1.00 98.68           N  
ATOM   1582  CA  PRO A 200     -21.489  -8.630   4.366  1.00 98.68           C  
ATOM   1583  C   PRO A 200     -20.263  -8.744   5.273  1.00 98.68           C  
ATOM   1584  CB  PRO A 200     -22.385  -7.458   4.760  1.00 98.68           C  
ATOM   1585  O   PRO A 200     -19.192  -8.282   4.899  1.00 98.68           O  
ATOM   1586  CG  PRO A 200     -23.372  -8.092   5.734  1.00 98.68           C  
ATOM   1587  CD  PRO A 200     -23.568  -9.498   5.166  1.00 98.68           C  
ATOM   1588  N   TRP A 201     -20.388  -9.419   6.418  1.00 98.51           N  
ATOM   1589  CA  TRP A 201     -19.285  -9.617   7.346  1.00 98.51           C  
ATOM   1590  C   TRP A 201     -18.245 -10.601   6.806  1.00 98.51           C  
ATOM   1591  CB  TRP A 201     -19.848 -10.088   8.690  1.00 98.51           C  
ATOM   1592  O   TRP A 201     -17.051 -10.369   6.959  1.00 98.51           O  
ATOM   1593  CG  TRP A 201     -18.857 -10.254   9.798  1.00 98.51           C  
ATOM   1594  CD1 TRP A 201     -17.639  -9.667   9.890  1.00 98.51           C  
ATOM   1595  CD2 TRP A 201     -19.019 -11.012  11.035  1.00 98.51           C  
ATOM   1596  CE2 TRP A 201     -17.819 -10.892  11.796  1.00 98.51           C  
ATOM   1597  CE3 TRP A 201     -20.057 -11.789  11.592  1.00 98.51           C  
ATOM   1598  NE1 TRP A 201     -17.014 -10.071  11.048  1.00 98.51           N  
ATOM   1599  CH2 TRP A 201     -18.693 -12.286  13.556  1.00 98.51           C  
ATOM   1600  CZ2 TRP A 201     -17.649 -11.507  13.040  1.00 98.51           C  
ATOM   1601  CZ3 TRP A 201     -19.893 -12.429  12.835  1.00 98.51           C  
ATOM   1602  N   HIS A 202     -18.656 -11.697   6.167  1.00 97.74           N  
ATOM   1603  CA  HIS A 202     -17.729 -12.783   5.831  1.00 97.74           C  
ATOM   1604  C   HIS A 202     -17.302 -12.834   4.362  1.00 97.74           C  
ATOM   1605  CB  HIS A 202     -18.351 -14.113   6.256  1.00 97.74           C  
ATOM   1606  O   HIS A 202     -16.158 -13.189   4.070  1.00 97.74           O  
ATOM   1607  CG  HIS A 202     -18.737 -14.172   7.710  1.00 97.74           C  
ATOM   1608  CD2 HIS A 202     -19.780 -14.884   8.230  1.00 97.74           C  
ATOM   1609  ND1 HIS A 202     -18.079 -13.575   8.766  1.00 97.74           N  
ATOM   1610  CE1 HIS A 202     -18.669 -13.989   9.900  1.00 97.74           C  
ATOM   1611  NE2 HIS A 202     -19.707 -14.777   9.613  1.00 97.74           N  
ATOM   1612  N   ASP A 203     -18.194 -12.510   3.425  1.00 98.16           N  
ATOM   1613  CA  ASP A 203     -17.944 -12.696   1.990  1.00 98.16           C  
ATOM   1614  C   ASP A 203     -17.366 -11.449   1.309  1.00 98.16           C  
ATOM   1615  CB  ASP A 203     -19.240 -13.074   1.271  1.00 98.16           C  
ATOM   1616  O   ASP A 203     -16.699 -11.575   0.279  1.00 98.16           O  
ATOM   1617  CG  ASP A 203     -19.777 -14.481   1.557  1.00 98.16           C  
ATOM   1618  OD1 ASP A 203     -19.358 -15.415   0.825  1.00 98.16           O  
ATOM   1619  OD2 ASP A 203     -20.735 -14.603   2.350  1.00 98.16           O  
ATOM   1620  N   ILE A 204     -17.617 -10.247   1.841  1.00 98.70           N  
ATOM   1621  CA  ILE A 204     -17.030  -9.018   1.298  1.00 98.70           C  
ATOM   1622  C   ILE A 204     -15.547  -8.988   1.685  1.00 98.70           C  
ATOM   1623  CB  ILE A 204     -17.782  -7.753   1.758  1.00 98.70           C  
ATOM   1624  O   ILE A 204     -15.238  -8.991   2.873  1.00 98.70           O  
ATOM   1625  CG1 ILE A 204     -19.243  -7.845   1.263  1.00 98.70           C  
ATOM   1626  CG2 ILE A 204     -17.091  -6.483   1.218  1.00 98.70           C  
ATOM   1627  CD1 ILE A 204     -20.096  -6.620   1.588  1.00 98.70           C  
ATOM   1628  N   PRO A 205     -14.605  -8.940   0.727  1.00 98.72           N  
ATOM   1629  CA  PRO A 205     -13.186  -8.942   1.063  1.00 98.72           C  
ATOM   1630  C   PRO A 205     -12.802  -7.703   1.874  1.00 98.72           C  
ATOM   1631  CB  PRO A 205     -12.440  -8.994  -0.276  1.00 98.72           C  
ATOM   1632  O   PRO A 205     -13.112  -6.589   1.451  1.00 98.72           O  
ATOM   1633  CG  PRO A 205     -13.468  -9.584  -1.239  1.00 98.72           C  
ATOM   1634  CD  PRO A 205     -14.788  -9.032  -0.713  1.00 98.72           C  
ATOM   1635  N   LEU A 206     -12.064  -7.874   2.973  1.00 98.84           N  
ATOM   1636  CA  LEU A 206     -11.493  -6.750   3.727  1.00 98.84           C  
ATOM   1637  C   LEU A 206     -10.595  -5.886   2.838  1.00 98.84           C  
ATOM   1638  CB  LEU A 206     -10.719  -7.311   4.928  1.00 98.84           C  
ATOM   1639  O   LEU A 206     -10.806  -4.681   2.702  1.00 98.84           O  
ATOM   1640  CG  LEU A 206      -9.924  -6.281   5.746  1.00 98.84           C  
ATOM   1641  CD1 LEU A 206     -10.802  -5.165   6.307  1.00 98.84           C  
ATOM   1642  CD2 LEU A 206      -9.256  -7.014   6.901  1.00 98.84           C  
ATOM   1643  N   TYR A 207      -9.615  -6.519   2.189  1.00 98.73           N  
ATOM   1644  CA  TYR A 207      -8.664  -5.851   1.303  1.00 98.73           C  
ATOM   1645  C   TYR A 207      -9.171  -5.829  -0.139  1.00 98.73           C  
ATOM   1646  CB  TYR A 207      -7.290  -6.531   1.354  1.00 98.73           C  
ATOM   1647  O   TYR A 207      -9.433  -6.875  -0.737  1.00 98.73           O  
ATOM   1648  CG  TYR A 207      -6.726  -6.735   2.741  1.00 98.73           C  
ATOM   1649  CD1 TYR A 207      -5.987  -5.721   3.387  1.00 98.73           C  
ATOM   1650  CD2 TYR A 207      -6.959  -7.962   3.387  1.00 98.73           C  
ATOM   1651  CE1 TYR A 207      -5.475  -5.944   4.683  1.00 98.73           C  
ATOM   1652  CE2 TYR A 207      -6.467  -8.171   4.681  1.00 98.73           C  
ATOM   1653  OH  TYR A 207      -5.297  -7.448   6.579  1.00 98.73           O  
ATOM   1654  CZ  TYR A 207      -5.737  -7.168   5.337  1.00 98.73           C  
ATOM   1655  N   VAL A 208      -9.189  -4.647  -0.754  1.00 98.62           N  
ATOM   1656  CA  VAL A 208      -9.516  -4.493  -2.178  1.00 98.62           C  
ATOM   1657  C   VAL A 208      -8.229  -4.565  -2.994  1.00 98.62           C  
ATOM   1658  CB  VAL A 208     -10.270  -3.188  -2.446  1.00 98.62           C  
ATOM   1659  O   VAL A 208      -7.459  -3.601  -3.071  1.00 98.62           O  
ATOM   1660  CG1 VAL A 208     -10.714  -3.093  -3.912  1.00 98.62           C  
ATOM   1661  CG2 VAL A 208     -11.508  -3.034  -1.559  1.00 98.62           C  
ATOM   1662  N   ARG A 209      -7.986  -5.726  -3.603  1.00 98.22           N  
ATOM   1663  CA  ARG A 209      -6.768  -6.013  -4.369  1.00 98.22           C  
ATOM   1664  C   ARG A 209      -7.073  -6.070  -5.865  1.00 98.22           C  
ATOM   1665  CB  ARG A 209      -6.107  -7.303  -3.849  1.00 98.22           C  
ATOM   1666  O   ARG A 209      -7.980  -6.776  -6.287  1.00 98.22           O  
ATOM   1667  CG  ARG A 209      -5.806  -7.245  -2.338  1.00 98.22           C  
ATOM   1668  CD  ARG A 209      -5.016  -8.467  -1.860  1.00 98.22           C  
ATOM   1669  NE  ARG A 209      -4.656  -8.347  -0.431  1.00 98.22           N  
ATOM   1670  NH1 ARG A 209      -4.057 -10.533  -0.060  1.00 98.22           N  
ATOM   1671  NH2 ARG A 209      -3.960  -9.064   1.618  1.00 98.22           N  
ATOM   1672  CZ  ARG A 209      -4.225  -9.311   0.365  1.00 98.22           C  
ATOM   1673  N   ASP A 210      -6.294  -5.332  -6.653  1.00 97.18           N  
ATOM   1674  CA  ASP A 210      -6.316  -5.421  -8.115  1.00 97.18           C  
ATOM   1675  C   ASP A 210      -5.618  -6.735  -8.532  1.00 97.18           C  
ATOM   1676  CB  ASP A 210      -5.611  -4.184  -8.728  1.00 97.18           C  
ATOM   1677  O   ASP A 210      -4.516  -7.000  -8.048  1.00 97.18           O  
ATOM   1678  CG  ASP A 210      -6.234  -2.810  -8.383  1.00 97.18           C  
ATOM   1679  OD1 ASP A 210      -7.467  -2.653  -8.493  1.00 97.18           O  
ATOM   1680  OD2 ASP A 210      -5.481  -1.864  -8.010  1.00 97.18           O  
ATOM   1681  N   LEU A 211      -6.220  -7.546  -9.419  1.00 95.19           N  
ATOM   1682  CA  LEU A 211      -5.633  -8.826  -9.870  1.00 95.19           C  
ATOM   1683  C   LEU A 211      -4.228  -8.633 -10.461  1.00 95.19           C  
ATOM   1684  CB  LEU A 211      -6.562  -9.473 -10.916  1.00 95.19           C  
ATOM   1685  O   LEU A 211      -3.298  -9.368 -10.142  1.00 95.19           O  
ATOM   1686  CG  LEU A 211      -6.034 -10.814 -11.470  1.00 95.19           C  
ATOM   1687  CD1 LEU A 211      -6.039 -11.906 -10.398  1.00 95.19           C  
ATOM   1688  CD2 LEU A 211      -6.927 -11.267 -12.614  1.00 95.19           C  
ATOM   1689  N   VAL A 212      -4.087  -7.601 -11.294  1.00 94.85           N  
ATOM   1690  CA  VAL A 212      -2.805  -7.097 -11.783  1.00 94.85           C  
ATOM   1691  C   VAL A 212      -2.682  -5.656 -11.312  1.00 94.85           C  
ATOM   1692  CB  VAL A 212      -2.681  -7.228 -13.312  1.00 94.85           C  
ATOM   1693  O   VAL A 212      -3.299  -4.741 -11.860  1.00 94.85           O  
ATOM   1694  CG1 VAL A 212      -1.298  -6.753 -13.777  1.00 94.85           C  
ATOM   1695  CG2 VAL A 212      -2.864  -8.682 -13.764  1.00 94.85           C  
ATOM   1696  N   ARG A 213      -1.914  -5.447 -10.245  1.00 96.73           N  
ATOM   1697  CA  ARG A 213      -1.728  -4.123  -9.652  1.00 96.73           C  
ATOM   1698  C   ARG A 213      -0.812  -3.267 -10.529  1.00 96.73           C  
ATOM   1699  CB  ARG A 213      -1.200  -4.297  -8.224  1.00 96.73           C  
ATOM   1700  O   ARG A 213       0.391  -3.484 -10.563  1.00 96.73           O  
ATOM   1701  CG  ARG A 213      -1.110  -2.950  -7.504  1.00 96.73           C  
ATOM   1702  CD  ARG A 213      -0.621  -3.161  -6.073  1.00 96.73           C  
ATOM   1703  NE  ARG A 213      -0.631  -1.893  -5.331  1.00 96.73           N  
ATOM   1704  NH1 ARG A 213       1.485  -1.145  -5.878  1.00 96.73           N  
ATOM   1705  NH2 ARG A 213       0.194   0.037  -4.521  1.00 96.73           N  
ATOM   1706  CZ  ARG A 213       0.354  -1.020  -5.251  1.00 96.73           C  
ATOM   1707  N   THR A 214      -1.380  -2.252 -11.179  1.00 97.08           N  
ATOM   1708  CA  THR A 214      -0.653  -1.326 -12.073  1.00 97.08           C  
ATOM   1709  C   THR A 214      -0.111  -0.076 -11.377  1.00 97.08           C  
ATOM   1710  CB  THR A 214      -1.557  -0.882 -13.227  1.00 97.08           C  
ATOM   1711  O   THR A 214       0.666   0.675 -11.961  1.00 97.08           O  
ATOM   1712  CG2 THR A 214      -2.020  -2.057 -14.087  1.00 97.08           C  
ATOM   1713  OG1 THR A 214      -2.714  -0.258 -12.708  1.00 97.08           O  
ATOM   1714  N   LYS A 215      -0.514   0.174 -10.124  1.00 96.04           N  
ATOM   1715  CA  LYS A 215       0.057   1.261  -9.313  1.00 96.04           C  
ATOM   1716  C   LYS A 215       1.522   0.946  -8.979  1.00 96.04           C  
ATOM   1717  CB  LYS A 215      -0.748   1.491  -8.028  1.00 96.04           C  
ATOM   1718  O   LYS A 215       1.825  -0.232  -8.779  1.00 96.04           O  
ATOM   1719  CG  LYS A 215      -2.180   1.946  -8.328  1.00 96.04           C  
ATOM   1720  CD  LYS A 215      -2.943   2.234  -7.026  1.00 96.04           C  
ATOM   1721  CE  LYS A 215      -4.441   2.439  -7.292  1.00 96.04           C  
ATOM   1722  NZ  LYS A 215      -5.096   1.190  -7.792  1.00 96.04           N  
ATOM   1723  N   PRO A 216       2.395   1.961  -8.824  1.00 95.78           N  
ATOM   1724  CA  PRO A 216       3.807   1.746  -8.514  1.00 95.78           C  
ATOM   1725  C   PRO A 216       4.001   0.821  -7.309  1.00 95.78           C  
ATOM   1726  CB  PRO A 216       4.391   3.139  -8.249  1.00 95.78           C  
ATOM   1727  O   PRO A 216       3.336   0.987  -6.281  1.00 95.78           O  
ATOM   1728  CG  PRO A 216       3.489   4.061  -9.065  1.00 95.78           C  
ATOM   1729  CD  PRO A 216       2.123   3.388  -8.961  1.00 95.78           C  
ATOM   1730  N   GLU A 217       4.917  -0.140  -7.411  1.00 95.06           N  
ATOM   1731  CA  GLU A 217       5.259  -1.058  -6.311  1.00 95.06           C  
ATOM   1732  C   GLU A 217       5.763  -0.316  -5.064  1.00 95.06           C  
ATOM   1733  CB  GLU A 217       6.282  -2.096  -6.793  1.00 95.06           C  
ATOM   1734  O   GLU A 217       5.488  -0.732  -3.945  1.00 95.06           O  
ATOM   1735  CG  GLU A 217       7.608  -1.476  -7.269  1.00 95.06           C  
ATOM   1736  CD  GLU A 217       8.649  -2.516  -7.701  1.00 95.06           C  
ATOM   1737  OE1 GLU A 217       9.770  -2.070  -8.028  1.00 95.06           O  
ATOM   1738  OE2 GLU A 217       8.327  -3.724  -7.685  1.00 95.06           O  
ATOM   1739  N   ALA A 218       6.398   0.847  -5.256  1.00 93.88           N  
ATOM   1740  CA  ALA A 218       6.845   1.727  -4.179  1.00 93.88           C  
ATOM   1741  C   ALA A 218       5.690   2.372  -3.387  1.00 93.88           C  
ATOM   1742  CB  ALA A 218       7.749   2.798  -4.803  1.00 93.88           C  
ATOM   1743  O   ALA A 218       5.899   2.860  -2.280  1.00 93.88           O  
ATOM   1744  N   THR A 219       4.470   2.408  -3.937  1.00 94.01           N  
ATOM   1745  CA  THR A 219       3.284   2.881  -3.209  1.00 94.01           C  
ATOM   1746  C   THR A 219       2.689   1.709  -2.426  1.00 94.01           C  
ATOM   1747  CB  THR A 219       2.240   3.453  -4.179  1.00 94.01           C  
ATOM   1748  O   THR A 219       2.298   0.734  -3.068  1.00 94.01           O  
ATOM   1749  CG2 THR A 219       1.019   4.039  -3.470  1.00 94.01           C  
ATOM   1750  OG1 THR A 219       2.807   4.499  -4.928  1.00 94.01           O  
ATOM   1751  N   PRO A 220       2.543   1.766  -1.091  1.00 95.95           N  
ATOM   1752  CA  PRO A 220       1.925   0.682  -0.326  1.00 95.95           C  
ATOM   1753  C   PRO A 220       0.435   0.510  -0.668  1.00 95.95           C  
ATOM   1754  CB  PRO A 220       2.162   1.029   1.147  1.00 95.95           C  
ATOM   1755  O   PRO A 220      -0.231   1.423  -1.167  1.00 95.95           O  
ATOM   1756  CG  PRO A 220       2.294   2.552   1.137  1.00 95.95           C  
ATOM   1757  CD  PRO A 220       2.963   2.842  -0.206  1.00 95.95           C  
ATOM   1758  N   MET A 221      -0.110  -0.684  -0.429  1.00 97.97           N  
ATOM   1759  CA  MET A 221      -1.550  -0.923  -0.561  1.00 97.97           C  
ATOM   1760  C   MET A 221      -2.282  -0.357   0.655  1.00 97.97           C  
ATOM   1761  CB  MET A 221      -1.859  -2.418  -0.725  1.00 97.97           C  
ATOM   1762  O   MET A 221      -1.933  -0.668   1.783  1.00 97.97           O  
ATOM   1763  CG  MET A 221      -1.251  -2.975  -2.015  1.00 97.97           C  
ATOM   1764  SD  MET A 221      -1.755  -4.661  -2.445  1.00 97.97           S  
ATOM   1765  CE  MET A 221      -3.473  -4.389  -2.944  1.00 97.97           C  
ATOM   1766  N   ASN A 222      -3.307   0.456   0.418  1.00 98.68           N  
ATOM   1767  CA  ASN A 222      -4.184   0.975   1.465  1.00 98.68           C  
ATOM   1768  C   ASN A 222      -5.575   1.210   0.859  1.00 98.68           C  
ATOM   1769  CB  ASN A 222      -3.536   2.224   2.086  1.00 98.68           C  
ATOM   1770  O   ASN A 222      -5.934   2.319   0.448  1.00 98.68           O  
ATOM   1771  CG  ASN A 222      -4.321   2.759   3.268  1.00 98.68           C  
ATOM   1772  ND2 ASN A 222      -3.765   3.717   3.968  1.00 98.68           N  
ATOM   1773  OD1 ASN A 222      -5.451   2.377   3.524  1.00 98.68           O  
ATOM   1774  N   ARG A 223      -6.305   0.110   0.666  1.00 98.84           N  
ATOM   1775  CA  ARG A 223      -7.656   0.104   0.107  1.00 98.84           C  
ATOM   1776  C   ARG A 223      -8.459  -1.023   0.744  1.00 98.84           C  
ATOM   1777  CB  ARG A 223      -7.606  -0.015  -1.423  1.00 98.84           C  
ATOM   1778  O   ARG A 223      -8.181  -2.196   0.494  1.00 98.84           O  
ATOM   1779  CG  ARG A 223      -8.994   0.245  -2.026  1.00 98.84           C  
ATOM   1780  CD  ARG A 223      -8.988   0.013  -3.539  1.00 98.84           C  
ATOM   1781  NE  ARG A 223      -8.434   1.175  -4.257  1.00 98.84           N  
ATOM   1782  NH1 ARG A 223      -8.431   0.229  -6.352  1.00 98.84           N  
ATOM   1783  NH2 ARG A 223      -8.071   2.434  -6.104  1.00 98.84           N  
ATOM   1784  CZ  ARG A 223      -8.310   1.269  -5.566  1.00 98.84           C  
ATOM   1785  N   TYR A 224      -9.451  -0.634   1.526  1.00 98.90           N  
ATOM   1786  CA  TYR A 224     -10.284  -1.519   2.330  1.00 98.90           C  
ATOM   1787  C   TYR A 224     -11.751  -1.335   1.947  1.00 98.90           C  
ATOM   1788  CB  TYR A 224     -10.046  -1.206   3.811  1.00 98.90           C  
ATOM   1789  O   TYR A 224     -12.125  -0.243   1.522  1.00 98.90           O  
ATOM   1790  CG  TYR A 224      -8.627  -1.479   4.274  1.00 98.90           C  
ATOM   1791  CD1 TYR A 224      -8.341  -2.692   4.922  1.00 98.90           C  
ATOM   1792  CD2 TYR A 224      -7.600  -0.532   4.073  1.00 98.90           C  
ATOM   1793  CE1 TYR A 224      -7.044  -2.964   5.388  1.00 98.90           C  
ATOM   1794  CE2 TYR A 224      -6.292  -0.811   4.517  1.00 98.90           C  
ATOM   1795  OH  TYR A 224      -4.756  -2.291   5.611  1.00 98.90           O  
ATOM   1796  CZ  TYR A 224      -6.015  -2.026   5.181  1.00 98.90           C  
ATOM   1797  N   ASN A 225     -12.580  -2.367   2.069  1.00 98.93           N  
ATOM   1798  CA  ASN A 225     -14.032  -2.192   1.979  1.00 98.93           C  
ATOM   1799  C   ASN A 225     -14.575  -1.726   3.331  1.00 98.93           C  
ATOM   1800  CB  ASN A 225     -14.696  -3.501   1.531  1.00 98.93           C  
ATOM   1801  O   ASN A 225     -14.270  -2.335   4.341  1.00 98.93           O  
ATOM   1802  CG  ASN A 225     -14.602  -3.720   0.034  1.00 98.93           C  
ATOM   1803  ND2 ASN A 225     -14.288  -4.914  -0.398  1.00 98.93           N  
ATOM   1804  OD1 ASN A 225     -14.820  -2.831  -0.776  1.00 98.93           O  
ATOM   1805  N   PHE A 226     -15.389  -0.680   3.343  1.00 98.93           N  
ATOM   1806  CA  PHE A 226     -16.115  -0.183   4.512  1.00 98.93           C  
ATOM   1807  C   PHE A 226     -17.606  -0.438   4.322  1.00 98.93           C  
ATOM   1808  CB  PHE A 226     -15.841   1.318   4.641  1.00 98.93           C  
ATOM   1809  O   PHE A 226     -18.124  -0.144   3.241  1.00 98.93           O  
ATOM   1810  CG  PHE A 226     -16.754   2.055   5.596  1.00 98.93           C  
ATOM   1811  CD1 PHE A 226     -17.826   2.828   5.107  1.00 98.93           C  
ATOM   1812  CD2 PHE A 226     -16.534   1.959   6.980  1.00 98.93           C  
ATOM   1813  CE1 PHE A 226     -18.647   3.530   6.008  1.00 98.93           C  
ATOM   1814  CE2 PHE A 226     -17.366   2.653   7.873  1.00 98.93           C  
ATOM   1815  CZ  PHE A 226     -18.413   3.447   7.386  1.00 98.93           C  
ATOM   1816  N   ILE A 227     -18.288  -0.946   5.347  1.00 98.92           N  
ATOM   1817  CA  ILE A 227     -19.739  -1.155   5.353  1.00 98.92           C  
ATOM   1818  C   ILE A 227     -20.365  -0.066   6.218  1.00 98.92           C  
ATOM   1819  CB  ILE A 227     -20.087  -2.564   5.879  1.00 98.92           C  
ATOM   1820  O   ILE A 227     -20.175  -0.051   7.428  1.00 98.92           O  
ATOM   1821  CG1 ILE A 227     -19.464  -3.661   4.988  1.00 98.92           C  
ATOM   1822  CG2 ILE A 227     -21.620  -2.737   5.918  1.00 98.92           C  
ATOM   1823  CD1 ILE A 227     -19.403  -5.020   5.679  1.00 98.92           C  
ATOM   1824  N   CYS A 228     -21.122   0.846   5.609  1.00 98.90           N  
ATOM   1825  CA  CYS A 228     -21.810   1.892   6.357  1.00 98.90           C  
ATOM   1826  C   CYS A 228     -23.013   1.319   7.108  1.00 98.90           C  
ATOM   1827  CB  CYS A 228     -22.240   3.001   5.392  1.00 98.90           C  
ATOM   1828  O   CYS A 228     -23.892   0.717   6.497  1.00 98.90           O  
ATOM   1829  SG  CYS A 228     -22.929   4.404   6.323  1.00 98.90           S  
ATOM   1830  N   GLU A 229     -23.104   1.577   8.405  1.00 98.88           N  
ATOM   1831  CA  GLU A 229     -24.246   1.193   9.233  1.00 98.88           C  
ATOM   1832  C   GLU A 229     -25.080   2.421   9.598  1.00 98.88           C  
ATOM   1833  CB  GLU A 229     -23.744   0.475  10.483  1.00 98.88           C  
ATOM   1834  O   GLU A 229     -26.291   2.444   9.381  1.00 98.88           O  
ATOM   1835  CG  GLU A 229     -23.005  -0.824  10.137  1.00 98.88           C  
ATOM   1836  CD  GLU A 229     -22.504  -1.509  11.405  1.00 98.88           C  
ATOM   1837  OE1 GLU A 229     -22.748  -2.729  11.516  1.00 98.88           O  
ATOM   1838  OE2 GLU A 229     -21.926  -0.783  12.233  1.00 98.88           O  
ATOM   1839  N   ILE A 230     -24.427   3.490  10.058  1.00 98.83           N  
ATOM   1840  CA  ILE A 230     -25.068   4.747  10.448  1.00 98.83           C  
ATOM   1841  C   ILE A 230     -24.589   5.854   9.497  1.00 98.83           C  
ATOM   1842  CB  ILE A 230     -24.828   5.054  11.940  1.00 98.83           C  
ATOM   1843  O   ILE A 230     -23.453   6.326   9.606  1.00 98.83           O  
ATOM   1844  CG1 ILE A 230     -25.298   3.859  12.805  1.00 98.83           C  
ATOM   1845  CG2 ILE A 230     -25.548   6.361  12.333  1.00 98.83           C  
ATOM   1846  CD1 ILE A 230     -25.044   4.030  14.301  1.00 98.83           C  
ATOM   1847  N   PRO A 231     -25.443   6.282   8.548  1.00 98.87           N  
ATOM   1848  CA  PRO A 231     -25.136   7.361   7.620  1.00 98.87           C  
ATOM   1849  C   PRO A 231     -24.714   8.658   8.309  1.00 98.87           C  
ATOM   1850  CB  PRO A 231     -26.433   7.580   6.842  1.00 98.87           C  
ATOM   1851  O   PRO A 231     -25.298   9.052   9.326  1.00 98.87           O  
ATOM   1852  CG  PRO A 231     -27.024   6.178   6.775  1.00 98.87           C  
ATOM   1853  CD  PRO A 231     -26.699   5.647   8.167  1.00 98.87           C  
ATOM   1854  N   LYS A 232     -23.786   9.385   7.677  1.00 98.84           N  
ATOM   1855  CA  LYS A 232     -23.429  10.763   8.043  1.00 98.84           C  
ATOM   1856  C   LYS A 232     -24.683  11.612   8.275  1.00 98.84           C  
ATOM   1857  CB  LYS A 232     -22.576  11.346   6.905  1.00 98.84           C  
ATOM   1858  O   LYS A 232     -25.608  11.557   7.477  1.00 98.84           O  
ATOM   1859  CG  LYS A 232     -21.932  12.683   7.256  1.00 98.84           C  
ATOM   1860  CD  LYS A 232     -21.145  13.243   6.064  1.00 98.84           C  
ATOM   1861  CE  LYS A 232     -20.335  14.489   6.438  1.00 98.84           C  
ATOM   1862  NZ  LYS A 232     -19.133  14.146   7.235  1.00 98.84           N  
ATOM   1863  N   TRP A 233     -24.713  12.417   9.331  1.00 98.72           N  
ATOM   1864  CA  TRP A 233     -25.847  13.270   9.727  1.00 98.72           C  
ATOM   1865  C   TRP A 233     -27.135  12.519  10.083  1.00 98.72           C  
ATOM   1866  CB  TRP A 233     -26.092  14.381   8.700  1.00 98.72           C  
ATOM   1867  O   TRP A 233     -28.233  13.061   9.950  1.00 98.72           O  
ATOM   1868  CG  TRP A 233     -24.883  15.132   8.250  1.00 98.72           C  
ATOM   1869  CD1 TRP A 233     -23.928  15.643   9.058  1.00 98.72           C  
ATOM   1870  CD2 TRP A 233     -24.499  15.484   6.890  1.00 98.72           C  
ATOM   1871  CE2 TRP A 233     -23.298  16.252   6.954  1.00 98.72           C  
ATOM   1872  CE3 TRP A 233     -25.046  15.240   5.612  1.00 98.72           C  
ATOM   1873  NE1 TRP A 233     -22.986  16.303   8.297  1.00 98.72           N  
ATOM   1874  CH2 TRP A 233     -23.249  16.510   4.550  1.00 98.72           C  
ATOM   1875  CZ2 TRP A 233     -22.679  16.771   5.808  1.00 98.72           C  
ATOM   1876  CZ3 TRP A 233     -24.427  15.748   4.454  1.00 98.72           C  
ATOM   1877  N   THR A 234     -27.016  11.281  10.556  1.00 98.74           N  
ATOM   1878  CA  THR A 234     -28.145  10.530  11.114  1.00 98.74           C  
ATOM   1879  C   THR A 234     -27.808  10.000  12.503  1.00 98.74           C  
ATOM   1880  CB  THR A 234     -28.619   9.407  10.180  1.00 98.74           C  
ATOM   1881  O   THR A 234     -26.652   9.976  12.919  1.00 98.74           O  
ATOM   1882  CG2 THR A 234     -28.849   9.863   8.739  1.00 98.74           C  
ATOM   1883  OG1 THR A 234     -27.738   8.317  10.186  1.00 98.74           O  
ATOM   1884  N   ARG A 235     -28.833   9.597  13.258  1.00 98.39           N  
ATOM   1885  CA  ARG A 235     -28.682   9.085  14.632  1.00 98.39           C  
ATOM   1886  C   ARG A 235     -29.378   7.755  14.886  1.00 98.39           C  
ATOM   1887  CB  ARG A 235     -29.120  10.163  15.638  1.00 98.39           C  
ATOM   1888  O   ARG A 235     -29.352   7.287  16.019  1.00 98.39           O  
ATOM   1889  CG  ARG A 235     -30.613  10.502  15.558  1.00 98.39           C  
ATOM   1890  CD  ARG A 235     -30.998  11.608  16.537  1.00 98.39           C  
ATOM   1891  NE  ARG A 235     -30.531  12.916  16.063  1.00 98.39           N  
ATOM   1892  NH1 ARG A 235     -31.014  14.141  17.925  1.00 98.39           N  
ATOM   1893  NH2 ARG A 235     -30.143  15.151  16.136  1.00 98.39           N  
ATOM   1894  CZ  ARG A 235     -30.568  14.062  16.701  1.00 98.39           C  
ATOM   1895  N   ALA A 236     -30.061   7.191  13.890  1.00 98.36           N  
ATOM   1896  CA  ALA A 236     -30.720   5.893  14.019  1.00 98.36           C  
ATOM   1897  C   ALA A 236     -29.658   4.793  14.004  1.00 98.36           C  
ATOM   1898  CB  ALA A 236     -31.736   5.726  12.885  1.00 98.36           C  
ATOM   1899  O   ALA A 236     -28.807   4.791  13.119  1.00 98.36           O  
ATOM   1900  N   LYS A 237     -29.697   3.894  14.989  1.00 98.22           N  
ATOM   1901  CA  LYS A 237     -28.703   2.829  15.114  1.00 98.22           C  
ATOM   1902  C   LYS A 237     -29.059   1.649  14.214  1.00 98.22           C  
ATOM   1903  CB  LYS A 237     -28.575   2.389  16.573  1.00 98.22           C  
ATOM   1904  O   LYS A 237     -30.160   1.104  14.321  1.00 98.22           O  
ATOM   1905  CG  LYS A 237     -27.965   3.473  17.471  1.00 98.22           C  
ATOM   1906  CD  LYS A 237     -27.591   2.834  18.811  1.00 98.22           C  
ATOM   1907  CE  LYS A 237     -26.870   3.830  19.720  1.00 98.22           C  
ATOM   1908  NZ  LYS A 237     -26.004   3.099  20.678  1.00 98.22           N  
ATOM   1909  N   PHE A 238     -28.120   1.258  13.369  1.00 98.56           N  
ATOM   1910  CA  PHE A 238     -28.148   0.025  12.593  1.00 98.56           C  
ATOM   1911  C   PHE A 238     -26.845  -0.723  12.857  1.00 98.56           C  
ATOM   1912  CB  PHE A 238     -28.309   0.325  11.101  1.00 98.56           C  
ATOM   1913  O   PHE A 238     -25.861  -0.085  13.217  1.00 98.56           O  
ATOM   1914  CG  PHE A 238     -29.542   1.124  10.726  1.00 98.56           C  
ATOM   1915  CD1 PHE A 238     -30.737   0.458  10.400  1.00 98.56           C  
ATOM   1916  CD2 PHE A 238     -29.493   2.529  10.683  1.00 98.56           C  
ATOM   1917  CE1 PHE A 238     -31.883   1.196  10.049  1.00 98.56           C  
ATOM   1918  CE2 PHE A 238     -30.635   3.265  10.322  1.00 98.56           C  
ATOM   1919  CZ  PHE A 238     -31.833   2.599  10.009  1.00 98.56           C  
ATOM   1920  N   GLU A 239     -26.867  -2.039  12.692  1.00 98.07           N  
ATOM   1921  CA  GLU A 239     -25.722  -2.913  12.954  1.00 98.07           C  
ATOM   1922  C   GLU A 239     -25.787  -4.154  12.055  1.00 98.07           C  
ATOM   1923  CB  GLU A 239     -25.670  -3.294  14.452  1.00 98.07           C  
ATOM   1924  O   GLU A 239     -26.883  -4.628  11.712  1.00 98.07           O  
ATOM   1925  CG  GLU A 239     -26.873  -4.128  14.943  1.00 98.07           C  
ATOM   1926  CD  GLU A 239     -26.968  -4.294  16.475  1.00 98.07           C  
ATOM   1927  OE1 GLU A 239     -27.730  -5.203  16.907  1.00 98.07           O  
ATOM   1928  OE2 GLU A 239     -26.463  -3.437  17.223  1.00 98.07           O  
ATOM   1929  N   ILE A 240     -24.632  -4.699  11.684  1.00 98.60           N  
ATOM   1930  CA  ILE A 240     -24.502  -6.057  11.158  1.00 98.60           C  
ATOM   1931  C   ILE A 240     -25.054  -7.017  12.215  1.00 98.60           C  
ATOM   1932  CB  ILE A 240     -23.027  -6.362  10.803  1.00 98.60           C  
ATOM   1933  O   ILE A 240     -24.608  -7.054  13.358  1.00 98.60           O  
ATOM   1934  CG1 ILE A 240     -22.587  -5.533   9.572  1.00 98.60           C  
ATOM   1935  CG2 ILE A 240     -22.816  -7.861  10.512  1.00 98.60           C  
ATOM   1936  CD1 ILE A 240     -21.078  -5.579   9.296  1.00 98.60           C  
ATOM   1937  N   ALA A 241     -26.038  -7.831  11.841  1.00 98.11           N  
ATOM   1938  CA  ALA A 241     -26.598  -8.831  12.736  1.00 98.11           C  
ATOM   1939  C   ALA A 241     -25.650 -10.038  12.840  1.00 98.11           C  
ATOM   1940  CB  ALA A 241     -28.006  -9.184  12.249  1.00 98.11           C  
ATOM   1941  O   ALA A 241     -25.868 -11.067  12.200  1.00 98.11           O  
ATOM   1942  N   THR A 242     -24.596  -9.921  13.647  1.00 95.96           N  
ATOM   1943  CA  THR A 242     -23.552 -10.949  13.818  1.00 95.96           C  
ATOM   1944  C   THR A 242     -24.098 -12.314  14.250  1.00 95.96           C  
ATOM   1945  CB  THR A 242     -22.490 -10.481  14.824  1.00 95.96           C  
ATOM   1946  O   THR A 242     -23.517 -13.328  13.887  1.00 95.96           O  
ATOM   1947  CG2 THR A 242     -21.687  -9.290  14.306  1.00 95.96           C  
ATOM   1948  OG1 THR A 242     -23.114 -10.084  16.021  1.00 95.96           O  
ATOM   1949  N   GLY A 243     -25.250 -12.368  14.928  1.00 95.32           N  
ATOM   1950  CA  GLY A 243     -25.944 -13.612  15.307  1.00 95.32           C  
ATOM   1951  C   GLY A 243     -27.035 -14.113  14.339  1.00 95.32           C  
ATOM   1952  O   GLY A 243     -27.680 -15.123  14.617  1.00 95.32           O  
ATOM   1953  N   GLU A 244     -27.312 -13.419  13.227  1.00 96.78           N  
ATOM   1954  CA  GLU A 244     -28.292 -13.859  12.218  1.00 96.78           C  
ATOM   1955  C   GLU A 244     -27.592 -14.472  10.998  1.00 96.78           C  
ATOM   1956  CB  GLU A 244     -29.229 -12.712  11.778  1.00 96.78           C  
ATOM   1957  O   GLU A 244     -26.562 -13.979  10.541  1.00 96.78           O  
ATOM   1958  CG  GLU A 244     -30.185 -12.218  12.881  1.00 96.78           C  
ATOM   1959  CD  GLU A 244     -31.140 -11.087  12.432  1.00 96.78           C  
ATOM   1960  OE1 GLU A 244     -31.570 -10.274  13.286  1.00 96.78           O  
ATOM   1961  OE2 GLU A 244     -31.560 -11.018  11.253  1.00 96.78           O  
ATOM   1962  N   SER A 245     -28.186 -15.515  10.410  1.00 96.40           N  
ATOM   1963  CA  SER A 245     -27.619 -16.151   9.215  1.00 96.40           C  
ATOM   1964  C   SER A 245     -27.532 -15.171   8.039  1.00 96.40           C  
ATOM   1965  CB  SER A 245     -28.419 -17.392   8.827  1.00 96.40           C  
ATOM   1966  O   SER A 245     -28.467 -14.404   7.788  1.00 96.40           O  
ATOM   1967  OG  SER A 245     -27.650 -18.195   7.961  1.00 96.40           O  
ATOM   1968  N   PHE A 246     -26.410 -15.212   7.311  1.00 97.35           N  
ATOM   1969  CA  PHE A 246     -25.996 -14.224   6.299  1.00 97.35           C  
ATOM   1970  C   PHE A 246     -25.747 -12.802   6.833  1.00 97.35           C  
ATOM   1971  CB  PHE A 246     -26.954 -14.202   5.093  1.00 97.35           C  
ATOM   1972  O   PHE A 246     -25.601 -11.885   6.030  1.00 97.35           O  
ATOM   1973  CG  PHE A 246     -27.133 -15.521   4.381  1.00 97.35           C  
ATOM   1974  CD1 PHE A 246     -26.189 -15.916   3.417  1.00 97.35           C  
ATOM   1975  CD2 PHE A 246     -28.249 -16.334   4.649  1.00 97.35           C  
ATOM   1976  CE1 PHE A 246     -26.364 -17.119   2.713  1.00 97.35           C  
ATOM   1977  CE2 PHE A 246     -28.423 -17.539   3.946  1.00 97.35           C  
ATOM   1978  CZ  PHE A 246     -27.481 -17.930   2.978  1.00 97.35           C  
ATOM   1979  N   ASN A 247     -25.717 -12.607   8.152  1.00 98.43           N  
ATOM   1980  CA  ASN A 247     -25.379 -11.363   8.852  1.00 98.43           C  
ATOM   1981  C   ASN A 247     -25.928 -10.081   8.186  1.00 98.43           C  
ATOM   1982  CB  ASN A 247     -23.865 -11.313   9.133  1.00 98.43           C  
ATOM   1983  O   ASN A 247     -25.162  -9.156   7.907  1.00 98.43           O  
ATOM   1984  CG  ASN A 247     -23.275 -12.657   9.514  1.00 98.43           C  
ATOM   1985  ND2 ASN A 247     -23.410 -13.102  10.736  1.00 98.43           N  
ATOM   1986  OD1 ASN A 247     -22.705 -13.330   8.669  1.00 98.43           O  
ATOM   1987  N   PRO A 248     -27.237 -10.007   7.867  1.00 98.64           N  
ATOM   1988  CA  PRO A 248     -27.810  -8.806   7.273  1.00 98.64           C  
ATOM   1989  C   PRO A 248     -27.675  -7.619   8.228  1.00 98.64           C  
ATOM   1990  CB  PRO A 248     -29.273  -9.164   7.027  1.00 98.64           C  
ATOM   1991  O   PRO A 248     -27.624  -7.803   9.443  1.00 98.64           O  
ATOM   1992  CG  PRO A 248     -29.590 -10.141   8.160  1.00 98.64           C  
ATOM   1993  CD  PRO A 248     -28.293 -10.938   8.252  1.00 98.64           C  
ATOM   1994  N   ILE A 249     -27.706  -6.390   7.716  1.00 98.81           N  
ATOM   1995  CA  ILE A 249     -27.846  -5.241   8.620  1.00 98.81           C  
ATOM   1996  C   ILE A 249     -29.278  -5.209   9.137  1.00 98.81           C  
ATOM   1997  CB  ILE A 249     -27.408  -3.914   7.984  1.00 98.81           C  
ATOM   1998  O   ILE A 249     -30.226  -5.328   8.357  1.00 98.81           O  
ATOM   1999  CG1 ILE A 249     -25.882  -3.944   7.781  1.00 98.81           C  
ATOM   2000  CG2 ILE A 249     -27.848  -2.687   8.804  1.00 98.81           C  
ATOM   2001  CD1 ILE A 249     -25.380  -2.718   7.030  1.00 98.81           C  
ATOM   2002  N   LYS A 250     -29.441  -5.014  10.441  1.00 98.37           N  
ATOM   2003  CA  LYS A 250     -30.726  -4.775  11.102  1.00 98.37           C  
ATOM   2004  C   LYS A 250     -30.709  -3.407  11.777  1.00 98.37           C  
ATOM   2005  CB  LYS A 250     -31.039  -5.929  12.073  1.00 98.37           C  
ATOM   2006  O   LYS A 250     -29.662  -2.802  11.980  1.00 98.37           O  
ATOM   2007  CG  LYS A 250     -30.100  -5.921  13.279  1.00 98.37           C  
ATOM   2008  CD  LYS A 250     -30.334  -7.074  14.264  1.00 98.37           C  
ATOM   2009  CE  LYS A 250     -29.267  -6.776  15.309  1.00 98.37           C  
ATOM   2010  NZ  LYS A 250     -29.108  -7.728  16.422  1.00 98.37           N  
ATOM   2011  N   GLN A 251     -31.885  -2.917  12.141  1.00 97.95           N  
ATOM   2012  CA  GLN A 251     -31.987  -1.760  13.023  1.00 97.95           C  
ATOM   2013  C   GLN A 251     -31.934  -2.210  14.485  1.00 97.95           C  
ATOM   2014  CB  GLN A 251     -33.266  -1.000  12.681  1.00 97.95           C  
ATOM   2015  O   GLN A 251     -32.569  -3.208  14.834  1.00 97.95           O  
ATOM   2016  CG  GLN A 251     -33.238   0.412  13.271  1.00 97.95           C  
ATOM   2017  CD  GLN A 251     -34.315   1.292  12.673  1.00 97.95           C  
ATOM   2018  NE2 GLN A 251     -34.283   2.578  12.937  1.00 97.95           N  
ATOM   2019  OE1 GLN A 251     -35.181   0.861  11.936  1.00 97.95           O  
ATOM   2020  N   ASP A 252     -31.234  -1.470  15.348  1.00 96.20           N  
ATOM   2021  CA  ASP A 252     -31.259  -1.734  16.791  1.00 96.20           C  
ATOM   2022  C   ASP A 252     -32.639  -1.347  17.338  1.00 96.20           C  
ATOM   2023  CB  ASP A 252     -30.109  -1.016  17.516  1.00 96.20           C  
ATOM   2024  O   ASP A 252     -32.993  -0.168  17.465  1.00 96.20           O  
ATOM   2025  CG  ASP A 252     -30.109  -1.187  19.051  1.00 96.20           C  
ATOM   2026  OD1 ASP A 252     -30.943  -1.944  19.622  1.00 96.20           O  
ATOM   2027  OD2 ASP A 252     -29.393  -0.410  19.727  1.00 96.20           O  
ATOM   2028  N   ILE A 253     -33.446  -2.365  17.634  1.00 94.90           N  
ATOM   2029  CA  ILE A 253     -34.764  -2.231  18.244  1.00 94.90           C  
ATOM   2030  C   ILE A 253     -34.720  -2.866  19.635  1.00 94.90           C  
ATOM   2031  CB  ILE A 253     -35.866  -2.875  17.373  1.00 94.90           C  
ATOM   2032  O   ILE A 253     -34.460  -4.061  19.775  1.00 94.90           O  
ATOM   2033  CG1 ILE A 253     -35.892  -2.467  15.883  1.00 94.90           C  
ATOM   2034  CG2 ILE A 253     -37.233  -2.579  18.013  1.00 94.90           C  
ATOM   2035  CD1 ILE A 253     -36.079  -0.983  15.574  1.00 94.90           C  
ATOM   2036  N   LYS A 254     -35.072  -2.102  20.674  1.00 93.09           N  
ATOM   2037  CA  LYS A 254     -35.247  -2.622  22.041  1.00 93.09           C  
ATOM   2038  C   LYS A 254     -36.687  -2.429  22.479  1.00 93.09           C  
ATOM   2039  CB  LYS A 254     -34.245  -1.954  22.987  1.00 93.09           C  
ATOM   2040  O   LYS A 254     -37.210  -1.321  22.412  1.00 93.09           O  
ATOM   2041  CG  LYS A 254     -34.126  -2.654  24.352  1.00 93.09           C  
ATOM   2042  CD  LYS A 254     -33.139  -1.926  25.285  1.00 93.09           C  
ATOM   2043  CE  LYS A 254     -32.719  -2.826  26.458  1.00 93.09           C  
ATOM   2044  NZ  LYS A 254     -31.570  -2.265  27.223  1.00 93.09           N  
ATOM   2045  N   ASN A 255     -37.331  -3.503  22.936  1.00 93.64           N  
ATOM   2046  CA  ASN A 255     -38.732  -3.490  23.378  1.00 93.64           C  
ATOM   2047  C   ASN A 255     -39.697  -2.902  22.324  1.00 93.64           C  
ATOM   2048  CB  ASN A 255     -38.831  -2.800  24.752  1.00 93.64           C  
ATOM   2049  O   ASN A 255     -40.613  -2.158  22.659  1.00 93.64           O  
ATOM   2050  CG  ASN A 255     -37.941  -3.431  25.803  1.00 93.64           C  
ATOM   2051  ND2 ASN A 255     -37.464  -2.662  26.752  1.00 93.64           N  
ATOM   2052  OD1 ASN A 255     -37.650  -4.611  25.789  1.00 93.64           O  
ATOM   2053  N   GLY A 256     -39.456  -3.197  21.041  1.00 93.22           N  
ATOM   2054  CA  GLY A 256     -40.260  -2.686  19.923  1.00 93.22           C  
ATOM   2055  C   GLY A 256     -39.999  -1.224  19.541  1.00 93.22           C  
ATOM   2056  O   GLY A 256     -40.629  -0.735  18.610  1.00 93.22           O  
ATOM   2057  N   VAL A 257     -39.072  -0.531  20.214  1.00 95.16           N  
ATOM   2058  CA  VAL A 257     -38.738   0.876  19.952  1.00 95.16           C  
ATOM   2059  C   VAL A 257     -37.356   0.983  19.291  1.00 95.16           C  
ATOM   2060  CB  VAL A 257     -38.799   1.707  21.246  1.00 95.16           C  
ATOM   2061  O   VAL A 257     -36.389   0.445  19.841  1.00 95.16           O  
ATOM   2062  CG1 VAL A 257     -38.539   3.194  20.969  1.00 95.16           C  
ATOM   2063  CG2 VAL A 257     -40.177   1.598  21.914  1.00 95.16           C  
ATOM   2064  N   PRO A 258     -37.222   1.679  18.145  1.00 95.99           N  
ATOM   2065  CA  PRO A 258     -35.924   1.911  17.522  1.00 95.99           C  
ATOM   2066  C   PRO A 258     -35.005   2.749  18.403  1.00 95.99           C  
ATOM   2067  CB  PRO A 258     -36.190   2.597  16.178  1.00 95.99           C  
ATOM   2068  O   PRO A 258     -35.425   3.756  18.988  1.00 95.99           O  
ATOM   2069  CG  PRO A 258     -37.671   2.350  15.913  1.00 95.99           C  
ATOM   2070  CD  PRO A 258     -38.286   2.198  17.299  1.00 95.99           C  
ATOM   2071  N   ARG A 259     -33.735   2.354  18.487  1.00 96.47           N  
ATOM   2072  CA  ARG A 259     -32.723   3.113  19.215  1.00 96.47           C  
ATOM   2073  C   ARG A 259     -32.107   4.190  18.338  1.00 96.47           C  
ATOM   2074  CB  ARG A 259     -31.657   2.202  19.829  1.00 96.47           C  
ATOM   2075  O   ARG A 259     -31.889   4.036  17.138  1.00 96.47           O  
ATOM   2076  CG  ARG A 259     -32.256   1.221  20.847  1.00 96.47           C  
ATOM   2077  CD  ARG A 259     -31.195   0.781  21.868  1.00 96.47           C  
ATOM   2078  NE  ARG A 259     -31.257  -0.664  22.079  1.00 96.47           N  
ATOM   2079  NH1 ARG A 259     -29.474  -0.905  23.509  1.00 96.47           N  
ATOM   2080  NH2 ARG A 259     -30.655  -2.683  22.871  1.00 96.47           N  
ATOM   2081  CZ  ARG A 259     -30.463  -1.400  22.823  1.00 96.47           C  
ATOM   2082  N   PHE A 260     -31.797   5.297  18.998  1.00 97.66           N  
ATOM   2083  CA  PHE A 260     -31.127   6.440  18.408  1.00 97.66           C  
ATOM   2084  C   PHE A 260     -30.047   6.928  19.368  1.00 97.66           C  
ATOM   2085  CB  PHE A 260     -32.134   7.565  18.124  1.00 97.66           C  
ATOM   2086  O   PHE A 260     -30.259   6.894  20.585  1.00 97.66           O  
ATOM   2087  CG  PHE A 260     -33.271   7.219  17.176  1.00 97.66           C  
ATOM   2088  CD1 PHE A 260     -33.198   7.551  15.810  1.00 97.66           C  
ATOM   2089  CD2 PHE A 260     -34.432   6.590  17.664  1.00 97.66           C  
ATOM   2090  CE1 PHE A 260     -34.280   7.301  14.952  1.00 97.66           C  
ATOM   2091  CE2 PHE A 260     -35.502   6.309  16.799  1.00 97.66           C  
ATOM   2092  CZ  PHE A 260     -35.431   6.669  15.444  1.00 97.66           C  
ATOM   2093  N   TYR A 261     -28.936   7.443  18.846  1.00 97.14           N  
ATOM   2094  CA  TYR A 261     -28.016   8.233  19.658  1.00 97.14           C  
ATOM   2095  C   TYR A 261     -28.744   9.473  20.186  1.00 97.14           C  
ATOM   2096  CB  TYR A 261     -26.755   8.602  18.871  1.00 97.14           C  
ATOM   2097  O   TYR A 261     -29.295  10.275  19.428  1.00 97.14           O  
ATOM   2098  CG  TYR A 261     -25.797   7.443  18.692  1.00 97.14           C  
ATOM   2099  CD1 TYR A 261     -25.143   6.887  19.814  1.00 97.14           C  
ATOM   2100  CD2 TYR A 261     -25.501   6.968  17.402  1.00 97.14           C  
ATOM   2101  CE1 TYR A 261     -24.188   5.862  19.647  1.00 97.14           C  
ATOM   2102  CE2 TYR A 261     -24.548   5.946  17.240  1.00 97.14           C  
ATOM   2103  OH  TYR A 261     -22.992   4.397  18.146  1.00 97.14           O  
ATOM   2104  CZ  TYR A 261     -23.892   5.388  18.352  1.00 97.14           C  
ATOM   2105  N   LYS A 262     -28.801   9.604  21.515  1.00 97.37           N  
ATOM   2106  CA  LYS A 262     -29.469  10.734  22.178  1.00 97.37           C  
ATOM   2107  C   LYS A 262     -28.596  11.982  22.231  1.00 97.37           C  
ATOM   2108  CB  LYS A 262     -29.937  10.318  23.581  1.00 97.37           C  
ATOM   2109  O   LYS A 262     -29.144  13.077  22.260  1.00 97.37           O  
ATOM   2110  CG  LYS A 262     -31.055   9.264  23.581  1.00 97.37           C  
ATOM   2111  CD  LYS A 262     -32.330   9.754  22.880  1.00 97.37           C  
ATOM   2112  CE  LYS A 262     -33.444   8.717  23.036  1.00 97.37           C  
ATOM   2113  NZ  LYS A 262     -34.685   9.150  22.347  1.00 97.37           N  
ATOM   2114  N   HIS A 263     -27.276  11.808  22.188  1.00 97.65           N  
ATOM   2115  CA  HIS A 263     -26.307  12.898  22.225  1.00 97.65           C  
ATOM   2116  C   HIS A 263     -26.467  13.852  21.036  1.00 97.65           C  
ATOM   2117  CB  HIS A 263     -24.905  12.279  22.259  1.00 97.65           C  
ATOM   2118  O   HIS A 263     -26.500  15.067  21.208  1.00 97.65           O  
ATOM   2119  CG  HIS A 263     -23.814  13.313  22.273  1.00 97.65           C  
ATOM   2120  CD2 HIS A 263     -22.781  13.425  21.381  1.00 97.65           C  
ATOM   2121  ND1 HIS A 263     -23.704  14.359  23.160  1.00 97.65           N  
ATOM   2122  CE1 HIS A 263     -22.649  15.102  22.793  1.00 97.65           C  
ATOM   2123  NE2 HIS A 263     -22.058  14.572  21.715  1.00 97.65           N  
ATOM   2124  N   GLY A 264     -26.629  13.294  19.838  1.00 97.95           N  
ATOM   2125  CA  GLY A 264     -26.729  14.032  18.588  1.00 97.95           C  
ATOM   2126  C   GLY A 264     -26.589  13.095  17.394  1.00 97.95           C  
ATOM   2127  O   GLY A 264     -26.532  11.875  17.558  1.00 97.95           O  
ATOM   2128  N   ASP A 265     -26.549  13.672  16.196  1.00 98.59           N  
ATOM   2129  CA  ASP A 265     -26.266  12.921  14.972  1.00 98.59           C  
ATOM   2130  C   ASP A 265     -24.800  12.491  14.907  1.00 98.59           C  
ATOM   2131  CB  ASP A 265     -26.695  13.723  13.734  1.00 98.59           C  
ATOM   2132  O   ASP A 265     -23.904  13.205  15.367  1.00 98.59           O  
ATOM   2133  CG  ASP A 265     -28.192  14.027  13.768  1.00 98.59           C  
ATOM   2134  OD1 ASP A 265     -28.999  13.072  13.827  1.00 98.59           O  
ATOM   2135  OD2 ASP A 265     -28.568  15.210  13.916  1.00 98.59           O  
ATOM   2136  N   MET A 266     -24.562  11.325  14.309  1.00 98.60           N  
ATOM   2137  CA  MET A 266     -23.233  10.900  13.895  1.00 98.60           C  
ATOM   2138  C   MET A 266     -22.799  11.783  12.720  1.00 98.60           C  
ATOM   2139  CB  MET A 266     -23.275   9.410  13.531  1.00 98.60           C  
ATOM   2140  O   MET A 266     -23.475  11.849  11.695  1.00 98.60           O  
ATOM   2141  CG  MET A 266     -21.910   8.910  13.070  1.00 98.60           C  
ATOM   2142  SD  MET A 266     -20.533   9.140  14.225  1.00 98.60           S  
ATOM   2143  CE  MET A 266     -20.938   7.865  15.449  1.00 98.60           C  
ATOM   2144  N   MET A 267     -21.696  12.516  12.866  1.00 98.75           N  
ATOM   2145  CA  MET A 267     -21.299  13.562  11.906  1.00 98.75           C  
ATOM   2146  C   MET A 267     -20.495  13.036  10.707  1.00 98.75           C  
ATOM   2147  CB  MET A 267     -20.544  14.677  12.640  1.00 98.75           C  
ATOM   2148  O   MET A 267     -20.171  13.804   9.795  1.00 98.75           O  
ATOM   2149  CG  MET A 267     -21.465  15.415  13.618  1.00 98.75           C  
ATOM   2150  SD  MET A 267     -20.663  16.736  14.562  1.00 98.75           S  
ATOM   2151  CE  MET A 267     -19.613  15.754  15.668  1.00 98.75           C  
ATOM   2152  N   TRP A 268     -20.202  11.738  10.679  1.00 98.91           N  
ATOM   2153  CA  TRP A 268     -19.425  11.021   9.661  1.00 98.91           C  
ATOM   2154  C   TRP A 268     -20.152   9.730   9.286  1.00 98.91           C  
ATOM   2155  CB  TRP A 268     -18.029  10.745  10.218  1.00 98.91           C  
ATOM   2156  O   TRP A 268     -21.083   9.342   9.985  1.00 98.91           O  
ATOM   2157  CG  TRP A 268     -17.331  11.963  10.730  1.00 98.91           C  
ATOM   2158  CD1 TRP A 268     -16.681  12.896   9.998  1.00 98.91           C  
ATOM   2159  CD2 TRP A 268     -17.280  12.423  12.107  1.00 98.91           C  
ATOM   2160  CE2 TRP A 268     -16.616  13.684  12.133  1.00 98.91           C  
ATOM   2161  CE3 TRP A 268     -17.763  11.909  13.329  1.00 98.91           C  
ATOM   2162  NE1 TRP A 268     -16.220  13.895  10.831  1.00 98.91           N  
ATOM   2163  CH2 TRP A 268     -16.984  13.892  14.506  1.00 98.91           C  
ATOM   2164  CZ2 TRP A 268     -16.475  14.426  13.310  1.00 98.91           C  
ATOM   2165  CZ3 TRP A 268     -17.612  12.636  14.521  1.00 98.91           C  
ATOM   2166  N   ASN A 269     -19.788   9.069   8.189  1.00 98.93           N  
ATOM   2167  CA  ASN A 269     -20.351   7.738   7.966  1.00 98.93           C  
ATOM   2168  C   ASN A 269     -19.704   6.786   8.974  1.00 98.93           C  
ATOM   2169  CB  ASN A 269     -20.144   7.281   6.521  1.00 98.93           C  
ATOM   2170  O   ASN A 269     -18.479   6.725   9.060  1.00 98.93           O  
ATOM   2171  CG  ASN A 269     -20.766   8.212   5.510  1.00 98.93           C  
ATOM   2172  ND2 ASN A 269     -19.963   8.794   4.653  1.00 98.93           N  
ATOM   2173  OD1 ASN A 269     -21.972   8.434   5.499  1.00 98.93           O  
ATOM   2174  N   TYR A 270     -20.525   6.075   9.735  1.00 98.88           N  
ATOM   2175  CA  TYR A 270     -20.081   5.129  10.751  1.00 98.88           C  
ATOM   2176  C   TYR A 270     -20.508   3.717  10.369  1.00 98.88           C  
ATOM   2177  CB  TYR A 270     -20.637   5.566  12.101  1.00 98.88           C  
ATOM   2178  O   TYR A 270     -21.567   3.531   9.760  1.00 98.88           O  
ATOM   2179  CG  TYR A 270     -20.228   4.689  13.258  1.00 98.88           C  
ATOM   2180  CD1 TYR A 270     -21.027   3.604  13.674  1.00 98.88           C  
ATOM   2181  CD2 TYR A 270     -19.003   4.952  13.893  1.00 98.88           C  
ATOM   2182  CE1 TYR A 270     -20.602   2.792  14.743  1.00 98.88           C  
ATOM   2183  CE2 TYR A 270     -18.596   4.163  14.979  1.00 98.88           C  
ATOM   2184  OH  TYR A 270     -19.006   2.399  16.500  1.00 98.88           O  
ATOM   2185  CZ  TYR A 270     -19.396   3.089  15.408  1.00 98.88           C  
ATOM   2186  N   GLY A 271     -19.671   2.741  10.673  1.00 98.79           N  
ATOM   2187  CA  GLY A 271     -19.933   1.335  10.410  1.00 98.79           C  
ATOM   2188  C   GLY A 271     -18.671   0.518  10.611  1.00 98.79           C  
ATOM   2189  O   GLY A 271     -17.793   0.948  11.348  1.00 98.79           O  
ATOM   2190  N   ALA A 272     -18.533  -0.596   9.900  1.00 98.85           N  
ATOM   2191  CA  ALA A 272     -17.518  -1.592  10.218  1.00 98.85           C  
ATOM   2192  C   ALA A 272     -16.679  -2.038   9.011  1.00 98.85           C  
ATOM   2193  CB  ALA A 272     -18.226  -2.765  10.895  1.00 98.85           C  
ATOM   2194  O   ALA A 272     -17.056  -1.868   7.840  1.00 98.85           O  
ATOM   2195  N   PHE A 273     -15.533  -2.652   9.302  1.00 98.91           N  
ATOM   2196  CA  PHE A 273     -14.769  -3.416   8.319  1.00 98.91           C  
ATOM   2197  C   PHE A 273     -15.299  -4.857   8.208  1.00 98.91           C  
ATOM   2198  CB  PHE A 273     -13.276  -3.375   8.666  1.00 98.91           C  
ATOM   2199  O   PHE A 273     -15.560  -5.499   9.221  1.00 98.91           O  
ATOM   2200  CG  PHE A 273     -12.620  -2.050   8.333  1.00 98.91           C  
ATOM   2201  CD1 PHE A 273     -12.570  -1.611   6.999  1.00 98.91           C  
ATOM   2202  CD2 PHE A 273     -12.089  -1.238   9.344  1.00 98.91           C  
ATOM   2203  CE1 PHE A 273     -12.053  -0.346   6.672  1.00 98.91           C  
ATOM   2204  CE2 PHE A 273     -11.532   0.005   9.012  1.00 98.91           C  
ATOM   2205  CZ  PHE A 273     -11.526   0.469   7.686  1.00 98.91           C  
ATOM   2206  N   PRO A 274     -15.458  -5.417   6.994  1.00 98.75           N  
ATOM   2207  CA  PRO A 274     -15.768  -6.829   6.842  1.00 98.75           C  
ATOM   2208  C   PRO A 274     -14.540  -7.681   7.167  1.00 98.75           C  
ATOM   2209  CB  PRO A 274     -16.199  -6.986   5.390  1.00 98.75           C  
ATOM   2210  O   PRO A 274     -13.402  -7.232   7.060  1.00 98.75           O  
ATOM   2211  CG  PRO A 274     -15.368  -5.934   4.663  1.00 98.75           C  
ATOM   2212  CD  PRO A 274     -15.224  -4.813   5.694  1.00 98.75           C  
ATOM   2213  N   GLN A 275     -14.767  -8.949   7.489  1.00 98.57           N  
ATOM   2214  CA  GLN A 275     -13.739  -9.940   7.798  1.00 98.57           C  
ATOM   2215  C   GLN A 275     -12.804  -9.529   8.946  1.00 98.57           C  
ATOM   2216  CB  GLN A 275     -12.973 -10.360   6.531  1.00 98.57           C  
ATOM   2217  O   GLN A 275     -11.645  -9.928   8.963  1.00 98.57           O  
ATOM   2218  CG  GLN A 275     -13.862 -10.776   5.358  1.00 98.57           C  
ATOM   2219  CD  GLN A 275     -13.060 -11.225   4.141  1.00 98.57           C  
ATOM   2220  NE2 GLN A 275     -13.609 -12.104   3.333  1.00 98.57           N  
ATOM   2221  OE1 GLN A 275     -11.945 -10.793   3.862  1.00 98.57           O  
ATOM   2222  N   THR A 276     -13.286  -8.740   9.900  1.00 98.51           N  
ATOM   2223  CA  THR A 276     -12.599  -8.409  11.155  1.00 98.51           C  
ATOM   2224  C   THR A 276     -13.435  -8.910  12.331  1.00 98.51           C  
ATOM   2225  CB  THR A 276     -12.341  -6.898  11.258  1.00 98.51           C  
ATOM   2226  O   THR A 276     -14.630  -9.172  12.180  1.00 98.51           O  
ATOM   2227  CG2 THR A 276     -11.419  -6.391  10.151  1.00 98.51           C  
ATOM   2228  OG1 THR A 276     -13.563  -6.224  11.163  1.00 98.51           O  
ATOM   2229  N   TRP A 277     -12.803  -9.134  13.477  1.00 97.41           N  
ATOM   2230  CA  TRP A 277     -13.468  -9.519  14.719  1.00 97.41           C  
ATOM   2231  C   TRP A 277     -12.604  -9.128  15.923  1.00 97.41           C  
ATOM   2232  CB  TRP A 277     -13.731 -11.030  14.709  1.00 97.41           C  
ATOM   2233  O   TRP A 277     -11.437  -9.518  16.008  1.00 97.41           O  
ATOM   2234  CG  TRP A 277     -14.409 -11.562  15.930  1.00 97.41           C  
ATOM   2235  CD1 TRP A 277     -15.564 -11.097  16.461  1.00 97.41           C  
ATOM   2236  CD2 TRP A 277     -13.961 -12.624  16.828  1.00 97.41           C  
ATOM   2237  CE2 TRP A 277     -14.911 -12.761  17.880  1.00 97.41           C  
ATOM   2238  CE3 TRP A 277     -12.844 -13.485  16.864  1.00 97.41           C  
ATOM   2239  NE1 TRP A 277     -15.869 -11.813  17.600  1.00 97.41           N  
ATOM   2240  CH2 TRP A 277     -13.643 -14.553  18.909  1.00 97.41           C  
ATOM   2241  CZ2 TRP A 277     -14.758 -13.699  18.912  1.00 97.41           C  
ATOM   2242  CZ3 TRP A 277     -12.687 -14.445  17.883  1.00 97.41           C  
ATOM   2243  N   GLU A 278     -13.166  -8.352  16.839  1.00 95.13           N  
ATOM   2244  CA  GLU A 278     -12.557  -7.891  18.087  1.00 95.13           C  
ATOM   2245  C   GLU A 278     -12.797  -8.942  19.182  1.00 95.13           C  
ATOM   2246  CB  GLU A 278     -13.172  -6.535  18.458  1.00 95.13           C  
ATOM   2247  O   GLU A 278     -13.764  -8.905  19.936  1.00 95.13           O  
ATOM   2248  CG  GLU A 278     -12.908  -5.425  17.422  1.00 95.13           C  
ATOM   2249  CD  GLU A 278     -12.042  -4.301  17.987  1.00 95.13           C  
ATOM   2250  OE1 GLU A 278     -10.917  -4.655  18.414  1.00 95.13           O  
ATOM   2251  OE2 GLU A 278     -12.375  -3.107  17.818  1.00 95.13           O  
ATOM   2252  N   SER A 279     -11.939  -9.959  19.245  1.00 92.85           N  
ATOM   2253  CA  SER A 279     -12.170 -11.117  20.114  1.00 92.85           C  
ATOM   2254  C   SER A 279     -12.197 -10.771  21.611  1.00 92.85           C  
ATOM   2255  CB  SER A 279     -11.078 -12.151  19.860  1.00 92.85           C  
ATOM   2256  O   SER A 279     -11.224 -10.244  22.154  1.00 92.85           O  
ATOM   2257  OG  SER A 279     -11.325 -13.329  20.603  1.00 92.85           O  
ATOM   2258  N   THR A 280     -13.231 -11.229  22.324  1.00 91.66           N  
ATOM   2259  CA  THR A 280     -13.297 -11.190  23.801  1.00 91.66           C  
ATOM   2260  C   THR A 280     -12.296 -12.135  24.482  1.00 91.66           C  
ATOM   2261  CB  THR A 280     -14.703 -11.544  24.307  1.00 91.66           C  
ATOM   2262  O   THR A 280     -12.200 -12.171  25.705  1.00 91.66           O  
ATOM   2263  CG2 THR A 280     -15.746 -10.513  23.904  1.00 91.66           C  
ATOM   2264  OG1 THR A 280     -15.091 -12.811  23.803  1.00 91.66           O  
ATOM   2265  N   GLU A 281     -11.572 -12.957  23.716  1.00 90.75           N  
ATOM   2266  CA  GLU A 281     -10.576 -13.912  24.224  1.00 90.75           C  
ATOM   2267  C   GLU A 281      -9.135 -13.400  24.071  1.00 90.75           C  
ATOM   2268  CB  GLU A 281     -10.737 -15.270  23.517  1.00 90.75           C  
ATOM   2269  O   GLU A 281      -8.202 -14.002  24.611  1.00 90.75           O  
ATOM   2270  CG  GLU A 281     -12.134 -15.897  23.682  1.00 90.75           C  
ATOM   2271  CD  GLU A 281     -12.281 -17.264  22.983  1.00 90.75           C  
ATOM   2272  OE1 GLU A 281     -13.374 -17.864  23.112  1.00 90.75           O  
ATOM   2273  OE2 GLU A 281     -11.326 -17.722  22.312  1.00 90.75           O  
ATOM   2274  N   VAL A 282      -8.933 -12.297  23.341  1.00 90.91           N  
ATOM   2275  CA  VAL A 282      -7.613 -11.703  23.106  1.00 90.91           C  
ATOM   2276  C   VAL A 282      -7.440 -10.467  23.976  1.00 90.91           C  
ATOM   2277  CB  VAL A 282      -7.384 -11.387  21.617  1.00 90.91           C  
ATOM   2278  O   VAL A 282      -8.274  -9.571  23.969  1.00 90.91           O  
ATOM   2279  CG1 VAL A 282      -5.997 -10.757  21.415  1.00 90.91           C  
ATOM   2280  CG2 VAL A 282      -7.437 -12.673  20.778  1.00 90.91           C  
ATOM   2281  N   LEU A 283      -6.331 -10.412  24.717  1.00 90.82           N  
ATOM   2282  CA  LEU A 283      -5.968  -9.267  25.546  1.00 90.82           C  
ATOM   2283  C   LEU A 283      -5.159  -8.253  24.724  1.00 90.82           C  
ATOM   2284  CB  LEU A 283      -5.190  -9.781  26.772  1.00 90.82           C  
ATOM   2285  O   LEU A 283      -4.075  -8.581  24.235  1.00 90.82           O  
ATOM   2286  CG  LEU A 283      -5.068  -8.748  27.906  1.00 90.82           C  
ATOM   2287  CD1 LEU A 283      -6.411  -8.543  28.605  1.00 90.82           C  
ATOM   2288  CD2 LEU A 283      -4.070  -9.247  28.955  1.00 90.82           C  
ATOM   2289  N   PHE A 284      -5.659  -7.026  24.604  1.00 89.38           N  
ATOM   2290  CA  PHE A 284      -4.960  -5.912  23.961  1.00 89.38           C  
ATOM   2291  C   PHE A 284      -3.929  -5.265  24.897  1.00 89.38           C  
ATOM   2292  CB  PHE A 284      -5.986  -4.889  23.454  1.00 89.38           C  
ATOM   2293  O   PHE A 284      -3.924  -5.487  26.109  1.00 89.38           O  
ATOM   2294  CG  PHE A 284      -6.805  -5.385  22.280  1.00 89.38           C  
ATOM   2295  CD1 PHE A 284      -6.282  -5.298  20.974  1.00 89.38           C  
ATOM   2296  CD2 PHE A 284      -8.090  -5.922  22.483  1.00 89.38           C  
ATOM   2297  CE1 PHE A 284      -7.051  -5.718  19.874  1.00 89.38           C  
ATOM   2298  CE2 PHE A 284      -8.854  -6.338  21.380  1.00 89.38           C  
ATOM   2299  CZ  PHE A 284      -8.344  -6.224  20.078  1.00 89.38           C  
ATOM   2300  N   GLU A 285      -3.060  -4.406  24.354  1.00 85.29           N  
ATOM   2301  CA  GLU A 285      -1.984  -3.759  25.125  1.00 85.29           C  
ATOM   2302  C   GLU A 285      -2.473  -2.828  26.245  1.00 85.29           C  
ATOM   2303  CB  GLU A 285      -1.006  -3.050  24.180  1.00 85.29           C  
ATOM   2304  O   GLU A 285      -1.757  -2.606  27.219  1.00 85.29           O  
ATOM   2305  CG  GLU A 285      -1.560  -1.845  23.396  1.00 85.29           C  
ATOM   2306  CD  GLU A 285      -0.488  -1.281  22.440  1.00 85.29           C  
ATOM   2307  OE1 GLU A 285      -0.612  -0.130  21.985  1.00 85.29           O  
ATOM   2308  OE2 GLU A 285       0.491  -1.986  22.122  1.00 85.29           O  
ATOM   2309  N   ALA A 286      -3.718  -2.354  26.157  1.00 82.06           N  
ATOM   2310  CA  ALA A 286      -4.386  -1.612  27.224  1.00 82.06           C  
ATOM   2311  C   ALA A 286      -4.851  -2.498  28.403  1.00 82.06           C  
ATOM   2312  CB  ALA A 286      -5.538  -0.830  26.590  1.00 82.06           C  
ATOM   2313  O   ALA A 286      -5.383  -1.979  29.381  1.00 82.06           O  
ATOM   2314  N   GLY A 287      -4.657  -3.821  28.333  1.00 88.59           N  
ATOM   2315  CA  GLY A 287      -5.049  -4.768  29.381  1.00 88.59           C  
ATOM   2316  C   GLY A 287      -6.538  -5.126  29.390  1.00 88.59           C  
ATOM   2317  O   GLY A 287      -7.026  -5.630  30.398  1.00 88.59           O  
ATOM   2318  N   VAL A 288      -7.242  -4.873  28.285  1.00 90.89           N  
ATOM   2319  CA  VAL A 288      -8.675  -5.147  28.075  1.00 90.89           C  
ATOM   2320  C   VAL A 288      -8.878  -6.102  26.893  1.00 90.89           C  
ATOM   2321  CB  VAL A 288      -9.467  -3.841  27.871  1.00 90.89           C  
ATOM   2322  O   VAL A 288      -7.982  -6.237  26.057  1.00 90.89           O  
ATOM   2323  CG1 VAL A 288      -9.544  -3.043  29.180  1.00 90.89           C  
ATOM   2324  CG2 VAL A 288      -8.864  -2.935  26.798  1.00 90.89           C  
ATOM   2325  N   THR A 289     -10.014  -6.797  26.841  1.00 94.60           N  
ATOM   2326  CA  THR A 289     -10.391  -7.707  25.739  1.00 94.60           C  
ATOM   2327  C   THR A 289     -11.153  -6.968  24.638  1.00 94.60           C  
ATOM   2328  CB  THR A 289     -11.219  -8.884  26.270  1.00 94.60           C  
ATOM   2329  O   THR A 289     -11.476  -5.809  24.840  1.00 94.60           O  
ATOM   2330  CG2 THR A 289     -10.381  -9.772  27.195  1.00 94.60           C  
ATOM   2331  OG1 THR A 289     -12.319  -8.435  27.026  1.00 94.60           O  
ATOM   2332  N   GLY A 290     -11.432  -7.581  23.484  1.00 93.43           N  
ATOM   2333  CA  GLY A 290     -12.321  -6.981  22.471  1.00 93.43           C  
ATOM   2334  C   GLY A 290     -13.803  -7.033  22.858  1.00 93.43           C  
ATOM   2335  O   GLY A 290     -14.146  -7.687  23.844  1.00 93.43           O  
ATOM   2336  N   ASP A 291     -14.653  -6.377  22.068  1.00 92.81           N  
ATOM   2337  CA  ASP A 291     -16.105  -6.213  22.280  1.00 92.81           C  
ATOM   2338  C   ASP A 291     -16.983  -7.249  21.541  1.00 92.81           C  
ATOM   2339  CB  ASP A 291     -16.493  -4.774  21.903  1.00 92.81           C  
ATOM   2340  O   ASP A 291     -18.212  -7.201  21.587  1.00 92.81           O  
ATOM   2341  CG  ASP A 291     -16.392  -4.474  20.401  1.00 92.81           C  
ATOM   2342  OD1 ASP A 291     -15.947  -5.374  19.643  1.00 92.81           O  
ATOM   2343  OD2 ASP A 291     -16.750  -3.338  20.034  1.00 92.81           O  
ATOM   2344  N   ASN A 292     -16.352  -8.240  20.900  1.00 94.27           N  
ATOM   2345  CA  ASN A 292     -16.971  -9.305  20.110  1.00 94.27           C  
ATOM   2346  C   ASN A 292     -17.582  -8.867  18.765  1.00 94.27           C  
ATOM   2347  CB  ASN A 292     -17.970 -10.091  20.983  1.00 94.27           C  
ATOM   2348  O   ASN A 292     -18.218  -9.706  18.124  1.00 94.27           O  
ATOM   2349  CG  ASN A 292     -18.281 -11.491  20.508  1.00 94.27           C  
ATOM   2350  ND2 ASN A 292     -19.483 -11.946  20.774  1.00 94.27           N  
ATOM   2351  OD1 ASN A 292     -17.485 -12.217  19.929  1.00 94.27           O  
ATOM   2352  N   ASP A 293     -17.364  -7.640  18.294  1.00 95.08           N  
ATOM   2353  CA  ASP A 293     -17.910  -7.143  17.027  1.00 95.08           C  
ATOM   2354  C   ASP A 293     -16.820  -6.963  15.944  1.00 95.08           C  
ATOM   2355  CB  ASP A 293     -18.771  -5.889  17.305  1.00 95.08           C  
ATOM   2356  O   ASP A 293     -15.625  -7.172  16.184  1.00 95.08           O  
ATOM   2357  CG  ASP A 293     -20.212  -6.243  17.726  1.00 95.08           C  
ATOM   2358  OD1 ASP A 293     -20.775  -7.221  17.159  1.00 95.08           O  
ATOM   2359  OD2 ASP A 293     -20.810  -5.516  18.550  1.00 95.08           O  
ATOM   2360  N   PRO A 294     -17.183  -6.722  14.670  1.00 97.80           N  
ATOM   2361  CA  PRO A 294     -16.209  -6.331  13.658  1.00 97.80           C  
ATOM   2362  C   PRO A 294     -15.668  -4.922  13.951  1.00 97.80           C  
ATOM   2363  CB  PRO A 294     -16.949  -6.403  12.317  1.00 97.80           C  
ATOM   2364  O   PRO A 294     -16.428  -4.047  14.340  1.00 97.80           O  
ATOM   2365  CG  PRO A 294     -18.259  -7.131  12.624  1.00 97.80           C  
ATOM   2366  CD  PRO A 294     -18.511  -6.811  14.090  1.00 97.80           C  
ATOM   2367  N   VAL A 295     -14.378  -4.681  13.683  1.00 98.31           N  
ATOM   2368  CA  VAL A 295     -13.722  -3.383  13.959  1.00 98.31           C  
ATOM   2369  C   VAL A 295     -14.496  -2.210  13.363  1.00 98.31           C  
ATOM   2370  CB  VAL A 295     -12.275  -3.338  13.432  1.00 98.31           C  
ATOM   2371  O   VAL A 295     -14.735  -2.155  12.145  1.00 98.31           O  
ATOM   2372  CG1 VAL A 295     -11.604  -1.961  13.551  1.00 98.31           C  
ATOM   2373  CG2 VAL A 295     -11.396  -4.318  14.201  1.00 98.31           C  
ATOM   2374  N   ASP A 296     -14.778  -1.238  14.224  1.00 98.57           N  
ATOM   2375  CA  ASP A 296     -15.496  -0.019  13.901  1.00 98.57           C  
ATOM   2376  C   ASP A 296     -14.650   0.991  13.112  1.00 98.57           C  
ATOM   2377  CB  ASP A 296     -16.020   0.616  15.193  1.00 98.57           C  
ATOM   2378  O   ASP A 296     -13.432   1.146  13.264  1.00 98.57           O  
ATOM   2379  CG  ASP A 296     -17.363   0.058  15.644  1.00 98.57           C  
ATOM   2380  OD1 ASP A 296     -18.252  -0.044  14.778  1.00 98.57           O  
ATOM   2381  OD2 ASP A 296     -17.636   0.127  16.854  1.00 98.57           O  
ATOM   2382  N   ALA A 297     -15.328   1.745  12.254  1.00 98.84           N  
ATOM   2383  CA  ALA A 297     -14.721   2.707  11.357  1.00 98.84           C  
ATOM   2384  C   ALA A 297     -15.565   3.978  11.186  1.00 98.84           C  
ATOM   2385  CB  ALA A 297     -14.418   2.010  10.027  1.00 98.84           C  
ATOM   2386  O   ALA A 297     -16.794   3.972  11.100  1.00 98.84           O  
ATOM   2387  N   VAL A 298     -14.855   5.098  11.078  1.00 98.93           N  
ATOM   2388  CA  VAL A 298     -15.377   6.447  10.871  1.00 98.93           C  
ATOM   2389  C   VAL A 298     -14.840   6.958   9.538  1.00 98.93           C  
ATOM   2390  CB  VAL A 298     -14.963   7.378  12.029  1.00 98.93           C  
ATOM   2391  O   VAL A 298     -13.655   7.280   9.411  1.00 98.93           O  
ATOM   2392  CG1 VAL A 298     -15.677   8.729  11.907  1.00 98.93           C  
ATOM   2393  CG2 VAL A 298     -15.299   6.811  13.413  1.00 98.93           C  
ATOM   2394  N   GLU A 299     -15.705   7.032   8.530  1.00 98.93           N  
ATOM   2395  CA  GLU A 299     -15.364   7.543   7.203  1.00 98.93           C  
ATOM   2396  C   GLU A 299     -15.667   9.047   7.123  1.00 98.93           C  
ATOM   2397  CB  GLU A 299     -16.026   6.686   6.117  1.00 98.93           C  
ATOM   2398  O   GLU A 299     -16.813   9.492   7.246  1.00 98.93           O  
ATOM   2399  CG  GLU A 299     -15.531   6.967   4.694  1.00 98.93           C  
ATOM   2400  CD  GLU A 299     -15.985   8.315   4.125  1.00 98.93           C  
ATOM   2401  OE1 GLU A 299     -15.106   9.017   3.573  1.00 98.93           O  
ATOM   2402  OE2 GLU A 299     -17.191   8.632   4.187  1.00 98.93           O  
ATOM   2403  N   ILE A 300     -14.605   9.843   6.961  1.00 98.92           N  
ATOM   2404  CA  ILE A 300     -14.635  11.295   7.197  1.00 98.92           C  
ATOM   2405  C   ILE A 300     -14.907  12.150   5.954  1.00 98.92           C  
ATOM   2406  CB  ILE A 300     -13.377  11.773   7.953  1.00 98.92           C  
ATOM   2407  O   ILE A 300     -14.888  13.380   6.048  1.00 98.92           O  
ATOM   2408  CG1 ILE A 300     -12.118  11.700   7.060  1.00 98.92           C  
ATOM   2409  CG2 ILE A 300     -13.235  11.003   9.277  1.00 98.92           C  
ATOM   2410  CD1 ILE A 300     -10.822  12.105   7.767  1.00 98.92           C  
ATOM   2411  N   GLY A 301     -15.153  11.527   4.804  1.00 98.75           N  
ATOM   2412  CA  GLY A 301     -15.456  12.204   3.556  1.00 98.75           C  
ATOM   2413  C   GLY A 301     -16.707  13.080   3.630  1.00 98.75           C  
ATOM   2414  O   GLY A 301     -17.517  13.049   4.571  1.00 98.75           O  
ATOM   2415  N   MET A 302     -16.871  13.906   2.600  1.00 98.55           N  
ATOM   2416  CA  MET A 302     -17.984  14.854   2.527  1.00 98.55           C  
ATOM   2417  C   MET A 302     -19.319  14.184   2.167  1.00 98.55           C  
ATOM   2418  CB  MET A 302     -17.630  15.991   1.556  1.00 98.55           C  
ATOM   2419  O   MET A 302     -20.382  14.742   2.435  1.00 98.55           O  
ATOM   2420  CG  MET A 302     -17.611  15.558   0.087  1.00 98.55           C  
ATOM   2421  SD  MET A 302     -17.195  16.891  -1.064  1.00 98.55           S  
ATOM   2422  CE  MET A 302     -17.509  16.008  -2.612  1.00 98.55           C  
ATOM   2423  N   THR A 303     -19.273  13.001   1.551  1.00 98.79           N  
ATOM   2424  CA  THR A 303     -20.448  12.328   0.981  1.00 98.79           C  
ATOM   2425  C   THR A 303     -21.135  11.450   2.020  1.00 98.79           C  
ATOM   2426  CB  THR A 303     -20.053  11.487  -0.242  1.00 98.79           C  
ATOM   2427  O   THR A 303     -20.503  10.573   2.590  1.00 98.79           O  
ATOM   2428  CG2 THR A 303     -21.262  10.865  -0.941  1.00 98.79           C  
ATOM   2429  OG1 THR A 303     -19.409  12.303  -1.195  1.00 98.79           O  
ATOM   2430  N   GLN A 304     -22.439  11.628   2.232  1.00 98.83           N  
ATOM   2431  CA  GLN A 304     -23.245  10.695   3.026  1.00 98.83           C  
ATOM   2432  C   GLN A 304     -23.438   9.370   2.268  1.00 98.83           C  
ATOM   2433  CB  GLN A 304     -24.591  11.360   3.360  1.00 98.83           C  
ATOM   2434  O   GLN A 304     -23.836   9.367   1.102  1.00 98.83           O  
ATOM   2435  CG  GLN A 304     -25.516  10.482   4.220  1.00 98.83           C  
ATOM   2436  CD  GLN A 304     -26.910  11.088   4.368  1.00 98.83           C  
ATOM   2437  NE2 GLN A 304     -27.439  11.243   5.555  1.00 98.83           N  
ATOM   2438  OE1 GLN A 304     -27.571  11.435   3.405  1.00 98.83           O  
ATOM   2439  N   PHE A 305     -23.195   8.247   2.937  1.00 98.82           N  
ATOM   2440  CA  PHE A 305     -23.512   6.906   2.448  1.00 98.82           C  
ATOM   2441  C   PHE A 305     -24.893   6.453   2.921  1.00 98.82           C  
ATOM   2442  CB  PHE A 305     -22.423   5.932   2.907  1.00 98.82           C  
ATOM   2443  O   PHE A 305     -25.418   6.952   3.911  1.00 98.82           O  
ATOM   2444  CG  PHE A 305     -21.031   6.144   2.342  1.00 98.82           C  
ATOM   2445  CD1 PHE A 305     -20.786   6.938   1.202  1.00 98.82           C  
ATOM   2446  CD2 PHE A 305     -19.954   5.516   2.985  1.00 98.82           C  
ATOM   2447  CE1 PHE A 305     -19.477   7.094   0.719  1.00 98.82           C  
ATOM   2448  CE2 PHE A 305     -18.643   5.681   2.516  1.00 98.82           C  
ATOM   2449  CZ  PHE A 305     -18.408   6.466   1.378  1.00 98.82           C  
ATOM   2450  N   LYS A 306     -25.501   5.499   2.213  1.00 98.70           N  
ATOM   2451  CA  LYS A 306     -26.751   4.856   2.652  1.00 98.70           C  
ATOM   2452  C   LYS A 306     -26.476   3.750   3.673  1.00 98.70           C  
ATOM   2453  CB  LYS A 306     -27.515   4.302   1.444  1.00 98.70           C  
ATOM   2454  O   LYS A 306     -25.383   3.189   3.685  1.00 98.70           O  
ATOM   2455  CG  LYS A 306     -27.941   5.408   0.471  1.00 98.70           C  
ATOM   2456  CD  LYS A 306     -28.684   4.780  -0.710  1.00 98.70           C  
ATOM   2457  CE  LYS A 306     -29.110   5.866  -1.699  1.00 98.70           C  
ATOM   2458  NZ  LYS A 306     -29.838   5.264  -2.840  1.00 98.70           N  
ATOM   2459  N   VAL A 307     -27.493   3.383   4.460  1.00 98.71           N  
ATOM   2460  CA  VAL A 307     -27.439   2.199   5.337  1.00 98.71           C  
ATOM   2461  C   VAL A 307     -27.090   0.973   4.491  1.00 98.71           C  
ATOM   2462  CB  VAL A 307     -28.766   1.955   6.084  1.00 98.71           C  
ATOM   2463  O   VAL A 307     -27.746   0.682   3.491  1.00 98.71           O  
ATOM   2464  CG1 VAL A 307     -28.669   0.751   7.031  1.00 98.71           C  
ATOM   2465  CG2 VAL A 307     -29.185   3.164   6.929  1.00 98.71           C  
ATOM   2466  N   GLY A 308     -26.025   0.285   4.875  1.00 98.51           N  
ATOM   2467  CA  GLY A 308     -25.481  -0.886   4.207  1.00 98.51           C  
ATOM   2468  C   GLY A 308     -24.698  -0.639   2.925  1.00 98.51           C  
ATOM   2469  O   GLY A 308     -24.259  -1.604   2.294  1.00 98.51           O  
ATOM   2470  N   GLN A 309     -24.483   0.615   2.528  1.00 98.78           N  
ATOM   2471  CA  GLN A 309     -23.625   0.921   1.390  1.00 98.78           C  
ATOM   2472  C   GLN A 309     -22.181   0.500   1.680  1.00 98.78           C  
ATOM   2473  CB  GLN A 309     -23.721   2.409   1.051  1.00 98.78           C  
ATOM   2474  O   GLN A 309     -21.631   0.815   2.734  1.00 98.78           O  
ATOM   2475  CG  GLN A 309     -22.837   2.795  -0.144  1.00 98.78           C  
ATOM   2476  CD  GLN A 309     -22.963   4.265  -0.513  1.00 98.78           C  
ATOM   2477  NE2 GLN A 309     -21.921   4.845  -1.067  1.00 98.78           N  
ATOM   2478  OE1 GLN A 309     -23.986   4.910  -0.324  1.00 98.78           O  
ATOM   2479  N   VAL A 310     -21.561  -0.158   0.699  1.00 98.85           N  
ATOM   2480  CA  VAL A 310     -20.166  -0.596   0.768  1.00 98.85           C  
ATOM   2481  C   VAL A 310     -19.309   0.283  -0.128  1.00 98.85           C  
ATOM   2482  CB  VAL A 310     -20.013  -2.089   0.440  1.00 98.85           C  
ATOM   2483  O   VAL A 310     -19.624   0.467  -1.305  1.00 98.85           O  
ATOM   2484  CG1 VAL A 310     -18.580  -2.584   0.679  1.00 98.85           C  
ATOM   2485  CG2 VAL A 310     -20.976  -2.891   1.322  1.00 98.85           C  
ATOM   2486  N   SER A 311     -18.228   0.824   0.426  1.00 98.81           N  
ATOM   2487  CA  SER A 311     -17.345   1.768  -0.263  1.00 98.81           C  
ATOM   2488  C   SER A 311     -15.881   1.410  -0.033  1.00 98.81           C  
ATOM   2489  CB  SER A 311     -17.609   3.196   0.230  1.00 98.81           C  
ATOM   2490  O   SER A 311     -15.494   1.021   1.065  1.00 98.81           O  
ATOM   2491  OG  SER A 311     -18.901   3.661  -0.133  1.00 98.81           O  
ATOM   2492  N   ALA A 312     -15.039   1.595  -1.051  1.00 98.86           N  
ATOM   2493  CA  ALA A 312     -13.598   1.462  -0.881  1.00 98.86           C  
ATOM   2494  C   ALA A 312     -13.035   2.688  -0.142  1.00 98.86           C  
ATOM   2495  CB  ALA A 312     -12.933   1.249  -2.245  1.00 98.86           C  
ATOM   2496  O   ALA A 312     -13.153   3.815  -0.630  1.00 98.86           O  
ATOM   2497  N   VAL A 313     -12.367   2.471   0.989  1.00 98.94           N  
ATOM   2498  CA  VAL A 313     -11.780   3.510   1.848  1.00 98.94           C  
ATOM   2499  C   VAL A 313     -10.268   3.345   2.003  1.00 98.94           C  
ATOM   2500  CB  VAL A 313     -12.467   3.575   3.227  1.00 98.94           C  
ATOM   2501  O   VAL A 313      -9.691   2.286   1.731  1.00 98.94           O  
ATOM   2502  CG1 VAL A 313     -13.959   3.900   3.100  1.00 98.94           C  
ATOM   2503  CG2 VAL A 313     -12.285   2.283   4.028  1.00 98.94           C  
ATOM   2504  N   LYS A 314      -9.612   4.428   2.404  1.00 98.91           N  
ATOM   2505  CA  LYS A 314      -8.206   4.499   2.785  1.00 98.91           C  
ATOM   2506  C   LYS A 314      -8.120   4.725   4.291  1.00 98.91           C  
ATOM   2507  CB  LYS A 314      -7.553   5.644   2.009  1.00 98.91           C  
ATOM   2508  O   LYS A 314      -8.699   5.687   4.789  1.00 98.91           O  
ATOM   2509  CG  LYS A 314      -6.046   5.673   2.282  1.00 98.91           C  
ATOM   2510  CD  LYS A 314      -5.302   6.661   1.395  1.00 98.91           C  
ATOM   2511  CE  LYS A 314      -5.865   8.066   1.558  1.00 98.91           C  
ATOM   2512  NZ  LYS A 314      -5.060   9.009   0.776  1.00 98.91           N  
ATOM   2513  N   VAL A 315      -7.391   3.864   4.988  1.00 98.93           N  
ATOM   2514  CA  VAL A 315      -7.132   3.971   6.429  1.00 98.93           C  
ATOM   2515  C   VAL A 315      -6.120   5.086   6.678  1.00 98.93           C  
ATOM   2516  CB  VAL A 315      -6.643   2.619   6.982  1.00 98.93           C  
ATOM   2517  O   VAL A 315      -5.115   5.182   5.967  1.00 98.93           O  
ATOM   2518  CG1 VAL A 315      -6.214   2.705   8.449  1.00 98.93           C  
ATOM   2519  CG2 VAL A 315      -7.760   1.576   6.865  1.00 98.93           C  
ATOM   2520  N   LEU A 316      -6.402   5.942   7.658  1.00 98.92           N  
ATOM   2521  CA  LEU A 316      -5.574   7.096   8.012  1.00 98.92           C  
ATOM   2522  C   LEU A 316      -5.007   6.994   9.426  1.00 98.92           C  
ATOM   2523  CB  LEU A 316      -6.404   8.385   7.876  1.00 98.92           C  
ATOM   2524  O   LEU A 316      -3.907   7.477   9.642  1.00 98.92           O  
ATOM   2525  CG  LEU A 316      -6.930   8.673   6.460  1.00 98.92           C  
ATOM   2526  CD1 LEU A 316      -7.823   9.911   6.498  1.00 98.92           C  
ATOM   2527  CD2 LEU A 316      -5.795   8.932   5.465  1.00 98.92           C  
ATOM   2528  N   GLY A 317      -5.740   6.391  10.360  1.00 98.87           N  
ATOM   2529  CA  GLY A 317      -5.343   6.245  11.758  1.00 98.87           C  
ATOM   2530  C   GLY A 317      -6.427   5.553  12.578  1.00 98.87           C  
ATOM   2531  O   GLY A 317      -7.416   5.089  12.013  1.00 98.87           O  
ATOM   2532  N   VAL A 318      -6.268   5.479  13.896  1.00 98.80           N  
ATOM   2533  CA  VAL A 318      -7.239   4.830  14.796  1.00 98.80           C  
ATOM   2534  C   VAL A 318      -7.267   5.505  16.168  1.00 98.80           C  
ATOM   2535  CB  VAL A 318      -6.959   3.312  14.891  1.00 98.80           C  
ATOM   2536  O   VAL A 318      -6.235   5.969  16.654  1.00 98.80           O  
ATOM   2537  CG1 VAL A 318      -5.602   2.980  15.521  1.00 98.80           C  
ATOM   2538  CG2 VAL A 318      -8.049   2.556  15.649  1.00 98.80           C  
ATOM   2539  N   LEU A 319      -8.449   5.574  16.782  1.00 98.61           N  
ATOM   2540  CA  LEU A 319      -8.656   5.992  18.170  1.00 98.61           C  
ATOM   2541  C   LEU A 319      -9.054   4.772  19.008  1.00 98.61           C  
ATOM   2542  CB  LEU A 319      -9.746   7.078  18.184  1.00 98.61           C  
ATOM   2543  O   LEU A 319     -10.015   4.095  18.660  1.00 98.61           O  
ATOM   2544  CG  LEU A 319     -10.123   7.626  19.571  1.00 98.61           C  
ATOM   2545  CD1 LEU A 319      -8.967   8.403  20.206  1.00 98.61           C  
ATOM   2546  CD2 LEU A 319     -11.316   8.575  19.431  1.00 98.61           C  
ATOM   2547  N   GLY A 320      -8.338   4.495  20.099  1.00 97.44           N  
ATOM   2548  CA  GLY A 320      -8.680   3.399  21.013  1.00 97.44           C  
ATOM   2549  C   GLY A 320      -9.593   3.872  22.127  1.00 97.44           C  
ATOM   2550  O   GLY A 320      -9.112   4.531  23.050  1.00 97.44           O  
ATOM   2551  N   MET A 321     -10.886   3.567  22.039  1.00 96.52           N  
ATOM   2552  CA  MET A 321     -11.836   3.786  23.126  1.00 96.52           C  
ATOM   2553  C   MET A 321     -11.875   2.535  24.005  1.00 96.52           C  
ATOM   2554  CB  MET A 321     -13.209   4.152  22.544  1.00 96.52           C  
ATOM   2555  O   MET A 321     -11.800   1.422  23.502  1.00 96.52           O  
ATOM   2556  CG  MET A 321     -14.187   4.648  23.617  1.00 96.52           C  
ATOM   2557  SD  MET A 321     -15.734   5.353  22.971  1.00 96.52           S  
ATOM   2558  CE  MET A 321     -16.486   3.847  22.302  1.00 96.52           C  
ATOM   2559  N   ILE A 322     -11.951   2.720  25.319  1.00 92.63           N  
ATOM   2560  CA  ILE A 322     -12.200   1.627  26.258  1.00 92.63           C  
ATOM   2561  C   ILE A 322     -13.631   1.796  26.745  1.00 92.63           C  
ATOM   2562  CB  ILE A 322     -11.170   1.589  27.404  1.00 92.63           C  
ATOM   2563  O   ILE A 322     -13.935   2.768  27.450  1.00 92.63           O  
ATOM   2564  CG1 ILE A 322      -9.739   1.443  26.838  1.00 92.63           C  
ATOM   2565  CG2 ILE A 322     -11.511   0.424  28.355  1.00 92.63           C  
ATOM   2566  CD1 ILE A 322      -8.635   1.533  27.898  1.00 92.63           C  
ATOM   2567  N   ASP A 323     -14.491   0.866  26.350  1.00 83.94           N  
ATOM   2568  CA  ASP A 323     -15.907   0.871  26.674  1.00 83.94           C  
ATOM   2569  C   ASP A 323     -16.267  -0.325  27.561  1.00 83.94           C  
ATOM   2570  CB  ASP A 323     -16.752   0.917  25.391  1.00 83.94           C  
ATOM   2571  O   ASP A 323     -16.004  -1.460  27.208  1.00 83.94           O  
ATOM   2572  CG  ASP A 323     -18.181   1.320  25.736  1.00 83.94           C  
ATOM   2573  OD1 ASP A 323     -18.439   1.599  26.935  1.00 83.94           O  
ATOM   2574  OD2 ASP A 323     -19.038   1.554  24.848  1.00 83.94           O  
ATOM   2575  N   GLU A 324     -16.806  -0.073  28.757  1.00 82.50           N  
ATOM   2576  CA  GLU A 324     -17.204  -1.116  29.728  1.00 82.50           C  
ATOM   2577  C   GLU A 324     -16.124  -2.185  30.037  1.00 82.50           C  
ATOM   2578  CB  GLU A 324     -18.604  -1.676  29.378  1.00 82.50           C  
ATOM   2579  O   GLU A 324     -16.424  -3.264  30.539  1.00 82.50           O  
ATOM   2580  CG  GLU A 324     -19.680  -0.594  29.604  1.00 82.50           C  
ATOM   2581  CD  GLU A 324     -21.132  -1.001  29.288  1.00 82.50           C  
ATOM   2582  OE1 GLU A 324     -21.969  -0.063  29.179  1.00 82.50           O  
ATOM   2583  OE2 GLU A 324     -21.461  -2.205  29.239  1.00 82.50           O  
ATOM   2584  N   GLY A 325     -14.842  -1.843  29.847  1.00 86.53           N  
ATOM   2585  CA  GLY A 325     -13.708  -2.750  30.064  1.00 86.53           C  
ATOM   2586  C   GLY A 325     -13.279  -3.533  28.821  1.00 86.53           C  
ATOM   2587  O   GLY A 325     -12.435  -4.420  28.939  1.00 86.53           O  
ATOM   2588  N   GLU A 326     -13.817  -3.183  27.658  1.00 93.02           N  
ATOM   2589  CA  GLU A 326     -13.516  -3.758  26.351  1.00 93.02           C  
ATOM   2590  C   GLU A 326     -12.833  -2.702  25.467  1.00 93.02           C  
ATOM   2591  CB  GLU A 326     -14.802  -4.337  25.723  1.00 93.02           C  
ATOM   2592  O   GLU A 326     -13.080  -1.499  25.584  1.00 93.02           O  
ATOM   2593  CG  GLU A 326     -15.384  -5.460  26.609  1.00 93.02           C  
ATOM   2594  CD  GLU A 326     -16.727  -6.045  26.141  1.00 93.02           C  
ATOM   2595  OE1 GLU A 326     -17.002  -7.207  26.534  1.00 93.02           O  
ATOM   2596  OE2 GLU A 326     -17.510  -5.327  25.484  1.00 93.02           O  
ATOM   2597  N   MET A 327     -11.894  -3.139  24.633  1.00 95.45           N  
ATOM   2598  CA  MET A 327     -11.282  -2.323  23.598  1.00 95.45           C  
ATOM   2599  C   MET A 327     -12.263  -2.191  22.447  1.00 95.45           C  
ATOM   2600  CB  MET A 327      -9.983  -2.958  23.094  1.00 95.45           C  
ATOM   2601  O   MET A 327     -12.730  -3.194  21.918  1.00 95.45           O  
ATOM   2602  CG  MET A 327      -9.279  -2.077  22.054  1.00 95.45           C  
ATOM   2603  SD  MET A 327      -8.839  -0.387  22.575  1.00 95.45           S  
ATOM   2604  CE  MET A 327      -7.620  -0.769  23.846  1.00 95.45           C  
ATOM   2605  N   ASP A 328     -12.498  -0.947  22.063  1.00 95.82           N  
ATOM   2606  CA  ASP A 328     -13.418  -0.572  21.011  1.00 95.82           C  
ATOM   2607  C   ASP A 328     -12.695   0.406  20.060  1.00 95.82           C  
ATOM   2608  CB  ASP A 328     -14.675  -0.009  21.695  1.00 95.82           C  
ATOM   2609  O   ASP A 328     -12.624   1.629  20.286  1.00 95.82           O  
ATOM   2610  CG  ASP A 328     -15.716   0.413  20.676  1.00 95.82           C  
ATOM   2611  OD1 ASP A 328     -15.475   0.181  19.475  1.00 95.82           O  
ATOM   2612  OD2 ASP A 328     -16.639   1.198  21.023  1.00 95.82           O  
ATOM   2613  N   TRP A 329     -12.039  -0.143  19.031  1.00 98.05           N  
ATOM   2614  CA  TRP A 329     -11.224   0.653  18.115  1.00 98.05           C  
ATOM   2615  C   TRP A 329     -12.090   1.416  17.117  1.00 98.05           C  
ATOM   2616  CB  TRP A 329     -10.226  -0.214  17.347  1.00 98.05           C  
ATOM   2617  O   TRP A 329     -12.847   0.842  16.346  1.00 98.05           O  
ATOM   2618  CG  TRP A 329      -9.131  -0.831  18.152  1.00 98.05           C  
ATOM   2619  CD1 TRP A 329      -9.004  -2.153  18.351  1.00 98.05           C  
ATOM   2620  CD2 TRP A 329      -8.007  -0.223  18.853  1.00 98.05           C  
ATOM   2621  CE2 TRP A 329      -7.247  -1.264  19.470  1.00 98.05           C  
ATOM   2622  CE3 TRP A 329      -7.545   1.097  19.022  1.00 98.05           C  
ATOM   2623  NE1 TRP A 329      -7.908  -2.424  19.136  1.00 98.05           N  
ATOM   2624  CH2 TRP A 329      -5.663   0.320  20.370  1.00 98.05           C  
ATOM   2625  CZ2 TRP A 329      -6.099  -1.004  20.227  1.00 98.05           C  
ATOM   2626  CZ3 TRP A 329      -6.380   1.371  19.763  1.00 98.05           C  
ATOM   2627  N   LYS A 330     -11.876   2.732  17.015  1.00 98.53           N  
ATOM   2628  CA  LYS A 330     -12.515   3.585  16.002  1.00 98.53           C  
ATOM   2629  C   LYS A 330     -11.513   3.961  14.919  1.00 98.53           C  
ATOM   2630  CB  LYS A 330     -13.173   4.805  16.667  1.00 98.53           C  
ATOM   2631  O   LYS A 330     -10.772   4.944  15.049  1.00 98.53           O  
ATOM   2632  CG  LYS A 330     -14.122   4.473  17.830  1.00 98.53           C  
ATOM   2633  CD  LYS A 330     -15.195   3.438  17.466  1.00 98.53           C  
ATOM   2634  CE  LYS A 330     -16.140   3.250  18.648  1.00 98.53           C  
ATOM   2635  NZ  LYS A 330     -16.941   2.023  18.510  1.00 98.53           N  
ATOM   2636  N   VAL A 331     -11.466   3.190  13.835  1.00 98.88           N  
ATOM   2637  CA  VAL A 331     -10.558   3.469  12.714  1.00 98.88           C  
ATOM   2638  C   VAL A 331     -11.016   4.710  11.954  1.00 98.88           C  
ATOM   2639  CB  VAL A 331     -10.429   2.273  11.764  1.00 98.88           C  
ATOM   2640  O   VAL A 331     -12.133   4.783  11.454  1.00 98.88           O  
ATOM   2641  CG1 VAL A 331      -9.508   2.632  10.582  1.00 98.88           C  
ATOM   2642  CG2 VAL A 331      -9.834   1.053  12.478  1.00 98.88           C  
ATOM   2643  N   VAL A 332     -10.123   5.679  11.780  1.00 98.94           N  
ATOM   2644  CA  VAL A 332     -10.354   6.844  10.925  1.00 98.94           C  
ATOM   2645  C   VAL A 332      -9.956   6.497   9.496  1.00 98.94           C  
ATOM   2646  CB  VAL A 332      -9.601   8.080  11.438  1.00 98.94           C  
ATOM   2647  O   VAL A 332      -8.800   6.169   9.208  1.00 98.94           O  
ATOM   2648  CG1 VAL A 332      -9.896   9.308  10.566  1.00 98.94           C  
ATOM   2649  CG2 VAL A 332     -10.021   8.423  12.872  1.00 98.94           C  
ATOM   2650  N   CYS A 333     -10.907   6.609   8.576  1.00 98.95           N  
ATOM   2651  CA  CYS A 333     -10.691   6.351   7.159  1.00 98.95           C  
ATOM   2652  C   CYS A 333     -11.371   7.410   6.282  1.00 98.95           C  
ATOM   2653  CB  CYS A 333     -11.127   4.910   6.847  1.00 98.95           C  
ATOM   2654  O   CYS A 333     -12.142   8.241   6.757  1.00 98.95           O  
ATOM   2655  SG  CYS A 333     -12.927   4.715   6.967  1.00 98.95           S  
ATOM   2656  N   ILE A 334     -11.061   7.411   4.988  1.00 98.92           N  
ATOM   2657  CA  ILE A 334     -11.725   8.267   4.000  1.00 98.92           C  
ATOM   2658  C   ILE A 334     -12.019   7.482   2.725  1.00 98.92           C  
ATOM   2659  CB  ILE A 334     -10.906   9.551   3.738  1.00 98.92           C  
ATOM   2660  O   ILE A 334     -11.204   6.673   2.281  1.00 98.92           O  
ATOM   2661  CG1 ILE A 334     -11.758  10.550   2.926  1.00 98.92           C  
ATOM   2662  CG2 ILE A 334      -9.554   9.257   3.055  1.00 98.92           C  
ATOM   2663  CD1 ILE A 334     -11.183  11.966   2.862  1.00 98.92           C  
ATOM   2664  N   SER A 335     -13.169   7.726   2.109  1.00 98.90           N  
ATOM   2665  CA  SER A 335     -13.543   7.172   0.811  1.00 98.90           C  
ATOM   2666  C   SER A 335     -12.479   7.460  -0.243  1.00 98.90           C  
ATOM   2667  CB  SER A 335     -14.866   7.794   0.379  1.00 98.90           C  
ATOM   2668  O   SER A 335     -12.059   8.604  -0.421  1.00 98.90           O  
ATOM   2669  OG  SER A 335     -15.294   7.253  -0.862  1.00 98.90           O  
ATOM   2670  N   HIS A 336     -12.093   6.445  -1.026  1.00 98.75           N  
ATOM   2671  CA  HIS A 336     -11.215   6.643  -2.188  1.00 98.75           C  
ATOM   2672  C   HIS A 336     -11.824   7.581  -3.238  1.00 98.75           C  
ATOM   2673  CB  HIS A 336     -10.813   5.304  -2.831  1.00 98.75           C  
ATOM   2674  O   HIS A 336     -11.086   8.106  -4.066  1.00 98.75           O  
ATOM   2675  CG  HIS A 336      -9.595   4.677  -2.201  1.00 98.75           C  
ATOM   2676  CD2 HIS A 336      -9.605   3.823  -1.144  1.00 98.75           C  
ATOM   2677  ND1 HIS A 336      -8.265   4.908  -2.574  1.00 98.75           N  
ATOM   2678  CE1 HIS A 336      -7.513   4.242  -1.682  1.00 98.75           C  
ATOM   2679  NE2 HIS A 336      -8.291   3.564  -0.827  1.00 98.75           N  
ATOM   2680  N   SER A 337     -13.144   7.788  -3.202  1.00 98.71           N  
ATOM   2681  CA  SER A 337     -13.867   8.670  -4.128  1.00 98.71           C  
ATOM   2682  C   SER A 337     -13.985  10.115  -3.633  1.00 98.71           C  
ATOM   2683  CB  SER A 337     -15.267   8.115  -4.411  1.00 98.71           C  
ATOM   2684  O   SER A 337     -14.525  10.953  -4.351  1.00 98.71           O  
ATOM   2685  OG  SER A 337     -15.196   6.768  -4.843  1.00 98.71           O  
ATOM   2686  N   ASP A 338     -13.529  10.419  -2.414  1.00 98.79           N  
ATOM   2687  CA  ASP A 338     -13.599  11.777  -1.880  1.00 98.79           C  
ATOM   2688  C   ASP A 338     -12.556  12.703  -2.550  1.00 98.79           C  
ATOM   2689  CB  ASP A 338     -13.446  11.752  -0.357  1.00 98.79           C  
ATOM   2690  O   ASP A 338     -11.404  12.282  -2.727  1.00 98.79           O  
ATOM   2691  CG  ASP A 338     -13.770  13.129   0.207  1.00 98.79           C  
ATOM   2692  OD1 ASP A 338     -12.856  13.979   0.156  1.00 98.79           O  
ATOM   2693  OD2 ASP A 338     -14.945  13.349   0.582  1.00 98.79           O  
ATOM   2694  N   PRO A 339     -12.903  13.963  -2.902  1.00 98.68           N  
ATOM   2695  CA  PRO A 339     -11.991  14.888  -3.578  1.00 98.68           C  
ATOM   2696  C   PRO A 339     -10.667  15.132  -2.856  1.00 98.68           C  
ATOM   2697  CB  PRO A 339     -12.756  16.208  -3.701  1.00 98.68           C  
ATOM   2698  O   PRO A 339      -9.655  15.372  -3.518  1.00 98.68           O  
ATOM   2699  CG  PRO A 339     -14.212  15.768  -3.737  1.00 98.68           C  
ATOM   2700  CD  PRO A 339     -14.227  14.568  -2.795  1.00 98.68           C  
ATOM   2701  N   ILE A 340     -10.647  15.072  -1.518  1.00 98.56           N  
ATOM   2702  CA  ILE A 340      -9.420  15.318  -0.751  1.00 98.56           C  
ATOM   2703  C   ILE A 340      -8.664  14.041  -0.385  1.00 98.56           C  
ATOM   2704  CB  ILE A 340      -9.645  16.234   0.466  1.00 98.56           C  
ATOM   2705  O   ILE A 340      -7.569  14.127   0.177  1.00 98.56           O  
ATOM   2706  CG1 ILE A 340     -10.572  15.599   1.517  1.00 98.56           C  
ATOM   2707  CG2 ILE A 340     -10.176  17.604   0.008  1.00 98.56           C  
ATOM   2708  CD1 ILE A 340     -10.403  16.209   2.905  1.00 98.56           C  
ATOM   2709  N   CYS A 341      -9.191  12.861  -0.740  1.00 98.70           N  
ATOM   2710  CA  CYS A 341      -8.572  11.581  -0.407  1.00 98.70           C  
ATOM   2711  C   CYS A 341      -7.099  11.562  -0.813  1.00 98.70           C  
ATOM   2712  CB  CYS A 341      -9.342  10.440  -1.079  1.00 98.70           C  
ATOM   2713  O   CYS A 341      -6.255  11.215   0.005  1.00 98.70           O  
ATOM   2714  SG  CYS A 341      -8.461   8.869  -0.813  1.00 98.70           S  
ATOM   2715  N   HIS A 342      -6.753  11.993  -2.029  1.00 98.26           N  
ATOM   2716  CA  HIS A 342      -5.373  11.937  -2.519  1.00 98.26           C  
ATOM   2717  C   HIS A 342      -4.363  12.691  -1.628  1.00 98.26           C  
ATOM   2718  CB  HIS A 342      -5.338  12.450  -3.963  1.00 98.26           C  
ATOM   2719  O   HIS A 342      -3.219  12.255  -1.510  1.00 98.26           O  
ATOM   2720  CG  HIS A 342      -4.024  12.163  -4.640  1.00 98.26           C  
ATOM   2721  CD2 HIS A 342      -3.001  13.048  -4.853  1.00 98.26           C  
ATOM   2722  ND1 HIS A 342      -3.613  10.943  -5.128  1.00 98.26           N  
ATOM   2723  CE1 HIS A 342      -2.374  11.091  -5.626  1.00 98.26           C  
ATOM   2724  NE2 HIS A 342      -1.960  12.356  -5.480  1.00 98.26           N  
ATOM   2725  N   PHE A 343      -4.787  13.762  -0.948  1.00 98.36           N  
ATOM   2726  CA  PHE A 343      -3.910  14.608  -0.129  1.00 98.36           C  
ATOM   2727  C   PHE A 343      -3.723  14.103   1.308  1.00 98.36           C  
ATOM   2728  CB  PHE A 343      -4.445  16.043  -0.136  1.00 98.36           C  
ATOM   2729  O   PHE A 343      -2.723  14.431   1.944  1.00 98.36           O  
ATOM   2730  CG  PHE A 343      -4.701  16.594  -1.525  1.00 98.36           C  
ATOM   2731  CD1 PHE A 343      -3.629  16.933  -2.369  1.00 98.36           C  
ATOM   2732  CD2 PHE A 343      -6.020  16.730  -1.988  1.00 98.36           C  
ATOM   2733  CE1 PHE A 343      -3.879  17.402  -3.672  1.00 98.36           C  
ATOM   2734  CE2 PHE A 343      -6.275  17.181  -3.294  1.00 98.36           C  
ATOM   2735  CZ  PHE A 343      -5.202  17.520  -4.136  1.00 98.36           C  
ATOM   2736  N   LEU A 344      -4.644  13.279   1.818  1.00 98.63           N  
ATOM   2737  CA  LEU A 344      -4.554  12.700   3.161  1.00 98.63           C  
ATOM   2738  C   LEU A 344      -3.662  11.455   3.150  1.00 98.63           C  
ATOM   2739  CB  LEU A 344      -5.968  12.384   3.684  1.00 98.63           C  
ATOM   2740  O   LEU A 344      -4.125  10.358   2.840  1.00 98.63           O  
ATOM   2741  CG  LEU A 344      -6.899  13.600   3.820  1.00 98.63           C  
ATOM   2742  CD1 LEU A 344      -8.212  13.154   4.454  1.00 98.63           C  
ATOM   2743  CD2 LEU A 344      -6.295  14.682   4.705  1.00 98.63           C  
ATOM   2744  N   ARG A 345      -2.365  11.593   3.433  1.00 98.25           N  
ATOM   2745  CA  ARG A 345      -1.423  10.458   3.362  1.00 98.25           C  
ATOM   2746  C   ARG A 345      -1.319   9.690   4.673  1.00 98.25           C  
ATOM   2747  CB  ARG A 345      -0.041  10.949   2.931  1.00 98.25           C  
ATOM   2748  O   ARG A 345      -0.917   8.528   4.635  1.00 98.25           O  
ATOM   2749  CG  ARG A 345      -0.067  11.646   1.559  1.00 98.25           C  
ATOM   2750  CD  ARG A 345       1.262  12.348   1.288  1.00 98.25           C  
ATOM   2751  NE  ARG A 345       1.478  13.423   2.271  1.00 98.25           N  
ATOM   2752  NH1 ARG A 345       3.563  14.082   1.572  1.00 98.25           N  
ATOM   2753  NH2 ARG A 345       2.587  15.057   3.347  1.00 98.25           N  
ATOM   2754  CZ  ARG A 345       2.545  14.181   2.387  1.00 98.25           C  
ATOM   2755  N   ASP A 346      -1.645  10.341   5.783  1.00 98.74           N  
ATOM   2756  CA  ASP A 346      -1.619   9.810   7.147  1.00 98.74           C  
ATOM   2757  C   ASP A 346      -2.563  10.598   8.067  1.00 98.74           C  
ATOM   2758  CB  ASP A 346      -0.185   9.893   7.702  1.00 98.74           C  
ATOM   2759  O   ASP A 346      -3.097  11.637   7.658  1.00 98.74           O  
ATOM   2760  CG  ASP A 346       0.175   8.566   8.349  1.00 98.74           C  
ATOM   2761  OD1 ASP A 346      -0.642   8.094   9.166  1.00 98.74           O  
ATOM   2762  OD2 ASP A 346       1.169   7.984   7.860  1.00 98.74           O  
ATOM   2763  N   ILE A 347      -2.717  10.161   9.320  1.00 98.76           N  
ATOM   2764  CA  ILE A 347      -3.582  10.819  10.311  1.00 98.76           C  
ATOM   2765  C   ILE A 347      -3.226  12.299  10.512  1.00 98.76           C  
ATOM   2766  CB  ILE A 347      -3.548  10.049  11.653  1.00 98.76           C  
ATOM   2767  O   ILE A 347      -4.105  13.150  10.640  1.00 98.76           O  
ATOM   2768  CG1 ILE A 347      -4.697  10.448  12.592  1.00 98.76           C  
ATOM   2769  CG2 ILE A 347      -2.214  10.189  12.409  1.00 98.76           C  
ATOM   2770  CD1 ILE A 347      -6.103  10.224  12.016  1.00 98.76           C  
ATOM   2771  N   HIS A 348      -1.935  12.634  10.448  1.00 98.58           N  
ATOM   2772  CA  HIS A 348      -1.423  13.992  10.650  1.00 98.58           C  
ATOM   2773  C   HIS A 348      -1.798  14.972   9.529  1.00 98.58           C  
ATOM   2774  CB  HIS A 348       0.102  13.939  10.780  1.00 98.58           C  
ATOM   2775  O   HIS A 348      -1.656  16.185   9.702  1.00 98.58           O  
ATOM   2776  CG  HIS A 348       0.598  12.937  11.786  1.00 98.58           C  
ATOM   2777  CD2 HIS A 348       1.406  11.865  11.522  1.00 98.58           C  
ATOM   2778  ND1 HIS A 348       0.309  12.906  13.135  1.00 98.58           N  
ATOM   2779  CE1 HIS A 348       0.929  11.839  13.667  1.00 98.58           C  
ATOM   2780  NE2 HIS A 348       1.618  11.191  12.719  1.00 98.58           N  
ATOM   2781  N   ASP A 349      -2.248  14.481   8.371  1.00 98.71           N  
ATOM   2782  CA  ASP A 349      -2.756  15.340   7.302  1.00 98.71           C  
ATOM   2783  C   ASP A 349      -4.225  15.737   7.549  1.00 98.71           C  
ATOM   2784  CB  ASP A 349      -2.520  14.691   5.923  1.00 98.71           C  
ATOM   2785  O   ASP A 349      -4.649  16.787   7.067  1.00 98.71           O  
ATOM   2786  CG  ASP A 349      -1.041  14.646   5.480  1.00 98.71           C  
ATOM   2787  OD1 ASP A 349      -0.254  15.565   5.835  1.00 98.71           O  
ATOM   2788  OD2 ASP A 349      -0.677  13.719   4.716  1.00 98.71           O  
ATOM   2789  N   VAL A 350      -4.989  14.986   8.359  1.00 98.78           N  
ATOM   2790  CA  VAL A 350      -6.409  15.289   8.628  1.00 98.78           C  
ATOM   2791  C   VAL A 350      -6.595  16.690   9.223  1.00 98.78           C  
ATOM   2792  CB  VAL A 350      -7.119  14.206   9.471  1.00 98.78           C  
ATOM   2793  O   VAL A 350      -7.362  17.451   8.637  1.00 98.78           O  
ATOM   2794  CG1 VAL A 350      -8.593  14.562   9.704  1.00 98.78           C  
ATOM   2795  CG2 VAL A 350      -7.068  12.847   8.770  1.00 98.78           C  
ATOM   2796  N   PRO A 351      -5.872  17.125  10.277  1.00 98.61           N  
ATOM   2797  CA  PRO A 351      -6.032  18.482  10.810  1.00 98.61           C  
ATOM   2798  C   PRO A 351      -5.695  19.606   9.817  1.00 98.61           C  
ATOM   2799  CB  PRO A 351      -5.113  18.553  12.036  1.00 98.61           C  
ATOM   2800  O   PRO A 351      -6.132  20.737  10.016  1.00 98.61           O  
ATOM   2801  CG  PRO A 351      -4.987  17.098  12.475  1.00 98.61           C  
ATOM   2802  CD  PRO A 351      -4.978  16.362  11.141  1.00 98.61           C  
ATOM   2803  N   LYS A 352      -4.925  19.320   8.756  1.00 98.52           N  
ATOM   2804  CA  LYS A 352      -4.510  20.316   7.752  1.00 98.52           C  
ATOM   2805  C   LYS A 352      -5.614  20.607   6.737  1.00 98.52           C  
ATOM   2806  CB  LYS A 352      -3.245  19.851   7.011  1.00 98.52           C  
ATOM   2807  O   LYS A 352      -5.770  21.752   6.327  1.00 98.52           O  
ATOM   2808  CG  LYS A 352      -2.072  19.509   7.940  1.00 98.52           C  
ATOM   2809  CD  LYS A 352      -0.897  18.970   7.118  1.00 98.52           C  
ATOM   2810  CE  LYS A 352       0.167  18.395   8.056  1.00 98.52           C  
ATOM   2811  NZ  LYS A 352       1.072  17.482   7.321  1.00 98.52           N  
ATOM   2812  N   PHE A 353      -6.358  19.578   6.329  1.00 98.48           N  
ATOM   2813  CA  PHE A 353      -7.411  19.687   5.308  1.00 98.48           C  
ATOM   2814  C   PHE A 353      -8.830  19.658   5.898  1.00 98.48           C  
ATOM   2815  CB  PHE A 353      -7.219  18.577   4.267  1.00 98.48           C  
ATOM   2816  O   PHE A 353      -9.753  20.191   5.290  1.00 98.48           O  
ATOM   2817  CG  PHE A 353      -5.914  18.655   3.493  1.00 98.48           C  
ATOM   2818  CD1 PHE A 353      -5.812  19.484   2.361  1.00 98.48           C  
ATOM   2819  CD2 PHE A 353      -4.799  17.896   3.893  1.00 98.48           C  
ATOM   2820  CE1 PHE A 353      -4.605  19.557   1.643  1.00 98.48           C  
ATOM   2821  CE2 PHE A 353      -3.591  17.963   3.178  1.00 98.48           C  
ATOM   2822  CZ  PHE A 353      -3.492  18.802   2.055  1.00 98.48           C  
ATOM   2823  N   LEU A 354      -9.000  19.069   7.084  1.00 98.52           N  
ATOM   2824  CA  LEU A 354     -10.250  18.966   7.841  1.00 98.52           C  
ATOM   2825  C   LEU A 354     -10.025  19.453   9.291  1.00 98.52           C  
ATOM   2826  CB  LEU A 354     -10.761  17.514   7.787  1.00 98.52           C  
ATOM   2827  O   LEU A 354     -10.044  18.652  10.234  1.00 98.52           O  
ATOM   2828  CG  LEU A 354     -11.135  16.973   6.398  1.00 98.52           C  
ATOM   2829  CD1 LEU A 354     -11.506  15.496   6.540  1.00 98.52           C  
ATOM   2830  CD2 LEU A 354     -12.325  17.720   5.794  1.00 98.52           C  
ATOM   2831  N   PRO A 355      -9.768  20.759   9.497  1.00 98.62           N  
ATOM   2832  CA  PRO A 355      -9.462  21.304  10.817  1.00 98.62           C  
ATOM   2833  C   PRO A 355     -10.609  21.060  11.808  1.00 98.62           C  
ATOM   2834  CB  PRO A 355      -9.187  22.794  10.593  1.00 98.62           C  
ATOM   2835  O   PRO A 355     -11.777  21.275  11.492  1.00 98.62           O  
ATOM   2836  CG  PRO A 355      -9.973  23.116   9.322  1.00 98.62           C  
ATOM   2837  CD  PRO A 355      -9.839  21.830   8.511  1.00 98.62           C  
ATOM   2838  N   GLY A 356     -10.269  20.589  13.011  1.00 98.62           N  
ATOM   2839  CA  GLY A 356     -11.228  20.246  14.068  1.00 98.62           C  
ATOM   2840  C   GLY A 356     -11.936  18.894  13.902  1.00 98.62           C  
ATOM   2841  O   GLY A 356     -12.643  18.477  14.815  1.00 98.62           O  
ATOM   2842  N   CYS A 357     -11.736  18.172  12.790  1.00 98.78           N  
ATOM   2843  CA  CYS A 357     -12.399  16.884  12.553  1.00 98.78           C  
ATOM   2844  C   CYS A 357     -12.028  15.834  13.609  1.00 98.78           C  
ATOM   2845  CB  CYS A 357     -12.058  16.405  11.136  1.00 98.78           C  
ATOM   2846  O   CYS A 357     -12.916  15.229  14.200  1.00 98.78           O  
ATOM   2847  SG  CYS A 357     -12.935  14.865  10.734  1.00 98.78           S  
ATOM   2848  N   LEU A 358     -10.732  15.636  13.874  1.00 98.80           N  
ATOM   2849  CA  LEU A 358     -10.269  14.650  14.860  1.00 98.80           C  
ATOM   2850  C   LEU A 358     -10.712  15.007  16.286  1.00 98.80           C  
ATOM   2851  CB  LEU A 358      -8.738  14.506  14.786  1.00 98.80           C  
ATOM   2852  O   LEU A 358     -11.134  14.130  17.036  1.00 98.80           O  
ATOM   2853  CG  LEU A 358      -8.175  13.997  13.447  1.00 98.80           C  
ATOM   2854  CD1 LEU A 358      -6.677  13.731  13.601  1.00 98.80           C  
ATOM   2855  CD2 LEU A 358      -8.844  12.709  12.967  1.00 98.80           C  
ATOM   2856  N   ASP A 359     -10.678  16.294  16.639  1.00 98.68           N  
ATOM   2857  CA  ASP A 359     -11.150  16.770  17.942  1.00 98.68           C  
ATOM   2858  C   ASP A 359     -12.639  16.497  18.131  1.00 98.68           C  
ATOM   2859  CB  ASP A 359     -10.874  18.272  18.098  1.00 98.68           C  
ATOM   2860  O   ASP A 359     -13.038  15.969  19.166  1.00 98.68           O  
ATOM   2861  CG  ASP A 359      -9.382  18.572  18.192  1.00 98.68           C  
ATOM   2862  OD1 ASP A 359      -8.688  17.798  18.890  1.00 98.68           O  
ATOM   2863  OD2 ASP A 359      -8.948  19.549  17.546  1.00 98.68           O  
ATOM   2864  N   ALA A 360     -13.451  16.791  17.113  1.00 98.77           N  
ATOM   2865  CA  ALA A 360     -14.878  16.519  17.146  1.00 98.77           C  
ATOM   2866  C   ALA A 360     -15.176  15.013  17.244  1.00 98.77           C  
ATOM   2867  CB  ALA A 360     -15.524  17.162  15.914  1.00 98.77           C  
ATOM   2868  O   ALA A 360     -16.078  14.643  17.990  1.00 98.77           O  
ATOM   2869  N   ILE A 361     -14.438  14.149  16.528  1.00 98.71           N  
ATOM   2870  CA  ILE A 361     -14.603  12.681  16.602  1.00 98.71           C  
ATOM   2871  C   ILE A 361     -14.344  12.205  18.029  1.00 98.71           C  
ATOM   2872  CB  ILE A 361     -13.678  11.949  15.591  1.00 98.71           C  
ATOM   2873  O   ILE A 361     -15.202  11.566  18.640  1.00 98.71           O  
ATOM   2874  CG1 ILE A 361     -14.179  12.156  14.149  1.00 98.71           C  
ATOM   2875  CG2 ILE A 361     -13.605  10.437  15.873  1.00 98.71           C  
ATOM   2876  CD1 ILE A 361     -13.229  11.697  13.040  1.00 98.71           C  
ATOM   2877  N   ARG A 362     -13.173  12.553  18.571  1.00 98.54           N  
ATOM   2878  CA  ARG A 362     -12.769  12.165  19.922  1.00 98.54           C  
ATOM   2879  C   ARG A 362     -13.754  12.671  20.965  1.00 98.54           C  
ATOM   2880  CB  ARG A 362     -11.354  12.689  20.165  1.00 98.54           C  
ATOM   2881  O   ARG A 362     -14.155  11.908  21.835  1.00 98.54           O  
ATOM   2882  CG  ARG A 362     -10.872  12.481  21.608  1.00 98.54           C  
ATOM   2883  CD  ARG A 362      -9.393  12.849  21.727  1.00 98.54           C  
ATOM   2884  NE  ARG A 362      -9.108  14.230  21.272  1.00 98.54           N  
ATOM   2885  NH1 ARG A 362      -6.859  13.911  20.969  1.00 98.54           N  
ATOM   2886  NH2 ARG A 362      -7.726  15.894  20.508  1.00 98.54           N  
ATOM   2887  CZ  ARG A 362      -7.915  14.675  20.923  1.00 98.54           C  
ATOM   2888  N   GLU A 363     -14.164  13.933  20.870  1.00 98.40           N  
ATOM   2889  CA  GLU A 363     -15.112  14.523  21.810  1.00 98.40           C  
ATOM   2890  C   GLU A 363     -16.472  13.826  21.750  1.00 98.40           C  
ATOM   2891  CB  GLU A 363     -15.230  16.030  21.534  1.00 98.40           C  
ATOM   2892  O   GLU A 363     -17.010  13.469  22.795  1.00 98.40           O  
ATOM   2893  CG  GLU A 363     -16.175  16.777  22.485  1.00 98.40           C  
ATOM   2894  CD  GLU A 363     -15.729  16.770  23.952  1.00 98.40           C  
ATOM   2895  OE1 GLU A 363     -16.460  17.333  24.794  1.00 98.40           O  
ATOM   2896  OE2 GLU A 363     -14.666  16.210  24.308  1.00 98.40           O  
ATOM   2897  N   TRP A 364     -16.993  13.560  20.549  1.00 98.55           N  
ATOM   2898  CA  TRP A 364     -18.265  12.859  20.373  1.00 98.55           C  
ATOM   2899  C   TRP A 364     -18.230  11.483  21.056  1.00 98.55           C  
ATOM   2900  CB  TRP A 364     -18.589  12.777  18.874  1.00 98.55           C  
ATOM   2901  O   TRP A 364     -19.089  11.195  21.890  1.00 98.55           O  
ATOM   2902  CG  TRP A 364     -20.002  12.428  18.527  1.00 98.55           C  
ATOM   2903  CD1 TRP A 364     -20.936  13.300  18.081  1.00 98.55           C  
ATOM   2904  CD2 TRP A 364     -20.662  11.127  18.569  1.00 98.55           C  
ATOM   2905  CE2 TRP A 364     -22.013  11.297  18.137  1.00 98.55           C  
ATOM   2906  CE3 TRP A 364     -20.257   9.820  18.916  1.00 98.55           C  
ATOM   2907  NE1 TRP A 364     -22.110  12.629  17.799  1.00 98.55           N  
ATOM   2908  CH2 TRP A 364     -22.489   8.955  18.455  1.00 98.55           C  
ATOM   2909  CZ2 TRP A 364     -22.925  10.236  18.078  1.00 98.55           C  
ATOM   2910  CZ3 TRP A 364     -21.164   8.748  18.870  1.00 98.55           C  
ATOM   2911  N   PHE A 365     -17.196  10.671  20.801  1.00 97.69           N  
ATOM   2912  CA  PHE A 365     -17.035   9.358  21.446  1.00 97.69           C  
ATOM   2913  C   PHE A 365     -16.760   9.438  22.949  1.00 97.69           C  
ATOM   2914  CB  PHE A 365     -15.932   8.558  20.747  1.00 97.69           C  
ATOM   2915  O   PHE A 365     -17.153   8.543  23.695  1.00 97.69           O  
ATOM   2916  CG  PHE A 365     -16.384   7.970  19.429  1.00 97.69           C  
ATOM   2917  CD1 PHE A 365     -17.425   7.020  19.401  1.00 97.69           C  
ATOM   2918  CD2 PHE A 365     -15.774   8.373  18.230  1.00 97.69           C  
ATOM   2919  CE1 PHE A 365     -17.876   6.505  18.174  1.00 97.69           C  
ATOM   2920  CE2 PHE A 365     -16.226   7.856  17.006  1.00 97.69           C  
ATOM   2921  CZ  PHE A 365     -17.282   6.932  16.976  1.00 97.69           C  
ATOM   2922  N   ARG A 366     -16.155  10.529  23.423  1.00 96.55           N  
ATOM   2923  CA  ARG A 366     -15.925  10.750  24.851  1.00 96.55           C  
ATOM   2924  C   ARG A 366     -17.224  10.989  25.613  1.00 96.55           C  
ATOM   2925  CB  ARG A 366     -14.964  11.930  25.019  1.00 96.55           C  
ATOM   2926  O   ARG A 366     -17.348  10.521  26.739  1.00 96.55           O  
ATOM   2927  CG  ARG A 366     -14.445  12.042  26.456  1.00 96.55           C  
ATOM   2928  CD  ARG A 366     -13.484  13.231  26.579  1.00 96.55           C  
ATOM   2929  NE  ARG A 366     -14.177  14.524  26.418  1.00 96.55           N  
ATOM   2930  NH1 ARG A 366     -15.224  14.605  28.456  1.00 96.55           N  
ATOM   2931  NH2 ARG A 366     -15.466  16.284  27.036  1.00 96.55           N  
ATOM   2932  CZ  ARG A 366     -14.947  15.130  27.296  1.00 96.55           C  
ATOM   2933  N   VAL A 367     -18.174  11.745  25.052  1.00 96.84           N  
ATOM   2934  CA  VAL A 367     -19.333  12.249  25.821  1.00 96.84           C  
ATOM   2935  C   VAL A 367     -20.686  11.665  25.422  1.00 96.84           C  
ATOM   2936  CB  VAL A 367     -19.389  13.788  25.857  1.00 96.84           C  
ATOM   2937  O   VAL A 367     -21.675  11.946  26.105  1.00 96.84           O  
ATOM   2938  CG1 VAL A 367     -18.081  14.393  26.368  1.00 96.84           C  
ATOM   2939  CG2 VAL A 367     -19.764  14.426  24.520  1.00 96.84           C  
ATOM   2940  N   TYR A 368     -20.782  10.860  24.358  1.00 96.28           N  
ATOM   2941  CA  TYR A 368     -22.089  10.446  23.830  1.00 96.28           C  
ATOM   2942  C   TYR A 368     -22.969   9.693  24.845  1.00 96.28           C  
ATOM   2943  CB  TYR A 368     -21.949   9.631  22.537  1.00 96.28           C  
ATOM   2944  O   TYR A 368     -24.197   9.815  24.796  1.00 96.28           O  
ATOM   2945  CG  TYR A 368     -21.586   8.172  22.736  1.00 96.28           C  
ATOM   2946  CD1 TYR A 368     -20.254   7.786  22.975  1.00 96.28           C  
ATOM   2947  CD2 TYR A 368     -22.600   7.199  22.702  1.00 96.28           C  
ATOM   2948  CE1 TYR A 368     -19.919   6.424  23.128  1.00 96.28           C  
ATOM   2949  CE2 TYR A 368     -22.274   5.842  22.864  1.00 96.28           C  
ATOM   2950  OH  TYR A 368     -20.685   4.116  23.149  1.00 96.28           O  
ATOM   2951  CZ  TYR A 368     -20.934   5.446  23.049  1.00 96.28           C  
ATOM   2952  N   LYS A 369     -22.369   8.968  25.800  1.00 93.54           N  
ATOM   2953  CA  LYS A 369     -23.091   8.244  26.862  1.00 93.54           C  
ATOM   2954  C   LYS A 369     -23.605   9.142  27.993  1.00 93.54           C  
ATOM   2955  CB  LYS A 369     -22.204   7.125  27.432  1.00 93.54           C  
ATOM   2956  O   LYS A 369     -24.607   8.801  28.625  1.00 93.54           O  
ATOM   2957  CG  LYS A 369     -21.854   6.054  26.390  1.00 93.54           C  
ATOM   2958  CD  LYS A 369     -21.272   4.805  27.068  1.00 93.54           C  
ATOM   2959  CE  LYS A 369     -21.004   3.722  26.027  1.00 93.54           C  
ATOM   2960  NZ  LYS A 369     -20.826   2.384  26.622  1.00 93.54           N  
ATOM   2961  N   ILE A 370     -23.000  10.317  28.206  1.00 95.69           N  
ATOM   2962  CA  ILE A 370     -23.324  11.227  29.324  1.00 95.69           C  
ATOM   2963  C   ILE A 370     -24.794  11.655  29.290  1.00 95.69           C  
ATOM   2964  CB  ILE A 370     -22.383  12.459  29.328  1.00 95.69           C  
ATOM   2965  O   ILE A 370     -25.473  11.688  30.314  1.00 95.69           O  
ATOM   2966  CG1 ILE A 370     -20.917  12.007  29.528  1.00 95.69           C  
ATOM   2967  CG2 ILE A 370     -22.797  13.475  30.413  1.00 95.69           C  
ATOM   2968  CD1 ILE A 370     -19.898  13.153  29.572  1.00 95.69           C  
ATOM   2969  N   CYS A 371     -25.332  11.923  28.098  1.00 94.08           N  
ATOM   2970  CA  CYS A 371     -26.726  12.346  27.942  1.00 94.08           C  
ATOM   2971  C   CYS A 371     -27.760  11.285  28.372  1.00 94.08           C  
ATOM   2972  CB  CYS A 371     -26.946  12.797  26.494  1.00 94.08           C  
ATOM   2973  O   CYS A 371     -28.935  11.611  28.541  1.00 94.08           O  
ATOM   2974  SG  CYS A 371     -26.908  11.383  25.355  1.00 94.08           S  
ATOM   2975  N   GLN A 372     -27.339  10.029  28.546  1.00 91.68           N  
ATOM   2976  CA  GLN A 372     -28.175   8.914  28.993  1.00 91.68           C  
ATOM   2977  C   GLN A 372     -27.798   8.436  30.405  1.00 91.68           C  
ATOM   2978  CB  GLN A 372     -28.152   7.784  27.947  1.00 91.68           C  
ATOM   2979  O   GLN A 372     -28.218   7.355  30.808  1.00 91.68           O  
ATOM   2980  CG  GLN A 372     -28.649   8.279  26.582  1.00 91.68           C  
ATOM   2981  CD  GLN A 372     -28.753   7.172  25.547  1.00 91.68           C  
ATOM   2982  NE2 GLN A 372     -29.855   6.458  25.491  1.00 91.68           N  
ATOM   2983  OE1 GLN A 372     -27.881   6.940  24.733  1.00 91.68           O  
ATOM   2984  N   GLY A 373     -27.040   9.244  31.154  1.00 92.97           N  
ATOM   2985  CA  GLY A 373     -26.611   8.940  32.520  1.00 92.97           C  
ATOM   2986  C   GLY A 373     -25.366   8.056  32.616  1.00 92.97           C  
ATOM   2987  O   GLY A 373     -25.049   7.611  33.713  1.00 92.97           O  
ATOM   2988  N   GLY A 374     -24.682   7.794  31.498  1.00 91.12           N  
ATOM   2989  CA  GLY A 374     -23.367   7.156  31.507  1.00 91.12           C  
ATOM   2990  C   GLY A 374     -22.247   8.127  31.887  1.00 91.12           C  
ATOM   2991  O   GLY A 374     -22.470   9.325  32.079  1.00 91.12           O  
ATOM   2992  N   GLU A 375     -21.029   7.607  31.962  1.00 91.91           N  
ATOM   2993  CA  GLU A 375     -19.821   8.391  32.221  1.00 91.91           C  
ATOM   2994  C   GLU A 375     -19.126   8.789  30.910  1.00 91.91           C  
ATOM   2995  CB  GLU A 375     -18.906   7.625  33.192  1.00 91.91           C  
ATOM   2996  O   GLU A 375     -19.569   8.434  29.814  1.00 91.91           O  
ATOM   2997  CG  GLU A 375     -19.607   7.436  34.551  1.00 91.91           C  
ATOM   2998  CD  GLU A 375     -18.730   6.779  35.626  1.00 91.91           C  
ATOM   2999  OE1 GLU A 375     -19.171   6.801  36.799  1.00 91.91           O  
ATOM   3000  OE2 GLU A 375     -17.632   6.292  35.289  1.00 91.91           O  
ATOM   3001  N   ALA A 376     -18.063   9.588  31.018  1.00 93.77           N  
ATOM   3002  CA  ALA A 376     -17.211   9.868  29.872  1.00 93.77           C  
ATOM   3003  C   ALA A 376     -16.393   8.617  29.523  1.00 93.77           C  
ATOM   3004  CB  ALA A 376     -16.310  11.068  30.185  1.00 93.77           C  
ATOM   3005  O   ALA A 376     -15.791   8.024  30.416  1.00 93.77           O  
ATOM   3006  N   SER A 377     -16.336   8.250  28.243  1.00 93.71           N  
ATOM   3007  CA  SER A 377     -15.533   7.113  27.783  1.00 93.71           C  
ATOM   3008  C   SER A 377     -14.046   7.352  28.056  1.00 93.71           C  
ATOM   3009  CB  SER A 377     -15.737   6.845  26.289  1.00 93.71           C  
ATOM   3010  O   SER A 377     -13.552   8.482  27.938  1.00 93.71           O  
ATOM   3011  OG  SER A 377     -17.111   6.871  25.946  1.00 93.71           O  
ATOM   3012  N   HIS A 378     -13.326   6.285  28.391  1.00 94.47           N  
ATOM   3013  CA  HIS A 378     -11.873   6.310  28.526  1.00 94.47           C  
ATOM   3014  C   HIS A 378     -11.209   5.986  27.187  1.00 94.47           C  
ATOM   3015  CB  HIS A 378     -11.445   5.365  29.654  1.00 94.47           C  
ATOM   3016  O   HIS A 378     -11.813   5.363  26.318  1.00 94.47           O  
ATOM   3017  CG  HIS A 378     -11.933   5.827  31.004  1.00 94.47           C  
ATOM   3018  CD2 HIS A 378     -12.839   5.193  31.812  1.00 94.47           C  
ATOM   3019  ND1 HIS A 378     -11.578   6.999  31.634  1.00 94.47           N  
ATOM   3020  CE1 HIS A 378     -12.252   7.066  32.793  1.00 94.47           C  
ATOM   3021  NE2 HIS A 378     -13.015   5.981  32.955  1.00 94.47           N  
ATOM   3022  N   PHE A 379      -9.958   6.410  27.016  1.00 96.45           N  
ATOM   3023  CA  PHE A 379      -9.186   6.124  25.812  1.00 96.45           C  
ATOM   3024  C   PHE A 379      -7.832   5.524  26.167  1.00 96.45           C  
ATOM   3025  CB  PHE A 379      -9.002   7.388  24.962  1.00 96.45           C  
ATOM   3026  O   PHE A 379      -7.213   5.910  27.162  1.00 96.45           O  
ATOM   3027  CG  PHE A 379     -10.286   8.012  24.454  1.00 96.45           C  
ATOM   3028  CD1 PHE A 379     -10.979   7.431  23.376  1.00 96.45           C  
ATOM   3029  CD2 PHE A 379     -10.791   9.175  25.060  1.00 96.45           C  
ATOM   3030  CE1 PHE A 379     -12.183   7.993  22.920  1.00 96.45           C  
ATOM   3031  CE2 PHE A 379     -11.981   9.752  24.587  1.00 96.45           C  
ATOM   3032  CZ  PHE A 379     -12.681   9.161  23.521  1.00 96.45           C  
ATOM   3033  N   ALA A 380      -7.348   4.632  25.310  1.00 94.99           N  
ATOM   3034  CA  ALA A 380      -5.941   4.266  25.274  1.00 94.99           C  
ATOM   3035  C   ALA A 380      -5.089   5.451  24.771  1.00 94.99           C  
ATOM   3036  CB  ALA A 380      -5.791   3.008  24.412  1.00 94.99           C  
ATOM   3037  O   ALA A 380      -5.591   6.358  24.101  1.00 94.99           O  
ATOM   3038  N   PHE A 381      -3.793   5.447  25.106  1.00 95.77           N  
ATOM   3039  CA  PHE A 381      -2.806   6.463  24.686  1.00 95.77           C  
ATOM   3040  C   PHE A 381      -3.251   7.914  24.921  1.00 95.77           C  
ATOM   3041  CB  PHE A 381      -2.366   6.250  23.226  1.00 95.77           C  
ATOM   3042  O   PHE A 381      -3.039   8.775  24.072  1.00 95.77           O  
ATOM   3043  CG  PHE A 381      -2.290   4.807  22.817  1.00 95.77           C  
ATOM   3044  CD1 PHE A 381      -1.259   3.980  23.295  1.00 95.77           C  
ATOM   3045  CD2 PHE A 381      -3.334   4.284  22.038  1.00 95.77           C  
ATOM   3046  CE1 PHE A 381      -1.318   2.602  23.039  1.00 95.77           C  
ATOM   3047  CE2 PHE A 381      -3.378   2.919  21.772  1.00 95.77           C  
ATOM   3048  CZ  PHE A 381      -2.404   2.078  22.312  1.00 95.77           C  
ATOM   3049  N   ASP A 382      -3.933   8.185  26.035  1.00 95.61           N  
ATOM   3050  CA  ASP A 382      -4.446   9.520  26.375  1.00 95.61           C  
ATOM   3051  C   ASP A 382      -5.362  10.138  25.289  1.00 95.61           C  
ATOM   3052  CB  ASP A 382      -3.284  10.437  26.806  1.00 95.61           C  
ATOM   3053  O   ASP A 382      -5.483  11.360  25.166  1.00 95.61           O  
ATOM   3054  CG  ASP A 382      -2.461   9.852  27.959  1.00 95.61           C  
ATOM   3055  OD1 ASP A 382      -3.088   9.336  28.913  1.00 95.61           O  
ATOM   3056  OD2 ASP A 382      -1.214   9.947  27.899  1.00 95.61           O  
ATOM   3057  N   GLY A 383      -6.022   9.300  24.479  1.00 96.81           N  
ATOM   3058  CA  GLY A 383      -6.871   9.747  23.372  1.00 96.81           C  
ATOM   3059  C   GLY A 383      -6.090  10.261  22.159  1.00 96.81           C  
ATOM   3060  O   GLY A 383      -6.621  11.064  21.380  1.00 96.81           O  
ATOM   3061  N   GLU A 384      -4.830   9.849  22.002  1.00 98.10           N  
ATOM   3062  CA  GLU A 384      -4.055  10.046  20.780  1.00 98.10           C  
ATOM   3063  C   GLU A 384      -4.649   9.214  19.632  1.00 98.10           C  
ATOM   3064  CB  GLU A 384      -2.574   9.685  21.016  1.00 98.10           C  
ATOM   3065  O   GLU A 384      -4.887   8.014  19.767  1.00 98.10           O  
ATOM   3066  CG  GLU A 384      -1.690  10.064  19.814  1.00 98.10           C  
ATOM   3067  CD  GLU A 384      -0.241   9.552  19.897  1.00 98.10           C  
ATOM   3068  OE1 GLU A 384       0.605  10.104  19.163  1.00 98.10           O  
ATOM   3069  OE2 GLU A 384       0.031   8.532  20.576  1.00 98.10           O  
ATOM   3070  N   PHE A 385      -4.843   9.842  18.470  1.00 98.76           N  
ATOM   3071  CA  PHE A 385      -5.083   9.093  17.241  1.00 98.76           C  
ATOM   3072  C   PHE A 385      -3.758   8.509  16.750  1.00 98.76           C  
ATOM   3073  CB  PHE A 385      -5.705   9.976  16.157  1.00 98.76           C  
ATOM   3074  O   PHE A 385      -2.871   9.260  16.333  1.00 98.76           O  
ATOM   3075  CG  PHE A 385      -7.142  10.372  16.391  1.00 98.76           C  
ATOM   3076  CD1 PHE A 385      -8.174   9.617  15.803  1.00 98.76           C  
ATOM   3077  CD2 PHE A 385      -7.454  11.494  17.178  1.00 98.76           C  
ATOM   3078  CE1 PHE A 385      -9.515   9.988  15.997  1.00 98.76           C  
ATOM   3079  CE2 PHE A 385      -8.796  11.858  17.378  1.00 98.76           C  
ATOM   3080  CZ  PHE A 385      -9.825  11.107  16.785  1.00 98.76           C  
ATOM   3081  N   LYS A 386      -3.632   7.182  16.774  1.00 98.67           N  
ATOM   3082  CA  LYS A 386      -2.469   6.485  16.215  1.00 98.67           C  
ATOM   3083  C   LYS A 386      -2.492   6.578  14.689  1.00 98.67           C  
ATOM   3084  CB  LYS A 386      -2.407   5.031  16.714  1.00 98.67           C  
ATOM   3085  O   LYS A 386      -3.557   6.731  14.087  1.00 98.67           O  
ATOM   3086  CG  LYS A 386      -2.544   4.850  18.238  1.00 98.67           C  
ATOM   3087  CD  LYS A 386      -1.552   5.664  19.081  1.00 98.67           C  
ATOM   3088  CE  LYS A 386      -0.092   5.300  18.801  1.00 98.67           C  
ATOM   3089  NZ  LYS A 386       0.794   6.073  19.704  1.00 98.67           N  
ATOM   3090  N   ASP A 387      -1.315   6.525  14.076  1.00 98.77           N  
ATOM   3091  CA  ASP A 387      -1.139   6.667  12.629  1.00 98.77           C  
ATOM   3092  C   ASP A 387      -1.711   5.488  11.823  1.00 98.77           C  
ATOM   3093  CB  ASP A 387       0.346   6.941  12.324  1.00 98.77           C  
ATOM   3094  O   ASP A 387      -2.233   4.507  12.369  1.00 98.77           O  
ATOM   3095  CG  ASP A 387       1.287   5.775  12.643  1.00 98.77           C  
ATOM   3096  OD1 ASP A 387       0.843   4.606  12.562  1.00 98.77           O  
ATOM   3097  OD2 ASP A 387       2.452   6.071  12.972  1.00 98.77           O  
ATOM   3098  N   LYS A 388      -1.647   5.591  10.491  1.00 98.56           N  
ATOM   3099  CA  LYS A 388      -2.188   4.550   9.611  1.00 98.56           C  
ATOM   3100  C   LYS A 388      -1.464   3.213   9.752  1.00 98.56           C  
ATOM   3101  CB  LYS A 388      -2.169   5.018   8.150  1.00 98.56           C  
ATOM   3102  O   LYS A 388      -2.091   2.194   9.501  1.00 98.56           O  
ATOM   3103  CG  LYS A 388      -0.751   4.944   7.575  1.00 98.56           C  
ATOM   3104  CD  LYS A 388      -0.657   5.640   6.232  1.00 98.56           C  
ATOM   3105  CE  LYS A 388       0.816   5.594   5.829  1.00 98.56           C  
ATOM   3106  NZ  LYS A 388       1.242   6.914   5.345  1.00 98.56           N  
ATOM   3107  N   GLU A 389      -0.169   3.196  10.078  1.00 98.60           N  
ATOM   3108  CA  GLU A 389       0.600   1.950  10.175  1.00 98.60           C  
ATOM   3109  C   GLU A 389       0.112   1.153  11.381  1.00 98.60           C  
ATOM   3110  CB  GLU A 389       2.108   2.251  10.249  1.00 98.60           C  
ATOM   3111  O   GLU A 389      -0.218  -0.028  11.253  1.00 98.60           O  
ATOM   3112  CG  GLU A 389       2.948   0.962  10.314  1.00 98.60           C  
ATOM   3113  CD  GLU A 389       4.469   1.196  10.292  1.00 98.60           C  
ATOM   3114  OE1 GLU A 389       5.201   0.181  10.367  1.00 98.60           O  
ATOM   3115  OE2 GLU A 389       4.907   2.358  10.133  1.00 98.60           O  
ATOM   3116  N   TYR A 390      -0.052   1.834  12.516  1.00 98.47           N  
ATOM   3117  CA  TYR A 390      -0.662   1.254  13.702  1.00 98.47           C  
ATOM   3118  C   TYR A 390      -2.107   0.808  13.427  1.00 98.47           C  
ATOM   3119  CB  TYR A 390      -0.578   2.276  14.840  1.00 98.47           C  
ATOM   3120  O   TYR A 390      -2.478  -0.316  13.754  1.00 98.47           O  
ATOM   3121  CG  TYR A 390      -0.935   1.692  16.191  1.00 98.47           C  
ATOM   3122  CD1 TYR A 390      -2.287   1.489  16.522  1.00 98.47           C  
ATOM   3123  CD2 TYR A 390       0.077   1.319  17.100  1.00 98.47           C  
ATOM   3124  CE1 TYR A 390      -2.631   0.895  17.746  1.00 98.47           C  
ATOM   3125  CE2 TYR A 390      -0.267   0.744  18.343  1.00 98.47           C  
ATOM   3126  OH  TYR A 390      -2.013  -0.039  19.825  1.00 98.47           O  
ATOM   3127  CZ  TYR A 390      -1.627   0.522  18.657  1.00 98.47           C  
ATOM   3128  N   ALA A 391      -2.916   1.641  12.766  1.00 98.75           N  
ATOM   3129  CA  ALA A 391      -4.298   1.292  12.431  1.00 98.75           C  
ATOM   3130  C   ALA A 391      -4.401   0.069  11.503  1.00 98.75           C  
ATOM   3131  CB  ALA A 391      -4.958   2.516  11.798  1.00 98.75           C  
ATOM   3132  O   ALA A 391      -5.230  -0.810  11.718  1.00 98.75           O  
ATOM   3133  N   MET A 392      -3.543  -0.017  10.483  1.00 98.73           N  
ATOM   3134  CA  MET A 392      -3.487  -1.172   9.585  1.00 98.73           C  
ATOM   3135  C   MET A 392      -3.050  -2.435  10.332  1.00 98.73           C  
ATOM   3136  CB  MET A 392      -2.551  -0.884   8.403  1.00 98.73           C  
ATOM   3137  O   MET A 392      -3.600  -3.499  10.071  1.00 98.73           O  
ATOM   3138  CG  MET A 392      -3.156   0.130   7.417  1.00 98.73           C  
ATOM   3139  SD  MET A 392      -2.036   0.721   6.106  1.00 98.73           S  
ATOM   3140  CE  MET A 392      -1.742  -0.819   5.195  1.00 98.73           C  
ATOM   3141  N   LYS A 393      -2.136  -2.322  11.305  1.00 98.25           N  
ATOM   3142  CA  LYS A 393      -1.761  -3.440  12.177  1.00 98.25           C  
ATOM   3143  C   LYS A 393      -2.946  -3.940  13.014  1.00 98.25           C  
ATOM   3144  CB  LYS A 393      -0.567  -3.020  13.043  1.00 98.25           C  
ATOM   3145  O   LYS A 393      -3.174  -5.145  13.041  1.00 98.25           O  
ATOM   3146  CG  LYS A 393      -0.064  -4.185  13.898  1.00 98.25           C  
ATOM   3147  CD  LYS A 393       1.069  -3.726  14.816  1.00 98.25           C  
ATOM   3148  CE  LYS A 393       1.358  -4.880  15.771  1.00 98.25           C  
ATOM   3149  NZ  LYS A 393       2.237  -4.476  16.886  1.00 98.25           N  
ATOM   3150  N   VAL A 394      -3.723  -3.040  13.625  1.00 97.62           N  
ATOM   3151  CA  VAL A 394      -4.957  -3.393  14.362  1.00 97.62           C  
ATOM   3152  C   VAL A 394      -5.943  -4.136  13.453  1.00 97.62           C  
ATOM   3153  CB  VAL A 394      -5.611  -2.131  14.968  1.00 97.62           C  
ATOM   3154  O   VAL A 394      -6.459  -5.191  13.821  1.00 97.62           O  
ATOM   3155  CG1 VAL A 394      -7.008  -2.394  15.540  1.00 97.62           C  
ATOM   3156  CG2 VAL A 394      -4.751  -1.553  16.099  1.00 97.62           C  
ATOM   3157  N   ILE A 395      -6.157  -3.635  12.232  1.00 98.64           N  
ATOM   3158  CA  ILE A 395      -7.037  -4.272  11.241  1.00 98.64           C  
ATOM   3159  C   ILE A 395      -6.524  -5.665  10.850  1.00 98.64           C  
ATOM   3160  CB  ILE A 395      -7.187  -3.356  10.006  1.00 98.64           C  
ATOM   3161  O   ILE A 395      -7.311  -6.608  10.781  1.00 98.64           O  
ATOM   3162  CG1 ILE A 395      -7.985  -2.087  10.369  1.00 98.64           C  
ATOM   3163  CG2 ILE A 395      -7.875  -4.086   8.840  1.00 98.64           C  
ATOM   3164  CD1 ILE A 395      -7.851  -0.990   9.311  1.00 98.64           C  
ATOM   3165  N   ASP A 396      -5.222  -5.814  10.607  1.00 98.33           N  
ATOM   3166  CA  ASP A 396      -4.609  -7.089  10.226  1.00 98.33           C  
ATOM   3167  C   ASP A 396      -4.696  -8.122  11.368  1.00 98.33           C  
ATOM   3168  CB  ASP A 396      -3.139  -6.859   9.817  1.00 98.33           C  
ATOM   3169  O   ASP A 396      -4.999  -9.296  11.132  1.00 98.33           O  
ATOM   3170  CG  ASP A 396      -2.911  -6.167   8.458  1.00 98.33           C  
ATOM   3171  OD1 ASP A 396      -3.882  -5.761   7.771  1.00 98.33           O  
ATOM   3172  OD2 ASP A 396      -1.735  -6.124   8.033  1.00 98.33           O  
ATOM   3173  N   GLU A 397      -4.474  -7.703  12.616  1.00 97.00           N  
ATOM   3174  CA  GLU A 397      -4.643  -8.546  13.804  1.00 97.00           C  
ATOM   3175  C   GLU A 397      -6.101  -8.983  13.972  1.00 97.00           C  
ATOM   3176  CB  GLU A 397      -4.125  -7.819  15.057  1.00 97.00           C  
ATOM   3177  O   GLU A 397      -6.366 -10.178  14.129  1.00 97.00           O  
ATOM   3178  CG  GLU A 397      -2.586  -7.790  15.080  1.00 97.00           C  
ATOM   3179  CD  GLU A 397      -1.981  -7.004  16.257  1.00 97.00           C  
ATOM   3180  OE1 GLU A 397      -0.726  -6.974  16.332  1.00 97.00           O  
ATOM   3181  OE2 GLU A 397      -2.736  -6.443  17.076  1.00 97.00           O  
ATOM   3182  N   SER A 398      -7.051  -8.060  13.828  1.00 97.81           N  
ATOM   3183  CA  SER A 398      -8.480  -8.372  13.870  1.00 97.81           C  
ATOM   3184  C   SER A 398      -8.925  -9.284  12.714  1.00 97.81           C  
ATOM   3185  CB  SER A 398      -9.265  -7.069  13.853  1.00 97.81           C  
ATOM   3186  O   SER A 398      -9.737 -10.194  12.899  1.00 97.81           O  
ATOM   3187  OG  SER A 398     -10.612  -7.400  14.054  1.00 97.81           O  
ATOM   3188  N   HIS A 399      -8.337  -9.135  11.524  1.00 98.13           N  
ATOM   3189  CA  HIS A 399      -8.562 -10.059  10.411  1.00 98.13           C  
ATOM   3190  C   HIS A 399      -8.087 -11.477  10.750  1.00 98.13           C  
ATOM   3191  CB  HIS A 399      -7.867  -9.532   9.149  1.00 98.13           C  
ATOM   3192  O   HIS A 399      -8.767 -12.460  10.445  1.00 98.13           O  
ATOM   3193  CG  HIS A 399      -8.215 -10.310   7.903  1.00 98.13           C  
ATOM   3194  CD2 HIS A 399      -7.354 -10.896   7.017  1.00 98.13           C  
ATOM   3195  ND1 HIS A 399      -9.478 -10.511   7.413  1.00 98.13           N  
ATOM   3196  CE1 HIS A 399      -9.395 -11.179   6.257  1.00 98.13           C  
ATOM   3197  NE2 HIS A 399      -8.108 -11.446   5.962  1.00 98.13           N  
ATOM   3198  N   ASN A 400      -6.943 -11.610  11.430  1.00 96.18           N  
ATOM   3199  CA  ASN A 400      -6.455 -12.904  11.909  1.00 96.18           C  
ATOM   3200  C   ASN A 400      -7.383 -13.511  12.975  1.00 96.18           C  
ATOM   3201  CB  ASN A 400      -5.020 -12.758  12.435  1.00 96.18           C  
ATOM   3202  O   ASN A 400      -7.634 -14.719  12.942  1.00 96.18           O  
ATOM   3203  CG  ASN A 400      -4.019 -12.443  11.342  1.00 96.18           C  
ATOM   3204  ND2 ASN A 400      -3.046 -11.611  11.624  1.00 96.18           N  
ATOM   3205  OD1 ASN A 400      -4.066 -12.979  10.245  1.00 96.18           O  
ATOM   3206  N   MET A 401      -7.928 -12.695  13.882  1.00 95.61           N  
ATOM   3207  CA  MET A 401      -8.936 -13.136  14.854  1.00 95.61           C  
ATOM   3208  C   MET A 401     -10.199 -13.647  14.146  1.00 95.61           C  
ATOM   3209  CB  MET A 401      -9.279 -12.003  15.830  1.00 95.61           C  
ATOM   3210  O   MET A 401     -10.666 -14.742  14.458  1.00 95.61           O  
ATOM   3211  CG  MET A 401      -8.094 -11.587  16.703  1.00 95.61           C  
ATOM   3212  SD  MET A 401      -8.487 -10.227  17.828  1.00 95.61           S  
ATOM   3213  CE  MET A 401      -6.839  -9.519  18.064  1.00 95.61           C  
ATOM   3214  N   TRP A 402     -10.692 -12.939  13.127  1.00 97.36           N  
ATOM   3215  CA  TRP A 402     -11.816 -13.387  12.296  1.00 97.36           C  
ATOM   3216  C   TRP A 402     -11.527 -14.705  11.554  1.00 97.36           C  
ATOM   3217  CB  TRP A 402     -12.177 -12.275  11.311  1.00 97.36           C  
ATOM   3218  O   TRP A 402     -12.363 -15.614  11.540  1.00 97.36           O  
ATOM   3219  CG  TRP A 402     -13.142 -12.694  10.252  1.00 97.36           C  
ATOM   3220  CD1 TRP A 402     -14.483 -12.763  10.394  1.00 97.36           C  
ATOM   3221  CD2 TRP A 402     -12.849 -13.174   8.905  1.00 97.36           C  
ATOM   3222  CE2 TRP A 402     -14.085 -13.476   8.262  1.00 97.36           C  
ATOM   3223  CE3 TRP A 402     -11.669 -13.375   8.157  1.00 97.36           C  
ATOM   3224  NE1 TRP A 402     -15.037 -13.272   9.237  1.00 97.36           N  
ATOM   3225  CH2 TRP A 402     -12.961 -14.092   6.210  1.00 97.36           C  
ATOM   3226  CZ2 TRP A 402     -14.150 -13.907   6.929  1.00 97.36           C  
ATOM   3227  CZ3 TRP A 402     -11.726 -13.831   6.826  1.00 97.36           C  
ATOM   3228  N   HIS A 403     -10.321 -14.874  10.993  1.00 95.20           N  
ATOM   3229  CA  HIS A 403      -9.907 -16.157  10.405  1.00 95.20           C  
ATOM   3230  C   HIS A 403      -9.969 -17.292  11.429  1.00 95.20           C  
ATOM   3231  CB  HIS A 403      -8.481 -16.081   9.837  1.00 95.20           C  
ATOM   3232  O   HIS A 403     -10.397 -18.398  11.090  1.00 95.20           O  
ATOM   3233  CG  HIS A 403      -8.414 -15.578   8.423  1.00 95.20           C  
ATOM   3234  CD2 HIS A 403      -7.968 -14.351   8.044  1.00 95.20           C  
ATOM   3235  ND1 HIS A 403      -8.797 -16.301   7.286  1.00 95.20           N  
ATOM   3236  CE1 HIS A 403      -8.643 -15.445   6.260  1.00 95.20           C  
ATOM   3237  NE2 HIS A 403      -8.133 -14.278   6.686  1.00 95.20           N  
ATOM   3238  N   ASN A 404      -9.547 -17.037  12.670  1.00 92.50           N  
ATOM   3239  CA  ASN A 404      -9.605 -18.021  13.748  1.00 92.50           C  
ATOM   3240  C   ASN A 404     -11.052 -18.328  14.159  1.00 92.50           C  
ATOM   3241  CB  ASN A 404      -8.745 -17.547  14.929  1.00 92.50           C  
ATOM   3242  O   ASN A 404     -11.381 -19.505  14.307  1.00 92.50           O  
ATOM   3243  CG  ASN A 404      -7.256 -17.595  14.636  1.00 92.50           C  
ATOM   3244  ND2 ASN A 404      -6.479 -16.786  15.316  1.00 92.50           N  
ATOM   3245  OD1 ASN A 404      -6.768 -18.377  13.831  1.00 92.50           O  
ATOM   3246  N   LEU A 405     -11.931 -17.323  14.247  1.00 91.59           N  
ATOM   3247  CA  LEU A 405     -13.365 -17.508  14.502  1.00 91.59           C  
ATOM   3248  C   LEU A 405     -13.994 -18.470  13.480  1.00 91.59           C  
ATOM   3249  CB  LEU A 405     -14.054 -16.127  14.486  1.00 91.59           C  
ATOM   3250  O   LEU A 405     -14.626 -19.462  13.859  1.00 91.59           O  
ATOM   3251  CG  LEU A 405     -15.578 -16.160  14.704  1.00 91.59           C  
ATOM   3252  CD1 LEU A 405     -15.938 -16.633  16.114  1.00 91.59           C  
ATOM   3253  CD2 LEU A 405     -16.173 -14.775  14.474  1.00 91.59           C  
ATOM   3254  N   LEU A 406     -13.753 -18.241  12.186  1.00 89.51           N  
ATOM   3255  CA  LEU A 406     -14.300 -19.088  11.123  1.00 89.51           C  
ATOM   3256  C   LEU A 406     -13.660 -20.481  11.065  1.00 89.51           C  
ATOM   3257  CB  LEU A 406     -14.141 -18.387   9.766  1.00 89.51           C  
ATOM   3258  O   LEU A 406     -14.357 -21.468  10.828  1.00 89.51           O  
ATOM   3259  CG  LEU A 406     -15.062 -17.178   9.533  1.00 89.51           C  
ATOM   3260  CD1 LEU A 406     -14.850 -16.715   8.098  1.00 89.51           C  
ATOM   3261  CD2 LEU A 406     -16.545 -17.518   9.666  1.00 89.51           C  
ATOM   3262  N   LYS A 407     -12.341 -20.595  11.265  1.00 85.22           N  
ATOM   3263  CA  LYS A 407     -11.633 -21.883  11.155  1.00 85.22           C  
ATOM   3264  C   LYS A 407     -11.827 -22.778  12.374  1.00 85.22           C  
ATOM   3265  CB  LYS A 407     -10.136 -21.656  10.915  1.00 85.22           C  
ATOM   3266  O   LYS A 407     -12.061 -23.974  12.208  1.00 85.22           O  
ATOM   3267  CG  LYS A 407      -9.848 -21.174   9.488  1.00 85.22           C  
ATOM   3268  CD  LYS A 407      -8.355 -20.870   9.342  1.00 85.22           C  
ATOM   3269  CE  LYS A 407      -8.078 -20.309   7.946  1.00 85.22           C  
ATOM   3270  NZ  LYS A 407      -6.690 -19.800   7.846  1.00 85.22           N  
ATOM   3271  N   VAL A 408     -11.681 -22.218  13.574  1.00 73.15           N  
ATOM   3272  CA  VAL A 408     -11.677 -22.972  14.835  1.00 73.15           C  
ATOM   3273  C   VAL A 408     -13.102 -23.223  15.295  1.00 73.15           C  
ATOM   3274  CB  VAL A 408     -10.857 -22.252  15.928  1.00 73.15           C  
ATOM   3275  O   VAL A 408     -13.474 -24.370  15.534  1.00 73.15           O  
ATOM   3276  CG1 VAL A 408     -10.826 -23.058  17.231  1.00 73.15           C  
ATOM   3277  CG2 VAL A 408      -9.405 -22.041  15.471  1.00 73.15           C  
ATOM   3278  N   ASN A 409     -13.920 -22.172  15.345  1.00 67.09           N  
ATOM   3279  CA  ASN A 409     -15.264 -22.285  15.897  1.00 67.09           C  
ATOM   3280  C   ASN A 409     -16.303 -22.677  14.839  1.00 67.09           C  
ATOM   3281  CB  ASN A 409     -15.603 -20.997  16.665  1.00 67.09           C  
ATOM   3282  O   ASN A 409     -17.397 -23.100  15.203  1.00 67.09           O  
ATOM   3283  CG  ASN A 409     -14.659 -20.738  17.827  1.00 67.09           C  
ATOM   3284  ND2 ASN A 409     -14.457 -19.500  18.218  1.00 67.09           N  
ATOM   3285  OD1 ASN A 409     -14.114 -21.656  18.410  1.00 67.09           O  
ATOM   3286  N   LYS A 410     -15.972 -22.566  13.539  1.00 77.75           N  
ATOM   3287  CA  LYS A 410     -16.921 -22.743  12.420  1.00 77.75           C  
ATOM   3288  C   LYS A 410     -18.204 -21.923  12.616  1.00 77.75           C  
ATOM   3289  CB  LYS A 410     -17.206 -24.231  12.157  1.00 77.75           C  
ATOM   3290  O   LYS A 410     -19.282 -22.350  12.209  1.00 77.75           O  
ATOM   3291  CG  LYS A 410     -15.954 -25.024  11.769  1.00 77.75           C  
ATOM   3292  CD  LYS A 410     -16.367 -26.458  11.428  1.00 77.75           C  
ATOM   3293  CE  LYS A 410     -15.135 -27.258  11.010  1.00 77.75           C  
ATOM   3294  NZ  LYS A 410     -15.508 -28.652  10.679  1.00 77.75           N  
ATOM   3295  N   ARG A 411     -18.073 -20.764  13.268  1.00 73.25           N  
ATOM   3296  CA  ARG A 411     -19.168 -19.856  13.616  1.00 73.25           C  
ATOM   3297  C   ARG A 411     -19.295 -18.799  12.529  1.00 73.25           C  
ATOM   3298  CB  ARG A 411     -18.894 -19.216  14.990  1.00 73.25           C  
ATOM   3299  O   ARG A 411     -18.455 -17.911  12.463  1.00 73.25           O  
ATOM   3300  CG  ARG A 411     -19.178 -20.194  16.137  1.00 73.25           C  
ATOM   3301  CD  ARG A 411     -18.730 -19.643  17.495  1.00 73.25           C  
ATOM   3302  NE  ARG A 411     -19.749 -18.809  18.152  1.00 73.25           N  
ATOM   3303  NH1 ARG A 411     -18.502 -18.330  20.026  1.00 73.25           N  
ATOM   3304  NH2 ARG A 411     -20.614 -17.712  19.961  1.00 73.25           N  
ATOM   3305  CZ  ARG A 411     -19.626 -18.289  19.361  1.00 73.25           C  
ATOM   3306  N   GLY A 412     -20.312 -18.929  11.676  1.00 73.40           N  
ATOM   3307  CA  GLY A 412     -20.781 -17.828  10.822  1.00 73.40           C  
ATOM   3308  C   GLY A 412     -21.744 -16.889  11.560  1.00 73.40           C  
ATOM   3309  O   GLY A 412     -22.130 -15.839  11.054  1.00 73.40           O  
ATOM   3310  N   GLU A 413     -22.142 -17.285  12.766  1.00 83.12           N  
ATOM   3311  CA  GLU A 413     -23.014 -16.539  13.651  1.00 83.12           C  
ATOM   3312  C   GLU A 413     -22.417 -16.538  15.067  1.00 83.12           C  
ATOM   3313  CB  GLU A 413     -24.437 -17.128  13.620  1.00 83.12           C  
ATOM   3314  O   GLU A 413     -21.918 -17.571  15.544  1.00 83.12           O  
ATOM   3315  CG  GLU A 413     -25.095 -17.205  12.221  1.00 83.12           C  
ATOM   3316  CD  GLU A 413     -24.769 -18.459  11.374  1.00 83.12           C  
ATOM   3317  OE1 GLU A 413     -25.263 -18.514  10.215  1.00 83.12           O  
ATOM   3318  OE2 GLU A 413     -24.092 -19.394  11.871  1.00 83.12           O  
ATOM   3319  N   LEU A 414     -22.437 -15.376  15.725  1.00 79.85           N  
ATOM   3320  CA  LEU A 414     -22.035 -15.227  17.128  1.00 79.85           C  
ATOM   3321  C   LEU A 414     -23.121 -15.707  18.088  1.00 79.85           C  
ATOM   3322  CB  LEU A 414     -21.575 -13.783  17.415  1.00 79.85           C  
ATOM   3323  O   LEU A 414     -24.319 -15.435  17.854  1.00 79.85           O  
ATOM   3324  CG  LEU A 414     -20.294 -13.358  16.687  1.00 79.85           C  
ATOM   3325  CD1 LEU A 414     -19.951 -11.932  17.078  1.00 79.85           C  
ATOM   3326  CD2 LEU A 414     -19.093 -14.243  17.038  1.00 79.85           C  
ATOM   3327  OXT LEU A 414     -22.688 -16.387  19.047  1.00 79.85           O  
TER    3328      LEU A 414                                                      
ENDMDL                                                                          
END                                                                             
