# Supplementary material for: The inorganic pyrophosphatases of microorganisms: a structural and functional review
Source: PeerJ. 2024 Jun 24;12:e17496. doi: 10.7717/peerj.17496 (PMC11210485; doi:10.7717/peerj.17496)
Supplement: Supplemental Information 1 [file peerj-12-17496-s001.zip › Supplementary Files/Protist and slime molds enzymes/AF-Q54PV8-F1-model_v4_Dictyostelium.pdb]

HEADER                                            01-JUN-22                     
TITLE     ALPHAFOLD MONOMER V2.0 PREDICTION FOR INORGANIC PYROPHOSPHATASE       
TITLE    2 (Q54PV8)                                                             
COMPND    MOL_ID: 1;                                                            
COMPND   2 MOLECULE: INORGANIC PYROPHOSPHATASE;                                 
COMPND   3 CHAIN: A                                                             
SOURCE    MOL_ID: 1;                                                            
SOURCE   2 ORGANISM_SCIENTIFIC: DICTYOSTELIUM DISCOIDEUM;                       
SOURCE   3 ORGANISM_TAXID: 44689                                                
REMARK   1                                                                      
REMARK   1 REFERENCE 1                                                          
REMARK   1  AUTH   JOHN JUMPER, RICHARD EVANS, ALEXANDER PRITZEL, TIM GREEN,    
REMARK   1  AUTH 2 MICHAEL FIGURNOV, OLAF RONNEBERGER, KATHRYN TUNYASUVUNAKOOL, 
REMARK   1  AUTH 3 RUSS BATES, AUGUSTIN ZIDEK, ANNA POTAPENKO, ALEX BRIDGLAND,  
REMARK   1  AUTH 4 CLEMENS MEYER, SIMON A A KOHL, ANDREW J BALLARD,             
REMARK   1  AUTH 5 ANDREW COWIE, BERNARDINO ROMERA-PAREDES, STANISLAV NIKOLOV,  
REMARK   1  AUTH 6 RISHUB JAIN, JONAS ADLER, TREVOR BACK, STIG PETERSEN,        
REMARK   1  AUTH 7 DAVID REIMAN, ELLEN CLANCY, MICHAL ZIELINSKI,                
REMARK   1  AUTH 8 MARTIN STEINEGGER, MICHALINA PACHOLSKA, TAMAS BERGHAMMER,    
REMARK   1  AUTH 9 DAVID SILVER, ORIOL VINYALS, ANDREW W SENIOR,                
REMARK   1  AUTH10 KORAY KAVUKCUOGLU, PUSHMEET KOHLI, DEMIS HASSABIS            
REMARK   1  TITL   HIGHLY ACCURATE PROTEIN STRUCTURE PREDICTION WITH ALPHAFOLD  
REMARK   1  REF    NATURE                        V. 596   583 2021              
REMARK   1  REFN                   ISSN 0028-0836                               
REMARK   1  PMID   34265844                                                     
REMARK   1  DOI    10.1038/s41586-021-03819-2                                   
REMARK   1                                                                      
REMARK   1 DISCLAIMERS                                                          
REMARK   1 ALPHAFOLD DATA, COPYRIGHT (2021) DEEPMIND TECHNOLOGIES LIMITED. THE  
REMARK   1 INFORMATION PROVIDED IS THEORETICAL MODELLING ONLY AND CAUTION SHOULD
REMARK   1 BE EXERCISED IN ITS USE. IT IS PROVIDED "AS-IS" WITHOUT ANY WARRANTY 
REMARK   1 OF ANY KIND, WHETHER EXPRESSED OR IMPLIED. NO WARRANTY IS GIVEN THAT 
REMARK   1 USE OF THE INFORMATION SHALL NOT INFRINGE THE RIGHTS OF ANY THIRD    
REMARK   1 PARTY. THE INFORMATION IS NOT INTENDED TO BE A SUBSTITUTE FOR        
REMARK   1 PROFESSIONAL MEDICAL ADVICE, DIAGNOSIS, OR TREATMENT, AND DOES NOT   
REMARK   1 CONSTITUTE MEDICAL OR OTHER PROFESSIONAL ADVICE. IT IS AVAILABLE FOR 
REMARK   1 ACADEMIC AND COMMERCIAL PURPOSES, UNDER CC-BY 4.0 LICENCE.           
DBREF  XXXX A    1   279  UNP    Q54PV8   IPYR_DICDI       1    279             
SEQRES   1 A  279  MET LYS ASN PHE PHE SER PHE SER LYS LEU THR PRO HIS          
SEQRES   2 A  279  LEU LYS ASN ILE TYR HIS ARG ASN MET THR TYR THR THR          
SEQRES   3 A  279  LYS GLN VAL GLY GLU THR GLY SER LEU GLU TYR ARG LEU          
SEQRES   4 A  279  PHE PHE LEU LYS ASP ASN LYS PRO VAL SER SER PHE HIS          
SEQRES   5 A  279  ASP VAL PRO LEU TRP VAL ASN LYS GLU LYS GLN ILE VAL          
SEQRES   6 A  279  ASN MET LEU VAL GLU ILE PRO ARG GLY THR ASN ALA LYS          
SEQRES   7 A  279  LEU GLU ILE ALA THR LYS GLU TYR MET ASN PRO ILE LYS          
SEQRES   8 A  279  GLN ASP VAL LYS ASP GLY LYS LEU ARG PHE VAL HIS ASP          
SEQRES   9 A  279  LYS TYR PRO PHE ASN TYR GLY ALA LEU PRO GLN THR TRP          
SEQRES  10 A  279  GLU SER PRO GLU HIS THR HIS PRO SER THR GLY ALA LYS          
SEQRES  11 A  279  GLY ASP ASN ASP PRO LEU ASP ALA CYS GLU ILE GLY SER          
SEQRES  12 A  279  GLY GLN GLY VAL THR GLY GLU PHE LYS GLN VAL LYS VAL          
SEQRES  13 A  279  LEU GLY VAL PHE ALA MET ILE ASP ALA GLY GLU THR ASP          
SEQRES  14 A  279  TRP LYS ILE LEU CYS ILE ASP VAL ASN ASP PRO ILE ALA          
SEQRES  15 A  279  SER GLN ILE ASN SER GLN GLU ASP ILE GLU LYS HIS LEU          
SEQRES  16 A  279  PRO GLY LYS ILE ASN GLU VAL TYR THR PHE LEU ARG ASP          
SEQRES  17 A  279  TYR LYS ILE PRO ASP GLY LYS GLY PRO ASN GLN PHE ALA          
SEQRES  18 A  279  PHE ASP GLY LYS LEU GLN SER ILE ASP PHE SER MET LYS          
SEQRES  19 A  279  ILE ILE GLU GLU THR GLU ALA GLU TRP LYS ASP LEU VAL          
SEQRES  20 A  279  GLY GLY LYS THR LYS SER SER LEU SER VAL VAL ASN THR          
SEQRES  21 A  279  THR LEU ASN ASP SER ASN THR VAL THR ALA ASP VAL ALA          
SEQRES  22 A  279  ALA GLN LYS LEU ASN PHE                                      
CRYST1    1.000    1.000    1.000  90.00  90.00  90.00 P 1           1          
ORIGX1      1.000000  0.000000  0.000000        0.00000                         
ORIGX2      0.000000  1.000000  0.000000        0.00000                         
ORIGX3      0.000000  0.000000  1.000000        0.00000                         
SCALE1      1.000000  0.000000  0.000000        0.00000                         
SCALE2      0.000000  1.000000  0.000000        0.00000                         
SCALE3      0.000000  0.000000  1.000000        0.00000                         
MODEL        1                                                                  
ATOM      1  N   MET A   1     -30.860  52.393  27.394  1.00 37.94           N  
ATOM      2  CA  MET A   1     -30.696  52.193  25.937  1.00 37.94           C  
ATOM      3  C   MET A   1     -29.265  51.759  25.661  1.00 37.94           C  
ATOM      4  CB  MET A   1     -31.004  53.472  25.139  1.00 37.94           C  
ATOM      5  O   MET A   1     -28.367  52.354  26.229  1.00 37.94           O  
ATOM      6  CG  MET A   1     -32.492  53.631  24.823  1.00 37.94           C  
ATOM      7  SD  MET A   1     -32.862  55.184  23.977  1.00 37.94           S  
ATOM      8  CE  MET A   1     -34.673  55.105  23.912  1.00 37.94           C  
ATOM      9  N   LYS A   2     -29.123  50.697  24.856  1.00 37.77           N  
ATOM     10  CA  LYS A   2     -27.973  50.224  24.057  1.00 37.77           C  
ATOM     11  C   LYS A   2     -26.586  50.860  24.293  1.00 37.77           C  
ATOM     12  CB  LYS A   2     -28.335  50.438  22.571  1.00 37.77           C  
ATOM     13  O   LYS A   2     -26.414  52.050  24.071  1.00 37.77           O  
ATOM     14  CG  LYS A   2     -29.602  49.711  22.091  1.00 37.77           C  
ATOM     15  CD  LYS A   2     -29.884  50.044  20.618  1.00 37.77           C  
ATOM     16  CE  LYS A   2     -31.085  49.244  20.094  1.00 37.77           C  
ATOM     17  NZ  LYS A   2     -31.387  49.567  18.674  1.00 37.77           N  
ATOM     18  N   ASN A   3     -25.574  50.021  24.531  1.00 35.98           N  
ATOM     19  CA  ASN A   3     -24.610  49.641  23.483  1.00 35.98           C  
ATOM     20  C   ASN A   3     -23.642  48.562  23.999  1.00 35.98           C  
ATOM     21  CB  ASN A   3     -23.844  50.858  22.919  1.00 35.98           C  
ATOM     22  O   ASN A   3     -22.765  48.821  24.815  1.00 35.98           O  
ATOM     23  CG  ASN A   3     -24.549  51.501  21.732  1.00 35.98           C  
ATOM     24  ND2 ASN A   3     -24.239  52.736  21.425  1.00 35.98           N  
ATOM     25  OD1 ASN A   3     -25.371  50.901  21.054  1.00 35.98           O  
ATOM     26  N   PHE A   4     -23.825  47.347  23.481  1.00 34.62           N  
ATOM     27  CA  PHE A   4     -22.807  46.304  23.441  1.00 34.62           C  
ATOM     28  C   PHE A   4     -21.788  46.686  22.365  1.00 34.62           C  
ATOM     29  CB  PHE A   4     -23.469  44.969  23.044  1.00 34.62           C  
ATOM     30  O   PHE A   4     -22.179  46.874  21.215  1.00 34.62           O  
ATOM     31  CG  PHE A   4     -24.055  44.147  24.175  1.00 34.62           C  
ATOM     32  CD1 PHE A   4     -23.371  42.999  24.617  1.00 34.62           C  
ATOM     33  CD2 PHE A   4     -25.288  44.492  24.760  1.00 34.62           C  
ATOM     34  CE1 PHE A   4     -23.911  42.204  25.641  1.00 34.62           C  
ATOM     35  CE2 PHE A   4     -25.827  43.696  25.789  1.00 34.62           C  
ATOM     36  CZ  PHE A   4     -25.138  42.553  26.229  1.00 34.62           C  
ATOM     37  N   PHE A   5     -20.501  46.733  22.703  1.00 39.57           N  
ATOM     38  CA  PHE A   5     -19.436  46.593  21.713  1.00 39.57           C  
ATOM     39  C   PHE A   5     -18.542  45.421  22.101  1.00 39.57           C  
ATOM     40  CB  PHE A   5     -18.693  47.907  21.448  1.00 39.57           C  
ATOM     41  O   PHE A   5     -17.764  45.468  23.050  1.00 39.57           O  
ATOM     42  CG  PHE A   5     -19.354  48.706  20.339  1.00 39.57           C  
ATOM     43  CD1 PHE A   5     -19.133  48.351  18.993  1.00 39.57           C  
ATOM     44  CD2 PHE A   5     -20.234  49.761  20.645  1.00 39.57           C  
ATOM     45  CE1 PHE A   5     -19.786  49.048  17.960  1.00 39.57           C  
ATOM     46  CE2 PHE A   5     -20.883  50.462  19.611  1.00 39.57           C  
ATOM     47  CZ  PHE A   5     -20.659  50.105  18.270  1.00 39.57           C  
ATOM     48  N   SER A   6     -18.746  44.348  21.341  1.00 32.62           N  
ATOM     49  CA  SER A   6     -17.886  43.183  21.225  1.00 32.62           C  
ATOM     50  C   SER A   6     -16.596  43.569  20.506  1.00 32.62           C  
ATOM     51  CB  SER A   6     -18.633  42.131  20.392  1.00 32.62           C  
ATOM     52  O   SER A   6     -16.642  44.153  19.426  1.00 32.62           O  
ATOM     53  OG  SER A   6     -17.788  41.044  20.080  1.00 32.62           O  
ATOM     54  N   PHE A   7     -15.461  43.175  21.076  1.00 36.08           N  
ATOM     55  CA  PHE A   7     -14.226  42.934  20.337  1.00 36.08           C  
ATOM     56  C   PHE A   7     -13.686  41.569  20.771  1.00 36.08           C  
ATOM     57  CB  PHE A   7     -13.220  44.082  20.519  1.00 36.08           C  
ATOM     58  O   PHE A   7     -12.735  41.461  21.546  1.00 36.08           O  
ATOM     59  CG  PHE A   7     -13.520  45.304  19.670  1.00 36.08           C  
ATOM     60  CD1 PHE A   7     -13.094  45.350  18.327  1.00 36.08           C  
ATOM     61  CD2 PHE A   7     -14.225  46.393  20.215  1.00 36.08           C  
ATOM     62  CE1 PHE A   7     -13.367  46.481  17.537  1.00 36.08           C  
ATOM     63  CE2 PHE A   7     -14.497  47.524  19.425  1.00 36.08           C  
ATOM     64  CZ  PHE A   7     -14.069  47.569  18.087  1.00 36.08           C  
ATOM     65  N   SER A   8     -14.325  40.499  20.298  1.00 37.29           N  
ATOM     66  CA  SER A   8     -13.713  39.172  20.311  1.00 37.29           C  
ATOM     67  C   SER A   8     -12.541  39.178  19.330  1.00 37.29           C  
ATOM     68  CB  SER A   8     -14.733  38.085  19.957  1.00 37.29           C  
ATOM     69  O   SER A   8     -12.731  39.280  18.117  1.00 37.29           O  
ATOM     70  OG  SER A   8     -15.342  38.361  18.712  1.00 37.29           O  
ATOM     71  N   LYS A   9     -11.322  39.100  19.868  1.00 35.84           N  
ATOM     72  CA  LYS A   9     -10.094  38.876  19.104  1.00 35.84           C  
ATOM     73  C   LYS A   9     -10.265  37.603  18.273  1.00 35.84           C  
ATOM     74  CB  LYS A   9      -8.904  38.739  20.071  1.00 35.84           C  
ATOM     75  O   LYS A   9     -10.390  36.520  18.834  1.00 35.84           O  
ATOM     76  CG  LYS A   9      -8.511  40.070  20.733  1.00 35.84           C  
ATOM     77  CD  LYS A   9      -7.373  39.858  21.742  1.00 35.84           C  
ATOM     78  CE  LYS A   9      -6.921  41.199  22.335  1.00 35.84           C  
ATOM     79  NZ  LYS A   9      -5.839  41.018  23.337  1.00 35.84           N  
ATOM     80  N   LEU A  10     -10.276  37.753  16.951  1.00 32.02           N  
ATOM     81  CA  LEU A  10     -10.127  36.655  16.003  1.00 32.02           C  
ATOM     82  C   LEU A  10      -8.772  35.990  16.265  1.00 32.02           C  
ATOM     83  CB  LEU A  10     -10.213  37.225  14.571  1.00 32.02           C  
ATOM     84  O   LEU A  10      -7.728  36.514  15.879  1.00 32.02           O  
ATOM     85  CG  LEU A  10     -11.658  37.462  14.092  1.00 32.02           C  
ATOM     86  CD1 LEU A  10     -11.727  38.656  13.140  1.00 32.02           C  
ATOM     87  CD2 LEU A  10     -12.192  36.231  13.358  1.00 32.02           C  
ATOM     88  N   THR A  11      -8.780  34.857  16.960  1.00 35.66           N  
ATOM     89  CA  THR A  11      -7.665  33.915  16.943  1.00 35.66           C  
ATOM     90  C   THR A  11      -7.533  33.414  15.505  1.00 35.66           C  
ATOM     91  CB  THR A  11      -7.890  32.726  17.899  1.00 35.66           C  
ATOM     92  O   THR A  11      -8.499  32.867  14.968  1.00 35.66           O  
ATOM     93  CG2 THR A  11      -6.943  32.801  19.095  1.00 35.66           C  
ATOM     94  OG1 THR A  11      -9.202  32.706  18.425  1.00 35.66           O  
ATOM     95  N   PRO A  12      -6.390  33.622  14.833  1.00 35.46           N  
ATOM     96  CA  PRO A  12      -6.216  33.126  13.480  1.00 35.46           C  
ATOM     97  C   PRO A  12      -6.258  31.599  13.528  1.00 35.46           C  
ATOM     98  CB  PRO A  12      -4.878  33.697  12.998  1.00 35.46           C  
ATOM     99  O   PRO A  12      -5.515  30.979  14.289  1.00 35.46           O  
ATOM    100  CG  PRO A  12      -4.096  33.923  14.292  1.00 35.46           C  
ATOM    101  CD  PRO A  12      -5.177  34.257  15.316  1.00 35.46           C  
ATOM    102  N   HIS A  13      -7.149  31.004  12.730  1.00 34.88           N  
ATOM    103  CA  HIS A  13      -7.133  29.575  12.442  1.00 34.88           C  
ATOM    104  C   HIS A  13      -5.692  29.172  12.121  1.00 34.88           C  
ATOM    105  CB  HIS A  13      -8.057  29.261  11.248  1.00 34.88           C  
ATOM    106  O   HIS A  13      -5.127  29.628  11.124  1.00 34.88           O  
ATOM    107  CG  HIS A  13      -9.461  28.873  11.634  1.00 34.88           C  
ATOM    108  CD2 HIS A  13     -10.619  29.536  11.329  1.00 34.88           C  
ATOM    109  ND1 HIS A  13      -9.821  27.712  12.283  1.00 34.88           N  
ATOM    110  CE1 HIS A  13     -11.160  27.682  12.374  1.00 34.88           C  
ATOM    111  NE2 HIS A  13     -11.689  28.776  11.808  1.00 34.88           N  
ATOM    112  N   LEU A  14      -5.101  28.340  12.981  1.00 36.12           N  
ATOM    113  CA  LEU A  14      -3.891  27.592  12.677  1.00 36.12           C  
ATOM    114  C   LEU A  14      -4.188  26.794  11.407  1.00 36.12           C  
ATOM    115  CB  LEU A  14      -3.551  26.673  13.871  1.00 36.12           C  
ATOM    116  O   LEU A  14      -4.796  25.728  11.461  1.00 36.12           O  
ATOM    117  CG  LEU A  14      -2.791  27.389  15.007  1.00 36.12           C  
ATOM    118  CD1 LEU A  14      -3.316  26.965  16.378  1.00 36.12           C  
ATOM    119  CD2 LEU A  14      -1.296  27.063  14.944  1.00 36.12           C  
ATOM    120  N   LYS A  15      -3.820  27.341  10.244  1.00 36.50           N  
ATOM    121  CA  LYS A  15      -3.734  26.561   9.015  1.00 36.50           C  
ATOM    122  C   LYS A  15      -2.774  25.420   9.323  1.00 36.50           C  
ATOM    123  CB  LYS A  15      -3.246  27.418   7.837  1.00 36.50           C  
ATOM    124  O   LYS A  15      -1.622  25.667   9.675  1.00 36.50           O  
ATOM    125  CG  LYS A  15      -4.373  28.266   7.227  1.00 36.50           C  
ATOM    126  CD  LYS A  15      -3.868  29.016   5.987  1.00 36.50           C  
ATOM    127  CE  LYS A  15      -5.021  29.743   5.286  1.00 36.50           C  
ATOM    128  NZ  LYS A  15      -4.565  30.413   4.042  1.00 36.50           N  
ATOM    129  N   ASN A  16      -3.300  24.200   9.273  1.00 37.01           N  
ATOM    130  CA  ASN A  16      -2.582  22.961   9.530  1.00 37.01           C  
ATOM    131  C   ASN A  16      -1.186  23.000   8.887  1.00 37.01           C  
ATOM    132  CB  ASN A  16      -3.441  21.800   8.982  1.00 37.01           C  
ATOM    133  O   ASN A  16      -1.052  23.072   7.668  1.00 37.01           O  
ATOM    134  CG  ASN A  16      -4.478  21.295   9.974  1.00 37.01           C  
ATOM    135  ND2 ASN A  16      -5.557  20.715   9.506  1.00 37.01           N  
ATOM    136  OD1 ASN A  16      -4.306  21.390  11.176  1.00 37.01           O  
ATOM    137  N   ILE A  17      -0.152  22.927   9.728  1.00 44.65           N  
ATOM    138  CA  ILE A  17       1.278  22.989   9.364  1.00 44.65           C  
ATOM    139  C   ILE A  17       1.708  21.791   8.482  1.00 44.65           C  
ATOM    140  CB  ILE A  17       2.101  23.160  10.676  1.00 44.65           C  
ATOM    141  O   ILE A  17       2.826  21.746   7.983  1.00 44.65           O  
ATOM    142  CG1 ILE A  17       1.795  24.544  11.308  1.00 44.65           C  
ATOM    143  CG2 ILE A  17       3.623  23.004  10.495  1.00 44.65           C  
ATOM    144  CD1 ILE A  17       2.330  24.733  12.736  1.00 44.65           C  
ATOM    145  N   TYR A  18       0.813  20.837   8.217  1.00 42.45           N  
ATOM    146  CA  TYR A  18       1.096  19.629   7.437  1.00 42.45           C  
ATOM    147  C   TYR A  18       1.196  19.846   5.915  1.00 42.45           C  
ATOM    148  CB  TYR A  18       0.061  18.561   7.806  1.00 42.45           C  
ATOM    149  O   TYR A  18       1.615  18.943   5.195  1.00 42.45           O  
ATOM    150  CG  TYR A  18       0.006  18.268   9.295  1.00 42.45           C  
ATOM    151  CD1 TYR A  18       1.092  17.630   9.926  1.00 42.45           C  
ATOM    152  CD2 TYR A  18      -1.130  18.626  10.044  1.00 42.45           C  
ATOM    153  CE1 TYR A  18       1.050  17.363  11.309  1.00 42.45           C  
ATOM    154  CE2 TYR A  18      -1.182  18.356  11.422  1.00 42.45           C  
ATOM    155  OH  TYR A  18      -0.186  17.439  13.380  1.00 42.45           O  
ATOM    156  CZ  TYR A  18      -0.095  17.720  12.054  1.00 42.45           C  
ATOM    157  N   HIS A  19       0.893  21.046   5.404  1.00 42.47           N  
ATOM    158  CA  HIS A  19       1.008  21.362   3.973  1.00 42.47           C  
ATOM    159  C   HIS A  19       2.453  21.680   3.566  1.00 42.47           C  
ATOM    160  CB  HIS A  19       0.042  22.485   3.571  1.00 42.47           C  
ATOM    161  O   HIS A  19       2.748  22.736   3.005  1.00 42.47           O  
ATOM    162  CG  HIS A  19      -1.410  22.100   3.613  1.00 42.47           C  
ATOM    163  CD2 HIS A  19      -2.324  22.297   2.614  1.00 42.47           C  
ATOM    164  ND1 HIS A  19      -2.074  21.501   4.658  1.00 42.47           N  
ATOM    165  CE1 HIS A  19      -3.356  21.333   4.296  1.00 42.47           C  
ATOM    166  NE2 HIS A  19      -3.563  21.843   3.073  1.00 42.47           N  
ATOM    167  N   ARG A  20       3.386  20.749   3.782  1.00 45.72           N  
ATOM    168  CA  ARG A  20       4.496  20.652   2.834  1.00 45.72           C  
ATOM    169  C   ARG A  20       3.879  19.977   1.613  1.00 45.72           C  
ATOM    170  CB  ARG A  20       5.697  19.928   3.469  1.00 45.72           C  
ATOM    171  O   ARG A  20       3.822  18.757   1.577  1.00 45.72           O  
ATOM    172  CG  ARG A  20       7.017  20.381   2.827  1.00 45.72           C  
ATOM    173  CD  ARG A  20       8.214  19.730   3.529  1.00 45.72           C  
ATOM    174  NE  ARG A  20       9.497  20.283   3.046  1.00 45.72           N  
ATOM    175  NH1 ARG A  20      10.829  19.413   4.704  1.00 45.72           N  
ATOM    176  NH2 ARG A  20      11.742  20.679   3.110  1.00 45.72           N  
ATOM    177  CZ  ARG A  20      10.678  20.124   3.621  1.00 45.72           C  
ATOM    178  N   ASN A  21       3.298  20.776   0.709  1.00 49.31           N  
ATOM    179  CA  ASN A  21       2.677  20.309  -0.533  1.00 49.31           C  
ATOM    180  C   ASN A  21       3.683  19.422  -1.270  1.00 49.31           C  
ATOM    181  CB  ASN A  21       2.281  21.508  -1.426  1.00 49.31           C  
ATOM    182  O   ASN A  21       4.538  19.917  -2.001  1.00 49.31           O  
ATOM    183  CG  ASN A  21       0.996  22.217  -1.043  1.00 49.31           C  
ATOM    184  ND2 ASN A  21       0.705  23.325  -1.682  1.00 49.31           N  
ATOM    185  OD1 ASN A  21       0.239  21.805  -0.185  1.00 49.31           O  
ATOM    186  N   MET A  22       3.619  18.113  -1.053  1.00 56.86           N  
ATOM    187  CA  MET A  22       4.238  17.173  -1.958  1.00 56.86           C  
ATOM    188  C   MET A  22       3.305  17.110  -3.155  1.00 56.86           C  
ATOM    189  CB  MET A  22       4.475  15.813  -1.292  1.00 56.86           C  
ATOM    190  O   MET A  22       2.350  16.343  -3.174  1.00 56.86           O  
ATOM    191  CG  MET A  22       5.571  15.889  -0.221  1.00 56.86           C  
ATOM    192  SD  MET A  22       6.541  14.371   0.003  1.00 56.86           S  
ATOM    193  CE  MET A  22       5.291  13.282   0.743  1.00 56.86           C  
ATOM    194  N   THR A  23       3.527  17.989  -4.127  1.00 80.94           N  
ATOM    195  CA  THR A  23       2.841  17.933  -5.417  1.00 80.94           C  
ATOM    196  C   THR A  23       3.459  16.813  -6.240  1.00 80.94           C  
ATOM    197  CB  THR A  23       2.849  19.292  -6.143  1.00 80.94           C  
ATOM    198  O   THR A  23       4.210  17.058  -7.183  1.00 80.94           O  
ATOM    199  CG2 THR A  23       1.587  20.082  -5.804  1.00 80.94           C  
ATOM    200  OG1 THR A  23       3.948  20.092  -5.756  1.00 80.94           O  
ATOM    201  N   TYR A  24       3.175  15.572  -5.842  1.00 94.38           N  
ATOM    202  CA  TYR A  24       3.274  14.458  -6.768  1.00 94.38           C  
ATOM    203  C   TYR A  24       2.102  14.556  -7.734  1.00 94.38           C  
ATOM    204  CB  TYR A  24       3.305  13.106  -6.054  1.00 94.38           C  
ATOM    205  O   TYR A  24       0.955  14.736  -7.324  1.00 94.38           O  
ATOM    206  CG  TYR A  24       4.518  12.931  -5.169  1.00 94.38           C  
ATOM    207  CD1 TYR A  24       5.794  12.746  -5.736  1.00 94.38           C  
ATOM    208  CD2 TYR A  24       4.366  12.955  -3.773  1.00 94.38           C  
ATOM    209  CE1 TYR A  24       6.927  12.636  -4.904  1.00 94.38           C  
ATOM    210  CE2 TYR A  24       5.492  12.817  -2.947  1.00 94.38           C  
ATOM    211  OH  TYR A  24       7.869  12.672  -2.697  1.00 94.38           O  
ATOM    212  CZ  TYR A  24       6.778  12.702  -3.507  1.00 94.38           C  
ATOM    213  N   THR A  25       2.396  14.468  -9.020  1.00 96.19           N  
ATOM    214  CA  THR A  25       1.389  14.320 -10.066  1.00 96.19           C  
ATOM    215  C   THR A  25       1.547  12.954 -10.708  1.00 96.19           C  
ATOM    216  CB  THR A  25       1.450  15.452 -11.100  1.00 96.19           C  
ATOM    217  O   THR A  25       2.570  12.286 -10.542  1.00 96.19           O  
ATOM    218  CG2 THR A  25       1.202  16.819 -10.462  1.00 96.19           C  
ATOM    219  OG1 THR A  25       2.704  15.517 -11.734  1.00 96.19           O  
ATOM    220  N   THR A  26       0.525  12.518 -11.431  1.00 97.57           N  
ATOM    221  CA  THR A  26       0.545  11.234 -12.123  1.00 97.57           C  
ATOM    222  C   THR A  26       0.595  11.428 -13.635  1.00 97.57           C  
ATOM    223  CB  THR A  26      -0.621  10.344 -11.685  1.00 97.57           C  
ATOM    224  O   THR A  26       0.059  12.396 -14.177  1.00 97.57           O  
ATOM    225  CG2 THR A  26      -0.537   9.976 -10.204  1.00 97.57           C  
ATOM    226  OG1 THR A  26      -1.853  10.996 -11.884  1.00 97.57           O  
ATOM    227  N   LYS A  27       1.257  10.501 -14.332  1.00 97.62           N  
ATOM    228  CA  LYS A  27       1.250  10.391 -15.794  1.00 97.62           C  
ATOM    229  C   LYS A  27       0.736   9.010 -16.169  1.00 97.62           C  
ATOM    230  CB  LYS A  27       2.645  10.702 -16.365  1.00 97.62           C  
ATOM    231  O   LYS A  27       1.390   8.004 -15.900  1.00 97.62           O  
ATOM    232  CG  LYS A  27       2.674  10.695 -17.907  1.00 97.62           C  
ATOM    233  CD  LYS A  27       3.993  11.284 -18.435  1.00 97.62           C  
ATOM    234  CE  LYS A  27       4.082  11.267 -19.971  1.00 97.62           C  
ATOM    235  NZ  LYS A  27       5.321  11.939 -20.458  1.00 97.62           N  
ATOM    236  N   GLN A  28      -0.448   8.974 -16.769  1.00 98.28           N  
ATOM    237  CA  GLN A  28      -1.051   7.743 -17.260  1.00 98.28           C  
ATOM    238  C   GLN A  28      -0.470   7.371 -18.627  1.00 98.28           C  
ATOM    239  CB  GLN A  28      -2.578   7.889 -17.290  1.00 98.28           C  
ATOM    240  O   GLN A  28      -0.349   8.213 -19.518  1.00 98.28           O  
ATOM    241  CG  GLN A  28      -3.267   6.594 -17.744  1.00 98.28           C  
ATOM    242  CD  GLN A  28      -4.785   6.694 -17.676  1.00 98.28           C  
ATOM    243  NE2 GLN A  28      -5.492   6.250 -18.687  1.00 98.28           N  
ATOM    244  OE1 GLN A  28      -5.365   7.137 -16.699  1.00 98.28           O  
ATOM    245  N   VAL A  29      -0.158   6.092 -18.791  1.00 98.04           N  
ATOM    246  CA  VAL A  29       0.151   5.442 -20.065  1.00 98.04           C  
ATOM    247  C   VAL A  29      -0.863   4.314 -20.250  1.00 98.04           C  
ATOM    248  CB  VAL A  29       1.603   4.929 -20.074  1.00 98.04           C  
ATOM    249  O   VAL A  29      -1.177   3.615 -19.292  1.00 98.04           O  
ATOM    250  CG1 VAL A  29       1.940   4.199 -21.379  1.00 98.04           C  
ATOM    251  CG2 VAL A  29       2.601   6.085 -19.907  1.00 98.04           C  
ATOM    252  N   GLY A  30      -1.406   4.160 -21.459  1.00 97.42           N  
ATOM    253  CA  GLY A  30      -2.471   3.192 -21.734  1.00 97.42           C  
ATOM    254  C   GLY A  30      -3.846   3.604 -21.188  1.00 97.42           C  
ATOM    255  O   GLY A  30      -3.991   4.544 -20.403  1.00 97.42           O  
ATOM    256  N   GLU A  31      -4.888   2.910 -21.637  1.00 97.49           N  
ATOM    257  CA  GLU A  31      -6.270   3.165 -21.217  1.00 97.49           C  
ATOM    258  C   GLU A  31      -6.575   2.454 -19.894  1.00 97.49           C  
ATOM    259  CB  GLU A  31      -7.255   2.720 -22.307  1.00 97.49           C  
ATOM    260  O   GLU A  31      -6.169   1.308 -19.699  1.00 97.49           O  
ATOM    261  CG  GLU A  31      -7.122   3.560 -23.588  1.00 97.49           C  
ATOM    262  CD  GLU A  31      -8.129   3.171 -24.684  1.00 97.49           C  
ATOM    263  OE1 GLU A  31      -8.107   3.850 -25.735  1.00 97.49           O  
ATOM    264  OE2 GLU A  31      -8.907   2.214 -24.475  1.00 97.49           O  
ATOM    265  N   THR A  32      -7.303   3.097 -18.980  1.00 96.21           N  
ATOM    266  CA  THR A  32      -7.773   2.456 -17.740  1.00 96.21           C  
ATOM    267  C   THR A  32      -8.586   1.202 -18.063  1.00 96.21           C  
ATOM    268  CB  THR A  32      -8.641   3.424 -16.925  1.00 96.21           C  
ATOM    269  O   THR A  32      -9.473   1.242 -18.911  1.00 96.21           O  
ATOM    270  CG2 THR A  32      -9.043   2.865 -15.561  1.00 96.21           C  
ATOM    271  OG1 THR A  32      -7.932   4.621 -16.699  1.00 96.21           O  
ATOM    272  N   GLY A  33      -8.306   0.090 -17.378  1.00 95.17           N  
ATOM    273  CA  GLY A  33      -8.949  -1.194 -17.677  1.00 95.17           C  
ATOM    274  C   GLY A  33      -8.380  -1.903 -18.912  1.00 95.17           C  
ATOM    275  O   GLY A  33      -9.056  -2.753 -19.489  1.00 95.17           O  
ATOM    276  N   SER A  34      -7.144  -1.583 -19.309  1.00 97.69           N  
ATOM    277  CA  SER A  34      -6.366  -2.322 -20.313  1.00 97.69           C  
ATOM    278  C   SER A  34      -5.093  -2.926 -19.706  1.00 97.69           C  
ATOM    279  CB  SER A  34      -6.036  -1.422 -21.511  1.00 97.69           C  
ATOM    280  O   SER A  34      -4.628  -2.483 -18.656  1.00 97.69           O  
ATOM    281  OG  SER A  34      -5.005  -0.508 -21.195  1.00 97.69           O  
ATOM    282  N   LEU A  35      -4.500  -3.921 -20.379  1.00 97.08           N  
ATOM    283  CA  LEU A  35      -3.215  -4.520 -19.974  1.00 97.08           C  
ATOM    284  C   LEU A  35      -2.050  -3.510 -20.009  1.00 97.08           C  
ATOM    285  CB  LEU A  35      -2.907  -5.726 -20.886  1.00 97.08           C  
ATOM    286  O   LEU A  35      -1.079  -3.653 -19.259  1.00 97.08           O  
ATOM    287  CG  LEU A  35      -3.897  -6.903 -20.780  1.00 97.08           C  
ATOM    288  CD1 LEU A  35      -3.542  -7.979 -21.806  1.00 97.08           C  
ATOM    289  CD2 LEU A  35      -3.884  -7.561 -19.400  1.00 97.08           C  
ATOM    290  N   GLU A  36      -2.191  -2.460 -20.823  1.00 97.43           N  
ATOM    291  CA  GLU A  36      -1.174  -1.422 -21.019  1.00 97.43           C  
ATOM    292  C   GLU A  36      -1.279  -0.270 -20.021  1.00 97.43           C  
ATOM    293  CB  GLU A  36      -1.213  -0.889 -22.463  1.00 97.43           C  
ATOM    294  O   GLU A  36      -0.415   0.605 -20.003  1.00 97.43           O  
ATOM    295  CG  GLU A  36      -1.349  -1.960 -23.560  1.00 97.43           C  
ATOM    296  CD  GLU A  36      -0.481  -3.216 -23.357  1.00 97.43           C  
ATOM    297  OE1 GLU A  36      -0.868  -4.263 -23.921  1.00 97.43           O  
ATOM    298  OE2 GLU A  36       0.542  -3.144 -22.641  1.00 97.43           O  
ATOM    299  N   TYR A  37      -2.322  -0.261 -19.184  1.00 98.36           N  
ATOM    300  CA  TYR A  37      -2.504   0.764 -18.167  1.00 98.36           C  
ATOM    301  C   TYR A  37      -1.319   0.791 -17.201  1.00 98.36           C  
ATOM    302  CB  TYR A  37      -3.787   0.518 -17.374  1.00 98.36           C  
ATOM    303  O   TYR A  37      -1.037  -0.200 -16.523  1.00 98.36           O  
ATOM    304  CG  TYR A  37      -3.994   1.533 -16.267  1.00 98.36           C  
ATOM    305  CD1 TYR A  37      -3.731   1.164 -14.935  1.00 98.36           C  
ATOM    306  CD2 TYR A  37      -4.385   2.854 -16.568  1.00 98.36           C  
ATOM    307  CE1 TYR A  37      -3.879   2.103 -13.898  1.00 98.36           C  
ATOM    308  CE2 TYR A  37      -4.556   3.789 -15.528  1.00 98.36           C  
ATOM    309  OH  TYR A  37      -4.486   4.306 -13.185  1.00 98.36           O  
ATOM    310  CZ  TYR A  37      -4.306   3.412 -14.191  1.00 98.36           C  
ATOM    311  N   ARG A  38      -0.667   1.947 -17.103  1.00 98.61           N  
ATOM    312  CA  ARG A  38       0.332   2.280 -16.089  1.00 98.61           C  
ATOM    313  C   ARG A  38       0.098   3.691 -15.585  1.00 98.61           C  
ATOM    314  CB  ARG A  38       1.752   2.147 -16.662  1.00 98.61           C  
ATOM    315  O   ARG A  38      -0.075   4.615 -16.379  1.00 98.61           O  
ATOM    316  CG  ARG A  38       2.149   0.725 -17.077  1.00 98.61           C  
ATOM    317  CD  ARG A  38       2.094  -0.228 -15.880  1.00 98.61           C  
ATOM    318  NE  ARG A  38       2.521  -1.583 -16.233  1.00 98.61           N  
ATOM    319  NH1 ARG A  38       0.573  -2.385 -17.171  1.00 98.61           N  
ATOM    320  NH2 ARG A  38       2.400  -3.661 -17.082  1.00 98.61           N  
ATOM    321  CZ  ARG A  38       1.823  -2.526 -16.829  1.00 98.61           C  
ATOM    322  N   LEU A  39       0.150   3.869 -14.272  1.00 98.67           N  
ATOM    323  CA  LEU A  39       0.127   5.183 -13.643  1.00 98.67           C  
ATOM    324  C   LEU A  39       1.491   5.463 -13.016  1.00 98.67           C  
ATOM    325  CB  LEU A  39      -1.027   5.235 -12.635  1.00 98.67           C  
ATOM    326  O   LEU A  39       1.837   4.896 -11.982  1.00 98.67           O  
ATOM    327  CG  LEU A  39      -1.417   6.658 -12.215  1.00 98.67           C  
ATOM    328  CD1 LEU A  39      -2.066   7.427 -13.371  1.00 98.67           C  
ATOM    329  CD2 LEU A  39      -2.418   6.582 -11.069  1.00 98.67           C  
ATOM    330  N   PHE A  40       2.274   6.310 -13.675  1.00 98.62           N  
ATOM    331  CA  PHE A  40       3.586   6.737 -13.197  1.00 98.62           C  
ATOM    332  C   PHE A  40       3.485   8.013 -12.372  1.00 98.62           C  
ATOM    333  CB  PHE A  40       4.515   6.954 -14.386  1.00 98.62           C  
ATOM    334  O   PHE A  40       2.510   8.755 -12.483  1.00 98.62           O  
ATOM    335  CG  PHE A  40       4.851   5.682 -15.130  1.00 98.62           C  
ATOM    336  CD1 PHE A  40       5.957   4.912 -14.727  1.00 98.62           C  
ATOM    337  CD2 PHE A  40       4.088   5.292 -16.248  1.00 98.62           C  
ATOM    338  CE1 PHE A  40       6.292   3.747 -15.436  1.00 98.62           C  
ATOM    339  CE2 PHE A  40       4.460   4.157 -16.987  1.00 98.62           C  
ATOM    340  CZ  PHE A  40       5.552   3.376 -16.572  1.00 98.62           C  
ATOM    341  N   PHE A  41       4.529   8.296 -11.599  1.00 98.36           N  
ATOM    342  CA  PHE A  41       4.562   9.398 -10.649  1.00 98.36           C  
ATOM    343  C   PHE A  41       5.639  10.403 -11.026  1.00 98.36           C  
ATOM    344  CB  PHE A  41       4.759   8.847  -9.238  1.00 98.36           C  
ATOM    345  O   PHE A  41       6.739  10.044 -11.450  1.00 98.36           O  
ATOM    346  CG  PHE A  41       3.649   7.902  -8.840  1.00 98.36           C  
ATOM    347  CD1 PHE A  41       2.552   8.383  -8.108  1.00 98.36           C  
ATOM    348  CD2 PHE A  41       3.687   6.554  -9.247  1.00 98.36           C  
ATOM    349  CE1 PHE A  41       1.529   7.504  -7.727  1.00 98.36           C  
ATOM    350  CE2 PHE A  41       2.641   5.684  -8.900  1.00 98.36           C  
ATOM    351  CZ  PHE A  41       1.572   6.158  -8.126  1.00 98.36           C  
ATOM    352  N   LEU A  42       5.303  11.678 -10.873  1.00 97.40           N  
ATOM    353  CA  LEU A  42       6.176  12.801 -11.160  1.00 97.40           C  
ATOM    354  C   LEU A  42       6.256  13.708  -9.934  1.00 97.40           C  
ATOM    355  CB  LEU A  42       5.649  13.592 -12.369  1.00 97.40           C  
ATOM    356  O   LEU A  42       5.241  13.990  -9.303  1.00 97.40           O  
ATOM    357  CG  LEU A  42       5.402  12.809 -13.672  1.00 97.40           C  
ATOM    358  CD1 LEU A  42       4.820  13.760 -14.717  1.00 97.40           C  
ATOM    359  CD2 LEU A  42       6.678  12.208 -14.253  1.00 97.40           C  
ATOM    360  N   LYS A  43       7.441  14.235  -9.643  1.00 95.54           N  
ATOM    361  CA  LYS A  43       7.650  15.347  -8.712  1.00 95.54           C  
ATOM    362  C   LYS A  43       8.279  16.493  -9.483  1.00 95.54           C  
ATOM    363  CB  LYS A  43       8.541  14.870  -7.568  1.00 95.54           C  
ATOM    364  O   LYS A  43       9.318  16.304 -10.108  1.00 95.54           O  
ATOM    365  CG  LYS A  43       8.731  15.950  -6.499  1.00 95.54           C  
ATOM    366  CD  LYS A  43       9.614  15.377  -5.393  1.00 95.54           C  
ATOM    367  CE  LYS A  43       9.876  16.413  -4.307  1.00 95.54           C  
ATOM    368  NZ  LYS A  43      10.658  15.779  -3.219  1.00 95.54           N  
ATOM    369  N   ASP A  44       7.638  17.658  -9.491  1.00 93.51           N  
ATOM    370  CA  ASP A  44       8.089  18.810 -10.289  1.00 93.51           C  
ATOM    371  C   ASP A  44       8.319  18.442 -11.776  1.00 93.51           C  
ATOM    372  CB  ASP A  44       9.307  19.480  -9.620  1.00 93.51           C  
ATOM    373  O   ASP A  44       9.318  18.822 -12.386  1.00 93.51           O  
ATOM    374  CG  ASP A  44       9.052  19.844  -8.154  1.00 93.51           C  
ATOM    375  OD1 ASP A  44       7.969  20.408  -7.879  1.00 93.51           O  
ATOM    376  OD2 ASP A  44       9.933  19.547  -7.313  1.00 93.51           O  
ATOM    377  N   ASN A  45       7.395  17.654 -12.350  1.00 93.52           N  
ATOM    378  CA  ASN A  45       7.446  17.079 -13.707  1.00 93.52           C  
ATOM    379  C   ASN A  45       8.600  16.094 -13.985  1.00 93.52           C  
ATOM    380  CB  ASN A  45       7.354  18.189 -14.771  1.00 93.52           C  
ATOM    381  O   ASN A  45       8.820  15.727 -15.137  1.00 93.52           O  
ATOM    382  CG  ASN A  45       6.096  19.017 -14.644  1.00 93.52           C  
ATOM    383  ND2 ASN A  45       6.208  20.323 -14.700  1.00 93.52           N  
ATOM    384  OD1 ASN A  45       4.998  18.511 -14.490  1.00 93.52           O  
ATOM    385  N   LYS A  46       9.321  15.634 -12.959  1.00 95.89           N  
ATOM    386  CA  LYS A  46      10.400  14.645 -13.085  1.00 95.89           C  
ATOM    387  C   LYS A  46       9.941  13.276 -12.580  1.00 95.89           C  
ATOM    388  CB  LYS A  46      11.621  15.121 -12.297  1.00 95.89           C  
ATOM    389  O   LYS A  46       9.330  13.243 -11.512  1.00 95.89           O  
ATOM    390  CG  LYS A  46      12.215  16.382 -12.933  1.00 95.89           C  
ATOM    391  CD  LYS A  46      13.368  16.910 -12.085  1.00 95.89           C  
ATOM    392  CE  LYS A  46      13.907  18.176 -12.746  1.00 95.89           C  
ATOM    393  NZ  LYS A  46      15.048  18.725 -11.980  1.00 95.89           N  
ATOM    394  N   PRO A  47      10.226  12.167 -13.289  1.00 97.69           N  
ATOM    395  CA  PRO A  47       9.864  10.828 -12.830  1.00 97.69           C  
ATOM    396  C   PRO A  47      10.423  10.515 -11.449  1.00 97.69           C  
ATOM    397  CB  PRO A  47      10.411   9.850 -13.867  1.00 97.69           C  
ATOM    398  O   PRO A  47      11.586  10.802 -11.181  1.00 97.69           O  
ATOM    399  CG  PRO A  47      10.494  10.700 -15.126  1.00 97.69           C  
ATOM    400  CD  PRO A  47      10.851  12.087 -14.602  1.00 97.69           C  
ATOM    401  N   VAL A  48       9.598   9.897 -10.613  1.00 97.93           N  
ATOM    402  CA  VAL A  48       9.959   9.391  -9.285  1.00 97.93           C  
ATOM    403  C   VAL A  48       9.314   8.022  -9.076  1.00 97.93           C  
ATOM    404  CB  VAL A  48       9.548  10.362  -8.163  1.00 97.93           C  
ATOM    405  O   VAL A  48       8.257   7.738  -9.638  1.00 97.93           O  
ATOM    406  CG1 VAL A  48      10.351  11.667  -8.208  1.00 97.93           C  
ATOM    407  CG2 VAL A  48       8.055  10.711  -8.180  1.00 97.93           C  
ATOM    408  N   SER A  49       9.959   7.160  -8.296  1.00 98.48           N  
ATOM    409  CA  SER A  49       9.389   5.877  -7.890  1.00 98.48           C  
ATOM    410  C   SER A  49       8.390   6.097  -6.755  1.00 98.48           C  
ATOM    411  CB  SER A  49      10.498   4.902  -7.482  1.00 98.48           C  
ATOM    412  O   SER A  49       8.736   6.680  -5.725  1.00 98.48           O  
ATOM    413  OG  SER A  49       9.933   3.797  -6.803  1.00 98.48           O  
ATOM    414  N   SER A  50       7.163   5.597  -6.922  1.00 97.84           N  
ATOM    415  CA  SER A  50       6.153   5.598  -5.851  1.00 97.84           C  
ATOM    416  C   SER A  50       6.588   4.791  -4.633  1.00 97.84           C  
ATOM    417  CB  SER A  50       4.845   4.990  -6.348  1.00 97.84           C  
ATOM    418  O   SER A  50       6.240   5.139  -3.511  1.00 97.84           O  
ATOM    419  OG  SER A  50       5.052   3.656  -6.776  1.00 97.84           O  
ATOM    420  N   PHE A  51       7.372   3.742  -4.869  1.00 98.57           N  
ATOM    421  CA  PHE A  51       7.835   2.813  -3.856  1.00 98.57           C  
ATOM    422  C   PHE A  51       9.058   3.372  -3.106  1.00 98.57           C  
ATOM    423  CB  PHE A  51       8.108   1.478  -4.577  1.00 98.57           C  
ATOM    424  O   PHE A  51       9.184   3.204  -1.896  1.00 98.57           O  
ATOM    425  CG  PHE A  51       8.449   0.276  -3.719  1.00 98.57           C  
ATOM    426  CD1 PHE A  51       8.868  -0.920  -4.335  1.00 98.57           C  
ATOM    427  CD2 PHE A  51       8.387   0.333  -2.317  1.00 98.57           C  
ATOM    428  CE1 PHE A  51       9.252  -2.029  -3.556  1.00 98.57           C  
ATOM    429  CE2 PHE A  51       8.871  -0.728  -1.554  1.00 98.57           C  
ATOM    430  CZ  PHE A  51       9.278  -1.925  -2.157  1.00 98.57           C  
ATOM    431  N   HIS A  52       9.970   4.061  -3.796  1.00 98.50           N  
ATOM    432  CA  HIS A  52      11.292   4.371  -3.236  1.00 98.50           C  
ATOM    433  C   HIS A  52      11.547   5.854  -2.967  1.00 98.50           C  
ATOM    434  CB  HIS A  52      12.352   3.792  -4.177  1.00 98.50           C  
ATOM    435  O   HIS A  52      12.205   6.188  -1.983  1.00 98.50           O  
ATOM    436  CG  HIS A  52      12.185   2.314  -4.400  1.00 98.50           C  
ATOM    437  CD2 HIS A  52      12.332   1.648  -5.584  1.00 98.50           C  
ATOM    438  ND1 HIS A  52      11.788   1.393  -3.455  1.00 98.50           N  
ATOM    439  CE1 HIS A  52      11.759   0.190  -4.043  1.00 98.50           C  
ATOM    440  NE2 HIS A  52      12.056   0.303  -5.341  1.00 98.50           N  
ATOM    441  N   ASP A  53      11.048   6.752  -3.819  1.00 98.20           N  
ATOM    442  CA  ASP A  53      11.389   8.181  -3.757  1.00 98.20           C  
ATOM    443  C   ASP A  53      10.441   8.993  -2.860  1.00 98.20           C  
ATOM    444  CB  ASP A  53      11.406   8.766  -5.177  1.00 98.20           C  
ATOM    445  O   ASP A  53      10.757  10.120  -2.467  1.00 98.20           O  
ATOM    446  CG  ASP A  53      12.591   8.307  -6.029  1.00 98.20           C  
ATOM    447  OD1 ASP A  53      13.740   8.356  -5.539  1.00 98.20           O  
ATOM    448  OD2 ASP A  53      12.409   8.018  -7.234  1.00 98.20           O  
ATOM    449  N   VAL A  54       9.268   8.444  -2.534  1.00 97.76           N  
ATOM    450  CA  VAL A  54       8.298   9.110  -1.661  1.00 97.76           C  
ATOM    451  C   VAL A  54       8.642   8.832  -0.199  1.00 97.76           C  
ATOM    452  CB  VAL A  54       6.850   8.724  -1.993  1.00 97.76           C  
ATOM    453  O   VAL A  54       8.708   7.671   0.186  1.00 97.76           O  
ATOM    454  CG1 VAL A  54       5.876   9.533  -1.121  1.00 97.76           C  
ATOM    455  CG2 VAL A  54       6.593   9.039  -3.473  1.00 97.76           C  
ATOM    456  N   PRO A  55       8.842   9.861   0.647  1.00 97.83           N  
ATOM    457  CA  PRO A  55       9.160   9.638   2.053  1.00 97.83           C  
ATOM    458  C   PRO A  55       8.057   8.858   2.773  1.00 97.83           C  
ATOM    459  CB  PRO A  55       9.339  11.034   2.664  1.00 97.83           C  
ATOM    460  O   PRO A  55       6.893   9.248   2.688  1.00 97.83           O  
ATOM    461  CG  PRO A  55       9.710  11.906   1.466  1.00 97.83           C  
ATOM    462  CD  PRO A  55       8.925  11.276   0.322  1.00 97.83           C  
ATOM    463  N   LEU A  56       8.418   7.838   3.552  1.00 98.63           N  
ATOM    464  CA  LEU A  56       7.480   7.152   4.450  1.00 98.63           C  
ATOM    465  C   LEU A  56       6.900   8.115   5.490  1.00 98.63           C  
ATOM    466  CB  LEU A  56       8.227   5.994   5.132  1.00 98.63           C  
ATOM    467  O   LEU A  56       5.690   8.317   5.590  1.00 98.63           O  
ATOM    468  CG  LEU A  56       7.470   5.257   6.248  1.00 98.63           C  
ATOM    469  CD1 LEU A  56       6.129   4.689   5.786  1.00 98.63           C  
ATOM    470  CD2 LEU A  56       8.365   4.126   6.741  1.00 98.63           C  
ATOM    471  N   TRP A  57       7.782   8.743   6.265  1.00 98.42           N  
ATOM    472  CA  TRP A  57       7.404   9.537   7.428  1.00 98.42           C  
ATOM    473  C   TRP A  57       7.039  10.978   7.056  1.00 98.42           C  
ATOM    474  CB  TRP A  57       8.536   9.486   8.462  1.00 98.42           C  
ATOM    475  O   TRP A  57       7.843  11.711   6.478  1.00 98.42           O  
ATOM    476  CG  TRP A  57       8.859   8.113   8.973  1.00 98.42           C  
ATOM    477  CD1 TRP A  57       9.969   7.389   8.690  1.00 98.42           C  
ATOM    478  CD2 TRP A  57       8.029   7.248   9.808  1.00 98.42           C  
ATOM    479  CE2 TRP A  57       8.718   6.015  10.007  1.00 98.42           C  
ATOM    480  CE3 TRP A  57       6.744   7.368  10.383  1.00 98.42           C  
ATOM    481  NE1 TRP A  57       9.897   6.160   9.316  1.00 98.42           N  
ATOM    482  CH2 TRP A  57       6.893   5.103  11.297  1.00 98.42           C  
ATOM    483  CZ2 TRP A  57       8.179   4.962  10.753  1.00 98.42           C  
ATOM    484  CZ3 TRP A  57       6.175   6.296  11.097  1.00 98.42           C  
ATOM    485  N   VAL A  58       5.853  11.421   7.480  1.00 97.80           N  
ATOM    486  CA  VAL A  58       5.457  12.843   7.474  1.00 97.80           C  
ATOM    487  C   VAL A  58       5.763  13.461   8.833  1.00 97.80           C  
ATOM    488  CB  VAL A  58       3.957  12.997   7.165  1.00 97.80           C  
ATOM    489  O   VAL A  58       6.392  14.515   8.930  1.00 97.80           O  
ATOM    490  CG1 VAL A  58       3.501  14.463   7.183  1.00 97.80           C  
ATOM    491  CG2 VAL A  58       3.588  12.403   5.808  1.00 97.80           C  
ATOM    492  N   ASN A  59       5.315  12.795   9.898  1.00 98.08           N  
ATOM    493  CA  ASN A  59       5.618  13.139  11.279  1.00 98.08           C  
ATOM    494  C   ASN A  59       5.568  11.866  12.128  1.00 98.08           C  
ATOM    495  CB  ASN A  59       4.637  14.215  11.775  1.00 98.08           C  
ATOM    496  O   ASN A  59       4.497  11.423  12.543  1.00 98.08           O  
ATOM    497  CG  ASN A  59       5.011  14.703  13.163  1.00 98.08           C  
ATOM    498  ND2 ASN A  59       5.001  15.991  13.404  1.00 98.08           N  
ATOM    499  OD1 ASN A  59       5.361  13.953  14.051  1.00 98.08           O  
ATOM    500  N   LYS A  60       6.746  11.299  12.390  1.00 97.85           N  
ATOM    501  CA  LYS A  60       6.890  10.040  13.121  1.00 97.85           C  
ATOM    502  C   LYS A  60       6.379  10.124  14.564  1.00 97.85           C  
ATOM    503  CB  LYS A  60       8.359   9.609  13.025  1.00 97.85           C  
ATOM    504  O   LYS A  60       5.692   9.215  15.012  1.00 97.85           O  
ATOM    505  CG  LYS A  60       8.555   8.194  13.567  1.00 97.85           C  
ATOM    506  CD  LYS A  60       9.938   7.646  13.204  1.00 97.85           C  
ATOM    507  CE  LYS A  60       9.953   6.212  13.715  1.00 97.85           C  
ATOM    508  NZ  LYS A  60      11.177   5.452  13.390  1.00 97.85           N  
ATOM    509  N   GLU A  61       6.625  11.239  15.255  1.00 97.37           N  
ATOM    510  CA  GLU A  61       6.155  11.467  16.634  1.00 97.37           C  
ATOM    511  C   GLU A  61       4.625  11.462  16.749  1.00 97.37           C  
ATOM    512  CB  GLU A  61       6.660  12.825  17.148  1.00 97.37           C  
ATOM    513  O   GLU A  61       4.082  11.096  17.787  1.00 97.37           O  
ATOM    514  CG  GLU A  61       8.189  12.936  17.239  1.00 97.37           C  
ATOM    515  CD  GLU A  61       8.657  14.326  17.709  1.00 97.37           C  
ATOM    516  OE1 GLU A  61       9.887  14.489  17.861  1.00 97.37           O  
ATOM    517  OE2 GLU A  61       7.805  15.236  17.861  1.00 97.37           O  
ATOM    518  N   LYS A  62       3.925  11.859  15.681  1.00 97.50           N  
ATOM    519  CA  LYS A  62       2.456  11.879  15.600  1.00 97.50           C  
ATOM    520  C   LYS A  62       1.869  10.675  14.863  1.00 97.50           C  
ATOM    521  CB  LYS A  62       1.995  13.198  14.973  1.00 97.50           C  
ATOM    522  O   LYS A  62       0.699  10.718  14.489  1.00 97.50           O  
ATOM    523  CG  LYS A  62       2.366  14.400  15.844  1.00 97.50           C  
ATOM    524  CD  LYS A  62       1.800  15.663  15.203  1.00 97.50           C  
ATOM    525  CE  LYS A  62       2.139  16.862  16.083  1.00 97.50           C  
ATOM    526  NZ  LYS A  62       1.704  18.115  15.431  1.00 97.50           N  
ATOM    527  N   GLN A  63       2.685   9.655  14.591  1.00 98.17           N  
ATOM    528  CA  GLN A  63       2.291   8.463  13.838  1.00 98.17           C  
ATOM    529  C   GLN A  63       1.697   8.780  12.449  1.00 98.17           C  
ATOM    530  CB  GLN A  63       1.365   7.572  14.689  1.00 98.17           C  
ATOM    531  O   GLN A  63       0.778   8.098  11.995  1.00 98.17           O  
ATOM    532  CG  GLN A  63       1.894   7.232  16.096  1.00 98.17           C  
ATOM    533  CD  GLN A  63       1.094   7.856  17.240  1.00 98.17           C  
ATOM    534  NE2 GLN A  63       1.058   7.214  18.388  1.00 98.17           N  
ATOM    535  OE1 GLN A  63       0.501   8.920  17.150  1.00 98.17           O  
ATOM    536  N   ILE A  64       2.189   9.835  11.781  1.00 98.66           N  
ATOM    537  CA  ILE A  64       1.718  10.249  10.451  1.00 98.66           C  
ATOM    538  C   ILE A  64       2.708   9.789   9.380  1.00 98.66           C  
ATOM    539  CB  ILE A  64       1.426  11.764  10.340  1.00 98.66           C  
ATOM    540  O   ILE A  64       3.871  10.219   9.364  1.00 98.66           O  
ATOM    541  CG1 ILE A  64       0.499  12.258  11.473  1.00 98.66           C  
ATOM    542  CG2 ILE A  64       0.770  12.067   8.975  1.00 98.66           C  
ATOM    543  CD1 ILE A  64       0.275  13.776  11.514  1.00 98.66           C  
ATOM    544  N   VAL A  65       2.209   8.982   8.448  1.00 98.75           N  
ATOM    545  CA  VAL A  65       2.931   8.451   7.283  1.00 98.75           C  
ATOM    546  C   VAL A  65       2.262   8.894   5.982  1.00 98.75           C  
ATOM    547  CB  VAL A  65       3.057   6.913   7.343  1.00 98.75           C  
ATOM    548  O   VAL A  65       1.104   9.315   5.984  1.00 98.75           O  
ATOM    549  CG1 VAL A  65       3.930   6.488   8.527  1.00 98.75           C  
ATOM    550  CG2 VAL A  65       1.707   6.196   7.441  1.00 98.75           C  
ATOM    551  N   ASN A  66       2.987   8.826   4.868  1.00 98.72           N  
ATOM    552  CA  ASN A  66       2.368   8.867   3.546  1.00 98.72           C  
ATOM    553  C   ASN A  66       1.852   7.472   3.190  1.00 98.72           C  
ATOM    554  CB  ASN A  66       3.351   9.388   2.488  1.00 98.72           C  
ATOM    555  O   ASN A  66       2.516   6.479   3.458  1.00 98.72           O  
ATOM    556  CG  ASN A  66       3.703  10.842   2.712  1.00 98.72           C  
ATOM    557  ND2 ASN A  66       4.937  11.127   3.036  1.00 98.72           N  
ATOM    558  OD1 ASN A  66       2.888  11.749   2.619  1.00 98.72           O  
ATOM    559  N   MET A  67       0.692   7.415   2.552  1.00 98.73           N  
ATOM    560  CA  MET A  67       0.102   6.216   1.968  1.00 98.73           C  
ATOM    561  C   MET A  67      -0.209   6.502   0.505  1.00 98.73           C  
ATOM    562  CB  MET A  67      -1.171   5.861   2.744  1.00 98.73           C  
ATOM    563  O   MET A  67      -0.817   7.529   0.202  1.00 98.73           O  
ATOM    564  CG  MET A  67      -1.965   4.723   2.100  1.00 98.73           C  
ATOM    565  SD  MET A  67      -3.555   4.448   2.906  1.00 98.73           S  
ATOM    566  CE  MET A  67      -4.223   3.198   1.781  1.00 98.73           C  
ATOM    567  N   LEU A  68       0.171   5.595  -0.387  1.00 98.79           N  
ATOM    568  CA  LEU A  68      -0.287   5.593  -1.769  1.00 98.79           C  
ATOM    569  C   LEU A  68      -1.637   4.878  -1.853  1.00 98.79           C  
ATOM    570  CB  LEU A  68       0.771   4.892  -2.635  1.00 98.79           C  
ATOM    571  O   LEU A  68      -1.751   3.732  -1.437  1.00 98.79           O  
ATOM    572  CG  LEU A  68       0.382   4.770  -4.117  1.00 98.79           C  
ATOM    573  CD1 LEU A  68       0.049   6.130  -4.734  1.00 98.79           C  
ATOM    574  CD2 LEU A  68       1.516   4.134  -4.925  1.00 98.79           C  
ATOM    575  N   VAL A  69      -2.651   5.527  -2.418  1.00 98.85           N  
ATOM    576  CA  VAL A  69      -3.926   4.882  -2.746  1.00 98.85           C  
ATOM    577  C   VAL A  69      -3.785   4.132  -4.065  1.00 98.85           C  
ATOM    578  CB  VAL A  69      -5.070   5.904  -2.822  1.00 98.85           C  
ATOM    579  O   VAL A  69      -3.552   4.731  -5.116  1.00 98.85           O  
ATOM    580  CG1 VAL A  69      -6.410   5.234  -3.173  1.00 98.85           C  
ATOM    581  CG2 VAL A  69      -5.252   6.639  -1.492  1.00 98.85           C  
ATOM    582  N   GLU A  70      -3.987   2.821  -4.027  1.00 98.85           N  
ATOM    583  CA  GLU A  70      -3.997   1.959  -5.210  1.00 98.85           C  
ATOM    584  C   GLU A  70      -5.434   1.680  -5.656  1.00 98.85           C  
ATOM    585  CB  GLU A  70      -3.262   0.653  -4.905  1.00 98.85           C  
ATOM    586  O   GLU A  70      -5.789   1.892  -6.820  1.00 98.85           O  
ATOM    587  CG  GLU A  70      -1.799   0.868  -4.491  1.00 98.85           C  
ATOM    588  CD  GLU A  70      -1.139  -0.466  -4.142  1.00 98.85           C  
ATOM    589  OE1 GLU A  70      -0.015  -0.683  -4.632  1.00 98.85           O  
ATOM    590  OE2 GLU A  70      -1.788  -1.274  -3.453  1.00 98.85           O  
ATOM    591  N   ILE A  71      -6.287   1.290  -4.703  1.00 98.78           N  
ATOM    592  CA  ILE A  71      -7.682   0.913  -4.931  1.00 98.78           C  
ATOM    593  C   ILE A  71      -8.590   1.850  -4.126  1.00 98.78           C  
ATOM    594  CB  ILE A  71      -7.940  -0.572  -4.598  1.00 98.78           C  
ATOM    595  O   ILE A  71      -8.697   1.728  -2.901  1.00 98.78           O  
ATOM    596  CG1 ILE A  71      -6.898  -1.495  -5.266  1.00 98.78           C  
ATOM    597  CG2 ILE A  71      -9.367  -0.941  -5.045  1.00 98.78           C  
ATOM    598  CD1 ILE A  71      -6.991  -2.958  -4.836  1.00 98.78           C  
ATOM    599  N   PRO A  72      -9.274   2.795  -4.793  1.00 98.76           N  
ATOM    600  CA  PRO A  72     -10.255   3.652  -4.153  1.00 98.76           C  
ATOM    601  C   PRO A  72     -11.379   2.858  -3.495  1.00 98.76           C  
ATOM    602  CB  PRO A  72     -10.806   4.539  -5.268  1.00 98.76           C  
ATOM    603  O   PRO A  72     -11.891   1.882  -4.059  1.00 98.76           O  
ATOM    604  CG  PRO A  72      -9.623   4.649  -6.223  1.00 98.76           C  
ATOM    605  CD  PRO A  72      -9.035   3.242  -6.154  1.00 98.76           C  
ATOM    606  N   ARG A  73     -11.850   3.353  -2.349  1.00 98.68           N  
ATOM    607  CA  ARG A  73     -13.063   2.865  -1.689  1.00 98.68           C  
ATOM    608  C   ARG A  73     -14.211   2.727  -2.691  1.00 98.68           C  
ATOM    609  CB  ARG A  73     -13.419   3.839  -0.559  1.00 98.68           C  
ATOM    610  O   ARG A  73     -14.429   3.599  -3.525  1.00 98.68           O  
ATOM    611  CG  ARG A  73     -14.672   3.401   0.198  1.00 98.68           C  
ATOM    612  CD  ARG A  73     -14.925   4.335   1.379  1.00 98.68           C  
ATOM    613  NE  ARG A  73     -16.120   3.903   2.119  1.00 98.68           N  
ATOM    614  NH1 ARG A  73     -16.580   5.913   3.112  1.00 98.68           N  
ATOM    615  NH2 ARG A  73     -17.988   4.193   3.375  1.00 98.68           N  
ATOM    616  CZ  ARG A  73     -16.888   4.672   2.862  1.00 98.68           C  
ATOM    617  N   GLY A  74     -14.979   1.646  -2.605  1.00 98.42           N  
ATOM    618  CA  GLY A  74     -16.126   1.389  -3.479  1.00 98.42           C  
ATOM    619  C   GLY A  74     -15.762   0.883  -4.881  1.00 98.42           C  
ATOM    620  O   GLY A  74     -16.656   0.744  -5.721  1.00 98.42           O  
ATOM    621  N   THR A  75     -14.488   0.583  -5.137  1.00 98.58           N  
ATOM    622  CA  THR A  75     -14.001  -0.036  -6.380  1.00 98.58           C  
ATOM    623  C   THR A  75     -13.408  -1.421  -6.100  1.00 98.58           C  
ATOM    624  CB  THR A  75     -13.007   0.871  -7.124  1.00 98.58           C  
ATOM    625  O   THR A  75     -13.292  -1.819  -4.942  1.00 98.58           O  
ATOM    626  CG2 THR A  75     -13.477   2.321  -7.246  1.00 98.58           C  
ATOM    627  OG1 THR A  75     -11.743   0.859  -6.523  1.00 98.58           O  
ATOM    628  N   ASN A  76     -13.120  -2.198  -7.147  1.00 98.28           N  
ATOM    629  CA  ASN A  76     -12.674  -3.589  -7.016  1.00 98.28           C  
ATOM    630  C   ASN A  76     -11.654  -4.042  -8.077  1.00 98.28           C  
ATOM    631  CB  ASN A  76     -13.908  -4.502  -7.010  1.00 98.28           C  
ATOM    632  O   ASN A  76     -11.334  -5.228  -8.145  1.00 98.28           O  
ATOM    633  CG  ASN A  76     -14.595  -4.618  -8.358  1.00 98.28           C  
ATOM    634  ND2 ASN A  76     -15.184  -5.752  -8.640  1.00 98.28           N  
ATOM    635  OD1 ASN A  76     -14.638  -3.686  -9.151  1.00 98.28           O  
ATOM    636  N   ALA A  77     -11.140  -3.139  -8.917  1.00 98.47           N  
ATOM    637  CA  ALA A  77      -9.994  -3.461  -9.765  1.00 98.47           C  
ATOM    638  C   ALA A  77      -8.780  -3.685  -8.855  1.00 98.47           C  
ATOM    639  CB  ALA A  77      -9.767  -2.320 -10.764  1.00 98.47           C  
ATOM    640  O   ALA A  77      -8.471  -2.809  -8.048  1.00 98.47           O  
ATOM    641  N   LYS A  78      -8.116  -4.846  -8.948  1.00 98.05           N  
ATOM    642  CA  LYS A  78      -6.941  -5.157  -8.119  1.00 98.05           C  
ATOM    643  C   LYS A  78      -5.734  -4.397  -8.670  1.00 98.05           C  
ATOM    644  CB  LYS A  78      -6.741  -6.684  -8.024  1.00 98.05           C  
ATOM    645  O   LYS A  78      -4.970  -4.930  -9.462  1.00 98.05           O  
ATOM    646  CG  LYS A  78      -5.577  -7.135  -7.115  1.00 98.05           C  
ATOM    647  CD  LYS A  78      -5.670  -6.702  -5.639  1.00 98.05           C  
ATOM    648  CE  LYS A  78      -4.406  -7.173  -4.896  1.00 98.05           C  
ATOM    649  NZ  LYS A  78      -4.180  -6.491  -3.591  1.00 98.05           N  
ATOM    650  N   LEU A  79      -5.666  -3.112  -8.344  1.00 98.72           N  
ATOM    651  CA  LEU A  79      -4.568  -2.217  -8.684  1.00 98.72           C  
ATOM    652  C   LEU A  79      -3.490  -2.318  -7.608  1.00 98.72           C  
ATOM    653  CB  LEU A  79      -5.097  -0.781  -8.822  1.00 98.72           C  
ATOM    654  O   LEU A  79      -3.826  -2.394  -6.430  1.00 98.72           O  
ATOM    655  CG  LEU A  79      -6.029  -0.573 -10.028  1.00 98.72           C  
ATOM    656  CD1 LEU A  79      -6.866   0.688  -9.846  1.00 98.72           C  
ATOM    657  CD2 LEU A  79      -5.235  -0.418 -11.324  1.00 98.72           C  
ATOM    658  N   GLU A  80      -2.233  -2.314  -8.031  1.00 98.22           N  
ATOM    659  CA  GLU A  80      -1.063  -2.439  -7.163  1.00 98.22           C  
ATOM    660  C   GLU A  80       0.164  -1.758  -7.788  1.00 98.22           C  
ATOM    661  CB  GLU A  80      -0.787  -3.922  -6.852  1.00 98.22           C  
ATOM    662  O   GLU A  80       0.250  -1.584  -9.013  1.00 98.22           O  
ATOM    663  CG  GLU A  80      -0.427  -4.749  -8.099  1.00 98.22           C  
ATOM    664  CD  GLU A  80      -0.458  -6.269  -7.879  1.00 98.22           C  
ATOM    665  OE1 GLU A  80       0.138  -6.952  -8.749  1.00 98.22           O  
ATOM    666  OE2 GLU A  80      -1.186  -6.740  -6.970  1.00 98.22           O  
ATOM    667  N   ILE A  81       1.132  -1.384  -6.956  1.00 98.76           N  
ATOM    668  CA  ILE A  81       2.474  -0.995  -7.369  1.00 98.76           C  
ATOM    669  C   ILE A  81       3.102  -2.178  -8.110  1.00 98.76           C  
ATOM    670  CB  ILE A  81       3.325  -0.576  -6.146  1.00 98.76           C  
ATOM    671  O   ILE A  81       3.309  -3.260  -7.570  1.00 98.76           O  
ATOM    672  CG1 ILE A  81       2.823   0.740  -5.506  1.00 98.76           C  
ATOM    673  CG2 ILE A  81       4.794  -0.365  -6.555  1.00 98.76           C  
ATOM    674  CD1 ILE A  81       3.359   0.939  -4.081  1.00 98.76           C  
ATOM    675  N   ALA A  82       3.502  -1.956  -9.358  1.00 98.52           N  
ATOM    676  CA  ALA A  82       4.270  -2.914 -10.133  1.00 98.52           C  
ATOM    677  C   ALA A  82       5.727  -2.944  -9.635  1.00 98.52           C  
ATOM    678  CB  ALA A  82       4.136  -2.551 -11.616  1.00 98.52           C  
ATOM    679  O   ALA A  82       6.626  -2.379 -10.261  1.00 98.52           O  
ATOM    680  N   THR A  83       5.980  -3.608  -8.505  1.00 98.43           N  
ATOM    681  CA  THR A  83       7.275  -3.632  -7.790  1.00 98.43           C  
ATOM    682  C   THR A  83       8.456  -4.103  -8.647  1.00 98.43           C  
ATOM    683  CB  THR A  83       7.175  -4.532  -6.548  1.00 98.43           C  
ATOM    684  O   THR A  83       9.599  -3.713  -8.418  1.00 98.43           O  
ATOM    685  CG2 THR A  83       6.217  -3.987  -5.501  1.00 98.43           C  
ATOM    686  OG1 THR A  83       6.717  -5.815  -6.915  1.00 98.43           O  
ATOM    687  N   LYS A  84       8.198  -4.900  -9.688  1.00 98.24           N  
ATOM    688  CA  LYS A  84       9.207  -5.411 -10.636  1.00 98.24           C  
ATOM    689  C   LYS A  84       9.431  -4.513 -11.858  1.00 98.24           C  
ATOM    690  CB  LYS A  84       8.821  -6.839 -11.054  1.00 98.24           C  
ATOM    691  O   LYS A  84      10.366  -4.747 -12.619  1.00 98.24           O  
ATOM    692  CG  LYS A  84       8.838  -7.795  -9.851  1.00 98.24           C  
ATOM    693  CD  LYS A  84       8.308  -9.189 -10.201  1.00 98.24           C  
ATOM    694  CE  LYS A  84       8.295 -10.009  -8.906  1.00 98.24           C  
ATOM    695  NZ  LYS A  84       7.502 -11.257  -9.016  1.00 98.24           N  
ATOM    696  N   GLU A  85       8.583  -3.513 -12.083  1.00 98.35           N  
ATOM    697  CA  GLU A  85       8.681  -2.622 -13.241  1.00 98.35           C  
ATOM    698  C   GLU A  85       9.491  -1.361 -12.931  1.00 98.35           C  
ATOM    699  CB  GLU A  85       7.296  -2.285 -13.810  1.00 98.35           C  
ATOM    700  O   GLU A  85       9.536  -0.870 -11.803  1.00 98.35           O  
ATOM    701  CG  GLU A  85       6.625  -3.528 -14.417  1.00 98.35           C  
ATOM    702  CD  GLU A  85       5.315  -3.218 -15.150  1.00 98.35           C  
ATOM    703  OE1 GLU A  85       4.455  -4.130 -15.245  1.00 98.35           O  
ATOM    704  OE2 GLU A  85       5.143  -2.097 -15.667  1.00 98.35           O  
ATOM    705  N   TYR A  86      10.141  -0.824 -13.964  1.00 98.22           N  
ATOM    706  CA  TYR A  86      10.985   0.361 -13.852  1.00 98.22           C  
ATOM    707  C   TYR A  86      10.179   1.562 -13.332  1.00 98.22           C  
ATOM    708  CB  TYR A  86      11.605   0.644 -15.225  1.00 98.22           C  
ATOM    709  O   TYR A  86       9.148   1.904 -13.908  1.00 98.22           O  
ATOM    710  CG  TYR A  86      12.639   1.747 -15.222  1.00 98.22           C  
ATOM    711  CD1 TYR A  86      12.320   3.019 -15.732  1.00 98.22           C  
ATOM    712  CD2 TYR A  86      13.922   1.495 -14.701  1.00 98.22           C  
ATOM    713  CE1 TYR A  86      13.271   4.054 -15.696  1.00 98.22           C  
ATOM    714  CE2 TYR A  86      14.887   2.517 -14.698  1.00 98.22           C  
ATOM    715  OH  TYR A  86      15.479   4.792 -15.144  1.00 98.22           O  
ATOM    716  CZ  TYR A  86      14.548   3.809 -15.156  1.00 98.22           C  
ATOM    717  N   MET A  87      10.668   2.206 -12.266  1.00 98.27           N  
ATOM    718  CA  MET A  87      10.006   3.323 -11.568  1.00 98.27           C  
ATOM    719  C   MET A  87       8.641   2.993 -10.930  1.00 98.27           C  
ATOM    720  CB  MET A  87       9.953   4.582 -12.459  1.00 98.27           C  
ATOM    721  O   MET A  87       7.905   3.909 -10.572  1.00 98.27           O  
ATOM    722  CG  MET A  87      11.343   5.046 -12.916  1.00 98.27           C  
ATOM    723  SD  MET A  87      12.495   5.499 -11.595  1.00 98.27           S  
ATOM    724  CE  MET A  87      11.728   7.039 -11.043  1.00 98.27           C  
ATOM    725  N   ASN A  88       8.316   1.708 -10.755  1.00 98.61           N  
ATOM    726  CA  ASN A  88       7.201   1.207  -9.940  1.00 98.61           C  
ATOM    727  C   ASN A  88       5.850   1.940 -10.181  1.00 98.61           C  
ATOM    728  CB  ASN A  88       7.640   1.169  -8.460  1.00 98.61           C  
ATOM    729  O   ASN A  88       5.297   2.551  -9.260  1.00 98.61           O  
ATOM    730  CG  ASN A  88       9.053   0.664  -8.235  1.00 98.61           C  
ATOM    731  ND2 ASN A  88       9.299  -0.621  -8.287  1.00 98.61           N  
ATOM    732  OD1 ASN A  88       9.970   1.447  -8.047  1.00 98.61           O  
ATOM    733  N   PRO A  89       5.306   1.934 -11.416  1.00 98.66           N  
ATOM    734  CA  PRO A  89       3.967   2.464 -11.682  1.00 98.66           C  
ATOM    735  C   PRO A  89       2.888   1.634 -10.982  1.00 98.66           C  
ATOM    736  CB  PRO A  89       3.788   2.372 -13.198  1.00 98.66           C  
ATOM    737  O   PRO A  89       3.108   0.461 -10.691  1.00 98.66           O  
ATOM    738  CG  PRO A  89       4.657   1.168 -13.570  1.00 98.66           C  
ATOM    739  CD  PRO A  89       5.834   1.277 -12.605  1.00 98.66           C  
ATOM    740  N   ILE A  90       1.687   2.188 -10.816  1.00 98.83           N  
ATOM    741  CA  ILE A  90       0.511   1.358 -10.518  1.00 98.83           C  
ATOM    742  C   ILE A  90       0.044   0.672 -11.804  1.00 98.83           C  
ATOM    743  CB  ILE A  90      -0.618   2.156  -9.832  1.00 98.83           C  
ATOM    744  O   ILE A  90      -0.031   1.307 -12.862  1.00 98.83           O  
ATOM    745  CG1 ILE A  90      -0.163   2.625  -8.433  1.00 98.83           C  
ATOM    746  CG2 ILE A  90      -1.912   1.322  -9.726  1.00 98.83           C  
ATOM    747  CD1 ILE A  90      -1.144   3.606  -7.779  1.00 98.83           C  
ATOM    748  N   LYS A  91      -0.317  -0.608 -11.705  1.00 98.53           N  
ATOM    749  CA  LYS A  91      -1.019  -1.368 -12.746  1.00 98.53           C  
ATOM    750  C   LYS A  91      -2.091  -2.254 -12.124  1.00 98.53           C  
ATOM    751  CB  LYS A  91      -0.015  -2.189 -13.560  1.00 98.53           C  
ATOM    752  O   LYS A  91      -2.131  -2.416 -10.913  1.00 98.53           O  
ATOM    753  CG  LYS A  91       0.498  -3.432 -12.822  1.00 98.53           C  
ATOM    754  CD  LYS A  91       1.510  -4.147 -13.708  1.00 98.53           C  
ATOM    755  CE  LYS A  91       2.109  -5.328 -12.954  1.00 98.53           C  
ATOM    756  NZ  LYS A  91       3.076  -6.032 -13.820  1.00 98.53           N  
ATOM    757  N   GLN A  92      -2.951  -2.840 -12.949  1.00 98.66           N  
ATOM    758  CA  GLN A  92      -3.897  -3.850 -12.480  1.00 98.66           C  
ATOM    759  C   GLN A  92      -3.264  -5.243 -12.573  1.00 98.66           C  
ATOM    760  CB  GLN A  92      -5.205  -3.689 -13.258  1.00 98.66           C  
ATOM    761  O   GLN A  92      -2.636  -5.564 -13.585  1.00 98.66           O  
ATOM    762  CG  GLN A  92      -6.321  -4.632 -12.784  1.00 98.66           C  
ATOM    763  CD  GLN A  92      -7.687  -4.305 -13.383  1.00 98.66           C  
ATOM    764  NE2 GLN A  92      -8.711  -5.040 -13.013  1.00 98.66           N  
ATOM    765  OE1 GLN A  92      -7.880  -3.405 -14.186  1.00 98.66           O  
ATOM    766  N   ASP A  93      -3.441  -6.054 -11.530  1.00 97.53           N  
ATOM    767  CA  ASP A  93      -3.014  -7.452 -11.489  1.00 97.53           C  
ATOM    768  C   ASP A  93      -3.638  -8.232 -12.661  1.00 97.53           C  
ATOM    769  CB  ASP A  93      -3.349  -8.072 -10.115  1.00 97.53           C  
ATOM    770  O   ASP A  93      -4.785  -7.995 -13.067  1.00 97.53           O  
ATOM    771  CG  ASP A  93      -2.895  -9.536  -9.968  1.00 97.53           C  
ATOM    772  OD1 ASP A  93      -1.943  -9.928 -10.678  1.00 97.53           O  
ATOM    773  OD2 ASP A  93      -3.601 -10.306  -9.259  1.00 97.53           O  
ATOM    774  N   VAL A  94      -2.870  -9.163 -13.224  1.00 96.83           N  
ATOM    775  CA  VAL A  94      -3.260  -9.976 -14.379  1.00 96.83           C  
ATOM    776  C   VAL A  94      -3.175 -11.443 -13.996  1.00 96.83           C  
ATOM    777  CB  VAL A  94      -2.409  -9.688 -15.631  1.00 96.83           C  
ATOM    778  O   VAL A  94      -2.095 -11.984 -13.771  1.00 96.83           O  
ATOM    779  CG1 VAL A  94      -2.872 -10.535 -16.829  1.00 96.83           C  
ATOM    780  CG2 VAL A  94      -2.505  -8.221 -16.061  1.00 96.83           C  
ATOM    781  N   LYS A  95      -4.320 -12.123 -14.025  1.00 93.00           N  
ATOM    782  CA  LYS A  95      -4.433 -13.557 -13.758  1.00 93.00           C  
ATOM    783  C   LYS A  95      -5.026 -14.253 -14.975  1.00 93.00           C  
ATOM    784  CB  LYS A  95      -5.246 -13.747 -12.477  1.00 93.00           C  
ATOM    785  O   LYS A  95      -6.041 -13.814 -15.512  1.00 93.00           O  
ATOM    786  CG  LYS A  95      -5.276 -15.212 -12.032  1.00 93.00           C  
ATOM    787  CD  LYS A  95      -6.056 -15.321 -10.723  1.00 93.00           C  
ATOM    788  CE  LYS A  95      -6.216 -16.787 -10.325  1.00 93.00           C  
ATOM    789  NZ  LYS A  95      -7.126 -16.900  -9.158  1.00 93.00           N  
ATOM    790  N   ASP A  96      -4.365 -15.310 -15.442  1.00 93.38           N  
ATOM    791  CA  ASP A  96      -4.767 -16.070 -16.636  1.00 93.38           C  
ATOM    792  C   ASP A  96      -4.979 -15.179 -17.881  1.00 93.38           C  
ATOM    793  CB  ASP A  96      -5.953 -16.993 -16.298  1.00 93.38           C  
ATOM    794  O   ASP A  96      -5.920 -15.353 -18.657  1.00 93.38           O  
ATOM    795  CG  ASP A  96      -5.653 -17.894 -15.095  1.00 93.38           C  
ATOM    796  OD1 ASP A  96      -4.528 -18.440 -15.052  1.00 93.38           O  
ATOM    797  OD2 ASP A  96      -6.531 -18.006 -14.208  1.00 93.38           O  
ATOM    798  N   GLY A  97      -4.110 -14.172 -18.049  1.00 93.95           N  
ATOM    799  CA  GLY A  97      -4.146 -13.217 -19.164  1.00 93.95           C  
ATOM    800  C   GLY A  97      -5.272 -12.180 -19.096  1.00 93.95           C  
ATOM    801  O   GLY A  97      -5.464 -11.433 -20.054  1.00 93.95           O  
ATOM    802  N   LYS A  98      -6.024 -12.120 -17.990  1.00 96.16           N  
ATOM    803  CA  LYS A  98      -7.127 -11.176 -17.786  1.00 96.16           C  
ATOM    804  C   LYS A  98      -6.855 -10.264 -16.602  1.00 96.16           C  
ATOM    805  CB  LYS A  98      -8.440 -11.937 -17.574  1.00 96.16           C  
ATOM    806  O   LYS A  98      -6.281 -10.680 -15.600  1.00 96.16           O  
ATOM    807  CG  LYS A  98      -8.843 -12.738 -18.817  1.00 96.16           C  
ATOM    808  CD  LYS A  98     -10.141 -13.497 -18.542  1.00 96.16           C  
ATOM    809  CE  LYS A  98     -10.487 -14.357 -19.757  1.00 96.16           C  
ATOM    810  NZ  LYS A  98     -11.684 -15.186 -19.486  1.00 96.16           N  
ATOM    811  N   LEU A  99      -7.330  -9.031 -16.716  1.00 97.85           N  
ATOM    812  CA  LEU A  99      -7.334  -8.069 -15.623  1.00 97.85           C  
ATOM    813  C   LEU A  99      -8.142  -8.612 -14.442  1.00 97.85           C  
ATOM    814  CB  LEU A  99      -7.938  -6.760 -16.136  1.00 97.85           C  
ATOM    815  O   LEU A  99      -9.296  -9.020 -14.604  1.00 97.85           O  
ATOM    816  CG  LEU A  99      -7.090  -6.058 -17.203  1.00 97.85           C  
ATOM    817  CD1 LEU A  99      -7.848  -4.836 -17.682  1.00 97.85           C  
ATOM    818  CD2 LEU A  99      -5.751  -5.571 -16.665  1.00 97.85           C  
ATOM    819  N   ARG A 100      -7.529  -8.627 -13.259  1.00 97.79           N  
ATOM    820  CA  ARG A 100      -8.127  -9.187 -12.051  1.00 97.79           C  
ATOM    821  C   ARG A 100      -9.001  -8.163 -11.343  1.00 97.79           C  
ATOM    822  CB  ARG A 100      -7.021  -9.713 -11.137  1.00 97.79           C  
ATOM    823  O   ARG A 100      -8.591  -7.032 -11.079  1.00 97.79           O  
ATOM    824  CG  ARG A 100      -7.601 -10.452  -9.922  1.00 97.79           C  
ATOM    825  CD  ARG A 100      -6.438 -10.868  -9.039  1.00 97.79           C  
ATOM    826  NE  ARG A 100      -6.860 -11.562  -7.816  1.00 97.79           N  
ATOM    827  NH1 ARG A 100      -4.746 -11.570  -6.924  1.00 97.79           N  
ATOM    828  NH2 ARG A 100      -6.491 -12.388  -5.744  1.00 97.79           N  
ATOM    829  CZ  ARG A 100      -6.026 -11.835  -6.832  1.00 97.79           C  
ATOM    830  N   PHE A 101     -10.191  -8.602 -10.968  1.00 97.75           N  
ATOM    831  CA  PHE A 101     -11.085  -7.875 -10.079  1.00 97.75           C  
ATOM    832  C   PHE A 101     -11.270  -8.693  -8.807  1.00 97.75           C  
ATOM    833  CB  PHE A 101     -12.413  -7.592 -10.790  1.00 97.75           C  
ATOM    834  O   PHE A 101     -11.439  -9.909  -8.880  1.00 97.75           O  
ATOM    835  CG  PHE A 101     -12.275  -6.639 -11.963  1.00 97.75           C  
ATOM    836  CD1 PHE A 101     -12.527  -5.267 -11.784  1.00 97.75           C  
ATOM    837  CD2 PHE A 101     -11.859  -7.112 -13.223  1.00 97.75           C  
ATOM    838  CE1 PHE A 101     -12.365  -4.374 -12.858  1.00 97.75           C  
ATOM    839  CE2 PHE A 101     -11.688  -6.218 -14.294  1.00 97.75           C  
ATOM    840  CZ  PHE A 101     -11.944  -4.848 -14.113  1.00 97.75           C  
ATOM    841  N   VAL A 102     -11.238  -8.030  -7.654  1.00 97.54           N  
ATOM    842  CA  VAL A 102     -11.752  -8.616  -6.415  1.00 97.54           C  
ATOM    843  C   VAL A 102     -13.272  -8.711  -6.545  1.00 97.54           C  
ATOM    844  CB  VAL A 102     -11.309  -7.804  -5.181  1.00 97.54           C  
ATOM    845  O   VAL A 102     -13.902  -7.844  -7.155  1.00 97.54           O  
ATOM    846  CG1 VAL A 102     -11.841  -8.422  -3.884  1.00 97.54           C  
ATOM    847  CG2 VAL A 102      -9.776  -7.772  -5.097  1.00 97.54           C  
ATOM    848  N   HIS A 103     -13.870  -9.781  -6.026  1.00 97.20           N  
ATOM    849  CA  HIS A 103     -15.315  -9.984  -6.134  1.00 97.20           C  
ATOM    850  C   HIS A 103     -16.096  -8.824  -5.498  1.00 97.20           C  
ATOM    851  CB  HIS A 103     -15.665 -11.319  -5.479  1.00 97.20           C  
ATOM    852  O   HIS A 103     -16.950  -8.215  -6.145  1.00 97.20           O  
ATOM    853  CG  HIS A 103     -17.140 -11.621  -5.519  1.00 97.20           C  
ATOM    854  CD2 HIS A 103     -17.784 -12.386  -6.454  1.00 97.20           C  
ATOM    855  ND1 HIS A 103     -18.096 -11.173  -4.633  1.00 97.20           N  
ATOM    856  CE1 HIS A 103     -19.280 -11.658  -5.027  1.00 97.20           C  
ATOM    857  NE2 HIS A 103     -19.147 -12.408  -6.135  1.00 97.20           N  
ATOM    858  N   ASP A 104     -15.747  -8.480  -4.258  1.00 97.70           N  
ATOM    859  CA  ASP A 104     -16.374  -7.396  -3.512  1.00 97.70           C  
ATOM    860  C   ASP A 104     -15.625  -6.072  -3.686  1.00 97.70           C  
ATOM    861  CB  ASP A 104     -16.526  -7.782  -2.034  1.00 97.70           C  
ATOM    862  O   ASP A 104     -14.419  -6.018  -3.938  1.00 97.70           O  
ATOM    863  CG  ASP A 104     -17.413  -9.017  -1.848  1.00 97.70           C  
ATOM    864  OD1 ASP A 104     -18.362  -9.192  -2.648  1.00 97.70           O  
ATOM    865  OD2 ASP A 104     -17.121  -9.803  -0.928  1.00 97.70           O  
ATOM    866  N   LYS A 105     -16.359  -4.970  -3.528  1.00 98.47           N  
ATOM    867  CA  LYS A 105     -15.784  -3.622  -3.518  1.00 98.47           C  
ATOM    868  C   LYS A 105     -15.109  -3.343  -2.182  1.00 98.47           C  
ATOM    869  CB  LYS A 105     -16.870  -2.587  -3.813  1.00 98.47           C  
ATOM    870  O   LYS A 105     -15.682  -3.631  -1.135  1.00 98.47           O  
ATOM    871  CG  LYS A 105     -17.303  -2.629  -5.282  1.00 98.47           C  
ATOM    872  CD  LYS A 105     -18.556  -1.774  -5.480  1.00 98.47           C  
ATOM    873  CE  LYS A 105     -18.792  -1.563  -6.974  1.00 98.47           C  
ATOM    874  NZ  LYS A 105     -19.877  -0.585  -7.201  1.00 98.47           N  
ATOM    875  N   TYR A 106     -13.947  -2.700  -2.228  1.00 98.67           N  
ATOM    876  CA  TYR A 106     -13.202  -2.316  -1.033  1.00 98.67           C  
ATOM    877  C   TYR A 106     -14.012  -1.323  -0.176  1.00 98.67           C  
ATOM    878  CB  TYR A 106     -11.850  -1.724  -1.446  1.00 98.67           C  
ATOM    879  O   TYR A 106     -14.430  -0.280  -0.691  1.00 98.67           O  
ATOM    880  CG  TYR A 106     -10.812  -2.771  -1.800  1.00 98.67           C  
ATOM    881  CD1 TYR A 106      -9.786  -3.054  -0.883  1.00 98.67           C  
ATOM    882  CD2 TYR A 106     -10.863  -3.465  -3.024  1.00 98.67           C  
ATOM    883  CE1 TYR A 106      -8.795  -4.003  -1.189  1.00 98.67           C  
ATOM    884  CE2 TYR A 106      -9.880  -4.424  -3.335  1.00 98.67           C  
ATOM    885  OH  TYR A 106      -7.875  -5.601  -2.706  1.00 98.67           O  
ATOM    886  CZ  TYR A 106      -8.842  -4.691  -2.418  1.00 98.67           C  
ATOM    887  N   PRO A 107     -14.253  -1.591   1.121  1.00 98.30           N  
ATOM    888  CA  PRO A 107     -15.027  -0.693   1.984  1.00 98.30           C  
ATOM    889  C   PRO A 107     -14.219   0.503   2.529  1.00 98.30           C  
ATOM    890  CB  PRO A 107     -15.585  -1.594   3.086  1.00 98.30           C  
ATOM    891  O   PRO A 107     -14.796   1.408   3.140  1.00 98.30           O  
ATOM    892  CG  PRO A 107     -14.571  -2.728   3.206  1.00 98.30           C  
ATOM    893  CD  PRO A 107     -13.980  -2.853   1.802  1.00 98.30           C  
ATOM    894  N   PHE A 108     -12.915   0.538   2.255  1.00 98.80           N  
ATOM    895  CA  PHE A 108     -11.913   1.548   2.622  1.00 98.80           C  
ATOM    896  C   PHE A 108     -11.042   1.881   1.399  1.00 98.80           C  
ATOM    897  CB  PHE A 108     -11.060   0.995   3.778  1.00 98.80           C  
ATOM    898  O   PHE A 108     -11.103   1.169   0.396  1.00 98.80           O  
ATOM    899  CG  PHE A 108     -10.639  -0.453   3.621  1.00 98.80           C  
ATOM    900  CD1 PHE A 108     -11.357  -1.463   4.283  1.00 98.80           C  
ATOM    901  CD2 PHE A 108      -9.566  -0.803   2.783  1.00 98.80           C  
ATOM    902  CE1 PHE A 108     -11.002  -2.813   4.119  1.00 98.80           C  
ATOM    903  CE2 PHE A 108      -9.221  -2.154   2.622  1.00 98.80           C  
ATOM    904  CZ  PHE A 108      -9.922  -3.158   3.299  1.00 98.80           C  
ATOM    905  N   ASN A 109     -10.240   2.947   1.458  1.00 98.91           N  
ATOM    906  CA  ASN A 109      -9.188   3.135   0.454  1.00 98.91           C  
ATOM    907  C   ASN A 109      -8.042   2.178   0.783  1.00 98.91           C  
ATOM    908  CB  ASN A 109      -8.717   4.595   0.398  1.00 98.91           C  
ATOM    909  O   ASN A 109      -7.624   2.097   1.937  1.00 98.91           O  
ATOM    910  CG  ASN A 109      -9.850   5.553   0.120  1.00 98.91           C  
ATOM    911  ND2 ASN A 109     -10.144   6.457   1.027  1.00 98.91           N  
ATOM    912  OD1 ASN A 109     -10.501   5.476  -0.915  1.00 98.91           O  
ATOM    913  N   TYR A 110      -7.560   1.447  -0.211  1.00 98.91           N  
ATOM    914  CA  TYR A 110      -6.487   0.477  -0.040  1.00 98.91           C  
ATOM    915  C   TYR A 110      -5.259   0.892  -0.833  1.00 98.91           C  
ATOM    916  CB  TYR A 110      -6.987  -0.902  -0.454  1.00 98.91           C  
ATOM    917  O   TYR A 110      -5.375   1.465  -1.922  1.00 98.91           O  
ATOM    918  CG  TYR A 110      -5.982  -2.015  -0.268  1.00 98.91           C  
ATOM    919  CD1 TYR A 110      -5.118  -2.372  -1.322  1.00 98.91           C  
ATOM    920  CD2 TYR A 110      -5.880  -2.665   0.977  1.00 98.91           C  
ATOM    921  CE1 TYR A 110      -4.188  -3.409  -1.141  1.00 98.91           C  
ATOM    922  CE2 TYR A 110      -5.028  -3.770   1.125  1.00 98.91           C  
ATOM    923  OH  TYR A 110      -3.404  -5.231   0.180  1.00 98.91           O  
ATOM    924  CZ  TYR A 110      -4.181  -4.137   0.062  1.00 98.91           C  
ATOM    925  N   GLY A 111      -4.093   0.588  -0.291  1.00 98.82           N  
ATOM    926  CA  GLY A 111      -2.839   0.683  -1.008  1.00 98.82           C  
ATOM    927  C   GLY A 111      -1.666   0.433  -0.084  1.00 98.82           C  
ATOM    928  O   GLY A 111      -1.815  -0.295   0.888  1.00 98.82           O  
ATOM    929  N   ALA A 112      -0.539   1.084  -0.338  1.00 98.90           N  
ATOM    930  CA  ALA A 112       0.725   0.757   0.304  1.00 98.90           C  
ATOM    931  C   ALA A 112       1.407   1.970   0.944  1.00 98.90           C  
ATOM    932  CB  ALA A 112       1.619   0.108  -0.749  1.00 98.90           C  
ATOM    933  O   ALA A 112       1.223   3.121   0.527  1.00 98.90           O  
ATOM    934  N   LEU A 113       2.243   1.712   1.946  1.00 98.89           N  
ATOM    935  CA  LEU A 113       3.183   2.693   2.474  1.00 98.89           C  
ATOM    936  C   LEU A 113       4.466   2.677   1.619  1.00 98.89           C  
ATOM    937  CB  LEU A 113       3.456   2.429   3.964  1.00 98.89           C  
ATOM    938  O   LEU A 113       4.993   1.609   1.322  1.00 98.89           O  
ATOM    939  CG  LEU A 113       2.203   2.350   4.861  1.00 98.89           C  
ATOM    940  CD1 LEU A 113       2.635   2.327   6.328  1.00 98.89           C  
ATOM    941  CD2 LEU A 113       1.249   3.536   4.691  1.00 98.89           C  
ATOM    942  N   PRO A 114       4.992   3.834   1.187  1.00 98.69           N  
ATOM    943  CA  PRO A 114       6.261   3.883   0.474  1.00 98.69           C  
ATOM    944  C   PRO A 114       7.427   3.632   1.439  1.00 98.69           C  
ATOM    945  CB  PRO A 114       6.290   5.277  -0.146  1.00 98.69           C  
ATOM    946  O   PRO A 114       7.316   3.888   2.636  1.00 98.69           O  
ATOM    947  CG  PRO A 114       5.547   6.132   0.878  1.00 98.69           C  
ATOM    948  CD  PRO A 114       4.493   5.175   1.433  1.00 98.69           C  
ATOM    949  N   GLN A 115       8.575   3.198   0.913  1.00 98.74           N  
ATOM    950  CA  GLN A 115       9.797   2.918   1.683  1.00 98.74           C  
ATOM    951  C   GLN A 115       9.636   1.871   2.802  1.00 98.74           C  
ATOM    952  CB  GLN A 115      10.449   4.217   2.186  1.00 98.74           C  
ATOM    953  O   GLN A 115      10.341   1.915   3.810  1.00 98.74           O  
ATOM    954  CG  GLN A 115      10.763   5.218   1.078  1.00 98.74           C  
ATOM    955  CD  GLN A 115      11.461   6.470   1.600  1.00 98.74           C  
ATOM    956  NE2 GLN A 115      12.192   7.152   0.747  1.00 98.74           N  
ATOM    957  OE1 GLN A 115      11.356   6.890   2.749  1.00 98.74           O  
ATOM    958  N   THR A 116       8.734   0.913   2.611  1.00 98.84           N  
ATOM    959  CA  THR A 116       8.558  -0.275   3.454  1.00 98.84           C  
ATOM    960  C   THR A 116       8.556  -1.514   2.575  1.00 98.84           C  
ATOM    961  CB  THR A 116       7.232  -0.237   4.217  1.00 98.84           C  
ATOM    962  O   THR A 116       8.163  -1.454   1.417  1.00 98.84           O  
ATOM    963  CG2 THR A 116       7.127   0.950   5.168  1.00 98.84           C  
ATOM    964  OG1 THR A 116       6.195  -0.129   3.281  1.00 98.84           O  
ATOM    965  N   TRP A 117       9.015  -2.645   3.084  1.00 98.64           N  
ATOM    966  CA  TRP A 117       9.017  -3.895   2.335  1.00 98.64           C  
ATOM    967  C   TRP A 117       8.977  -5.057   3.313  1.00 98.64           C  
ATOM    968  CB  TRP A 117      10.279  -3.935   1.470  1.00 98.64           C  
ATOM    969  O   TRP A 117       9.724  -5.029   4.288  1.00 98.64           O  
ATOM    970  CG  TRP A 117      10.488  -5.185   0.683  1.00 98.64           C  
ATOM    971  CD1 TRP A 117       9.649  -5.689  -0.249  1.00 98.64           C  
ATOM    972  CD2 TRP A 117      11.579  -6.141   0.800  1.00 98.64           C  
ATOM    973  CE2 TRP A 117      11.378  -7.177  -0.158  1.00 98.64           C  
ATOM    974  CE3 TRP A 117      12.720  -6.235   1.624  1.00 98.64           C  
ATOM    975  NE1 TRP A 117      10.171  -6.863  -0.752  1.00 98.64           N  
ATOM    976  CH2 TRP A 117      13.435  -8.281   0.514  1.00 98.64           C  
ATOM    977  CZ2 TRP A 117      12.303  -8.220  -0.316  1.00 98.64           C  
ATOM    978  CZ3 TRP A 117      13.638  -7.292   1.490  1.00 98.64           C  
ATOM    979  N   GLU A 118       8.124  -6.043   3.058  1.00 98.21           N  
ATOM    980  CA  GLU A 118       7.995  -7.252   3.871  1.00 98.21           C  
ATOM    981  C   GLU A 118       8.909  -8.343   3.303  1.00 98.21           C  
ATOM    982  CB  GLU A 118       6.520  -7.687   3.934  1.00 98.21           C  
ATOM    983  O   GLU A 118       8.598  -9.027   2.328  1.00 98.21           O  
ATOM    984  CG  GLU A 118       5.659  -6.620   4.627  1.00 98.21           C  
ATOM    985  CD  GLU A 118       4.201  -7.038   4.865  1.00 98.21           C  
ATOM    986  OE1 GLU A 118       3.321  -6.198   4.585  1.00 98.21           O  
ATOM    987  OE2 GLU A 118       3.980  -8.044   5.581  1.00 98.21           O  
ATOM    988  N   SER A 119      10.092  -8.500   3.890  1.00 97.65           N  
ATOM    989  CA  SER A 119      11.134  -9.375   3.359  1.00 97.65           C  
ATOM    990  C   SER A 119      10.719 -10.856   3.371  1.00 97.65           C  
ATOM    991  CB  SER A 119      12.410  -9.188   4.173  1.00 97.65           C  
ATOM    992  O   SER A 119      10.474 -11.423   4.442  1.00 97.65           O  
ATOM    993  OG  SER A 119      13.444 -10.074   3.756  1.00 97.65           O  
ATOM    994  N   PRO A 120      10.793 -11.571   2.229  1.00 96.92           N  
ATOM    995  CA  PRO A 120      10.530 -13.010   2.177  1.00 96.92           C  
ATOM    996  C   PRO A 120      11.639 -13.841   2.838  1.00 96.92           C  
ATOM    997  CB  PRO A 120      10.391 -13.331   0.690  1.00 96.92           C  
ATOM    998  O   PRO A 120      11.539 -15.067   2.927  1.00 96.92           O  
ATOM    999  CG  PRO A 120      11.359 -12.338   0.047  1.00 96.92           C  
ATOM   1000  CD  PRO A 120      11.197 -11.093   0.916  1.00 96.92           C  
ATOM   1001  N   GLU A 121      12.721 -13.213   3.304  1.00 95.62           N  
ATOM   1002  CA  GLU A 121      13.780 -13.868   4.078  1.00 95.62           C  
ATOM   1003  C   GLU A 121      13.675 -13.610   5.583  1.00 95.62           C  
ATOM   1004  CB  GLU A 121      15.164 -13.496   3.525  1.00 95.62           C  
ATOM   1005  O   GLU A 121      14.416 -14.220   6.358  1.00 95.62           O  
ATOM   1006  CG  GLU A 121      15.374 -13.905   2.056  1.00 95.62           C  
ATOM   1007  CD  GLU A 121      15.119 -15.399   1.765  1.00 95.62           C  
ATOM   1008  OE1 GLU A 121      14.869 -15.725   0.586  1.00 95.62           O  
ATOM   1009  OE2 GLU A 121      15.169 -16.248   2.694  1.00 95.62           O  
ATOM   1010  N   HIS A 122      12.743 -12.757   6.013  1.00 95.49           N  
ATOM   1011  CA  HIS A 122      12.485 -12.498   7.420  1.00 95.49           C  
ATOM   1012  C   HIS A 122      11.239 -13.250   7.890  1.00 95.49           C  
ATOM   1013  CB  HIS A 122      12.350 -10.993   7.663  1.00 95.49           C  
ATOM   1014  O   HIS A 122      10.131 -12.957   7.459  1.00 95.49           O  
ATOM   1015  CG  HIS A 122      12.137 -10.717   9.126  1.00 95.49           C  
ATOM   1016  CD2 HIS A 122      10.969 -10.326   9.723  1.00 95.49           C  
ATOM   1017  ND1 HIS A 122      13.068 -10.896  10.121  1.00 95.49           N  
ATOM   1018  CE1 HIS A 122      12.471 -10.623  11.292  1.00 95.49           C  
ATOM   1019  NE2 HIS A 122      11.183 -10.312  11.109  1.00 95.49           N  
ATOM   1020  N   THR A 123      11.412 -14.210   8.803  1.00 97.73           N  
ATOM   1021  CA  THR A 123      10.286 -14.829   9.514  1.00 97.73           C  
ATOM   1022  C   THR A 123       9.953 -13.998  10.745  1.00 97.73           C  
ATOM   1023  CB  THR A 123      10.584 -16.275   9.929  1.00 97.73           C  
ATOM   1024  O   THR A 123      10.722 -14.004  11.711  1.00 97.73           O  
ATOM   1025  CG2 THR A 123       9.374 -16.959  10.568  1.00 97.73           C  
ATOM   1026  OG1 THR A 123      10.926 -17.064   8.812  1.00 97.73           O  
ATOM   1027  N   HIS A 124       8.797 -13.337  10.748  1.00 97.39           N  
ATOM   1028  CA  HIS A 124       8.409 -12.509  11.882  1.00 97.39           C  
ATOM   1029  C   HIS A 124       7.990 -13.393  13.079  1.00 97.39           C  
ATOM   1030  CB  HIS A 124       7.352 -11.486  11.460  1.00 97.39           C  
ATOM   1031  O   HIS A 124       7.148 -14.287  12.937  1.00 97.39           O  
ATOM   1032  CG  HIS A 124       6.997 -10.555  12.586  1.00 97.39           C  
ATOM   1033  CD2 HIS A 124       7.529  -9.317  12.842  1.00 97.39           C  
ATOM   1034  ND1 HIS A 124       6.092 -10.834  13.583  1.00 97.39           N  
ATOM   1035  CE1 HIS A 124       6.079  -9.787  14.423  1.00 97.39           C  
ATOM   1036  NE2 HIS A 124       6.942  -8.858  14.026  1.00 97.39           N  
ATOM   1037  N   PRO A 125       8.538 -13.177  14.291  1.00 96.22           N  
ATOM   1038  CA  PRO A 125       8.362 -14.094  15.423  1.00 96.22           C  
ATOM   1039  C   PRO A 125       6.910 -14.231  15.893  1.00 96.22           C  
ATOM   1040  CB  PRO A 125       9.263 -13.539  16.533  1.00 96.22           C  
ATOM   1041  O   PRO A 125       6.527 -15.291  16.383  1.00 96.22           O  
ATOM   1042  CG  PRO A 125       9.433 -12.063  16.172  1.00 96.22           C  
ATOM   1043  CD  PRO A 125       9.437 -12.091  14.650  1.00 96.22           C  
ATOM   1044  N   SER A 126       6.091 -13.187  15.741  1.00 94.74           N  
ATOM   1045  CA  SER A 126       4.688 -13.224  16.178  1.00 94.74           C  
ATOM   1046  C   SER A 126       3.741 -13.914  15.194  1.00 94.74           C  
ATOM   1047  CB  SER A 126       4.149 -11.826  16.455  1.00 94.74           C  
ATOM   1048  O   SER A 126       2.641 -14.291  15.590  1.00 94.74           O  
ATOM   1049  OG  SER A 126       5.030 -11.081  17.277  1.00 94.74           O  
ATOM   1050  N   THR A 127       4.136 -14.057  13.927  1.00 96.78           N  
ATOM   1051  CA  THR A 127       3.327 -14.717  12.888  1.00 96.78           C  
ATOM   1052  C   THR A 127       3.858 -16.108  12.559  1.00 96.78           C  
ATOM   1053  CB  THR A 127       3.271 -13.875  11.607  1.00 96.78           C  
ATOM   1054  O   THR A 127       3.095 -16.973  12.142  1.00 96.78           O  
ATOM   1055  CG2 THR A 127       2.653 -12.502  11.869  1.00 96.78           C  
ATOM   1056  OG1 THR A 127       4.571 -13.690  11.117  1.00 96.78           O  
ATOM   1057  N   GLY A 128       5.159 -16.344  12.770  1.00 97.23           N  
ATOM   1058  CA  GLY A 128       5.830 -17.585  12.391  1.00 97.23           C  
ATOM   1059  C   GLY A 128       5.970 -17.763  10.875  1.00 97.23           C  
ATOM   1060  O   GLY A 128       6.305 -18.859  10.430  1.00 97.23           O  
ATOM   1061  N   ALA A 129       5.726 -16.707  10.095  1.00 97.96           N  
ATOM   1062  CA  ALA A 129       5.700 -16.708   8.635  1.00 97.96           C  
ATOM   1063  C   ALA A 129       6.669 -15.664   8.056  1.00 97.96           C  
ATOM   1064  CB  ALA A 129       4.252 -16.480   8.187  1.00 97.96           C  
ATOM   1065  O   ALA A 129       7.002 -14.679   8.720  1.00 97.96           O  
ATOM   1066  N   LYS A 130       7.131 -15.902   6.823  1.00 97.83           N  
ATOM   1067  CA  LYS A 130       7.984 -14.979   6.049  1.00 97.83           C  
ATOM   1068  C   LYS A 130       7.165 -13.809   5.498  1.00 97.83           C  
ATOM   1069  CB  LYS A 130       8.662 -15.747   4.907  1.00 97.83           C  
ATOM   1070  O   LYS A 130       5.972 -14.007   5.329  1.00 97.83           O  
ATOM   1071  CG  LYS A 130       9.829 -16.612   5.408  1.00 97.83           C  
ATOM   1072  CD  LYS A 130      10.290 -17.596   4.321  1.00 97.83           C  
ATOM   1073  CE  LYS A 130      11.757 -18.016   4.517  1.00 97.83           C  
ATOM   1074  NZ  LYS A 130      12.581 -17.602   3.350  1.00 97.83           N  
ATOM   1075  N   GLY A 131       7.756 -12.648   5.221  1.00 97.71           N  
ATOM   1076  CA  GLY A 131       7.054 -11.556   4.525  1.00 97.71           C  
ATOM   1077  C   GLY A 131       6.625 -11.933   3.099  1.00 97.71           C  
ATOM   1078  O   GLY A 131       7.204 -12.843   2.500  1.00 97.71           O  
ATOM   1079  N   ASP A 132       5.621 -11.242   2.566  1.00 97.32           N  
ATOM   1080  CA  ASP A 132       5.016 -11.491   1.245  1.00 97.32           C  
ATOM   1081  C   ASP A 132       5.789 -10.888   0.053  1.00 97.32           C  
ATOM   1082  CB  ASP A 132       3.555 -11.018   1.268  1.00 97.32           C  
ATOM   1083  O   ASP A 132       5.399 -11.049  -1.104  1.00 97.32           O  
ATOM   1084  CG  ASP A 132       3.395  -9.494   1.312  1.00 97.32           C  
ATOM   1085  OD1 ASP A 132       4.432  -8.791   1.409  1.00 97.32           O  
ATOM   1086  OD2 ASP A 132       2.225  -9.070   1.224  1.00 97.32           O  
ATOM   1087  N   ASN A 133       6.939 -10.256   0.314  1.00 97.60           N  
ATOM   1088  CA  ASN A 133       7.802  -9.613  -0.673  1.00 97.60           C  
ATOM   1089  C   ASN A 133       7.204  -8.350  -1.331  1.00 97.60           C  
ATOM   1090  CB  ASN A 133       8.364 -10.701  -1.622  1.00 97.60           C  
ATOM   1091  O   ASN A 133       7.767  -7.883  -2.329  1.00 97.60           O  
ATOM   1092  CG  ASN A 133       9.344 -10.205  -2.658  1.00 97.60           C  
ATOM   1093  ND2 ASN A 133       8.899 -10.049  -3.879  1.00 97.60           N  
ATOM   1094  OD1 ASN A 133      10.506  -9.928  -2.421  1.00 97.60           O  
ATOM   1095  N   ASP A 134       6.170  -7.741  -0.752  1.00 98.04           N  
ATOM   1096  CA  ASP A 134       5.559  -6.497  -1.227  1.00 98.04           C  
ATOM   1097  C   ASP A 134       5.740  -5.327  -0.228  1.00 98.04           C  
ATOM   1098  CB  ASP A 134       4.099  -6.791  -1.640  1.00 98.04           C  
ATOM   1099  O   ASP A 134       6.340  -5.486   0.843  1.00 98.04           O  
ATOM   1100  CG  ASP A 134       4.015  -7.461  -3.026  1.00 98.04           C  
ATOM   1101  OD1 ASP A 134       4.814  -7.077  -3.930  1.00 98.04           O  
ATOM   1102  OD2 ASP A 134       3.131  -8.317  -3.245  1.00 98.04           O  
ATOM   1103  N   PRO A 135       5.394  -4.080  -0.611  1.00 98.65           N  
ATOM   1104  CA  PRO A 135       5.373  -2.956   0.315  1.00 98.65           C  
ATOM   1105  C   PRO A 135       4.272  -3.118   1.366  1.00 98.65           C  
ATOM   1106  CB  PRO A 135       5.140  -1.708  -0.540  1.00 98.65           C  
ATOM   1107  O   PRO A 135       3.209  -3.649   1.069  1.00 98.65           O  
ATOM   1108  CG  PRO A 135       5.468  -2.151  -1.962  1.00 98.65           C  
ATOM   1109  CD  PRO A 135       5.058  -3.617  -1.945  1.00 98.65           C  
ATOM   1110  N   LEU A 136       4.492  -2.561   2.559  1.00 98.81           N  
ATOM   1111  CA  LEU A 136       3.547  -2.676   3.673  1.00 98.81           C  
ATOM   1112  C   LEU A 136       2.171  -2.097   3.313  1.00 98.81           C  
ATOM   1113  CB  LEU A 136       4.146  -1.980   4.906  1.00 98.81           C  
ATOM   1114  O   LEU A 136       2.047  -0.898   3.033  1.00 98.81           O  
ATOM   1115  CG  LEU A 136       3.283  -2.026   6.170  1.00 98.81           C  
ATOM   1116  CD1 LEU A 136       2.982  -3.438   6.619  1.00 98.81           C  
ATOM   1117  CD2 LEU A 136       4.039  -1.359   7.318  1.00 98.81           C  
ATOM   1118  N   ASP A 137       1.139  -2.929   3.390  1.00 98.88           N  
ATOM   1119  CA  ASP A 137      -0.219  -2.579   2.995  1.00 98.88           C  
ATOM   1120  C   ASP A 137      -0.955  -1.714   4.031  1.00 98.88           C  
ATOM   1121  CB  ASP A 137      -1.000  -3.861   2.708  1.00 98.88           C  
ATOM   1122  O   ASP A 137      -0.742  -1.788   5.245  1.00 98.88           O  
ATOM   1123  CG  ASP A 137      -0.825  -4.367   1.281  1.00 98.88           C  
ATOM   1124  OD1 ASP A 137      -1.086  -3.570   0.360  1.00 98.88           O  
ATOM   1125  OD2 ASP A 137      -0.908  -5.588   1.074  1.00 98.88           O  
ATOM   1126  N   ALA A 138      -1.893  -0.895   3.553  1.00 98.92           N  
ATOM   1127  CA  ALA A 138      -2.667   0.047   4.347  1.00 98.92           C  
ATOM   1128  C   ALA A 138      -4.149   0.115   3.929  1.00 98.92           C  
ATOM   1129  CB  ALA A 138      -1.981   1.417   4.303  1.00 98.92           C  
ATOM   1130  O   ALA A 138      -4.514   0.121   2.754  1.00 98.92           O  
ATOM   1131  N   CYS A 139      -5.017   0.208   4.935  1.00 98.91           N  
ATOM   1132  CA  CYS A 139      -6.468   0.316   4.853  1.00 98.91           C  
ATOM   1133  C   CYS A 139      -6.908   1.634   5.510  1.00 98.91           C  
ATOM   1134  CB  CYS A 139      -7.096  -0.892   5.571  1.00 98.91           C  
ATOM   1135  O   CYS A 139      -6.968   1.742   6.739  1.00 98.91           O  
ATOM   1136  SG  CYS A 139      -6.585  -2.466   4.821  1.00 98.91           S  
ATOM   1137  N   GLU A 140      -7.229   2.637   4.696  1.00 98.86           N  
ATOM   1138  CA  GLU A 140      -7.623   3.970   5.156  1.00 98.86           C  
ATOM   1139  C   GLU A 140      -9.149   4.067   5.300  1.00 98.86           C  
ATOM   1140  CB  GLU A 140      -7.006   5.023   4.231  1.00 98.86           C  
ATOM   1141  O   GLU A 140      -9.894   3.978   4.318  1.00 98.86           O  
ATOM   1142  CG  GLU A 140      -7.065   6.468   4.735  1.00 98.86           C  
ATOM   1143  CD  GLU A 140      -8.454   7.097   4.631  1.00 98.86           C  
ATOM   1144  OE1 GLU A 140      -8.914   7.617   5.670  1.00 98.86           O  
ATOM   1145  OE2 GLU A 140      -9.019   7.131   3.512  1.00 98.86           O  
ATOM   1146  N   ILE A 141      -9.621   4.211   6.542  1.00 98.79           N  
ATOM   1147  CA  ILE A 141     -11.039   4.052   6.922  1.00 98.79           C  
ATOM   1148  C   ILE A 141     -11.859   5.345   6.940  1.00 98.79           C  
ATOM   1149  CB  ILE A 141     -11.182   3.308   8.266  1.00 98.79           C  
ATOM   1150  O   ILE A 141     -13.013   5.331   7.382  1.00 98.79           O  
ATOM   1151  CG1 ILE A 141     -10.538   4.082   9.440  1.00 98.79           C  
ATOM   1152  CG2 ILE A 141     -10.634   1.884   8.126  1.00 98.79           C  
ATOM   1153  CD1 ILE A 141     -10.843   3.504  10.824  1.00 98.79           C  
ATOM   1154  N   GLY A 142     -11.280   6.457   6.499  1.00 98.26           N  
ATOM   1155  CA  GLY A 142     -11.941   7.745   6.415  1.00 98.26           C  
ATOM   1156  C   GLY A 142     -13.181   7.736   5.522  1.00 98.26           C  
ATOM   1157  O   GLY A 142     -13.502   6.808   4.773  1.00 98.26           O  
ATOM   1158  N   SER A 143     -13.930   8.822   5.629  1.00 97.22           N  
ATOM   1159  CA  SER A 143     -15.192   9.022   4.929  1.00 97.22           C  
ATOM   1160  C   SER A 143     -15.014   9.264   3.426  1.00 97.22           C  
ATOM   1161  CB  SER A 143     -15.948  10.175   5.594  1.00 97.22           C  
ATOM   1162  O   SER A 143     -15.889   8.875   2.648  1.00 97.22           O  
ATOM   1163  OG  SER A 143     -15.219  11.386   5.535  1.00 97.22           O  
ATOM   1164  N   GLY A 144     -13.895   9.867   3.014  1.00 96.61           N  
ATOM   1165  CA  GLY A 144     -13.608  10.227   1.625  1.00 96.61           C  
ATOM   1166  C   GLY A 144     -13.214   9.039   0.742  1.00 96.61           C  
ATOM   1167  O   GLY A 144     -12.463   8.158   1.154  1.00 96.61           O  
ATOM   1168  N   GLN A 145     -13.686   9.035  -0.505  1.00 98.13           N  
ATOM   1169  CA  GLN A 145     -13.158   8.154  -1.546  1.00 98.13           C  
ATOM   1170  C   GLN A 145     -11.877   8.779  -2.111  1.00 98.13           C  
ATOM   1171  CB  GLN A 145     -14.232   7.945  -2.624  1.00 98.13           C  
ATOM   1172  O   GLN A 145     -11.918   9.904  -2.605  1.00 98.13           O  
ATOM   1173  CG  GLN A 145     -13.791   6.951  -3.707  1.00 98.13           C  
ATOM   1174  CD  GLN A 145     -14.867   6.701  -4.761  1.00 98.13           C  
ATOM   1175  NE2 GLN A 145     -14.868   5.558  -5.403  1.00 98.13           N  
ATOM   1176  OE1 GLN A 145     -15.742   7.508  -5.031  1.00 98.13           O  
ATOM   1177  N   GLY A 146     -10.758   8.065  -2.010  1.00 98.09           N  
ATOM   1178  CA  GLY A 146      -9.489   8.480  -2.601  1.00 98.09           C  
ATOM   1179  C   GLY A 146      -9.455   8.278  -4.115  1.00 98.09           C  
ATOM   1180  O   GLY A 146     -10.422   7.822  -4.729  1.00 98.09           O  
ATOM   1181  N   VAL A 147      -8.315   8.587  -4.721  1.00 98.12           N  
ATOM   1182  CA  VAL A 147      -8.068   8.395  -6.158  1.00 98.12           C  
ATOM   1183  C   VAL A 147      -6.843   7.506  -6.350  1.00 98.12           C  
ATOM   1184  CB  VAL A 147      -7.909   9.758  -6.862  1.00 98.12           C  
ATOM   1185  O   VAL A 147      -5.850   7.675  -5.654  1.00 98.12           O  
ATOM   1186  CG1 VAL A 147      -7.737   9.599  -8.378  1.00 98.12           C  
ATOM   1187  CG2 VAL A 147      -9.138  10.654  -6.635  1.00 98.12           C  
ATOM   1188  N   THR A 148      -6.874   6.565  -7.299  1.00 98.58           N  
ATOM   1189  CA  THR A 148      -5.681   5.770  -7.643  1.00 98.58           C  
ATOM   1190  C   THR A 148      -4.513   6.701  -7.974  1.00 98.58           C  
ATOM   1191  CB  THR A 148      -5.946   4.850  -8.842  1.00 98.58           C  
ATOM   1192  O   THR A 148      -4.641   7.582  -8.826  1.00 98.58           O  
ATOM   1193  CG2 THR A 148      -4.733   4.013  -9.243  1.00 98.58           C  
ATOM   1194  OG1 THR A 148      -6.978   3.946  -8.531  1.00 98.58           O  
ATOM   1195  N   GLY A 149      -3.373   6.504  -7.312  1.00 98.35           N  
ATOM   1196  CA  GLY A 149      -2.197   7.363  -7.444  1.00 98.35           C  
ATOM   1197  C   GLY A 149      -2.143   8.543  -6.466  1.00 98.35           C  
ATOM   1198  O   GLY A 149      -1.177   9.302  -6.492  1.00 98.35           O  
ATOM   1199  N   GLU A 150      -3.154   8.733  -5.618  1.00 97.98           N  
ATOM   1200  CA  GLU A 150      -3.155   9.771  -4.586  1.00 97.98           C  
ATOM   1201  C   GLU A 150      -2.222   9.391  -3.432  1.00 97.98           C  
ATOM   1202  CB  GLU A 150      -4.587   9.987  -4.075  1.00 97.98           C  
ATOM   1203  O   GLU A 150      -2.305   8.286  -2.899  1.00 97.98           O  
ATOM   1204  CG  GLU A 150      -4.735  11.134  -3.064  1.00 97.98           C  
ATOM   1205  CD  GLU A 150      -6.152  11.218  -2.466  1.00 97.98           C  
ATOM   1206  OE1 GLU A 150      -6.380  12.125  -1.635  1.00 97.98           O  
ATOM   1207  OE2 GLU A 150      -7.010  10.366  -2.802  1.00 97.98           O  
ATOM   1208  N   PHE A 151      -1.384  10.331  -2.991  1.00 98.14           N  
ATOM   1209  CA  PHE A 151      -0.681  10.208  -1.717  1.00 98.14           C  
ATOM   1210  C   PHE A 151      -1.471  10.900  -0.610  1.00 98.14           C  
ATOM   1211  CB  PHE A 151       0.748  10.744  -1.815  1.00 98.14           C  
ATOM   1212  O   PHE A 151      -1.591  12.127  -0.597  1.00 98.14           O  
ATOM   1213  CG  PHE A 151       1.662   9.824  -2.589  1.00 98.14           C  
ATOM   1214  CD1 PHE A 151       2.181   8.669  -1.972  1.00 98.14           C  
ATOM   1215  CD2 PHE A 151       1.971  10.100  -3.932  1.00 98.14           C  
ATOM   1216  CE1 PHE A 151       3.007   7.795  -2.697  1.00 98.14           C  
ATOM   1217  CE2 PHE A 151       2.799   9.226  -4.654  1.00 98.14           C  
ATOM   1218  CZ  PHE A 151       3.295   8.061  -4.045  1.00 98.14           C  
ATOM   1219  N   LYS A 152      -1.970  10.115   0.345  1.00 98.09           N  
ATOM   1220  CA  LYS A 152      -2.651  10.606   1.546  1.00 98.09           C  
ATOM   1221  C   LYS A 152      -1.668  10.651   2.706  1.00 98.09           C  
ATOM   1222  CB  LYS A 152      -3.877   9.734   1.862  1.00 98.09           C  
ATOM   1223  O   LYS A 152      -0.863   9.742   2.887  1.00 98.09           O  
ATOM   1224  CG  LYS A 152      -4.946   9.870   0.765  1.00 98.09           C  
ATOM   1225  CD  LYS A 152      -6.093   8.869   0.926  1.00 98.09           C  
ATOM   1226  CE  LYS A 152      -7.076   9.176   2.051  1.00 98.09           C  
ATOM   1227  NZ  LYS A 152      -7.998  10.272   1.691  1.00 98.09           N  
ATOM   1228  N   GLN A 153      -1.756  11.695   3.523  1.00 98.17           N  
ATOM   1229  CA  GLN A 153      -1.098  11.707   4.826  1.00 98.17           C  
ATOM   1230  C   GLN A 153      -2.055  11.061   5.821  1.00 98.17           C  
ATOM   1231  CB  GLN A 153      -0.726  13.133   5.240  1.00 98.17           C  
ATOM   1232  O   GLN A 153      -3.151  11.574   6.043  1.00 98.17           O  
ATOM   1233  CG  GLN A 153       0.263  13.783   4.263  1.00 98.17           C  
ATOM   1234  CD  GLN A 153       0.700  15.170   4.716  1.00 98.17           C  
ATOM   1235  NE2 GLN A 153       1.647  15.782   4.041  1.00 98.17           N  
ATOM   1236  OE1 GLN A 153       0.206  15.749   5.671  1.00 98.17           O  
ATOM   1237  N   VAL A 154      -1.669   9.929   6.394  1.00 98.78           N  
ATOM   1238  CA  VAL A 154      -2.557   9.114   7.226  1.00 98.78           C  
ATOM   1239  C   VAL A 154      -1.969   8.925   8.616  1.00 98.78           C  
ATOM   1240  CB  VAL A 154      -2.916   7.775   6.556  1.00 98.78           C  
ATOM   1241  O   VAL A 154      -0.760   8.767   8.779  1.00 98.78           O  
ATOM   1242  CG1 VAL A 154      -3.631   7.980   5.216  1.00 98.78           C  
ATOM   1243  CG2 VAL A 154      -1.696   6.879   6.318  1.00 98.78           C  
ATOM   1244  N   LYS A 155      -2.834   8.954   9.628  1.00 98.74           N  
ATOM   1245  CA  LYS A 155      -2.494   8.605  11.007  1.00 98.74           C  
ATOM   1246  C   LYS A 155      -2.709   7.110  11.215  1.00 98.74           C  
ATOM   1247  CB  LYS A 155      -3.329   9.453  11.970  1.00 98.74           C  
ATOM   1248  O   LYS A 155      -3.795   6.607  10.930  1.00 98.74           O  
ATOM   1249  CG  LYS A 155      -2.961   9.164  13.434  1.00 98.74           C  
ATOM   1250  CD  LYS A 155      -3.648  10.132  14.401  1.00 98.74           C  
ATOM   1251  CE  LYS A 155      -5.166   9.957  14.361  1.00 98.74           C  
ATOM   1252  NZ  LYS A 155      -5.847  10.936  15.231  1.00 98.74           N  
ATOM   1253  N   VAL A 156      -1.690   6.422  11.722  1.00 98.87           N  
ATOM   1254  CA  VAL A 156      -1.733   4.984  12.031  1.00 98.87           C  
ATOM   1255  C   VAL A 156      -2.622   4.728  13.250  1.00 98.87           C  
ATOM   1256  CB  VAL A 156      -0.311   4.438  12.261  1.00 98.87           C  
ATOM   1257  O   VAL A 156      -2.516   5.425  14.258  1.00 98.87           O  
ATOM   1258  CG1 VAL A 156      -0.306   2.943  12.603  1.00 98.87           C  
ATOM   1259  CG2 VAL A 156       0.563   4.648  11.017  1.00 98.87           C  
ATOM   1260  N   LEU A 157      -3.492   3.721  13.158  1.00 98.76           N  
ATOM   1261  CA  LEU A 157      -4.476   3.365  14.187  1.00 98.76           C  
ATOM   1262  C   LEU A 157      -4.338   1.924  14.703  1.00 98.76           C  
ATOM   1263  CB  LEU A 157      -5.885   3.570  13.614  1.00 98.76           C  
ATOM   1264  O   LEU A 157      -4.801   1.615  15.801  1.00 98.76           O  
ATOM   1265  CG  LEU A 157      -6.240   5.005  13.193  1.00 98.76           C  
ATOM   1266  CD1 LEU A 157      -7.666   5.010  12.643  1.00 98.76           C  
ATOM   1267  CD2 LEU A 157      -6.150   5.988  14.362  1.00 98.76           C  
ATOM   1268  N   GLY A 158      -3.713   1.044  13.927  1.00 98.76           N  
ATOM   1269  CA  GLY A 158      -3.518  -0.358  14.276  1.00 98.76           C  
ATOM   1270  C   GLY A 158      -2.957  -1.152  13.100  1.00 98.76           C  
ATOM   1271  O   GLY A 158      -2.718  -0.592  12.031  1.00 98.76           O  
ATOM   1272  N   VAL A 159      -2.777  -2.458  13.282  1.00 98.87           N  
ATOM   1273  CA  VAL A 159      -2.347  -3.372  12.216  1.00 98.87           C  
ATOM   1274  C   VAL A 159      -2.996  -4.742  12.388  1.00 98.87           C  
ATOM   1275  CB  VAL A 159      -0.806  -3.453  12.140  1.00 98.87           C  
ATOM   1276  O   VAL A 159      -3.098  -5.247  13.510  1.00 98.87           O  
ATOM   1277  CG1 VAL A 159      -0.140  -4.120  13.345  1.00 98.87           C  
ATOM   1278  CG2 VAL A 159      -0.344  -4.173  10.872  1.00 98.87           C  
ATOM   1279  N   PHE A 160      -3.456  -5.344  11.293  1.00 98.83           N  
ATOM   1280  CA  PHE A 160      -3.827  -6.758  11.260  1.00 98.83           C  
ATOM   1281  C   PHE A 160      -2.655  -7.603  10.761  1.00 98.83           C  
ATOM   1282  CB  PHE A 160      -5.059  -6.991  10.384  1.00 98.83           C  
ATOM   1283  O   PHE A 160      -1.976  -7.228   9.811  1.00 98.83           O  
ATOM   1284  CG  PHE A 160      -6.347  -6.411  10.924  1.00 98.83           C  
ATOM   1285  CD1 PHE A 160      -7.002  -7.052  11.992  1.00 98.83           C  
ATOM   1286  CD2 PHE A 160      -6.919  -5.270  10.331  1.00 98.83           C  
ATOM   1287  CE1 PHE A 160      -8.237  -6.567  12.451  1.00 98.83           C  
ATOM   1288  CE2 PHE A 160      -8.157  -4.788  10.790  1.00 98.83           C  
ATOM   1289  CZ  PHE A 160      -8.818  -5.442  11.843  1.00 98.83           C  
ATOM   1290  N   ALA A 161      -2.457  -8.760  11.389  1.00 98.50           N  
ATOM   1291  CA  ALA A 161      -1.455  -9.749  11.007  1.00 98.50           C  
ATOM   1292  C   ALA A 161      -2.097 -10.826  10.123  1.00 98.50           C  
ATOM   1293  CB  ALA A 161      -0.884 -10.339  12.301  1.00 98.50           C  
ATOM   1294  O   ALA A 161      -2.440 -11.903  10.625  1.00 98.50           O  
ATOM   1295  N   MET A 162      -2.363 -10.517   8.853  1.00 98.62           N  
ATOM   1296  CA  MET A 162      -2.944 -11.500   7.940  1.00 98.62           C  
ATOM   1297  C   MET A 162      -1.872 -12.514   7.533  1.00 98.62           C  
ATOM   1298  CB  MET A 162      -3.590 -10.803   6.735  1.00 98.62           C  
ATOM   1299  O   MET A 162      -0.699 -12.180   7.399  1.00 98.62           O  
ATOM   1300  CG  MET A 162      -4.510 -11.738   5.941  1.00 98.62           C  
ATOM   1301  SD  MET A 162      -5.495 -10.899   4.666  1.00 98.62           S  
ATOM   1302  CE  MET A 162      -4.173 -10.553   3.480  1.00 98.62           C  
ATOM   1303  N   ILE A 163      -2.283 -13.770   7.380  1.00 98.03           N  
ATOM   1304  CA  ILE A 163      -1.457 -14.851   6.855  1.00 98.03           C  
ATOM   1305  C   ILE A 163      -2.062 -15.271   5.519  1.00 98.03           C  
ATOM   1306  CB  ILE A 163      -1.333 -16.022   7.849  1.00 98.03           C  
ATOM   1307  O   ILE A 163      -3.095 -15.955   5.477  1.00 98.03           O  
ATOM   1308  CG1 ILE A 163      -0.916 -15.595   9.273  1.00 98.03           C  
ATOM   1309  CG2 ILE A 163      -0.376 -17.093   7.293  1.00 98.03           C  
ATOM   1310  CD1 ILE A 163       0.458 -14.929   9.387  1.00 98.03           C  
ATOM   1311  N   ASP A 164      -1.429 -14.843   4.433  1.00 92.14           N  
ATOM   1312  CA  ASP A 164      -1.845 -15.124   3.065  1.00 92.14           C  
ATOM   1313  C   ASP A 164      -0.972 -16.227   2.474  1.00 92.14           C  
ATOM   1314  CB  ASP A 164      -1.781 -13.854   2.216  1.00 92.14           C  
ATOM   1315  O   ASP A 164       0.232 -16.080   2.339  1.00 92.14           O  
ATOM   1316  CG  ASP A 164      -2.422 -14.070   0.846  1.00 92.14           C  
ATOM   1317  OD1 ASP A 164      -3.011 -15.155   0.575  1.00 92.14           O  
ATOM   1318  OD2 ASP A 164      -2.520 -13.110   0.052  1.00 92.14           O  
ATOM   1319  N   ALA A 165      -1.563 -17.383   2.171  1.00 90.92           N  
ATOM   1320  CA  ALA A 165      -0.844 -18.528   1.600  1.00 90.92           C  
ATOM   1321  C   ALA A 165       0.441 -18.961   2.359  1.00 90.92           C  
ATOM   1322  CB  ALA A 165      -0.620 -18.270   0.102  1.00 90.92           C  
ATOM   1323  O   ALA A 165       1.287 -19.648   1.791  1.00 90.92           O  
ATOM   1324  N   GLY A 166       0.545 -18.649   3.658  1.00 95.26           N  
ATOM   1325  CA  GLY A 166       1.706 -18.966   4.502  1.00 95.26           C  
ATOM   1326  C   GLY A 166       2.729 -17.833   4.635  1.00 95.26           C  
ATOM   1327  O   GLY A 166       3.730 -18.016   5.328  1.00 95.26           O  
ATOM   1328  N   GLU A 167       2.470 -16.687   4.016  1.00 97.97           N  
ATOM   1329  CA  GLU A 167       3.251 -15.455   4.113  1.00 97.97           C  
ATOM   1330  C   GLU A 167       2.548 -14.479   5.069  1.00 97.97           C  
ATOM   1331  CB  GLU A 167       3.476 -14.873   2.703  1.00 97.97           C  
ATOM   1332  O   GLU A 167       1.323 -14.475   5.195  1.00 97.97           O  
ATOM   1333  CG  GLU A 167       4.348 -15.827   1.857  1.00 97.97           C  
ATOM   1334  CD  GLU A 167       4.376 -15.549   0.343  1.00 97.97           C  
ATOM   1335  OE1 GLU A 167       5.406 -15.921  -0.275  1.00 97.97           O  
ATOM   1336  OE2 GLU A 167       3.337 -15.154  -0.228  1.00 97.97           O  
ATOM   1337  N   THR A 168       3.336 -13.702   5.805  1.00 98.50           N  
ATOM   1338  CA  THR A 168       2.864 -12.563   6.585  1.00 98.50           C  
ATOM   1339  C   THR A 168       2.565 -11.441   5.614  1.00 98.50           C  
ATOM   1340  CB  THR A 168       3.912 -12.062   7.588  1.00 98.50           C  
ATOM   1341  O   THR A 168       3.428 -11.097   4.815  1.00 98.50           O  
ATOM   1342  CG2 THR A 168       3.367 -10.935   8.457  1.00 98.50           C  
ATOM   1343  OG1 THR A 168       4.322 -13.099   8.458  1.00 98.50           O  
ATOM   1344  N   ASP A 169       1.357 -10.909   5.728  1.00 98.44           N  
ATOM   1345  CA  ASP A 169       0.874  -9.771   4.966  1.00 98.44           C  
ATOM   1346  C   ASP A 169       0.241  -8.792   5.973  1.00 98.44           C  
ATOM   1347  CB  ASP A 169      -0.077 -10.318   3.889  1.00 98.44           C  
ATOM   1348  O   ASP A 169      -0.877  -8.982   6.486  1.00 98.44           O  
ATOM   1349  CG  ASP A 169      -0.741  -9.226   3.067  1.00 98.44           C  
ATOM   1350  OD1 ASP A 169      -0.591  -8.036   3.410  1.00 98.44           O  
ATOM   1351  OD2 ASP A 169      -1.671  -9.564   2.282  1.00 98.44           O  
ATOM   1352  N   TRP A 170       1.020  -7.793   6.380  1.00 98.80           N  
ATOM   1353  CA  TRP A 170       0.601  -6.830   7.390  1.00 98.80           C  
ATOM   1354  C   TRP A 170      -0.341  -5.778   6.795  1.00 98.80           C  
ATOM   1355  CB  TRP A 170       1.830  -6.163   7.998  1.00 98.80           C  
ATOM   1356  O   TRP A 170      -0.007  -5.054   5.867  1.00 98.80           O  
ATOM   1357  CG  TRP A 170       2.704  -6.994   8.873  1.00 98.80           C  
ATOM   1358  CD1 TRP A 170       3.976  -7.337   8.582  1.00 98.80           C  
ATOM   1359  CD2 TRP A 170       2.441  -7.538  10.195  1.00 98.80           C  
ATOM   1360  CE2 TRP A 170       3.602  -8.240  10.628  1.00 98.80           C  
ATOM   1361  CE3 TRP A 170       1.356  -7.478  11.090  1.00 98.80           C  
ATOM   1362  NE1 TRP A 170       4.515  -8.070   9.613  1.00 98.80           N  
ATOM   1363  CH2 TRP A 170       2.572  -8.799  12.744  1.00 98.80           C  
ATOM   1364  CZ2 TRP A 170       3.660  -8.891  11.863  1.00 98.80           C  
ATOM   1365  CZ3 TRP A 170       1.437  -8.058  12.368  1.00 98.80           C  
ATOM   1366  N   LYS A 171      -1.518  -5.593   7.405  1.00 98.82           N  
ATOM   1367  CA  LYS A 171      -2.496  -4.578   6.967  1.00 98.82           C  
ATOM   1368  C   LYS A 171      -2.604  -3.448   7.979  1.00 98.82           C  
ATOM   1369  CB  LYS A 171      -3.859  -5.223   6.670  1.00 98.82           C  
ATOM   1370  O   LYS A 171      -3.312  -3.576   8.984  1.00 98.82           O  
ATOM   1371  CG  LYS A 171      -3.820  -6.411   5.700  1.00 98.82           C  
ATOM   1372  CD  LYS A 171      -3.232  -6.054   4.335  1.00 98.82           C  
ATOM   1373  CE  LYS A 171      -3.512  -7.197   3.368  1.00 98.82           C  
ATOM   1374  NZ  LYS A 171      -2.658  -7.119   2.175  1.00 98.82           N  
ATOM   1375  N   ILE A 172      -1.922  -2.334   7.728  1.00 98.93           N  
ATOM   1376  CA  ILE A 172      -2.004  -1.126   8.555  1.00 98.93           C  
ATOM   1377  C   ILE A 172      -3.412  -0.541   8.464  1.00 98.93           C  
ATOM   1378  CB  ILE A 172      -0.927  -0.093   8.142  1.00 98.93           C  
ATOM   1379  O   ILE A 172      -3.908  -0.238   7.388  1.00 98.93           O  
ATOM   1380  CG1 ILE A 172       0.508  -0.630   8.345  1.00 98.93           C  
ATOM   1381  CG2 ILE A 172      -1.111   1.239   8.896  1.00 98.93           C  
ATOM   1382  CD1 ILE A 172       0.910  -0.870   9.805  1.00 98.93           C  
ATOM   1383  N   LEU A 173      -4.061  -0.325   9.601  1.00 98.91           N  
ATOM   1384  CA  LEU A 173      -5.295   0.445   9.684  1.00 98.91           C  
ATOM   1385  C   LEU A 173      -4.947   1.909   9.945  1.00 98.91           C  
ATOM   1386  CB  LEU A 173      -6.183  -0.141  10.790  1.00 98.91           C  
ATOM   1387  O   LEU A 173      -4.214   2.217  10.889  1.00 98.91           O  
ATOM   1388  CG  LEU A 173      -7.637   0.343  10.689  1.00 98.91           C  
ATOM   1389  CD1 LEU A 173      -8.346  -0.342   9.525  1.00 98.91           C  
ATOM   1390  CD2 LEU A 173      -8.400  -0.019  11.960  1.00 98.91           C  
ATOM   1391  N   CYS A 174      -5.478   2.824   9.143  1.00 98.90           N  
ATOM   1392  CA  CYS A 174      -5.158   4.244   9.252  1.00 98.90           C  
ATOM   1393  C   CYS A 174      -6.344   5.142   8.874  1.00 98.90           C  
ATOM   1394  CB  CYS A 174      -3.899   4.513   8.412  1.00 98.90           C  
ATOM   1395  O   CYS A 174      -7.364   4.675   8.374  1.00 98.90           O  
ATOM   1396  SG  CYS A 174      -4.235   4.217   6.653  1.00 98.90           S  
ATOM   1397  N   ILE A 175      -6.225   6.442   9.137  1.00 98.80           N  
ATOM   1398  CA  ILE A 175      -7.206   7.454   8.720  1.00 98.80           C  
ATOM   1399  C   ILE A 175      -6.494   8.675   8.140  1.00 98.80           C  
ATOM   1400  CB  ILE A 175      -8.158   7.812   9.884  1.00 98.80           C  
ATOM   1401  O   ILE A 175      -5.476   9.106   8.684  1.00 98.80           O  
ATOM   1402  CG1 ILE A 175      -9.304   8.716   9.380  1.00 98.80           C  
ATOM   1403  CG2 ILE A 175      -7.422   8.459  11.079  1.00 98.80           C  
ATOM   1404  CD1 ILE A 175     -10.478   8.827  10.357  1.00 98.80           C  
ATOM   1405  N   ASP A 176      -7.021   9.247   7.058  1.00 98.69           N  
ATOM   1406  CA  ASP A 176      -6.537  10.517   6.510  1.00 98.69           C  
ATOM   1407  C   ASP A 176      -6.562  11.605   7.587  1.00 98.69           C  
ATOM   1408  CB  ASP A 176      -7.394  10.930   5.306  1.00 98.69           C  
ATOM   1409  O   ASP A 176      -7.585  11.841   8.227  1.00 98.69           O  
ATOM   1410  CG  ASP A 176      -6.854  12.132   4.511  1.00 98.69           C  
ATOM   1411  OD1 ASP A 176      -6.076  12.959   5.040  1.00 98.69           O  
ATOM   1412  OD2 ASP A 176      -7.249  12.244   3.332  1.00 98.69           O  
ATOM   1413  N   VAL A 177      -5.447  12.310   7.775  1.00 98.42           N  
ATOM   1414  CA  VAL A 177      -5.355  13.411   8.747  1.00 98.42           C  
ATOM   1415  C   VAL A 177      -6.308  14.570   8.436  1.00 98.42           C  
ATOM   1416  CB  VAL A 177      -3.914  13.936   8.863  1.00 98.42           C  
ATOM   1417  O   VAL A 177      -6.566  15.396   9.313  1.00 98.42           O  
ATOM   1418  CG1 VAL A 177      -2.957  12.821   9.299  1.00 98.42           C  
ATOM   1419  CG2 VAL A 177      -3.409  14.601   7.574  1.00 98.42           C  
ATOM   1420  N   ASN A 178      -6.817  14.644   7.203  1.00 97.60           N  
ATOM   1421  CA  ASN A 178      -7.788  15.634   6.747  1.00 97.60           C  
ATOM   1422  C   ASN A 178      -9.241  15.151   6.841  1.00 97.60           C  
ATOM   1423  CB  ASN A 178      -7.455  16.049   5.309  1.00 97.60           C  
ATOM   1424  O   ASN A 178     -10.148  15.934   6.548  1.00 97.60           O  
ATOM   1425  CG  ASN A 178      -6.031  16.534   5.163  1.00 97.60           C  
ATOM   1426  ND2 ASN A 178      -5.206  15.751   4.514  1.00 97.60           N  
ATOM   1427  OD1 ASN A 178      -5.649  17.592   5.652  1.00 97.60           O  
ATOM   1428  N   ASP A 179      -9.487  13.898   7.234  1.00 98.41           N  
ATOM   1429  CA  ASP A 179     -10.852  13.433   7.452  1.00 98.41           C  
ATOM   1430  C   ASP A 179     -11.524  14.250   8.583  1.00 98.41           C  
ATOM   1431  CB  ASP A 179     -10.885  11.924   7.721  1.00 98.41           C  
ATOM   1432  O   ASP A 179     -10.879  14.530   9.604  1.00 98.41           O  
ATOM   1433  CG  ASP A 179     -12.329  11.466   7.853  1.00 98.41           C  
ATOM   1434  OD1 ASP A 179     -12.890  11.642   8.954  1.00 98.41           O  
ATOM   1435  OD2 ASP A 179     -12.930  11.064   6.830  1.00 98.41           O  
ATOM   1436  N   PRO A 180     -12.813  14.638   8.451  1.00 98.26           N  
ATOM   1437  CA  PRO A 180     -13.504  15.463   9.445  1.00 98.26           C  
ATOM   1438  C   PRO A 180     -13.471  14.928  10.883  1.00 98.26           C  
ATOM   1439  CB  PRO A 180     -14.950  15.557   8.949  1.00 98.26           C  
ATOM   1440  O   PRO A 180     -13.584  15.718  11.824  1.00 98.26           O  
ATOM   1441  CG  PRO A 180     -14.813  15.433   7.435  1.00 98.26           C  
ATOM   1442  CD  PRO A 180     -13.672  14.434   7.287  1.00 98.26           C  
ATOM   1443  N   ILE A 181     -13.328  13.611  11.075  1.00 97.78           N  
ATOM   1444  CA  ILE A 181     -13.281  12.985  12.404  1.00 97.78           C  
ATOM   1445  C   ILE A 181     -11.887  12.481  12.800  1.00 97.78           C  
ATOM   1446  CB  ILE A 181     -14.381  11.916  12.572  1.00 97.78           C  
ATOM   1447  O   ILE A 181     -11.733  11.953  13.900  1.00 97.78           O  
ATOM   1448  CG1 ILE A 181     -14.181  10.710  11.636  1.00 97.78           C  
ATOM   1449  CG2 ILE A 181     -15.775  12.541  12.365  1.00 97.78           C  
ATOM   1450  CD1 ILE A 181     -15.053   9.513  12.003  1.00 97.78           C  
ATOM   1451  N   ALA A 182     -10.847  12.702  11.988  1.00 98.37           N  
ATOM   1452  CA  ALA A 182      -9.493  12.211  12.261  1.00 98.37           C  
ATOM   1453  C   ALA A 182      -8.938  12.656  13.623  1.00 98.37           C  
ATOM   1454  CB  ALA A 182      -8.572  12.699  11.143  1.00 98.37           C  
ATOM   1455  O   ALA A 182      -8.260  11.891  14.310  1.00 98.37           O  
ATOM   1456  N   SER A 183      -9.241  13.884  14.054  1.00 97.72           N  
ATOM   1457  CA  SER A 183      -8.810  14.414  15.357  1.00 97.72           C  
ATOM   1458  C   SER A 183      -9.473  13.720  16.553  1.00 97.72           C  
ATOM   1459  CB  SER A 183      -9.075  15.921  15.411  1.00 97.72           C  
ATOM   1460  O   SER A 183      -8.914  13.739  17.650  1.00 97.72           O  
ATOM   1461  OG  SER A 183     -10.455  16.187  15.236  1.00 97.72           O  
ATOM   1462  N   GLN A 184     -10.632  13.089  16.342  1.00 98.33           N  
ATOM   1463  CA  GLN A 184     -11.408  12.382  17.364  1.00 98.33           C  
ATOM   1464  C   GLN A 184     -11.035  10.900  17.477  1.00 98.33           C  
ATOM   1465  CB  GLN A 184     -12.910  12.525  17.064  1.00 98.33           C  
ATOM   1466  O   GLN A 184     -11.445  10.261  18.435  1.00 98.33           O  
ATOM   1467  CG  GLN A 184     -13.390  13.982  17.108  1.00 98.33           C  
ATOM   1468  CD  GLN A 184     -14.848  14.101  16.681  1.00 98.33           C  
ATOM   1469  NE2 GLN A 184     -15.117  14.574  15.483  1.00 98.33           N  
ATOM   1470  OE1 GLN A 184     -15.774  13.788  17.412  1.00 98.33           O  
ATOM   1471  N   ILE A 185     -10.267  10.358  16.526  1.00 98.14           N  
ATOM   1472  CA  ILE A 185      -9.886   8.943  16.492  1.00 98.14           C  
ATOM   1473  C   ILE A 185      -8.412   8.801  16.860  1.00 98.14           C  
ATOM   1474  CB  ILE A 185     -10.243   8.322  15.122  1.00 98.14           C  
ATOM   1475  O   ILE A 185      -7.557   9.050  16.015  1.00 98.14           O  
ATOM   1476  CG1 ILE A 185     -11.774   8.370  14.906  1.00 98.14           C  
ATOM   1477  CG2 ILE A 185      -9.756   6.866  15.064  1.00 98.14           C  
ATOM   1478  CD1 ILE A 185     -12.256   7.781  13.575  1.00 98.14           C  
ATOM   1479  N   ASN A 186      -8.099   8.430  18.103  1.00 97.14           N  
ATOM   1480  CA  ASN A 186      -6.718   8.237  18.576  1.00 97.14           C  
ATOM   1481  C   ASN A 186      -6.480   6.864  19.227  1.00 97.14           C  
ATOM   1482  CB  ASN A 186      -6.337   9.386  19.523  1.00 97.14           C  
ATOM   1483  O   ASN A 186      -5.352   6.560  19.612  1.00 97.14           O  
ATOM   1484  CG  ASN A 186      -6.524  10.746  18.879  1.00 97.14           C  
ATOM   1485  ND2 ASN A 186      -7.575  11.445  19.242  1.00 97.14           N  
ATOM   1486  OD1 ASN A 186      -5.771  11.167  18.007  1.00 97.14           O  
ATOM   1487  N   SER A 187      -7.515   6.034  19.336  1.00 97.56           N  
ATOM   1488  CA  SER A 187      -7.432   4.651  19.802  1.00 97.56           C  
ATOM   1489  C   SER A 187      -8.446   3.764  19.076  1.00 97.56           C  
ATOM   1490  CB  SER A 187      -7.642   4.603  21.320  1.00 97.56           C  
ATOM   1491  O   SER A 187      -9.305   4.258  18.342  1.00 97.56           O  
ATOM   1492  OG  SER A 187      -9.012   4.630  21.661  1.00 97.56           O  
ATOM   1493  N   GLN A 188      -8.373   2.448  19.290  1.00 97.42           N  
ATOM   1494  CA  GLN A 188      -9.349   1.508  18.729  1.00 97.42           C  
ATOM   1495  C   GLN A 188     -10.758   1.739  19.302  1.00 97.42           C  
ATOM   1496  CB  GLN A 188      -8.904   0.064  18.999  1.00 97.42           C  
ATOM   1497  O   GLN A 188     -11.749   1.616  18.586  1.00 97.42           O  
ATOM   1498  CG  GLN A 188      -7.528  -0.285  18.400  1.00 97.42           C  
ATOM   1499  CD  GLN A 188      -7.188  -1.769  18.540  1.00 97.42           C  
ATOM   1500  NE2 GLN A 188      -5.981  -2.179  18.223  1.00 97.42           N  
ATOM   1501  OE1 GLN A 188      -7.999  -2.601  18.910  1.00 97.42           O  
ATOM   1502  N   GLU A 189     -10.858   2.137  20.573  1.00 98.26           N  
ATOM   1503  CA  GLU A 189     -12.125   2.492  21.215  1.00 98.26           C  
ATOM   1504  C   GLU A 189     -12.758   3.728  20.570  1.00 98.26           C  
ATOM   1505  CB  GLU A 189     -11.941   2.758  22.720  1.00 98.26           C  
ATOM   1506  O   GLU A 189     -13.977   3.769  20.396  1.00 98.26           O  
ATOM   1507  CG  GLU A 189     -11.371   1.585  23.536  1.00 98.26           C  
ATOM   1508  CD  GLU A 189      -9.857   1.364  23.380  1.00 98.26           C  
ATOM   1509  OE1 GLU A 189      -9.383   0.314  23.860  1.00 98.26           O  
ATOM   1510  OE2 GLU A 189      -9.174   2.240  22.789  1.00 98.26           O  
ATOM   1511  N   ASP A 190     -11.952   4.718  20.169  1.00 98.53           N  
ATOM   1512  CA  ASP A 190     -12.462   5.870  19.426  1.00 98.53           C  
ATOM   1513  C   ASP A 190     -12.992   5.461  18.044  1.00 98.53           C  
ATOM   1514  CB  ASP A 190     -11.395   6.948  19.237  1.00 98.53           C  
ATOM   1515  O   ASP A 190     -14.017   5.992  17.608  1.00 98.53           O  
ATOM   1516  CG  ASP A 190     -10.926   7.673  20.499  1.00 98.53           C  
ATOM   1517  OD1 ASP A 190     -11.743   7.838  21.439  1.00 98.53           O  
ATOM   1518  OD2 ASP A 190      -9.756   8.133  20.454  1.00 98.53           O  
ATOM   1519  N   ILE A 191     -12.343   4.502  17.365  1.00 98.49           N  
ATOM   1520  CA  ILE A 191     -12.854   3.956  16.096  1.00 98.49           C  
ATOM   1521  C   ILE A 191     -14.236   3.360  16.326  1.00 98.49           C  
ATOM   1522  CB  ILE A 191     -11.934   2.893  15.452  1.00 98.49           C  
ATOM   1523  O   ILE A 191     -15.173   3.760  15.652  1.00 98.49           O  
ATOM   1524  CG1 ILE A 191     -10.524   3.441  15.183  1.00 98.49           C  
ATOM   1525  CG2 ILE A 191     -12.545   2.388  14.128  1.00 98.49           C  
ATOM   1526  CD1 ILE A 191      -9.524   2.352  14.786  1.00 98.49           C  
ATOM   1527  N   GLU A 192     -14.407   2.461  17.292  1.00 98.07           N  
ATOM   1528  CA  GLU A 192     -15.711   1.827  17.533  1.00 98.07           C  
ATOM   1529  C   GLU A 192     -16.774   2.816  18.035  1.00 98.07           C  
ATOM   1530  CB  GLU A 192     -15.537   0.654  18.509  1.00 98.07           C  
ATOM   1531  O   GLU A 192     -17.962   2.670  17.748  1.00 98.07           O  
ATOM   1532  CG  GLU A 192     -14.834  -0.549  17.854  1.00 98.07           C  
ATOM   1533  CD  GLU A 192     -15.601  -1.110  16.639  1.00 98.07           C  
ATOM   1534  OE1 GLU A 192     -14.960  -1.610  15.685  1.00 98.07           O  
ATOM   1535  OE2 GLU A 192     -16.851  -1.021  16.628  1.00 98.07           O  
ATOM   1536  N   LYS A 193     -16.366   3.876  18.737  1.00 98.38           N  
ATOM   1537  CA  LYS A 193     -17.268   4.946  19.175  1.00 98.38           C  
ATOM   1538  C   LYS A 193     -17.770   5.813  18.017  1.00 98.38           C  
ATOM   1539  CB  LYS A 193     -16.521   5.773  20.220  1.00 98.38           C  
ATOM   1540  O   LYS A 193     -18.935   6.211  18.021  1.00 98.38           O  
ATOM   1541  CG  LYS A 193     -17.344   6.940  20.770  1.00 98.38           C  
ATOM   1542  CD  LYS A 193     -16.452   7.720  21.728  1.00 98.38           C  
ATOM   1543  CE  LYS A 193     -17.145   8.994  22.193  1.00 98.38           C  
ATOM   1544  NZ  LYS A 193     -16.136   9.862  22.835  1.00 98.38           N  
ATOM   1545  N   HIS A 194     -16.900   6.160  17.069  1.00 98.32           N  
ATOM   1546  CA  HIS A 194     -17.207   7.110  15.992  1.00 98.32           C  
ATOM   1547  C   HIS A 194     -17.559   6.437  14.654  1.00 98.32           C  
ATOM   1548  CB  HIS A 194     -16.035   8.097  15.860  1.00 98.32           C  
ATOM   1549  O   HIS A 194     -18.269   7.022  13.838  1.00 98.32           O  
ATOM   1550  CG  HIS A 194     -15.950   9.062  17.021  1.00 98.32           C  
ATOM   1551  CD2 HIS A 194     -15.104   9.023  18.102  1.00 98.32           C  
ATOM   1552  ND1 HIS A 194     -16.749  10.168  17.183  1.00 98.32           N  
ATOM   1553  CE1 HIS A 194     -16.396  10.783  18.321  1.00 98.32           C  
ATOM   1554  NE2 HIS A 194     -15.425  10.102  18.945  1.00 98.32           N  
ATOM   1555  N   LEU A 195     -17.096   5.207  14.447  1.00 97.68           N  
ATOM   1556  CA  LEU A 195     -17.273   4.351  13.275  1.00 97.68           C  
ATOM   1557  C   LEU A 195     -17.603   2.908  13.735  1.00 97.68           C  
ATOM   1558  CB  LEU A 195     -15.988   4.389  12.418  1.00 97.68           C  
ATOM   1559  O   LEU A 195     -16.816   1.989  13.496  1.00 97.68           O  
ATOM   1560  CG  LEU A 195     -15.569   5.754  11.854  1.00 97.68           C  
ATOM   1561  CD1 LEU A 195     -14.215   5.608  11.155  1.00 97.68           C  
ATOM   1562  CD2 LEU A 195     -16.586   6.270  10.833  1.00 97.68           C  
ATOM   1563  N   PRO A 196     -18.748   2.683  14.407  1.00 98.15           N  
ATOM   1564  CA  PRO A 196     -19.080   1.385  14.996  1.00 98.15           C  
ATOM   1565  C   PRO A 196     -19.068   0.254  13.962  1.00 98.15           C  
ATOM   1566  CB  PRO A 196     -20.461   1.562  15.637  1.00 98.15           C  
ATOM   1567  O   PRO A 196     -19.664   0.366  12.889  1.00 98.15           O  
ATOM   1568  CG  PRO A 196     -21.063   2.742  14.875  1.00 98.15           C  
ATOM   1569  CD  PRO A 196     -19.844   3.618  14.601  1.00 98.15           C  
ATOM   1570  N   GLY A 197     -18.394  -0.847  14.297  1.00 98.23           N  
ATOM   1571  CA  GLY A 197     -18.244  -2.027  13.449  1.00 98.23           C  
ATOM   1572  C   GLY A 197     -17.207  -1.889  12.333  1.00 98.23           C  
ATOM   1573  O   GLY A 197     -17.011  -2.848  11.585  1.00 98.23           O  
ATOM   1574  N   LYS A 198     -16.519  -0.745  12.204  1.00 98.64           N  
ATOM   1575  CA  LYS A 198     -15.543  -0.514  11.129  1.00 98.64           C  
ATOM   1576  C   LYS A 198     -14.340  -1.449  11.214  1.00 98.64           C  
ATOM   1577  CB  LYS A 198     -15.106   0.957  11.147  1.00 98.64           C  
ATOM   1578  O   LYS A 198     -13.911  -1.951  10.179  1.00 98.64           O  
ATOM   1579  CG  LYS A 198     -14.089   1.346  10.060  1.00 98.64           C  
ATOM   1580  CD  LYS A 198     -14.564   1.106   8.621  1.00 98.64           C  
ATOM   1581  CE  LYS A 198     -15.799   1.953   8.301  1.00 98.64           C  
ATOM   1582  NZ  LYS A 198     -16.195   1.773   6.890  1.00 98.64           N  
ATOM   1583  N   ILE A 199     -13.824  -1.731  12.415  1.00 98.71           N  
ATOM   1584  CA  ILE A 199     -12.703  -2.673  12.585  1.00 98.71           C  
ATOM   1585  C   ILE A 199     -13.129  -4.063  12.097  1.00 98.71           C  
ATOM   1586  CB  ILE A 199     -12.224  -2.707  14.057  1.00 98.71           C  
ATOM   1587  O   ILE A 199     -12.405  -4.709  11.340  1.00 98.71           O  
ATOM   1588  CG1 ILE A 199     -11.731  -1.310  14.503  1.00 98.71           C  
ATOM   1589  CG2 ILE A 199     -11.113  -3.754  14.256  1.00 98.71           C  
ATOM   1590  CD1 ILE A 199     -11.292  -1.240  15.972  1.00 98.71           C  
ATOM   1591  N   ASN A 200     -14.337  -4.495  12.471  1.00 98.65           N  
ATOM   1592  CA  ASN A 200     -14.884  -5.777  12.034  1.00 98.65           C  
ATOM   1593  C   ASN A 200     -15.186  -5.821  10.525  1.00 98.65           C  
ATOM   1594  CB  ASN A 200     -16.122  -6.111  12.875  1.00 98.65           C  
ATOM   1595  O   ASN A 200     -14.988  -6.864   9.910  1.00 98.65           O  
ATOM   1596  CG  ASN A 200     -16.664  -7.477  12.497  1.00 98.65           C  
ATOM   1597  ND2 ASN A 200     -17.705  -7.531  11.700  1.00 98.65           N  
ATOM   1598  OD1 ASN A 200     -16.133  -8.506  12.871  1.00 98.65           O  
ATOM   1599  N   GLU A 201     -15.652  -4.727   9.916  1.00 98.70           N  
ATOM   1600  CA  GLU A 201     -15.855  -4.637   8.463  1.00 98.70           C  
ATOM   1601  C   GLU A 201     -14.531  -4.828   7.712  1.00 98.70           C  
ATOM   1602  CB  GLU A 201     -16.500  -3.286   8.110  1.00 98.70           C  
ATOM   1603  O   GLU A 201     -14.466  -5.633   6.783  1.00 98.70           O  
ATOM   1604  CG  GLU A 201     -16.866  -3.165   6.621  1.00 98.70           C  
ATOM   1605  CD  GLU A 201     -17.302  -1.738   6.271  1.00 98.70           C  
ATOM   1606  OE1 GLU A 201     -18.436  -1.522   5.795  1.00 98.70           O  
ATOM   1607  OE2 GLU A 201     -16.480  -0.815   6.471  1.00 98.70           O  
ATOM   1608  N   VAL A 202     -13.463  -4.152   8.157  1.00 98.81           N  
ATOM   1609  CA  VAL A 202     -12.123  -4.287   7.567  1.00 98.81           C  
ATOM   1610  C   VAL A 202     -11.608  -5.716   7.722  1.00 98.81           C  
ATOM   1611  CB  VAL A 202     -11.131  -3.276   8.174  1.00 98.81           C  
ATOM   1612  O   VAL A 202     -11.234  -6.340   6.732  1.00 98.81           O  
ATOM   1613  CG1 VAL A 202      -9.713  -3.474   7.620  1.00 98.81           C  
ATOM   1614  CG2 VAL A 202     -11.547  -1.825   7.896  1.00 98.81           C  
ATOM   1615  N   TYR A 203     -11.656  -6.261   8.941  1.00 98.72           N  
ATOM   1616  CA  TYR A 203     -11.253  -7.639   9.220  1.00 98.72           C  
ATOM   1617  C   TYR A 203     -12.021  -8.655   8.365  1.00 98.72           C  
ATOM   1618  CB  TYR A 203     -11.477  -7.933  10.708  1.00 98.72           C  
ATOM   1619  O   TYR A 203     -11.417  -9.528   7.749  1.00 98.72           O  
ATOM   1620  CG  TYR A 203     -11.334  -9.400  11.064  1.00 98.72           C  
ATOM   1621  CD1 TYR A 203     -12.456 -10.137  11.495  1.00 98.72           C  
ATOM   1622  CD2 TYR A 203     -10.086 -10.035  10.922  1.00 98.72           C  
ATOM   1623  CE1 TYR A 203     -12.321 -11.502  11.814  1.00 98.72           C  
ATOM   1624  CE2 TYR A 203      -9.957 -11.405  11.207  1.00 98.72           C  
ATOM   1625  OH  TYR A 203     -10.928 -13.451  11.982  1.00 98.72           O  
ATOM   1626  CZ  TYR A 203     -11.068 -12.137  11.666  1.00 98.72           C  
ATOM   1627  N   THR A 204     -13.349  -8.528   8.291  1.00 98.62           N  
ATOM   1628  CA  THR A 204     -14.205  -9.453   7.534  1.00 98.62           C  
ATOM   1629  C   THR A 204     -13.880  -9.404   6.046  1.00 98.62           C  
ATOM   1630  CB  THR A 204     -15.693  -9.149   7.758  1.00 98.62           C  
ATOM   1631  O   THR A 204     -13.737 -10.456   5.429  1.00 98.62           O  
ATOM   1632  CG2 THR A 204     -16.622 -10.107   7.015  1.00 98.62           C  
ATOM   1633  OG1 THR A 204     -16.011  -9.260   9.130  1.00 98.62           O  
ATOM   1634  N   PHE A 205     -13.694  -8.208   5.477  1.00 98.75           N  
ATOM   1635  CA  PHE A 205     -13.278  -8.068   4.083  1.00 98.75           C  
ATOM   1636  C   PHE A 205     -11.923  -8.747   3.839  1.00 98.75           C  
ATOM   1637  CB  PHE A 205     -13.247  -6.583   3.700  1.00 98.75           C  
ATOM   1638  O   PHE A 205     -11.820  -9.597   2.958  1.00 98.75           O  
ATOM   1639  CG  PHE A 205     -12.827  -6.348   2.262  1.00 98.75           C  
ATOM   1640  CD1 PHE A 205     -11.464  -6.211   1.939  1.00 98.75           C  
ATOM   1641  CD2 PHE A 205     -13.793  -6.308   1.238  1.00 98.75           C  
ATOM   1642  CE1 PHE A 205     -11.070  -6.030   0.603  1.00 98.75           C  
ATOM   1643  CE2 PHE A 205     -13.399  -6.112  -0.097  1.00 98.75           C  
ATOM   1644  CZ  PHE A 205     -12.037  -5.973  -0.415  1.00 98.75           C  
ATOM   1645  N   LEU A 206     -10.903  -8.436   4.648  1.00 98.56           N  
ATOM   1646  CA  LEU A 206      -9.560  -9.017   4.515  1.00 98.56           C  
ATOM   1647  C   LEU A 206      -9.560 -10.543   4.683  1.00 98.56           C  
ATOM   1648  CB  LEU A 206      -8.627  -8.377   5.555  1.00 98.56           C  
ATOM   1649  O   LEU A 206      -8.823 -11.241   3.990  1.00 98.56           O  
ATOM   1650  CG  LEU A 206      -8.295  -6.895   5.319  1.00 98.56           C  
ATOM   1651  CD1 LEU A 206      -7.539  -6.374   6.542  1.00 98.56           C  
ATOM   1652  CD2 LEU A 206      -7.453  -6.694   4.058  1.00 98.56           C  
ATOM   1653  N   ARG A 207     -10.414 -11.077   5.558  1.00 98.22           N  
ATOM   1654  CA  ARG A 207     -10.583 -12.518   5.751  1.00 98.22           C  
ATOM   1655  C   ARG A 207     -11.243 -13.192   4.551  1.00 98.22           C  
ATOM   1656  CB  ARG A 207     -11.376 -12.736   7.047  1.00 98.22           C  
ATOM   1657  O   ARG A 207     -10.770 -14.240   4.121  1.00 98.22           O  
ATOM   1658  CG  ARG A 207     -11.422 -14.212   7.464  1.00 98.22           C  
ATOM   1659  CD  ARG A 207     -12.398 -14.427   8.622  1.00 98.22           C  
ATOM   1660  NE  ARG A 207     -13.790 -14.250   8.170  1.00 98.22           N  
ATOM   1661  NH1 ARG A 207     -14.776 -13.759  10.164  1.00 98.22           N  
ATOM   1662  NH2 ARG A 207     -15.986 -13.691   8.293  1.00 98.22           N  
ATOM   1663  CZ  ARG A 207     -14.845 -13.905   8.872  1.00 98.22           C  
ATOM   1664  N   ASP A 208     -12.306 -12.607   4.005  1.00 98.09           N  
ATOM   1665  CA  ASP A 208     -13.235 -13.333   3.133  1.00 98.09           C  
ATOM   1666  C   ASP A 208     -13.101 -13.013   1.638  1.00 98.09           C  
ATOM   1667  CB  ASP A 208     -14.678 -13.110   3.621  1.00 98.09           C  
ATOM   1668  O   ASP A 208     -13.625 -13.768   0.820  1.00 98.09           O  
ATOM   1669  CG  ASP A 208     -14.963 -13.723   4.997  1.00 98.09           C  
ATOM   1670  OD1 ASP A 208     -14.171 -14.555   5.493  1.00 98.09           O  
ATOM   1671  OD2 ASP A 208     -16.000 -13.387   5.611  1.00 98.09           O  
ATOM   1672  N   TYR A 209     -12.386 -11.952   1.239  1.00 97.21           N  
ATOM   1673  CA  TYR A 209     -12.413 -11.459  -0.152  1.00 97.21           C  
ATOM   1674  C   TYR A 209     -11.957 -12.471  -1.220  1.00 97.21           C  
ATOM   1675  CB  TYR A 209     -11.589 -10.171  -0.288  1.00 97.21           C  
ATOM   1676  O   TYR A 209     -12.284 -12.307  -2.396  1.00 97.21           O  
ATOM   1677  CG  TYR A 209     -10.080 -10.362  -0.354  1.00 97.21           C  
ATOM   1678  CD1 TYR A 209      -9.313 -10.470   0.822  1.00 97.21           C  
ATOM   1679  CD2 TYR A 209      -9.439 -10.402  -1.606  1.00 97.21           C  
ATOM   1680  CE1 TYR A 209      -7.908 -10.564   0.755  1.00 97.21           C  
ATOM   1681  CE2 TYR A 209      -8.038 -10.506  -1.682  1.00 97.21           C  
ATOM   1682  OH  TYR A 209      -5.916 -10.627  -0.609  1.00 97.21           O  
ATOM   1683  CZ  TYR A 209      -7.269 -10.566  -0.502  1.00 97.21           C  
ATOM   1684  N   LYS A 210     -11.210 -13.517  -0.837  1.00 95.85           N  
ATOM   1685  CA  LYS A 210     -10.766 -14.599  -1.736  1.00 95.85           C  
ATOM   1686  C   LYS A 210     -11.711 -15.804  -1.774  1.00 95.85           C  
ATOM   1687  CB  LYS A 210      -9.351 -15.063  -1.370  1.00 95.85           C  
ATOM   1688  O   LYS A 210     -11.520 -16.687  -2.610  1.00 95.85           O  
ATOM   1689  CG  LYS A 210      -8.301 -13.951  -1.414  1.00 95.85           C  
ATOM   1690  CD  LYS A 210      -6.906 -14.571  -1.274  1.00 95.85           C  
ATOM   1691  CE  LYS A 210      -5.858 -13.467  -1.247  1.00 95.85           C  
ATOM   1692  NZ  LYS A 210      -4.488 -13.998  -1.302  1.00 95.85           N  
ATOM   1693  N   ILE A 211     -12.724 -15.865  -0.907  1.00 97.47           N  
ATOM   1694  CA  ILE A 211     -13.693 -16.971  -0.878  1.00 97.47           C  
ATOM   1695  C   ILE A 211     -14.392 -17.148  -2.238  1.00 97.47           C  
ATOM   1696  CB  ILE A 211     -14.677 -16.845   0.313  1.00 97.47           C  
ATOM   1697  O   ILE A 211     -14.444 -18.280  -2.728  1.00 97.47           O  
ATOM   1698  CG1 ILE A 211     -13.911 -17.011   1.646  1.00 97.47           C  
ATOM   1699  CG2 ILE A 211     -15.815 -17.878   0.203  1.00 97.47           C  
ATOM   1700  CD1 ILE A 211     -14.784 -16.802   2.889  1.00 97.47           C  
ATOM   1701  N   PRO A 212     -14.855 -16.078  -2.919  1.00 96.07           N  
ATOM   1702  CA  PRO A 212     -15.454 -16.204  -4.249  1.00 96.07           C  
ATOM   1703  C   PRO A 212     -14.492 -16.722  -5.332  1.00 96.07           C  
ATOM   1704  CB  PRO A 212     -15.983 -14.808  -4.588  1.00 96.07           C  
ATOM   1705  O   PRO A 212     -14.942 -17.329  -6.301  1.00 96.07           O  
ATOM   1706  CG  PRO A 212     -16.216 -14.174  -3.218  1.00 96.07           C  
ATOM   1707  CD  PRO A 212     -15.034 -14.714  -2.431  1.00 96.07           C  
ATOM   1708  N   ASP A 213     -13.175 -16.567  -5.146  1.00 91.78           N  
ATOM   1709  CA  ASP A 213     -12.138 -17.122  -6.033  1.00 91.78           C  
ATOM   1710  C   ASP A 213     -11.899 -18.632  -5.795  1.00 91.78           C  
ATOM   1711  CB  ASP A 213     -10.816 -16.332  -5.895  1.00 91.78           C  
ATOM   1712  O   ASP A 213     -10.928 -19.209  -6.299  1.00 91.78           O  
ATOM   1713  CG  ASP A 213     -10.834 -14.893  -6.420  1.00 91.78           C  
ATOM   1714  OD1 ASP A 213     -11.708 -14.575  -7.253  1.00 91.78           O  
ATOM   1715  OD2 ASP A 213      -9.864 -14.165  -6.088  1.00 91.78           O  
ATOM   1716  N   GLY A 214     -12.749 -19.284  -4.991  1.00 94.42           N  
ATOM   1717  CA  GLY A 214     -12.623 -20.691  -4.612  1.00 94.42           C  
ATOM   1718  C   GLY A 214     -11.497 -20.956  -3.611  1.00 94.42           C  
ATOM   1719  O   GLY A 214     -11.054 -22.098  -3.473  1.00 94.42           O  
ATOM   1720  N   LYS A 215     -10.994 -19.914  -2.939  1.00 93.84           N  
ATOM   1721  CA  LYS A 215     -10.032 -20.043  -1.837  1.00 93.84           C  
ATOM   1722  C   LYS A 215     -10.767 -20.131  -0.497  1.00 93.84           C  
ATOM   1723  CB  LYS A 215      -9.017 -18.886  -1.876  1.00 93.84           C  
ATOM   1724  O   LYS A 215     -11.957 -19.853  -0.405  1.00 93.84           O  
ATOM   1725  CG  LYS A 215      -8.260 -18.739  -3.210  1.00 93.84           C  
ATOM   1726  CD  LYS A 215      -7.414 -19.981  -3.523  1.00 93.84           C  
ATOM   1727  CE  LYS A 215      -6.591 -19.773  -4.795  1.00 93.84           C  
ATOM   1728  NZ  LYS A 215      -5.689 -20.927  -5.035  1.00 93.84           N  
ATOM   1729  N   GLY A 216     -10.061 -20.560   0.545  1.00 94.90           N  
ATOM   1730  CA  GLY A 216     -10.563 -20.440   1.915  1.00 94.90           C  
ATOM   1731  C   GLY A 216     -10.455 -18.999   2.434  1.00 94.90           C  
ATOM   1732  O   GLY A 216      -9.825 -18.169   1.773  1.00 94.90           O  
ATOM   1733  N   PRO A 217     -11.032 -18.704   3.613  1.00 96.98           N  
ATOM   1734  CA  PRO A 217     -10.748 -17.457   4.312  1.00 96.98           C  
ATOM   1735  C   PRO A 217      -9.249 -17.346   4.623  1.00 96.98           C  
ATOM   1736  CB  PRO A 217     -11.578 -17.502   5.599  1.00 96.98           C  
ATOM   1737  O   PRO A 217      -8.614 -18.349   4.969  1.00 96.98           O  
ATOM   1738  CG  PRO A 217     -11.749 -18.998   5.862  1.00 96.98           C  
ATOM   1739  CD  PRO A 217     -11.810 -19.599   4.459  1.00 96.98           C  
ATOM   1740  N   ASN A 218      -8.694 -16.137   4.534  1.00 97.85           N  
ATOM   1741  CA  ASN A 218      -7.328 -15.874   4.982  1.00 97.85           C  
ATOM   1742  C   ASN A 218      -7.211 -16.136   6.488  1.00 97.85           C  
ATOM   1743  CB  ASN A 218      -6.883 -14.450   4.616  1.00 97.85           C  
ATOM   1744  O   ASN A 218      -8.152 -15.910   7.258  1.00 97.85           O  
ATOM   1745  CG  ASN A 218      -6.772 -14.240   3.119  1.00 97.85           C  
ATOM   1746  ND2 ASN A 218      -7.339 -13.178   2.606  1.00 97.85           N  
ATOM   1747  OD1 ASN A 218      -6.219 -15.037   2.378  1.00 97.85           O  
ATOM   1748  N   GLN A 219      -6.047 -16.626   6.904  1.00 97.69           N  
ATOM   1749  CA  GLN A 219      -5.741 -16.824   8.316  1.00 97.69           C  
ATOM   1750  C   GLN A 219      -5.187 -15.530   8.908  1.00 97.69           C  
ATOM   1751  CB  GLN A 219      -4.782 -18.009   8.485  1.00 97.69           C  
ATOM   1752  O   GLN A 219      -4.782 -14.628   8.182  1.00 97.69           O  
ATOM   1753  CG  GLN A 219      -5.452 -19.337   8.112  1.00 97.69           C  
ATOM   1754  CD  GLN A 219      -4.544 -20.541   8.339  1.00 97.69           C  
ATOM   1755  NE2 GLN A 219      -4.971 -21.719   7.942  1.00 97.69           N  
ATOM   1756  OE1 GLN A 219      -3.457 -20.478   8.883  1.00 97.69           O  
ATOM   1757  N   PHE A 220      -5.182 -15.429  10.234  1.00 98.40           N  
ATOM   1758  CA  PHE A 220      -4.613 -14.287  10.940  1.00 98.40           C  
ATOM   1759  C   PHE A 220      -3.872 -14.767  12.182  1.00 98.40           C  
ATOM   1760  CB  PHE A 220      -5.704 -13.284  11.339  1.00 98.40           C  
ATOM   1761  O   PHE A 220      -4.355 -15.656  12.888  1.00 98.40           O  
ATOM   1762  CG  PHE A 220      -6.318 -12.506  10.191  1.00 98.40           C  
ATOM   1763  CD1 PHE A 220      -5.928 -11.175   9.946  1.00 98.40           C  
ATOM   1764  CD2 PHE A 220      -7.272 -13.116   9.358  1.00 98.40           C  
ATOM   1765  CE1 PHE A 220      -6.479 -10.466   8.863  1.00 98.40           C  
ATOM   1766  CE2 PHE A 220      -7.801 -12.415   8.266  1.00 98.40           C  
ATOM   1767  CZ  PHE A 220      -7.411 -11.091   8.019  1.00 98.40           C  
ATOM   1768  N   ALA A 221      -2.740 -14.137  12.487  1.00 97.78           N  
ATOM   1769  CA  ALA A 221      -2.157 -14.238  13.818  1.00 97.78           C  
ATOM   1770  C   ALA A 221      -2.999 -13.438  14.835  1.00 97.78           C  
ATOM   1771  CB  ALA A 221      -0.681 -13.827  13.767  1.00 97.78           C  
ATOM   1772  O   ALA A 221      -3.929 -12.710  14.477  1.00 97.78           O  
ATOM   1773  N   PHE A 222      -2.684 -13.590  16.125  1.00 97.71           N  
ATOM   1774  CA  PHE A 222      -3.366 -12.896  17.230  1.00 97.71           C  
ATOM   1775  C   PHE A 222      -4.899 -13.047  17.243  1.00 97.71           C  
ATOM   1776  CB  PHE A 222      -2.961 -11.418  17.258  1.00 97.71           C  
ATOM   1777  O   PHE A 222      -5.615 -12.121  17.631  1.00 97.71           O  
ATOM   1778  CG  PHE A 222      -1.481 -11.136  17.167  1.00 97.71           C  
ATOM   1779  CD1 PHE A 222      -0.662 -11.309  18.296  1.00 97.71           C  
ATOM   1780  CD2 PHE A 222      -0.940 -10.630  15.972  1.00 97.71           C  
ATOM   1781  CE1 PHE A 222       0.687 -10.925  18.246  1.00 97.71           C  
ATOM   1782  CE2 PHE A 222       0.409 -10.247  15.921  1.00 97.71           C  
ATOM   1783  CZ  PHE A 222       1.209 -10.362  17.068  1.00 97.71           C  
ATOM   1784  N   ASP A 223      -5.414 -14.192  16.794  1.00 96.89           N  
ATOM   1785  CA  ASP A 223      -6.852 -14.471  16.685  1.00 96.89           C  
ATOM   1786  C   ASP A 223      -7.622 -13.432  15.840  1.00 96.89           C  
ATOM   1787  CB  ASP A 223      -7.479 -14.672  18.079  1.00 96.89           C  
ATOM   1788  O   ASP A 223      -8.782 -13.129  16.122  1.00 96.89           O  
ATOM   1789  CG  ASP A 223      -6.721 -15.656  18.969  1.00 96.89           C  
ATOM   1790  OD1 ASP A 223      -6.329 -16.727  18.458  1.00 96.89           O  
ATOM   1791  OD2 ASP A 223      -6.575 -15.322  20.171  1.00 96.89           O  
ATOM   1792  N   GLY A 224      -6.971 -12.833  14.833  1.00 97.50           N  
ATOM   1793  CA  GLY A 224      -7.588 -11.814  13.974  1.00 97.50           C  
ATOM   1794  C   GLY A 224      -7.787 -10.451  14.640  1.00 97.50           C  
ATOM   1795  O   GLY A 224      -8.482  -9.596  14.092  1.00 97.50           O  
ATOM   1796  N   LYS A 225      -7.199 -10.216  15.819  1.00 98.38           N  
ATOM   1797  CA  LYS A 225      -7.327  -8.940  16.533  1.00 98.38           C  
ATOM   1798  C   LYS A 225      -6.432  -7.866  15.928  1.00 98.38           C  
ATOM   1799  CB  LYS A 225      -7.020  -9.116  18.023  1.00 98.38           C  
ATOM   1800  O   LYS A 225      -5.249  -8.099  15.672  1.00 98.38           O  
ATOM   1801  CG  LYS A 225      -8.065 -10.005  18.706  1.00 98.38           C  
ATOM   1802  CD  LYS A 225      -7.664 -10.266  20.157  1.00 98.38           C  
ATOM   1803  CE  LYS A 225      -8.680 -11.222  20.779  1.00 98.38           C  
ATOM   1804  NZ  LYS A 225      -8.163 -11.795  22.041  1.00 98.38           N  
ATOM   1805  N   LEU A 226      -6.983  -6.660  15.807  1.00 98.74           N  
ATOM   1806  CA  LEU A 226      -6.223  -5.461  15.471  1.00 98.74           C  
ATOM   1807  C   LEU A 226      -5.205  -5.170  16.584  1.00 98.74           C  
ATOM   1808  CB  LEU A 226      -7.211  -4.296  15.279  1.00 98.74           C  
ATOM   1809  O   LEU A 226      -5.576  -5.008  17.748  1.00 98.74           O  
ATOM   1810  CG  LEU A 226      -6.550  -3.003  14.770  1.00 98.74           C  
ATOM   1811  CD1 LEU A 226      -6.126  -3.119  13.309  1.00 98.74           C  
ATOM   1812  CD2 LEU A 226      -7.535  -1.843  14.869  1.00 98.74           C  
ATOM   1813  N   GLN A 227      -3.924  -5.096  16.237  1.00 98.65           N  
ATOM   1814  CA  GLN A 227      -2.861  -4.789  17.192  1.00 98.65           C  
ATOM   1815  C   GLN A 227      -2.776  -3.282  17.477  1.00 98.65           C  
ATOM   1816  CB  GLN A 227      -1.523  -5.372  16.713  1.00 98.65           C  
ATOM   1817  O   GLN A 227      -3.325  -2.454  16.746  1.00 98.65           O  
ATOM   1818  CG  GLN A 227      -1.544  -6.894  16.495  1.00 98.65           C  
ATOM   1819  CD  GLN A 227      -2.023  -7.639  17.733  1.00 98.65           C  
ATOM   1820  NE2 GLN A 227      -3.188  -8.244  17.691  1.00 98.65           N  
ATOM   1821  OE1 GLN A 227      -1.404  -7.626  18.786  1.00 98.65           O  
ATOM   1822  N   SER A 228      -2.115  -2.922  18.579  1.00 98.33           N  
ATOM   1823  CA  SER A 228      -2.031  -1.537  19.053  1.00 98.33           C  
ATOM   1824  C   SER A 228      -1.255  -0.627  18.098  1.00 98.33           C  
ATOM   1825  CB  SER A 228      -1.403  -1.489  20.452  1.00 98.33           C  
ATOM   1826  O   SER A 228      -0.462  -1.088  17.274  1.00 98.33           O  
ATOM   1827  OG  SER A 228      -0.040  -1.870  20.417  1.00 98.33           O  
ATOM   1828  N   ILE A 229      -1.430   0.688  18.254  1.00 98.55           N  
ATOM   1829  CA  ILE A 229      -0.653   1.698  17.520  1.00 98.55           C  
ATOM   1830  C   ILE A 229       0.848   1.479  17.745  1.00 98.55           C  
ATOM   1831  CB  ILE A 229      -1.091   3.124  17.923  1.00 98.55           C  
ATOM   1832  O   ILE A 229       1.592   1.397  16.776  1.00 98.55           O  
ATOM   1833  CG1 ILE A 229      -2.564   3.356  17.517  1.00 98.55           C  
ATOM   1834  CG2 ILE A 229      -0.186   4.176  17.257  1.00 98.55           C  
ATOM   1835  CD1 ILE A 229      -3.185   4.645  18.066  1.00 98.55           C  
ATOM   1836  N   ASP A 230       1.291   1.289  18.990  1.00 98.41           N  
ATOM   1837  CA  ASP A 230       2.710   1.061  19.303  1.00 98.41           C  
ATOM   1838  C   ASP A 230       3.276  -0.186  18.617  1.00 98.41           C  
ATOM   1839  CB  ASP A 230       2.898   0.895  20.818  1.00 98.41           C  
ATOM   1840  O   ASP A 230       4.416  -0.176  18.157  1.00 98.41           O  
ATOM   1841  CG  ASP A 230       2.686   2.174  21.628  1.00 98.41           C  
ATOM   1842  OD1 ASP A 230       2.529   3.254  21.018  1.00 98.41           O  
ATOM   1843  OD2 ASP A 230       2.668   2.034  22.870  1.00 98.41           O  
ATOM   1844  N   PHE A 231       2.492  -1.266  18.538  1.00 98.43           N  
ATOM   1845  CA  PHE A 231       2.896  -2.463  17.804  1.00 98.43           C  
ATOM   1846  C   PHE A 231       2.979  -2.177  16.300  1.00 98.43           C  
ATOM   1847  CB  PHE A 231       1.926  -3.606  18.124  1.00 98.43           C  
ATOM   1848  O   PHE A 231       3.967  -2.517  15.661  1.00 98.43           O  
ATOM   1849  CG  PHE A 231       2.362  -4.927  17.527  1.00 98.43           C  
ATOM   1850  CD1 PHE A 231       1.935  -5.290  16.238  1.00 98.43           C  
ATOM   1851  CD2 PHE A 231       3.251  -5.761  18.230  1.00 98.43           C  
ATOM   1852  CE1 PHE A 231       2.399  -6.478  15.652  1.00 98.43           C  
ATOM   1853  CE2 PHE A 231       3.719  -6.950  17.642  1.00 98.43           C  
ATOM   1854  CZ  PHE A 231       3.295  -7.304  16.349  1.00 98.43           C  
ATOM   1855  N   SER A 232       1.991  -1.469  15.756  1.00 98.77           N  
ATOM   1856  CA  SER A 232       1.941  -1.078  14.340  1.00 98.77           C  
ATOM   1857  C   SER A 232       3.137  -0.218  13.938  1.00 98.77           C  
ATOM   1858  CB  SER A 232       0.663  -0.289  14.047  1.00 98.77           C  
ATOM   1859  O   SER A 232       3.736  -0.434  12.892  1.00 98.77           O  
ATOM   1860  OG  SER A 232      -0.460  -0.945  14.592  1.00 98.77           O  
ATOM   1861  N   MET A 233       3.529   0.729  14.792  1.00 98.69           N  
ATOM   1862  CA  MET A 233       4.694   1.581  14.561  1.00 98.69           C  
ATOM   1863  C   MET A 233       5.995   0.773  14.512  1.00 98.69           C  
ATOM   1864  CB  MET A 233       4.766   2.667  15.643  1.00 98.69           C  
ATOM   1865  O   MET A 233       6.853   1.086  13.694  1.00 98.69           O  
ATOM   1866  CG  MET A 233       3.610   3.674  15.539  1.00 98.69           C  
ATOM   1867  SD  MET A 233       3.537   4.665  14.022  1.00 98.69           S  
ATOM   1868  CE  MET A 233       5.048   5.632  14.250  1.00 98.69           C  
ATOM   1869  N   LYS A 234       6.129  -0.288  15.322  1.00 98.57           N  
ATOM   1870  CA  LYS A 234       7.279  -1.206  15.239  1.00 98.57           C  
ATOM   1871  C   LYS A 234       7.304  -1.963  13.915  1.00 98.57           C  
ATOM   1872  CB  LYS A 234       7.289  -2.201  16.401  1.00 98.57           C  
ATOM   1873  O   LYS A 234       8.348  -1.981  13.282  1.00 98.57           O  
ATOM   1874  CG  LYS A 234       7.573  -1.512  17.737  1.00 98.57           C  
ATOM   1875  CD  LYS A 234       7.426  -2.536  18.859  1.00 98.57           C  
ATOM   1876  CE  LYS A 234       7.622  -1.838  20.201  1.00 98.57           C  
ATOM   1877  NZ  LYS A 234       7.497  -2.813  21.305  1.00 98.57           N  
ATOM   1878  N   ILE A 235       6.165  -2.490  13.460  1.00 98.72           N  
ATOM   1879  CA  ILE A 235       6.067  -3.165  12.153  1.00 98.72           C  
ATOM   1880  C   ILE A 235       6.460  -2.222  11.006  1.00 98.72           C  
ATOM   1881  CB  ILE A 235       4.647  -3.743  11.950  1.00 98.72           C  
ATOM   1882  O   ILE A 235       7.220  -2.602  10.117  1.00 98.72           O  
ATOM   1883  CG1 ILE A 235       4.268  -4.812  13.002  1.00 98.72           C  
ATOM   1884  CG2 ILE A 235       4.468  -4.324  10.538  1.00 98.72           C  
ATOM   1885  CD1 ILE A 235       5.269  -5.963  13.167  1.00 98.72           C  
ATOM   1886  N   ILE A 236       6.007  -0.964  11.038  1.00 98.89           N  
ATOM   1887  CA  ILE A 236       6.401   0.039  10.034  1.00 98.89           C  
ATOM   1888  C   ILE A 236       7.919   0.289  10.071  1.00 98.89           C  
ATOM   1889  CB  ILE A 236       5.597   1.347  10.222  1.00 98.89           C  
ATOM   1890  O   ILE A 236       8.553   0.388   9.027  1.00 98.89           O  
ATOM   1891  CG1 ILE A 236       4.093   1.129   9.944  1.00 98.89           C  
ATOM   1892  CG2 ILE A 236       6.116   2.441   9.273  1.00 98.89           C  
ATOM   1893  CD1 ILE A 236       3.205   2.277  10.433  1.00 98.89           C  
ATOM   1894  N   GLU A 237       8.526   0.386  11.255  1.00 98.75           N  
ATOM   1895  CA  GLU A 237       9.978   0.575  11.387  1.00 98.75           C  
ATOM   1896  C   GLU A 237      10.794  -0.648  10.946  1.00 98.75           C  
ATOM   1897  CB  GLU A 237      10.326   0.907  12.845  1.00 98.75           C  
ATOM   1898  O   GLU A 237      11.861  -0.489  10.350  1.00 98.75           O  
ATOM   1899  CG  GLU A 237       9.893   2.321  13.236  1.00 98.75           C  
ATOM   1900  CD  GLU A 237      10.200   2.667  14.700  1.00 98.75           C  
ATOM   1901  OE1 GLU A 237       9.825   3.798  15.087  1.00 98.75           O  
ATOM   1902  OE2 GLU A 237      10.990   1.975  15.371  1.00 98.75           O  
ATOM   1903  N   GLU A 238      10.309  -1.856  11.231  1.00 98.50           N  
ATOM   1904  CA  GLU A 238      10.931  -3.118  10.822  1.00 98.50           C  
ATOM   1905  C   GLU A 238      10.912  -3.258   9.296  1.00 98.50           C  
ATOM   1906  CB  GLU A 238      10.220  -4.294  11.517  1.00 98.50           C  
ATOM   1907  O   GLU A 238      11.965  -3.427   8.683  1.00 98.50           O  
ATOM   1908  CG  GLU A 238      10.603  -4.392  13.007  1.00 98.50           C  
ATOM   1909  CD  GLU A 238       9.748  -5.378  13.824  1.00 98.50           C  
ATOM   1910  OE1 GLU A 238       9.906  -5.373  15.073  1.00 98.50           O  
ATOM   1911  OE2 GLU A 238       8.945  -6.125  13.228  1.00 98.50           O  
ATOM   1912  N   THR A 239       9.753  -3.056   8.667  1.00 98.67           N  
ATOM   1913  CA  THR A 239       9.613  -3.089   7.200  1.00 98.67           C  
ATOM   1914  C   THR A 239      10.349  -1.934   6.507  1.00 98.67           C  
ATOM   1915  CB  THR A 239       8.139  -3.094   6.780  1.00 98.67           C  
ATOM   1916  O   THR A 239      10.852  -2.097   5.396  1.00 98.67           O  
ATOM   1917  CG2 THR A 239       7.406  -4.355   7.227  1.00 98.67           C  
ATOM   1918  OG1 THR A 239       7.470  -1.991   7.345  1.00 98.67           O  
ATOM   1919  N   GLU A 240      10.497  -0.768   7.152  1.00 98.75           N  
ATOM   1920  CA  GLU A 240      11.389   0.306   6.681  1.00 98.75           C  
ATOM   1921  C   GLU A 240      12.865  -0.136   6.715  1.00 98.75           C  
ATOM   1922  CB  GLU A 240      11.191   1.581   7.534  1.00 98.75           C  
ATOM   1923  O   GLU A 240      13.641   0.177   5.807  1.00 98.75           O  
ATOM   1924  CG  GLU A 240      12.000   2.790   7.023  1.00 98.75           C  
ATOM   1925  CD  GLU A 240      12.127   3.971   8.007  1.00 98.75           C  
ATOM   1926  OE1 GLU A 240      12.900   4.909   7.686  1.00 98.75           O  
ATOM   1927  OE2 GLU A 240      11.620   3.955   9.151  1.00 98.75           O  
ATOM   1928  N   ALA A 241      13.289  -0.849   7.762  1.00 98.41           N  
ATOM   1929  CA  ALA A 241      14.652  -1.366   7.868  1.00 98.41           C  
ATOM   1930  C   ALA A 241      14.932  -2.455   6.819  1.00 98.41           C  
ATOM   1931  CB  ALA A 241      14.898  -1.855   9.300  1.00 98.41           C  
ATOM   1932  O   ALA A 241      15.979  -2.422   6.170  1.00 98.41           O  
ATOM   1933  N   GLU A 242      13.982  -3.361   6.595  1.00 98.38           N  
ATOM   1934  CA  GLU A 242      14.043  -4.373   5.535  1.00 98.38           C  
ATOM   1935  C   GLU A 242      14.102  -3.731   4.144  1.00 98.38           C  
ATOM   1936  CB  GLU A 242      12.822  -5.292   5.647  1.00 98.38           C  
ATOM   1937  O   GLU A 242      14.931  -4.113   3.313  1.00 98.38           O  
ATOM   1938  CG  GLU A 242      12.910  -6.194   6.886  1.00 98.38           C  
ATOM   1939  CD  GLU A 242      11.675  -7.078   7.092  1.00 98.38           C  
ATOM   1940  OE1 GLU A 242      11.677  -7.803   8.107  1.00 98.38           O  
ATOM   1941  OE2 GLU A 242      10.807  -7.133   6.198  1.00 98.38           O  
ATOM   1942  N   TRP A 243      13.302  -2.688   3.902  1.00 98.46           N  
ATOM   1943  CA  TRP A 243      13.371  -1.900   2.672  1.00 98.46           C  
ATOM   1944  C   TRP A 243      14.742  -1.235   2.472  1.00 98.46           C  
ATOM   1945  CB  TRP A 243      12.255  -0.853   2.663  1.00 98.46           C  
ATOM   1946  O   TRP A 243      15.282  -1.264   1.364  1.00 98.46           O  
ATOM   1947  CG  TRP A 243      12.408   0.158   1.576  1.00 98.46           C  
ATOM   1948  CD1 TRP A 243      12.129  -0.041   0.270  1.00 98.46           C  
ATOM   1949  CD2 TRP A 243      12.998   1.487   1.669  1.00 98.46           C  
ATOM   1950  CE2 TRP A 243      13.071   2.035   0.358  1.00 98.46           C  
ATOM   1951  CE3 TRP A 243      13.482   2.280   2.730  1.00 98.46           C  
ATOM   1952  NE1 TRP A 243      12.543   1.057  -0.456  1.00 98.46           N  
ATOM   1953  CH2 TRP A 243      14.086   4.071   1.184  1.00 98.46           C  
ATOM   1954  CZ2 TRP A 243      13.605   3.306   0.108  1.00 98.46           C  
ATOM   1955  CZ3 TRP A 243      14.025   3.558   2.492  1.00 98.46           C  
ATOM   1956  N   LYS A 244      15.354  -0.677   3.525  1.00 97.92           N  
ATOM   1957  CA  LYS A 244      16.718  -0.113   3.446  1.00 97.92           C  
ATOM   1958  C   LYS A 244      17.749  -1.167   3.052  1.00 97.92           C  
ATOM   1959  CB  LYS A 244      17.117   0.532   4.778  1.00 97.92           C  
ATOM   1960  O   LYS A 244      18.674  -0.863   2.297  1.00 97.92           O  
ATOM   1961  CG  LYS A 244      16.421   1.880   4.969  1.00 97.92           C  
ATOM   1962  CD  LYS A 244      16.572   2.381   6.405  1.00 97.92           C  
ATOM   1963  CE  LYS A 244      15.734   3.653   6.538  1.00 97.92           C  
ATOM   1964  NZ  LYS A 244      15.394   3.953   7.944  1.00 97.92           N  
ATOM   1965  N   ASP A 245      17.596  -2.394   3.538  1.00 97.44           N  
ATOM   1966  CA  ASP A 245      18.459  -3.512   3.161  1.00 97.44           C  
ATOM   1967  C   ASP A 245      18.239  -3.944   1.701  1.00 97.44           C  
ATOM   1968  CB  ASP A 245      18.266  -4.668   4.156  1.00 97.44           C  
ATOM   1969  O   ASP A 245      19.218  -4.240   1.007  1.00 97.44           O  
ATOM   1970  CG  ASP A 245      18.983  -4.446   5.497  1.00 97.44           C  
ATOM   1971  OD1 ASP A 245      19.725  -3.438   5.655  1.00 97.44           O  
ATOM   1972  OD2 ASP A 245      18.963  -5.378   6.323  1.00 97.44           O  
ATOM   1973  N   LEU A 246      16.993  -3.896   1.214  1.00 97.47           N  
ATOM   1974  CA  LEU A 246      16.639  -4.111  -0.192  1.00 97.47           C  
ATOM   1975  C   LEU A 246      17.301  -3.079  -1.118  1.00 97.47           C  
ATOM   1976  CB  LEU A 246      15.100  -4.140  -0.329  1.00 97.47           C  
ATOM   1977  O   LEU A 246      18.069  -3.457  -2.005  1.00 97.47           O  
ATOM   1978  CG  LEU A 246      14.574  -4.142  -1.774  1.00 97.47           C  
ATOM   1979  CD1 LEU A 246      14.935  -5.437  -2.497  1.00 97.47           C  
ATOM   1980  CD2 LEU A 246      13.058  -3.970  -1.816  1.00 97.47           C  
ATOM   1981  N   VAL A 247      17.046  -1.781  -0.922  1.00 96.93           N  
ATOM   1982  CA  VAL A 247      17.590  -0.734  -1.816  1.00 96.93           C  
ATOM   1983  C   VAL A 247      19.104  -0.566  -1.665  1.00 96.93           C  
ATOM   1984  CB  VAL A 247      16.871   0.620  -1.667  1.00 96.93           C  
ATOM   1985  O   VAL A 247      19.792  -0.232  -2.630  1.00 96.93           O  
ATOM   1986  CG1 VAL A 247      15.381   0.475  -1.994  1.00 96.93           C  
ATOM   1987  CG2 VAL A 247      17.027   1.252  -0.279  1.00 96.93           C  
ATOM   1988  N   GLY A 248      19.640  -0.883  -0.481  1.00 95.23           N  
ATOM   1989  CA  GLY A 248      21.073  -0.921  -0.193  1.00 95.23           C  
ATOM   1990  C   GLY A 248      21.805  -2.150  -0.744  1.00 95.23           C  
ATOM   1991  O   GLY A 248      23.020  -2.250  -0.570  1.00 95.23           O  
ATOM   1992  N   GLY A 249      21.102  -3.094  -1.383  1.00 92.45           N  
ATOM   1993  CA  GLY A 249      21.699  -4.268  -2.025  1.00 92.45           C  
ATOM   1994  C   GLY A 249      22.222  -5.337  -1.060  1.00 92.45           C  
ATOM   1995  O   GLY A 249      23.057  -6.157  -1.449  1.00 92.45           O  
ATOM   1996  N   LYS A 250      21.761  -5.344   0.198  1.00 92.27           N  
ATOM   1997  CA  LYS A 250      22.116  -6.387   1.178  1.00 92.27           C  
ATOM   1998  C   LYS A 250      21.314  -7.671   0.981  1.00 92.27           C  
ATOM   1999  CB  LYS A 250      21.911  -5.885   2.606  1.00 92.27           C  
ATOM   2000  O   LYS A 250      21.752  -8.734   1.418  1.00 92.27           O  
ATOM   2001  CG  LYS A 250      22.786  -4.677   2.961  1.00 92.27           C  
ATOM   2002  CD  LYS A 250      22.651  -4.442   4.466  1.00 92.27           C  
ATOM   2003  CE  LYS A 250      23.007  -3.015   4.874  1.00 92.27           C  
ATOM   2004  NZ  LYS A 250      22.268  -2.674   6.111  1.00 92.27           N  
ATOM   2005  N   THR A 251      20.167  -7.585   0.315  1.00 90.37           N  
ATOM   2006  CA  THR A 251      19.329  -8.731  -0.040  1.00 90.37           C  
ATOM   2007  C   THR A 251      19.318  -8.935  -1.552  1.00 90.37           C  
ATOM   2008  CB  THR A 251      17.908  -8.594   0.530  1.00 90.37           C  
ATOM   2009  O   THR A 251      19.458  -8.000  -2.341  1.00 90.37           O  
ATOM   2010  CG2 THR A 251      17.915  -8.440   2.050  1.00 90.37           C  
ATOM   2011  OG1 THR A 251      17.276  -7.467  -0.011  1.00 90.37           O  
ATOM   2012  N   LYS A 252      19.180 -10.193  -1.985  1.00 86.55           N  
ATOM   2013  CA  LYS A 252      18.910 -10.498  -3.393  1.00 86.55           C  
ATOM   2014  C   LYS A 252      17.412 -10.382  -3.615  1.00 86.55           C  
ATOM   2015  CB  LYS A 252      19.401 -11.897  -3.772  1.00 86.55           C  
ATOM   2016  O   LYS A 252      16.649 -11.049  -2.928  1.00 86.55           O  
ATOM   2017  CG  LYS A 252      20.930 -11.986  -3.783  1.00 86.55           C  
ATOM   2018  CD  LYS A 252      21.354 -13.369  -4.282  1.00 86.55           C  
ATOM   2019  CE  LYS A 252      22.879 -13.472  -4.282  1.00 86.55           C  
ATOM   2020  NZ  LYS A 252      23.316 -14.808  -4.751  1.00 86.55           N  
ATOM   2021  N   SER A 253      17.008  -9.593  -4.599  1.00 91.90           N  
ATOM   2022  CA  SER A 253      15.603  -9.424  -4.947  1.00 91.90           C  
ATOM   2023  C   SER A 253      15.423  -9.303  -6.456  1.00 91.90           C  
ATOM   2024  CB  SER A 253      15.040  -8.214  -4.209  1.00 91.90           C  
ATOM   2025  O   SER A 253      16.335  -8.898  -7.176  1.00 91.90           O  
ATOM   2026  OG  SER A 253      13.662  -8.130  -4.477  1.00 91.90           O  
ATOM   2027  N   SER A 254      14.239  -9.689  -6.932  1.00 93.46           N  
ATOM   2028  CA  SER A 254      13.812  -9.489  -8.324  1.00 93.46           C  
ATOM   2029  C   SER A 254      13.092  -8.153  -8.540  1.00 93.46           C  
ATOM   2030  CB  SER A 254      12.941 -10.660  -8.793  1.00 93.46           C  
ATOM   2031  O   SER A 254      12.708  -7.842  -9.667  1.00 93.46           O  
ATOM   2032  OG  SER A 254      11.720 -10.751  -8.074  1.00 93.46           O  
ATOM   2033  N   LEU A 255      12.884  -7.384  -7.468  1.00 97.85           N  
ATOM   2034  CA  LEU A 255      12.190  -6.104  -7.512  1.00 97.85           C  
ATOM   2035  C   LEU A 255      13.056  -5.021  -8.169  1.00 97.85           C  
ATOM   2036  CB  LEU A 255      11.740  -5.704  -6.095  1.00 97.85           C  
ATOM   2037  O   LEU A 255      14.284  -5.016  -8.059  1.00 97.85           O  
ATOM   2038  CG  LEU A 255      10.834  -6.728  -5.379  1.00 97.85           C  
ATOM   2039  CD1 LEU A 255      10.332  -6.130  -4.073  1.00 97.85           C  
ATOM   2040  CD2 LEU A 255       9.666  -7.196  -6.243  1.00 97.85           C  
ATOM   2041  N   SER A 256      12.405  -4.079  -8.848  1.00 97.91           N  
ATOM   2042  CA  SER A 256      13.068  -2.903  -9.404  1.00 97.91           C  
ATOM   2043  C   SER A 256      13.284  -1.881  -8.295  1.00 97.91           C  
ATOM   2044  CB  SER A 256      12.231  -2.304 -10.541  1.00 97.91           C  
ATOM   2045  O   SER A 256      12.342  -1.185  -7.935  1.00 97.91           O  
ATOM   2046  OG  SER A 256      12.708  -1.010 -10.878  1.00 97.91           O  
ATOM   2047  N   VAL A 257      14.532  -1.748  -7.837  1.00 97.91           N  
ATOM   2048  CA  VAL A 257      14.966  -0.782  -6.804  1.00 97.91           C  
ATOM   2049  C   VAL A 257      15.421   0.576  -7.361  1.00 97.91           C  
ATOM   2050  CB  VAL A 257      16.016  -1.402  -5.864  1.00 97.91           C  
ATOM   2051  O   VAL A 257      16.028   1.387  -6.657  1.00 97.91           O  
ATOM   2052  CG1 VAL A 257      15.417  -2.568  -5.071  1.00 97.91           C  
ATOM   2053  CG2 VAL A 257      17.244  -1.907  -6.629  1.00 97.91           C  
ATOM   2054  N   VAL A 258      15.170   0.832  -8.650  1.00 97.86           N  
ATOM   2055  CA  VAL A 258      15.567   2.089  -9.298  1.00 97.86           C  
ATOM   2056  C   VAL A 258      14.795   3.257  -8.699  1.00 97.86           C  
ATOM   2057  CB  VAL A 258      15.393   2.074 -10.825  1.00 97.86           C  
ATOM   2058  O   VAL A 258      13.571   3.228  -8.593  1.00 97.86           O  
ATOM   2059  CG1 VAL A 258      15.893   3.407 -11.406  1.00 97.86           C  
ATOM   2060  CG2 VAL A 258      16.202   0.929 -11.450  1.00 97.86           C  
ATOM   2061  N   ASN A 259      15.531   4.306  -8.361  1.00 98.29           N  
ATOM   2062  CA  ASN A 259      15.017   5.513  -7.734  1.00 98.29           C  
ATOM   2063  C   ASN A 259      15.725   6.752  -8.313  1.00 98.29           C  
ATOM   2064  CB  ASN A 259      15.193   5.330  -6.217  1.00 98.29           C  
ATOM   2065  O   ASN A 259      16.646   6.631  -9.125  1.00 98.29           O  
ATOM   2066  CG  ASN A 259      16.648   5.337  -5.796  1.00 98.29           C  
ATOM   2067  ND2 ASN A 259      17.247   4.185  -5.591  1.00 98.29           N  
ATOM   2068  OD1 ASN A 259      17.253   6.396  -5.698  1.00 98.29           O  
ATOM   2069  N   THR A 260      15.302   7.949  -7.918  1.00 97.81           N  
ATOM   2070  CA  THR A 260      15.865   9.221  -8.411  1.00 97.81           C  
ATOM   2071  C   THR A 260      16.353  10.149  -7.301  1.00 97.81           C  
ATOM   2072  CB  THR A 260      14.866   9.956  -9.312  1.00 97.81           C  
ATOM   2073  O   THR A 260      16.942  11.192  -7.588  1.00 97.81           O  
ATOM   2074  CG2 THR A 260      14.608   9.198 -10.615  1.00 97.81           C  
ATOM   2075  OG1 THR A 260      13.646  10.155  -8.635  1.00 97.81           O  
ATOM   2076  N   THR A 261      16.133   9.788  -6.032  1.00 95.95           N  
ATOM   2077  CA  THR A 261      16.369  10.682  -4.889  1.00 95.95           C  
ATOM   2078  C   THR A 261      17.215  10.097  -3.757  1.00 95.95           C  
ATOM   2079  CB  THR A 261      15.038  11.195  -4.317  1.00 95.95           C  
ATOM   2080  O   THR A 261      17.656  10.869  -2.903  1.00 95.95           O  
ATOM   2081  CG2 THR A 261      14.147  11.879  -5.356  1.00 95.95           C  
ATOM   2082  OG1 THR A 261      14.290  10.163  -3.729  1.00 95.95           O  
ATOM   2083  N   LEU A 262      17.485   8.784  -3.730  1.00 96.06           N  
ATOM   2084  CA  LEU A 262      18.144   8.142  -2.580  1.00 96.06           C  
ATOM   2085  C   LEU A 262      19.671   8.331  -2.540  1.00 96.06           C  
ATOM   2086  CB  LEU A 262      17.766   6.652  -2.500  1.00 96.06           C  
ATOM   2087  O   LEU A 262      20.263   8.234  -1.468  1.00 96.06           O  
ATOM   2088  CG  LEU A 262      16.258   6.354  -2.407  1.00 96.06           C  
ATOM   2089  CD1 LEU A 262      16.030   4.855  -2.233  1.00 96.06           C  
ATOM   2090  CD2 LEU A 262      15.597   7.067  -1.224  1.00 96.06           C  
ATOM   2091  N   ASN A 263      20.301   8.681  -3.666  1.00 94.14           N  
ATOM   2092  CA  ASN A 263      21.760   8.805  -3.824  1.00 94.14           C  
ATOM   2093  C   ASN A 263      22.526   7.508  -3.497  1.00 94.14           C  
ATOM   2094  CB  ASN A 263      22.310  10.031  -3.072  1.00 94.14           C  
ATOM   2095  O   ASN A 263      23.614   7.544  -2.920  1.00 94.14           O  
ATOM   2096  CG  ASN A 263      21.559  11.304  -3.381  1.00 94.14           C  
ATOM   2097  ND2 ASN A 263      20.804  11.805  -2.434  1.00 94.14           N  
ATOM   2098  OD1 ASN A 263      21.623  11.854  -4.467  1.00 94.14           O  
ATOM   2099  N   ASP A 264      21.950   6.369  -3.867  1.00 93.12           N  
ATOM   2100  CA  ASP A 264      22.554   5.045  -3.758  1.00 93.12           C  
ATOM   2101  C   ASP A 264      23.051   4.541  -5.128  1.00 93.12           C  
ATOM   2102  CB  ASP A 264      21.563   4.094  -3.055  1.00 93.12           C  
ATOM   2103  O   ASP A 264      23.046   5.259  -6.130  1.00 93.12           O  
ATOM   2104  CG  ASP A 264      20.271   3.839  -3.841  1.00 93.12           C  
ATOM   2105  OD1 ASP A 264      20.338   3.699  -5.080  1.00 93.12           O  
ATOM   2106  OD2 ASP A 264      19.196   3.760  -3.221  1.00 93.12           O  
ATOM   2107  N   SER A 265      23.511   3.289  -5.185  1.00 93.86           N  
ATOM   2108  CA  SER A 265      24.019   2.664  -6.414  1.00 93.86           C  
ATOM   2109  C   SER A 265      22.959   2.417  -7.498  1.00 93.86           C  
ATOM   2110  CB  SER A 265      24.684   1.335  -6.054  1.00 93.86           C  
ATOM   2111  O   SER A 265      23.321   2.127  -8.636  1.00 93.86           O  
ATOM   2112  OG  SER A 265      23.801   0.521  -5.304  1.00 93.86           O  
ATOM   2113  N   ASN A 266      21.671   2.491  -7.153  1.00 95.31           N  
ATOM   2114  CA  ASN A 266      20.527   2.303  -8.047  1.00 95.31           C  
ATOM   2115  C   ASN A 266      19.859   3.636  -8.434  1.00 95.31           C  
ATOM   2116  CB  ASN A 266      19.523   1.348  -7.380  1.00 95.31           C  
ATOM   2117  O   ASN A 266      18.937   3.641  -9.257  1.00 95.31           O  
ATOM   2118  CG  ASN A 266      20.126  -0.012  -7.103  1.00 95.31           C  
ATOM   2119  ND2 ASN A 266      20.339  -0.361  -5.854  1.00 95.31           N  
ATOM   2120  OD1 ASN A 266      20.426  -0.772  -8.011  1.00 95.31           O  
ATOM   2121  N   THR A 267      20.313   4.761  -7.871  1.00 97.86           N  
ATOM   2122  CA  THR A 267      19.805   6.091  -8.201  1.00 97.86           C  
ATOM   2123  C   THR A 267      20.213   6.501  -9.618  1.00 97.86           C  
ATOM   2124  CB  THR A 267      20.271   7.147  -7.190  1.00 97.86           C  
ATOM   2125  O   THR A 267      21.394   6.546  -9.963  1.00 97.86           O  
ATOM   2126  CG2 THR A 267      19.637   8.514  -7.445  1.00 97.86           C  
ATOM   2127  OG1 THR A 267      19.887   6.806  -5.879  1.00 97.86           O  
ATOM   2128  N   VAL A 268      19.229   6.869 -10.438  1.00 98.04           N  
ATOM   2129  CA  VAL A 268      19.432   7.454 -11.772  1.00 98.04           C  
ATOM   2130  C   VAL A 268      19.040   8.930 -11.783  1.00 98.04           C  
ATOM   2131  CB  VAL A 268      18.681   6.675 -12.864  1.00 98.04           C  
ATOM   2132  O   VAL A 268      18.282   9.399 -10.936  1.00 98.04           O  
ATOM   2133  CG1 VAL A 268      19.159   5.221 -12.955  1.00 98.04           C  
ATOM   2134  CG2 VAL A 268      17.164   6.703 -12.663  1.00 98.04           C  
ATOM   2135  N   THR A 269      19.521   9.686 -12.771  1.00 97.33           N  
ATOM   2136  CA  THR A 269      19.044  11.060 -12.964  1.00 97.33           C  
ATOM   2137  C   THR A 269      17.609  11.066 -13.494  1.00 97.33           C  
ATOM   2138  CB  THR A 269      19.956  11.886 -13.884  1.00 97.33           C  
ATOM   2139  O   THR A 269      17.183  10.145 -14.194  1.00 97.33           O  
ATOM   2140  CG2 THR A 269      21.417  11.874 -13.438  1.00 97.33           C  
ATOM   2141  OG1 THR A 269      19.907  11.407 -15.204  1.00 97.33           O  
ATOM   2142  N   ALA A 270      16.873  12.145 -13.215  1.00 93.96           N  
ATOM   2143  CA  ALA A 270      15.522  12.338 -13.744  1.00 93.96           C  
ATOM   2144  C   ALA A 270      15.465  12.259 -15.282  1.00 93.96           C  
ATOM   2145  CB  ALA A 270      15.008  13.694 -13.258  1.00 93.96           C  
ATOM   2146  O   ALA A 270      14.511  11.705 -15.821  1.00 93.96           O  
ATOM   2147  N   ASP A 271      16.493  12.757 -15.977  1.00 96.79           N  
ATOM   2148  CA  ASP A 271      16.572  12.714 -17.443  1.00 96.79           C  
ATOM   2149  C   ASP A 271      16.738  11.278 -17.961  1.00 96.79           C  
ATOM   2150  CB  ASP A 271      17.736  13.588 -17.940  1.00 96.79           C  
ATOM   2151  O   ASP A 271      16.072  10.886 -18.917  1.00 96.79           O  
ATOM   2152  CG  ASP A 271      17.588  15.078 -17.609  1.00 96.79           C  
ATOM   2153  OD1 ASP A 271      16.443  15.544 -17.419  1.00 96.79           O  
ATOM   2154  OD2 ASP A 271      18.645  15.734 -17.483  1.00 96.79           O  
ATOM   2155  N   VAL A 272      17.568  10.460 -17.299  1.00 97.92           N  
ATOM   2156  CA  VAL A 272      17.724   9.033 -17.632  1.00 97.92           C  
ATOM   2157  C   VAL A 272      16.418   8.278 -17.388  1.00 97.92           C  
ATOM   2158  CB  VAL A 272      18.887   8.409 -16.832  1.00 97.92           C  
ATOM   2159  O   VAL A 272      16.008   7.471 -18.227  1.00 97.92           O  
ATOM   2160  CG1 VAL A 272      18.924   6.876 -16.909  1.00 97.92           C  
ATOM   2161  CG2 VAL A 272      20.233   8.921 -17.361  1.00 97.92           C  
ATOM   2162  N   ALA A 273      15.738   8.560 -16.272  1.00 97.81           N  
ATOM   2163  CA  ALA A 273      14.439   7.966 -15.978  1.00 97.81           C  
ATOM   2164  C   ALA A 273      13.387   8.354 -17.029  1.00 97.81           C  
ATOM   2165  CB  ALA A 273      14.014   8.352 -14.556  1.00 97.81           C  
ATOM   2166  O   ALA A 273      12.702   7.478 -17.559  1.00 97.81           O  
ATOM   2167  N   ALA A 274      13.299   9.639 -17.385  1.00 97.17           N  
ATOM   2168  CA  ALA A 274      12.358  10.140 -18.385  1.00 97.17           C  
ATOM   2169  C   ALA A 274      12.624   9.541 -19.771  1.00 97.17           C  
ATOM   2170  CB  ALA A 274      12.431  11.672 -18.413  1.00 97.17           C  
ATOM   2171  O   ALA A 274      11.694   9.068 -20.421  1.00 97.17           O  
ATOM   2172  N   GLN A 275      13.892   9.468 -20.187  1.00 97.53           N  
ATOM   2173  CA  GLN A 275      14.281   8.856 -21.456  1.00 97.53           C  
ATOM   2174  C   GLN A 275      13.874   7.380 -21.520  1.00 97.53           C  
ATOM   2175  CB  GLN A 275      15.798   9.014 -21.642  1.00 97.53           C  
ATOM   2176  O   GLN A 275      13.323   6.935 -22.525  1.00 97.53           O  
ATOM   2177  CG  GLN A 275      16.255   8.503 -23.016  1.00 97.53           C  
ATOM   2178  CD  GLN A 275      17.760   8.613 -23.233  1.00 97.53           C  
ATOM   2179  NE2 GLN A 275      18.220   8.434 -24.451  1.00 97.53           N  
ATOM   2180  OE1 GLN A 275      18.559   8.830 -22.339  1.00 97.53           O  
ATOM   2181  N   LYS A 276      14.113   6.613 -20.449  1.00 97.26           N  
ATOM   2182  CA  LYS A 276      13.766   5.187 -20.404  1.00 97.26           C  
ATOM   2183  C   LYS A 276      12.255   4.940 -20.361  1.00 97.26           C  
ATOM   2184  CB  LYS A 276      14.509   4.541 -19.231  1.00 97.26           C  
ATOM   2185  O   LYS A 276      11.798   3.937 -20.901  1.00 97.26           O  
ATOM   2186  CG  LYS A 276      14.247   3.030 -19.158  1.00 97.26           C  
ATOM   2187  CD  LYS A 276      15.328   2.340 -18.328  1.00 97.26           C  
ATOM   2188  CE  LYS A 276      14.944   0.880 -18.086  1.00 97.26           C  
ATOM   2189  NZ  LYS A 276      15.897   0.229 -17.157  1.00 97.26           N  
ATOM   2190  N   LEU A 277      11.494   5.847 -19.752  1.00 97.14           N  
ATOM   2191  CA  LEU A 277      10.028   5.821 -19.739  1.00 97.14           C  
ATOM   2192  C   LEU A 277       9.391   6.407 -21.011  1.00 97.14           C  
ATOM   2193  CB  LEU A 277       9.533   6.565 -18.488  1.00 97.14           C  
ATOM   2194  O   LEU A 277       8.177   6.304 -21.176  1.00 97.14           O  
ATOM   2195  CG  LEU A 277       9.840   5.867 -17.154  1.00 97.14           C  
ATOM   2196  CD1 LEU A 277       9.396   6.770 -16.006  1.00 97.14           C  
ATOM   2197  CD2 LEU A 277       9.105   4.533 -17.035  1.00 97.14           C  
ATOM   2198  N   ASN A 278      10.189   7.004 -21.905  1.00 94.72           N  
ATOM   2199  CA  ASN A 278       9.730   7.735 -23.087  1.00 94.72           C  
ATOM   2200  C   ASN A 278       8.756   8.878 -22.732  1.00 94.72           C  
ATOM   2201  CB  ASN A 278       9.206   6.723 -24.120  1.00 94.72           C  
ATOM   2202  O   ASN A 278       7.662   8.989 -23.295  1.00 94.72           O  
ATOM   2203  CG  ASN A 278       9.059   7.333 -25.497  1.00 94.72           C  
ATOM   2204  ND2 ASN A 278       7.929   7.152 -26.136  1.00 94.72           N  
ATOM   2205  OD1 ASN A 278       9.966   7.943 -26.037  1.00 94.72           O  
ATOM   2206  N   PHE A 279       9.128   9.674 -21.724  1.00 90.78           N  
ATOM   2207  CA  PHE A 279       8.313  10.758 -21.172  1.00 90.78           C  
ATOM   2208  C   PHE A 279       8.577  12.129 -21.770  1.00 90.78           C  
ATOM   2209  CB  PHE A 279       8.433  10.791 -19.643  1.00 90.78           C  
ATOM   2210  O   PHE A 279       9.726  12.412 -22.161  1.00 90.78           O  
ATOM   2211  CG  PHE A 279       7.565   9.806 -18.895  1.00 90.78           C  
ATOM   2212  CD1 PHE A 279       6.869   8.772 -19.555  1.00 90.78           C  
ATOM   2213  CD2 PHE A 279       7.435   9.956 -17.504  1.00 90.78           C  
ATOM   2214  CE1 PHE A 279       6.054   7.899 -18.829  1.00 90.78           C  
ATOM   2215  CE2 PHE A 279       6.636   9.068 -16.769  1.00 90.78           C  
ATOM   2216  CZ  PHE A 279       5.946   8.050 -17.444  1.00 90.78           C  
ATOM   2217  OXT PHE A 279       7.564  12.869 -21.734  1.00 90.78           O  
TER    2218      PHE A 279                                                      
ENDMDL                                                                          
END                                                                             
