# Supplementary material for: The inorganic pyrophosphatases of microorganisms: a structural and functional review
Source: PeerJ. 2024 Jun 24;12:e17496. doi: 10.7717/peerj.17496 (PMC11210485; doi:10.7717/peerj.17496)
Supplement: Supplemental Information 1 [file peerj-12-17496-s001.zip › Supplementary Files/Protist and slime molds enzymes/AF-V6TM56-F1-model_v4_Giardia_FamilyII.pdb]

HEADER                                            01-JUN-22                     
TITLE     ALPHAFOLD MONOMER V2.0 PREDICTION FOR MANGANESE-DEPENDENT INORGANIC   
TITLE    2 PYROPHOSPHATASE (V6TM56)                                             
COMPND    MOL_ID: 1;                                                            
COMPND   2 MOLECULE: MANGANESE-DEPENDENT INORGANIC PYROPHOSPHATASE;             
COMPND   3 CHAIN: A                                                             
SOURCE    MOL_ID: 1;                                                            
SOURCE   2 ORGANISM_SCIENTIFIC: GIARDIA INTESTINALIS;                           
SOURCE   3 ORGANISM_TAXID: 5741                                                 
REMARK   1                                                                      
REMARK   1 REFERENCE 1                                                          
REMARK   1  AUTH   JOHN JUMPER, RICHARD EVANS, ALEXANDER PRITZEL, TIM GREEN,    
REMARK   1  AUTH 2 MICHAEL FIGURNOV, OLAF RONNEBERGER, KATHRYN TUNYASUVUNAKOOL, 
REMARK   1  AUTH 3 RUSS BATES, AUGUSTIN ZIDEK, ANNA POTAPENKO, ALEX BRIDGLAND,  
REMARK   1  AUTH 4 CLEMENS MEYER, SIMON A A KOHL, ANDREW J BALLARD,             
REMARK   1  AUTH 5 ANDREW COWIE, BERNARDINO ROMERA-PAREDES, STANISLAV NIKOLOV,  
REMARK   1  AUTH 6 RISHUB JAIN, JONAS ADLER, TREVOR BACK, STIG PETERSEN,        
REMARK   1  AUTH 7 DAVID REIMAN, ELLEN CLANCY, MICHAL ZIELINSKI,                
REMARK   1  AUTH 8 MARTIN STEINEGGER, MICHALINA PACHOLSKA, TAMAS BERGHAMMER,    
REMARK   1  AUTH 9 DAVID SILVER, ORIOL VINYALS, ANDREW W SENIOR,                
REMARK   1  AUTH10 KORAY KAVUKCUOGLU, PUSHMEET KOHLI, DEMIS HASSABIS            
REMARK   1  TITL   HIGHLY ACCURATE PROTEIN STRUCTURE PREDICTION WITH ALPHAFOLD  
REMARK   1  REF    NATURE                        V. 596   583 2021              
REMARK   1  REFN                   ISSN 0028-0836                               
REMARK   1  PMID   34265844                                                     
REMARK   1  DOI    10.1038/s41586-021-03819-2                                   
REMARK   1                                                                      
REMARK   1 DISCLAIMERS                                                          
REMARK   1 ALPHAFOLD DATA, COPYRIGHT (2021) DEEPMIND TECHNOLOGIES LIMITED. THE  
REMARK   1 INFORMATION PROVIDED IS THEORETICAL MODELLING ONLY AND CAUTION SHOULD
REMARK   1 BE EXERCISED IN ITS USE. IT IS PROVIDED "AS-IS" WITHOUT ANY WARRANTY 
REMARK   1 OF ANY KIND, WHETHER EXPRESSED OR IMPLIED. NO WARRANTY IS GIVEN THAT 
REMARK   1 USE OF THE INFORMATION SHALL NOT INFRINGE THE RIGHTS OF ANY THIRD    
REMARK   1 PARTY. THE INFORMATION IS NOT INTENDED TO BE A SUBSTITUTE FOR        
REMARK   1 PROFESSIONAL MEDICAL ADVICE, DIAGNOSIS, OR TREATMENT, AND DOES NOT   
REMARK   1 CONSTITUTE MEDICAL OR OTHER PROFESSIONAL ADVICE. IT IS AVAILABLE FOR 
REMARK   1 ACADEMIC AND COMMERCIAL PURPOSES, UNDER CC-BY 4.0 LICENCE.           
DBREF  XXXX A    1   695  UNP    V6TM56   V6TM56_GIAIN     1    695             
SEQRES   1 A  695  MET SER THR GLY GLY LEU PHE SER SER GLY VAL TYR SER          
SEQRES   2 A  695  THR ASN PHE ALA PRO ASN HIS LYS LYS HIS ARG SER MET          
SEQRES   3 A  695  GLU ALA ALA ASP LEU VAL GLN GLU GLN PRO ALA PRO ILE          
SEQRES   4 A  695  VAL VAL ILE GLY ARG LYS ASN PRO ASN SER ASP SER ILE          
SEQRES   5 A  695  LEU SER ALA VAL ALA TYR ALA HIS LEU LEU GLN ARG LEU          
SEQRES   6 A  695  MET PRO HIS ARG THR ILE THR ALA ALA ALA ALA GLY PRO          
SEQRES   7 A  695  ILE ASN ALA GLN ALA SER TYR VAL LEU LYS ARG PHE LYS          
SEQRES   8 A  695  THR LYS SER PRO GLU ILE ILE LEU ASP ILE THR PRO ARG          
SEQRES   9 A  695  ALA GLN HIS PHE ASN LYS ASP GLN LEU VAL ALA LEU THR          
SEQRES  10 A  695  GLU ASP GLU PRO LEU SER ARG ALA LEU GLU LEU TYR SER          
SEQRES  11 A  695  ILE TYR LYS PHE HIS VAL LEU PRO VAL ILE ASN SER GLN          
SEQRES  12 A  695  ASP GLN CYS ILE GLY GLN ILE ALA LEU THR ASP MET PHE          
SEQRES  13 A  695  SER ASP PHE LEU ARG PRO HIS ARG GLU GLY ASP LEU LYS          
SEQRES  14 A  695  SER VAL ILE THR SER LEU ASN THR VAL LYS LYS THR VAL          
SEQRES  15 A  695  ARG GLY ARG PHE LEU PHE SER SER SER ILE SER ASN LYS          
SEQRES  16 A  695  SER SER SER THR PRO MET ARG PRO GLY HIS ASP GLN ILE          
SEQRES  17 A  695  ARG ARG TYR ASN ILE ILE THR PRO VAL THR VAL PRO GLU          
SEQRES  18 A  695  TYR PHE ALA THR GLN THR SER HIS PHE THR PRO GLU ASP          
SEQRES  19 A  695  TRP GLN SER CYS ILE PHE VAL VAL GLY HIS TYR PRO GLU          
SEQRES  20 A  695  VAL ILE ASP MET ILE ILE ARG LYS GLY GLY GLY CYS ILE          
SEQRES  21 A  695  VAL LEU SER ARG SER SER HIS VAL ILE VAL THR ALA SER          
SEQRES  22 A  695  SER LEU ASP SER LEU VAL ASN ASP SER ASP SER SER ASP          
SEQRES  23 A  695  ASP GLU PHE GLY ASP ASN ASP GLN ASP PRO ARG GLY SER          
SEQRES  24 A  695  LEU SER HIS SER ASN LEU LEU ALA THR PRO SER LEU SER          
SEQRES  25 A  695  SER SER LEU MET THR PRO THR ILE GLY ALA VAL ASN THR          
SEQRES  26 A  695  GLY ILE ARG ARG ASN SER SER SER SER THR LEU SER SER          
SEQRES  27 A  695  SER ARG ILE PHE THR GLU GLU LEU ILE ASN MET LEU LYS          
SEQRES  28 A  695  GLN GLY LYS THR SER VAL ILE LEU THR ASN MET ALA VAL          
SEQRES  29 A  695  SER SER ALA ALA ILE LEU VAL LYS GLN SER THR PRO VAL          
SEQRES  30 A  695  GLY LEU TYR VAL ASN LYS SER LYS HIS LEU ILE VAL PRO          
SEQRES  31 A  695  ASP THR MET MET LEU SER GLU ILE ARG LYS LYS PHE ALA          
SEQRES  32 A  695  THR THR LYS GLU ARG ALA VAL CYS VAL VAL ASP PRO SER          
SEQRES  33 A  695  THR ASN LYS LEU THR GLY VAL VAL THR ASP MET ASP LEU          
SEQRES  34 A  695  THR LYS LYS THR LEU ILE GLU VAL VAL LEU VAL ASP HIS          
SEQRES  35 A  695  ASN ASP ILE GLY ASP SER VAL GLN GLY ILE LYS SER SER          
SEQRES  36 A  695  GLY VAL ASP ILE ILE GLU ILE ILE ASP HIS HIS LYS LEU          
SEQRES  37 A  695  ASN ASN PRO THR THR PRO THR PRO ILE LYS VAL THR ILE          
SEQRES  38 A  695  ASP GLN VAL GLY SER THR CYS THR ILE VAL THR LYS MET          
SEQRES  39 A  695  PHE ARG ASP ASN GLY ILE VAL PRO PRO VAL ASN ILE ALA          
SEQRES  40 A  695  GLY ILE LEU LEU SER GLY ILE ILE CYS ASP THR ILE GLY          
SEQRES  41 A  695  LEU ARG SER GLN THR THR THR ILE SER ASP LYS LYS MET          
SEQRES  42 A  695  CYS ASP TYR LEU SER GLN ILE VAL GLY VAL SER ARG HIS          
SEQRES  43 A  695  GLU LEU SER GLN GLU ILE PHE THR ALA SER SER VAL LEU          
SEQRES  44 A  695  MET ASN CYS GLN ASN LYS GLU LYS LEU VAL ARG SER ASP          
SEQRES  45 A  695  ILE LEU SER PHE ASP PHE PRO ASN LYS ARG GLU LYS LYS          
SEQRES  46 A  695  PHE ALA ILE ALA GLU LEU GLN ILE THR GLN TYR ASP ILE          
SEQRES  47 A  695  LEU SER GLN GLY THR LEU ALA GLU LEU LEU SER ILE ALA          
SEQRES  48 A  695  GLU LYS ILE LYS VAL HIS ASP LYS TYR GLN PHE VAL ALA          
SEQRES  49 A  695  ILE LEU ALA THR ASN ILE ASP PRO LYS GLN SER GLY TRP          
SEQRES  50 A  695  SER SER LEU ILE PHE TYR SER GLY PRO ASP SER LEU ILE          
SEQRES  51 A  695  ALA GLU LEU GLY TYR THR LEU PHE ASN GLY MET ASP GLY          
SEQRES  52 A  695  ILE TYR GLU SER ARG ASP ILE THR SER ARG LYS LYS GLN          
SEQRES  53 A  695  LEU LEU PRO HIS ILE LEU SER ALA LEU SER THR LEU VAL          
SEQRES  54 A  695  LEU GLU ARG ASP ASP LEU                                      
CRYST1    1.000    1.000    1.000  90.00  90.00  90.00 P 1           1          
ORIGX1      1.000000  0.000000  0.000000        0.00000                         
ORIGX2      0.000000  1.000000  0.000000        0.00000                         
ORIGX3      0.000000  0.000000  1.000000        0.00000                         
SCALE1      1.000000  0.000000  0.000000        0.00000                         
SCALE2      0.000000  1.000000  0.000000        0.00000                         
SCALE3      0.000000  0.000000  1.000000        0.00000                         
MODEL        1                                                                  
ATOM      1  N   MET A   1     -36.878  -4.757 -50.857  1.00 31.11           N  
ATOM      2  CA  MET A   1     -37.715  -5.394 -49.816  1.00 31.11           C  
ATOM      3  C   MET A   1     -36.773  -5.830 -48.700  1.00 31.11           C  
ATOM      4  CB  MET A   1     -38.433  -6.627 -50.398  1.00 31.11           C  
ATOM      5  O   MET A   1     -35.871  -6.589 -49.007  1.00 31.11           O  
ATOM      6  CG  MET A   1     -39.461  -6.303 -51.492  1.00 31.11           C  
ATOM      7  SD  MET A   1     -39.946  -7.773 -52.431  1.00 31.11           S  
ATOM      8  CE  MET A   1     -41.407  -7.163 -53.315  1.00 31.11           C  
ATOM      9  N   SER A   2     -36.826  -5.328 -47.467  1.00 28.59           N  
ATOM     10  CA  SER A   2     -37.681  -4.282 -46.879  1.00 28.59           C  
ATOM     11  C   SER A   2     -36.913  -3.547 -45.764  1.00 28.59           C  
ATOM     12  CB  SER A   2     -38.952  -4.910 -46.275  1.00 28.59           C  
ATOM     13  O   SER A   2     -36.492  -4.197 -44.817  1.00 28.59           O  
ATOM     14  OG  SER A   2     -38.632  -6.051 -45.505  1.00 28.59           O  
ATOM     15  N   THR A   3     -36.745  -2.221 -45.918  1.00 25.67           N  
ATOM     16  CA  THR A   3     -36.810  -1.160 -44.871  1.00 25.67           C  
ATOM     17  C   THR A   3     -36.246  -1.478 -43.468  1.00 25.67           C  
ATOM     18  CB  THR A   3     -38.284  -0.736 -44.725  1.00 25.67           C  
ATOM     19  O   THR A   3     -36.774  -2.346 -42.788  1.00 25.67           O  
ATOM     20  CG2 THR A   3     -38.851  -0.161 -46.029  1.00 25.67           C  
ATOM     21  OG1 THR A   3     -39.077  -1.859 -44.418  1.00 25.67           O  
ATOM     22  N   GLY A   4     -35.238  -0.785 -42.922  1.00 23.89           N  
ATOM     23  CA  GLY A   4     -35.038   0.681 -42.880  1.00 23.89           C  
ATOM     24  C   GLY A   4     -35.474   1.218 -41.496  1.00 23.89           C  
ATOM     25  O   GLY A   4     -36.440   0.707 -40.952  1.00 23.89           O  
ATOM     26  N   GLY A   5     -34.833   2.198 -40.849  1.00 23.50           N  
ATOM     27  CA  GLY A   5     -33.662   3.012 -41.200  1.00 23.50           C  
ATOM     28  C   GLY A   5     -33.134   3.787 -39.971  1.00 23.50           C  
ATOM     29  O   GLY A   5     -33.551   3.521 -38.847  1.00 23.50           O  
ATOM     30  N   LEU A   6     -32.205   4.728 -40.180  1.00 23.81           N  
ATOM     31  CA  LEU A   6     -31.653   5.602 -39.127  1.00 23.81           C  
ATOM     32  C   LEU A   6     -32.699   6.605 -38.599  1.00 23.81           C  
ATOM     33  CB  LEU A   6     -30.469   6.426 -39.686  1.00 23.81           C  
ATOM     34  O   LEU A   6     -33.617   6.933 -39.340  1.00 23.81           O  
ATOM     35  CG  LEU A   6     -29.273   5.651 -40.274  1.00 23.81           C  
ATOM     36  CD1 LEU A   6     -29.412   5.398 -41.781  1.00 23.81           C  
ATOM     37  CD2 LEU A   6     -27.992   6.464 -40.076  1.00 23.81           C  
ATOM     38  N   PHE A   7     -32.486   7.180 -37.404  1.00 23.70           N  
ATOM     39  CA  PHE A   7     -32.423   8.646 -37.202  1.00 23.70           C  
ATOM     40  C   PHE A   7     -31.884   9.027 -35.804  1.00 23.70           C  
ATOM     41  CB  PHE A   7     -33.733   9.381 -37.567  1.00 23.70           C  
ATOM     42  O   PHE A   7     -31.551   8.158 -35.000  1.00 23.70           O  
ATOM     43  CG  PHE A   7     -33.615  10.089 -38.914  1.00 23.70           C  
ATOM     44  CD1 PHE A   7     -32.695  11.147 -39.082  1.00 23.70           C  
ATOM     45  CD2 PHE A   7     -34.364   9.651 -40.024  1.00 23.70           C  
ATOM     46  CE1 PHE A   7     -32.501  11.725 -40.349  1.00 23.70           C  
ATOM     47  CE2 PHE A   7     -34.159  10.218 -41.293  1.00 23.70           C  
ATOM     48  CZ  PHE A   7     -33.223  11.253 -41.458  1.00 23.70           C  
ATOM     49  N   SER A   8     -31.676  10.326 -35.569  1.00 21.41           N  
ATOM     50  CA  SER A   8     -30.702  10.885 -34.622  1.00 21.41           C  
ATOM     51  C   SER A   8     -31.295  11.800 -33.536  1.00 21.41           C  
ATOM     52  CB  SER A   8     -29.690  11.697 -35.446  1.00 21.41           C  
ATOM     53  O   SER A   8     -32.391  12.321 -33.685  1.00 21.41           O  
ATOM     54  OG  SER A   8     -30.342  12.733 -36.162  1.00 21.41           O  
ATOM     55  N   SER A   9     -30.466  12.091 -32.521  1.00 23.64           N  
ATOM     56  CA  SER A   9     -30.356  13.380 -31.796  1.00 23.64           C  
ATOM     57  C   SER A   9     -31.614  14.045 -31.197  1.00 23.64           C  
ATOM     58  CB  SER A   9     -29.649  14.407 -32.698  1.00 23.64           C  
ATOM     59  O   SER A   9     -32.423  14.622 -31.917  1.00 23.64           O  
ATOM     60  OG  SER A   9     -30.393  14.625 -33.883  1.00 23.64           O  
ATOM     61  N   GLY A  10     -31.656  14.168 -29.864  1.00 21.59           N  
ATOM     62  CA  GLY A  10     -32.559  15.092 -29.163  1.00 21.59           C  
ATOM     63  C   GLY A  10     -32.301  15.141 -27.654  1.00 21.59           C  
ATOM     64  O   GLY A  10     -32.544  14.164 -26.956  1.00 21.59           O  
ATOM     65  N   VAL A  11     -31.788  16.266 -27.150  1.00 23.59           N  
ATOM     66  CA  VAL A  11     -31.546  16.519 -25.716  1.00 23.59           C  
ATOM     67  C   VAL A  11     -32.794  17.132 -25.084  1.00 23.59           C  
ATOM     68  CB  VAL A  11     -30.365  17.508 -25.544  1.00 23.59           C  
ATOM     69  O   VAL A  11     -33.296  18.097 -25.640  1.00 23.59           O  
ATOM     70  CG1 VAL A  11     -30.153  17.978 -24.096  1.00 23.59           C  
ATOM     71  CG2 VAL A  11     -29.048  16.887 -26.025  1.00 23.59           C  
ATOM     72  N   TYR A  12     -33.209  16.672 -23.897  1.00 21.81           N  
ATOM     73  CA  TYR A  12     -33.755  17.538 -22.837  1.00 21.81           C  
ATOM     74  C   TYR A  12     -33.541  16.909 -21.451  1.00 21.81           C  
ATOM     75  CB  TYR A  12     -35.223  17.949 -23.073  1.00 21.81           C  
ATOM     76  O   TYR A  12     -33.458  15.691 -21.310  1.00 21.81           O  
ATOM     77  CG  TYR A  12     -35.338  19.369 -23.612  1.00 21.81           C  
ATOM     78  CD1 TYR A  12     -35.047  20.467 -22.774  1.00 21.81           C  
ATOM     79  CD2 TYR A  12     -35.646  19.593 -24.968  1.00 21.81           C  
ATOM     80  CE1 TYR A  12     -35.009  21.773 -23.303  1.00 21.81           C  
ATOM     81  CE2 TYR A  12     -35.597  20.894 -25.504  1.00 21.81           C  
ATOM     82  OH  TYR A  12     -35.195  23.234 -25.206  1.00 21.81           O  
ATOM     83  CZ  TYR A  12     -35.266  21.984 -24.676  1.00 21.81           C  
ATOM     84  N   SER A  13     -33.376  17.758 -20.437  1.00 23.47           N  
ATOM     85  CA  SER A  13     -33.032  17.387 -19.061  1.00 23.47           C  
ATOM     86  C   SER A  13     -34.256  17.062 -18.198  1.00 23.47           C  
ATOM     87  CB  SER A  13     -32.274  18.557 -18.415  1.00 23.47           C  
ATOM     88  O   SER A  13     -35.348  17.561 -18.447  1.00 23.47           O  
ATOM     89  OG  SER A  13     -33.046  19.745 -18.478  1.00 23.47           O  
ATOM     90  N   THR A  14     -34.054  16.304 -17.116  1.00 21.97           N  
ATOM     91  CA  THR A  14     -34.639  16.578 -15.784  1.00 21.97           C  
ATOM     92  C   THR A  14     -33.971  15.708 -14.713  1.00 21.97           C  
ATOM     93  CB  THR A  14     -36.171  16.403 -15.674  1.00 21.97           C  
ATOM     94  O   THR A  14     -33.515  14.600 -14.988  1.00 21.97           O  
ATOM     95  CG2 THR A  14     -36.902  17.750 -15.673  1.00 21.97           C  
ATOM     96  OG1 THR A  14     -36.706  15.637 -16.717  1.00 21.97           O  
ATOM     97  N   ASN A  15     -33.879  16.242 -13.493  1.00 25.55           N  
ATOM     98  CA  ASN A  15     -33.251  15.600 -12.333  1.00 25.55           C  
ATOM     99  C   ASN A  15     -33.946  14.286 -11.941  1.00 25.55           C  
ATOM    100  CB  ASN A  15     -33.339  16.574 -11.141  1.00 25.55           C  
ATOM    101  O   ASN A  15     -35.173  14.233 -11.942  1.00 25.55           O  
ATOM    102  CG  ASN A  15     -32.630  17.892 -11.377  1.00 25.55           C  
ATOM    103  ND2 ASN A  15     -33.211  18.995 -10.967  1.00 25.55           N  
ATOM    104  OD1 ASN A  15     -31.559  17.953 -11.950  1.00 25.55           O  
ATOM    105  N   PHE A  16     -33.183  13.286 -11.482  1.00 23.45           N  
ATOM    106  CA  PHE A  16     -33.734  12.122 -10.779  1.00 23.45           C  
ATOM    107  C   PHE A  16     -32.960  11.775  -9.500  1.00 23.45           C  
ATOM    108  CB  PHE A  16     -33.915  10.920 -11.720  1.00 23.45           C  
ATOM    109  O   PHE A  16     -31.741  11.916  -9.422  1.00 23.45           O  
ATOM    110  CG  PHE A  16     -35.362  10.767 -12.155  1.00 23.45           C  
ATOM    111  CD1 PHE A  16     -36.262  10.037 -11.353  1.00 23.45           C  
ATOM    112  CD2 PHE A  16     -35.831  11.430 -13.304  1.00 23.45           C  
ATOM    113  CE1 PHE A  16     -37.624   9.972 -11.699  1.00 23.45           C  
ATOM    114  CE2 PHE A  16     -37.193  11.362 -13.651  1.00 23.45           C  
ATOM    115  CZ  PHE A  16     -38.089  10.636 -12.848  1.00 23.45           C  
ATOM    116  N   ALA A  17     -33.733  11.358  -8.496  1.00 23.77           N  
ATOM    117  CA  ALA A  17     -33.353  11.107  -7.108  1.00 23.77           C  
ATOM    118  C   ALA A  17     -32.405   9.896  -6.918  1.00 23.77           C  
ATOM    119  CB  ALA A  17     -34.684  10.912  -6.360  1.00 23.77           C  
ATOM    120  O   ALA A  17     -32.303   9.047  -7.810  1.00 23.77           O  
ATOM    121  N   PRO A  18     -31.726   9.770  -5.756  1.00 26.73           N  
ATOM    122  CA  PRO A  18     -30.881   8.614  -5.460  1.00 26.73           C  
ATOM    123  C   PRO A  18     -31.674   7.297  -5.450  1.00 26.73           C  
ATOM    124  CB  PRO A  18     -30.224   8.905  -4.105  1.00 26.73           C  
ATOM    125  O   PRO A  18     -32.702   7.160  -4.792  1.00 26.73           O  
ATOM    126  CG  PRO A  18     -31.191   9.885  -3.441  1.00 26.73           C  
ATOM    127  CD  PRO A  18     -31.702  10.697  -4.629  1.00 26.73           C  
ATOM    128  N   ASN A  19     -31.156   6.300  -6.169  1.00 24.89           N  
ATOM    129  CA  ASN A  19     -31.743   4.964  -6.251  1.00 24.89           C  
ATOM    130  C   ASN A  19     -31.656   4.215  -4.910  1.00 24.89           C  
ATOM    131  CB  ASN A  19     -31.016   4.154  -7.349  1.00 24.89           C  
ATOM    132  O   ASN A  19     -30.561   3.843  -4.481  1.00 24.89           O  
ATOM    133  CG  ASN A  19     -31.699   4.216  -8.699  1.00 24.89           C  
ATOM    134  ND2 ASN A  19     -30.971   4.453  -9.765  1.00 24.89           N  
ATOM    135  OD1 ASN A  19     -32.887   3.993  -8.826  1.00 24.89           O  
ATOM    136  N   HIS A  20     -32.807   3.852  -4.336  1.00 28.36           N  
ATOM    137  CA  HIS A  20     -32.889   2.773  -3.349  1.00 28.36           C  
ATOM    138  C   HIS A  20     -32.432   1.449  -3.985  1.00 28.36           C  
ATOM    139  CB  HIS A  20     -34.323   2.632  -2.809  1.00 28.36           C  
ATOM    140  O   HIS A  20     -33.182   0.790  -4.710  1.00 28.36           O  
ATOM    141  CG  HIS A  20     -34.662   3.578  -1.688  1.00 28.36           C  
ATOM    142  CD2 HIS A  20     -35.383   4.738  -1.788  1.00 28.36           C  
ATOM    143  ND1 HIS A  20     -34.372   3.396  -0.351  1.00 28.36           N  
ATOM    144  CE1 HIS A  20     -34.905   4.423   0.333  1.00 28.36           C  
ATOM    145  NE2 HIS A  20     -35.528   5.263  -0.504  1.00 28.36           N  
ATOM    146  N   LYS A  21     -31.200   1.017  -3.694  1.00 28.70           N  
ATOM    147  CA  LYS A  21     -30.786  -0.363  -3.967  1.00 28.70           C  
ATOM    148  C   LYS A  21     -31.453  -1.288  -2.952  1.00 28.70           C  
ATOM    149  CB  LYS A  21     -29.258  -0.514  -3.951  1.00 28.70           C  
ATOM    150  O   LYS A  21     -31.263  -1.137  -1.751  1.00 28.70           O  
ATOM    151  CG  LYS A  21     -28.633  -0.063  -5.280  1.00 28.70           C  
ATOM    152  CD  LYS A  21     -27.120  -0.322  -5.277  1.00 28.70           C  
ATOM    153  CE  LYS A  21     -26.503   0.026  -6.637  1.00 28.70           C  
ATOM    154  NZ  LYS A  21     -25.030  -0.164  -6.624  1.00 28.70           N  
ATOM    155  N   LYS A  22     -32.214  -2.266  -3.453  1.00 26.92           N  
ATOM    156  CA  LYS A  22     -32.805  -3.343  -2.647  1.00 26.92           C  
ATOM    157  C   LYS A  22     -31.722  -4.022  -1.804  1.00 26.92           C  
ATOM    158  CB  LYS A  22     -33.472  -4.387  -3.563  1.00 26.92           C  
ATOM    159  O   LYS A  22     -30.737  -4.504  -2.367  1.00 26.92           O  
ATOM    160  CG  LYS A  22     -34.724  -3.854  -4.276  1.00 26.92           C  
ATOM    161  CD  LYS A  22     -35.347  -4.929  -5.180  1.00 26.92           C  
ATOM    162  CE  LYS A  22     -36.662  -4.407  -5.774  1.00 26.92           C  
ATOM    163  NZ  LYS A  22     -37.336  -5.419  -6.627  1.00 26.92           N  
ATOM    164  N   HIS A  23     -31.936  -4.115  -0.492  1.00 28.17           N  
ATOM    165  CA  HIS A  23     -31.119  -4.961   0.372  1.00 28.17           C  
ATOM    166  C   HIS A  23     -31.255  -6.418  -0.075  1.00 28.17           C  
ATOM    167  CB  HIS A  23     -31.518  -4.795   1.848  1.00 28.17           C  
ATOM    168  O   HIS A  23     -32.290  -7.054   0.115  1.00 28.17           O  
ATOM    169  CG  HIS A  23     -30.827  -3.635   2.516  1.00 28.17           C  
ATOM    170  CD2 HIS A  23     -31.306  -2.360   2.653  1.00 28.17           C  
ATOM    171  ND1 HIS A  23     -29.587  -3.669   3.116  1.00 28.17           N  
ATOM    172  CE1 HIS A  23     -29.327  -2.444   3.602  1.00 28.17           C  
ATOM    173  NE2 HIS A  23     -30.342  -1.612   3.330  1.00 28.17           N  
ATOM    174  N   ARG A  24     -30.189  -6.949  -0.675  1.00 26.62           N  
ATOM    175  CA  ARG A  24     -29.976  -8.390  -0.765  1.00 26.62           C  
ATOM    176  C   ARG A  24     -29.404  -8.810   0.585  1.00 26.62           C  
ATOM    177  CB  ARG A  24     -29.038  -8.705  -1.946  1.00 26.62           C  
ATOM    178  O   ARG A  24     -28.386  -8.262   1.000  1.00 26.62           O  
ATOM    179  CG  ARG A  24     -29.496  -9.932  -2.744  1.00 26.62           C  
ATOM    180  CD  ARG A  24     -28.530 -10.186  -3.909  1.00 26.62           C  
ATOM    181  NE  ARG A  24     -28.993 -11.284  -4.780  1.00 26.62           N  
ATOM    182  NH1 ARG A  24     -27.153 -11.366  -6.155  1.00 26.62           N  
ATOM    183  NH2 ARG A  24     -28.833 -12.795  -6.478  1.00 26.62           N  
ATOM    184  CZ  ARG A  24     -28.328 -11.805  -5.798  1.00 26.62           C  
ATOM    185  N   SER A  25     -30.052  -9.744   1.270  1.00 28.86           N  
ATOM    186  CA  SER A  25     -29.487 -10.385   2.456  1.00 28.86           C  
ATOM    187  C   SER A  25     -28.246 -11.176   2.035  1.00 28.86           C  
ATOM    188  CB  SER A  25     -30.544 -11.296   3.096  1.00 28.86           C  
ATOM    189  O   SER A  25     -28.374 -12.272   1.491  1.00 28.86           O  
ATOM    190  OG  SER A  25     -31.114 -12.141   2.113  1.00 28.86           O  
ATOM    191  N   MET A  26     -27.058 -10.599   2.222  1.00 28.02           N  
ATOM    192  CA  MET A  26     -25.808 -11.351   2.130  1.00 28.02           C  
ATOM    193  C   MET A  26     -25.739 -12.287   3.332  1.00 28.02           C  
ATOM    194  CB  MET A  26     -24.590 -10.414   2.088  1.00 28.02           C  
ATOM    195  O   MET A  26     -25.876 -11.845   4.474  1.00 28.02           O  
ATOM    196  CG  MET A  26     -24.469  -9.727   0.722  1.00 28.02           C  
ATOM    197  SD  MET A  26     -23.162  -8.473   0.584  1.00 28.02           S  
ATOM    198  CE  MET A  26     -21.676  -9.500   0.785  1.00 28.02           C  
ATOM    199  N   GLU A  27     -25.553 -13.578   3.077  1.00 30.67           N  
ATOM    200  CA  GLU A  27     -25.288 -14.533   4.145  1.00 30.67           C  
ATOM    201  C   GLU A  27     -23.916 -14.223   4.756  1.00 30.67           C  
ATOM    202  CB  GLU A  27     -25.377 -15.976   3.624  1.00 30.67           C  
ATOM    203  O   GLU A  27     -22.976 -13.843   4.057  1.00 30.67           O  
ATOM    204  CG  GLU A  27     -26.808 -16.326   3.180  1.00 30.67           C  
ATOM    205  CD  GLU A  27     -26.977 -17.801   2.780  1.00 30.67           C  
ATOM    206  OE1 GLU A  27     -28.090 -18.327   3.008  1.00 30.67           O  
ATOM    207  OE2 GLU A  27     -26.006 -18.390   2.260  1.00 30.67           O  
ATOM    208  N   ALA A  28     -23.772 -14.399   6.071  1.00 35.34           N  
ATOM    209  CA  ALA A  28     -22.550 -14.027   6.793  1.00 35.34           C  
ATOM    210  C   ALA A  28     -21.287 -14.815   6.366  1.00 35.34           C  
ATOM    211  CB  ALA A  28     -22.831 -14.154   8.296  1.00 35.34           C  
ATOM    212  O   ALA A  28     -20.194 -14.518   6.844  1.00 35.34           O  
ATOM    213  N   ALA A  29     -21.428 -15.807   5.480  1.00 30.05           N  
ATOM    214  CA  ALA A  29     -20.332 -16.544   4.858  1.00 30.05           C  
ATOM    215  C   ALA A  29     -19.666 -15.787   3.686  1.00 30.05           C  
ATOM    216  CB  ALA A  29     -20.887 -17.901   4.409  1.00 30.05           C  
ATOM    217  O   ALA A  29     -18.478 -15.987   3.446  1.00 30.05           O  
ATOM    218  N   ASP A  30     -20.380 -14.886   2.999  1.00 28.69           N  
ATOM    219  CA  ASP A  30     -19.858 -14.162   1.823  1.00 28.69           C  
ATOM    220  C   ASP A  30     -18.920 -12.992   2.185  1.00 28.69           C  
ATOM    221  CB  ASP A  30     -21.032 -13.641   0.969  1.00 28.69           C  
ATOM    222  O   ASP A  30     -18.239 -12.438   1.322  1.00 28.69           O  
ATOM    223  CG  ASP A  30     -21.737 -14.706   0.120  1.00 28.69           C  
ATOM    224  OD1 ASP A  30     -21.091 -15.724  -0.216  1.00 28.69           O  
ATOM    225  OD2 ASP A  30     -22.906 -14.439  -0.245  1.00 28.69           O  
ATOM    226  N   LEU A  31     -18.875 -12.588   3.459  1.00 37.97           N  
ATOM    227  CA  LEU A  31     -18.218 -11.350   3.905  1.00 37.97           C  
ATOM    228  C   LEU A  31     -16.707 -11.466   4.175  1.00 37.97           C  
ATOM    229  CB  LEU A  31     -18.995 -10.778   5.109  1.00 37.97           C  
ATOM    230  O   LEU A  31     -16.080 -10.458   4.494  1.00 37.97           O  
ATOM    231  CG  LEU A  31     -20.310 -10.083   4.703  1.00 37.97           C  
ATOM    232  CD1 LEU A  31     -21.171  -9.827   5.939  1.00 37.97           C  
ATOM    233  CD2 LEU A  31     -20.061  -8.730   4.026  1.00 37.97           C  
ATOM    234  N   VAL A  32     -16.104 -12.655   4.042  1.00 40.12           N  
ATOM    235  CA  VAL A  32     -14.649 -12.856   4.226  1.00 40.12           C  
ATOM    236  C   VAL A  32     -14.061 -13.779   3.150  1.00 40.12           C  
ATOM    237  CB  VAL A  32     -14.265 -13.293   5.665  1.00 40.12           C  
ATOM    238  O   VAL A  32     -13.365 -14.750   3.444  1.00 40.12           O  
ATOM    239  CG1 VAL A  32     -12.778 -13.004   5.947  1.00 40.12           C  
ATOM    240  CG2 VAL A  32     -15.045 -12.564   6.771  1.00 40.12           C  
ATOM    241  N   GLN A  33     -14.300 -13.470   1.872  1.00 39.31           N  
ATOM    242  CA  GLN A  33     -13.364 -13.916   0.836  1.00 39.31           C  
ATOM    243  C   GLN A  33     -12.081 -13.090   0.968  1.00 39.31           C  
ATOM    244  CB  GLN A  33     -13.965 -13.815  -0.574  1.00 39.31           C  
ATOM    245  O   GLN A  33     -12.101 -11.870   0.788  1.00 39.31           O  
ATOM    246  CG  GLN A  33     -15.036 -14.893  -0.802  1.00 39.31           C  
ATOM    247  CD  GLN A  33     -15.475 -15.027  -2.260  1.00 39.31           C  
ATOM    248  NE2 GLN A  33     -16.309 -15.996  -2.566  1.00 39.31           N  
ATOM    249  OE1 GLN A  33     -15.084 -14.293  -3.153  1.00 39.31           O  
ATOM    250  N   GLU A  34     -10.965 -13.739   1.313  1.00 53.81           N  
ATOM    251  CA  GLU A  34      -9.674 -13.058   1.376  1.00 53.81           C  
ATOM    252  C   GLU A  34      -9.317 -12.491   0.001  1.00 53.81           C  
ATOM    253  CB  GLU A  34      -8.541 -13.983   1.846  1.00 53.81           C  
ATOM    254  O   GLU A  34      -9.034 -13.236  -0.937  1.00 53.81           O  
ATOM    255  CG  GLU A  34      -8.638 -14.398   3.317  1.00 53.81           C  
ATOM    256  CD  GLU A  34      -7.249 -14.785   3.842  1.00 53.81           C  
ATOM    257  OE1 GLU A  34      -6.792 -14.096   4.782  1.00 53.81           O  
ATOM    258  OE2 GLU A  34      -6.590 -15.648   3.226  1.00 53.81           O  
ATOM    259  N   GLN A  35      -9.293 -11.161  -0.108  1.00 61.44           N  
ATOM    260  CA  GLN A  35      -8.783 -10.507  -1.306  1.00 61.44           C  
ATOM    261  C   GLN A  35      -7.316 -10.928  -1.513  1.00 61.44           C  
ATOM    262  CB  GLN A  35      -8.929  -8.980  -1.205  1.00 61.44           C  
ATOM    263  O   GLN A  35      -6.519 -10.827  -0.566  1.00 61.44           O  
ATOM    264  CG  GLN A  35     -10.399  -8.522  -1.216  1.00 61.44           C  
ATOM    265  CD  GLN A  35     -11.131  -8.844  -2.519  1.00 61.44           C  
ATOM    266  NE2 GLN A  35     -12.431  -9.029  -2.481  1.00 61.44           N  
ATOM    267  OE1 GLN A  35     -10.557  -8.943  -3.591  1.00 61.44           O  
ATOM    268  N   PRO A  36      -6.951 -11.426  -2.710  1.00 79.38           N  
ATOM    269  CA  PRO A  36      -5.581 -11.813  -3.014  1.00 79.38           C  
ATOM    270  C   PRO A  36      -4.673 -10.580  -3.010  1.00 79.38           C  
ATOM    271  CB  PRO A  36      -5.646 -12.497  -4.382  1.00 79.38           C  
ATOM    272  O   PRO A  36      -5.131  -9.462  -3.257  1.00 79.38           O  
ATOM    273  CG  PRO A  36      -6.840 -11.816  -5.052  1.00 79.38           C  
ATOM    274  CD  PRO A  36      -7.796 -11.583  -3.887  1.00 79.38           C  
ATOM    275  N   ALA A  37      -3.379 -10.779  -2.750  1.00 84.56           N  
ATOM    276  CA  ALA A  37      -2.421  -9.680  -2.654  1.00 84.56           C  
ATOM    277  C   ALA A  37      -2.445  -8.791  -3.921  1.00 84.56           C  
ATOM    278  CB  ALA A  37      -1.027 -10.261  -2.388  1.00 84.56           C  
ATOM    279  O   ALA A  37      -2.565  -9.316  -5.035  1.00 84.56           O  
ATOM    280  N   PRO A  38      -2.348  -7.456  -3.799  1.00 91.12           N  
ATOM    281  CA  PRO A  38      -2.186  -6.583  -4.954  1.00 91.12           C  
ATOM    282  C   PRO A  38      -0.870  -6.885  -5.682  1.00 91.12           C  
ATOM    283  CB  PRO A  38      -2.226  -5.154  -4.403  1.00 91.12           C  
ATOM    284  O   PRO A  38       0.145  -7.171  -5.047  1.00 91.12           O  
ATOM    285  CG  PRO A  38      -1.728  -5.323  -2.967  1.00 91.12           C  
ATOM    286  CD  PRO A  38      -2.312  -6.677  -2.574  1.00 91.12           C  
ATOM    287  N   ILE A  39      -0.898  -6.790  -7.011  1.00 95.81           N  
ATOM    288  CA  ILE A  39       0.272  -6.940  -7.879  1.00 95.81           C  
ATOM    289  C   ILE A  39       0.771  -5.550  -8.280  1.00 95.81           C  
ATOM    290  CB  ILE A  39      -0.032  -7.807  -9.122  1.00 95.81           C  
ATOM    291  O   ILE A  39       0.040  -4.779  -8.906  1.00 95.81           O  
ATOM    292  CG1 ILE A  39      -0.637  -9.180  -8.742  1.00 95.81           C  
ATOM    293  CG2 ILE A  39       1.255  -7.980  -9.953  1.00 95.81           C  
ATOM    294  CD1 ILE A  39      -1.013 -10.076  -9.930  1.00 95.81           C  
ATOM    295  N   VAL A  40       2.028  -5.250  -7.972  1.00 97.50           N  
ATOM    296  CA  VAL A  40       2.711  -4.022  -8.390  1.00 97.50           C  
ATOM    297  C   VAL A  40       3.694  -4.357  -9.509  1.00 97.50           C  
ATOM    298  CB  VAL A  40       3.406  -3.342  -7.195  1.00 97.50           C  
ATOM    299  O   VAL A  40       4.640  -5.117  -9.310  1.00 97.50           O  
ATOM    300  CG1 VAL A  40       4.075  -2.029  -7.621  1.00 97.50           C  
ATOM    301  CG2 VAL A  40       2.403  -3.004  -6.083  1.00 97.50           C  
ATOM    302  N   VAL A  41       3.490  -3.780 -10.693  1.00 98.31           N  
ATOM    303  CA  VAL A  41       4.443  -3.860 -11.809  1.00 98.31           C  
ATOM    304  C   VAL A  41       5.367  -2.650 -11.738  1.00 98.31           C  
ATOM    305  CB  VAL A  41       3.737  -3.931 -13.174  1.00 98.31           C  
ATOM    306  O   VAL A  41       4.890  -1.515 -11.811  1.00 98.31           O  
ATOM    307  CG1 VAL A  41       4.752  -4.265 -14.272  1.00 98.31           C  
ATOM    308  CG2 VAL A  41       2.633  -4.996 -13.216  1.00 98.31           C  
ATOM    309  N   ILE A  42       6.673  -2.876 -11.578  1.00 98.00           N  
ATOM    310  CA  ILE A  42       7.636  -1.807 -11.289  1.00 98.00           C  
ATOM    311  C   ILE A  42       8.977  -2.013 -12.004  1.00 98.00           C  
ATOM    312  CB  ILE A  42       7.767  -1.631  -9.757  1.00 98.00           C  
ATOM    313  O   ILE A  42       9.524  -3.115 -12.065  1.00 98.00           O  
ATOM    314  CG1 ILE A  42       8.402  -0.275  -9.390  1.00 98.00           C  
ATOM    315  CG2 ILE A  42       8.498  -2.807  -9.085  1.00 98.00           C  
ATOM    316  CD1 ILE A  42       8.218   0.097  -7.912  1.00 98.00           C  
ATOM    317  N   GLY A  43       9.496  -0.919 -12.562  1.00 94.38           N  
ATOM    318  CA  GLY A  43      10.836  -0.858 -13.145  1.00 94.38           C  
ATOM    319  C   GLY A  43      11.930  -0.585 -12.110  1.00 94.38           C  
ATOM    320  O   GLY A  43      11.690  -0.594 -10.900  1.00 94.38           O  
ATOM    321  N   ARG A  44      13.141  -0.306 -12.594  1.00 90.81           N  
ATOM    322  CA  ARG A  44      14.314  -0.045 -11.747  1.00 90.81           C  
ATOM    323  C   ARG A  44      14.253   1.310 -11.021  1.00 90.81           C  
ATOM    324  CB  ARG A  44      15.574  -0.220 -12.600  1.00 90.81           C  
ATOM    325  O   ARG A  44      13.548   2.228 -11.445  1.00 90.81           O  
ATOM    326  CG  ARG A  44      15.847   1.000 -13.483  1.00 90.81           C  
ATOM    327  CD  ARG A  44      16.833   0.671 -14.598  1.00 90.81           C  
ATOM    328  NE  ARG A  44      17.327   1.918 -15.201  1.00 90.81           N  
ATOM    329  NH1 ARG A  44      17.751   1.130 -17.309  1.00 90.81           N  
ATOM    330  NH2 ARG A  44      18.271   3.246 -16.750  1.00 90.81           N  
ATOM    331  CZ  ARG A  44      17.783   2.083 -16.420  1.00 90.81           C  
ATOM    332  N   LYS A  45      15.038   1.461  -9.951  1.00 84.06           N  
ATOM    333  CA  LYS A  45      15.081   2.618  -9.034  1.00 84.06           C  
ATOM    334  C   LYS A  45      15.481   3.933  -9.706  1.00 84.06           C  
ATOM    335  CB  LYS A  45      16.035   2.258  -7.887  1.00 84.06           C  
ATOM    336  O   LYS A  45      15.000   4.994  -9.314  1.00 84.06           O  
ATOM    337  CG  LYS A  45      16.039   3.324  -6.786  1.00 84.06           C  
ATOM    338  CD  LYS A  45      16.950   2.891  -5.640  1.00 84.06           C  
ATOM    339  CE  LYS A  45      16.932   3.973  -4.560  1.00 84.06           C  
ATOM    340  NZ  LYS A  45      17.791   3.583  -3.420  1.00 84.06           N  
ATOM    341  N   ASN A  46      16.320   3.865 -10.739  1.00 81.12           N  
ATOM    342  CA  ASN A  46      16.658   4.998 -11.605  1.00 81.12           C  
ATOM    343  C   ASN A  46      16.017   4.798 -12.996  1.00 81.12           C  
ATOM    344  CB  ASN A  46      18.187   5.146 -11.648  1.00 81.12           C  
ATOM    345  O   ASN A  46      16.707   4.373 -13.931  1.00 81.12           O  
ATOM    346  CG  ASN A  46      18.779   5.440 -10.282  1.00 81.12           C  
ATOM    347  ND2 ASN A  46      19.697   4.624  -9.823  1.00 81.12           N  
ATOM    348  OD1 ASN A  46      18.415   6.383  -9.599  1.00 81.12           O  
ATOM    349  N   PRO A  47      14.694   5.007 -13.141  1.00 84.81           N  
ATOM    350  CA  PRO A  47      13.942   4.505 -14.286  1.00 84.81           C  
ATOM    351  C   PRO A  47      14.234   5.254 -15.600  1.00 84.81           C  
ATOM    352  CB  PRO A  47      12.475   4.609 -13.870  1.00 84.81           C  
ATOM    353  O   PRO A  47      14.009   6.462 -15.731  1.00 84.81           O  
ATOM    354  CG  PRO A  47      12.450   5.762 -12.871  1.00 84.81           C  
ATOM    355  CD  PRO A  47      13.777   5.566 -12.152  1.00 84.81           C  
ATOM    356  N   ASN A  48      14.657   4.505 -16.624  1.00 85.12           N  
ATOM    357  CA  ASN A  48      14.599   4.949 -18.022  1.00 85.12           C  
ATOM    358  C   ASN A  48      13.139   4.930 -18.526  1.00 85.12           C  
ATOM    359  CB  ASN A  48      15.537   4.087 -18.920  1.00 85.12           C  
ATOM    360  O   ASN A  48      12.185   4.602 -17.815  1.00 85.12           O  
ATOM    361  CG  ASN A  48      15.135   2.619 -18.968  1.00 85.12           C  
ATOM    362  ND2 ASN A  48      15.781   1.752 -19.710  1.00 85.12           N  
ATOM    363  OD1 ASN A  48      14.203   2.246 -18.293  1.00 85.12           O  
ATOM    364  N   SER A  49      12.959   5.311 -19.788  1.00 89.81           N  
ATOM    365  CA  SER A  49      11.656   5.279 -20.452  1.00 89.81           C  
ATOM    366  C   SER A  49      11.106   3.862 -20.586  1.00 89.81           C  
ATOM    367  CB  SER A  49      11.785   5.921 -21.830  1.00 89.81           C  
ATOM    368  O   SER A  49       9.904   3.675 -20.421  1.00 89.81           O  
ATOM    369  OG  SER A  49      12.235   7.241 -21.631  1.00 89.81           O  
ATOM    370  N   ASP A  50      11.961   2.870 -20.839  1.00 92.56           N  
ATOM    371  CA  ASP A  50      11.524   1.490 -21.039  1.00 92.56           C  
ATOM    372  C   ASP A  50      10.988   0.857 -19.745  1.00 92.56           C  
ATOM    373  CB  ASP A  50      12.657   0.686 -21.678  1.00 92.56           C  
ATOM    374  O   ASP A  50       9.862   0.363 -19.751  1.00 92.56           O  
ATOM    375  CG  ASP A  50      12.112  -0.583 -22.326  1.00 92.56           C  
ATOM    376  OD1 ASP A  50      11.193  -0.490 -23.177  1.00 92.56           O  
ATOM    377  OD2 ASP A  50      12.572  -1.682 -21.990  1.00 92.56           O  
ATOM    378  N   SER A  51      11.682   1.007 -18.609  1.00 92.75           N  
ATOM    379  CA  SER A  51      11.193   0.681 -17.255  1.00 92.75           C  
ATOM    380  C   SER A  51       9.779   1.213 -16.980  1.00 92.75           C  
ATOM    381  CB  SER A  51      12.120   1.314 -16.200  1.00 92.75           C  
ATOM    382  O   SER A  51       8.925   0.489 -16.473  1.00 92.75           O  
ATOM    383  OG  SER A  51      13.256   0.539 -15.876  1.00 92.75           O  
ATOM    384  N   ILE A  52       9.505   2.482 -17.305  1.00 96.44           N  
ATOM    385  CA  ILE A  52       8.218   3.131 -16.989  1.00 96.44           C  
ATOM    386  C   ILE A  52       7.119   2.670 -17.949  1.00 96.44           C  
ATOM    387  CB  ILE A  52       8.364   4.673 -17.006  1.00 96.44           C  
ATOM    388  O   ILE A  52       6.008   2.338 -17.530  1.00 96.44           O  
ATOM    389  CG1 ILE A  52       9.330   5.123 -15.893  1.00 96.44           C  
ATOM    390  CG2 ILE A  52       7.004   5.372 -16.815  1.00 96.44           C  
ATOM    391  CD1 ILE A  52       9.873   6.547 -16.069  1.00 96.44           C  
ATOM    392  N   LEU A  53       7.410   2.678 -19.250  1.00 98.00           N  
ATOM    393  CA  LEU A  53       6.422   2.407 -20.290  1.00 98.00           C  
ATOM    394  C   LEU A  53       6.081   0.908 -20.353  1.00 98.00           C  
ATOM    395  CB  LEU A  53       6.928   2.995 -21.623  1.00 98.00           C  
ATOM    396  O   LEU A  53       4.906   0.565 -20.502  1.00 98.00           O  
ATOM    397  CG  LEU A  53       7.106   4.534 -21.615  1.00 98.00           C  
ATOM    398  CD1 LEU A  53       7.764   4.990 -22.917  1.00 98.00           C  
ATOM    399  CD2 LEU A  53       5.799   5.317 -21.468  1.00 98.00           C  
ATOM    400  N   SER A  54       7.057   0.020 -20.128  1.00 98.25           N  
ATOM    401  CA  SER A  54       6.814  -1.423 -19.999  1.00 98.25           C  
ATOM    402  C   SER A  54       5.990  -1.752 -18.753  1.00 98.25           C  
ATOM    403  CB  SER A  54       8.116  -2.235 -20.012  1.00 98.25           C  
ATOM    404  O   SER A  54       5.045  -2.530 -18.867  1.00 98.25           O  
ATOM    405  OG  SER A  54       8.909  -1.939 -18.889  1.00 98.25           O  
ATOM    406  N   ALA A  55       6.241  -1.106 -17.604  1.00 98.38           N  
ATOM    407  CA  ALA A  55       5.441  -1.303 -16.392  1.00 98.38           C  
ATOM    408  C   ALA A  55       3.967  -0.927 -16.613  1.00 98.38           C  
ATOM    409  CB  ALA A  55       6.046  -0.498 -15.232  1.00 98.38           C  
ATOM    410  O   ALA A  55       3.064  -1.702 -16.293  1.00 98.38           O  
ATOM    411  N   VAL A  56       3.715   0.234 -17.228  1.00 98.38           N  
ATOM    412  CA  VAL A  56       2.361   0.710 -17.563  1.00 98.38           C  
ATOM    413  C   VAL A  56       1.661  -0.223 -18.556  1.00 98.38           C  
ATOM    414  CB  VAL A  56       2.429   2.160 -18.082  1.00 98.38           C  
ATOM    415  O   VAL A  56       0.498  -0.580 -18.352  1.00 98.38           O  
ATOM    416  CG1 VAL A  56       1.106   2.662 -18.675  1.00 98.38           C  
ATOM    417  CG2 VAL A  56       2.794   3.116 -16.937  1.00 98.38           C  
ATOM    418  N   ALA A  57       2.349  -0.648 -19.618  1.00 98.38           N  
ATOM    419  CA  ALA A  57       1.760  -1.525 -20.624  1.00 98.38           C  
ATOM    420  C   ALA A  57       1.526  -2.956 -20.108  1.00 98.38           C  
ATOM    421  CB  ALA A  57       2.649  -1.508 -21.866  1.00 98.38           C  
ATOM    422  O   ALA A  57       0.491  -3.552 -20.416  1.00 98.38           O  
ATOM    423  N   TYR A  58       2.443  -3.498 -19.302  1.00 98.62           N  
ATOM    424  CA  TYR A  58       2.319  -4.845 -18.752  1.00 98.62           C  
ATOM    425  C   TYR A  58       1.272  -4.926 -17.637  1.00 98.62           C  
ATOM    426  CB  TYR A  58       3.680  -5.378 -18.291  1.00 98.62           C  
ATOM    427  O   TYR A  58       0.473  -5.859 -17.631  1.00 98.62           O  
ATOM    428  CG  TYR A  58       3.607  -6.857 -17.977  1.00 98.62           C  
ATOM    429  CD1 TYR A  58       3.700  -7.328 -16.653  1.00 98.62           C  
ATOM    430  CD2 TYR A  58       3.353  -7.758 -19.028  1.00 98.62           C  
ATOM    431  CE1 TYR A  58       3.521  -8.699 -16.390  1.00 98.62           C  
ATOM    432  CE2 TYR A  58       3.163  -9.122 -18.765  1.00 98.62           C  
ATOM    433  OH  TYR A  58       3.069 -10.905 -17.186  1.00 98.62           O  
ATOM    434  CZ  TYR A  58       3.240  -9.591 -17.441  1.00 98.62           C  
ATOM    435  N   ALA A  59       1.164  -3.911 -16.771  1.00 98.19           N  
ATOM    436  CA  ALA A  59       0.056  -3.817 -15.818  1.00 98.19           C  
ATOM    437  C   ALA A  59      -1.308  -3.830 -16.531  1.00 98.19           C  
ATOM    438  CB  ALA A  59       0.222  -2.546 -14.984  1.00 98.19           C  
ATOM    439  O   ALA A  59      -2.218  -4.539 -16.108  1.00 98.19           O  
ATOM    440  N   HIS A  60      -1.442  -3.121 -17.658  1.00 97.69           N  
ATOM    441  CA  HIS A  60      -2.663  -3.155 -18.468  1.00 97.69           C  
ATOM    442  C   HIS A  60      -2.913  -4.536 -19.117  1.00 97.69           C  
ATOM    443  CB  HIS A  60      -2.596  -2.024 -19.505  1.00 97.69           C  
ATOM    444  O   HIS A  60      -4.067  -4.944 -19.266  1.00 97.69           O  
ATOM    445  CG  HIS A  60      -3.813  -1.952 -20.393  1.00 97.69           C  
ATOM    446  CD2 HIS A  60      -4.835  -1.041 -20.336  1.00 97.69           C  
ATOM    447  ND1 HIS A  60      -4.112  -2.831 -21.405  1.00 97.69           N  
ATOM    448  CE1 HIS A  60      -5.285  -2.467 -21.938  1.00 97.69           C  
ATOM    449  NE2 HIS A  60      -5.764  -1.368 -21.338  1.00 97.69           N  
ATOM    450  N   LEU A  61      -1.869  -5.281 -19.505  1.00 98.19           N  
ATOM    451  CA  LEU A  61      -2.017  -6.669 -19.965  1.00 98.19           C  
ATOM    452  C   LEU A  61      -2.504  -7.578 -18.827  1.00 98.19           C  
ATOM    453  CB  LEU A  61      -0.696  -7.177 -20.575  1.00 98.19           C  
ATOM    454  O   LEU A  61      -3.490  -8.292 -18.996  1.00 98.19           O  
ATOM    455  CG  LEU A  61      -0.746  -8.627 -21.099  1.00 98.19           C  
ATOM    456  CD1 LEU A  61      -1.861  -8.873 -22.118  1.00 98.19           C  
ATOM    457  CD2 LEU A  61       0.577  -8.974 -21.780  1.00 98.19           C  
ATOM    458  N   LEU A  62      -1.879  -7.507 -17.652  1.00 97.88           N  
ATOM    459  CA  LEU A  62      -2.297  -8.277 -16.481  1.00 97.88           C  
ATOM    460  C   LEU A  62      -3.739  -7.958 -16.061  1.00 97.88           C  
ATOM    461  CB  LEU A  62      -1.325  -8.021 -15.321  1.00 97.88           C  
ATOM    462  O   LEU A  62      -4.498  -8.881 -15.792  1.00 97.88           O  
ATOM    463  CG  LEU A  62       0.064  -8.665 -15.438  1.00 97.88           C  
ATOM    464  CD1 LEU A  62       0.832  -8.301 -14.168  1.00 97.88           C  
ATOM    465  CD2 LEU A  62      -0.009 -10.190 -15.543  1.00 97.88           C  
ATOM    466  N   GLN A  63      -4.162  -6.688 -16.080  1.00 96.50           N  
ATOM    467  CA  GLN A  63      -5.548  -6.290 -15.779  1.00 96.50           C  
ATOM    468  C   GLN A  63      -6.573  -6.928 -16.736  1.00 96.50           C  
ATOM    469  CB  GLN A  63      -5.666  -4.759 -15.856  1.00 96.50           C  
ATOM    470  O   GLN A  63      -7.704  -7.197 -16.337  1.00 96.50           O  
ATOM    471  CG  GLN A  63      -5.053  -4.041 -14.644  1.00 96.50           C  
ATOM    472  CD  GLN A  63      -4.925  -2.530 -14.842  1.00 96.50           C  
ATOM    473  NE2 GLN A  63      -4.430  -1.803 -13.865  1.00 96.50           N  
ATOM    474  OE1 GLN A  63      -5.260  -1.955 -15.867  1.00 96.50           O  
ATOM    475  N   ARG A  64      -6.189  -7.193 -17.994  1.00 95.69           N  
ATOM    476  CA  ARG A  64      -7.019  -7.919 -18.974  1.00 95.69           C  
ATOM    477  C   ARG A  64      -7.073  -9.421 -18.688  1.00 95.69           C  
ATOM    478  CB  ARG A  64      -6.479  -7.692 -20.397  1.00 95.69           C  
ATOM    479  O   ARG A  64      -8.126 -10.023 -18.862  1.00 95.69           O  
ATOM    480  CG  ARG A  64      -6.671  -6.267 -20.930  1.00 95.69           C  
ATOM    481  CD  ARG A  64      -8.022  -6.151 -21.638  1.00 95.69           C  
ATOM    482  NE  ARG A  64      -8.260  -4.787 -22.139  1.00 95.69           N  
ATOM    483  NH1 ARG A  64      -7.425  -5.012 -24.280  1.00 95.69           N  
ATOM    484  NH2 ARG A  64      -8.470  -3.135 -23.661  1.00 95.69           N  
ATOM    485  CZ  ARG A  64      -8.049  -4.327 -23.357  1.00 95.69           C  
ATOM    486  N   LEU A  65      -5.946 -10.011 -18.289  1.00 96.06           N  
ATOM    487  CA  LEU A  65      -5.811 -11.450 -18.030  1.00 96.06           C  
ATOM    488  C   LEU A  65      -6.363 -11.866 -16.656  1.00 96.06           C  
ATOM    489  CB  LEU A  65      -4.323 -11.835 -18.163  1.00 96.06           C  
ATOM    490  O   LEU A  65      -6.790 -13.003 -16.481  1.00 96.06           O  
ATOM    491  CG  LEU A  65      -3.727 -11.663 -19.575  1.00 96.06           C  
ATOM    492  CD1 LEU A  65      -2.223 -11.938 -19.540  1.00 96.06           C  
ATOM    493  CD2 LEU A  65      -4.362 -12.608 -20.594  1.00 96.06           C  
ATOM    494  N   MET A  66      -6.358 -10.954 -15.682  1.00 94.88           N  
ATOM    495  CA  MET A  66      -6.712 -11.205 -14.284  1.00 94.88           C  
ATOM    496  C   MET A  66      -7.665 -10.117 -13.744  1.00 94.88           C  
ATOM    497  CB  MET A  66      -5.427 -11.297 -13.442  1.00 94.88           C  
ATOM    498  O   MET A  66      -7.305  -9.385 -12.821  1.00 94.88           O  
ATOM    499  CG  MET A  66      -4.431 -12.364 -13.899  1.00 94.88           C  
ATOM    500  SD  MET A  66      -3.028 -12.522 -12.762  1.00 94.88           S  
ATOM    501  CE  MET A  66      -1.986 -13.661 -13.711  1.00 94.88           C  
ATOM    502  N   PRO A  67      -8.903 -10.001 -14.266  1.00 90.25           N  
ATOM    503  CA  PRO A  67      -9.827  -8.906 -13.932  1.00 90.25           C  
ATOM    504  C   PRO A  67     -10.288  -8.869 -12.462  1.00 90.25           C  
ATOM    505  CB  PRO A  67     -11.015  -9.090 -14.886  1.00 90.25           C  
ATOM    506  O   PRO A  67     -10.884  -7.885 -12.033  1.00 90.25           O  
ATOM    507  CG  PRO A  67     -11.010 -10.590 -15.179  1.00 90.25           C  
ATOM    508  CD  PRO A  67      -9.517 -10.902 -15.232  1.00 90.25           C  
ATOM    509  N   HIS A  68     -10.021  -9.926 -11.688  1.00 89.94           N  
ATOM    510  CA  HIS A  68     -10.316 -10.017 -10.252  1.00 89.94           C  
ATOM    511  C   HIS A  68      -9.111  -9.683  -9.349  1.00 89.94           C  
ATOM    512  CB  HIS A  68     -10.876 -11.415  -9.944  1.00 89.94           C  
ATOM    513  O   HIS A  68      -9.220  -9.793  -8.132  1.00 89.94           O  
ATOM    514  CG  HIS A  68     -12.069 -11.788 -10.787  1.00 89.94           C  
ATOM    515  CD2 HIS A  68     -12.143 -12.808 -11.697  1.00 89.94           C  
ATOM    516  ND1 HIS A  68     -13.282 -11.139 -10.807  1.00 89.94           N  
ATOM    517  CE1 HIS A  68     -14.066 -11.753 -11.708  1.00 89.94           C  
ATOM    518  NE2 HIS A  68     -13.411 -12.771 -12.285  1.00 89.94           N  
ATOM    519  N   ARG A  69      -7.950  -9.318  -9.914  1.00 91.25           N  
ATOM    520  CA  ARG A  69      -6.747  -8.936  -9.155  1.00 91.25           C  
ATOM    521  C   ARG A  69      -6.572  -7.418  -9.164  1.00 91.25           C  
ATOM    522  CB  ARG A  69      -5.492  -9.618  -9.738  1.00 91.25           C  
ATOM    523  O   ARG A  69      -6.632  -6.784 -10.215  1.00 91.25           O  
ATOM    524  CG  ARG A  69      -5.458 -11.155  -9.659  1.00 91.25           C  
ATOM    525  CD  ARG A  69      -5.420 -11.732  -8.239  1.00 91.25           C  
ATOM    526  NE  ARG A  69      -4.213 -11.335  -7.485  1.00 91.25           N  
ATOM    527  NH1 ARG A  69      -2.774 -13.111  -7.937  1.00 91.25           N  
ATOM    528  NH2 ARG A  69      -2.159 -11.521  -6.582  1.00 91.25           N  
ATOM    529  CZ  ARG A  69      -3.074 -11.993  -7.349  1.00 91.25           C  
ATOM    530  N   THR A  70      -6.259  -6.842  -8.006  1.00 92.81           N  
ATOM    531  CA  THR A  70      -5.785  -5.454  -7.917  1.00 92.81           C  
ATOM    532  C   THR A  70      -4.380  -5.375  -8.506  1.00 92.81           C  
ATOM    533  CB  THR A  70      -5.789  -4.966  -6.462  1.00 92.81           C  
ATOM    534  O   THR A  70      -3.446  -5.928  -7.934  1.00 92.81           O  
ATOM    535  CG2 THR A  70      -5.391  -3.496  -6.333  1.00 92.81           C  
ATOM    536  OG1 THR A  70      -7.098  -5.082  -5.962  1.00 92.81           O  
ATOM    537  N   ILE A  71      -4.227  -4.715  -9.654  1.00 96.06           N  
ATOM    538  CA  ILE A  71      -2.951  -4.595 -10.374  1.00 96.06           C  
ATOM    539  C   ILE A  71      -2.659  -3.122 -10.654  1.00 96.06           C  
ATOM    540  CB  ILE A  71      -2.991  -5.411 -11.681  1.00 96.06           C  
ATOM    541  O   ILE A  71      -3.489  -2.432 -11.254  1.00 96.06           O  
ATOM    542  CG1 ILE A  71      -3.107  -6.930 -11.429  1.00 96.06           C  
ATOM    543  CG2 ILE A  71      -1.742  -5.148 -12.545  1.00 96.06           C  
ATOM    544  CD1 ILE A  71      -3.912  -7.624 -12.525  1.00 96.06           C  
ATOM    545  N   THR A  72      -1.471  -2.648 -10.281  1.00 96.12           N  
ATOM    546  CA  THR A  72      -1.027  -1.264 -10.501  1.00 96.12           C  
ATOM    547  C   THR A  72       0.347  -1.204 -11.169  1.00 96.12           C  
ATOM    548  CB  THR A  72      -1.033  -0.445  -9.197  1.00 96.12           C  
ATOM    549  O   THR A  72       1.196  -2.071 -10.975  1.00 96.12           O  
ATOM    550  CG2 THR A  72      -2.442  -0.284  -8.625  1.00 96.12           C  
ATOM    551  OG1 THR A  72      -0.249  -1.062  -8.209  1.00 96.12           O  
ATOM    552  N   ALA A  73       0.566  -0.163 -11.976  1.00 97.62           N  
ATOM    553  CA  ALA A  73       1.889   0.199 -12.479  1.00 97.62           C  
ATOM    554  C   ALA A  73       2.509   1.265 -11.572  1.00 97.62           C  
ATOM    555  CB  ALA A  73       1.781   0.703 -13.920  1.00 97.62           C  
ATOM    556  O   ALA A  73       1.847   2.257 -11.243  1.00 97.62           O  
ATOM    557  N   ALA A  74       3.780   1.086 -11.230  1.00 97.19           N  
ATOM    558  CA  ALA A  74       4.547   1.995 -10.394  1.00 97.19           C  
ATOM    559  C   ALA A  74       5.901   2.345 -11.030  1.00 97.19           C  
ATOM    560  CB  ALA A  74       4.705   1.362  -9.010  1.00 97.19           C  
ATOM    561  O   ALA A  74       6.449   1.598 -11.841  1.00 97.19           O  
ATOM    562  N   ALA A  75       6.458   3.483 -10.628  1.00 94.62           N  
ATOM    563  CA  ALA A  75       7.828   3.884 -10.913  1.00 94.62           C  
ATOM    564  C   ALA A  75       8.627   3.917  -9.603  1.00 94.62           C  
ATOM    565  CB  ALA A  75       7.807   5.239 -11.632  1.00 94.62           C  
ATOM    566  O   ALA A  75       8.210   4.558  -8.640  1.00 94.62           O  
ATOM    567  N   ALA A  76       9.797   3.273  -9.569  1.00 90.75           N  
ATOM    568  CA  ALA A  76      10.675   3.261  -8.392  1.00 90.75           C  
ATOM    569  C   ALA A  76      11.508   4.554  -8.218  1.00 90.75           C  
ATOM    570  CB  ALA A  76      11.522   1.985  -8.432  1.00 90.75           C  
ATOM    571  O   ALA A  76      12.407   4.617  -7.380  1.00 90.75           O  
ATOM    572  N   GLY A  77      11.204   5.587  -9.009  1.00 87.44           N  
ATOM    573  CA  GLY A  77      11.899   6.869  -9.061  1.00 87.44           C  
ATOM    574  C   GLY A  77      11.113   7.909  -9.876  1.00 87.44           C  
ATOM    575  O   GLY A  77       9.999   7.628 -10.329  1.00 87.44           O  
ATOM    576  N   PRO A  78      11.655   9.126 -10.064  1.00 83.12           N  
ATOM    577  CA  PRO A  78      10.983  10.194 -10.799  1.00 83.12           C  
ATOM    578  C   PRO A  78      10.800   9.847 -12.283  1.00 83.12           C  
ATOM    579  CB  PRO A  78      11.860  11.435 -10.607  1.00 83.12           C  
ATOM    580  O   PRO A  78      11.692   9.301 -12.929  1.00 83.12           O  
ATOM    581  CG  PRO A  78      13.258  10.845 -10.405  1.00 83.12           C  
ATOM    582  CD  PRO A  78      12.981   9.551  -9.641  1.00 83.12           C  
ATOM    583  N   ILE A  79       9.650  10.220 -12.843  1.00 84.88           N  
ATOM    584  CA  ILE A  79       9.327   9.984 -14.254  1.00 84.88           C  
ATOM    585  C   ILE A  79      10.137  10.954 -15.123  1.00 84.88           C  
ATOM    586  CB  ILE A  79       7.804  10.092 -14.489  1.00 84.88           C  
ATOM    587  O   ILE A  79      10.036  12.172 -14.978  1.00 84.88           O  
ATOM    588  CG1 ILE A  79       7.068   9.079 -13.579  1.00 84.88           C  
ATOM    589  CG2 ILE A  79       7.420   9.851 -15.963  1.00 84.88           C  
ATOM    590  CD1 ILE A  79       5.547   9.167 -13.671  1.00 84.88           C  
ATOM    591  N   ASN A  80      10.944  10.413 -16.037  1.00 80.12           N  
ATOM    592  CA  ASN A  80      11.784  11.212 -16.930  1.00 80.12           C  
ATOM    593  C   ASN A  80      10.963  11.968 -18.005  1.00 80.12           C  
ATOM    594  CB  ASN A  80      12.899  10.310 -17.493  1.00 80.12           C  
ATOM    595  O   ASN A  80       9.759  11.749 -18.175  1.00 80.12           O  
ATOM    596  CG  ASN A  80      12.386   9.280 -18.477  1.00 80.12           C  
ATOM    597  ND2 ASN A  80      12.639   8.016 -18.252  1.00 80.12           N  
ATOM    598  OD1 ASN A  80      11.731   9.611 -19.450  1.00 80.12           O  
ATOM    599  N   ALA A  81      11.614  12.875 -18.741  1.00 78.56           N  
ATOM    600  CA  ALA A  81      10.950  13.743 -19.720  1.00 78.56           C  
ATOM    601  C   ALA A  81      10.315  12.975 -20.897  1.00 78.56           C  
ATOM    602  CB  ALA A  81      11.964  14.779 -20.215  1.00 78.56           C  
ATOM    603  O   ALA A  81       9.183  13.280 -21.273  1.00 78.56           O  
ATOM    604  N   GLN A  82      10.999  11.952 -21.423  1.00 84.12           N  
ATOM    605  CA  GLN A  82      10.500  11.096 -22.508  1.00 84.12           C  
ATOM    606  C   GLN A  82       9.219  10.372 -22.084  1.00 84.12           C  
ATOM    607  CB  GLN A  82      11.574  10.062 -22.885  1.00 84.12           C  
ATOM    608  O   GLN A  82       8.179  10.522 -22.724  1.00 84.12           O  
ATOM    609  CG  GLN A  82      12.755  10.605 -23.695  1.00 84.12           C  
ATOM    610  CD  GLN A  82      13.885   9.599 -23.888  1.00 84.12           C  
ATOM    611  NE2 GLN A  82      14.937  10.011 -24.559  1.00 84.12           N  
ATOM    612  OE1 GLN A  82      13.840   8.460 -23.439  1.00 84.12           O  
ATOM    613  N   ALA A  83       9.261   9.643 -20.965  1.00 90.44           N  
ATOM    614  CA  ALA A  83       8.103   8.933 -20.432  1.00 90.44           C  
ATOM    615  C   ALA A  83       6.948   9.894 -20.097  1.00 90.44           C  
ATOM    616  CB  ALA A  83       8.553   8.124 -19.212  1.00 90.44           C  
ATOM    617  O   ALA A  83       5.801   9.620 -20.450  1.00 90.44           O  
ATOM    618  N   SER A  84       7.241  11.054 -19.498  1.00 89.88           N  
ATOM    619  CA  SER A  84       6.242  12.094 -19.197  1.00 89.88           C  
ATOM    620  C   SER A  84       5.550  12.622 -20.458  1.00 89.88           C  
ATOM    621  CB  SER A  84       6.892  13.283 -18.483  1.00 89.88           C  
ATOM    622  O   SER A  84       4.324  12.761 -20.484  1.00 89.88           O  
ATOM    623  OG  SER A  84       7.425  12.905 -17.235  1.00 89.88           O  
ATOM    624  N   TYR A  85       6.318  12.895 -21.519  1.00 90.00           N  
ATOM    625  CA  TYR A  85       5.779  13.317 -22.809  1.00 90.00           C  
ATOM    626  C   TYR A  85       4.877  12.237 -23.413  1.00 90.00           C  
ATOM    627  CB  TYR A  85       6.920  13.670 -23.772  1.00 90.00           C  
ATOM    628  O   TYR A  85       3.744  12.526 -23.788  1.00 90.00           O  
ATOM    629  CG  TYR A  85       6.407  13.986 -25.163  1.00 90.00           C  
ATOM    630  CD1 TYR A  85       6.425  12.999 -26.169  1.00 90.00           C  
ATOM    631  CD2 TYR A  85       5.835  15.246 -25.419  1.00 90.00           C  
ATOM    632  CE1 TYR A  85       5.865  13.273 -27.431  1.00 90.00           C  
ATOM    633  CE2 TYR A  85       5.295  15.532 -26.686  1.00 90.00           C  
ATOM    634  OH  TYR A  85       4.746  14.803 -28.895  1.00 90.00           O  
ATOM    635  CZ  TYR A  85       5.304  14.540 -27.689  1.00 90.00           C  
ATOM    636  N   VAL A  86       5.348  10.989 -23.448  1.00 94.81           N  
ATOM    637  CA  VAL A  86       4.633   9.838 -24.017  1.00 94.81           C  
ATOM    638  C   VAL A  86       3.312   9.574 -23.283  1.00 94.81           C  
ATOM    639  CB  VAL A  86       5.573   8.619 -23.993  1.00 94.81           C  
ATOM    640  O   VAL A  86       2.263   9.463 -23.921  1.00 94.81           O  
ATOM    641  CG1 VAL A  86       4.864   7.308 -24.318  1.00 94.81           C  
ATOM    642  CG2 VAL A  86       6.712   8.796 -25.005  1.00 94.81           C  
ATOM    643  N   LEU A  87       3.322   9.558 -21.945  1.00 95.38           N  
ATOM    644  CA  LEU A  87       2.117   9.400 -21.120  1.00 95.38           C  
ATOM    645  C   LEU A  87       1.075  10.487 -21.433  1.00 95.38           C  
ATOM    646  CB  LEU A  87       2.518   9.428 -19.630  1.00 95.38           C  
ATOM    647  O   LEU A  87      -0.102  10.180 -21.636  1.00 95.38           O  
ATOM    648  CG  LEU A  87       3.243   8.156 -19.143  1.00 95.38           C  
ATOM    649  CD1 LEU A  87       3.943   8.426 -17.810  1.00 95.38           C  
ATOM    650  CD2 LEU A  87       2.268   6.994 -18.943  1.00 95.38           C  
ATOM    651  N   LYS A  88       1.513  11.748 -21.565  1.00 94.12           N  
ATOM    652  CA  LYS A  88       0.656  12.880 -21.951  1.00 94.12           C  
ATOM    653  C   LYS A  88       0.146  12.766 -23.395  1.00 94.12           C  
ATOM    654  CB  LYS A  88       1.436  14.182 -21.698  1.00 94.12           C  
ATOM    655  O   LYS A  88      -1.043  12.975 -23.633  1.00 94.12           O  
ATOM    656  CG  LYS A  88       0.606  15.445 -21.972  1.00 94.12           C  
ATOM    657  CD  LYS A  88       1.412  16.703 -21.619  1.00 94.12           C  
ATOM    658  CE  LYS A  88       0.601  17.966 -21.928  1.00 94.12           C  
ATOM    659  NZ  LYS A  88       1.362  19.197 -21.594  1.00 94.12           N  
ATOM    660  N   ARG A  89       1.014  12.402 -24.345  1.00 94.12           N  
ATOM    661  CA  ARG A  89       0.720  12.247 -25.784  1.00 94.12           C  
ATOM    662  C   ARG A  89      -0.353  11.193 -26.053  1.00 94.12           C  
ATOM    663  CB  ARG A  89       2.040  11.907 -26.508  1.00 94.12           C  
ATOM    664  O   ARG A  89      -1.200  11.404 -26.920  1.00 94.12           O  
ATOM    665  CG  ARG A  89       1.928  11.630 -28.015  1.00 94.12           C  
ATOM    666  CD  ARG A  89       1.295  12.794 -28.783  1.00 94.12           C  
ATOM    667  NE  ARG A  89       1.455  12.616 -30.229  1.00 94.12           N  
ATOM    668  NH1 ARG A  89      -0.424  11.415 -30.743  1.00 94.12           N  
ATOM    669  NH2 ARG A  89       1.038  12.007 -32.354  1.00 94.12           N  
ATOM    670  CZ  ARG A  89       0.682  12.011 -31.101  1.00 94.12           C  
ATOM    671  N   PHE A  90      -0.349  10.104 -25.284  1.00 96.44           N  
ATOM    672  CA  PHE A  90      -1.333   9.021 -25.386  1.00 96.44           C  
ATOM    673  C   PHE A  90      -2.456   9.084 -24.337  1.00 96.44           C  
ATOM    674  CB  PHE A  90      -0.594   7.676 -25.436  1.00 96.44           C  
ATOM    675  O   PHE A  90      -3.313   8.204 -24.318  1.00 96.44           O  
ATOM    676  CG  PHE A  90       0.229   7.534 -26.703  1.00 96.44           C  
ATOM    677  CD1 PHE A  90      -0.417   7.429 -27.951  1.00 96.44           C  
ATOM    678  CD2 PHE A  90       1.633   7.580 -26.650  1.00 96.44           C  
ATOM    679  CE1 PHE A  90       0.337   7.397 -29.137  1.00 96.44           C  
ATOM    680  CE2 PHE A  90       2.386   7.539 -27.836  1.00 96.44           C  
ATOM    681  CZ  PHE A  90       1.740   7.453 -29.081  1.00 96.44           C  
ATOM    682  N   LYS A  91      -2.510  10.142 -23.511  1.00 96.50           N  
ATOM    683  CA  LYS A  91      -3.529  10.355 -22.461  1.00 96.50           C  
ATOM    684  C   LYS A  91      -3.640   9.184 -21.467  1.00 96.50           C  
ATOM    685  CB  LYS A  91      -4.891  10.729 -23.082  1.00 96.50           C  
ATOM    686  O   LYS A  91      -4.723   8.879 -20.971  1.00 96.50           O  
ATOM    687  CG  LYS A  91      -4.845  11.953 -24.008  1.00 96.50           C  
ATOM    688  CD  LYS A  91      -6.235  12.203 -24.606  1.00 96.50           C  
ATOM    689  CE  LYS A  91      -6.199  13.414 -25.542  1.00 96.50           C  
ATOM    690  NZ  LYS A  91      -7.516  13.640 -26.189  1.00 96.50           N  
ATOM    691  N   THR A  92      -2.521   8.529 -21.173  1.00 95.31           N  
ATOM    692  CA  THR A  92      -2.454   7.399 -20.236  1.00 95.31           C  
ATOM    693  C   THR A  92      -2.167   7.912 -18.824  1.00 95.31           C  
ATOM    694  CB  THR A  92      -1.420   6.371 -20.715  1.00 95.31           C  
ATOM    695  O   THR A  92      -1.370   8.834 -18.646  1.00 95.31           O  
ATOM    696  CG2 THR A  92      -1.301   5.151 -19.806  1.00 95.31           C  
ATOM    697  OG1 THR A  92      -1.818   5.865 -21.973  1.00 95.31           O  
ATOM    698  N   LYS A  93      -2.817   7.327 -17.804  1.00 93.69           N  
ATOM    699  CA  LYS A  93      -2.587   7.689 -16.395  1.00 93.69           C  
ATOM    700  C   LYS A  93      -1.106   7.491 -16.050  1.00 93.69           C  
ATOM    701  CB  LYS A  93      -3.498   6.860 -15.461  1.00 93.69           C  
ATOM    702  O   LYS A  93      -0.551   6.426 -16.307  1.00 93.69           O  
ATOM    703  CG  LYS A  93      -3.423   7.339 -13.996  1.00 93.69           C  
ATOM    704  CD  LYS A  93      -4.126   6.405 -12.995  1.00 93.69           C  
ATOM    705  CE  LYS A  93      -3.823   6.879 -11.561  1.00 93.69           C  
ATOM    706  NZ  LYS A  93      -4.336   5.952 -10.517  1.00 93.69           N  
ATOM    707  N   SER A  94      -0.494   8.505 -15.441  1.00 93.31           N  
ATOM    708  CA  SER A  94       0.854   8.393 -14.882  1.00 93.31           C  
ATOM    709  C   SER A  94       0.899   7.298 -13.805  1.00 93.31           C  
ATOM    710  CB  SER A  94       1.264   9.732 -14.268  1.00 93.31           C  
ATOM    711  O   SER A  94      -0.003   7.276 -12.960  1.00 93.31           O  
ATOM    712  OG  SER A  94       2.600   9.689 -13.837  1.00 93.31           O  
ATOM    713  N   PRO A  95       1.914   6.413 -13.796  1.00 95.94           N  
ATOM    714  CA  PRO A  95       2.113   5.478 -12.696  1.00 95.94           C  
ATOM    715  C   PRO A  95       2.419   6.230 -11.396  1.00 95.94           C  
ATOM    716  CB  PRO A  95       3.258   4.558 -13.126  1.00 95.94           C  
ATOM    717  O   PRO A  95       2.866   7.382 -11.411  1.00 95.94           O  
ATOM    718  CG  PRO A  95       4.069   5.432 -14.076  1.00 95.94           C  
ATOM    719  CD  PRO A  95       3.015   6.314 -14.745  1.00 95.94           C  
ATOM    720  N   GLU A  96       2.159   5.568 -10.273  1.00 93.56           N  
ATOM    721  CA  GLU A  96       2.480   6.079  -8.940  1.00 93.56           C  
ATOM    722  C   GLU A  96       3.982   5.944  -8.659  1.00 93.56           C  
ATOM    723  CB  GLU A  96       1.613   5.334  -7.920  1.00 93.56           C  
ATOM    724  O   GLU A  96       4.614   4.985  -9.102  1.00 93.56           O  
ATOM    725  CG  GLU A  96       1.749   5.886  -6.494  1.00 93.56           C  
ATOM    726  CD  GLU A  96       0.717   5.284  -5.527  1.00 93.56           C  
ATOM    727  OE1 GLU A  96       0.816   5.615  -4.328  1.00 93.56           O  
ATOM    728  OE2 GLU A  96      -0.185   4.551  -6.000  1.00 93.56           O  
ATOM    729  N   ILE A  97       4.571   6.901  -7.936  1.00 94.50           N  
ATOM    730  CA  ILE A  97       5.987   6.843  -7.559  1.00 94.50           C  
ATOM    731  C   ILE A  97       6.096   6.136  -6.205  1.00 94.50           C  
ATOM    732  CB  ILE A  97       6.649   8.240  -7.575  1.00 94.50           C  
ATOM    733  O   ILE A  97       5.765   6.719  -5.174  1.00 94.50           O  
ATOM    734  CG1 ILE A  97       6.556   8.868  -8.988  1.00 94.50           C  
ATOM    735  CG2 ILE A  97       8.123   8.122  -7.138  1.00 94.50           C  
ATOM    736  CD1 ILE A  97       7.072  10.310  -9.077  1.00 94.50           C  
ATOM    737  N   ILE A  98       6.582   4.895  -6.209  1.00 93.12           N  
ATOM    738  CA  ILE A  98       6.765   4.070  -5.007  1.00 93.12           C  
ATOM    739  C   ILE A  98       8.264   3.937  -4.750  1.00 93.12           C  
ATOM    740  CB  ILE A  98       6.058   2.699  -5.146  1.00 93.12           C  
ATOM    741  O   ILE A  98       8.950   3.183  -5.431  1.00 93.12           O  
ATOM    742  CG1 ILE A  98       4.544   2.896  -5.405  1.00 93.12           C  
ATOM    743  CG2 ILE A  98       6.298   1.846  -3.881  1.00 93.12           C  
ATOM    744  CD1 ILE A  98       3.735   1.596  -5.501  1.00 93.12           C  
ATOM    745  N   LEU A  99       8.784   4.681  -3.770  1.00 90.81           N  
ATOM    746  CA  LEU A  99      10.215   4.660  -3.425  1.00 90.81           C  
ATOM    747  C   LEU A  99      10.581   3.545  -2.429  1.00 90.81           C  
ATOM    748  CB  LEU A  99      10.637   6.041  -2.887  1.00 90.81           C  
ATOM    749  O   LEU A  99      11.723   3.087  -2.421  1.00 90.81           O  
ATOM    750  CG  LEU A  99      10.391   7.223  -3.845  1.00 90.81           C  
ATOM    751  CD1 LEU A  99      10.896   8.514  -3.199  1.00 90.81           C  
ATOM    752  CD2 LEU A  99      11.094   7.060  -5.195  1.00 90.81           C  
ATOM    753  N   ASP A 100       9.619   3.107  -1.611  1.00 91.62           N  
ATOM    754  CA  ASP A 100       9.744   2.026  -0.628  1.00 91.62           C  
ATOM    755  C   ASP A 100       8.460   1.182  -0.631  1.00 91.62           C  
ATOM    756  CB  ASP A 100      10.040   2.623   0.763  1.00 91.62           C  
ATOM    757  O   ASP A 100       7.379   1.696  -0.352  1.00 91.62           O  
ATOM    758  CG  ASP A 100      10.199   1.589   1.889  1.00 91.62           C  
ATOM    759  OD1 ASP A 100      10.354   0.377   1.614  1.00 91.62           O  
ATOM    760  OD2 ASP A 100      10.207   1.999   3.074  1.00 91.62           O  
ATOM    761  N   ILE A 101       8.585  -0.107  -0.951  1.00 91.56           N  
ATOM    762  CA  ILE A 101       7.487  -1.083  -1.004  1.00 91.56           C  
ATOM    763  C   ILE A 101       7.349  -1.883   0.305  1.00 91.56           C  
ATOM    764  CB  ILE A 101       7.622  -1.949  -2.283  1.00 91.56           C  
ATOM    765  O   ILE A 101       6.558  -2.819   0.390  1.00 91.56           O  
ATOM    766  CG1 ILE A 101       6.271  -2.547  -2.729  1.00 91.56           C  
ATOM    767  CG2 ILE A 101       8.690  -3.049  -2.137  1.00 91.56           C  
ATOM    768  CD1 ILE A 101       6.286  -3.012  -4.191  1.00 91.56           C  
ATOM    769  N   THR A 102       8.114  -1.534   1.349  1.00 91.56           N  
ATOM    770  CA  THR A 102       8.056  -2.221   2.648  1.00 91.56           C  
ATOM    771  C   THR A 102       6.632  -2.205   3.225  1.00 91.56           C  
ATOM    772  CB  THR A 102       9.018  -1.601   3.670  1.00 91.56           C  
ATOM    773  O   THR A 102       6.066  -1.125   3.413  1.00 91.56           O  
ATOM    774  CG2 THR A 102       8.983  -2.320   5.020  1.00 91.56           C  
ATOM    775  OG1 THR A 102      10.336  -1.723   3.195  1.00 91.56           O  
ATOM    776  N   PRO A 103       6.052  -3.368   3.582  1.00 88.38           N  
ATOM    777  CA  PRO A 103       4.728  -3.427   4.185  1.00 88.38           C  
ATOM    778  C   PRO A 103       4.680  -2.723   5.551  1.00 88.38           C  
ATOM    779  CB  PRO A 103       4.371  -4.916   4.248  1.00 88.38           C  
ATOM    780  O   PRO A 103       5.430  -3.058   6.477  1.00 88.38           O  
ATOM    781  CG  PRO A 103       5.182  -5.520   3.106  1.00 88.38           C  
ATOM    782  CD  PRO A 103       6.468  -4.705   3.187  1.00 88.38           C  
ATOM    783  N   ARG A 104       3.771  -1.749   5.674  1.00 88.12           N  
ATOM    784  CA  ARG A 104       3.552  -0.902   6.858  1.00 88.12           C  
ATOM    785  C   ARG A 104       2.105  -0.995   7.338  1.00 88.12           C  
ATOM    786  CB  ARG A 104       3.939   0.552   6.529  1.00 88.12           C  
ATOM    787  O   ARG A 104       1.236  -1.442   6.590  1.00 88.12           O  
ATOM    788  CG  ARG A 104       5.454   0.713   6.348  1.00 88.12           C  
ATOM    789  CD  ARG A 104       5.803   2.098   5.791  1.00 88.12           C  
ATOM    790  NE  ARG A 104       7.219   2.172   5.380  1.00 88.12           N  
ATOM    791  NH1 ARG A 104       8.172   2.553   7.444  1.00 88.12           N  
ATOM    792  NH2 ARG A 104       9.458   2.461   5.641  1.00 88.12           N  
ATOM    793  CZ  ARG A 104       8.265   2.396   6.153  1.00 88.12           C  
ATOM    794  N   ALA A 105       1.848  -0.570   8.572  1.00 86.12           N  
ATOM    795  CA  ALA A 105       0.525  -0.627   9.196  1.00 86.12           C  
ATOM    796  C   ALA A 105      -0.555   0.126   8.393  1.00 86.12           C  
ATOM    797  CB  ALA A 105       0.666  -0.116  10.632  1.00 86.12           C  
ATOM    798  O   ALA A 105      -1.678  -0.357   8.284  1.00 86.12           O  
ATOM    799  N   GLN A 106      -0.190   1.228   7.730  1.00 79.88           N  
ATOM    800  CA  GLN A 106      -1.053   2.003   6.828  1.00 79.88           C  
ATOM    801  C   GLN A 106      -1.644   1.184   5.659  1.00 79.88           C  
ATOM    802  CB  GLN A 106      -0.246   3.212   6.306  1.00 79.88           C  
ATOM    803  O   GLN A 106      -2.688   1.542   5.125  1.00 79.88           O  
ATOM    804  CG  GLN A 106       0.734   2.846   5.181  1.00 79.88           C  
ATOM    805  CD  GLN A 106       1.741   3.931   4.818  1.00 79.88           C  
ATOM    806  NE2 GLN A 106       2.371   3.814   3.670  1.00 79.88           N  
ATOM    807  OE1 GLN A 106       2.029   4.859   5.550  1.00 79.88           O  
ATOM    808  N   HIS A 107      -0.997   0.081   5.250  1.00 75.00           N  
ATOM    809  CA  HIS A 107      -1.488  -0.798   4.177  1.00 75.00           C  
ATOM    810  C   HIS A 107      -2.566  -1.785   4.667  1.00 75.00           C  
ATOM    811  CB  HIS A 107      -0.309  -1.528   3.499  1.00 75.00           C  
ATOM    812  O   HIS A 107      -3.136  -2.516   3.864  1.00 75.00           O  
ATOM    813  CG  HIS A 107       0.809  -0.636   2.998  1.00 75.00           C  
ATOM    814  CD2 HIS A 107       0.713   0.676   2.619  1.00 75.00           C  
ATOM    815  ND1 HIS A 107       2.124  -1.006   2.817  1.00 75.00           N  
ATOM    816  CE1 HIS A 107       2.811   0.070   2.395  1.00 75.00           C  
ATOM    817  NE2 HIS A 107       1.995   1.130   2.287  1.00 75.00           N  
ATOM    818  N   PHE A 108      -2.855  -1.802   5.972  1.00 69.94           N  
ATOM    819  CA  PHE A 108      -3.914  -2.585   6.613  1.00 69.94           C  
ATOM    820  C   PHE A 108      -5.056  -1.679   7.078  1.00 69.94           C  
ATOM    821  CB  PHE A 108      -3.316  -3.449   7.727  1.00 69.94           C  
ATOM    822  O   PHE A 108      -5.452  -1.669   8.245  1.00 69.94           O  
ATOM    823  CG  PHE A 108      -2.770  -4.749   7.197  1.00 69.94           C  
ATOM    824  CD1 PHE A 108      -3.582  -5.896   7.226  1.00 69.94           C  
ATOM    825  CD2 PHE A 108      -1.498  -4.799   6.600  1.00 69.94           C  
ATOM    826  CE1 PHE A 108      -3.105  -7.106   6.704  1.00 69.94           C  
ATOM    827  CE2 PHE A 108      -1.032  -6.014   6.068  1.00 69.94           C  
ATOM    828  CZ  PHE A 108      -1.817  -7.173   6.164  1.00 69.94           C  
ATOM    829  N   ASN A 109      -5.591  -0.905   6.137  1.00 56.97           N  
ATOM    830  CA  ASN A 109      -6.799  -0.134   6.367  1.00 56.97           C  
ATOM    831  C   ASN A 109      -8.021  -0.995   6.009  1.00 56.97           C  
ATOM    832  CB  ASN A 109      -6.696   1.199   5.610  1.00 56.97           C  
ATOM    833  O   ASN A 109      -8.081  -1.568   4.922  1.00 56.97           O  
ATOM    834  CG  ASN A 109      -7.506   2.281   6.296  1.00 56.97           C  
ATOM    835  ND2 ASN A 109      -7.200   3.530   6.042  1.00 56.97           N  
ATOM    836  OD1 ASN A 109      -8.401   2.018   7.081  1.00 56.97           O  
ATOM    837  N   LYS A 110      -8.964  -1.138   6.944  1.00 57.22           N  
ATOM    838  CA  LYS A 110     -10.226  -1.858   6.724  1.00 57.22           C  
ATOM    839  C   LYS A 110     -11.277  -0.808   6.386  1.00 57.22           C  
ATOM    840  CB  LYS A 110     -10.589  -2.727   7.953  1.00 57.22           C  
ATOM    841  O   LYS A 110     -11.453   0.121   7.166  1.00 57.22           O  
ATOM    842  CG  LYS A 110      -9.656  -3.950   8.035  1.00 57.22           C  
ATOM    843  CD  LYS A 110      -9.816  -4.862   9.268  1.00 57.22           C  
ATOM    844  CE  LYS A 110      -8.814  -6.016   9.066  1.00 57.22           C  
ATOM    845  NZ  LYS A 110      -8.507  -6.824  10.270  1.00 57.22           N  
ATOM    846  N   ASP A 111     -11.991  -0.982   5.270  1.00 48.00           N  
ATOM    847  CA  ASP A 111     -12.948   0.007   4.727  1.00 48.00           C  
ATOM    848  C   ASP A 111     -14.061   0.430   5.710  1.00 48.00           C  
ATOM    849  CB  ASP A 111     -13.593  -0.554   3.447  1.00 48.00           C  
ATOM    850  O   ASP A 111     -14.755   1.421   5.487  1.00 48.00           O  
ATOM    851  CG  ASP A 111     -12.601  -0.764   2.300  1.00 48.00           C  
ATOM    852  OD1 ASP A 111     -11.830   0.177   2.016  1.00 48.00           O  
ATOM    853  OD2 ASP A 111     -12.631  -1.872   1.721  1.00 48.00           O  
ATOM    854  N   GLN A 112     -14.233  -0.306   6.814  1.00 59.25           N  
ATOM    855  CA  GLN A 112     -15.014   0.105   7.975  1.00 59.25           C  
ATOM    856  C   GLN A 112     -14.197  -0.084   9.259  1.00 59.25           C  
ATOM    857  CB  GLN A 112     -16.338  -0.673   8.019  1.00 59.25           C  
ATOM    858  O   GLN A 112     -13.963  -1.209   9.708  1.00 59.25           O  
ATOM    859  CG  GLN A 112     -17.249  -0.273   6.850  1.00 59.25           C  
ATOM    860  CD  GLN A 112     -18.598  -0.977   6.858  1.00 59.25           C  
ATOM    861  NE2 GLN A 112     -19.531  -0.522   6.052  1.00 59.25           N  
ATOM    862  OE1 GLN A 112     -18.852  -1.942   7.557  1.00 59.25           O  
ATOM    863  N   LEU A 113     -13.802   1.030   9.878  1.00 76.19           N  
ATOM    864  CA  LEU A 113     -13.261   1.055  11.234  1.00 76.19           C  
ATOM    865  C   LEU A 113     -14.411   1.203  12.228  1.00 76.19           C  
ATOM    866  CB  LEU A 113     -12.223   2.184  11.384  1.00 76.19           C  
ATOM    867  O   LEU A 113     -15.095   2.223  12.256  1.00 76.19           O  
ATOM    868  CG  LEU A 113     -10.949   1.957  10.552  1.00 76.19           C  
ATOM    869  CD1 LEU A 113     -10.076   3.210  10.569  1.00 76.19           C  
ATOM    870  CD2 LEU A 113     -10.113   0.788  11.082  1.00 76.19           C  
ATOM    871  N   VAL A 114     -14.610   0.177  13.052  1.00 86.25           N  
ATOM    872  CA  VAL A 114     -15.558   0.207  14.167  1.00 86.25           C  
ATOM    873  C   VAL A 114     -14.773   0.471  15.449  1.00 86.25           C  
ATOM    874  CB  VAL A 114     -16.376  -1.094  14.242  1.00 86.25           C  
ATOM    875  O   VAL A 114     -13.894  -0.309  15.809  1.00 86.25           O  
ATOM    876  CG1 VAL A 114     -17.398  -1.026  15.380  1.00 86.25           C  
ATOM    877  CG2 VAL A 114     -17.146  -1.358  12.939  1.00 86.25           C  
ATOM    878  N   ALA A 115     -15.097   1.567  16.129  1.00 90.94           N  
ATOM    879  CA  ALA A 115     -14.518   1.969  17.407  1.00 90.94           C  
ATOM    880  C   ALA A 115     -15.632   2.318  18.405  1.00 90.94           C  
ATOM    881  CB  ALA A 115     -13.567   3.150  17.170  1.00 90.94           C  
ATOM    882  O   ALA A 115     -16.761   2.591  18.000  1.00 90.94           O  
ATOM    883  N   LEU A 116     -15.298   2.301  19.694  1.00 92.88           N  
ATOM    884  CA  LEU A 116     -16.171   2.706  20.798  1.00 92.88           C  
ATOM    885  C   LEU A 116     -15.752   4.074  21.351  1.00 92.88           C  
ATOM    886  CB  LEU A 116     -16.086   1.654  21.916  1.00 92.88           C  
ATOM    887  O   LEU A 116     -14.558   4.378  21.381  1.00 92.88           O  
ATOM    888  CG  LEU A 116     -16.757   0.310  21.591  1.00 92.88           C  
ATOM    889  CD1 LEU A 116     -16.258  -0.744  22.579  1.00 92.88           C  
ATOM    890  CD2 LEU A 116     -18.279   0.392  21.719  1.00 92.88           C  
ATOM    891  N   THR A 117     -16.687   4.861  21.879  1.00 92.81           N  
ATOM    892  CA  THR A 117     -16.348   6.029  22.717  1.00 92.81           C  
ATOM    893  C   THR A 117     -16.159   5.633  24.186  1.00 92.81           C  
ATOM    894  CB  THR A 117     -17.348   7.191  22.580  1.00 92.81           C  
ATOM    895  O   THR A 117     -16.692   4.629  24.658  1.00 92.81           O  
ATOM    896  CG2 THR A 117     -17.524   7.638  21.128  1.00 92.81           C  
ATOM    897  OG1 THR A 117     -18.614   6.861  23.097  1.00 92.81           O  
ATOM    898  N   GLU A 118     -15.405   6.429  24.955  1.00 90.88           N  
ATOM    899  CA  GLU A 118     -15.168   6.168  26.392  1.00 90.88           C  
ATOM    900  C   GLU A 118     -16.453   6.060  27.240  1.00 90.88           C  
ATOM    901  CB  GLU A 118     -14.258   7.264  26.991  1.00 90.88           C  
ATOM    902  O   GLU A 118     -16.458   5.372  28.264  1.00 90.88           O  
ATOM    903  CG  GLU A 118     -12.798   7.081  26.565  1.00 90.88           C  
ATOM    904  CD  GLU A 118     -11.808   8.010  27.296  1.00 90.88           C  
ATOM    905  OE1 GLU A 118     -11.341   8.988  26.671  1.00 90.88           O  
ATOM    906  OE2 GLU A 118     -11.403   7.671  28.442  1.00 90.88           O  
ATOM    907  N   ASP A 119     -17.536   6.726  26.832  1.00 88.69           N  
ATOM    908  CA  ASP A 119     -18.814   6.783  27.549  1.00 88.69           C  
ATOM    909  C   ASP A 119     -19.862   5.758  27.068  1.00 88.69           C  
ATOM    910  CB  ASP A 119     -19.353   8.219  27.482  1.00 88.69           C  
ATOM    911  O   ASP A 119     -20.934   5.642  27.678  1.00 88.69           O  
ATOM    912  CG  ASP A 119     -19.947   8.548  26.112  1.00 88.69           C  
ATOM    913  OD1 ASP A 119     -19.215   8.447  25.104  1.00 88.69           O  
ATOM    914  OD2 ASP A 119     -21.161   8.859  26.069  1.00 88.69           O  
ATOM    915  N   GLU A 120     -19.576   5.005  25.998  1.00 92.06           N  
ATOM    916  CA  GLU A 120     -20.421   3.888  25.569  1.00 92.06           C  
ATOM    917  C   GLU A 120     -20.416   2.751  26.609  1.00 92.06           C  
ATOM    918  CB  GLU A 120     -20.030   3.366  24.173  1.00 92.06           C  
ATOM    919  O   GLU A 120     -19.419   2.529  27.301  1.00 92.06           O  
ATOM    920  CG  GLU A 120     -20.796   4.103  23.063  1.00 92.06           C  
ATOM    921  CD  GLU A 120     -20.420   3.578  21.669  1.00 92.06           C  
ATOM    922  OE1 GLU A 120     -21.337   3.116  20.946  1.00 92.06           O  
ATOM    923  OE2 GLU A 120     -19.213   3.593  21.354  1.00 92.06           O  
ATOM    924  N   PRO A 121     -21.533   2.019  26.763  1.00 92.62           N  
ATOM    925  CA  PRO A 121     -21.639   0.944  27.744  1.00 92.62           C  
ATOM    926  C   PRO A 121     -20.963  -0.356  27.295  1.00 92.62           C  
ATOM    927  CB  PRO A 121     -23.139   0.737  27.912  1.00 92.62           C  
ATOM    928  O   PRO A 121     -20.930  -0.680  26.108  1.00 92.62           O  
ATOM    929  CG  PRO A 121     -23.717   1.097  26.544  1.00 92.62           C  
ATOM    930  CD  PRO A 121     -22.805   2.230  26.084  1.00 92.62           C  
ATOM    931  N   LEU A 122     -20.551  -1.194  28.252  1.00 91.44           N  
ATOM    932  CA  LEU A 122     -20.079  -2.557  27.972  1.00 91.44           C  
ATOM    933  C   LEU A 122     -21.096  -3.402  27.178  1.00 91.44           C  
ATOM    934  CB  LEU A 122     -19.734  -3.283  29.284  1.00 91.44           C  
ATOM    935  O   LEU A 122     -20.687  -4.237  26.375  1.00 91.44           O  
ATOM    936  CG  LEU A 122     -18.497  -2.787  30.054  1.00 91.44           C  
ATOM    937  CD1 LEU A 122     -18.206  -3.782  31.178  1.00 91.44           C  
ATOM    938  CD2 LEU A 122     -17.242  -2.614  29.197  1.00 91.44           C  
ATOM    939  N   SER A 123     -22.406  -3.177  27.343  1.00 90.44           N  
ATOM    940  CA  SER A 123     -23.446  -3.825  26.518  1.00 90.44           C  
ATOM    941  C   SER A 123     -23.246  -3.592  25.016  1.00 90.44           C  
ATOM    942  CB  SER A 123     -24.847  -3.335  26.903  1.00 90.44           C  
ATOM    943  O   SER A 123     -23.441  -4.507  24.217  1.00 90.44           O  
ATOM    944  OG  SER A 123     -24.926  -1.922  26.889  1.00 90.44           O  
ATOM    945  N   ARG A 124     -22.793  -2.395  24.630  1.00 91.62           N  
ATOM    946  CA  ARG A 124     -22.507  -2.030  23.241  1.00 91.62           C  
ATOM    947  C   ARG A 124     -21.233  -2.700  22.728  1.00 91.62           C  
ATOM    948  CB  ARG A 124     -22.462  -0.499  23.157  1.00 91.62           C  
ATOM    949  O   ARG A 124     -21.224  -3.201  21.608  1.00 91.62           O  
ATOM    950  CG  ARG A 124     -22.177   0.063  21.769  1.00 91.62           C  
ATOM    951  CD  ARG A 124     -23.116  -0.462  20.687  1.00 91.62           C  
ATOM    952  NE  ARG A 124     -22.817   0.209  19.421  1.00 91.62           N  
ATOM    953  NH1 ARG A 124     -23.950  -1.256  18.054  1.00 91.62           N  
ATOM    954  NH2 ARG A 124     -22.795   0.441  17.173  1.00 91.62           N  
ATOM    955  CZ  ARG A 124     -23.189  -0.211  18.229  1.00 91.62           C  
ATOM    956  N   ALA A 125     -20.198  -2.810  23.563  1.00 91.06           N  
ATOM    957  CA  ALA A 125     -19.013  -3.605  23.236  1.00 91.06           C  
ATOM    958  C   ALA A 125     -19.373  -5.085  22.991  1.00 91.06           C  
ATOM    959  CB  ALA A 125     -17.976  -3.436  24.355  1.00 91.06           C  
ATOM    960  O   ALA A 125     -18.970  -5.657  21.980  1.00 91.06           O  
ATOM    961  N   LEU A 126     -20.192  -5.692  23.862  1.00 89.38           N  
ATOM    962  CA  LEU A 126     -20.676  -7.073  23.704  1.00 89.38           C  
ATOM    963  C   LEU A 126     -21.502  -7.271  22.421  1.00 89.38           C  
ATOM    964  CB  LEU A 126     -21.516  -7.480  24.931  1.00 89.38           C  
ATOM    965  O   LEU A 126     -21.329  -8.277  21.734  1.00 89.38           O  
ATOM    966  CG  LEU A 126     -20.727  -7.650  26.239  1.00 89.38           C  
ATOM    967  CD1 LEU A 126     -21.685  -7.893  27.406  1.00 89.38           C  
ATOM    968  CD2 LEU A 126     -19.737  -8.816  26.176  1.00 89.38           C  
ATOM    969  N   GLU A 127     -22.367  -6.314  22.076  1.00 88.81           N  
ATOM    970  CA  GLU A 127     -23.140  -6.320  20.827  1.00 88.81           C  
ATOM    971  C   GLU A 127     -22.214  -6.321  19.598  1.00 88.81           C  
ATOM    972  CB  GLU A 127     -24.099  -5.115  20.840  1.00 88.81           C  
ATOM    973  O   GLU A 127     -22.355  -7.171  18.717  1.00 88.81           O  
ATOM    974  CG  GLU A 127     -25.025  -5.027  19.617  1.00 88.81           C  
ATOM    975  CD  GLU A 127     -25.950  -3.801  19.700  1.00 88.81           C  
ATOM    976  OE1 GLU A 127     -27.190  -3.958  19.578  1.00 88.81           O  
ATOM    977  OE2 GLU A 127     -25.417  -2.679  19.874  1.00 88.81           O  
ATOM    978  N   LEU A 128     -21.208  -5.438  19.567  1.00 89.12           N  
ATOM    979  CA  LEU A 128     -20.224  -5.381  18.481  1.00 89.12           C  
ATOM    980  C   LEU A 128     -19.387  -6.664  18.373  1.00 89.12           C  
ATOM    981  CB  LEU A 128     -19.313  -4.158  18.678  1.00 89.12           C  
ATOM    982  O   LEU A 128     -19.174  -7.159  17.264  1.00 89.12           O  
ATOM    983  CG  LEU A 128     -19.997  -2.793  18.487  1.00 89.12           C  
ATOM    984  CD1 LEU A 128     -18.971  -1.696  18.755  1.00 89.12           C  
ATOM    985  CD2 LEU A 128     -20.552  -2.618  17.073  1.00 89.12           C  
ATOM    986  N   TYR A 129     -18.968  -7.247  19.500  1.00 86.75           N  
ATOM    987  CA  TYR A 129     -18.292  -8.549  19.515  1.00 86.75           C  
ATOM    988  C   TYR A 129     -19.169  -9.673  18.956  1.00 86.75           C  
ATOM    989  CB  TYR A 129     -17.843  -8.899  20.942  1.00 86.75           C  
ATOM    990  O   TYR A 129     -18.675 -10.516  18.208  1.00 86.75           O  
ATOM    991  CG  TYR A 129     -16.519  -8.283  21.323  1.00 86.75           C  
ATOM    992  CD1 TYR A 129     -15.377  -8.618  20.572  1.00 86.75           C  
ATOM    993  CD2 TYR A 129     -16.413  -7.409  22.423  1.00 86.75           C  
ATOM    994  CE1 TYR A 129     -14.137  -8.054  20.896  1.00 86.75           C  
ATOM    995  CE2 TYR A 129     -15.167  -6.852  22.759  1.00 86.75           C  
ATOM    996  OH  TYR A 129     -12.831  -6.675  22.296  1.00 86.75           O  
ATOM    997  CZ  TYR A 129     -14.039  -7.173  21.983  1.00 86.75           C  
ATOM    998  N   SER A 130     -20.465  -9.674  19.277  1.00 83.88           N  
ATOM    999  CA  SER A 130     -21.409 -10.678  18.780  1.00 83.88           C  
ATOM   1000  C   SER A 130     -21.650 -10.566  17.271  1.00 83.88           C  
ATOM   1001  CB  SER A 130     -22.741 -10.550  19.521  1.00 83.88           C  
ATOM   1002  O   SER A 130     -21.774 -11.592  16.605  1.00 83.88           O  
ATOM   1003  OG  SER A 130     -23.585 -11.633  19.179  1.00 83.88           O  
ATOM   1004  N   ILE A 131     -21.741  -9.343  16.738  1.00 83.31           N  
ATOM   1005  CA  ILE A 131     -22.037  -9.091  15.318  1.00 83.31           C  
ATOM   1006  C   ILE A 131     -20.797  -9.329  14.448  1.00 83.31           C  
ATOM   1007  CB  ILE A 131     -22.614  -7.665  15.140  1.00 83.31           C  
ATOM   1008  O   ILE A 131     -20.857 -10.077  13.475  1.00 83.31           O  
ATOM   1009  CG1 ILE A 131     -23.994  -7.555  15.832  1.00 83.31           C  
ATOM   1010  CG2 ILE A 131     -22.748  -7.285  13.651  1.00 83.31           C  
ATOM   1011  CD1 ILE A 131     -24.503  -6.114  15.969  1.00 83.31           C  
ATOM   1012  N   TYR A 132     -19.672  -8.706  14.802  1.00 79.19           N  
ATOM   1013  CA  TYR A 132     -18.498  -8.611  13.928  1.00 79.19           C  
ATOM   1014  C   TYR A 132     -17.363  -9.579  14.284  1.00 79.19           C  
ATOM   1015  CB  TYR A 132     -17.994  -7.169  13.950  1.00 79.19           C  
ATOM   1016  O   TYR A 132     -16.406  -9.694  13.522  1.00 79.19           O  
ATOM   1017  CG  TYR A 132     -18.964  -6.135  13.412  1.00 79.19           C  
ATOM   1018  CD1 TYR A 132     -19.135  -6.001  12.021  1.00 79.19           C  
ATOM   1019  CD2 TYR A 132     -19.676  -5.297  14.293  1.00 79.19           C  
ATOM   1020  CE1 TYR A 132     -20.024  -5.037  11.509  1.00 79.19           C  
ATOM   1021  CE2 TYR A 132     -20.568  -4.333  13.784  1.00 79.19           C  
ATOM   1022  OH  TYR A 132     -21.604  -3.281  11.889  1.00 79.19           O  
ATOM   1023  CZ  TYR A 132     -20.743  -4.204  12.389  1.00 79.19           C  
ATOM   1024  N   LYS A 133     -17.446 -10.277  15.428  1.00 74.62           N  
ATOM   1025  CA  LYS A 133     -16.434 -11.244  15.903  1.00 74.62           C  
ATOM   1026  C   LYS A 133     -15.006 -10.677  15.966  1.00 74.62           C  
ATOM   1027  CB  LYS A 133     -16.503 -12.548  15.089  1.00 74.62           C  
ATOM   1028  O   LYS A 133     -14.036 -11.401  15.753  1.00 74.62           O  
ATOM   1029  CG  LYS A 133     -17.891 -13.199  15.096  1.00 74.62           C  
ATOM   1030  CD  LYS A 133     -17.855 -14.470  14.245  1.00 74.62           C  
ATOM   1031  CE  LYS A 133     -19.249 -15.095  14.199  1.00 74.62           C  
ATOM   1032  NZ  LYS A 133     -19.283 -16.245  13.263  1.00 74.62           N  
ATOM   1033  N   PHE A 134     -14.869  -9.383  16.261  1.00 73.75           N  
ATOM   1034  CA  PHE A 134     -13.563  -8.747  16.430  1.00 73.75           C  
ATOM   1035  C   PHE A 134     -12.750  -9.406  17.560  1.00 73.75           C  
ATOM   1036  CB  PHE A 134     -13.747  -7.249  16.712  1.00 73.75           C  
ATOM   1037  O   PHE A 134     -13.313  -9.924  18.522  1.00 73.75           O  
ATOM   1038  CG  PHE A 134     -14.447  -6.438  15.634  1.00 73.75           C  
ATOM   1039  CD1 PHE A 134     -13.955  -6.424  14.314  1.00 73.75           C  
ATOM   1040  CD2 PHE A 134     -15.552  -5.633  15.967  1.00 73.75           C  
ATOM   1041  CE1 PHE A 134     -14.559  -5.608  13.340  1.00 73.75           C  
ATOM   1042  CE2 PHE A 134     -16.134  -4.791  15.003  1.00 73.75           C  
ATOM   1043  CZ  PHE A 134     -15.642  -4.783  13.687  1.00 73.75           C  
ATOM   1044  N   HIS A 135     -11.418  -9.334  17.489  1.00 73.69           N  
ATOM   1045  CA  HIS A 135     -10.546  -9.714  18.612  1.00 73.69           C  
ATOM   1046  C   HIS A 135     -10.410  -8.591  19.653  1.00 73.69           C  
ATOM   1047  CB  HIS A 135      -9.175 -10.149  18.074  1.00 73.69           C  
ATOM   1048  O   HIS A 135     -10.340  -8.852  20.853  1.00 73.69           O  
ATOM   1049  CG  HIS A 135      -9.207 -11.536  17.485  1.00 73.69           C  
ATOM   1050  CD2 HIS A 135      -9.157 -11.880  16.160  1.00 73.69           C  
ATOM   1051  ND1 HIS A 135      -9.318 -12.706  18.203  1.00 73.69           N  
ATOM   1052  CE1 HIS A 135      -9.336 -13.728  17.333  1.00 73.69           C  
ATOM   1053  NE2 HIS A 135      -9.247 -13.272  16.078  1.00 73.69           N  
ATOM   1054  N   VAL A 136     -10.418  -7.337  19.198  1.00 85.00           N  
ATOM   1055  CA  VAL A 136     -10.322  -6.115  20.010  1.00 85.00           C  
ATOM   1056  C   VAL A 136     -11.259  -5.055  19.444  1.00 85.00           C  
ATOM   1057  CB  VAL A 136      -8.889  -5.551  20.062  1.00 85.00           C  
ATOM   1058  O   VAL A 136     -11.526  -5.054  18.242  1.00 85.00           O  
ATOM   1059  CG1 VAL A 136      -7.938  -6.542  20.744  1.00 85.00           C  
ATOM   1060  CG2 VAL A 136      -8.353  -5.168  18.675  1.00 85.00           C  
ATOM   1061  N   LEU A 137     -11.719  -4.143  20.293  1.00 89.88           N  
ATOM   1062  CA  LEU A 137     -12.417  -2.929  19.885  1.00 89.88           C  
ATOM   1063  C   LEU A 137     -11.555  -1.713  20.261  1.00 89.88           C  
ATOM   1064  CB  LEU A 137     -13.809  -2.900  20.536  1.00 89.88           C  
ATOM   1065  O   LEU A 137     -11.275  -1.524  21.449  1.00 89.88           O  
ATOM   1066  CG  LEU A 137     -14.813  -3.840  19.843  1.00 89.88           C  
ATOM   1067  CD1 LEU A 137     -16.069  -4.021  20.693  1.00 89.88           C  
ATOM   1068  CD2 LEU A 137     -15.252  -3.273  18.490  1.00 89.88           C  
ATOM   1069  N   PRO A 138     -11.110  -0.896  19.288  1.00 92.44           N  
ATOM   1070  CA  PRO A 138     -10.480   0.391  19.559  1.00 92.44           C  
ATOM   1071  C   PRO A 138     -11.405   1.297  20.368  1.00 92.44           C  
ATOM   1072  CB  PRO A 138     -10.187   1.018  18.193  1.00 92.44           C  
ATOM   1073  O   PRO A 138     -12.619   1.296  20.155  1.00 92.44           O  
ATOM   1074  CG  PRO A 138     -10.105  -0.190  17.267  1.00 92.44           C  
ATOM   1075  CD  PRO A 138     -11.146  -1.135  17.855  1.00 92.44           C  
ATOM   1076  N   VAL A 139     -10.828   2.101  21.259  1.00 93.38           N  
ATOM   1077  CA  VAL A 139     -11.575   3.093  22.039  1.00 93.38           C  
ATOM   1078  C   VAL A 139     -11.011   4.482  21.769  1.00 93.38           C  
ATOM   1079  CB  VAL A 139     -11.630   2.749  23.539  1.00 93.38           C  
ATOM   1080  O   VAL A 139      -9.797   4.700  21.855  1.00 93.38           O  
ATOM   1081  CG1 VAL A 139     -12.625   3.668  24.264  1.00 93.38           C  
ATOM   1082  CG2 VAL A 139     -12.075   1.294  23.755  1.00 93.38           C  
ATOM   1083  N   ILE A 140     -11.899   5.414  21.431  1.00 93.88           N  
ATOM   1084  CA  ILE A 140     -11.583   6.801  21.092  1.00 93.88           C  
ATOM   1085  C   ILE A 140     -12.156   7.782  22.122  1.00 93.88           C  
ATOM   1086  CB  ILE A 140     -12.002   7.156  19.644  1.00 93.88           C  
ATOM   1087  O   ILE A 140     -13.187   7.531  22.752  1.00 93.88           O  
ATOM   1088  CG1 ILE A 140     -13.513   6.944  19.393  1.00 93.88           C  
ATOM   1089  CG2 ILE A 140     -11.148   6.359  18.639  1.00 93.88           C  
ATOM   1090  CD1 ILE A 140     -14.010   7.509  18.057  1.00 93.88           C  
ATOM   1091  N   ASN A 141     -11.473   8.914  22.286  1.00 91.75           N  
ATOM   1092  CA  ASN A 141     -11.976  10.053  23.053  1.00 91.75           C  
ATOM   1093  C   ASN A 141     -12.878  10.961  22.190  1.00 91.75           C  
ATOM   1094  CB  ASN A 141     -10.788  10.785  23.709  1.00 91.75           C  
ATOM   1095  O   ASN A 141     -13.084  10.725  21.000  1.00 91.75           O  
ATOM   1096  CG  ASN A 141      -9.867  11.535  22.757  1.00 91.75           C  
ATOM   1097  ND2 ASN A 141      -8.750  12.011  23.255  1.00 91.75           N  
ATOM   1098  OD1 ASN A 141     -10.133  11.718  21.579  1.00 91.75           O  
ATOM   1099  N   SER A 142     -13.383  12.050  22.777  1.00 87.62           N  
ATOM   1100  CA  SER A 142     -14.228  13.042  22.091  1.00 87.62           C  
ATOM   1101  C   SER A 142     -13.494  13.939  21.077  1.00 87.62           C  
ATOM   1102  CB  SER A 142     -14.986  13.875  23.130  1.00 87.62           C  
ATOM   1103  O   SER A 142     -14.086  14.879  20.551  1.00 87.62           O  
ATOM   1104  OG  SER A 142     -14.113  14.461  24.086  1.00 87.62           O  
ATOM   1105  N   GLN A 143     -12.215  13.668  20.798  1.00 89.12           N  
ATOM   1106  CA  GLN A 143     -11.403  14.303  19.754  1.00 89.12           C  
ATOM   1107  C   GLN A 143     -11.016  13.313  18.627  1.00 89.12           C  
ATOM   1108  CB  GLN A 143     -10.172  14.985  20.390  1.00 89.12           C  
ATOM   1109  O   GLN A 143     -10.101  13.588  17.847  1.00 89.12           O  
ATOM   1110  CG  GLN A 143     -10.503  16.115  21.382  1.00 89.12           C  
ATOM   1111  CD  GLN A 143     -10.793  15.683  22.822  1.00 89.12           C  
ATOM   1112  NE2 GLN A 143     -11.234  16.594  23.659  1.00 89.12           N  
ATOM   1113  OE1 GLN A 143     -10.616  14.560  23.260  1.00 89.12           O  
ATOM   1114  N   ASP A 144     -11.693  12.159  18.549  1.00 86.56           N  
ATOM   1115  CA  ASP A 144     -11.412  11.004  17.674  1.00 86.56           C  
ATOM   1116  C   ASP A 144     -10.032  10.351  17.880  1.00 86.56           C  
ATOM   1117  CB  ASP A 144     -11.639  11.312  16.185  1.00 86.56           C  
ATOM   1118  O   ASP A 144      -9.555   9.590  17.031  1.00 86.56           O  
ATOM   1119  CG  ASP A 144     -12.922  12.065  15.854  1.00 86.56           C  
ATOM   1120  OD1 ASP A 144     -13.977  11.737  16.429  1.00 86.56           O  
ATOM   1121  OD2 ASP A 144     -12.805  12.966  14.985  1.00 86.56           O  
ATOM   1122  N   GLN A 145      -9.349  10.648  18.986  1.00 92.25           N  
ATOM   1123  CA  GLN A 145      -8.016  10.113  19.244  1.00 92.25           C  
ATOM   1124  C   GLN A 145      -8.117   8.739  19.896  1.00 92.25           C  
ATOM   1125  CB  GLN A 145      -7.175  11.058  20.103  1.00 92.25           C  
ATOM   1126  O   GLN A 145      -8.839   8.562  20.878  1.00 92.25           O  
ATOM   1127  CG  GLN A 145      -7.130  12.489  19.563  1.00 92.25           C  
ATOM   1128  CD  GLN A 145      -6.220  13.354  20.418  1.00 92.25           C  
ATOM   1129  NE2 GLN A 145      -5.149  13.871  19.859  1.00 92.25           N  
ATOM   1130  OE1 GLN A 145      -6.435  13.544  21.607  1.00 92.25           O  
ATOM   1131  N   CYS A 146      -7.347   7.775  19.393  1.00 93.06           N  
ATOM   1132  CA  CYS A 146      -7.282   6.442  19.979  1.00 93.06           C  
ATOM   1133  C   CYS A 146      -6.583   6.501  21.343  1.00 93.06           C  
ATOM   1134  CB  CYS A 146      -6.566   5.509  18.999  1.00 93.06           C  
ATOM   1135  O   CYS A 146      -5.406   6.854  21.436  1.00 93.06           O  
ATOM   1136  SG  CYS A 146      -6.483   3.835  19.690  1.00 93.06           S  
ATOM   1137  N   ILE A 147      -7.295   6.119  22.402  1.00 93.25           N  
ATOM   1138  CA  ILE A 147      -6.758   6.057  23.770  1.00 93.25           C  
ATOM   1139  C   ILE A 147      -6.346   4.639  24.193  1.00 93.25           C  
ATOM   1140  CB  ILE A 147      -7.755   6.657  24.773  1.00 93.25           C  
ATOM   1141  O   ILE A 147      -5.697   4.466  25.225  1.00 93.25           O  
ATOM   1142  CG1 ILE A 147      -9.112   5.923  24.745  1.00 93.25           C  
ATOM   1143  CG2 ILE A 147      -7.948   8.164  24.548  1.00 93.25           C  
ATOM   1144  CD1 ILE A 147      -9.634   5.735  26.161  1.00 93.25           C  
ATOM   1145  N   GLY A 148      -6.720   3.627  23.408  1.00 92.19           N  
ATOM   1146  CA  GLY A 148      -6.385   2.227  23.639  1.00 92.19           C  
ATOM   1147  C   GLY A 148      -7.364   1.294  22.937  1.00 92.19           C  
ATOM   1148  O   GLY A 148      -8.017   1.667  21.963  1.00 92.19           O  
ATOM   1149  N   GLN A 149      -7.477   0.080  23.462  1.00 91.25           N  
ATOM   1150  CA  GLN A 149      -8.451  -0.914  23.020  1.00 91.25           C  
ATOM   1151  C   GLN A 149      -9.021  -1.664  24.222  1.00 91.25           C  
ATOM   1152  CB  GLN A 149      -7.818  -1.853  21.975  1.00 91.25           C  
ATOM   1153  O   GLN A 149      -8.399  -1.707  25.283  1.00 91.25           O  
ATOM   1154  CG  GLN A 149      -6.642  -2.708  22.493  1.00 91.25           C  
ATOM   1155  CD  GLN A 149      -5.861  -3.418  21.382  1.00 91.25           C  
ATOM   1156  NE2 GLN A 149      -4.961  -4.316  21.715  1.00 91.25           N  
ATOM   1157  OE1 GLN A 149      -6.012  -3.182  20.198  1.00 91.25           O  
ATOM   1158  N   ILE A 150     -10.190  -2.266  24.048  1.00 89.62           N  
ATOM   1159  CA  ILE A 150     -10.749  -3.257  24.966  1.00 89.62           C  
ATOM   1160  C   ILE A 150     -10.724  -4.614  24.259  1.00 89.62           C  
ATOM   1161  CB  ILE A 150     -12.138  -2.786  25.461  1.00 89.62           C  
ATOM   1162  O   ILE A 150     -11.051  -4.689  23.073  1.00 89.62           O  
ATOM   1163  CG1 ILE A 150     -12.642  -3.658  26.627  1.00 89.62           C  
ATOM   1164  CG2 ILE A 150     -13.186  -2.688  24.335  1.00 89.62           C  
ATOM   1165  CD1 ILE A 150     -13.857  -3.042  27.335  1.00 89.62           C  
ATOM   1166  N   ALA A 151     -10.287  -5.673  24.942  1.00 86.00           N  
ATOM   1167  CA  ALA A 151     -10.457  -7.051  24.492  1.00 86.00           C  
ATOM   1168  C   ALA A 151     -11.621  -7.709  25.248  1.00 86.00           C  
ATOM   1169  CB  ALA A 151      -9.143  -7.824  24.650  1.00 86.00           C  
ATOM   1170  O   ALA A 151     -11.882  -7.398  26.411  1.00 86.00           O  
ATOM   1171  N   LEU A 152     -12.288  -8.691  24.635  1.00 84.12           N  
ATOM   1172  CA  LEU A 152     -13.381  -9.415  25.295  1.00 84.12           C  
ATOM   1173  C   LEU A 152     -12.904 -10.107  26.593  1.00 84.12           C  
ATOM   1174  CB  LEU A 152     -13.987 -10.399  24.277  1.00 84.12           C  
ATOM   1175  O   LEU A 152     -13.650 -10.200  27.565  1.00 84.12           O  
ATOM   1176  CG  LEU A 152     -15.273 -11.094  24.756  1.00 84.12           C  
ATOM   1177  CD1 LEU A 152     -16.458 -10.140  24.903  1.00 84.12           C  
ATOM   1178  CD2 LEU A 152     -15.669 -12.187  23.762  1.00 84.12           C  
ATOM   1179  N   THR A 153     -11.636 -10.535  26.641  1.00 80.31           N  
ATOM   1180  CA  THR A 153     -10.977 -11.087  27.838  1.00 80.31           C  
ATOM   1181  C   THR A 153     -10.888 -10.105  29.000  1.00 80.31           C  
ATOM   1182  CB  THR A 153      -9.549 -11.549  27.517  1.00 80.31           C  
ATOM   1183  O   THR A 153     -11.008 -10.537  30.144  1.00 80.31           O  
ATOM   1184  CG2 THR A 153      -9.574 -12.829  26.679  1.00 80.31           C  
ATOM   1185  OG1 THR A 153      -8.849 -10.576  26.771  1.00 80.31           O  
ATOM   1186  N   ASP A 154     -10.719  -8.813  28.715  1.00 78.38           N  
ATOM   1187  CA  ASP A 154     -10.573  -7.757  29.724  1.00 78.38           C  
ATOM   1188  C   ASP A 154     -11.920  -7.481  30.413  1.00 78.38           C  
ATOM   1189  CB  ASP A 154     -10.022  -6.472  29.070  1.00 78.38           C  
ATOM   1190  O   ASP A 154     -11.977  -7.092  31.575  1.00 78.38           O  
ATOM   1191  CG  ASP A 154      -8.771  -6.670  28.198  1.00 78.38           C  
ATOM   1192  OD1 ASP A 154      -8.031  -7.664  28.401  1.00 78.38           O  
ATOM   1193  OD2 ASP A 154      -8.585  -5.850  27.268  1.00 78.38           O  
ATOM   1194  N   MET A 155     -13.024  -7.751  29.709  1.00 78.69           N  
ATOM   1195  CA  MET A 155     -14.383  -7.692  30.252  1.00 78.69           C  
ATOM   1196  C   MET A 155     -14.754  -8.958  31.041  1.00 78.69           C  
ATOM   1197  CB  MET A 155     -15.371  -7.487  29.095  1.00 78.69           C  
ATOM   1198  O   MET A 155     -15.516  -8.890  32.005  1.00 78.69           O  
ATOM   1199  CG  MET A 155     -15.113  -6.184  28.330  1.00 78.69           C  
ATOM   1200  SD  MET A 155     -16.140  -5.935  26.856  1.00 78.69           S  
ATOM   1201  CE  MET A 155     -17.778  -6.046  27.605  1.00 78.69           C  
ATOM   1202  N   PHE A 156     -14.244 -10.130  30.639  1.00 73.44           N  
ATOM   1203  CA  PHE A 156     -14.625 -11.422  31.225  1.00 73.44           C  
ATOM   1204  C   PHE A 156     -14.270 -11.562  32.714  1.00 73.44           C  
ATOM   1205  CB  PHE A 156     -13.979 -12.581  30.438  1.00 73.44           C  
ATOM   1206  O   PHE A 156     -15.034 -12.200  33.443  1.00 73.44           O  
ATOM   1207  CG  PHE A 156     -14.859 -13.247  29.394  1.00 73.44           C  
ATOM   1208  CD1 PHE A 156     -15.983 -13.993  29.795  1.00 73.44           C  
ATOM   1209  CD2 PHE A 156     -14.517 -13.202  28.031  1.00 73.44           C  
ATOM   1210  CE1 PHE A 156     -16.790 -14.634  28.837  1.00 73.44           C  
ATOM   1211  CE2 PHE A 156     -15.312 -13.858  27.075  1.00 73.44           C  
ATOM   1212  CZ  PHE A 156     -16.463 -14.555  27.474  1.00 73.44           C  
ATOM   1213  N   SER A 157     -13.128 -11.028  33.166  1.00 63.97           N  
ATOM   1214  CA  SER A 157     -12.670 -11.203  34.554  1.00 63.97           C  
ATOM   1215  C   SER A 157     -13.597 -10.527  35.558  1.00 63.97           C  
ATOM   1216  CB  SER A 157     -11.237 -10.688  34.740  1.00 63.97           C  
ATOM   1217  O   SER A 157     -13.976 -11.147  36.546  1.00 63.97           O  
ATOM   1218  OG  SER A 157     -11.098  -9.353  34.311  1.00 63.97           O  
ATOM   1219  N   ASP A 158     -14.014  -9.300  35.266  1.00 60.34           N  
ATOM   1220  CA  ASP A 158     -14.664  -8.438  36.253  1.00 60.34           C  
ATOM   1221  C   ASP A 158     -16.190  -8.454  36.095  1.00 60.34           C  
ATOM   1222  CB  ASP A 158     -14.106  -7.017  36.104  1.00 60.34           C  
ATOM   1223  O   ASP A 158     -16.923  -8.339  37.077  1.00 60.34           O  
ATOM   1224  CG  ASP A 158     -12.609  -6.860  36.431  1.00 60.34           C  
ATOM   1225  OD1 ASP A 158     -11.852  -7.859  36.344  1.00 60.34           O  
ATOM   1226  OD2 ASP A 158     -12.220  -5.717  36.751  1.00 60.34           O  
ATOM   1227  N   PHE A 159     -16.692  -8.649  34.867  1.00 63.25           N  
ATOM   1228  CA  PHE A 159     -18.131  -8.679  34.595  1.00 63.25           C  
ATOM   1229  C   PHE A 159     -18.762 -10.074  34.763  1.00 63.25           C  
ATOM   1230  CB  PHE A 159     -18.396  -8.093  33.196  1.00 63.25           C  
ATOM   1231  O   PHE A 159     -19.926 -10.180  35.150  1.00 63.25           O  
ATOM   1232  CG  PHE A 159     -19.872  -7.950  32.897  1.00 63.25           C  
ATOM   1233  CD1 PHE A 159     -20.485  -8.740  31.906  1.00 63.25           C  
ATOM   1234  CD2 PHE A 159     -20.656  -7.108  33.702  1.00 63.25           C  
ATOM   1235  CE1 PHE A 159     -21.885  -8.774  31.797  1.00 63.25           C  
ATOM   1236  CE2 PHE A 159     -22.052  -7.129  33.582  1.00 63.25           C  
ATOM   1237  CZ  PHE A 159     -22.671  -7.994  32.665  1.00 63.25           C  
ATOM   1238  N   LEU A 160     -18.020 -11.153  34.472  1.00 64.31           N  
ATOM   1239  CA  LEU A 160     -18.567 -12.522  34.403  1.00 64.31           C  
ATOM   1240  C   LEU A 160     -17.991 -13.495  35.445  1.00 64.31           C  
ATOM   1241  CB  LEU A 160     -18.456 -13.048  32.955  1.00 64.31           C  
ATOM   1242  O   LEU A 160     -18.452 -14.636  35.525  1.00 64.31           O  
ATOM   1243  CG  LEU A 160     -19.340 -12.277  31.955  1.00 64.31           C  
ATOM   1244  CD1 LEU A 160     -19.035 -12.686  30.518  1.00 64.31           C  
ATOM   1245  CD2 LEU A 160     -20.836 -12.508  32.187  1.00 64.31           C  
ATOM   1246  N   ARG A 161     -17.037 -13.064  36.281  1.00 66.44           N  
ATOM   1247  CA  ARG A 161     -16.528 -13.830  37.434  1.00 66.44           C  
ATOM   1248  C   ARG A 161     -16.588 -13.004  38.731  1.00 66.44           C  
ATOM   1249  CB  ARG A 161     -15.112 -14.349  37.154  1.00 66.44           C  
ATOM   1250  O   ARG A 161     -15.549 -12.595  39.240  1.00 66.44           O  
ATOM   1251  CG  ARG A 161     -15.081 -15.429  36.073  1.00 66.44           C  
ATOM   1252  CD  ARG A 161     -13.640 -15.920  35.939  1.00 66.44           C  
ATOM   1253  NE  ARG A 161     -13.544 -17.079  35.036  1.00 66.44           N  
ATOM   1254  NH1 ARG A 161     -11.301 -17.453  35.319  1.00 66.44           N  
ATOM   1255  NH2 ARG A 161     -12.484 -18.794  33.980  1.00 66.44           N  
ATOM   1256  CZ  ARG A 161     -12.448 -17.768  34.783  1.00 66.44           C  
ATOM   1257  N   PRO A 162     -17.787 -12.777  39.300  1.00 68.94           N  
ATOM   1258  CA  PRO A 162     -17.920 -12.089  40.584  1.00 68.94           C  
ATOM   1259  C   PRO A 162     -17.161 -12.837  41.689  1.00 68.94           C  
ATOM   1260  CB  PRO A 162     -19.423 -12.060  40.872  1.00 68.94           C  
ATOM   1261  O   PRO A 162     -17.247 -14.062  41.793  1.00 68.94           O  
ATOM   1262  CG  PRO A 162     -19.915 -13.323  40.164  1.00 68.94           C  
ATOM   1263  CD  PRO A 162     -19.071 -13.332  38.895  1.00 68.94           C  
ATOM   1264  N   HIS A 163     -16.460 -12.103  42.554  1.00 69.38           N  
ATOM   1265  CA  HIS A 163     -15.785 -12.686  43.716  1.00 69.38           C  
ATOM   1266  C   HIS A 163     -16.703 -12.765  44.944  1.00 69.38           C  
ATOM   1267  CB  HIS A 163     -14.504 -11.894  44.007  1.00 69.38           C  
ATOM   1268  O   HIS A 163     -16.473 -13.584  45.834  1.00 69.38           O  
ATOM   1269  CG  HIS A 163     -13.425 -12.094  42.969  1.00 69.38           C  
ATOM   1270  CD2 HIS A 163     -12.672 -11.121  42.367  1.00 69.38           C  
ATOM   1271  ND1 HIS A 163     -12.989 -13.303  42.474  1.00 69.38           N  
ATOM   1272  CE1 HIS A 163     -12.000 -13.062  41.598  1.00 69.38           C  
ATOM   1273  NE2 HIS A 163     -11.753 -11.749  41.520  1.00 69.38           N  
ATOM   1274  N   ARG A 164     -17.742 -11.924  45.006  1.00 73.69           N  
ATOM   1275  CA  ARG A 164     -18.740 -11.866  46.081  1.00 73.69           C  
ATOM   1276  C   ARG A 164     -20.143 -11.690  45.505  1.00 73.69           C  
ATOM   1277  CB  ARG A 164     -18.397 -10.699  47.027  1.00 73.69           C  
ATOM   1278  O   ARG A 164     -20.334 -11.067  44.465  1.00 73.69           O  
ATOM   1279  CG  ARG A 164     -16.994 -10.820  47.644  1.00 73.69           C  
ATOM   1280  CD  ARG A 164     -16.686  -9.629  48.552  1.00 73.69           C  
ATOM   1281  NE  ARG A 164     -15.347  -9.766  49.154  1.00 73.69           N  
ATOM   1282  NH1 ARG A 164     -15.337  -7.791  50.321  1.00 73.69           N  
ATOM   1283  NH2 ARG A 164     -13.568  -9.147  50.434  1.00 73.69           N  
ATOM   1284  CZ  ARG A 164     -14.759  -8.904  49.964  1.00 73.69           C  
ATOM   1285  N   GLU A 165     -21.161 -12.152  46.230  1.00 70.31           N  
ATOM   1286  CA  GLU A 165     -22.567 -11.962  45.829  1.00 70.31           C  
ATOM   1287  C   GLU A 165     -22.971 -10.473  45.761  1.00 70.31           C  
ATOM   1288  CB  GLU A 165     -23.473 -12.712  46.816  1.00 70.31           C  
ATOM   1289  O   GLU A 165     -23.832 -10.092  44.971  1.00 70.31           O  
ATOM   1290  CG  GLU A 165     -24.867 -12.987  46.228  1.00 70.31           C  
ATOM   1291  CD  GLU A 165     -25.907 -13.300  47.309  1.00 70.31           C  
ATOM   1292  OE1 GLU A 165     -27.076 -12.891  47.104  1.00 70.31           O  
ATOM   1293  OE2 GLU A 165     -25.535 -13.856  48.360  1.00 70.31           O  
ATOM   1294  N   GLY A 166     -22.321  -9.608  46.549  1.00 70.38           N  
ATOM   1295  CA  GLY A 166     -22.508  -8.155  46.472  1.00 70.38           C  
ATOM   1296  C   GLY A 166     -22.072  -7.556  45.129  1.00 70.38           C  
ATOM   1297  O   GLY A 166     -22.709  -6.623  44.642  1.00 70.38           O  
ATOM   1298  N   ASP A 167     -21.057  -8.135  44.480  1.00 71.38           N  
ATOM   1299  CA  ASP A 167     -20.563  -7.667  43.180  1.00 71.38           C  
ATOM   1300  C   ASP A 167     -21.642  -7.870  42.103  1.00 71.38           C  
ATOM   1301  CB  ASP A 167     -19.255  -8.387  42.797  1.00 71.38           C  
ATOM   1302  O   ASP A 167     -21.906  -6.975  41.306  1.00 71.38           O  
ATOM   1303  CG  ASP A 167     -18.165  -8.365  43.879  1.00 71.38           C  
ATOM   1304  OD1 ASP A 167     -18.118  -7.400  44.677  1.00 71.38           O  
ATOM   1305  OD2 ASP A 167     -17.403  -9.360  43.937  1.00 71.38           O  
ATOM   1306  N   LEU A 168     -22.378  -8.990  42.167  1.00 73.94           N  
ATOM   1307  CA  LEU A 168     -23.531  -9.272  41.299  1.00 73.94           C  
ATOM   1308  C   LEU A 168     -24.700  -8.292  41.471  1.00 73.94           C  
ATOM   1309  CB  LEU A 168     -24.053 -10.695  41.581  1.00 73.94           C  
ATOM   1310  O   LEU A 168     -25.585  -8.269  40.611  1.00 73.94           O  
ATOM   1311  CG  LEU A 168     -23.205 -11.825  40.991  1.00 73.94           C  
ATOM   1312  CD1 LEU A 168     -23.717 -13.165  41.519  1.00 73.94           C  
ATOM   1313  CD2 LEU A 168     -23.307 -11.827  39.461  1.00 73.94           C  
ATOM   1314  N   LYS A 169     -24.754  -7.537  42.572  1.00 82.38           N  
ATOM   1315  CA  LYS A 169     -25.841  -6.604  42.906  1.00 82.38           C  
ATOM   1316  C   LYS A 169     -25.421  -5.139  42.785  1.00 82.38           C  
ATOM   1317  CB  LYS A 169     -26.419  -6.932  44.296  1.00 82.38           C  
ATOM   1318  O   LYS A 169     -26.204  -4.273  43.160  1.00 82.38           O  
ATOM   1319  CG  LYS A 169     -27.053  -8.331  44.350  1.00 82.38           C  
ATOM   1320  CD  LYS A 169     -27.594  -8.649  45.750  1.00 82.38           C  
ATOM   1321  CE  LYS A 169     -27.995 -10.127  45.805  1.00 82.38           C  
ATOM   1322  NZ  LYS A 169     -28.300 -10.585  47.181  1.00 82.38           N  
ATOM   1323  N   SER A 170     -24.240  -4.839  42.238  1.00 87.94           N  
ATOM   1324  CA  SER A 170     -23.794  -3.461  42.004  1.00 87.94           C  
ATOM   1325  C   SER A 170     -23.250  -3.244  40.588  1.00 87.94           C  
ATOM   1326  CB  SER A 170     -22.810  -3.008  43.095  1.00 87.94           C  
ATOM   1327  O   SER A 170     -22.946  -4.191  39.869  1.00 87.94           O  
ATOM   1328  OG  SER A 170     -21.538  -3.621  42.973  1.00 87.94           O  
ATOM   1329  N   VAL A 171     -23.159  -1.982  40.174  1.00 89.38           N  
ATOM   1330  CA  VAL A 171     -22.568  -1.539  38.903  1.00 89.38           C  
ATOM   1331  C   VAL A 171     -21.890  -0.186  39.107  1.00 89.38           C  
ATOM   1332  CB  VAL A 171     -23.635  -1.497  37.789  1.00 89.38           C  
ATOM   1333  O   VAL A 171     -22.350   0.611  39.921  1.00 89.38           O  
ATOM   1334  CG1 VAL A 171     -24.774  -0.503  38.064  1.00 89.38           C  
ATOM   1335  CG2 VAL A 171     -23.021  -1.196  36.421  1.00 89.38           C  
ATOM   1336  N   ILE A 172     -20.799   0.095  38.395  1.00 90.38           N  
ATOM   1337  CA  ILE A 172     -20.163   1.422  38.386  1.00 90.38           C  
ATOM   1338  C   ILE A 172     -20.577   2.114  37.090  1.00 90.38           C  
ATOM   1339  CB  ILE A 172     -18.632   1.311  38.567  1.00 90.38           C  
ATOM   1340  O   ILE A 172     -20.171   1.690  36.017  1.00 90.38           O  
ATOM   1341  CG1 ILE A 172     -18.306   0.673  39.940  1.00 90.38           C  
ATOM   1342  CG2 ILE A 172     -17.988   2.705  38.451  1.00 90.38           C  
ATOM   1343  CD1 ILE A 172     -16.814   0.409  40.180  1.00 90.38           C  
ATOM   1344  N   THR A 173     -21.428   3.136  37.159  1.00 92.06           N  
ATOM   1345  CA  THR A 173     -22.046   3.726  35.959  1.00 92.06           C  
ATOM   1346  C   THR A 173     -22.475   5.179  36.166  1.00 92.06           C  
ATOM   1347  CB  THR A 173     -23.222   2.849  35.481  1.00 92.06           C  
ATOM   1348  O   THR A 173     -22.454   5.690  37.287  1.00 92.06           O  
ATOM   1349  CG2 THR A 173     -24.427   2.883  36.421  1.00 92.06           C  
ATOM   1350  OG1 THR A 173     -23.643   3.275  34.211  1.00 92.06           O  
ATOM   1351  N   SER A 174     -22.863   5.833  35.072  1.00 92.00           N  
ATOM   1352  CA  SER A 174     -23.618   7.087  35.050  1.00 92.00           C  
ATOM   1353  C   SER A 174     -25.083   6.802  34.679  1.00 92.00           C  
ATOM   1354  CB  SER A 174     -22.962   8.078  34.081  1.00 92.00           C  
ATOM   1355  O   SER A 174     -25.382   5.792  34.035  1.00 92.00           O  
ATOM   1356  OG  SER A 174     -23.395   7.879  32.745  1.00 92.00           O  
ATOM   1357  N   LEU A 175     -26.024   7.681  35.032  1.00 91.69           N  
ATOM   1358  CA  LEU A 175     -27.436   7.476  34.683  1.00 91.69           C  
ATOM   1359  C   LEU A 175     -27.685   7.646  33.174  1.00 91.69           C  
ATOM   1360  CB  LEU A 175     -28.323   8.413  35.518  1.00 91.69           C  
ATOM   1361  O   LEU A 175     -28.546   6.976  32.605  1.00 91.69           O  
ATOM   1362  CG  LEU A 175     -28.205   8.222  37.043  1.00 91.69           C  
ATOM   1363  CD1 LEU A 175     -29.240   9.103  37.738  1.00 91.69           C  
ATOM   1364  CD2 LEU A 175     -28.443   6.771  37.479  1.00 91.69           C  
ATOM   1365  N   ASN A 176     -26.889   8.473  32.495  1.00 90.44           N  
ATOM   1366  CA  ASN A 176     -26.864   8.568  31.038  1.00 90.44           C  
ATOM   1367  C   ASN A 176     -26.392   7.269  30.374  1.00 90.44           C  
ATOM   1368  CB  ASN A 176     -25.972   9.747  30.621  1.00 90.44           C  
ATOM   1369  O   ASN A 176     -26.979   6.849  29.375  1.00 90.44           O  
ATOM   1370  CG  ASN A 176     -26.769  11.026  30.484  1.00 90.44           C  
ATOM   1371  ND2 ASN A 176     -26.398  12.058  31.200  1.00 90.44           N  
ATOM   1372  OD1 ASN A 176     -27.732  11.096  29.723  1.00 90.44           O  
ATOM   1373  N   THR A 177     -25.378   6.599  30.926  1.00 91.88           N  
ATOM   1374  CA  THR A 177     -24.921   5.308  30.397  1.00 91.88           C  
ATOM   1375  C   THR A 177     -25.966   4.216  30.659  1.00 91.88           C  
ATOM   1376  CB  THR A 177     -23.531   4.917  30.925  1.00 91.88           C  
ATOM   1377  O   THR A 177     -26.237   3.416  29.763  1.00 91.88           O  
ATOM   1378  CG2 THR A 177     -22.921   3.822  30.062  1.00 91.88           C  
ATOM   1379  OG1 THR A 177     -22.624   5.996  30.860  1.00 91.88           O  
ATOM   1380  N   VAL A 178     -26.663   4.238  31.806  1.00 94.00           N  
ATOM   1381  CA  VAL A 178     -27.857   3.398  32.051  1.00 94.00           C  
ATOM   1382  C   VAL A 178     -28.939   3.652  30.997  1.00 94.00           C  
ATOM   1383  CB  VAL A 178     -28.426   3.599  33.471  1.00 94.00           C  
ATOM   1384  O   VAL A 178     -29.395   2.696  30.372  1.00 94.00           O  
ATOM   1385  CG1 VAL A 178     -29.745   2.842  33.682  1.00 94.00           C  
ATOM   1386  CG2 VAL A 178     -27.451   3.097  34.536  1.00 94.00           C  
ATOM   1387  N   LYS A 179     -29.306   4.919  30.741  1.00 93.69           N  
ATOM   1388  CA  LYS A 179     -30.291   5.327  29.718  1.00 93.69           C  
ATOM   1389  C   LYS A 179     -29.953   4.745  28.342  1.00 93.69           C  
ATOM   1390  CB  LYS A 179     -30.376   6.867  29.680  1.00 93.69           C  
ATOM   1391  O   LYS A 179     -30.807   4.084  27.751  1.00 93.69           O  
ATOM   1392  CG  LYS A 179     -31.353   7.422  28.627  1.00 93.69           C  
ATOM   1393  CD  LYS A 179     -31.164   8.931  28.394  1.00 93.69           C  
ATOM   1394  CE  LYS A 179     -29.934   9.248  27.523  1.00 93.69           C  
ATOM   1395  NZ  LYS A 179     -29.591  10.698  27.520  1.00 93.69           N  
ATOM   1396  N   LYS A 180     -28.711   4.944  27.870  1.00 91.94           N  
ATOM   1397  CA  LYS A 180     -28.198   4.367  26.610  1.00 91.94           C  
ATOM   1398  C   LYS A 180     -28.361   2.842  26.602  1.00 91.94           C  
ATOM   1399  CB  LYS A 180     -26.711   4.743  26.402  1.00 91.94           C  
ATOM   1400  O   LYS A 180     -28.921   2.275  25.669  1.00 91.94           O  
ATOM   1401  CG  LYS A 180     -26.453   6.209  25.998  1.00 91.94           C  
ATOM   1402  CD  LYS A 180     -24.948   6.461  25.757  1.00 91.94           C  
ATOM   1403  CE  LYS A 180     -24.672   7.865  25.190  1.00 91.94           C  
ATOM   1404  NZ  LYS A 180     -23.263   8.030  24.740  1.00 91.94           N  
ATOM   1405  N   THR A 181     -27.930   2.191  27.680  1.00 93.75           N  
ATOM   1406  CA  THR A 181     -27.896   0.727  27.810  1.00 93.75           C  
ATOM   1407  C   THR A 181     -29.278   0.078  27.764  1.00 93.75           C  
ATOM   1408  CB  THR A 181     -27.206   0.343  29.120  1.00 93.75           C  
ATOM   1409  O   THR A 181     -29.463  -0.908  27.059  1.00 93.75           O  
ATOM   1410  CG2 THR A 181     -27.090  -1.158  29.304  1.00 93.75           C  
ATOM   1411  OG1 THR A 181     -25.908   0.857  29.154  1.00 93.75           O  
ATOM   1412  N   VAL A 182     -30.271   0.627  28.472  1.00 93.94           N  
ATOM   1413  CA  VAL A 182     -31.644   0.081  28.478  1.00 93.94           C  
ATOM   1414  C   VAL A 182     -32.502   0.584  27.311  1.00 93.94           C  
ATOM   1415  CB  VAL A 182     -32.352   0.259  29.840  1.00 93.94           C  
ATOM   1416  O   VAL A 182     -33.722   0.405  27.341  1.00 93.94           O  
ATOM   1417  CG1 VAL A 182     -31.515  -0.326  30.984  1.00 93.94           C  
ATOM   1418  CG2 VAL A 182     -32.707   1.716  30.167  1.00 93.94           C  
ATOM   1419  N   ARG A 183     -31.891   1.251  26.314  1.00 92.38           N  
ATOM   1420  CA  ARG A 183     -32.564   1.913  25.177  1.00 92.38           C  
ATOM   1421  C   ARG A 183     -33.754   2.767  25.643  1.00 92.38           C  
ATOM   1422  CB  ARG A 183     -32.913   0.882  24.084  1.00 92.38           C  
ATOM   1423  O   ARG A 183     -34.861   2.674  25.118  1.00 92.38           O  
ATOM   1424  CG  ARG A 183     -31.668   0.149  23.550  1.00 92.38           C  
ATOM   1425  CD  ARG A 183     -32.027  -0.836  22.428  1.00 92.38           C  
ATOM   1426  NE  ARG A 183     -30.824  -1.528  21.919  1.00 92.38           N  
ATOM   1427  NH1 ARG A 183     -31.825  -2.850  20.327  1.00 92.38           N  
ATOM   1428  NH2 ARG A 183     -29.608  -2.925  20.594  1.00 92.38           N  
ATOM   1429  CZ  ARG A 183     -30.760  -2.431  20.953  1.00 92.38           C  
ATOM   1430  N   GLY A 184     -33.533   3.519  26.721  1.00 90.75           N  
ATOM   1431  CA  GLY A 184     -34.562   4.273  27.428  1.00 90.75           C  
ATOM   1432  C   GLY A 184     -34.466   5.781  27.220  1.00 90.75           C  
ATOM   1433  O   GLY A 184     -33.515   6.296  26.637  1.00 90.75           O  
ATOM   1434  N   ARG A 185     -35.439   6.506  27.774  1.00 90.75           N  
ATOM   1435  CA  ARG A 185     -35.456   7.977  27.828  1.00 90.75           C  
ATOM   1436  C   ARG A 185     -35.703   8.461  29.250  1.00 90.75           C  
ATOM   1437  CB  ARG A 185     -36.481   8.537  26.827  1.00 90.75           C  
ATOM   1438  O   ARG A 185     -36.419   7.796  29.999  1.00 90.75           O  
ATOM   1439  CG  ARG A 185     -37.945   8.245  27.200  1.00 90.75           C  
ATOM   1440  CD  ARG A 185     -38.874   8.750  26.091  1.00 90.75           C  
ATOM   1441  NE  ARG A 185     -40.297   8.640  26.469  1.00 90.75           N  
ATOM   1442  NH1 ARG A 185     -40.517  10.707  27.464  1.00 90.75           N  
ATOM   1443  NH2 ARG A 185     -42.307   9.404  27.213  1.00 90.75           N  
ATOM   1444  CZ  ARG A 185     -41.025   9.580  27.049  1.00 90.75           C  
ATOM   1445  N   PHE A 186     -35.170   9.622  29.623  1.00 88.88           N  
ATOM   1446  CA  PHE A 186     -35.573  10.248  30.882  1.00 88.88           C  
ATOM   1447  C   PHE A 186     -37.040  10.706  30.794  1.00 88.88           C  
ATOM   1448  CB  PHE A 186     -34.618  11.388  31.276  1.00 88.88           C  
ATOM   1449  O   PHE A 186     -37.475  11.271  29.791  1.00 88.88           O  
ATOM   1450  CG  PHE A 186     -33.259  10.924  31.780  1.00 88.88           C  
ATOM   1451  CD1 PHE A 186     -33.166  10.216  32.995  1.00 88.88           C  
ATOM   1452  CD2 PHE A 186     -32.083  11.241  31.074  1.00 88.88           C  
ATOM   1453  CE1 PHE A 186     -31.913   9.795  33.479  1.00 88.88           C  
ATOM   1454  CE2 PHE A 186     -30.829  10.824  31.562  1.00 88.88           C  
ATOM   1455  CZ  PHE A 186     -30.745  10.087  32.755  1.00 88.88           C  
ATOM   1456  N   LEU A 187     -37.806  10.430  31.849  1.00 85.06           N  
ATOM   1457  CA  LEU A 187     -39.053  11.130  32.171  1.00 85.06           C  
ATOM   1458  C   LEU A 187     -38.772  12.294  33.123  1.00 85.06           C  
ATOM   1459  CB  LEU A 187     -40.055  10.160  32.825  1.00 85.06           C  
ATOM   1460  O   LEU A 187     -39.379  13.350  33.003  1.00 85.06           O  
ATOM   1461  CG  LEU A 187     -40.548   9.017  31.929  1.00 85.06           C  
ATOM   1462  CD1 LEU A 187     -41.559   8.165  32.700  1.00 85.06           C  
ATOM   1463  CD2 LEU A 187     -41.234   9.532  30.663  1.00 85.06           C  
ATOM   1464  N   PHE A 188     -37.835  12.083  34.049  1.00 83.25           N  
ATOM   1465  CA  PHE A 188     -37.338  13.080  34.986  1.00 83.25           C  
ATOM   1466  C   PHE A 188     -35.837  12.852  35.167  1.00 83.25           C  
ATOM   1467  CB  PHE A 188     -38.090  12.966  36.323  1.00 83.25           C  
ATOM   1468  O   PHE A 188     -35.407  11.708  35.331  1.00 83.25           O  
ATOM   1469  CG  PHE A 188     -39.584  13.215  36.208  1.00 83.25           C  
ATOM   1470  CD1 PHE A 188     -40.086  14.529  36.259  1.00 83.25           C  
ATOM   1471  CD2 PHE A 188     -40.472  12.139  36.014  1.00 83.25           C  
ATOM   1472  CE1 PHE A 188     -41.466  14.764  36.122  1.00 83.25           C  
ATOM   1473  CE2 PHE A 188     -41.853  12.373  35.878  1.00 83.25           C  
ATOM   1474  CZ  PHE A 188     -42.349  13.687  35.930  1.00 83.25           C  
ATOM   1475  N   SER A 189     -35.051  13.925  35.140  1.00 80.38           N  
ATOM   1476  CA  SER A 189     -33.618  13.894  35.430  1.00 80.38           C  
ATOM   1477  C   SER A 189     -33.353  14.677  36.711  1.00 80.38           C  
ATOM   1478  CB  SER A 189     -32.817  14.465  34.258  1.00 80.38           C  
ATOM   1479  O   SER A 189     -33.820  15.806  36.868  1.00 80.38           O  
ATOM   1480  OG  SER A 189     -31.438  14.321  34.519  1.00 80.38           O  
ATOM   1481  N   SER A 190     -32.612  14.078  37.640  1.00 70.38           N  
ATOM   1482  CA  SER A 190     -32.115  14.753  38.836  1.00 70.38           C  
ATOM   1483  C   SER A 190     -30.963  15.680  38.451  1.00 70.38           C  
ATOM   1484  CB  SER A 190     -31.689  13.730  39.901  1.00 70.38           C  
ATOM   1485  O   SER A 190     -29.799  15.274  38.478  1.00 70.38           O  
ATOM   1486  OG  SER A 190     -30.773  12.790  39.372  1.00 70.38           O  
ATOM   1487  N   SER A 191     -31.275  16.924  38.085  1.00 52.47           N  
ATOM   1488  CA  SER A 191     -30.266  17.958  37.850  1.00 52.47           C  
ATOM   1489  C   SER A 191     -29.471  18.223  39.130  1.00 52.47           C  
ATOM   1490  CB  SER A 191     -30.918  19.259  37.362  1.00 52.47           C  
ATOM   1491  O   SER A 191     -29.917  18.978  39.995  1.00 52.47           O  
ATOM   1492  OG  SER A 191     -31.566  19.030  36.129  1.00 52.47           O  
ATOM   1493  N   ILE A 192     -28.271  17.641  39.242  1.00 46.28           N  
ATOM   1494  CA  ILE A 192     -27.294  17.994  40.281  1.00 46.28           C  
ATOM   1495  C   ILE A 192     -26.794  19.408  39.968  1.00 46.28           C  
ATOM   1496  CB  ILE A 192     -26.156  16.949  40.401  1.00 46.28           C  
ATOM   1497  O   ILE A 192     -25.817  19.618  39.250  1.00 46.28           O  
ATOM   1498  CG1 ILE A 192     -26.736  15.555  40.743  1.00 46.28           C  
ATOM   1499  CG2 ILE A 192     -25.148  17.387  41.485  1.00 46.28           C  
ATOM   1500  CD1 ILE A 192     -25.696  14.428  40.813  1.00 46.28           C  
ATOM   1501  N   SER A 193     -27.528  20.404  40.460  1.00 33.28           N  
ATOM   1502  CA  SER A 193     -27.308  21.805  40.129  1.00 33.28           C  
ATOM   1503  C   SER A 193     -26.130  22.391  40.910  1.00 33.28           C  
ATOM   1504  CB  SER A 193     -28.606  22.606  40.303  1.00 33.28           C  
ATOM   1505  O   SER A 193     -26.323  23.176  41.842  1.00 33.28           O  
ATOM   1506  OG  SER A 193     -28.987  22.707  41.661  1.00 33.28           O  
ATOM   1507  N   ASN A 194     -24.903  22.086  40.487  1.00 31.17           N  
ATOM   1508  CA  ASN A 194     -23.745  22.911  40.830  1.00 31.17           C  
ATOM   1509  C   ASN A 194     -23.841  24.246  40.071  1.00 31.17           C  
ATOM   1510  CB  ASN A 194     -22.432  22.140  40.586  1.00 31.17           C  
ATOM   1511  O   ASN A 194     -23.214  24.448  39.031  1.00 31.17           O  
ATOM   1512  CG  ASN A 194     -22.035  21.251  41.755  1.00 31.17           C  
ATOM   1513  ND2 ASN A 194     -21.006  20.454  41.598  1.00 31.17           N  
ATOM   1514  OD1 ASN A 194     -22.611  21.273  42.828  1.00 31.17           O  
ATOM   1515  N   LYS A 195     -24.660  25.168  40.596  1.00 30.92           N  
ATOM   1516  CA  LYS A 195     -24.790  26.557  40.124  1.00 30.92           C  
ATOM   1517  C   LYS A 195     -23.531  27.372  40.463  1.00 30.92           C  
ATOM   1518  CB  LYS A 195     -26.067  27.215  40.691  1.00 30.92           C  
ATOM   1519  O   LYS A 195     -23.586  28.304  41.259  1.00 30.92           O  
ATOM   1520  CG  LYS A 195     -27.362  26.775  39.997  1.00 30.92           C  
ATOM   1521  CD  LYS A 195     -28.549  27.581  40.550  1.00 30.92           C  
ATOM   1522  CE  LYS A 195     -29.834  27.269  39.774  1.00 30.92           C  
ATOM   1523  NZ  LYS A 195     -30.993  28.028  40.307  1.00 30.92           N  
ATOM   1524  N   SER A 196     -22.398  27.022  39.856  1.00 30.14           N  
ATOM   1525  CA  SER A 196     -21.137  27.767  39.981  1.00 30.14           C  
ATOM   1526  C   SER A 196     -20.167  27.567  38.805  1.00 30.14           C  
ATOM   1527  CB  SER A 196     -20.465  27.498  41.338  1.00 30.14           C  
ATOM   1528  O   SER A 196     -18.959  27.486  39.008  1.00 30.14           O  
ATOM   1529  OG  SER A 196     -20.100  26.141  41.479  1.00 30.14           O  
ATOM   1530  N   SER A 197     -20.659  27.518  37.561  1.00 29.05           N  
ATOM   1531  CA  SER A 197     -19.873  27.945  36.385  1.00 29.05           C  
ATOM   1532  C   SER A 197     -20.774  28.265  35.188  1.00 29.05           C  
ATOM   1533  CB  SER A 197     -18.791  26.929  35.983  1.00 29.05           C  
ATOM   1534  O   SER A 197     -21.715  27.535  34.887  1.00 29.05           O  
ATOM   1535  OG  SER A 197     -19.326  25.642  35.767  1.00 29.05           O  
ATOM   1536  N   SER A 198     -20.500  29.378  34.505  1.00 26.59           N  
ATOM   1537  CA  SER A 198     -21.232  29.846  33.322  1.00 26.59           C  
ATOM   1538  C   SER A 198     -20.628  29.278  32.032  1.00 26.59           C  
ATOM   1539  CB  SER A 198     -21.277  31.378  33.324  1.00 26.59           C  
ATOM   1540  O   SER A 198     -20.195  30.022  31.153  1.00 26.59           O  
ATOM   1541  OG  SER A 198     -19.958  31.885  33.351  1.00 26.59           O  
ATOM   1542  N   THR A 199     -20.568  27.952  31.937  1.00 25.45           N  
ATOM   1543  CA  THR A 199     -20.102  27.223  30.748  1.00 25.45           C  
ATOM   1544  C   THR A 199     -21.146  26.180  30.361  1.00 25.45           C  
ATOM   1545  CB  THR A 199     -18.732  26.535  30.945  1.00 25.45           C  
ATOM   1546  O   THR A 199     -21.659  25.509  31.259  1.00 25.45           O  
ATOM   1547  CG2 THR A 199     -17.629  27.299  30.215  1.00 25.45           C  
ATOM   1548  OG1 THR A 199     -18.332  26.450  32.299  1.00 25.45           O  
ATOM   1549  N   PRO A 200     -21.469  26.006  29.064  1.00 26.61           N  
ATOM   1550  CA  PRO A 200     -22.364  24.935  28.638  1.00 26.61           C  
ATOM   1551  C   PRO A 200     -21.780  23.584  29.066  1.00 26.61           C  
ATOM   1552  CB  PRO A 200     -22.496  25.075  27.117  1.00 26.61           C  
ATOM   1553  O   PRO A 200     -20.577  23.343  28.916  1.00 26.61           O  
ATOM   1554  CG  PRO A 200     -21.207  25.786  26.707  1.00 26.61           C  
ATOM   1555  CD  PRO A 200     -20.915  26.692  27.903  1.00 26.61           C  
ATOM   1556  N   MET A 201     -22.618  22.715  29.636  1.00 29.66           N  
ATOM   1557  CA  MET A 201     -22.175  21.400  30.099  1.00 29.66           C  
ATOM   1558  C   MET A 201     -21.648  20.583  28.918  1.00 29.66           C  
ATOM   1559  CB  MET A 201     -23.304  20.640  30.814  1.00 29.66           C  
ATOM   1560  O   MET A 201     -22.351  20.365  27.934  1.00 29.66           O  
ATOM   1561  CG  MET A 201     -23.508  21.132  32.252  1.00 29.66           C  
ATOM   1562  SD  MET A 201     -24.781  20.239  33.193  1.00 29.66           S  
ATOM   1563  CE  MET A 201     -24.015  18.605  33.402  1.00 29.66           C  
ATOM   1564  N   ARG A 202     -20.406  20.105  29.031  1.00 28.00           N  
ATOM   1565  CA  ARG A 202     -19.843  19.154  28.067  1.00 28.00           C  
ATOM   1566  C   ARG A 202     -20.593  17.815  28.162  1.00 28.00           C  
ATOM   1567  CB  ARG A 202     -18.345  18.935  28.321  1.00 28.00           C  
ATOM   1568  O   ARG A 202     -20.851  17.368  29.286  1.00 28.00           O  
ATOM   1569  CG  ARG A 202     -17.496  20.169  27.987  1.00 28.00           C  
ATOM   1570  CD  ARG A 202     -16.020  19.864  28.269  1.00 28.00           C  
ATOM   1571  NE  ARG A 202     -15.144  20.982  27.873  1.00 28.00           N  
ATOM   1572  NH1 ARG A 202     -13.165  20.078  28.611  1.00 28.00           N  
ATOM   1573  NH2 ARG A 202     -13.158  22.064  27.596  1.00 28.00           N  
ATOM   1574  CZ  ARG A 202     -13.832  21.036  28.029  1.00 28.00           C  
ATOM   1575  N   PRO A 203     -20.860  17.130  27.035  1.00 28.53           N  
ATOM   1576  CA  PRO A 203     -21.278  15.733  27.060  1.00 28.53           C  
ATOM   1577  C   PRO A 203     -20.274  14.897  27.869  1.00 28.53           C  
ATOM   1578  CB  PRO A 203     -21.353  15.291  25.591  1.00 28.53           C  
ATOM   1579  O   PRO A 203     -19.065  15.042  27.690  1.00 28.53           O  
ATOM   1580  CG  PRO A 203     -21.534  16.601  24.824  1.00 28.53           C  
ATOM   1581  CD  PRO A 203     -20.737  17.598  25.662  1.00 28.53           C  
ATOM   1582  N   GLY A 204     -20.771  14.055  28.781  1.00 35.09           N  
ATOM   1583  CA  GLY A 204     -19.948  13.166  29.615  1.00 35.09           C  
ATOM   1584  C   GLY A 204     -19.785  13.558  31.091  1.00 35.09           C  
ATOM   1585  O   GLY A 204     -19.181  12.796  31.836  1.00 35.09           O  
ATOM   1586  N   HIS A 205     -20.343  14.684  31.556  1.00 35.72           N  
ATOM   1587  CA  HIS A 205     -20.225  15.115  32.964  1.00 35.72           C  
ATOM   1588  C   HIS A 205     -21.342  14.610  33.908  1.00 35.72           C  
ATOM   1589  CB  HIS A 205     -19.932  16.626  33.041  1.00 35.72           C  
ATOM   1590  O   HIS A 205     -21.697  15.279  34.879  1.00 35.72           O  
ATOM   1591  CG  HIS A 205     -18.649  16.904  33.786  1.00 35.72           C  
ATOM   1592  CD2 HIS A 205     -17.439  17.210  33.226  1.00 35.72           C  
ATOM   1593  ND1 HIS A 205     -18.450  16.789  35.142  1.00 35.72           N  
ATOM   1594  CE1 HIS A 205     -17.152  17.037  35.393  1.00 35.72           C  
ATOM   1595  NE2 HIS A 205     -16.496  17.311  34.253  1.00 35.72           N  
ATOM   1596  N   ASP A 206     -21.882  13.417  33.641  1.00 59.72           N  
ATOM   1597  CA  ASP A 206     -22.723  12.671  34.589  1.00 59.72           C  
ATOM   1598  C   ASP A 206     -21.820  11.839  35.519  1.00 59.72           C  
ATOM   1599  CB  ASP A 206     -23.742  11.831  33.805  1.00 59.72           C  
ATOM   1600  O   ASP A 206     -20.838  11.241  35.073  1.00 59.72           O  
ATOM   1601  CG  ASP A 206     -24.775  11.106  34.674  1.00 59.72           C  
ATOM   1602  OD1 ASP A 206     -24.788  11.286  35.908  1.00 59.72           O  
ATOM   1603  OD2 ASP A 206     -25.555  10.334  34.074  1.00 59.72           O  
ATOM   1604  N   GLN A 207     -22.091  11.841  36.825  1.00 73.56           N  
ATOM   1605  CA  GLN A 207     -21.131  11.352  37.814  1.00 73.56           C  
ATOM   1606  C   GLN A 207     -21.101   9.819  37.847  1.00 73.56           C  
ATOM   1607  CB  GLN A 207     -21.400  11.981  39.193  1.00 73.56           C  
ATOM   1608  O   GLN A 207     -21.970   9.175  38.436  1.00 73.56           O  
ATOM   1609  CG  GLN A 207     -20.214  11.754  40.149  1.00 73.56           C  
ATOM   1610  CD  GLN A 207     -20.412  12.396  41.521  1.00 73.56           C  
ATOM   1611  NE2 GLN A 207     -19.353  12.792  42.193  1.00 73.56           N  
ATOM   1612  OE1 GLN A 207     -21.508  12.537  42.034  1.00 73.56           O  
ATOM   1613  N   ILE A 208     -20.054   9.235  37.254  1.00 86.00           N  
ATOM   1614  CA  ILE A 208     -19.766   7.801  37.358  1.00 86.00           C  
ATOM   1615  C   ILE A 208     -19.548   7.447  38.835  1.00 86.00           C  
ATOM   1616  CB  ILE A 208     -18.554   7.395  36.486  1.00 86.00           C  
ATOM   1617  O   ILE A 208     -18.593   7.910  39.462  1.00 86.00           O  
ATOM   1618  CG1 ILE A 208     -18.815   7.698  34.991  1.00 86.00           C  
ATOM   1619  CG2 ILE A 208     -18.243   5.897  36.672  1.00 86.00           C  
ATOM   1620  CD1 ILE A 208     -17.591   7.490  34.087  1.00 86.00           C  
ATOM   1621  N   ARG A 209     -20.425   6.607  39.391  1.00 89.44           N  
ATOM   1622  CA  ARG A 209     -20.328   6.095  40.767  1.00 89.44           C  
ATOM   1623  C   ARG A 209     -20.852   4.664  40.861  1.00 89.44           C  
ATOM   1624  CB  ARG A 209     -21.018   7.064  41.753  1.00 89.44           C  
ATOM   1625  O   ARG A 209     -21.484   4.162  39.932  1.00 89.44           O  
ATOM   1626  CG  ARG A 209     -22.533   7.237  41.553  1.00 89.44           C  
ATOM   1627  CD  ARG A 209     -23.105   8.238  42.571  1.00 89.44           C  
ATOM   1628  NE  ARG A 209     -24.538   8.478  42.328  1.00 89.44           N  
ATOM   1629  NH1 ARG A 209     -25.125   9.559  44.275  1.00 89.44           N  
ATOM   1630  NH2 ARG A 209     -26.656   9.178  42.702  1.00 89.44           N  
ATOM   1631  CZ  ARG A 209     -25.425   9.069  43.108  1.00 89.44           C  
ATOM   1632  N   ARG A 210     -20.573   3.991  41.982  1.00 89.31           N  
ATOM   1633  CA  ARG A 210     -21.161   2.677  42.276  1.00 89.31           C  
ATOM   1634  C   ARG A 210     -22.635   2.853  42.649  1.00 89.31           C  
ATOM   1635  CB  ARG A 210     -20.352   1.930  43.354  1.00 89.31           C  
ATOM   1636  O   ARG A 210     -22.949   3.634  43.540  1.00 89.31           O  
ATOM   1637  CG  ARG A 210     -20.958   0.550  43.670  1.00 89.31           C  
ATOM   1638  CD  ARG A 210     -20.106  -0.282  44.643  1.00 89.31           C  
ATOM   1639  NE  ARG A 210     -19.182  -1.203  43.945  1.00 89.31           N  
ATOM   1640  NH1 ARG A 210     -17.160  -0.387  44.697  1.00 89.31           N  
ATOM   1641  NH2 ARG A 210     -17.212  -2.200  43.400  1.00 89.31           N  
ATOM   1642  CZ  ARG A 210     -17.861  -1.254  44.018  1.00 89.31           C  
ATOM   1643  N   TYR A 211     -23.497   2.086  41.996  1.00 91.62           N  
ATOM   1644  CA  TYR A 211     -24.909   1.933  42.313  1.00 91.62           C  
ATOM   1645  C   TYR A 211     -25.213   0.480  42.678  1.00 91.62           C  
ATOM   1646  CB  TYR A 211     -25.769   2.343  41.115  1.00 91.62           C  
ATOM   1647  O   TYR A 211     -24.716  -0.437  42.024  1.00 91.62           O  
ATOM   1648  CG  TYR A 211     -25.808   3.829  40.827  1.00 91.62           C  
ATOM   1649  CD1 TYR A 211     -26.759   4.637  41.478  1.00 91.62           C  
ATOM   1650  CD2 TYR A 211     -24.929   4.398  39.886  1.00 91.62           C  
ATOM   1651  CE1 TYR A 211     -26.850   6.006  41.173  1.00 91.62           C  
ATOM   1652  CE2 TYR A 211     -25.027   5.764  39.563  1.00 91.62           C  
ATOM   1653  OH  TYR A 211     -26.078   7.895  39.917  1.00 91.62           O  
ATOM   1654  CZ  TYR A 211     -25.995   6.567  40.201  1.00 91.62           C  
ATOM   1655  N   ASN A 212     -26.078   0.267  43.664  1.00 91.31           N  
ATOM   1656  CA  ASN A 212     -26.709  -1.023  43.922  1.00 91.31           C  
ATOM   1657  C   ASN A 212     -27.931  -1.187  43.007  1.00 91.31           C  
ATOM   1658  CB  ASN A 212     -27.064  -1.127  45.412  1.00 91.31           C  
ATOM   1659  O   ASN A 212     -28.739  -0.271  42.863  1.00 91.31           O  
ATOM   1660  CG  ASN A 212     -25.836  -1.180  46.305  1.00 91.31           C  
ATOM   1661  ND2 ASN A 212     -25.936  -0.667  47.509  1.00 91.31           N  
ATOM   1662  OD1 ASN A 212     -24.785  -1.686  45.943  1.00 91.31           O  
ATOM   1663  N   ILE A 213     -28.074  -2.351  42.380  1.00 91.44           N  
ATOM   1664  CA  ILE A 213     -29.193  -2.672  41.493  1.00 91.44           C  
ATOM   1665  C   ILE A 213     -30.218  -3.459  42.293  1.00 91.44           C  
ATOM   1666  CB  ILE A 213     -28.735  -3.448  40.244  1.00 91.44           C  
ATOM   1667  O   ILE A 213     -29.938  -4.558  42.774  1.00 91.44           O  
ATOM   1668  CG1 ILE A 213     -27.690  -2.632  39.454  1.00 91.44           C  
ATOM   1669  CG2 ILE A 213     -29.955  -3.768  39.349  1.00 91.44           C  
ATOM   1670  CD1 ILE A 213     -26.959  -3.488  38.422  1.00 91.44           C  
ATOM   1671  N   ILE A 214     -31.422  -2.907  42.395  1.00 90.94           N  
ATOM   1672  CA  ILE A 214     -32.534  -3.527  43.104  1.00 90.94           C  
ATOM   1673  C   ILE A 214     -33.673  -3.735  42.111  1.00 90.94           C  
ATOM   1674  CB  ILE A 214     -32.927  -2.688  44.342  1.00 90.94           C  
ATOM   1675  O   ILE A 214     -34.151  -2.792  41.490  1.00 90.94           O  
ATOM   1676  CG1 ILE A 214     -31.707  -2.533  45.284  1.00 90.94           C  
ATOM   1677  CG2 ILE A 214     -34.104  -3.358  45.077  1.00 90.94           C  
ATOM   1678  CD1 ILE A 214     -31.959  -1.694  46.537  1.00 90.94           C  
ATOM   1679  N   THR A 215     -34.127  -4.976  41.979  1.00 89.12           N  
ATOM   1680  CA  THR A 215     -35.424  -5.333  41.389  1.00 89.12           C  
ATOM   1681  C   THR A 215     -36.385  -5.633  42.539  1.00 89.12           C  
ATOM   1682  CB  THR A 215     -35.314  -6.556  40.463  1.00 89.12           C  
ATOM   1683  O   THR A 215     -36.289  -6.724  43.107  1.00 89.12           O  
ATOM   1684  CG2 THR A 215     -34.874  -6.173  39.057  1.00 89.12           C  
ATOM   1685  OG1 THR A 215     -34.386  -7.495  40.966  1.00 89.12           O  
ATOM   1686  N   PRO A 216     -37.255  -4.686  42.944  1.00 81.94           N  
ATOM   1687  CA  PRO A 216     -38.186  -4.893  44.046  1.00 81.94           C  
ATOM   1688  C   PRO A 216     -39.137  -6.065  43.795  1.00 81.94           C  
ATOM   1689  CB  PRO A 216     -38.958  -3.579  44.204  1.00 81.94           C  
ATOM   1690  O   PRO A 216     -39.596  -6.287  42.673  1.00 81.94           O  
ATOM   1691  CG  PRO A 216     -37.983  -2.545  43.653  1.00 81.94           C  
ATOM   1692  CD  PRO A 216     -37.350  -3.307  42.490  1.00 81.94           C  
ATOM   1693  N   VAL A 217     -39.464  -6.785  44.866  1.00 71.62           N  
ATOM   1694  CA  VAL A 217     -40.546  -7.777  44.865  1.00 71.62           C  
ATOM   1695  C   VAL A 217     -41.890  -7.046  44.774  1.00 71.62           C  
ATOM   1696  CB  VAL A 217     -40.461  -8.690  46.108  1.00 71.62           C  
ATOM   1697  O   VAL A 217     -42.025  -5.915  45.235  1.00 71.62           O  
ATOM   1698  CG1 VAL A 217     -41.484  -9.835  46.067  1.00 71.62           C  
ATOM   1699  CG2 VAL A 217     -39.071  -9.335  46.224  1.00 71.62           C  
ATOM   1700  N   THR A 218     -42.902  -7.695  44.203  1.00 69.19           N  
ATOM   1701  CA  THR A 218     -44.237  -7.118  43.955  1.00 69.19           C  
ATOM   1702  C   THR A 218     -45.059  -6.829  45.218  1.00 69.19           C  
ATOM   1703  CB  THR A 218     -45.047  -8.051  43.040  1.00 69.19           C  
ATOM   1704  O   THR A 218     -46.177  -6.341  45.103  1.00 69.19           O  
ATOM   1705  CG2 THR A 218     -44.279  -8.423  41.771  1.00 69.19           C  
ATOM   1706  OG1 THR A 218     -45.311  -9.264  43.707  1.00 69.19           O  
ATOM   1707  N   VAL A 219     -44.544  -7.162  46.407  1.00 84.00           N  
ATOM   1708  CA  VAL A 219     -45.209  -6.980  47.706  1.00 84.00           C  
ATOM   1709  C   VAL A 219     -44.551  -5.797  48.437  1.00 84.00           C  
ATOM   1710  CB  VAL A 219     -45.149  -8.271  48.549  1.00 84.00           C  
ATOM   1711  O   VAL A 219     -43.386  -5.920  48.835  1.00 84.00           O  
ATOM   1712  CG1 VAL A 219     -45.894  -8.098  49.878  1.00 84.00           C  
ATOM   1713  CG2 VAL A 219     -45.782  -9.458  47.807  1.00 84.00           C  
ATOM   1714  N   PRO A 220     -45.253  -4.662  48.640  1.00 83.50           N  
ATOM   1715  CA  PRO A 220     -44.666  -3.452  49.223  1.00 83.50           C  
ATOM   1716  C   PRO A 220     -44.079  -3.667  50.622  1.00 83.50           C  
ATOM   1717  CB  PRO A 220     -45.791  -2.412  49.271  1.00 83.50           C  
ATOM   1718  O   PRO A 220     -43.000  -3.165  50.918  1.00 83.50           O  
ATOM   1719  CG  PRO A 220     -46.790  -2.885  48.223  1.00 83.50           C  
ATOM   1720  CD  PRO A 220     -46.619  -4.399  48.202  1.00 83.50           C  
ATOM   1721  N   GLU A 221     -44.750  -4.455  51.463  1.00 85.12           N  
ATOM   1722  CA  GLU A 221     -44.355  -4.749  52.851  1.00 85.12           C  
ATOM   1723  C   GLU A 221     -43.005  -5.477  52.916  1.00 85.12           C  
ATOM   1724  CB  GLU A 221     -45.432  -5.645  53.477  1.00 85.12           C  
ATOM   1725  O   GLU A 221     -42.149  -5.170  53.752  1.00 85.12           O  
ATOM   1726  CG  GLU A 221     -46.829  -4.988  53.522  1.00 85.12           C  
ATOM   1727  CD  GLU A 221     -47.991  -5.994  53.472  1.00 85.12           C  
ATOM   1728  OE1 GLU A 221     -49.108  -5.580  53.845  1.00 85.12           O  
ATOM   1729  OE2 GLU A 221     -47.768  -7.140  53.017  1.00 85.12           O  
ATOM   1730  N   TYR A 222     -42.777  -6.405  51.981  1.00 85.12           N  
ATOM   1731  CA  TYR A 222     -41.502  -7.101  51.850  1.00 85.12           C  
ATOM   1732  C   TYR A 222     -40.399  -6.138  51.400  1.00 85.12           C  
ATOM   1733  CB  TYR A 222     -41.649  -8.274  50.875  1.00 85.12           C  
ATOM   1734  O   TYR A 222     -39.314  -6.128  51.979  1.00 85.12           O  
ATOM   1735  CG  TYR A 222     -40.397  -9.121  50.805  1.00 85.12           C  
ATOM   1736  CD1 TYR A 222     -39.395  -8.829  49.858  1.00 85.12           C  
ATOM   1737  CD2 TYR A 222     -40.206 -10.158  51.737  1.00 85.12           C  
ATOM   1738  CE1 TYR A 222     -38.206  -9.580  49.838  1.00 85.12           C  
ATOM   1739  CE2 TYR A 222     -39.020 -10.916  51.717  1.00 85.12           C  
ATOM   1740  OH  TYR A 222     -36.872 -11.355  50.741  1.00 85.12           O  
ATOM   1741  CZ  TYR A 222     -38.019 -10.628  50.763  1.00 85.12           C  
ATOM   1742  N   PHE A 223     -40.679  -5.276  50.418  1.00 88.25           N  
ATOM   1743  CA  PHE A 223     -39.712  -4.283  49.949  1.00 88.25           C  
ATOM   1744  C   PHE A 223     -39.390  -3.224  51.025  1.00 88.25           C  
ATOM   1745  CB  PHE A 223     -40.226  -3.679  48.634  1.00 88.25           C  
ATOM   1746  O   PHE A 223     -38.227  -2.851  51.194  1.00 88.25           O  
ATOM   1747  CG  PHE A 223     -39.342  -2.588  48.062  1.00 88.25           C  
ATOM   1748  CD1 PHE A 223     -39.882  -1.316  47.813  1.00 88.25           C  
ATOM   1749  CD2 PHE A 223     -37.979  -2.827  47.802  1.00 88.25           C  
ATOM   1750  CE1 PHE A 223     -39.062  -0.272  47.355  1.00 88.25           C  
ATOM   1751  CE2 PHE A 223     -37.161  -1.787  47.325  1.00 88.25           C  
ATOM   1752  CZ  PHE A 223     -37.699  -0.506  47.110  1.00 88.25           C  
ATOM   1753  N   ALA A 224     -40.374  -2.807  51.827  1.00 85.88           N  
ATOM   1754  CA  ALA A 224     -40.179  -1.937  52.988  1.00 85.88           C  
ATOM   1755  C   ALA A 224     -39.330  -2.616  54.076  1.00 85.88           C  
ATOM   1756  CB  ALA A 224     -41.556  -1.527  53.525  1.00 85.88           C  
ATOM   1757  O   ALA A 224     -38.428  -1.997  54.635  1.00 85.88           O  
ATOM   1758  N   THR A 225     -39.550  -3.911  54.325  1.00 85.94           N  
ATOM   1759  CA  THR A 225     -38.727  -4.702  55.254  1.00 85.94           C  
ATOM   1760  C   THR A 225     -37.288  -4.826  54.747  1.00 85.94           C  
ATOM   1761  CB  THR A 225     -39.343  -6.092  55.476  1.00 85.94           C  
ATOM   1762  O   THR A 225     -36.343  -4.579  55.497  1.00 85.94           O  
ATOM   1763  CG2 THR A 225     -38.595  -6.894  56.541  1.00 85.94           C  
ATOM   1764  OG1 THR A 225     -40.662  -5.960  55.947  1.00 85.94           O  
ATOM   1765  N   GLN A 226     -37.106  -5.121  53.456  1.00 83.25           N  
ATOM   1766  CA  GLN A 226     -35.801  -5.230  52.800  1.00 83.25           C  
ATOM   1767  C   GLN A 226     -35.020  -3.904  52.793  1.00 83.25           C  
ATOM   1768  CB  GLN A 226     -36.014  -5.761  51.370  1.00 83.25           C  
ATOM   1769  O   GLN A 226     -33.797  -3.930  52.873  1.00 83.25           O  
ATOM   1770  CG  GLN A 226     -34.692  -6.085  50.652  1.00 83.25           C  
ATOM   1771  CD  GLN A 226     -34.870  -6.581  49.220  1.00 83.25           C  
ATOM   1772  NE2 GLN A 226     -33.787  -6.805  48.509  1.00 83.25           N  
ATOM   1773  OE1 GLN A 226     -35.956  -6.761  48.693  1.00 83.25           O  
ATOM   1774  N   THR A 227     -35.700  -2.756  52.728  1.00 88.00           N  
ATOM   1775  CA  THR A 227     -35.076  -1.414  52.707  1.00 88.00           C  
ATOM   1776  C   THR A 227     -35.120  -0.684  54.056  1.00 88.00           C  
ATOM   1777  CB  THR A 227     -35.648  -0.542  51.581  1.00 88.00           C  
ATOM   1778  O   THR A 227     -34.709   0.470  54.155  1.00 88.00           O  
ATOM   1779  CG2 THR A 227     -35.324  -1.110  50.200  1.00 88.00           C  
ATOM   1780  OG1 THR A 227     -37.050  -0.427  51.687  1.00 88.00           O  
ATOM   1781  N   SER A 228     -35.561  -1.356  55.125  1.00 87.50           N  
ATOM   1782  CA  SER A 228     -35.714  -0.787  56.477  1.00 87.50           C  
ATOM   1783  C   SER A 228     -34.427  -0.211  57.083  1.00 87.50           C  
ATOM   1784  CB  SER A 228     -36.257  -1.862  57.423  1.00 87.50           C  
ATOM   1785  O   SER A 228     -34.493   0.708  57.896  1.00 87.50           O  
ATOM   1786  OG  SER A 228     -35.404  -2.995  57.442  1.00 87.50           O  
ATOM   1787  N   HIS A 229     -33.267  -0.728  56.674  1.00 88.25           N  
ATOM   1788  CA  HIS A 229     -31.944  -0.315  57.147  1.00 88.25           C  
ATOM   1789  C   HIS A 229     -31.270   0.746  56.258  1.00 88.25           C  
ATOM   1790  CB  HIS A 229     -31.071  -1.570  57.310  1.00 88.25           C  
ATOM   1791  O   HIS A 229     -30.153   1.155  56.559  1.00 88.25           O  
ATOM   1792  CG  HIS A 229     -30.878  -2.360  56.037  1.00 88.25           C  
ATOM   1793  CD2 HIS A 229     -29.819  -2.271  55.171  1.00 88.25           C  
ATOM   1794  ND1 HIS A 229     -31.729  -3.323  55.541  1.00 88.25           N  
ATOM   1795  CE1 HIS A 229     -31.193  -3.803  54.406  1.00 88.25           C  
ATOM   1796  NE2 HIS A 229     -30.027  -3.197  54.143  1.00 88.25           N  
ATOM   1797  N   PHE A 230     -31.909   1.180  55.165  1.00 91.12           N  
ATOM   1798  CA  PHE A 230     -31.303   2.112  54.211  1.00 91.12           C  
ATOM   1799  C   PHE A 230     -31.277   3.543  54.756  1.00 91.12           C  
ATOM   1800  CB  PHE A 230     -32.055   2.093  52.872  1.00 91.12           C  
ATOM   1801  O   PHE A 230     -32.318   4.133  55.067  1.00 91.12           O  
ATOM   1802  CG  PHE A 230     -31.782   0.953  51.907  1.00 91.12           C  
ATOM   1803  CD1 PHE A 230     -31.312  -0.305  52.335  1.00 91.12           C  
ATOM   1804  CD2 PHE A 230     -32.001   1.178  50.534  1.00 91.12           C  
ATOM   1805  CE1 PHE A 230     -31.052  -1.318  51.399  1.00 91.12           C  
ATOM   1806  CE2 PHE A 230     -31.735   0.165  49.598  1.00 91.12           C  
ATOM   1807  CZ  PHE A 230     -31.257  -1.084  50.031  1.00 91.12           C  
ATOM   1808  N   THR A 231     -30.088   4.139  54.771  1.00 91.00           N  
ATOM   1809  CA  THR A 231     -29.888   5.578  54.960  1.00 91.00           C  
ATOM   1810  C   THR A 231     -30.308   6.363  53.704  1.00 91.00           C  
ATOM   1811  CB  THR A 231     -28.418   5.887  55.288  1.00 91.00           C  
ATOM   1812  O   THR A 231     -30.438   5.782  52.622  1.00 91.00           O  
ATOM   1813  CG2 THR A 231     -27.860   5.076  56.458  1.00 91.00           C  
ATOM   1814  OG1 THR A 231     -27.621   5.673  54.154  1.00 91.00           O  
ATOM   1815  N   PRO A 232     -30.495   7.697  53.779  1.00 85.25           N  
ATOM   1816  CA  PRO A 232     -30.745   8.519  52.588  1.00 85.25           C  
ATOM   1817  C   PRO A 232     -29.659   8.390  51.502  1.00 85.25           C  
ATOM   1818  CB  PRO A 232     -30.839   9.957  53.113  1.00 85.25           C  
ATOM   1819  O   PRO A 232     -29.956   8.523  50.314  1.00 85.25           O  
ATOM   1820  CG  PRO A 232     -31.291   9.782  54.563  1.00 85.25           C  
ATOM   1821  CD  PRO A 232     -30.560   8.511  54.984  1.00 85.25           C  
ATOM   1822  N   GLU A 233     -28.415   8.101  51.893  1.00 85.12           N  
ATOM   1823  CA  GLU A 233     -27.290   7.889  50.976  1.00 85.12           C  
ATOM   1824  C   GLU A 233     -27.372   6.528  50.269  1.00 85.12           C  
ATOM   1825  CB  GLU A 233     -25.966   8.039  51.742  1.00 85.12           C  
ATOM   1826  O   GLU A 233     -27.091   6.446  49.070  1.00 85.12           O  
ATOM   1827  CG  GLU A 233     -25.771   9.482  52.243  1.00 85.12           C  
ATOM   1828  CD  GLU A 233     -24.492   9.698  53.068  1.00 85.12           C  
ATOM   1829  OE1 GLU A 233     -24.357  10.827  53.591  1.00 85.12           O  
ATOM   1830  OE2 GLU A 233     -23.666   8.764  53.166  1.00 85.12           O  
ATOM   1831  N   ASP A 234     -27.847   5.482  50.956  1.00 88.31           N  
ATOM   1832  CA  ASP A 234     -28.116   4.171  50.348  1.00 88.31           C  
ATOM   1833  C   ASP A 234     -29.216   4.273  49.287  1.00 88.31           C  
ATOM   1834  CB  ASP A 234     -28.532   3.135  51.402  1.00 88.31           C  
ATOM   1835  O   ASP A 234     -29.046   3.779  48.171  1.00 88.31           O  
ATOM   1836  CG  ASP A 234     -27.442   2.869  52.433  1.00 88.31           C  
ATOM   1837  OD1 ASP A 234     -26.345   2.443  52.020  1.00 88.31           O  
ATOM   1838  OD2 ASP A 234     -27.733   3.105  53.630  1.00 88.31           O  
ATOM   1839  N   TRP A 235     -30.314   4.981  49.590  1.00 90.44           N  
ATOM   1840  CA  TRP A 235     -31.387   5.257  48.625  1.00 90.44           C  
ATOM   1841  C   TRP A 235     -30.851   5.973  47.377  1.00 90.44           C  
ATOM   1842  CB  TRP A 235     -32.514   6.066  49.292  1.00 90.44           C  
ATOM   1843  O   TRP A 235     -31.114   5.532  46.255  1.00 90.44           O  
ATOM   1844  CG  TRP A 235     -33.447   5.259  50.143  1.00 90.44           C  
ATOM   1845  CD1 TRP A 235     -33.421   5.174  51.491  1.00 90.44           C  
ATOM   1846  CD2 TRP A 235     -34.541   4.389  49.719  1.00 90.44           C  
ATOM   1847  CE2 TRP A 235     -35.100   3.765  50.875  1.00 90.44           C  
ATOM   1848  CE3 TRP A 235     -35.110   4.055  48.471  1.00 90.44           C  
ATOM   1849  NE1 TRP A 235     -34.376   4.279  51.927  1.00 90.44           N  
ATOM   1850  CH2 TRP A 235     -36.683   2.516  49.539  1.00 90.44           C  
ATOM   1851  CZ2 TRP A 235     -36.152   2.842  50.797  1.00 90.44           C  
ATOM   1852  CZ3 TRP A 235     -36.164   3.125  48.383  1.00 90.44           C  
ATOM   1853  N   GLN A 236     -30.049   7.027  47.555  1.00 88.50           N  
ATOM   1854  CA  GLN A 236     -29.389   7.754  46.462  1.00 88.50           C  
ATOM   1855  C   GLN A 236     -28.397   6.904  45.658  1.00 88.50           C  
ATOM   1856  CB  GLN A 236     -28.660   8.973  47.049  1.00 88.50           C  
ATOM   1857  O   GLN A 236     -28.176   7.169  44.475  1.00 88.50           O  
ATOM   1858  CG  GLN A 236     -29.627  10.133  47.300  1.00 88.50           C  
ATOM   1859  CD  GLN A 236     -30.194  10.678  45.995  1.00 88.50           C  
ATOM   1860  NE2 GLN A 236     -31.477  10.925  45.945  1.00 88.50           N  
ATOM   1861  OE1 GLN A 236     -29.499  10.845  45.003  1.00 88.50           O  
ATOM   1862  N   SER A 237     -27.830   5.871  46.278  1.00 89.62           N  
ATOM   1863  CA  SER A 237     -26.879   4.939  45.668  1.00 89.62           C  
ATOM   1864  C   SER A 237     -27.558   3.715  45.040  1.00 89.62           C  
ATOM   1865  CB  SER A 237     -25.808   4.537  46.688  1.00 89.62           C  
ATOM   1866  O   SER A 237     -26.883   2.734  44.739  1.00 89.62           O  
ATOM   1867  OG  SER A 237     -25.204   5.696  47.231  1.00 89.62           O  
ATOM   1868  N   CYS A 238     -28.875   3.745  44.809  1.00 92.25           N  
ATOM   1869  CA  CYS A 238     -29.621   2.640  44.202  1.00 92.25           C  
ATOM   1870  C   CYS A 238     -30.226   2.975  42.827  1.00 92.25           C  
ATOM   1871  CB  CYS A 238     -30.690   2.144  45.181  1.00 92.25           C  
ATOM   1872  O   CYS A 238     -30.764   4.063  42.601  1.00 92.25           O  
ATOM   1873  SG  CYS A 238     -29.914   1.256  46.558  1.00 92.25           S  
ATOM   1874  N   ILE A 239     -30.189   1.983  41.929  1.00 94.25           N  
ATOM   1875  CA  ILE A 239     -30.979   1.917  40.694  1.00 94.25           C  
ATOM   1876  C   ILE A 239     -32.077   0.869  40.903  1.00 94.25           C  
ATOM   1877  CB  ILE A 239     -30.105   1.589  39.459  1.00 94.25           C  
ATOM   1878  O   ILE A 239     -31.797  -0.323  41.051  1.00 94.25           O  
ATOM   1879  CG1 ILE A 239     -29.042   2.682  39.203  1.00 94.25           C  
ATOM   1880  CG2 ILE A 239     -31.003   1.449  38.212  1.00 94.25           C  
ATOM   1881  CD1 ILE A 239     -27.918   2.227  38.261  1.00 94.25           C  
ATOM   1882  N   PHE A 240     -33.330   1.315  40.896  1.00 94.06           N  
ATOM   1883  CA  PHE A 240     -34.512   0.481  41.074  1.00 94.06           C  
ATOM   1884  C   PHE A 240     -35.107   0.114  39.715  1.00 94.06           C  
ATOM   1885  CB  PHE A 240     -35.531   1.214  41.955  1.00 94.06           C  
ATOM   1886  O   PHE A 240     -35.642   0.977  39.023  1.00 94.06           O  
ATOM   1887  CG  PHE A 240     -35.011   1.534  43.342  1.00 94.06           C  
ATOM   1888  CD1 PHE A 240     -35.111   0.576  44.368  1.00 94.06           C  
ATOM   1889  CD2 PHE A 240     -34.395   2.774  43.598  1.00 94.06           C  
ATOM   1890  CE1 PHE A 240     -34.593   0.858  45.644  1.00 94.06           C  
ATOM   1891  CE2 PHE A 240     -33.882   3.055  44.875  1.00 94.06           C  
ATOM   1892  CZ  PHE A 240     -33.977   2.094  45.897  1.00 94.06           C  
ATOM   1893  N   VAL A 241     -35.036  -1.157  39.321  1.00 93.56           N  
ATOM   1894  CA  VAL A 241     -35.644  -1.647  38.075  1.00 93.56           C  
ATOM   1895  C   VAL A 241     -37.021  -2.220  38.399  1.00 93.56           C  
ATOM   1896  CB  VAL A 241     -34.740  -2.654  37.342  1.00 93.56           C  
ATOM   1897  O   VAL A 241     -37.129  -3.251  39.063  1.00 93.56           O  
ATOM   1898  CG1 VAL A 241     -35.283  -2.925  35.934  1.00 93.56           C  
ATOM   1899  CG2 VAL A 241     -33.296  -2.149  37.201  1.00 93.56           C  
ATOM   1900  N   VAL A 242     -38.080  -1.534  37.967  1.00 90.94           N  
ATOM   1901  CA  VAL A 242     -39.466  -1.790  38.398  1.00 90.94           C  
ATOM   1902  C   VAL A 242     -40.428  -1.917  37.222  1.00 90.94           C  
ATOM   1903  CB  VAL A 242     -39.989  -0.714  39.376  1.00 90.94           C  
ATOM   1904  O   VAL A 242     -40.286  -1.256  36.194  1.00 90.94           O  
ATOM   1905  CG1 VAL A 242     -39.309  -0.819  40.741  1.00 90.94           C  
ATOM   1906  CG2 VAL A 242     -39.820   0.711  38.845  1.00 90.94           C  
ATOM   1907  N   GLY A 243     -41.438  -2.770  37.395  1.00 86.12           N  
ATOM   1908  CA  GLY A 243     -42.640  -2.772  36.563  1.00 86.12           C  
ATOM   1909  C   GLY A 243     -43.663  -1.742  37.052  1.00 86.12           C  
ATOM   1910  O   GLY A 243     -43.338  -0.820  37.799  1.00 86.12           O  
ATOM   1911  N   HIS A 244     -44.922  -1.924  36.659  1.00 80.81           N  
ATOM   1912  CA  HIS A 244     -46.036  -1.071  37.086  1.00 80.81           C  
ATOM   1913  C   HIS A 244     -46.500  -1.423  38.513  1.00 80.81           C  
ATOM   1914  CB  HIS A 244     -47.148  -1.162  36.029  1.00 80.81           C  
ATOM   1915  O   HIS A 244     -47.476  -2.145  38.698  1.00 80.81           O  
ATOM   1916  CG  HIS A 244     -48.303  -0.222  36.259  1.00 80.81           C  
ATOM   1917  CD2 HIS A 244     -49.516  -0.301  35.639  1.00 80.81           C  
ATOM   1918  ND1 HIS A 244     -48.324   0.843  37.160  1.00 80.81           N  
ATOM   1919  CE1 HIS A 244     -49.562   1.356  37.088  1.00 80.81           C  
ATOM   1920  NE2 HIS A 244     -50.294   0.699  36.175  1.00 80.81           N  
ATOM   1921  N   TYR A 245     -45.769  -0.926  39.519  1.00 85.25           N  
ATOM   1922  CA  TYR A 245     -46.057  -1.116  40.949  1.00 85.25           C  
ATOM   1923  C   TYR A 245     -46.142   0.247  41.670  1.00 85.25           C  
ATOM   1924  CB  TYR A 245     -44.997  -2.043  41.575  1.00 85.25           C  
ATOM   1925  O   TYR A 245     -45.140   0.700  42.230  1.00 85.25           O  
ATOM   1926  CG  TYR A 245     -44.884  -3.399  40.905  1.00 85.25           C  
ATOM   1927  CD1 TYR A 245     -45.960  -4.305  40.966  1.00 85.25           C  
ATOM   1928  CD2 TYR A 245     -43.719  -3.736  40.187  1.00 85.25           C  
ATOM   1929  CE1 TYR A 245     -45.893  -5.527  40.273  1.00 85.25           C  
ATOM   1930  CE2 TYR A 245     -43.641  -4.966  39.503  1.00 85.25           C  
ATOM   1931  OH  TYR A 245     -44.688  -7.024  38.845  1.00 85.25           O  
ATOM   1932  CZ  TYR A 245     -44.742  -5.851  39.528  1.00 85.25           C  
ATOM   1933  N   PRO A 246     -47.302   0.936  41.646  1.00 84.06           N  
ATOM   1934  CA  PRO A 246     -47.422   2.325  42.104  1.00 84.06           C  
ATOM   1935  C   PRO A 246     -46.972   2.570  43.550  1.00 84.06           C  
ATOM   1936  CB  PRO A 246     -48.895   2.697  41.909  1.00 84.06           C  
ATOM   1937  O   PRO A 246     -46.273   3.542  43.806  1.00 84.06           O  
ATOM   1938  CG  PRO A 246     -49.309   1.822  40.730  1.00 84.06           C  
ATOM   1939  CD  PRO A 246     -48.538   0.530  40.985  1.00 84.06           C  
ATOM   1940  N   GLU A 247     -47.305   1.673  44.478  1.00 86.25           N  
ATOM   1941  CA  GLU A 247     -46.971   1.795  45.909  1.00 86.25           C  
ATOM   1942  C   GLU A 247     -45.456   1.700  46.163  1.00 86.25           C  
ATOM   1943  CB  GLU A 247     -47.701   0.671  46.661  1.00 86.25           C  
ATOM   1944  O   GLU A 247     -44.888   2.452  46.953  1.00 86.25           O  
ATOM   1945  CG  GLU A 247     -49.235   0.818  46.585  1.00 86.25           C  
ATOM   1946  CD  GLU A 247     -50.005  -0.458  46.957  1.00 86.25           C  
ATOM   1947  OE1 GLU A 247     -51.234  -0.342  47.143  1.00 86.25           O  
ATOM   1948  OE2 GLU A 247     -49.380  -1.542  46.964  1.00 86.25           O  
ATOM   1949  N   VAL A 248     -44.777   0.813  45.428  1.00 88.69           N  
ATOM   1950  CA  VAL A 248     -43.313   0.682  45.447  1.00 88.69           C  
ATOM   1951  C   VAL A 248     -42.656   1.932  44.852  1.00 88.69           C  
ATOM   1952  CB  VAL A 248     -42.899  -0.604  44.701  1.00 88.69           C  
ATOM   1953  O   VAL A 248     -41.680   2.433  45.406  1.00 88.69           O  
ATOM   1954  CG1 VAL A 248     -41.397  -0.704  44.423  1.00 88.69           C  
ATOM   1955  CG2 VAL A 248     -43.321  -1.849  45.495  1.00 88.69           C  
ATOM   1956  N   ILE A 249     -43.202   2.460  43.752  1.00 89.06           N  
ATOM   1957  CA  ILE A 249     -42.705   3.672  43.080  1.00 89.06           C  
ATOM   1958  C   ILE A 249     -42.869   4.911  43.977  1.00 89.06           C  
ATOM   1959  CB  ILE A 249     -43.392   3.823  41.699  1.00 89.06           C  
ATOM   1960  O   ILE A 249     -41.907   5.663  44.135  1.00 89.06           O  
ATOM   1961  CG1 ILE A 249     -42.913   2.700  40.746  1.00 89.06           C  
ATOM   1962  CG2 ILE A 249     -43.115   5.199  41.065  1.00 89.06           C  
ATOM   1963  CD1 ILE A 249     -43.777   2.535  39.489  1.00 89.06           C  
ATOM   1964  N   ASP A 250     -44.036   5.097  44.603  1.00 90.00           N  
ATOM   1965  CA  ASP A 250     -44.297   6.171  45.572  1.00 90.00           C  
ATOM   1966  C   ASP A 250     -43.283   6.121  46.726  1.00 90.00           C  
ATOM   1967  CB  ASP A 250     -45.752   6.075  46.072  1.00 90.00           C  
ATOM   1968  O   ASP A 250     -42.617   7.123  46.999  1.00 90.00           O  
ATOM   1969  CG  ASP A 250     -46.088   7.119  47.148  1.00 90.00           C  
ATOM   1970  OD1 ASP A 250     -46.655   8.195  46.838  1.00 90.00           O  
ATOM   1971  OD2 ASP A 250     -45.753   6.876  48.324  1.00 90.00           O  
ATOM   1972  N   MET A 251     -43.056   4.940  47.320  1.00 89.56           N  
ATOM   1973  CA  MET A 251     -42.083   4.794  48.405  1.00 89.56           C  
ATOM   1974  C   MET A 251     -40.650   5.139  47.968  1.00 89.56           C  
ATOM   1975  CB  MET A 251     -42.169   3.390  49.022  1.00 89.56           C  
ATOM   1976  O   MET A 251     -39.960   5.851  48.700  1.00 89.56           O  
ATOM   1977  CG  MET A 251     -41.272   3.305  50.267  1.00 89.56           C  
ATOM   1978  SD  MET A 251     -41.492   1.843  51.318  1.00 89.56           S  
ATOM   1979  CE  MET A 251     -40.891   0.559  50.198  1.00 89.56           C  
ATOM   1980  N   ILE A 252     -40.199   4.699  46.783  1.00 90.88           N  
ATOM   1981  CA  ILE A 252     -38.857   5.037  46.268  1.00 90.88           C  
ATOM   1982  C   ILE A 252     -38.705   6.557  46.102  1.00 90.88           C  
ATOM   1983  CB  ILE A 252     -38.551   4.301  44.938  1.00 90.88           C  
ATOM   1984  O   ILE A 252     -37.687   7.120  46.508  1.00 90.88           O  
ATOM   1985  CG1 ILE A 252     -38.488   2.766  45.109  1.00 90.88           C  
ATOM   1986  CG2 ILE A 252     -37.191   4.760  44.373  1.00 90.88           C  
ATOM   1987  CD1 ILE A 252     -38.740   1.995  43.806  1.00 90.88           C  
ATOM   1988  N   ILE A 253     -39.712   7.239  45.545  1.00 90.12           N  
ATOM   1989  CA  ILE A 253     -39.677   8.695  45.332  1.00 90.12           C  
ATOM   1990  C   ILE A 253     -39.706   9.441  46.672  1.00 90.12           C  
ATOM   1991  CB  ILE A 253     -40.833   9.135  44.407  1.00 90.12           C  
ATOM   1992  O   ILE A 253     -38.893  10.341  46.890  1.00 90.12           O  
ATOM   1993  CG1 ILE A 253     -40.665   8.520  43.001  1.00 90.12           C  
ATOM   1994  CG2 ILE A 253     -40.902  10.675  44.297  1.00 90.12           C  
ATOM   1995  CD1 ILE A 253     -41.932   8.600  42.144  1.00 90.12           C  
ATOM   1996  N   ARG A 254     -40.583   9.048  47.609  1.00 89.75           N  
ATOM   1997  CA  ARG A 254     -40.677   9.682  48.937  1.00 89.75           C  
ATOM   1998  C   ARG A 254     -39.407   9.516  49.767  1.00 89.75           C  
ATOM   1999  CB  ARG A 254     -41.892   9.155  49.711  1.00 89.75           C  
ATOM   2000  O   ARG A 254     -39.054  10.423  50.519  1.00 89.75           O  
ATOM   2001  CG  ARG A 254     -43.218   9.677  49.146  1.00 89.75           C  
ATOM   2002  CD  ARG A 254     -44.377   9.245  50.050  1.00 89.75           C  
ATOM   2003  NE  ARG A 254     -45.661   9.430  49.368  1.00 89.75           N  
ATOM   2004  NH1 ARG A 254     -46.234  11.560  49.998  1.00 89.75           N  
ATOM   2005  NH2 ARG A 254     -47.398  10.482  48.422  1.00 89.75           N  
ATOM   2006  CZ  ARG A 254     -46.429  10.493  49.281  1.00 89.75           C  
ATOM   2007  N   LYS A 255     -38.705   8.388  49.625  1.00 90.06           N  
ATOM   2008  CA  LYS A 255     -37.402   8.141  50.265  1.00 90.06           C  
ATOM   2009  C   LYS A 255     -36.226   8.796  49.530  1.00 90.06           C  
ATOM   2010  CB  LYS A 255     -37.189   6.627  50.428  1.00 90.06           C  
ATOM   2011  O   LYS A 255     -35.142   8.874  50.100  1.00 90.06           O  
ATOM   2012  CG  LYS A 255     -38.188   5.957  51.388  1.00 90.06           C  
ATOM   2013  CD  LYS A 255     -37.958   6.339  52.856  1.00 90.06           C  
ATOM   2014  CE  LYS A 255     -38.965   5.580  53.726  1.00 90.06           C  
ATOM   2015  NZ  LYS A 255     -38.729   5.817  55.170  1.00 90.06           N  
ATOM   2016  N   GLY A 256     -36.434   9.310  48.316  1.00 87.81           N  
ATOM   2017  CA  GLY A 256     -35.390   9.929  47.504  1.00 87.81           C  
ATOM   2018  C   GLY A 256     -34.402   8.909  46.942  1.00 87.81           C  
ATOM   2019  O   GLY A 256     -33.195   9.081  47.099  1.00 87.81           O  
ATOM   2020  N   GLY A 257     -34.899   7.843  46.309  1.00 87.75           N  
ATOM   2021  CA  GLY A 257     -34.070   6.884  45.574  1.00 87.75           C  
ATOM   2022  C   GLY A 257     -33.308   7.535  44.413  1.00 87.75           C  
ATOM   2023  O   GLY A 257     -33.817   8.467  43.799  1.00 87.75           O  
ATOM   2024  N   GLY A 258     -32.109   7.049  44.086  1.00 89.06           N  
ATOM   2025  CA  GLY A 258     -31.246   7.660  43.067  1.00 89.06           C  
ATOM   2026  C   GLY A 258     -31.850   7.624  41.660  1.00 89.06           C  
ATOM   2027  O   GLY A 258     -32.046   8.664  41.027  1.00 89.06           O  
ATOM   2028  N   CYS A 259     -32.181   6.427  41.166  1.00 93.56           N  
ATOM   2029  CA  CYS A 259     -32.796   6.261  39.850  1.00 93.56           C  
ATOM   2030  C   CYS A 259     -33.841   5.139  39.814  1.00 93.56           C  
ATOM   2031  CB  CYS A 259     -31.683   6.035  38.820  1.00 93.56           C  
ATOM   2032  O   CYS A 259     -33.636   4.069  40.381  1.00 93.56           O  
ATOM   2033  SG  CYS A 259     -32.358   5.987  37.134  1.00 93.56           S  
ATOM   2034  N   ILE A 260     -34.939   5.368  39.094  1.00 93.62           N  
ATOM   2035  CA  ILE A 260     -35.969   4.381  38.765  1.00 93.62           C  
ATOM   2036  C   ILE A 260     -35.880   4.062  37.268  1.00 93.62           C  
ATOM   2037  CB  ILE A 260     -37.368   4.914  39.159  1.00 93.62           C  
ATOM   2038  O   ILE A 260     -36.096   4.942  36.438  1.00 93.62           O  
ATOM   2039  CG1 ILE A 260     -37.432   5.225  40.672  1.00 93.62           C  
ATOM   2040  CG2 ILE A 260     -38.456   3.894  38.786  1.00 93.62           C  
ATOM   2041  CD1 ILE A 260     -38.770   5.807  41.149  1.00 93.62           C  
ATOM   2042  N   VAL A 261     -35.616   2.805  36.914  1.00 93.88           N  
ATOM   2043  CA  VAL A 261     -35.766   2.279  35.549  1.00 93.88           C  
ATOM   2044  C   VAL A 261     -37.138   1.612  35.452  1.00 93.88           C  
ATOM   2045  CB  VAL A 261     -34.618   1.325  35.167  1.00 93.88           C  
ATOM   2046  O   VAL A 261     -37.345   0.503  35.945  1.00 93.88           O  
ATOM   2047  CG1 VAL A 261     -34.795   0.777  33.744  1.00 93.88           C  
ATOM   2048  CG2 VAL A 261     -33.258   2.035  35.219  1.00 93.88           C  
ATOM   2049  N   LEU A 262     -38.088   2.316  34.840  1.00 92.06           N  
ATOM   2050  CA  LEU A 262     -39.480   1.905  34.699  1.00 92.06           C  
ATOM   2051  C   LEU A 262     -39.678   1.099  33.405  1.00 92.06           C  
ATOM   2052  CB  LEU A 262     -40.359   3.168  34.777  1.00 92.06           C  
ATOM   2053  O   LEU A 262     -39.511   1.622  32.302  1.00 92.06           O  
ATOM   2054  CG  LEU A 262     -41.875   2.900  34.767  1.00 92.06           C  
ATOM   2055  CD1 LEU A 262     -42.335   2.093  35.983  1.00 92.06           C  
ATOM   2056  CD2 LEU A 262     -42.627   4.233  34.778  1.00 92.06           C  
ATOM   2057  N   SER A 263     -40.054  -0.171  33.551  1.00 88.25           N  
ATOM   2058  CA  SER A 263     -40.313  -1.125  32.464  1.00 88.25           C  
ATOM   2059  C   SER A 263     -41.750  -1.018  31.948  1.00 88.25           C  
ATOM   2060  CB  SER A 263     -40.016  -2.544  32.973  1.00 88.25           C  
ATOM   2061  O   SER A 263     -42.710  -1.235  32.695  1.00 88.25           O  
ATOM   2062  OG  SER A 263     -40.746  -3.558  32.301  1.00 88.25           O  
ATOM   2063  N   ARG A 264     -41.917  -0.783  30.645  1.00 76.06           N  
ATOM   2064  CA  ARG A 264     -43.219  -0.634  29.979  1.00 76.06           C  
ATOM   2065  C   ARG A 264     -43.791  -1.964  29.467  1.00 76.06           C  
ATOM   2066  CB  ARG A 264     -43.100   0.451  28.892  1.00 76.06           C  
ATOM   2067  O   ARG A 264     -44.045  -2.118  28.276  1.00 76.06           O  
ATOM   2068  CG  ARG A 264     -44.453   1.114  28.623  1.00 76.06           C  
ATOM   2069  CD  ARG A 264     -44.343   2.132  27.488  1.00 76.06           C  
ATOM   2070  NE  ARG A 264     -45.581   2.927  27.360  1.00 76.06           N  
ATOM   2071  NH1 ARG A 264     -44.951   4.157  25.528  1.00 76.06           N  
ATOM   2072  NH2 ARG A 264     -46.981   4.439  26.438  1.00 76.06           N  
ATOM   2073  CZ  ARG A 264     -45.826   3.839  26.441  1.00 76.06           C  
ATOM   2074  N   SER A 265     -44.057  -2.919  30.359  1.00 55.78           N  
ATOM   2075  CA  SER A 265     -44.770  -4.150  29.982  1.00 55.78           C  
ATOM   2076  C   SER A 265     -46.258  -3.865  29.700  1.00 55.78           C  
ATOM   2077  CB  SER A 265     -44.566  -5.263  31.016  1.00 55.78           C  
ATOM   2078  O   SER A 265     -47.088  -3.815  30.609  1.00 55.78           O  
ATOM   2079  OG  SER A 265     -45.016  -4.853  32.290  1.00 55.78           O  
ATOM   2080  N   SER A 266     -46.570  -3.669  28.419  1.00 45.34           N  
ATOM   2081  CA  SER A 266     -47.888  -3.786  27.765  1.00 45.34           C  
ATOM   2082  C   SER A 266     -49.019  -2.797  28.104  1.00 45.34           C  
ATOM   2083  CB  SER A 266     -48.407  -5.229  27.868  1.00 45.34           C  
ATOM   2084  O   SER A 266     -49.866  -2.595  27.240  1.00 45.34           O  
ATOM   2085  OG  SER A 266     -47.371  -6.163  27.604  1.00 45.34           O  
ATOM   2086  N   HIS A 267     -49.081  -2.162  29.286  1.00 42.88           N  
ATOM   2087  CA  HIS A 267     -50.302  -1.424  29.702  1.00 42.88           C  
ATOM   2088  C   HIS A 267     -50.125  -0.011  30.293  1.00 42.88           C  
ATOM   2089  CB  HIS A 267     -51.175  -2.338  30.582  1.00 42.88           C  
ATOM   2090  O   HIS A 267     -51.075   0.553  30.833  1.00 42.88           O  
ATOM   2091  CG  HIS A 267     -51.801  -3.462  29.795  1.00 42.88           C  
ATOM   2092  CD2 HIS A 267     -51.673  -4.803  30.035  1.00 42.88           C  
ATOM   2093  ND1 HIS A 267     -52.565  -3.328  28.655  1.00 42.88           N  
ATOM   2094  CE1 HIS A 267     -52.874  -4.557  28.212  1.00 42.88           C  
ATOM   2095  NE2 HIS A 267     -52.353  -5.489  29.024  1.00 42.88           N  
ATOM   2096  N   VAL A 268     -48.955   0.624  30.161  1.00 43.53           N  
ATOM   2097  CA  VAL A 268     -48.763   2.001  30.664  1.00 43.53           C  
ATOM   2098  C   VAL A 268     -49.125   3.045  29.600  1.00 43.53           C  
ATOM   2099  CB  VAL A 268     -47.357   2.224  31.245  1.00 43.53           C  
ATOM   2100  O   VAL A 268     -48.309   3.381  28.732  1.00 43.53           O  
ATOM   2101  CG1 VAL A 268     -47.253   3.610  31.893  1.00 43.53           C  
ATOM   2102  CG2 VAL A 268     -47.005   1.167  32.300  1.00 43.53           C  
ATOM   2103  N   ILE A 269     -50.334   3.602  29.707  1.00 39.69           N  
ATOM   2104  CA  ILE A 269     -50.738   4.840  29.025  1.00 39.69           C  
ATOM   2105  C   ILE A 269     -50.325   6.024  29.907  1.00 39.69           C  
ATOM   2106  CB  ILE A 269     -52.256   4.865  28.706  1.00 39.69           C  
ATOM   2107  O   ILE A 269     -50.996   6.343  30.887  1.00 39.69           O  
ATOM   2108  CG1 ILE A 269     -52.670   3.643  27.852  1.00 39.69           C  
ATOM   2109  CG2 ILE A 269     -52.618   6.179  27.979  1.00 39.69           C  
ATOM   2110  CD1 ILE A 269     -54.178   3.546  27.580  1.00 39.69           C  
ATOM   2111  N   VAL A 270     -49.231   6.698  29.549  1.00 43.38           N  
ATOM   2112  CA  VAL A 270     -48.975   8.059  30.038  1.00 43.38           C  
ATOM   2113  C   VAL A 270     -49.763   8.996  29.127  1.00 43.38           C  
ATOM   2114  CB  VAL A 270     -47.473   8.412  30.059  1.00 43.38           C  
ATOM   2115  O   VAL A 270     -49.474   9.073  27.936  1.00 43.38           O  
ATOM   2116  CG1 VAL A 270     -47.261   9.758  30.760  1.00 43.38           C  
ATOM   2117  CG2 VAL A 270     -46.643   7.360  30.809  1.00 43.38           C  
ATOM   2118  N   THR A 271     -50.799   9.652  29.650  1.00 36.12           N  
ATOM   2119  CA  THR A 271     -51.619  10.587  28.865  1.00 36.12           C  
ATOM   2120  C   THR A 271     -50.810  11.824  28.477  1.00 36.12           C  
ATOM   2121  CB  THR A 271     -52.897  10.996  29.618  1.00 36.12           C  
ATOM   2122  O   THR A 271     -50.156  12.423  29.329  1.00 36.12           O  
ATOM   2123  CG2 THR A 271     -53.963   9.905  29.521  1.00 36.12           C  
ATOM   2124  OG1 THR A 271     -52.635  11.208  30.991  1.00 36.12           O  
ATOM   2125  N   ALA A 272     -50.883  12.220  27.201  1.00 35.81           N  
ATOM   2126  CA  ALA A 272     -50.059  13.282  26.609  1.00 35.81           C  
ATOM   2127  C   ALA A 272     -50.204  14.659  27.288  1.00 35.81           C  
ATOM   2128  CB  ALA A 272     -50.406  13.362  25.117  1.00 35.81           C  
ATOM   2129  O   ALA A 272     -49.248  15.427  27.322  1.00 35.81           O  
ATOM   2130  N   SER A 273     -51.343  14.921  27.942  1.00 36.03           N  
ATOM   2131  CA  SER A 273     -51.699  16.169  28.643  1.00 36.03           C  
ATOM   2132  C   SER A 273     -50.782  16.586  29.811  1.00 36.03           C  
ATOM   2133  CB  SER A 273     -53.143  16.035  29.148  1.00 36.03           C  
ATOM   2134  O   SER A 273     -51.146  17.454  30.602  1.00 36.03           O  
ATOM   2135  OG  SER A 273     -53.239  14.968  30.082  1.00 36.03           O  
ATOM   2136  N   SER A 274     -49.634  15.936  30.000  1.00 37.66           N  
ATOM   2137  CA  SER A 274     -48.659  16.251  31.051  1.00 37.66           C  
ATOM   2138  C   SER A 274     -47.195  16.169  30.592  1.00 37.66           C  
ATOM   2139  CB  SER A 274     -48.902  15.367  32.283  1.00 37.66           C  
ATOM   2140  O   SER A 274     -46.314  16.338  31.432  1.00 37.66           O  
ATOM   2141  OG  SER A 274     -50.255  15.464  32.699  1.00 37.66           O  
ATOM   2142  N   LEU A 275     -46.915  15.933  29.299  1.00 38.88           N  
ATOM   2143  CA  LEU A 275     -45.548  15.990  28.750  1.00 38.88           C  
ATOM   2144  C   LEU A 275     -45.221  17.328  28.066  1.00 38.88           C  
ATOM   2145  CB  LEU A 275     -45.271  14.802  27.805  1.00 38.88           C  
ATOM   2146  O   LEU A 275     -44.093  17.801  28.198  1.00 38.88           O  
ATOM   2147  CG  LEU A 275     -44.764  13.549  28.548  1.00 38.88           C  
ATOM   2148  CD1 LEU A 275     -45.899  12.599  28.928  1.00 38.88           C  
ATOM   2149  CD2 LEU A 275     -43.764  12.755  27.702  1.00 38.88           C  
ATOM   2150  N   ASP A 276     -46.195  17.974  27.423  1.00 32.06           N  
ATOM   2151  CA  ASP A 276     -45.965  19.148  26.555  1.00 32.06           C  
ATOM   2152  C   ASP A 276     -45.522  20.433  27.290  1.00 32.06           C  
ATOM   2153  CB  ASP A 276     -47.225  19.411  25.706  1.00 32.06           C  
ATOM   2154  O   ASP A 276     -45.272  21.456  26.661  1.00 32.06           O  
ATOM   2155  CG  ASP A 276     -47.636  18.229  24.818  1.00 32.06           C  
ATOM   2156  OD1 ASP A 276     -46.775  17.362  24.549  1.00 32.06           O  
ATOM   2157  OD2 ASP A 276     -48.841  18.162  24.490  1.00 32.06           O  
ATOM   2158  N   SER A 277     -45.403  20.407  28.623  1.00 33.50           N  
ATOM   2159  CA  SER A 277     -44.932  21.540  29.441  1.00 33.50           C  
ATOM   2160  C   SER A 277     -43.521  21.370  30.021  1.00 33.50           C  
ATOM   2161  CB  SER A 277     -45.959  21.877  30.529  1.00 33.50           C  
ATOM   2162  O   SER A 277     -43.093  22.205  30.819  1.00 33.50           O  
ATOM   2163  OG  SER A 277     -46.246  20.769  31.368  1.00 33.50           O  
ATOM   2164  N   LEU A 278     -42.799  20.294  29.670  1.00 35.06           N  
ATOM   2165  CA  LEU A 278     -41.499  19.957  30.277  1.00 35.06           C  
ATOM   2166  C   LEU A 278     -40.393  19.543  29.290  1.00 35.06           C  
ATOM   2167  CB  LEU A 278     -41.720  18.887  31.367  1.00 35.06           C  
ATOM   2168  O   LEU A 278     -39.279  19.268  29.731  1.00 35.06           O  
ATOM   2169  CG  LEU A 278     -42.423  19.415  32.631  1.00 35.06           C  
ATOM   2170  CD1 LEU A 278     -42.843  18.241  33.517  1.00 35.06           C  
ATOM   2171  CD2 LEU A 278     -41.522  20.336  33.464  1.00 35.06           C  
ATOM   2172  N   VAL A 279     -40.649  19.531  27.978  1.00 31.36           N  
ATOM   2173  CA  VAL A 279     -39.600  19.304  26.969  1.00 31.36           C  
ATOM   2174  C   VAL A 279     -38.917  20.632  26.634  1.00 31.36           C  
ATOM   2175  CB  VAL A 279     -40.128  18.576  25.715  1.00 31.36           C  
ATOM   2176  O   VAL A 279     -39.300  21.323  25.698  1.00 31.36           O  
ATOM   2177  CG1 VAL A 279     -38.979  18.231  24.756  1.00 31.36           C  
ATOM   2178  CG2 VAL A 279     -40.814  17.255  26.096  1.00 31.36           C  
ATOM   2179  N   ASN A 280     -37.899  20.975  27.422  1.00 27.55           N  
ATOM   2180  CA  ASN A 280     -36.895  21.989  27.093  1.00 27.55           C  
ATOM   2181  C   ASN A 280     -35.505  21.331  27.115  1.00 27.55           C  
ATOM   2182  CB  ASN A 280     -37.019  23.217  28.029  1.00 27.55           C  
ATOM   2183  O   ASN A 280     -34.680  21.640  27.968  1.00 27.55           O  
ATOM   2184  CG  ASN A 280     -37.813  24.382  27.463  1.00 27.55           C  
ATOM   2185  ND2 ASN A 280     -38.099  25.367  28.281  1.00 27.55           N  
ATOM   2186  OD1 ASN A 280     -38.153  24.481  26.301  1.00 27.55           O  
ATOM   2187  N   ASP A 281     -35.273  20.419  26.172  1.00 29.78           N  
ATOM   2188  CA  ASP A 281     -33.932  20.030  25.731  1.00 29.78           C  
ATOM   2189  C   ASP A 281     -33.875  20.234  24.214  1.00 29.78           C  
ATOM   2190  CB  ASP A 281     -33.571  18.584  26.128  1.00 29.78           C  
ATOM   2191  O   ASP A 281     -34.687  19.693  23.462  1.00 29.78           O  
ATOM   2192  CG  ASP A 281     -32.820  18.470  27.465  1.00 29.78           C  
ATOM   2193  OD1 ASP A 281     -32.013  19.375  27.778  1.00 29.78           O  
ATOM   2194  OD2 ASP A 281     -33.022  17.440  28.155  1.00 29.78           O  
ATOM   2195  N   SER A 282     -32.942  21.073  23.774  1.00 26.88           N  
ATOM   2196  CA  SER A 282     -32.728  21.409  22.370  1.00 26.88           C  
ATOM   2197  C   SER A 282     -31.794  20.392  21.712  1.00 26.88           C  
ATOM   2198  CB  SER A 282     -32.189  22.842  22.267  1.00 26.88           C  
ATOM   2199  O   SER A 282     -30.619  20.688  21.520  1.00 26.88           O  
ATOM   2200  OG  SER A 282     -30.995  22.969  23.017  1.00 26.88           O  
ATOM   2201  N   ASP A 283     -32.326  19.223  21.359  1.00 27.73           N  
ATOM   2202  CA  ASP A 283     -31.685  18.256  20.457  1.00 27.73           C  
ATOM   2203  C   ASP A 283     -32.693  17.853  19.372  1.00 27.73           C  
ATOM   2204  CB  ASP A 283     -31.102  17.045  21.220  1.00 27.73           C  
ATOM   2205  O   ASP A 283     -33.434  16.876  19.481  1.00 27.73           O  
ATOM   2206  CG  ASP A 283     -29.602  17.158  21.550  1.00 27.73           C  
ATOM   2207  OD1 ASP A 283     -28.873  17.862  20.816  1.00 27.73           O  
ATOM   2208  OD2 ASP A 283     -29.177  16.478  22.515  1.00 27.73           O  
ATOM   2209  N   SER A 284     -32.757  18.674  18.322  1.00 26.02           N  
ATOM   2210  CA  SER A 284     -33.564  18.435  17.127  1.00 26.02           C  
ATOM   2211  C   SER A 284     -32.682  17.951  15.972  1.00 26.02           C  
ATOM   2212  CB  SER A 284     -34.368  19.691  16.766  1.00 26.02           C  
ATOM   2213  O   SER A 284     -32.306  18.739  15.101  1.00 26.02           O  
ATOM   2214  OG  SER A 284     -33.506  20.773  16.475  1.00 26.02           O  
ATOM   2215  N   SER A 285     -32.370  16.657  15.960  1.00 26.45           N  
ATOM   2216  CA  SER A 285     -31.904  15.947  14.763  1.00 26.45           C  
ATOM   2217  C   SER A 285     -32.182  14.448  14.890  1.00 26.45           C  
ATOM   2218  CB  SER A 285     -30.410  16.186  14.494  1.00 26.45           C  
ATOM   2219  O   SER A 285     -31.592  13.792  15.742  1.00 26.45           O  
ATOM   2220  OG  SER A 285     -29.623  15.809  15.604  1.00 26.45           O  
ATOM   2221  N   ASP A 286     -33.071  13.972  14.019  1.00 28.02           N  
ATOM   2222  CA  ASP A 286     -33.178  12.619  13.461  1.00 28.02           C  
ATOM   2223  C   ASP A 286     -33.195  11.404  14.415  1.00 28.02           C  
ATOM   2224  CB  ASP A 286     -32.136  12.484  12.333  1.00 28.02           C  
ATOM   2225  O   ASP A 286     -32.163  10.953  14.898  1.00 28.02           O  
ATOM   2226  CG  ASP A 286     -32.200  13.642  11.320  1.00 28.02           C  
ATOM   2227  OD1 ASP A 286     -33.281  14.272  11.205  1.00 28.02           O  
ATOM   2228  OD2 ASP A 286     -31.157  13.935  10.694  1.00 28.02           O  
ATOM   2229  N   ASP A 287     -34.391  10.819  14.587  1.00 26.41           N  
ATOM   2230  CA  ASP A 287     -34.630   9.363  14.471  1.00 26.41           C  
ATOM   2231  C   ASP A 287     -36.150   9.061  14.555  1.00 26.41           C  
ATOM   2232  CB  ASP A 287     -33.805   8.516  15.479  1.00 26.41           C  
ATOM   2233  O   ASP A 287     -36.685   8.613  15.575  1.00 26.41           O  
ATOM   2234  CG  ASP A 287     -32.535   7.863  14.895  1.00 26.41           C  
ATOM   2235  OD1 ASP A 287     -32.408   7.777  13.650  1.00 26.41           O  
ATOM   2236  OD2 ASP A 287     -31.769   7.293  15.711  1.00 26.41           O  
ATOM   2237  N   GLU A 288     -36.887   9.314  13.464  1.00 26.70           N  
ATOM   2238  CA  GLU A 288     -38.261   8.807  13.310  1.00 26.70           C  
ATOM   2239  C   GLU A 288     -38.244   7.308  12.966  1.00 26.70           C  
ATOM   2240  CB  GLU A 288     -39.066   9.576  12.242  1.00 26.70           C  
ATOM   2241  O   GLU A 288     -38.087   6.912  11.810  1.00 26.70           O  
ATOM   2242  CG  GLU A 288     -39.614  10.932  12.713  1.00 26.70           C  
ATOM   2243  CD  GLU A 288     -40.681  11.503  11.754  1.00 26.70           C  
ATOM   2244  OE1 GLU A 288     -41.583  12.213  12.256  1.00 26.70           O  
ATOM   2245  OE2 GLU A 288     -40.610  11.221  10.536  1.00 26.70           O  
ATOM   2246  N   PHE A 289     -38.478   6.449  13.961  1.00 27.91           N  
ATOM   2247  CA  PHE A 289     -38.804   5.043  13.710  1.00 27.91           C  
ATOM   2248  C   PHE A 289     -40.276   4.905  13.302  1.00 27.91           C  
ATOM   2249  CB  PHE A 289     -38.413   4.164  14.904  1.00 27.91           C  
ATOM   2250  O   PHE A 289     -41.167   4.802  14.146  1.00 27.91           O  
ATOM   2251  CG  PHE A 289     -36.937   3.818  14.898  1.00 27.91           C  
ATOM   2252  CD1 PHE A 289     -36.489   2.681  14.195  1.00 27.91           C  
ATOM   2253  CD2 PHE A 289     -36.001   4.671  15.513  1.00 27.91           C  
ATOM   2254  CE1 PHE A 289     -35.114   2.395  14.114  1.00 27.91           C  
ATOM   2255  CE2 PHE A 289     -34.627   4.386  15.431  1.00 27.91           C  
ATOM   2256  CZ  PHE A 289     -34.184   3.250  14.732  1.00 27.91           C  
ATOM   2257  N   GLY A 290     -40.518   4.919  11.990  1.00 25.39           N  
ATOM   2258  CA  GLY A 290     -41.838   4.705  11.402  1.00 25.39           C  
ATOM   2259  C   GLY A 290     -42.318   3.259  11.545  1.00 25.39           C  
ATOM   2260  O   GLY A 290     -41.701   2.340  11.011  1.00 25.39           O  
ATOM   2261  N   ASP A 291     -43.452   3.080  12.219  1.00 25.36           N  
ATOM   2262  CA  ASP A 291     -44.166   1.808  12.351  1.00 25.36           C  
ATOM   2263  C   ASP A 291     -45.375   1.845  11.396  1.00 25.36           C  
ATOM   2264  CB  ASP A 291     -44.522   1.602  13.842  1.00 25.36           C  
ATOM   2265  O   ASP A 291     -46.408   2.444  11.699  1.00 25.36           O  
ATOM   2266  CG  ASP A 291     -44.690   0.141  14.282  1.00 25.36           C  
ATOM   2267  OD1 ASP A 291     -44.319  -0.766  13.505  1.00 25.36           O  
ATOM   2268  OD2 ASP A 291     -45.139  -0.055  15.438  1.00 25.36           O  
ATOM   2269  N   ASN A 292     -45.208   1.303  10.186  1.00 25.45           N  
ATOM   2270  CA  ASN A 292     -46.208   1.335   9.112  1.00 25.45           C  
ATOM   2271  C   ASN A 292     -46.387  -0.071   8.531  1.00 25.45           C  
ATOM   2272  CB  ASN A 292     -45.799   2.372   8.034  1.00 25.45           C  
ATOM   2273  O   ASN A 292     -45.721  -0.439   7.564  1.00 25.45           O  
ATOM   2274  CG  ASN A 292     -46.581   3.674   8.064  1.00 25.45           C  
ATOM   2275  ND2 ASN A 292     -46.073   4.694   7.412  1.00 25.45           N  
ATOM   2276  OD1 ASN A 292     -47.667   3.804   8.598  1.00 25.45           O  
ATOM   2277  N   ASP A 293     -47.310  -0.840   9.109  1.00 26.31           N  
ATOM   2278  CA  ASP A 293     -47.713  -2.146   8.578  1.00 26.31           C  
ATOM   2279  C   ASP A 293     -49.248  -2.291   8.586  1.00 26.31           C  
ATOM   2280  CB  ASP A 293     -46.931  -3.280   9.277  1.00 26.31           C  
ATOM   2281  O   ASP A 293     -49.853  -2.996   9.395  1.00 26.31           O  
ATOM   2282  CG  ASP A 293     -46.682  -4.506   8.380  1.00 26.31           C  
ATOM   2283  OD1 ASP A 293     -46.928  -4.420   7.154  1.00 26.31           O  
ATOM   2284  OD2 ASP A 293     -46.225  -5.536   8.927  1.00 26.31           O  
ATOM   2285  N   GLN A 294     -49.897  -1.546   7.683  1.00 26.89           N  
ATOM   2286  CA  GLN A 294     -51.269  -1.795   7.232  1.00 26.89           C  
ATOM   2287  C   GLN A 294     -51.419  -1.445   5.746  1.00 26.89           C  
ATOM   2288  CB  GLN A 294     -52.320  -0.986   8.026  1.00 26.89           C  
ATOM   2289  O   GLN A 294     -51.429  -0.271   5.386  1.00 26.89           O  
ATOM   2290  CG  GLN A 294     -52.522  -1.464   9.469  1.00 26.89           C  
ATOM   2291  CD  GLN A 294     -53.790  -0.935  10.138  1.00 26.89           C  
ATOM   2292  NE2 GLN A 294     -53.912  -1.114  11.434  1.00 26.89           N  
ATOM   2293  OE1 GLN A 294     -54.710  -0.392   9.545  1.00 26.89           O  
ATOM   2294  N   ASP A 295     -51.666  -2.449   4.903  1.00 25.84           N  
ATOM   2295  CA  ASP A 295     -52.497  -2.276   3.703  1.00 25.84           C  
ATOM   2296  C   ASP A 295     -53.285  -3.582   3.437  1.00 25.84           C  
ATOM   2297  CB  ASP A 295     -51.664  -1.823   2.485  1.00 25.84           C  
ATOM   2298  O   ASP A 295     -52.704  -4.670   3.512  1.00 25.84           O  
ATOM   2299  CG  ASP A 295     -52.508  -1.137   1.392  1.00 25.84           C  
ATOM   2300  OD1 ASP A 295     -53.616  -0.633   1.690  1.00 25.84           O  
ATOM   2301  OD2 ASP A 295     -52.075  -1.142   0.219  1.00 25.84           O  
ATOM   2302  N   PRO A 296     -54.612  -3.548   3.190  1.00 36.25           N  
ATOM   2303  CA  PRO A 296     -55.423  -4.759   3.082  1.00 36.25           C  
ATOM   2304  C   PRO A 296     -55.771  -5.116   1.628  1.00 36.25           C  
ATOM   2305  CB  PRO A 296     -56.682  -4.417   3.884  1.00 36.25           C  
ATOM   2306  O   PRO A 296     -56.194  -4.240   0.867  1.00 36.25           O  
ATOM   2307  CG  PRO A 296     -56.899  -2.930   3.591  1.00 36.25           C  
ATOM   2308  CD  PRO A 296     -55.491  -2.391   3.344  1.00 36.25           C  
ATOM   2309  N   ARG A 297     -55.735  -6.419   1.276  1.00 24.94           N  
ATOM   2310  CA  ARG A 297     -56.673  -7.091   0.331  1.00 24.94           C  
ATOM   2311  C   ARG A 297     -56.337  -8.572   0.043  1.00 24.94           C  
ATOM   2312  CB  ARG A 297     -56.737  -6.341  -1.027  1.00 24.94           C  
ATOM   2313  O   ARG A 297     -55.230  -8.894  -0.352  1.00 24.94           O  
ATOM   2314  CG  ARG A 297     -58.013  -5.481  -1.151  1.00 24.94           C  
ATOM   2315  CD  ARG A 297     -57.895  -4.359  -2.193  1.00 24.94           C  
ATOM   2316  NE  ARG A 297     -57.180  -3.181  -1.666  1.00 24.94           N  
ATOM   2317  NH1 ARG A 297     -57.696  -1.715  -3.358  1.00 24.94           N  
ATOM   2318  NH2 ARG A 297     -56.461  -1.018  -1.630  1.00 24.94           N  
ATOM   2319  CZ  ARG A 297     -57.116  -1.979  -2.216  1.00 24.94           C  
ATOM   2320  N   GLY A 298     -57.366  -9.428   0.083  1.00 22.69           N  
ATOM   2321  CA  GLY A 298     -57.693 -10.322  -1.048  1.00 22.69           C  
ATOM   2322  C   GLY A 298     -56.941 -11.650  -1.285  1.00 22.69           C  
ATOM   2323  O   GLY A 298     -56.109 -11.726  -2.174  1.00 22.69           O  
ATOM   2324  N   SER A 299     -57.449 -12.725  -0.662  1.00 21.45           N  
ATOM   2325  CA  SER A 299     -57.867 -14.004  -1.304  1.00 21.45           C  
ATOM   2326  C   SER A 299     -56.895 -14.955  -2.055  1.00 21.45           C  
ATOM   2327  CB  SER A 299     -59.055 -13.722  -2.241  1.00 21.45           C  
ATOM   2328  O   SER A 299     -56.344 -14.581  -3.079  1.00 21.45           O  
ATOM   2329  OG  SER A 299     -58.666 -12.954  -3.361  1.00 21.45           O  
ATOM   2330  N   LEU A 300     -56.982 -16.253  -1.677  1.00 22.67           N  
ATOM   2331  CA  LEU A 300     -56.882 -17.492  -2.508  1.00 22.67           C  
ATOM   2332  C   LEU A 300     -55.512 -17.788  -3.186  1.00 22.67           C  
ATOM   2333  CB  LEU A 300     -58.052 -17.484  -3.522  1.00 22.67           C  
ATOM   2334  O   LEU A 300     -54.972 -16.948  -3.880  1.00 22.67           O  
ATOM   2335  CG  LEU A 300     -59.469 -17.484  -2.908  1.00 22.67           C  
ATOM   2336  CD1 LEU A 300     -60.511 -17.057  -3.942  1.00 22.67           C  
ATOM   2337  CD2 LEU A 300     -59.857 -18.867  -2.383  1.00 22.67           C  
ATOM   2338  N   SER A 301     -54.890 -18.975  -3.101  1.00 22.69           N  
ATOM   2339  CA  SER A 301     -55.442 -20.341  -3.215  1.00 22.69           C  
ATOM   2340  C   SER A 301     -54.421 -21.458  -2.862  1.00 22.69           C  
ATOM   2341  CB  SER A 301     -55.829 -20.569  -4.690  1.00 22.69           C  
ATOM   2342  O   SER A 301     -53.219 -21.227  -2.881  1.00 22.69           O  
ATOM   2343  OG  SER A 301     -54.770 -20.243  -5.571  1.00 22.69           O  
ATOM   2344  N   HIS A 302     -54.934 -22.674  -2.606  1.00 23.25           N  
ATOM   2345  CA  HIS A 302     -54.383 -24.038  -2.840  1.00 23.25           C  
ATOM   2346  C   HIS A 302     -53.020 -24.199  -3.584  1.00 23.25           C  
ATOM   2347  CB  HIS A 302     -55.506 -24.720  -3.649  1.00 23.25           C  
ATOM   2348  O   HIS A 302     -52.760 -23.467  -4.529  1.00 23.25           O  
ATOM   2349  CG  HIS A 302     -56.731 -25.040  -2.823  1.00 23.25           C  
ATOM   2350  CD2 HIS A 302     -58.021 -24.683  -3.114  1.00 23.25           C  
ATOM   2351  ND1 HIS A 302     -56.765 -25.722  -1.624  1.00 23.25           N  
ATOM   2352  CE1 HIS A 302     -58.040 -25.767  -1.205  1.00 23.25           C  
ATOM   2353  NE2 HIS A 302     -58.839 -25.138  -2.077  1.00 23.25           N  
ATOM   2354  N   SER A 303     -52.152 -25.203  -3.328  1.00 23.44           N  
ATOM   2355  CA  SER A 303     -52.315 -26.528  -2.665  1.00 23.44           C  
ATOM   2356  C   SER A 303     -50.995 -27.344  -2.590  1.00 23.44           C  
ATOM   2357  CB  SER A 303     -53.225 -27.418  -3.535  1.00 23.44           C  
ATOM   2358  O   SER A 303     -50.135 -27.108  -3.429  1.00 23.44           O  
ATOM   2359  OG  SER A 303     -52.937 -27.286  -4.918  1.00 23.44           O  
ATOM   2360  N   ASN A 304     -50.973 -28.427  -1.775  1.00 23.05           N  
ATOM   2361  CA  ASN A 304     -50.322 -29.743  -2.051  1.00 23.05           C  
ATOM   2362  C   ASN A 304     -48.763 -29.838  -2.081  1.00 23.05           C  
ATOM   2363  CB  ASN A 304     -51.007 -30.282  -3.327  1.00 23.05           C  
ATOM   2364  O   ASN A 304     -48.107 -28.887  -2.472  1.00 23.05           O  
ATOM   2365  CG  ASN A 304     -52.389 -30.868  -3.065  1.00 23.05           C  
ATOM   2366  ND2 ASN A 304     -53.075 -31.315  -4.089  1.00 23.05           N  
ATOM   2367  OD1 ASN A 304     -52.892 -30.896  -1.953  1.00 23.05           O  
ATOM   2368  N   LEU A 305     -48.061 -30.934  -1.714  1.00 23.92           N  
ATOM   2369  CA  LEU A 305     -48.357 -32.341  -1.323  1.00 23.92           C  
ATOM   2370  C   LEU A 305     -47.169 -32.922  -0.489  1.00 23.92           C  
ATOM   2371  CB  LEU A 305     -48.417 -33.209  -2.615  1.00 23.92           C  
ATOM   2372  O   LEU A 305     -46.043 -32.546  -0.780  1.00 23.92           O  
ATOM   2373  CG  LEU A 305     -49.805 -33.539  -3.196  1.00 23.92           C  
ATOM   2374  CD1 LEU A 305     -49.766 -33.501  -4.729  1.00 23.92           C  
ATOM   2375  CD2 LEU A 305     -50.342 -34.912  -2.809  1.00 23.92           C  
ATOM   2376  N   LEU A 306     -47.425 -33.925   0.383  1.00 22.75           N  
ATOM   2377  CA  LEU A 306     -46.553 -35.088   0.763  1.00 22.75           C  
ATOM   2378  C   LEU A 306     -45.128 -34.849   1.363  1.00 22.75           C  
ATOM   2379  CB  LEU A 306     -46.478 -36.012  -0.474  1.00 22.75           C  
ATOM   2380  O   LEU A 306     -44.442 -33.909   1.004  1.00 22.75           O  
ATOM   2381  CG  LEU A 306     -47.813 -36.666  -0.880  1.00 22.75           C  
ATOM   2382  CD1 LEU A 306     -47.669 -37.338  -2.244  1.00 22.75           C  
ATOM   2383  CD2 LEU A 306     -48.322 -37.718   0.107  1.00 22.75           C  
ATOM   2384  N   ALA A 307     -44.551 -35.690   2.241  1.00 21.70           N  
ATOM   2385  CA  ALA A 307     -45.007 -36.877   2.989  1.00 21.70           C  
ATOM   2386  C   ALA A 307     -44.157 -37.089   4.280  1.00 21.70           C  
ATOM   2387  CB  ALA A 307     -44.918 -38.128   2.097  1.00 21.70           C  
ATOM   2388  O   ALA A 307     -43.220 -36.348   4.559  1.00 21.70           O  
ATOM   2389  N   THR A 308     -44.539 -38.092   5.075  1.00 20.42           N  
ATOM   2390  CA  THR A 308     -44.089 -38.475   6.438  1.00 20.42           C  
ATOM   2391  C   THR A 308     -42.919 -39.515   6.395  1.00 20.42           C  
ATOM   2392  CB  THR A 308     -45.378 -39.001   7.113  1.00 20.42           C  
ATOM   2393  O   THR A 308     -42.407 -39.708   5.291  1.00 20.42           O  
ATOM   2394  CG2 THR A 308     -46.492 -37.956   7.210  1.00 20.42           C  
ATOM   2395  OG1 THR A 308     -45.910 -40.073   6.366  1.00 20.42           O  
ATOM   2396  N   PRO A 309     -42.467 -40.231   7.476  1.00 33.19           N  
ATOM   2397  CA  PRO A 309     -42.940 -40.272   8.877  1.00 33.19           C  
ATOM   2398  C   PRO A 309     -41.913 -40.441  10.049  1.00 33.19           C  
ATOM   2399  CB  PRO A 309     -43.797 -41.548   8.851  1.00 33.19           C  
ATOM   2400  O   PRO A 309     -40.813 -40.955   9.904  1.00 33.19           O  
ATOM   2401  CG  PRO A 309     -42.938 -42.513   8.024  1.00 33.19           C  
ATOM   2402  CD  PRO A 309     -42.009 -41.599   7.213  1.00 33.19           C  
ATOM   2403  N   SER A 310     -42.407 -40.108  11.256  1.00 24.67           N  
ATOM   2404  CA  SER A 310     -42.280 -40.806  12.568  1.00 24.67           C  
ATOM   2405  C   SER A 310     -40.936 -41.228  13.204  1.00 24.67           C  
ATOM   2406  CB  SER A 310     -43.166 -42.061  12.567  1.00 24.67           C  
ATOM   2407  O   SER A 310     -40.224 -42.074  12.673  1.00 24.67           O  
ATOM   2408  OG  SER A 310     -42.647 -43.039  11.688  1.00 24.67           O  
ATOM   2409  N   LEU A 311     -40.800 -40.913  14.504  1.00 24.20           N  
ATOM   2410  CA  LEU A 311     -40.817 -41.922  15.590  1.00 24.20           C  
ATOM   2411  C   LEU A 311     -41.239 -41.286  16.937  1.00 24.20           C  
ATOM   2412  CB  LEU A 311     -39.476 -42.684  15.672  1.00 24.20           C  
ATOM   2413  O   LEU A 311     -41.168 -40.068  17.090  1.00 24.20           O  
ATOM   2414  CG  LEU A 311     -39.622 -44.142  15.183  1.00 24.20           C  
ATOM   2415  CD1 LEU A 311     -38.259 -44.739  14.845  1.00 24.20           C  
ATOM   2416  CD2 LEU A 311     -40.287 -45.026  16.244  1.00 24.20           C  
ATOM   2417  N   SER A 312     -41.768 -42.084  17.876  1.00 22.55           N  
ATOM   2418  CA  SER A 312     -42.633 -41.600  18.974  1.00 22.55           C  
ATOM   2419  C   SER A 312     -42.568 -42.416  20.274  1.00 22.55           C  
ATOM   2420  CB  SER A 312     -44.094 -41.671  18.504  1.00 22.55           C  
ATOM   2421  O   SER A 312     -42.543 -43.643  20.216  1.00 22.55           O  
ATOM   2422  OG  SER A 312     -44.422 -42.998  18.123  1.00 22.55           O  
ATOM   2423  N   SER A 313     -42.718 -41.744  21.423  1.00 23.73           N  
ATOM   2424  CA  SER A 313     -43.177 -42.307  22.715  1.00 23.73           C  
ATOM   2425  C   SER A 313     -43.594 -41.140  23.638  1.00 23.73           C  
ATOM   2426  CB  SER A 313     -42.051 -43.123  23.377  1.00 23.73           C  
ATOM   2427  O   SER A 313     -42.731 -40.377  24.058  1.00 23.73           O  
ATOM   2428  OG  SER A 313     -40.872 -42.353  23.525  1.00 23.73           O  
ATOM   2429  N   SER A 314     -44.865 -40.761  23.810  1.00 22.08           N  
ATOM   2430  CA  SER A 314     -46.009 -41.455  24.441  1.00 22.08           C  
ATOM   2431  C   SER A 314     -45.907 -41.643  25.961  1.00 22.08           C  
ATOM   2432  CB  SER A 314     -46.429 -42.769  23.775  1.00 22.08           C  
ATOM   2433  O   SER A 314     -45.117 -42.465  26.415  1.00 22.08           O  
ATOM   2434  OG  SER A 314     -46.842 -42.521  22.447  1.00 22.08           O  
ATOM   2435  N   LEU A 315     -46.816 -40.933  26.664  1.00 21.97           N  
ATOM   2436  CA  LEU A 315     -47.594 -41.219  27.903  1.00 21.97           C  
ATOM   2437  C   LEU A 315     -47.600 -39.961  28.816  1.00 21.97           C  
ATOM   2438  CB  LEU A 315     -47.083 -42.465  28.669  1.00 21.97           C  
ATOM   2439  O   LEU A 315     -46.541 -39.387  29.028  1.00 21.97           O  
ATOM   2440  CG  LEU A 315     -47.370 -43.829  27.990  1.00 21.97           C  
ATOM   2441  CD1 LEU A 315     -46.542 -44.932  28.646  1.00 21.97           C  
ATOM   2442  CD2 LEU A 315     -48.836 -44.252  28.061  1.00 21.97           C  
ATOM   2443  N   MET A 316     -48.703 -39.435  29.377  1.00 21.69           N  
ATOM   2444  CA  MET A 316     -50.152 -39.743  29.336  1.00 21.69           C  
ATOM   2445  C   MET A 316     -50.989 -38.433  29.448  1.00 21.69           C  
ATOM   2446  CB  MET A 316     -50.526 -40.663  30.525  1.00 21.69           C  
ATOM   2447  O   MET A 316     -50.437 -37.361  29.681  1.00 21.69           O  
ATOM   2448  CG  MET A 316     -50.750 -42.119  30.120  1.00 21.69           C  
ATOM   2449  SD  MET A 316     -51.493 -43.120  31.438  1.00 21.69           S  
ATOM   2450  CE  MET A 316     -51.750 -44.699  30.585  1.00 21.69           C  
ATOM   2451  N   THR A 317     -52.322 -38.519  29.335  1.00 24.11           N  
ATOM   2452  CA  THR A 317     -53.323 -37.469  29.668  1.00 24.11           C  
ATOM   2453  C   THR A 317     -54.472 -38.101  30.486  1.00 24.11           C  
ATOM   2454  CB  THR A 317     -53.872 -36.798  28.398  1.00 24.11           C  
ATOM   2455  O   THR A 317     -54.607 -39.327  30.425  1.00 24.11           O  
ATOM   2456  CG2 THR A 317     -52.816 -36.002  27.635  1.00 24.11           C  
ATOM   2457  OG1 THR A 317     -54.384 -37.761  27.507  1.00 24.11           O  
ATOM   2458  N   PRO A 318     -55.247 -37.352  31.314  1.00 26.02           N  
ATOM   2459  CA  PRO A 318     -56.461 -36.637  30.840  1.00 26.02           C  
ATOM   2460  C   PRO A 318     -56.728 -35.265  31.537  1.00 26.02           C  
ATOM   2461  CB  PRO A 318     -57.593 -37.628  31.135  1.00 26.02           C  
ATOM   2462  O   PRO A 318     -56.428 -35.101  32.712  1.00 26.02           O  
ATOM   2463  CG  PRO A 318     -57.135 -38.382  32.386  1.00 26.02           C  
ATOM   2464  CD  PRO A 318     -55.666 -37.996  32.561  1.00 26.02           C  
ATOM   2465  N   THR A 319     -57.133 -34.172  30.868  1.00 22.84           N  
ATOM   2466  CA  THR A 319     -58.430 -33.808  30.218  1.00 22.84           C  
ATOM   2467  C   THR A 319     -59.458 -33.131  31.149  1.00 22.84           C  
ATOM   2468  CB  THR A 319     -59.144 -34.927  29.435  1.00 22.84           C  
ATOM   2469  O   THR A 319     -59.888 -33.749  32.112  1.00 22.84           O  
ATOM   2470  CG2 THR A 319     -60.289 -34.396  28.566  1.00 22.84           C  
ATOM   2471  OG1 THR A 319     -58.275 -35.557  28.531  1.00 22.84           O  
ATOM   2472  N   ILE A 320     -59.875 -31.899  30.785  1.00 24.17           N  
ATOM   2473  CA  ILE A 320     -61.146 -31.133  30.994  1.00 24.17           C  
ATOM   2474  C   ILE A 320     -60.769 -29.639  30.787  1.00 24.17           C  
ATOM   2475  CB  ILE A 320     -61.795 -31.340  32.398  1.00 24.17           C  
ATOM   2476  O   ILE A 320     -59.745 -29.211  31.302  1.00 24.17           O  
ATOM   2477  CG1 ILE A 320     -62.635 -32.642  32.478  1.00 24.17           C  
ATOM   2478  CG2 ILE A 320     -62.754 -30.193  32.794  1.00 24.17           C  
ATOM   2479  CD1 ILE A 320     -62.664 -33.237  33.895  1.00 24.17           C  
ATOM   2480  N   GLY A 321     -61.479 -28.759  30.070  1.00 22.58           N  
ATOM   2481  CA  GLY A 321     -62.693 -28.890  29.257  1.00 22.58           C  
ATOM   2482  C   GLY A 321     -63.447 -27.545  29.171  1.00 22.58           C  
ATOM   2483  O   GLY A 321     -64.110 -27.169  30.128  1.00 22.58           O  
ATOM   2484  N   ALA A 322     -63.360 -26.829  28.042  1.00 23.97           N  
ATOM   2485  CA  ALA A 322     -64.157 -25.628  27.723  1.00 23.97           C  
ATOM   2486  C   ALA A 322     -64.175 -25.458  26.187  1.00 23.97           C  
ATOM   2487  CB  ALA A 322     -63.532 -24.406  28.416  1.00 23.97           C  
ATOM   2488  O   ALA A 322     -63.158 -25.121  25.592  1.00 23.97           O  
ATOM   2489  N   VAL A 323     -65.195 -25.905  25.448  1.00 24.62           N  
ATOM   2490  CA  VAL A 323     -66.566 -25.358  25.364  1.00 24.62           C  
ATOM   2491  C   VAL A 323     -66.557 -23.863  25.044  1.00 24.62           C  
ATOM   2492  CB  VAL A 323     -67.520 -25.720  26.519  1.00 24.62           C  
ATOM   2493  O   VAL A 323     -66.403 -23.012  25.913  1.00 24.62           O  
ATOM   2494  CG1 VAL A 323     -68.947 -25.246  26.199  1.00 24.62           C  
ATOM   2495  CG2 VAL A 323     -67.578 -27.240  26.716  1.00 24.62           C  
ATOM   2496  N   ASN A 324     -66.744 -23.573  23.758  1.00 25.34           N  
ATOM   2497  CA  ASN A 324     -66.851 -22.234  23.205  1.00 25.34           C  
ATOM   2498  C   ASN A 324     -68.343 -21.880  23.066  1.00 25.34           C  
ATOM   2499  CB  ASN A 324     -66.078 -22.250  21.869  1.00 25.34           C  
ATOM   2500  O   ASN A 324     -69.014 -22.387  22.168  1.00 25.34           O  
ATOM   2501  CG  ASN A 324     -65.790 -20.875  21.298  1.00 25.34           C  
ATOM   2502  ND2 ASN A 324     -65.226 -20.813  20.115  1.00 25.34           N  
ATOM   2503  OD1 ASN A 324     -66.038 -19.848  21.903  1.00 25.34           O  
ATOM   2504  N   THR A 325     -68.877 -21.044  23.958  1.00 25.08           N  
ATOM   2505  CA  THR A 325     -70.257 -20.529  23.878  1.00 25.08           C  
ATOM   2506  C   THR A 325     -70.246 -19.011  23.939  1.00 25.08           C  
ATOM   2507  CB  THR A 325     -71.180 -21.083  24.976  1.00 25.08           C  
ATOM   2508  O   THR A 325     -69.886 -18.423  24.959  1.00 25.08           O  
ATOM   2509  CG2 THR A 325     -71.532 -22.549  24.739  1.00 25.08           C  
ATOM   2510  OG1 THR A 325     -70.580 -20.968  26.243  1.00 25.08           O  
ATOM   2511  N   GLY A 326     -70.639 -18.370  22.838  1.00 26.06           N  
ATOM   2512  CA  GLY A 326     -70.637 -16.917  22.731  1.00 26.06           C  
ATOM   2513  C   GLY A 326     -71.694 -16.255  23.616  1.00 26.06           C  
ATOM   2514  O   GLY A 326     -72.854 -16.658  23.624  1.00 26.06           O  
ATOM   2515  N   ILE A 327     -71.306 -15.170  24.286  1.00 25.19           N  
ATOM   2516  CA  ILE A 327     -72.234 -14.205  24.879  1.00 25.19           C  
ATOM   2517  C   ILE A 327     -71.976 -12.852  24.218  1.00 25.19           C  
ATOM   2518  CB  ILE A 327     -72.126 -14.178  26.423  1.00 25.19           C  
ATOM   2519  O   ILE A 327     -70.912 -12.255  24.383  1.00 25.19           O  
ATOM   2520  CG1 ILE A 327     -72.591 -15.542  26.991  1.00 25.19           C  
ATOM   2521  CG2 ILE A 327     -72.965 -13.023  27.009  1.00 25.19           C  
ATOM   2522  CD1 ILE A 327     -72.533 -15.664  28.519  1.00 25.19           C  
ATOM   2523  N   ARG A 328     -72.978 -12.353  23.482  1.00 26.09           N  
ATOM   2524  CA  ARG A 328     -73.042 -10.950  23.049  1.00 26.09           C  
ATOM   2525  C   ARG A 328     -72.916 -10.052  24.281  1.00 26.09           C  
ATOM   2526  CB  ARG A 328     -74.409 -10.653  22.400  1.00 26.09           C  
ATOM   2527  O   ARG A 328     -73.817 -10.056  25.119  1.00 26.09           O  
ATOM   2528  CG  ARG A 328     -74.592 -11.082  20.939  1.00 26.09           C  
ATOM   2529  CD  ARG A 328     -76.052 -10.785  20.552  1.00 26.09           C  
ATOM   2530  NE  ARG A 328     -76.276 -10.754  19.094  1.00 26.09           N  
ATOM   2531  NH1 ARG A 328     -78.529 -10.287  19.170  1.00 26.09           N  
ATOM   2532  NH2 ARG A 328     -77.488 -10.351  17.202  1.00 26.09           N  
ATOM   2533  CZ  ARG A 328     -77.424 -10.467  18.498  1.00 26.09           C  
ATOM   2534  N   ARG A 329     -71.873  -9.224  24.365  1.00 24.75           N  
ATOM   2535  CA  ARG A 329     -71.888  -8.061  25.261  1.00 24.75           C  
ATOM   2536  C   ARG A 329     -72.374  -6.837  24.500  1.00 24.75           C  
ATOM   2537  CB  ARG A 329     -70.547  -7.862  25.984  1.00 24.75           C  
ATOM   2538  O   ARG A 329     -71.623  -6.209  23.763  1.00 24.75           O  
ATOM   2539  CG  ARG A 329     -70.489  -8.793  27.206  1.00 24.75           C  
ATOM   2540  CD  ARG A 329     -69.276  -8.504  28.094  1.00 24.75           C  
ATOM   2541  NE  ARG A 329     -69.355  -9.270  29.354  1.00 24.75           N  
ATOM   2542  NH1 ARG A 329     -67.231  -8.847  30.119  1.00 24.75           N  
ATOM   2543  NH2 ARG A 329     -68.616 -10.090  31.346  1.00 24.75           N  
ATOM   2544  CZ  ARG A 329     -68.404  -9.398  30.263  1.00 24.75           C  
ATOM   2545  N   ASN A 330     -73.654  -6.530  24.704  1.00 22.45           N  
ATOM   2546  CA  ASN A 330     -74.181  -5.193  24.471  1.00 22.45           C  
ATOM   2547  C   ASN A 330     -73.437  -4.171  25.342  1.00 22.45           C  
ATOM   2548  CB  ASN A 330     -75.696  -5.156  24.774  1.00 22.45           C  
ATOM   2549  O   ASN A 330     -72.882  -4.492  26.393  1.00 22.45           O  
ATOM   2550  CG  ASN A 330     -76.586  -5.441  23.577  1.00 22.45           C  
ATOM   2551  ND2 ASN A 330     -77.881  -5.471  23.779  1.00 22.45           N  
ATOM   2552  OD1 ASN A 330     -76.152  -5.627  22.454  1.00 22.45           O  
ATOM   2553  N   SER A 331     -73.491  -2.924  24.894  1.00 33.56           N  
ATOM   2554  CA  SER A 331     -73.000  -1.737  25.581  1.00 33.56           C  
ATOM   2555  C   SER A 331     -73.552  -1.574  27.002  1.00 33.56           C  
ATOM   2556  CB  SER A 331     -73.438  -0.526  24.746  1.00 33.56           C  
ATOM   2557  O   SER A 331     -74.754  -1.384  27.186  1.00 33.56           O  
ATOM   2558  OG  SER A 331     -74.819  -0.632  24.437  1.00 33.56           O  
ATOM   2559  N   SER A 332     -72.658  -1.495  27.986  1.00 23.92           N  
ATOM   2560  CA  SER A 332     -72.909  -0.804  29.254  1.00 23.92           C  
ATOM   2561  C   SER A 332     -71.597  -0.248  29.798  1.00 23.92           C  
ATOM   2562  CB  SER A 332     -73.584  -1.714  30.287  1.00 23.92           C  
ATOM   2563  O   SER A 332     -70.639  -0.994  29.991  1.00 23.92           O  
ATOM   2564  OG  SER A 332     -72.802  -2.861  30.546  1.00 23.92           O  
ATOM   2565  N   SER A 333     -71.569   1.065  30.021  1.00 32.31           N  
ATOM   2566  CA  SER A 333     -70.435   1.812  30.565  1.00 32.31           C  
ATOM   2567  C   SER A 333     -69.856   1.175  31.834  1.00 32.31           C  
ATOM   2568  CB  SER A 333     -70.919   3.228  30.901  1.00 32.31           C  
ATOM   2569  O   SER A 333     -70.540   1.067  32.849  1.00 32.31           O  
ATOM   2570  OG  SER A 333     -69.855   4.012  31.394  1.00 32.31           O  
ATOM   2571  N   SER A 334     -68.570   0.829  31.794  1.00 23.31           N  
ATOM   2572  CA  SER A 334     -67.727   0.718  32.984  1.00 23.31           C  
ATOM   2573  C   SER A 334     -66.388   1.370  32.662  1.00 23.31           C  
ATOM   2574  CB  SER A 334     -67.573  -0.736  33.456  1.00 23.31           C  
ATOM   2575  O   SER A 334     -65.560   0.798  31.950  1.00 23.31           O  
ATOM   2576  OG  SER A 334     -66.892  -1.531  32.506  1.00 23.31           O  
ATOM   2577  N   THR A 335     -66.196   2.594  33.144  1.00 26.27           N  
ATOM   2578  CA  THR A 335     -64.951   3.350  32.999  1.00 26.27           C  
ATOM   2579  C   THR A 335     -63.790   2.570  33.613  1.00 26.27           C  
ATOM   2580  CB  THR A 335     -65.081   4.712  33.705  1.00 26.27           C  
ATOM   2581  O   THR A 335     -63.678   2.502  34.838  1.00 26.27           O  
ATOM   2582  CG2 THR A 335     -65.969   5.680  32.925  1.00 26.27           C  
ATOM   2583  OG1 THR A 335     -65.674   4.538  34.973  1.00 26.27           O  
ATOM   2584  N   LEU A 336     -62.908   2.003  32.780  1.00 27.88           N  
ATOM   2585  CA  LEU A 336     -61.602   1.551  33.254  1.00 27.88           C  
ATOM   2586  C   LEU A 336     -60.850   2.779  33.771  1.00 27.88           C  
ATOM   2587  CB  LEU A 336     -60.793   0.826  32.155  1.00 27.88           C  
ATOM   2588  O   LEU A 336     -60.467   3.653  32.994  1.00 27.88           O  
ATOM   2589  CG  LEU A 336     -60.793  -0.707  32.300  1.00 27.88           C  
ATOM   2590  CD1 LEU A 336     -62.094  -1.323  31.786  1.00 27.88           C  
ATOM   2591  CD2 LEU A 336     -59.625  -1.314  31.523  1.00 27.88           C  
ATOM   2592  N   SER A 337     -60.662   2.837  35.089  1.00 29.62           N  
ATOM   2593  CA  SER A 337     -59.813   3.833  35.735  1.00 29.62           C  
ATOM   2594  C   SER A 337     -58.411   3.757  35.131  1.00 29.62           C  
ATOM   2595  CB  SER A 337     -59.764   3.568  37.241  1.00 29.62           C  
ATOM   2596  O   SER A 337     -57.734   2.731  35.235  1.00 29.62           O  
ATOM   2597  OG  SER A 337     -58.937   4.521  37.871  1.00 29.62           O  
ATOM   2598  N   SER A 338     -57.976   4.831  34.472  1.00 33.69           N  
ATOM   2599  CA  SER A 338     -56.615   4.946  33.965  1.00 33.69           C  
ATOM   2600  C   SER A 338     -55.664   5.107  35.150  1.00 33.69           C  
ATOM   2601  CB  SER A 338     -56.510   6.096  32.953  1.00 33.69           C  
ATOM   2602  O   SER A 338     -55.539   6.185  35.729  1.00 33.69           O  
ATOM   2603  OG  SER A 338     -57.109   7.290  33.427  1.00 33.69           O  
ATOM   2604  N   SER A 339     -54.989   4.020  35.534  1.00 44.72           N  
ATOM   2605  CA  SER A 339     -54.046   4.021  36.654  1.00 44.72           C  
ATOM   2606  C   SER A 339     -52.855   4.943  36.357  1.00 44.72           C  
ATOM   2607  CB  SER A 339     -53.588   2.588  36.971  1.00 44.72           C  
ATOM   2608  O   SER A 339     -51.872   4.527  35.735  1.00 44.72           O  
ATOM   2609  OG  SER A 339     -52.877   2.044  35.874  1.00 44.72           O  
ATOM   2610  N   ARG A 340     -52.934   6.207  36.785  1.00 58.53           N  
ATOM   2611  CA  ARG A 340     -51.808   7.145  36.743  1.00 58.53           C  
ATOM   2612  C   ARG A 340     -50.720   6.638  37.692  1.00 58.53           C  
ATOM   2613  CB  ARG A 340     -52.263   8.565  37.134  1.00 58.53           C  
ATOM   2614  O   ARG A 340     -50.966   6.507  38.884  1.00 58.53           O  
ATOM   2615  CG  ARG A 340     -53.144   9.248  36.073  1.00 58.53           C  
ATOM   2616  CD  ARG A 340     -53.479  10.683  36.514  1.00 58.53           C  
ATOM   2617  NE  ARG A 340     -54.192  11.444  35.466  1.00 58.53           N  
ATOM   2618  NH1 ARG A 340     -54.242  13.479  36.551  1.00 58.53           N  
ATOM   2619  NH2 ARG A 340     -55.092  13.305  34.501  1.00 58.53           N  
ATOM   2620  CZ  ARG A 340     -54.506  12.732  35.513  1.00 58.53           C  
ATOM   2621  N   ILE A 341     -49.526   6.364  37.161  1.00 65.62           N  
ATOM   2622  CA  ILE A 341     -48.366   5.917  37.959  1.00 65.62           C  
ATOM   2623  C   ILE A 341     -47.890   7.018  38.912  1.00 65.62           C  
ATOM   2624  CB  ILE A 341     -47.218   5.445  37.032  1.00 65.62           C  
ATOM   2625  O   ILE A 341     -47.484   6.733  40.033  1.00 65.62           O  
ATOM   2626  CG1 ILE A 341     -47.691   4.196  36.260  1.00 65.62           C  
ATOM   2627  CG2 ILE A 341     -45.931   5.133  37.821  1.00 65.62           C  
ATOM   2628  CD1 ILE A 341     -46.650   3.547  35.343  1.00 65.62           C  
ATOM   2629  N   PHE A 342     -47.951   8.273  38.466  1.00 77.06           N  
ATOM   2630  CA  PHE A 342     -47.512   9.428  39.238  1.00 77.06           C  
ATOM   2631  C   PHE A 342     -48.714  10.308  39.588  1.00 77.06           C  
ATOM   2632  CB  PHE A 342     -46.425  10.189  38.464  1.00 77.06           C  
ATOM   2633  O   PHE A 342     -49.470  10.726  38.706  1.00 77.06           O  
ATOM   2634  CG  PHE A 342     -45.271   9.323  37.986  1.00 77.06           C  
ATOM   2635  CD1 PHE A 342     -44.344   8.813  38.915  1.00 77.06           C  
ATOM   2636  CD2 PHE A 342     -45.134   9.005  36.620  1.00 77.06           C  
ATOM   2637  CE1 PHE A 342     -43.290   7.991  38.479  1.00 77.06           C  
ATOM   2638  CE2 PHE A 342     -44.079   8.180  36.186  1.00 77.06           C  
ATOM   2639  CZ  PHE A 342     -43.157   7.673  37.118  1.00 77.06           C  
ATOM   2640  N   THR A 343     -48.878  10.597  40.878  1.00 81.00           N  
ATOM   2641  CA  THR A 343     -49.762  11.657  41.375  1.00 81.00           C  
ATOM   2642  C   THR A 343     -49.113  13.026  41.145  1.00 81.00           C  
ATOM   2643  CB  THR A 343     -50.067  11.459  42.870  1.00 81.00           C  
ATOM   2644  O   THR A 343     -47.903  13.121  40.931  1.00 81.00           O  
ATOM   2645  CG2 THR A 343     -50.725  10.111  43.167  1.00 81.00           C  
ATOM   2646  OG1 THR A 343     -48.871  11.526  43.607  1.00 81.00           O  
ATOM   2647  N   GLU A 344     -49.886  14.113  41.209  1.00 79.25           N  
ATOM   2648  CA  GLU A 344     -49.330  15.472  41.078  1.00 79.25           C  
ATOM   2649  C   GLU A 344     -48.317  15.798  42.188  1.00 79.25           C  
ATOM   2650  CB  GLU A 344     -50.462  16.507  41.066  1.00 79.25           C  
ATOM   2651  O   GLU A 344     -47.310  16.461  41.937  1.00 79.25           O  
ATOM   2652  CG  GLU A 344     -51.331  16.359  39.807  1.00 79.25           C  
ATOM   2653  CD  GLU A 344     -52.436  17.417  39.685  1.00 79.25           C  
ATOM   2654  OE1 GLU A 344     -53.173  17.318  38.677  1.00 79.25           O  
ATOM   2655  OE2 GLU A 344     -52.545  18.276  40.587  1.00 79.25           O  
ATOM   2656  N   GLU A 345     -48.529  15.256  43.392  1.00 83.44           N  
ATOM   2657  CA  GLU A 345     -47.572  15.304  44.501  1.00 83.44           C  
ATOM   2658  C   GLU A 345     -46.227  14.670  44.105  1.00 83.44           C  
ATOM   2659  CB  GLU A 345     -48.194  14.588  45.711  1.00 83.44           C  
ATOM   2660  O   GLU A 345     -45.187  15.324  44.195  1.00 83.44           O  
ATOM   2661  CG  GLU A 345     -47.368  14.771  46.994  1.00 83.44           C  
ATOM   2662  CD  GLU A 345     -47.808  13.844  48.138  1.00 83.44           C  
ATOM   2663  OE1 GLU A 345     -47.248  13.971  49.248  1.00 83.44           O  
ATOM   2664  OE2 GLU A 345     -48.615  12.915  47.907  1.00 83.44           O  
ATOM   2665  N   LEU A 346     -46.243  13.436  43.584  1.00 82.94           N  
ATOM   2666  CA  LEU A 346     -45.032  12.736  43.145  1.00 82.94           C  
ATOM   2667  C   LEU A 346     -44.337  13.446  41.977  1.00 82.94           C  
ATOM   2668  CB  LEU A 346     -45.374  11.285  42.763  1.00 82.94           C  
ATOM   2669  O   LEU A 346     -43.111  13.533  41.968  1.00 82.94           O  
ATOM   2670  CG  LEU A 346     -45.725  10.370  43.951  1.00 82.94           C  
ATOM   2671  CD1 LEU A 346     -46.151   9.008  43.399  1.00 82.94           C  
ATOM   2672  CD2 LEU A 346     -44.534  10.169  44.886  1.00 82.94           C  
ATOM   2673  N   ILE A 347     -45.087  14.010  41.025  1.00 83.19           N  
ATOM   2674  CA  ILE A 347     -44.517  14.819  39.933  1.00 83.19           C  
ATOM   2675  C   ILE A 347     -43.790  16.047  40.498  1.00 83.19           C  
ATOM   2676  CB  ILE A 347     -45.612  15.209  38.910  1.00 83.19           C  
ATOM   2677  O   ILE A 347     -42.693  16.374  40.045  1.00 83.19           O  
ATOM   2678  CG1 ILE A 347     -46.109  13.946  38.169  1.00 83.19           C  
ATOM   2679  CG2 ILE A 347     -45.093  16.250  37.896  1.00 83.19           C  
ATOM   2680  CD1 ILE A 347     -47.361  14.162  37.309  1.00 83.19           C  
ATOM   2681  N   ASN A 348     -44.354  16.712  41.508  1.00 82.12           N  
ATOM   2682  CA  ASN A 348     -43.703  17.848  42.160  1.00 82.12           C  
ATOM   2683  C   ASN A 348     -42.450  17.429  42.952  1.00 82.12           C  
ATOM   2684  CB  ASN A 348     -44.740  18.599  43.009  1.00 82.12           C  
ATOM   2685  O   ASN A 348     -41.454  18.148  42.915  1.00 82.12           O  
ATOM   2686  CG  ASN A 348     -45.740  19.373  42.161  1.00 82.12           C  
ATOM   2687  ND2 ASN A 348     -46.915  19.628  42.686  1.00 82.12           N  
ATOM   2688  OD1 ASN A 348     -45.468  19.789  41.041  1.00 82.12           O  
ATOM   2689  N   MET A 349     -42.441  16.253  43.591  1.00 82.50           N  
ATOM   2690  CA  MET A 349     -41.236  15.699  44.231  1.00 82.50           C  
ATOM   2691  C   MET A 349     -40.144  15.327  43.215  1.00 82.50           C  
ATOM   2692  CB  MET A 349     -41.592  14.470  45.078  1.00 82.50           C  
ATOM   2693  O   MET A 349     -38.967  15.600  43.445  1.00 82.50           O  
ATOM   2694  CG  MET A 349     -42.471  14.832  46.278  1.00 82.50           C  
ATOM   2695  SD  MET A 349     -42.737  13.473  47.447  1.00 82.50           S  
ATOM   2696  CE  MET A 349     -41.078  13.362  48.167  1.00 82.50           C  
ATOM   2697  N   LEU A 350     -40.519  14.764  42.064  1.00 82.12           N  
ATOM   2698  CA  LEU A 350     -39.591  14.459  40.970  1.00 82.12           C  
ATOM   2699  C   LEU A 350     -38.986  15.740  40.368  1.00 82.12           C  
ATOM   2700  CB  LEU A 350     -40.323  13.606  39.918  1.00 82.12           C  
ATOM   2701  O   LEU A 350     -37.780  15.796  40.135  1.00 82.12           O  
ATOM   2702  CG  LEU A 350     -40.595  12.158  40.378  1.00 82.12           C  
ATOM   2703  CD1 LEU A 350     -41.564  11.461  39.424  1.00 82.12           C  
ATOM   2704  CD2 LEU A 350     -39.301  11.348  40.421  1.00 82.12           C  
ATOM   2705  N   LYS A 351     -39.779  16.812  40.225  1.00 76.88           N  
ATOM   2706  CA  LYS A 351     -39.295  18.152  39.835  1.00 76.88           C  
ATOM   2707  C   LYS A 351     -38.339  18.787  40.854  1.00 76.88           C  
ATOM   2708  CB  LYS A 351     -40.486  19.090  39.604  1.00 76.88           C  
ATOM   2709  O   LYS A 351     -37.513  19.606  40.466  1.00 76.88           O  
ATOM   2710  CG  LYS A 351     -41.238  18.798  38.300  1.00 76.88           C  
ATOM   2711  CD  LYS A 351     -42.501  19.666  38.237  1.00 76.88           C  
ATOM   2712  CE  LYS A 351     -43.255  19.407  36.933  1.00 76.88           C  
ATOM   2713  NZ  LYS A 351     -44.477  20.243  36.839  1.00 76.88           N  
ATOM   2714  N   GLN A 352     -38.409  18.407  42.133  1.00 73.81           N  
ATOM   2715  CA  GLN A 352     -37.425  18.806  43.154  1.00 73.81           C  
ATOM   2716  C   GLN A 352     -36.090  18.041  43.031  1.00 73.81           C  
ATOM   2717  CB  GLN A 352     -38.028  18.679  44.563  1.00 73.81           C  
ATOM   2718  O   GLN A 352     -35.168  18.291  43.805  1.00 73.81           O  
ATOM   2719  CG  GLN A 352     -39.159  19.686  44.826  1.00 73.81           C  
ATOM   2720  CD  GLN A 352     -39.960  19.349  46.082  1.00 73.81           C  
ATOM   2721  NE2 GLN A 352     -41.170  19.848  46.204  1.00 73.81           N  
ATOM   2722  OE1 GLN A 352     -39.522  18.648  46.981  1.00 73.81           O  
ATOM   2723  N   GLY A 353     -35.959  17.133  42.056  1.00 68.44           N  
ATOM   2724  CA  GLY A 353     -34.669  16.649  41.564  1.00 68.44           C  
ATOM   2725  C   GLY A 353     -33.976  15.590  42.420  1.00 68.44           C  
ATOM   2726  O   GLY A 353     -32.794  15.348  42.208  1.00 68.44           O  
ATOM   2727  N   LYS A 354     -34.667  14.944  43.369  1.00 78.88           N  
ATOM   2728  CA  LYS A 354     -34.065  13.883  44.204  1.00 78.88           C  
ATOM   2729  C   LYS A 354     -34.002  12.509  43.533  1.00 78.88           C  
ATOM   2730  CB  LYS A 354     -34.779  13.785  45.559  1.00 78.88           C  
ATOM   2731  O   LYS A 354     -33.156  11.710  43.909  1.00 78.88           O  
ATOM   2732  CG  LYS A 354     -34.466  15.003  46.437  1.00 78.88           C  
ATOM   2733  CD  LYS A 354     -35.097  14.839  47.822  1.00 78.88           C  
ATOM   2734  CE  LYS A 354     -34.698  16.023  48.706  1.00 78.88           C  
ATOM   2735  NZ  LYS A 354     -35.322  15.921  50.047  1.00 78.88           N  
ATOM   2736  N   THR A 355     -34.865  12.229  42.560  1.00 88.62           N  
ATOM   2737  CA  THR A 355     -34.970  10.904  41.933  1.00 88.62           C  
ATOM   2738  C   THR A 355     -35.056  11.047  40.423  1.00 88.62           C  
ATOM   2739  CB  THR A 355     -36.190  10.145  42.485  1.00 88.62           C  
ATOM   2740  O   THR A 355     -35.964  11.699  39.910  1.00 88.62           O  
ATOM   2741  CG2 THR A 355     -36.418   8.774  41.846  1.00 88.62           C  
ATOM   2742  OG1 THR A 355     -36.030   9.936  43.868  1.00 88.62           O  
ATOM   2743  N   SER A 356     -34.125  10.418  39.706  1.00 91.38           N  
ATOM   2744  CA  SER A 356     -34.208  10.276  38.250  1.00 91.38           C  
ATOM   2745  C   SER A 356     -35.164   9.148  37.861  1.00 91.38           C  
ATOM   2746  CB  SER A 356     -32.827   9.998  37.661  1.00 91.38           C  
ATOM   2747  O   SER A 356     -35.233   8.125  38.538  1.00 91.38           O  
ATOM   2748  OG  SER A 356     -32.089  11.192  37.554  1.00 91.38           O  
ATOM   2749  N   VAL A 357     -35.853   9.284  36.729  1.00 91.12           N  
ATOM   2750  CA  VAL A 357     -36.742   8.252  36.176  1.00 91.12           C  
ATOM   2751  C   VAL A 357     -36.415   8.035  34.703  1.00 91.12           C  
ATOM   2752  CB  VAL A 357     -38.229   8.611  36.363  1.00 91.12           C  
ATOM   2753  O   VAL A 357     -36.579   8.942  33.888  1.00 91.12           O  
ATOM   2754  CG1 VAL A 357     -39.138   7.475  35.871  1.00 91.12           C  
ATOM   2755  CG2 VAL A 357     -38.586   8.884  37.829  1.00 91.12           C  
ATOM   2756  N   ILE A 358     -35.990   6.821  34.358  1.00 92.88           N  
ATOM   2757  CA  ILE A 358     -35.730   6.352  32.994  1.00 92.88           C  
ATOM   2758  C   ILE A 358     -36.869   5.410  32.596  1.00 92.88           C  
ATOM   2759  CB  ILE A 358     -34.350   5.655  32.908  1.00 92.88           C  
ATOM   2760  O   ILE A 358     -37.110   4.412  33.268  1.00 92.88           O  
ATOM   2761  CG1 ILE A 358     -33.212   6.640  33.264  1.00 92.88           C  
ATOM   2762  CG2 ILE A 358     -34.120   5.064  31.501  1.00 92.88           C  
ATOM   2763  CD1 ILE A 358     -31.837   5.981  33.441  1.00 92.88           C  
ATOM   2764  N   LEU A 359     -37.559   5.694  31.495  1.00 92.06           N  
ATOM   2765  CA  LEU A 359     -38.553   4.799  30.902  1.00 92.06           C  
ATOM   2766  C   LEU A 359     -37.890   3.923  29.835  1.00 92.06           C  
ATOM   2767  CB  LEU A 359     -39.696   5.650  30.323  1.00 92.06           C  
ATOM   2768  O   LEU A 359     -37.211   4.447  28.952  1.00 92.06           O  
ATOM   2769  CG  LEU A 359     -40.842   4.852  29.673  1.00 92.06           C  
ATOM   2770  CD1 LEU A 359     -41.661   4.072  30.702  1.00 92.06           C  
ATOM   2771  CD2 LEU A 359     -41.798   5.807  28.954  1.00 92.06           C  
ATOM   2772  N   THR A 360     -38.137   2.614  29.879  1.00 91.88           N  
ATOM   2773  CA  THR A 360     -37.723   1.653  28.845  1.00 91.88           C  
ATOM   2774  C   THR A 360     -38.890   0.758  28.425  1.00 91.88           C  
ATOM   2775  CB  THR A 360     -36.508   0.821  29.292  1.00 91.88           C  
ATOM   2776  O   THR A 360     -39.753   0.417  29.234  1.00 91.88           O  
ATOM   2777  CG2 THR A 360     -36.726   0.003  30.567  1.00 91.88           C  
ATOM   2778  OG1 THR A 360     -36.184  -0.094  28.272  1.00 91.88           O  
ATOM   2779  N   ASN A 361     -38.912   0.349  27.155  1.00 90.12           N  
ATOM   2780  CA  ASN A 361     -39.863  -0.644  26.639  1.00 90.12           C  
ATOM   2781  C   ASN A 361     -39.430  -2.095  26.936  1.00 90.12           C  
ATOM   2782  CB  ASN A 361     -40.093  -0.391  25.139  1.00 90.12           C  
ATOM   2783  O   ASN A 361     -40.143  -3.036  26.598  1.00 90.12           O  
ATOM   2784  CG  ASN A 361     -40.840   0.899  24.826  1.00 90.12           C  
ATOM   2785  ND2 ASN A 361     -40.764   1.342  23.593  1.00 90.12           N  
ATOM   2786  OD1 ASN A 361     -41.505   1.515  25.652  1.00 90.12           O  
ATOM   2787  N   MET A 362     -38.266  -2.294  27.560  1.00 88.88           N  
ATOM   2788  CA  MET A 362     -37.755  -3.616  27.917  1.00 88.88           C  
ATOM   2789  C   MET A 362     -38.425  -4.157  29.182  1.00 88.88           C  
ATOM   2790  CB  MET A 362     -36.233  -3.555  28.086  1.00 88.88           C  
ATOM   2791  O   MET A 362     -38.690  -3.404  30.116  1.00 88.88           O  
ATOM   2792  CG  MET A 362     -35.576  -3.065  26.790  1.00 88.88           C  
ATOM   2793  SD  MET A 362     -33.784  -3.238  26.726  1.00 88.88           S  
ATOM   2794  CE  MET A 362     -33.679  -5.044  26.632  1.00 88.88           C  
ATOM   2795  N   ALA A 363     -38.643  -5.475  29.235  1.00 90.56           N  
ATOM   2796  CA  ALA A 363     -39.136  -6.154  30.433  1.00 90.56           C  
ATOM   2797  C   ALA A 363     -38.165  -5.997  31.619  1.00 90.56           C  
ATOM   2798  CB  ALA A 363     -39.368  -7.634  30.097  1.00 90.56           C  
ATOM   2799  O   ALA A 363     -36.950  -5.953  31.424  1.00 90.56           O  
ATOM   2800  N   VAL A 364     -38.697  -5.989  32.849  1.00 89.88           N  
ATOM   2801  CA  VAL A 364     -37.939  -5.810  34.109  1.00 89.88           C  
ATOM   2802  C   VAL A 364     -36.693  -6.701  34.186  1.00 89.88           C  
ATOM   2803  CB  VAL A 364     -38.843  -6.094  35.332  1.00 89.88           C  
ATOM   2804  O   VAL A 364     -35.618  -6.218  34.530  1.00 89.88           O  
ATOM   2805  CG1 VAL A 364     -38.114  -5.946  36.675  1.00 89.88           C  
ATOM   2806  CG2 VAL A 364     -40.046  -5.147  35.382  1.00 89.88           C  
ATOM   2807  N   SER A 365     -36.811  -7.984  33.833  1.00 89.31           N  
ATOM   2808  CA  SER A 365     -35.696  -8.942  33.837  1.00 89.31           C  
ATOM   2809  C   SER A 365     -34.595  -8.567  32.838  1.00 89.31           C  
ATOM   2810  CB  SER A 365     -36.224 -10.351  33.540  1.00 89.31           C  
ATOM   2811  O   SER A 365     -33.421  -8.516  33.205  1.00 89.31           O  
ATOM   2812  OG  SER A 365     -37.088 -10.331  32.414  1.00 89.31           O  
ATOM   2813  N   SER A 366     -34.965  -8.245  31.597  1.00 91.25           N  
ATOM   2814  CA  SER A 366     -34.031  -7.821  30.548  1.00 91.25           C  
ATOM   2815  C   SER A 366     -33.357  -6.490  30.890  1.00 91.25           C  
ATOM   2816  CB  SER A 366     -34.759  -7.691  29.204  1.00 91.25           C  
ATOM   2817  O   SER A 366     -32.143  -6.357  30.747  1.00 91.25           O  
ATOM   2818  OG  SER A 366     -35.533  -8.846  28.935  1.00 91.25           O  
ATOM   2819  N   ALA A 367     -34.125  -5.524  31.403  1.00 92.00           N  
ATOM   2820  CA  ALA A 367     -33.605  -4.243  31.865  1.00 92.00           C  
ATOM   2821  C   ALA A 367     -32.614  -4.433  33.026  1.00 92.00           C  
ATOM   2822  CB  ALA A 367     -34.786  -3.340  32.243  1.00 92.00           C  
ATOM   2823  O   ALA A 367     -31.529  -3.863  32.989  1.00 92.00           O  
ATOM   2824  N   ALA A 368     -32.916  -5.286  34.010  1.00 90.75           N  
ATOM   2825  CA  ALA A 368     -32.024  -5.553  35.140  1.00 90.75           C  
ATOM   2826  C   ALA A 368     -30.695  -6.213  34.730  1.00 90.75           C  
ATOM   2827  CB  ALA A 368     -32.784  -6.405  36.160  1.00 90.75           C  
ATOM   2828  O   ALA A 368     -29.659  -5.917  35.326  1.00 90.75           O  
ATOM   2829  N   ILE A 369     -30.697  -7.070  33.701  1.00 88.62           N  
ATOM   2830  CA  ILE A 369     -29.465  -7.629  33.118  1.00 88.62           C  
ATOM   2831  C   ILE A 369     -28.658  -6.529  32.423  1.00 88.62           C  
ATOM   2832  CB  ILE A 369     -29.794  -8.801  32.162  1.00 88.62           C  
ATOM   2833  O   ILE A 369     -27.459  -6.397  32.674  1.00 88.62           O  
ATOM   2834  CG1 ILE A 369     -30.345  -9.998  32.972  1.00 88.62           C  
ATOM   2835  CG2 ILE A 369     -28.552  -9.239  31.356  1.00 88.62           C  
ATOM   2836  CD1 ILE A 369     -31.003 -11.081  32.107  1.00 88.62           C  
ATOM   2837  N   LEU A 370     -29.304  -5.708  31.590  1.00 90.44           N  
ATOM   2838  CA  LEU A 370     -28.620  -4.642  30.862  1.00 90.44           C  
ATOM   2839  C   LEU A 370     -28.089  -3.540  31.786  1.00 90.44           C  
ATOM   2840  CB  LEU A 370     -29.536  -4.095  29.759  1.00 90.44           C  
ATOM   2841  O   LEU A 370     -26.971  -3.085  31.575  1.00 90.44           O  
ATOM   2842  CG  LEU A 370     -29.696  -5.024  28.543  1.00 90.44           C  
ATOM   2843  CD1 LEU A 370     -30.492  -4.272  27.488  1.00 90.44           C  
ATOM   2844  CD2 LEU A 370     -28.375  -5.433  27.890  1.00 90.44           C  
ATOM   2845  N   VAL A 371     -28.785  -3.170  32.867  1.00 92.62           N  
ATOM   2846  CA  VAL A 371     -28.263  -2.206  33.857  1.00 92.62           C  
ATOM   2847  C   VAL A 371     -26.901  -2.651  34.414  1.00 92.62           C  
ATOM   2848  CB  VAL A 371     -29.286  -1.944  34.986  1.00 92.62           C  
ATOM   2849  O   VAL A 371     -26.038  -1.798  34.607  1.00 92.62           O  
ATOM   2850  CG1 VAL A 371     -28.720  -1.093  36.131  1.00 92.62           C  
ATOM   2851  CG2 VAL A 371     -30.499  -1.158  34.470  1.00 92.62           C  
ATOM   2852  N   LYS A 372     -26.629  -3.956  34.577  1.00 88.75           N  
ATOM   2853  CA  LYS A 372     -25.287  -4.449  34.965  1.00 88.75           C  
ATOM   2854  C   LYS A 372     -24.225  -4.206  33.888  1.00 88.75           C  
ATOM   2855  CB  LYS A 372     -25.323  -5.946  35.310  1.00 88.75           C  
ATOM   2856  O   LYS A 372     -23.070  -3.958  34.208  1.00 88.75           O  
ATOM   2857  CG  LYS A 372     -26.250  -6.250  36.484  1.00 88.75           C  
ATOM   2858  CD  LYS A 372     -26.225  -7.728  36.865  1.00 88.75           C  
ATOM   2859  CE  LYS A 372     -27.306  -7.952  37.923  1.00 88.75           C  
ATOM   2860  NZ  LYS A 372     -27.124  -9.249  38.607  1.00 88.75           N  
ATOM   2861  N   GLN A 373     -24.617  -4.248  32.617  1.00 89.94           N  
ATOM   2862  CA  GLN A 373     -23.765  -3.976  31.454  1.00 89.94           C  
ATOM   2863  C   GLN A 373     -23.648  -2.475  31.122  1.00 89.94           C  
ATOM   2864  CB  GLN A 373     -24.296  -4.748  30.238  1.00 89.94           C  
ATOM   2865  O   GLN A 373     -23.085  -2.119  30.088  1.00 89.94           O  
ATOM   2866  CG  GLN A 373     -24.288  -6.267  30.419  1.00 89.94           C  
ATOM   2867  CD  GLN A 373     -24.834  -7.018  29.213  1.00 89.94           C  
ATOM   2868  NE2 GLN A 373     -24.921  -8.328  29.278  1.00 89.94           N  
ATOM   2869  OE1 GLN A 373     -25.192  -6.460  28.191  1.00 89.94           O  
ATOM   2870  N   SER A 374     -24.178  -1.589  31.973  1.00 92.50           N  
ATOM   2871  CA  SER A 374     -24.121  -0.135  31.770  1.00 92.50           C  
ATOM   2872  C   SER A 374     -22.821   0.515  32.239  1.00 92.50           C  
ATOM   2873  CB  SER A 374     -25.332   0.562  32.392  1.00 92.50           C  
ATOM   2874  O   SER A 374     -22.712   1.739  32.223  1.00 92.50           O  
ATOM   2875  OG  SER A 374     -25.232   0.582  33.800  1.00 92.50           O  
ATOM   2876  N   THR A 375     -21.827  -0.259  32.673  1.00 91.19           N  
ATOM   2877  CA  THR A 375     -20.502   0.286  32.981  1.00 91.19           C  
ATOM   2878  C   THR A 375     -19.888   0.925  31.725  1.00 91.19           C  
ATOM   2879  CB  THR A 375     -19.570  -0.801  33.527  1.00 91.19           C  
ATOM   2880  O   THR A 375     -19.918   0.283  30.673  1.00 91.19           O  
ATOM   2881  CG2 THR A 375     -18.275  -0.205  34.066  1.00 91.19           C  
ATOM   2882  OG1 THR A 375     -20.188  -1.497  34.587  1.00 91.19           O  
ATOM   2883  N   PRO A 376     -19.342   2.154  31.786  1.00 91.94           N  
ATOM   2884  CA  PRO A 376     -18.661   2.767  30.647  1.00 91.94           C  
ATOM   2885  C   PRO A 376     -17.404   1.995  30.230  1.00 91.94           C  
ATOM   2886  CB  PRO A 376     -18.325   4.200  31.073  1.00 91.94           C  
ATOM   2887  O   PRO A 376     -16.601   1.593  31.078  1.00 91.94           O  
ATOM   2888  CG  PRO A 376     -19.358   4.494  32.158  1.00 91.94           C  
ATOM   2889  CD  PRO A 376     -19.528   3.139  32.839  1.00 91.94           C  
ATOM   2890  N   VAL A 377     -17.202   1.844  28.920  1.00 91.38           N  
ATOM   2891  CA  VAL A 377     -16.028   1.197  28.308  1.00 91.38           C  
ATOM   2892  C   VAL A 377     -14.725   1.869  28.750  1.00 91.38           C  
ATOM   2893  CB  VAL A 377     -16.184   1.215  26.771  1.00 91.38           C  
ATOM   2894  O   VAL A 377     -13.737   1.175  28.983  1.00 91.38           O  
ATOM   2895  CG1 VAL A 377     -14.904   0.834  26.016  1.00 91.38           C  
ATOM   2896  CG2 VAL A 377     -17.283   0.236  26.332  1.00 91.38           C  
ATOM   2897  N   GLY A 378     -14.739   3.190  28.973  1.00 89.75           N  
ATOM   2898  CA  GLY A 378     -13.612   3.997  29.457  1.00 89.75           C  
ATOM   2899  C   GLY A 378     -12.910   3.468  30.719  1.00 89.75           C  
ATOM   2900  O   GLY A 378     -11.720   3.731  30.905  1.00 89.75           O  
ATOM   2901  N   LEU A 379     -13.612   2.692  31.559  1.00 87.88           N  
ATOM   2902  CA  LEU A 379     -13.062   2.077  32.777  1.00 87.88           C  
ATOM   2903  C   LEU A 379     -12.281   0.774  32.526  1.00 87.88           C  
ATOM   2904  CB  LEU A 379     -14.203   1.827  33.781  1.00 87.88           C  
ATOM   2905  O   LEU A 379     -11.481   0.389  33.372  1.00 87.88           O  
ATOM   2906  CG  LEU A 379     -14.955   3.085  34.251  1.00 87.88           C  
ATOM   2907  CD1 LEU A 379     -16.021   2.682  35.267  1.00 87.88           C  
ATOM   2908  CD2 LEU A 379     -14.044   4.112  34.928  1.00 87.88           C  
ATOM   2909  N   TYR A 380     -12.493   0.123  31.379  1.00 87.50           N  
ATOM   2910  CA  TYR A 380     -11.884  -1.163  31.003  1.00 87.50           C  
ATOM   2911  C   TYR A 380     -10.870  -1.054  29.858  1.00 87.50           C  
ATOM   2912  CB  TYR A 380     -12.997  -2.160  30.661  1.00 87.50           C  
ATOM   2913  O   TYR A 380     -10.318  -2.061  29.419  1.00 87.50           O  
ATOM   2914  CG  TYR A 380     -13.711  -2.670  31.886  1.00 87.50           C  
ATOM   2915  CD1 TYR A 380     -13.133  -3.716  32.628  1.00 87.50           C  
ATOM   2916  CD2 TYR A 380     -14.907  -2.070  32.318  1.00 87.50           C  
ATOM   2917  CE1 TYR A 380     -13.741  -4.157  33.813  1.00 87.50           C  
ATOM   2918  CE2 TYR A 380     -15.533  -2.540  33.487  1.00 87.50           C  
ATOM   2919  OH  TYR A 380     -15.573  -4.020  35.366  1.00 87.50           O  
ATOM   2920  CZ  TYR A 380     -14.953  -3.582  34.239  1.00 87.50           C  
ATOM   2921  N   VAL A 381     -10.612   0.155  29.351  1.00 89.19           N  
ATOM   2922  CA  VAL A 381      -9.673   0.354  28.241  1.00 89.19           C  
ATOM   2923  C   VAL A 381      -8.262  -0.024  28.666  1.00 89.19           C  
ATOM   2924  CB  VAL A 381      -9.666   1.796  27.706  1.00 89.19           C  
ATOM   2925  O   VAL A 381      -7.690   0.572  29.583  1.00 89.19           O  
ATOM   2926  CG1 VAL A 381      -8.878   1.882  26.392  1.00 89.19           C  
ATOM   2927  CG2 VAL A 381     -11.083   2.296  27.458  1.00 89.19           C  
ATOM   2928  N   ASN A 382      -7.643  -0.935  27.923  1.00 87.75           N  
ATOM   2929  CA  ASN A 382      -6.218  -1.173  28.019  1.00 87.75           C  
ATOM   2930  C   ASN A 382      -5.472  -0.016  27.331  1.00 87.75           C  
ATOM   2931  CB  ASN A 382      -5.909  -2.566  27.457  1.00 87.75           C  
ATOM   2932  O   ASN A 382      -5.277   0.004  26.114  1.00 87.75           O  
ATOM   2933  CG  ASN A 382      -4.486  -2.994  27.749  1.00 87.75           C  
ATOM   2934  ND2 ASN A 382      -4.240  -4.282  27.759  1.00 87.75           N  
ATOM   2935  OD1 ASN A 382      -3.588  -2.188  27.966  1.00 87.75           O  
ATOM   2936  N   LYS A 383      -5.064   0.975  28.135  1.00 86.25           N  
ATOM   2937  CA  LYS A 383      -4.333   2.185  27.706  1.00 86.25           C  
ATOM   2938  C   LYS A 383      -2.819   1.938  27.518  1.00 86.25           C  
ATOM   2939  CB  LYS A 383      -4.673   3.387  28.628  1.00 86.25           C  
ATOM   2940  O   LYS A 383      -2.019   2.875  27.561  1.00 86.25           O  
ATOM   2941  CG  LYS A 383      -6.193   3.652  28.724  1.00 86.25           C  
ATOM   2942  CD  LYS A 383      -6.626   4.950  29.439  1.00 86.25           C  
ATOM   2943  CE  LYS A 383      -8.173   4.972  29.502  1.00 86.25           C  
ATOM   2944  NZ  LYS A 383      -8.790   6.311  29.749  1.00 86.25           N  
ATOM   2945  N   SER A 384      -2.391   0.681  27.348  1.00 83.50           N  
ATOM   2946  CA  SER A 384      -0.985   0.328  27.116  1.00 83.50           C  
ATOM   2947  C   SER A 384      -0.484   0.901  25.789  1.00 83.50           C  
ATOM   2948  CB  SER A 384      -0.789  -1.190  27.144  1.00 83.50           C  
ATOM   2949  O   SER A 384      -0.956   0.541  24.711  1.00 83.50           O  
ATOM   2950  OG  SER A 384       0.544  -1.540  26.799  1.00 83.50           O  
ATOM   2951  N   LYS A 385       0.555   1.744  25.857  1.00 75.62           N  
ATOM   2952  CA  LYS A 385       1.194   2.363  24.681  1.00 75.62           C  
ATOM   2953  C   LYS A 385       1.759   1.352  23.679  1.00 75.62           C  
ATOM   2954  CB  LYS A 385       2.317   3.314  25.124  1.00 75.62           C  
ATOM   2955  O   LYS A 385       2.052   1.722  22.550  1.00 75.62           O  
ATOM   2956  CG  LYS A 385       1.790   4.558  25.848  1.00 75.62           C  
ATOM   2957  CD  LYS A 385       2.939   5.538  26.123  1.00 75.62           C  
ATOM   2958  CE  LYS A 385       2.387   6.821  26.752  1.00 75.62           C  
ATOM   2959  NZ  LYS A 385       3.448   7.843  26.932  1.00 75.62           N  
ATOM   2960  N   HIS A 386       1.936   0.086  24.057  1.00 80.62           N  
ATOM   2961  CA  HIS A 386       2.402  -0.941  23.124  1.00 80.62           C  
ATOM   2962  C   HIS A 386       1.325  -1.384  22.121  1.00 80.62           C  
ATOM   2963  CB  HIS A 386       2.983  -2.120  23.911  1.00 80.62           C  
ATOM   2964  O   HIS A 386       1.695  -1.930  21.077  1.00 80.62           O  
ATOM   2965  CG  HIS A 386       4.162  -1.721  24.765  1.00 80.62           C  
ATOM   2966  CD2 HIS A 386       4.260  -1.850  26.125  1.00 80.62           C  
ATOM   2967  ND1 HIS A 386       5.323  -1.113  24.333  1.00 80.62           N  
ATOM   2968  CE1 HIS A 386       6.102  -0.893  25.405  1.00 80.62           C  
ATOM   2969  NE2 HIS A 386       5.491  -1.317  26.518  1.00 80.62           N  
ATOM   2970  N   LEU A 387       0.049  -1.111  22.424  1.00 83.25           N  
ATOM   2971  CA  LEU A 387      -1.135  -1.476  21.637  1.00 83.25           C  
ATOM   2972  C   LEU A 387      -1.545  -0.412  20.617  1.00 83.25           C  
ATOM   2973  CB  LEU A 387      -2.313  -1.752  22.590  1.00 83.25           C  
ATOM   2974  O   LEU A 387      -2.410  -0.672  19.791  1.00 83.25           O  
ATOM   2975  CG  LEU A 387      -1.992  -2.731  23.727  1.00 83.25           C  
ATOM   2976  CD1 LEU A 387      -3.212  -2.928  24.619  1.00 83.25           C  
ATOM   2977  CD2 LEU A 387      -1.513  -4.087  23.215  1.00 83.25           C  
ATOM   2978  N   ILE A 388      -0.928   0.768  20.674  1.00 90.25           N  
ATOM   2979  CA  ILE A 388      -1.120   1.854  19.715  1.00 90.25           C  
ATOM   2980  C   ILE A 388       0.179   1.979  18.919  1.00 90.25           C  
ATOM   2981  CB  ILE A 388      -1.531   3.160  20.432  1.00 90.25           C  
ATOM   2982  O   ILE A 388       1.261   2.100  19.500  1.00 90.25           O  
ATOM   2983  CG1 ILE A 388      -2.795   2.944  21.301  1.00 90.25           C  
ATOM   2984  CG2 ILE A 388      -1.768   4.263  19.387  1.00 90.25           C  
ATOM   2985  CD1 ILE A 388      -3.209   4.181  22.105  1.00 90.25           C  
ATOM   2986  N   VAL A 389       0.092   1.904  17.594  1.00 92.00           N  
ATOM   2987  CA  VAL A 389       1.245   1.985  16.687  1.00 92.00           C  
ATOM   2988  C   VAL A 389       1.003   3.040  15.608  1.00 92.00           C  
ATOM   2989  CB  VAL A 389       1.595   0.620  16.059  1.00 92.00           C  
ATOM   2990  O   VAL A 389      -0.132   3.190  15.162  1.00 92.00           O  
ATOM   2991  CG1 VAL A 389       1.961  -0.408  17.143  1.00 92.00           C  
ATOM   2992  CG2 VAL A 389       0.494   0.025  15.174  1.00 92.00           C  
ATOM   2993  N   PRO A 390       2.036   3.773  15.161  1.00 92.69           N  
ATOM   2994  CA  PRO A 390       1.876   4.680  14.036  1.00 92.69           C  
ATOM   2995  C   PRO A 390       1.649   3.886  12.743  1.00 92.69           C  
ATOM   2996  CB  PRO A 390       3.155   5.515  14.010  1.00 92.69           C  
ATOM   2997  O   PRO A 390       2.218   2.809  12.553  1.00 92.69           O  
ATOM   2998  CG  PRO A 390       4.208   4.554  14.560  1.00 92.69           C  
ATOM   2999  CD  PRO A 390       3.426   3.740  15.596  1.00 92.69           C  
ATOM   3000  N   ASP A 391       0.859   4.444  11.836  1.00 89.75           N  
ATOM   3001  CA  ASP A 391       0.603   3.947  10.477  1.00 89.75           C  
ATOM   3002  C   ASP A 391       1.878   3.613   9.670  1.00 89.75           C  
ATOM   3003  CB  ASP A 391      -0.307   4.979   9.789  1.00 89.75           C  
ATOM   3004  O   ASP A 391       1.946   2.609   8.955  1.00 89.75           O  
ATOM   3005  CG  ASP A 391       0.272   6.398   9.664  1.00 89.75           C  
ATOM   3006  OD1 ASP A 391       1.447   6.623  10.049  1.00 89.75           O  
ATOM   3007  OD2 ASP A 391      -0.502   7.266   9.220  1.00 89.75           O  
ATOM   3008  N   THR A 392       2.942   4.380   9.876  1.00 89.62           N  
ATOM   3009  CA  THR A 392       4.269   4.180   9.288  1.00 89.62           C  
ATOM   3010  C   THR A 392       5.044   2.977   9.846  1.00 89.62           C  
ATOM   3011  CB  THR A 392       5.126   5.447   9.441  1.00 89.62           C  
ATOM   3012  O   THR A 392       6.048   2.593   9.236  1.00 89.62           O  
ATOM   3013  CG2 THR A 392       4.652   6.592   8.549  1.00 89.62           C  
ATOM   3014  OG1 THR A 392       5.097   5.921  10.766  1.00 89.62           O  
ATOM   3015  N   MET A 393       4.622   2.355  10.959  1.00 91.06           N  
ATOM   3016  CA  MET A 393       5.317   1.209  11.572  1.00 91.06           C  
ATOM   3017  C   MET A 393       5.402   0.021  10.606  1.00 91.06           C  
ATOM   3018  CB  MET A 393       4.649   0.798  12.900  1.00 91.06           C  
ATOM   3019  O   MET A 393       4.425  -0.328   9.938  1.00 91.06           O  
ATOM   3020  CG  MET A 393       5.337  -0.412  13.553  1.00 91.06           C  
ATOM   3021  SD  MET A 393       5.029  -0.653  15.328  1.00 91.06           S  
ATOM   3022  CE  MET A 393       6.280   0.487  15.974  1.00 91.06           C  
ATOM   3023  N   MET A 394       6.564  -0.637  10.545  1.00 89.25           N  
ATOM   3024  CA  MET A 394       6.740  -1.811   9.689  1.00 89.25           C  
ATOM   3025  C   MET A 394       5.992  -3.015  10.265  1.00 89.25           C  
ATOM   3026  CB  MET A 394       8.222  -2.155   9.512  1.00 89.25           C  
ATOM   3027  O   MET A 394       6.064  -3.305  11.460  1.00 89.25           O  
ATOM   3028  CG  MET A 394       9.003  -1.076   8.762  1.00 89.25           C  
ATOM   3029  SD  MET A 394      10.705  -1.587   8.402  1.00 89.25           S  
ATOM   3030  CE  MET A 394      11.277  -0.125   7.499  1.00 89.25           C  
ATOM   3031  N   LEU A 395       5.337  -3.802   9.411  1.00 87.50           N  
ATOM   3032  CA  LEU A 395       4.593  -4.981   9.872  1.00 87.50           C  
ATOM   3033  C   LEU A 395       5.500  -6.055  10.488  1.00 87.50           C  
ATOM   3034  CB  LEU A 395       3.791  -5.561   8.706  1.00 87.50           C  
ATOM   3035  O   LEU A 395       5.061  -6.823  11.340  1.00 87.50           O  
ATOM   3036  CG  LEU A 395       2.755  -4.588   8.123  1.00 87.50           C  
ATOM   3037  CD1 LEU A 395       2.043  -5.296   6.992  1.00 87.50           C  
ATOM   3038  CD2 LEU A 395       1.712  -4.109   9.126  1.00 87.50           C  
ATOM   3039  N   SER A 396       6.782  -6.087  10.116  1.00 84.00           N  
ATOM   3040  CA  SER A 396       7.799  -6.934  10.750  1.00 84.00           C  
ATOM   3041  C   SER A 396       8.052  -6.567  12.221  1.00 84.00           C  
ATOM   3042  CB  SER A 396       9.098  -6.843   9.942  1.00 84.00           C  
ATOM   3043  O   SER A 396       8.378  -7.443  13.021  1.00 84.00           O  
ATOM   3044  OG  SER A 396       9.543  -5.501   9.898  1.00 84.00           O  
ATOM   3045  N   GLU A 397       7.859  -5.304  12.609  1.00 88.31           N  
ATOM   3046  CA  GLU A 397       7.943  -4.836  13.998  1.00 88.31           C  
ATOM   3047  C   GLU A 397       6.675  -5.198  14.779  1.00 88.31           C  
ATOM   3048  CB  GLU A 397       8.203  -3.321  14.039  1.00 88.31           C  
ATOM   3049  O   GLU A 397       6.766  -5.614  15.935  1.00 88.31           O  
ATOM   3050  CG  GLU A 397       9.526  -2.955  13.345  1.00 88.31           C  
ATOM   3051  CD  GLU A 397       9.766  -1.443  13.266  1.00 88.31           C  
ATOM   3052  OE1 GLU A 397      10.951  -1.067  13.380  1.00 88.31           O  
ATOM   3053  OE2 GLU A 397       8.783  -0.692  13.063  1.00 88.31           O  
ATOM   3054  N   ILE A 398       5.504  -5.153  14.133  1.00 88.69           N  
ATOM   3055  CA  ILE A 398       4.244  -5.636  14.721  1.00 88.69           C  
ATOM   3056  C   ILE A 398       4.286  -7.161  14.929  1.00 88.69           C  
ATOM   3057  CB  ILE A 398       3.010  -5.172  13.912  1.00 88.69           C  
ATOM   3058  O   ILE A 398       3.954  -7.632  16.015  1.00 88.69           O  
ATOM   3059  CG1 ILE A 398       3.045  -3.641  13.693  1.00 88.69           C  
ATOM   3060  CG2 ILE A 398       1.728  -5.570  14.667  1.00 88.69           C  
ATOM   3061  CD1 ILE A 398       1.835  -3.071  12.949  1.00 88.69           C  
ATOM   3062  N   ARG A 399       4.811  -7.939  13.966  1.00 85.81           N  
ATOM   3063  CA  ARG A 399       5.058  -9.387  14.150  1.00 85.81           C  
ATOM   3064  C   ARG A 399       5.974  -9.658  15.351  1.00 85.81           C  
ATOM   3065  CB  ARG A 399       5.644 -10.041  12.879  1.00 85.81           C  
ATOM   3066  O   ARG A 399       5.699 -10.570  16.125  1.00 85.81           O  
ATOM   3067  CG  ARG A 399       4.643 -10.176  11.718  1.00 85.81           C  
ATOM   3068  CD  ARG A 399       5.222 -10.962  10.529  1.00 85.81           C  
ATOM   3069  NE  ARG A 399       4.406 -10.788   9.304  1.00 85.81           N  
ATOM   3070  NH1 ARG A 399       4.266 -12.976   8.579  1.00 85.81           N  
ATOM   3071  NH2 ARG A 399       3.296 -11.371   7.393  1.00 85.81           N  
ATOM   3072  CZ  ARG A 399       4.002 -11.709   8.436  1.00 85.81           C  
ATOM   3073  N   LYS A 400       7.034  -8.859  15.541  1.00 86.12           N  
ATOM   3074  CA  LYS A 400       7.920  -8.964  16.717  1.00 86.12           C  
ATOM   3075  C   LYS A 400       7.186  -8.646  18.023  1.00 86.12           C  
ATOM   3076  CB  LYS A 400       9.155  -8.065  16.563  1.00 86.12           C  
ATOM   3077  O   LYS A 400       7.364  -9.392  18.976  1.00 86.12           O  
ATOM   3078  CG  LYS A 400      10.176  -8.609  15.552  1.00 86.12           C  
ATOM   3079  CD  LYS A 400      11.234  -7.536  15.268  1.00 86.12           C  
ATOM   3080  CE  LYS A 400      12.214  -7.989  14.183  1.00 86.12           C  
ATOM   3081  NZ  LYS A 400      13.175  -6.906  13.853  1.00 86.12           N  
ATOM   3082  N   LYS A 401       6.340  -7.606  18.060  1.00 86.81           N  
ATOM   3083  CA  LYS A 401       5.482  -7.289  19.220  1.00 86.81           C  
ATOM   3084  C   LYS A 401       4.590  -8.481  19.594  1.00 86.81           C  
ATOM   3085  CB  LYS A 401       4.633  -6.033  18.943  1.00 86.81           C  
ATOM   3086  O   LYS A 401       4.668  -8.955  20.718  1.00 86.81           O  
ATOM   3087  CG  LYS A 401       5.403  -4.704  19.033  1.00 86.81           C  
ATOM   3088  CD  LYS A 401       4.636  -3.604  18.275  1.00 86.81           C  
ATOM   3089  CE  LYS A 401       5.009  -2.176  18.686  1.00 86.81           C  
ATOM   3090  NZ  LYS A 401       4.295  -1.766  19.922  1.00 86.81           N  
ATOM   3091  N   PHE A 402       3.823  -9.034  18.651  1.00 86.69           N  
ATOM   3092  CA  PHE A 402       2.948 -10.190  18.921  1.00 86.69           C  
ATOM   3093  C   PHE A 402       3.699 -11.473  19.318  1.00 86.69           C  
ATOM   3094  CB  PHE A 402       2.072 -10.474  17.692  1.00 86.69           C  
ATOM   3095  O   PHE A 402       3.115 -12.355  19.943  1.00 86.69           O  
ATOM   3096  CG  PHE A 402       1.093  -9.392  17.267  1.00 86.69           C  
ATOM   3097  CD1 PHE A 402       0.591  -8.441  18.178  1.00 86.69           C  
ATOM   3098  CD2 PHE A 402       0.617  -9.395  15.944  1.00 86.69           C  
ATOM   3099  CE1 PHE A 402      -0.366  -7.503  17.764  1.00 86.69           C  
ATOM   3100  CE2 PHE A 402      -0.322  -8.438  15.523  1.00 86.69           C  
ATOM   3101  CZ  PHE A 402      -0.806  -7.485  16.431  1.00 86.69           C  
ATOM   3102  N   ALA A 403       4.985 -11.595  18.974  1.00 83.88           N  
ATOM   3103  CA  ALA A 403       5.829 -12.697  19.431  1.00 83.88           C  
ATOM   3104  C   ALA A 403       6.335 -12.520  20.878  1.00 83.88           C  
ATOM   3105  CB  ALA A 403       6.989 -12.859  18.442  1.00 83.88           C  
ATOM   3106  O   ALA A 403       6.675 -13.512  21.521  1.00 83.88           O  
ATOM   3107  N   THR A 404       6.405 -11.285  21.391  1.00 83.00           N  
ATOM   3108  CA  THR A 404       6.912 -10.975  22.741  1.00 83.00           C  
ATOM   3109  C   THR A 404       5.826 -10.635  23.759  1.00 83.00           C  
ATOM   3110  CB  THR A 404       7.942  -9.836  22.718  1.00 83.00           C  
ATOM   3111  O   THR A 404       6.115 -10.627  24.956  1.00 83.00           O  
ATOM   3112  CG2 THR A 404       9.189 -10.191  21.911  1.00 83.00           C  
ATOM   3113  OG1 THR A 404       7.411  -8.648  22.177  1.00 83.00           O  
ATOM   3114  N   THR A 405       4.597 -10.352  23.325  1.00 80.69           N  
ATOM   3115  CA  THR A 405       3.482  -9.975  24.205  1.00 80.69           C  
ATOM   3116  C   THR A 405       2.284 -10.929  24.055  1.00 80.69           C  
ATOM   3117  CB  THR A 405       3.130  -8.480  24.069  1.00 80.69           C  
ATOM   3118  O   THR A 405       2.318 -11.874  23.265  1.00 80.69           O  
ATOM   3119  CG2 THR A 405       4.323  -7.535  23.900  1.00 80.69           C  
ATOM   3120  OG1 THR A 405       2.228  -8.225  23.026  1.00 80.69           O  
ATOM   3121  N   LYS A 406       1.241 -10.775  24.883  1.00 79.12           N  
ATOM   3122  CA  LYS A 406       0.061 -11.671  24.856  1.00 79.12           C  
ATOM   3123  C   LYS A 406      -1.001 -11.211  23.858  1.00 79.12           C  
ATOM   3124  CB  LYS A 406      -0.550 -11.797  26.258  1.00 79.12           C  
ATOM   3125  O   LYS A 406      -1.843 -12.003  23.440  1.00 79.12           O  
ATOM   3126  CG  LYS A 406       0.325 -12.642  27.195  1.00 79.12           C  
ATOM   3127  CD  LYS A 406      -0.376 -12.821  28.546  1.00 79.12           C  
ATOM   3128  CE  LYS A 406       0.472 -13.698  29.471  1.00 79.12           C  
ATOM   3129  NZ  LYS A 406      -0.171 -13.849  30.799  1.00 79.12           N  
ATOM   3130  N   GLU A 407      -0.974  -9.933  23.521  1.00 77.81           N  
ATOM   3131  CA  GLU A 407      -1.967  -9.229  22.732  1.00 77.81           C  
ATOM   3132  C   GLU A 407      -1.823  -9.568  21.249  1.00 77.81           C  
ATOM   3133  CB  GLU A 407      -1.878  -7.714  22.995  1.00 77.81           C  
ATOM   3134  O   GLU A 407      -0.719  -9.649  20.715  1.00 77.81           O  
ATOM   3135  CG  GLU A 407      -1.995  -7.362  24.495  1.00 77.81           C  
ATOM   3136  CD  GLU A 407      -0.642  -7.237  25.225  1.00 77.81           C  
ATOM   3137  OE1 GLU A 407      -0.549  -6.432  26.174  1.00 77.81           O  
ATOM   3138  OE2 GLU A 407       0.311  -7.968  24.859  1.00 77.81           O  
ATOM   3139  N   ARG A 408      -2.962  -9.782  20.588  1.00 79.56           N  
ATOM   3140  CA  ARG A 408      -3.050 -10.262  19.198  1.00 79.56           C  
ATOM   3141  C   ARG A 408      -3.613  -9.230  18.229  1.00 79.56           C  
ATOM   3142  CB  ARG A 408      -3.815 -11.600  19.167  1.00 79.56           C  
ATOM   3143  O   ARG A 408      -3.989  -9.565  17.112  1.00 79.56           O  
ATOM   3144  CG  ARG A 408      -3.146 -12.725  19.976  1.00 79.56           C  
ATOM   3145  CD  ARG A 408      -1.648 -12.839  19.663  1.00 79.56           C  
ATOM   3146  NE  ARG A 408      -1.011 -13.978  20.331  1.00 79.56           N  
ATOM   3147  NH1 ARG A 408      -0.914 -15.409  18.523  1.00 79.56           N  
ATOM   3148  NH2 ARG A 408       0.178 -15.901  20.398  1.00 79.56           N  
ATOM   3149  CZ  ARG A 408      -0.597 -15.084  19.744  1.00 79.56           C  
ATOM   3150  N   ALA A 409      -3.682  -7.976  18.661  1.00 87.25           N  
ATOM   3151  CA  ALA A 409      -4.075  -6.857  17.826  1.00 87.25           C  
ATOM   3152  C   ALA A 409      -3.503  -5.537  18.355  1.00 87.25           C  
ATOM   3153  CB  ALA A 409      -5.599  -6.813  17.747  1.00 87.25           C  
ATOM   3154  O   ALA A 409      -3.274  -5.393  19.561  1.00 87.25           O  
ATOM   3155  N   VAL A 410      -3.293  -4.588  17.443  1.00 89.81           N  
ATOM   3156  CA  VAL A 410      -2.915  -3.200  17.732  1.00 89.81           C  
ATOM   3157  C   VAL A 410      -3.810  -2.225  16.970  1.00 89.81           C  
ATOM   3158  CB  VAL A 410      -1.430  -2.902  17.421  1.00 89.81           C  
ATOM   3159  O   VAL A 410      -4.132  -2.447  15.799  1.00 89.81           O  
ATOM   3160  CG1 VAL A 410      -0.482  -3.704  18.318  1.00 89.81           C  
ATOM   3161  CG2 VAL A 410      -1.020  -3.178  15.967  1.00 89.81           C  
ATOM   3162  N   CYS A 411      -4.152  -1.116  17.619  1.00 90.88           N  
ATOM   3163  CA  CYS A 411      -4.711   0.066  16.979  1.00 90.88           C  
ATOM   3164  C   CYS A 411      -3.614   0.789  16.194  1.00 90.88           C  
ATOM   3165  CB  CYS A 411      -5.296   1.002  18.042  1.00 90.88           C  
ATOM   3166  O   CYS A 411      -2.527   1.044  16.717  1.00 90.88           O  
ATOM   3167  SG  CYS A 411      -6.679   0.204  18.898  1.00 90.88           S  
ATOM   3168  N   VAL A 412      -3.914   1.152  14.953  1.00 91.31           N  
ATOM   3169  CA  VAL A 412      -3.042   1.955  14.094  1.00 91.31           C  
ATOM   3170  C   VAL A 412      -3.538   3.396  14.118  1.00 91.31           C  
ATOM   3171  CB  VAL A 412      -3.001   1.401  12.662  1.00 91.31           C  
ATOM   3172  O   VAL A 412      -4.746   3.625  14.027  1.00 91.31           O  
ATOM   3173  CG1 VAL A 412      -1.914   2.094  11.846  1.00 91.31           C  
ATOM   3174  CG2 VAL A 412      -2.720  -0.107  12.620  1.00 91.31           C  
ATOM   3175  N   VAL A 413      -2.630   4.359  14.268  1.00 92.12           N  
ATOM   3176  CA  VAL A 413      -2.960   5.789  14.336  1.00 92.12           C  
ATOM   3177  C   VAL A 413      -2.127   6.633  13.381  1.00 92.12           C  
ATOM   3178  CB  VAL A 413      -2.839   6.360  15.764  1.00 92.12           C  
ATOM   3179  O   VAL A 413      -0.974   6.312  13.093  1.00 92.12           O  
ATOM   3180  CG1 VAL A 413      -3.850   5.721  16.717  1.00 92.12           C  
ATOM   3181  CG2 VAL A 413      -1.435   6.209  16.367  1.00 92.12           C  
ATOM   3182  N   ASP A 414      -2.694   7.761  12.962  1.00 91.12           N  
ATOM   3183  CA  ASP A 414      -1.934   8.867  12.381  1.00 91.12           C  
ATOM   3184  C   ASP A 414      -0.975   9.433  13.458  1.00 91.12           C  
ATOM   3185  CB  ASP A 414      -2.914   9.929  11.861  1.00 91.12           C  
ATOM   3186  O   ASP A 414      -1.429   9.825  14.542  1.00 91.12           O  
ATOM   3187  CG  ASP A 414      -2.227  11.227  11.421  1.00 91.12           C  
ATOM   3188  OD1 ASP A 414      -1.742  11.965  12.316  1.00 91.12           O  
ATOM   3189  OD2 ASP A 414      -2.240  11.555  10.224  1.00 91.12           O  
ATOM   3190  N   PRO A 415       0.347   9.490  13.209  1.00 89.88           N  
ATOM   3191  CA  PRO A 415       1.340   9.867  14.216  1.00 89.88           C  
ATOM   3192  C   PRO A 415       1.316  11.349  14.615  1.00 89.88           C  
ATOM   3193  CB  PRO A 415       2.696   9.470  13.615  1.00 89.88           C  
ATOM   3194  O   PRO A 415       1.940  11.709  15.612  1.00 89.88           O  
ATOM   3195  CG  PRO A 415       2.453   9.453  12.107  1.00 89.88           C  
ATOM   3196  CD  PRO A 415       1.001   9.006  12.006  1.00 89.88           C  
ATOM   3197  N   SER A 416       0.630  12.213  13.860  1.00 91.56           N  
ATOM   3198  CA  SER A 416       0.553  13.656  14.123  1.00 91.56           C  
ATOM   3199  C   SER A 416      -0.684  14.053  14.936  1.00 91.56           C  
ATOM   3200  CB  SER A 416       0.623  14.422  12.797  1.00 91.56           C  
ATOM   3201  O   SER A 416      -0.623  14.961  15.763  1.00 91.56           O  
ATOM   3202  OG  SER A 416      -0.569  14.352  12.040  1.00 91.56           O  
ATOM   3203  N   THR A 417      -1.799  13.348  14.737  1.00 91.94           N  
ATOM   3204  CA  THR A 417      -3.105  13.641  15.347  1.00 91.94           C  
ATOM   3205  C   THR A 417      -3.525  12.621  16.407  1.00 91.94           C  
ATOM   3206  CB  THR A 417      -4.200  13.721  14.275  1.00 91.94           C  
ATOM   3207  O   THR A 417      -4.410  12.915  17.214  1.00 91.94           O  
ATOM   3208  CG2 THR A 417      -3.970  14.809  13.229  1.00 91.94           C  
ATOM   3209  OG1 THR A 417      -4.300  12.495  13.597  1.00 91.94           O  
ATOM   3210  N   ASN A 418      -2.903  11.434  16.422  1.00 90.94           N  
ATOM   3211  CA  ASN A 418      -3.313  10.251  17.189  1.00 90.94           C  
ATOM   3212  C   ASN A 418      -4.741   9.755  16.854  1.00 90.94           C  
ATOM   3213  CB  ASN A 418      -3.016  10.471  18.688  1.00 90.94           C  
ATOM   3214  O   ASN A 418      -5.347   9.018  17.637  1.00 90.94           O  
ATOM   3215  CG  ASN A 418      -3.080   9.186  19.499  1.00 90.94           C  
ATOM   3216  ND2 ASN A 418      -3.963   9.111  20.467  1.00 90.94           N  
ATOM   3217  OD1 ASN A 418      -2.326   8.253  19.290  1.00 90.94           O  
ATOM   3218  N   LYS A 419      -5.299  10.148  15.697  1.00 91.81           N  
ATOM   3219  CA  LYS A 419      -6.576   9.612  15.205  1.00 91.81           C  
ATOM   3220  C   LYS A 419      -6.412   8.174  14.730  1.00 91.81           C  
ATOM   3221  CB  LYS A 419      -7.174  10.487  14.095  1.00 91.81           C  
ATOM   3222  O   LYS A 419      -5.388   7.829  14.146  1.00 91.81           O  
ATOM   3223  CG  LYS A 419      -7.703  11.814  14.658  1.00 91.81           C  
ATOM   3224  CD  LYS A 419      -8.702  12.467  13.695  1.00 91.81           C  
ATOM   3225  CE  LYS A 419      -9.296  13.720  14.349  1.00 91.81           C  
ATOM   3226  NZ  LYS A 419     -10.661  14.012  13.848  1.00 91.81           N  
ATOM   3227  N   LEU A 420      -7.424   7.345  14.980  1.00 89.69           N  
ATOM   3228  CA  LEU A 420      -7.449   5.946  14.552  1.00 89.69           C  
ATOM   3229  C   LEU A 420      -7.487   5.848  13.015  1.00 89.69           C  
ATOM   3230  CB  LEU A 420      -8.671   5.266  15.198  1.00 89.69           C  
ATOM   3231  O   LEU A 420      -8.382   6.402  12.383  1.00 89.69           O  
ATOM   3232  CG  LEU A 420      -8.735   3.744  14.977  1.00 89.69           C  
ATOM   3233  CD1 LEU A 420      -7.720   2.996  15.845  1.00 89.69           C  
ATOM   3234  CD2 LEU A 420     -10.128   3.241  15.343  1.00 89.69           C  
ATOM   3235  N   THR A 421      -6.539   5.116  12.430  1.00 88.56           N  
ATOM   3236  CA  THR A 421      -6.418   4.881  10.978  1.00 88.56           C  
ATOM   3237  C   THR A 421      -6.481   3.405  10.588  1.00 88.56           C  
ATOM   3238  CB  THR A 421      -5.116   5.477  10.417  1.00 88.56           C  
ATOM   3239  O   THR A 421      -6.562   3.101   9.401  1.00 88.56           O  
ATOM   3240  CG2 THR A 421      -5.081   6.999  10.508  1.00 88.56           C  
ATOM   3241  OG1 THR A 421      -3.994   4.995  11.120  1.00 88.56           O  
ATOM   3242  N   GLY A 422      -6.454   2.473  11.546  1.00 87.88           N  
ATOM   3243  CA  GLY A 422      -6.447   1.039  11.252  1.00 87.88           C  
ATOM   3244  C   GLY A 422      -6.498   0.146  12.492  1.00 87.88           C  
ATOM   3245  O   GLY A 422      -6.351   0.610  13.623  1.00 87.88           O  
ATOM   3246  N   VAL A 423      -6.649  -1.162  12.271  1.00 87.06           N  
ATOM   3247  CA  VAL A 423      -6.411  -2.210  13.279  1.00 87.06           C  
ATOM   3248  C   VAL A 423      -5.701  -3.377  12.602  1.00 87.06           C  
ATOM   3249  CB  VAL A 423      -7.707  -2.713  13.953  1.00 87.06           C  
ATOM   3250  O   VAL A 423      -6.235  -3.957  11.655  1.00 87.06           O  
ATOM   3251  CG1 VAL A 423      -7.413  -3.792  15.010  1.00 87.06           C  
ATOM   3252  CG2 VAL A 423      -8.465  -1.587  14.661  1.00 87.06           C  
ATOM   3253  N   VAL A 424      -4.526  -3.746  13.112  1.00 87.31           N  
ATOM   3254  CA  VAL A 424      -3.752  -4.906  12.640  1.00 87.31           C  
ATOM   3255  C   VAL A 424      -3.860  -6.019  13.673  1.00 87.31           C  
ATOM   3256  CB  VAL A 424      -2.279  -4.531  12.376  1.00 87.31           C  
ATOM   3257  O   VAL A 424      -3.481  -5.821  14.826  1.00 87.31           O  
ATOM   3258  CG1 VAL A 424      -1.413  -5.748  12.018  1.00 87.31           C  
ATOM   3259  CG2 VAL A 424      -2.163  -3.552  11.205  1.00 87.31           C  
ATOM   3260  N   THR A 425      -4.353  -7.186  13.266  1.00 84.75           N  
ATOM   3261  CA  THR A 425      -4.408  -8.411  14.084  1.00 84.75           C  
ATOM   3262  C   THR A 425      -3.255  -9.367  13.765  1.00 84.75           C  
ATOM   3263  CB  THR A 425      -5.757  -9.134  13.944  1.00 84.75           C  
ATOM   3264  O   THR A 425      -2.549  -9.203  12.771  1.00 84.75           O  
ATOM   3265  CG2 THR A 425      -6.961  -8.231  14.224  1.00 84.75           C  
ATOM   3266  OG1 THR A 425      -5.917  -9.647  12.646  1.00 84.75           O  
ATOM   3267  N   ASP A 426      -3.037 -10.392  14.586  1.00 81.38           N  
ATOM   3268  CA  ASP A 426      -2.077 -11.452  14.269  1.00 81.38           C  
ATOM   3269  C   ASP A 426      -2.526 -12.290  13.059  1.00 81.38           C  
ATOM   3270  CB  ASP A 426      -1.760 -12.295  15.514  1.00 81.38           C  
ATOM   3271  O   ASP A 426      -1.683 -12.639  12.234  1.00 81.38           O  
ATOM   3272  CG  ASP A 426      -2.894 -13.195  16.017  1.00 81.38           C  
ATOM   3273  OD1 ASP A 426      -4.069 -12.933  15.689  1.00 81.38           O  
ATOM   3274  OD2 ASP A 426      -2.557 -14.122  16.793  1.00 81.38           O  
ATOM   3275  N   MET A 427      -3.836 -12.509  12.885  1.00 77.81           N  
ATOM   3276  CA  MET A 427      -4.434 -13.104  11.683  1.00 77.81           C  
ATOM   3277  C   MET A 427      -4.075 -12.326  10.414  1.00 77.81           C  
ATOM   3278  CB  MET A 427      -5.960 -13.189  11.807  1.00 77.81           C  
ATOM   3279  O   MET A 427      -3.608 -12.931   9.449  1.00 77.81           O  
ATOM   3280  CG  MET A 427      -6.407 -14.228  12.840  1.00 77.81           C  
ATOM   3281  SD  MET A 427      -8.175 -14.637  12.771  1.00 77.81           S  
ATOM   3282  CE  MET A 427      -8.278 -15.513  11.184  1.00 77.81           C  
ATOM   3283  N   ASP A 428      -4.193 -10.995  10.435  1.00 78.06           N  
ATOM   3284  CA  ASP A 428      -3.785 -10.114   9.327  1.00 78.06           C  
ATOM   3285  C   ASP A 428      -2.297 -10.327   8.942  1.00 78.06           C  
ATOM   3286  CB  ASP A 428      -4.042  -8.647   9.733  1.00 78.06           C  
ATOM   3287  O   ASP A 428      -1.915 -10.208   7.776  1.00 78.06           O  
ATOM   3288  CG  ASP A 428      -5.520  -8.244   9.871  1.00 78.06           C  
ATOM   3289  OD1 ASP A 428      -6.337  -8.434   8.949  1.00 78.06           O  
ATOM   3290  OD2 ASP A 428      -5.893  -7.698  10.936  1.00 78.06           O  
ATOM   3291  N   LEU A 429      -1.459 -10.723   9.910  1.00 77.62           N  
ATOM   3292  CA  LEU A 429      -0.035 -11.028   9.737  1.00 77.62           C  
ATOM   3293  C   LEU A 429       0.270 -12.519   9.490  1.00 77.62           C  
ATOM   3294  CB  LEU A 429       0.752 -10.478  10.941  1.00 77.62           C  
ATOM   3295  O   LEU A 429       1.433 -12.862   9.272  1.00 77.62           O  
ATOM   3296  CG  LEU A 429       0.579  -8.968  11.187  1.00 77.62           C  
ATOM   3297  CD1 LEU A 429       1.388  -8.531  12.406  1.00 77.62           C  
ATOM   3298  CD2 LEU A 429       1.053  -8.130  10.000  1.00 77.62           C  
ATOM   3299  N   THR A 430      -0.720 -13.417   9.473  1.00 72.88           N  
ATOM   3300  CA  THR A 430      -0.501 -14.816   9.045  1.00 72.88           C  
ATOM   3301  C   THR A 430      -0.293 -14.932   7.538  1.00 72.88           C  
ATOM   3302  CB  THR A 430      -1.623 -15.775   9.454  1.00 72.88           C  
ATOM   3303  O   THR A 430       0.392 -15.854   7.085  1.00 72.88           O  
ATOM   3304  CG2 THR A 430      -1.780 -15.900  10.964  1.00 72.88           C  
ATOM   3305  OG1 THR A 430      -2.857 -15.433   8.876  1.00 72.88           O  
ATOM   3306  N   LYS A 431      -0.804 -13.965   6.761  1.00 70.00           N  
ATOM   3307  CA  LYS A 431      -0.556 -13.863   5.322  1.00 70.00           C  
ATOM   3308  C   LYS A 431       0.951 -13.852   5.049  1.00 70.00           C  
ATOM   3309  CB  LYS A 431      -1.262 -12.626   4.738  1.00 70.00           C  
ATOM   3310  O   LYS A 431       1.705 -13.035   5.595  1.00 70.00           O  
ATOM   3311  CG  LYS A 431      -2.788 -12.796   4.760  1.00 70.00           C  
ATOM   3312  CD  LYS A 431      -3.522 -11.682   4.002  1.00 70.00           C  
ATOM   3313  CE  LYS A 431      -5.007 -12.052   4.005  1.00 70.00           C  
ATOM   3314  NZ  LYS A 431      -5.855 -11.166   3.175  1.00 70.00           N  
ATOM   3315  N   LYS A 432       1.391 -14.805   4.220  1.00 72.06           N  
ATOM   3316  CA  LYS A 432       2.783 -14.911   3.756  1.00 72.06           C  
ATOM   3317  C   LYS A 432       3.115 -13.773   2.797  1.00 72.06           C  
ATOM   3318  CB  LYS A 432       3.034 -16.266   3.079  1.00 72.06           C  
ATOM   3319  O   LYS A 432       4.125 -13.106   2.990  1.00 72.06           O  
ATOM   3320  CG  LYS A 432       3.009 -17.430   4.078  1.00 72.06           C  
ATOM   3321  CD  LYS A 432       3.391 -18.732   3.366  1.00 72.06           C  
ATOM   3322  CE  LYS A 432       3.414 -19.899   4.356  1.00 72.06           C  
ATOM   3323  NZ  LYS A 432       3.790 -21.162   3.674  1.00 72.06           N  
ATOM   3324  N   THR A 433       2.212 -13.535   1.852  1.00 82.31           N  
ATOM   3325  CA  THR A 433       2.313 -12.531   0.794  1.00 82.31           C  
ATOM   3326  C   THR A 433       1.327 -11.404   1.072  1.00 82.31           C  
ATOM   3327  CB  THR A 433       2.007 -13.165  -0.570  1.00 82.31           C  
ATOM   3328  O   THR A 433       0.151 -11.653   1.340  1.00 82.31           O  
ATOM   3329  CG2 THR A 433       2.428 -12.261  -1.724  1.00 82.31           C  
ATOM   3330  OG1 THR A 433       2.662 -14.409  -0.675  1.00 82.31           O  
ATOM   3331  N   LEU A 434       1.814 -10.168   1.033  1.00 84.38           N  
ATOM   3332  CA  LEU A 434       1.047  -8.937   1.248  1.00 84.38           C  
ATOM   3333  C   LEU A 434       1.038  -8.064  -0.005  1.00 84.38           C  
ATOM   3334  CB  LEU A 434       1.661  -8.154   2.422  1.00 84.38           C  
ATOM   3335  O   LEU A 434       0.058  -7.375  -0.258  1.00 84.38           O  
ATOM   3336  CG  LEU A 434       1.713  -8.931   3.746  1.00 84.38           C  
ATOM   3337  CD1 LEU A 434       2.321  -8.039   4.822  1.00 84.38           C  
ATOM   3338  CD2 LEU A 434       0.314  -9.353   4.178  1.00 84.38           C  
ATOM   3339  N   ILE A 435       2.125  -8.104  -0.774  1.00 89.75           N  
ATOM   3340  CA  ILE A 435       2.296  -7.435  -2.058  1.00 89.75           C  
ATOM   3341  C   ILE A 435       3.024  -8.421  -2.975  1.00 89.75           C  
ATOM   3342  CB  ILE A 435       3.092  -6.115  -1.896  1.00 89.75           C  
ATOM   3343  O   ILE A 435       4.076  -8.949  -2.611  1.00 89.75           O  
ATOM   3344  CG1 ILE A 435       2.475  -5.182  -0.822  1.00 89.75           C  
ATOM   3345  CG2 ILE A 435       3.161  -5.402  -3.258  1.00 89.75           C  
ATOM   3346  CD1 ILE A 435       3.282  -3.910  -0.534  1.00 89.75           C  
ATOM   3347  N   GLU A 436       2.471  -8.664  -4.157  1.00 94.19           N  
ATOM   3348  CA  GLU A 436       3.155  -9.379  -5.235  1.00 94.19           C  
ATOM   3349  C   GLU A 436       3.822  -8.359  -6.164  1.00 94.19           C  
ATOM   3350  CB  GLU A 436       2.167 -10.275  -5.993  1.00 94.19           C  
ATOM   3351  O   GLU A 436       3.259  -7.298  -6.440  1.00 94.19           O  
ATOM   3352  CG  GLU A 436       1.786 -11.528  -5.187  1.00 94.19           C  
ATOM   3353  CD  GLU A 436       0.695 -12.384  -5.853  1.00 94.19           C  
ATOM   3354  OE1 GLU A 436      -0.011 -13.127  -5.142  1.00 94.19           O  
ATOM   3355  OE2 GLU A 436       0.407 -12.237  -7.062  1.00 94.19           O  
ATOM   3356  N   VAL A 437       5.025  -8.655  -6.651  1.00 96.69           N  
ATOM   3357  CA  VAL A 437       5.806  -7.729  -7.481  1.00 96.69           C  
ATOM   3358  C   VAL A 437       6.188  -8.374  -8.804  1.00 96.69           C  
ATOM   3359  CB  VAL A 437       7.042  -7.187  -6.737  1.00 96.69           C  
ATOM   3360  O   VAL A 437       6.724  -9.482  -8.842  1.00 96.69           O  
ATOM   3361  CG1 VAL A 437       7.761  -6.122  -7.577  1.00 96.69           C  
ATOM   3362  CG2 VAL A 437       6.647  -6.529  -5.410  1.00 96.69           C  
ATOM   3363  N   VAL A 438       5.959  -7.645  -9.894  1.00 98.06           N  
ATOM   3364  CA  VAL A 438       6.547  -7.942 -11.202  1.00 98.06           C  
ATOM   3365  C   VAL A 438       7.657  -6.937 -11.467  1.00 98.06           C  
ATOM   3366  CB  VAL A 438       5.510  -7.916 -12.334  1.00 98.06           C  
ATOM   3367  O   VAL A 438       7.399  -5.732 -11.502  1.00 98.06           O  
ATOM   3368  CG1 VAL A 438       6.171  -8.275 -13.672  1.00 98.06           C  
ATOM   3369  CG2 VAL A 438       4.361  -8.890 -12.055  1.00 98.06           C  
ATOM   3370  N   LEU A 439       8.876  -7.430 -11.678  1.00 97.62           N  
ATOM   3371  CA  LEU A 439       9.998  -6.595 -12.099  1.00 97.62           C  
ATOM   3372  C   LEU A 439      10.036  -6.521 -13.625  1.00 97.62           C  
ATOM   3373  CB  LEU A 439      11.326  -7.111 -11.518  1.00 97.62           C  
ATOM   3374  O   LEU A 439       9.983  -7.548 -14.306  1.00 97.62           O  
ATOM   3375  CG  LEU A 439      11.369  -7.237  -9.983  1.00 97.62           C  
ATOM   3376  CD1 LEU A 439      12.748  -7.735  -9.551  1.00 97.62           C  
ATOM   3377  CD2 LEU A 439      11.102  -5.913  -9.263  1.00 97.62           C  
ATOM   3378  N   VAL A 440      10.143  -5.306 -14.158  1.00 97.81           N  
ATOM   3379  CA  VAL A 440      10.359  -5.060 -15.591  1.00 97.81           C  
ATOM   3380  C   VAL A 440      11.673  -4.316 -15.820  1.00 97.81           C  
ATOM   3381  CB  VAL A 440       9.168  -4.348 -16.258  1.00 97.81           C  
ATOM   3382  O   VAL A 440      12.094  -3.544 -14.956  1.00 97.81           O  
ATOM   3383  CG1 VAL A 440       7.882  -5.182 -16.166  1.00 97.81           C  
ATOM   3384  CG2 VAL A 440       8.885  -2.968 -15.663  1.00 97.81           C  
ATOM   3385  N   ASP A 441      12.325  -4.541 -16.964  1.00 96.19           N  
ATOM   3386  CA  ASP A 441      13.551  -3.837 -17.404  1.00 96.19           C  
ATOM   3387  C   ASP A 441      14.775  -3.990 -16.469  1.00 96.19           C  
ATOM   3388  CB  ASP A 441      13.182  -2.375 -17.717  1.00 96.19           C  
ATOM   3389  O   ASP A 441      15.808  -3.344 -16.642  1.00 96.19           O  
ATOM   3390  CG  ASP A 441      14.309  -1.577 -18.374  1.00 96.19           C  
ATOM   3391  OD1 ASP A 441      14.800  -2.028 -19.421  1.00 96.19           O  
ATOM   3392  OD2 ASP A 441      14.645  -0.482 -17.856  1.00 96.19           O  
ATOM   3393  N   HIS A 442      14.680  -4.854 -15.456  1.00 93.50           N  
ATOM   3394  CA  HIS A 442      15.794  -5.243 -14.599  1.00 93.50           C  
ATOM   3395  C   HIS A 442      15.505  -6.559 -13.868  1.00 93.50           C  
ATOM   3396  CB  HIS A 442      16.128  -4.132 -13.580  1.00 93.50           C  
ATOM   3397  O   HIS A 442      14.360  -6.911 -13.579  1.00 93.50           O  
ATOM   3398  CG  HIS A 442      15.106  -3.944 -12.482  1.00 93.50           C  
ATOM   3399  CD2 HIS A 442      15.338  -3.995 -11.133  1.00 93.50           C  
ATOM   3400  ND1 HIS A 442      13.763  -3.704 -12.649  1.00 93.50           N  
ATOM   3401  CE1 HIS A 442      13.196  -3.630 -11.436  1.00 93.50           C  
ATOM   3402  NE2 HIS A 442      14.118  -3.801 -10.471  1.00 93.50           N  
ATOM   3403  N   ASN A 443      16.583  -7.246 -13.493  1.00 93.56           N  
ATOM   3404  CA  ASN A 443      16.572  -8.406 -12.602  1.00 93.56           C  
ATOM   3405  C   ASN A 443      17.618  -8.295 -11.467  1.00 93.56           C  
ATOM   3406  CB  ASN A 443      16.717  -9.672 -13.462  1.00 93.56           C  
ATOM   3407  O   ASN A 443      17.794  -9.229 -10.684  1.00 93.56           O  
ATOM   3408  CG  ASN A 443      18.118  -9.861 -14.001  1.00 93.56           C  
ATOM   3409  ND2 ASN A 443      18.469  -9.248 -15.104  1.00 93.56           N  
ATOM   3410  OD1 ASN A 443      18.923 -10.570 -13.425  1.00 93.56           O  
ATOM   3411  N   ASP A 444      18.317  -7.157 -11.369  1.00 89.25           N  
ATOM   3412  CA  ASP A 444      19.244  -6.860 -10.274  1.00 89.25           C  
ATOM   3413  C   ASP A 444      18.489  -6.294  -9.064  1.00 89.25           C  
ATOM   3414  CB  ASP A 444      20.344  -5.894 -10.744  1.00 89.25           C  
ATOM   3415  O   ASP A 444      17.978  -5.175  -9.098  1.00 89.25           O  
ATOM   3416  CG  ASP A 444      21.461  -5.700  -9.704  1.00 89.25           C  
ATOM   3417  OD1 ASP A 444      21.283  -6.129  -8.538  1.00 89.25           O  
ATOM   3418  OD2 ASP A 444      22.512  -5.155 -10.100  1.00 89.25           O  
ATOM   3419  N   ILE A 445      18.473  -7.052  -7.966  1.00 88.62           N  
ATOM   3420  CA  ILE A 445      17.806  -6.660  -6.719  1.00 88.62           C  
ATOM   3421  C   ILE A 445      18.448  -5.410  -6.079  1.00 88.62           C  
ATOM   3422  CB  ILE A 445      17.770  -7.857  -5.735  1.00 88.62           C  
ATOM   3423  O   ILE A 445      17.816  -4.749  -5.256  1.00 88.62           O  
ATOM   3424  CG1 ILE A 445      17.331  -9.203  -6.366  1.00 88.62           C  
ATOM   3425  CG2 ILE A 445      16.834  -7.546  -4.555  1.00 88.62           C  
ATOM   3426  CD1 ILE A 445      15.910  -9.211  -6.949  1.00 88.62           C  
ATOM   3427  N   GLY A 446      19.693  -5.068  -6.433  1.00 85.44           N  
ATOM   3428  CA  GLY A 446      20.349  -3.826  -6.016  1.00 85.44           C  
ATOM   3429  C   GLY A 446      19.797  -2.567  -6.700  1.00 85.44           C  
ATOM   3430  O   GLY A 446      19.882  -1.485  -6.118  1.00 85.44           O  
ATOM   3431  N   ASP A 447      19.201  -2.709  -7.889  1.00 85.56           N  
ATOM   3432  CA  ASP A 447      18.567  -1.625  -8.660  1.00 85.56           C  
ATOM   3433  C   ASP A 447      17.029  -1.632  -8.519  1.00 85.56           C  
ATOM   3434  CB  ASP A 447      19.039  -1.702 -10.127  1.00 85.56           C  
ATOM   3435  O   ASP A 447      16.334  -0.825  -9.128  1.00 85.56           O  
ATOM   3436  CG  ASP A 447      18.906  -0.394 -10.934  1.00 85.56           C  
ATOM   3437  OD1 ASP A 447      18.730   0.700 -10.342  1.00 85.56           O  
ATOM   3438  OD2 ASP A 447      19.045  -0.473 -12.177  1.00 85.56           O  
ATOM   3439  N   SER A 448      16.468  -2.524  -7.698  1.00 92.06           N  
ATOM   3440  CA  SER A 448      15.037  -2.550  -7.377  1.00 92.06           C  
ATOM   3441  C   SER A 448      14.638  -1.501  -6.323  1.00 92.06           C  
ATOM   3442  CB  SER A 448      14.630  -3.950  -6.913  1.00 92.06           C  
ATOM   3443  O   SER A 448      15.466  -0.894  -5.638  1.00 92.06           O  
ATOM   3444  OG  SER A 448      14.822  -4.927  -7.915  1.00 92.06           O  
ATOM   3445  N   VAL A 449      13.325  -1.302  -6.167  1.00 92.81           N  
ATOM   3446  CA  VAL A 449      12.719  -0.445  -5.132  1.00 92.81           C  
ATOM   3447  C   VAL A 449      13.160  -0.840  -3.710  1.00 92.81           C  
ATOM   3448  CB  VAL A 449      11.184  -0.449  -5.294  1.00 92.81           C  
ATOM   3449  O   VAL A 449      13.383  -2.018  -3.410  1.00 92.81           O  
ATOM   3450  CG1 VAL A 449      10.544  -1.818  -5.025  1.00 92.81           C  
ATOM   3451  CG2 VAL A 449      10.498   0.602  -4.421  1.00 92.81           C  
ATOM   3452  N   GLN A 450      13.268   0.136  -2.798  1.00 92.38           N  
ATOM   3453  CA  GLN A 450      13.544  -0.161  -1.388  1.00 92.38           C  
ATOM   3454  C   GLN A 450      12.439  -1.063  -0.821  1.00 92.38           C  
ATOM   3455  CB  GLN A 450      13.702   1.143  -0.591  1.00 92.38           C  
ATOM   3456  O   GLN A 450      11.276  -0.925  -1.180  1.00 92.38           O  
ATOM   3457  CG  GLN A 450      14.010   0.910   0.895  1.00 92.38           C  
ATOM   3458  CD  GLN A 450      14.287   2.210   1.641  1.00 92.38           C  
ATOM   3459  NE2 GLN A 450      13.792   2.358   2.848  1.00 92.38           N  
ATOM   3460  OE1 GLN A 450      14.973   3.102   1.169  1.00 92.38           O  
ATOM   3461  N   GLY A 451      12.797  -2.013   0.044  1.00 91.19           N  
ATOM   3462  CA  GLY A 451      11.826  -2.937   0.633  1.00 91.19           C  
ATOM   3463  C   GLY A 451      11.474  -4.158  -0.221  1.00 91.19           C  
ATOM   3464  O   GLY A 451      10.696  -4.987   0.233  1.00 91.19           O  
ATOM   3465  N   ILE A 452      12.077  -4.344  -1.402  1.00 92.69           N  
ATOM   3466  CA  ILE A 452      11.822  -5.518  -2.264  1.00 92.69           C  
ATOM   3467  C   ILE A 452      12.144  -6.877  -1.600  1.00 92.69           C  
ATOM   3468  CB  ILE A 452      12.587  -5.338  -3.596  1.00 92.69           C  
ATOM   3469  O   ILE A 452      11.611  -7.903  -2.000  1.00 92.69           O  
ATOM   3470  CG1 ILE A 452      12.149  -6.299  -4.719  1.00 92.69           C  
ATOM   3471  CG2 ILE A 452      14.105  -5.473  -3.378  1.00 92.69           C  
ATOM   3472  CD1 ILE A 452      10.674  -6.151  -5.107  1.00 92.69           C  
ATOM   3473  N   LYS A 453      13.006  -6.891  -0.569  1.00 91.31           N  
ATOM   3474  CA  LYS A 453      13.324  -8.075   0.260  1.00 91.31           C  
ATOM   3475  C   LYS A 453      12.550  -8.120   1.590  1.00 91.31           C  
ATOM   3476  CB  LYS A 453      14.843  -8.187   0.504  1.00 91.31           C  
ATOM   3477  O   LYS A 453      12.881  -8.924   2.462  1.00 91.31           O  
ATOM   3478  CG  LYS A 453      15.684  -8.331  -0.772  1.00 91.31           C  
ATOM   3479  CD  LYS A 453      17.144  -8.665  -0.420  1.00 91.31           C  
ATOM   3480  CE  LYS A 453      17.970  -8.778  -1.704  1.00 91.31           C  
ATOM   3481  NZ  LYS A 453      19.385  -9.142  -1.451  1.00 91.31           N  
ATOM   3482  N   SER A 454      11.591  -7.219   1.808  1.00 89.44           N  
ATOM   3483  CA  SER A 454      10.830  -7.145   3.059  1.00 89.44           C  
ATOM   3484  C   SER A 454       9.837  -8.303   3.166  1.00 89.44           C  
ATOM   3485  CB  SER A 454      10.111  -5.795   3.196  1.00 89.44           C  
ATOM   3486  O   SER A 454       9.199  -8.687   2.193  1.00 89.44           O  
ATOM   3487  OG  SER A 454      11.069  -4.771   3.419  1.00 89.44           O  
ATOM   3488  N   SER A 455       9.669  -8.852   4.373  1.00 84.94           N  
ATOM   3489  CA  SER A 455       8.695  -9.925   4.620  1.00 84.94           C  
ATOM   3490  C   SER A 455       7.282  -9.481   4.223  1.00 84.94           C  
ATOM   3491  CB  SER A 455       8.736 -10.333   6.095  1.00 84.94           C  
ATOM   3492  O   SER A 455       6.812  -8.440   4.685  1.00 84.94           O  
ATOM   3493  OG  SER A 455       7.846 -11.396   6.377  1.00 84.94           O  
ATOM   3494  N   GLY A 456       6.621 -10.272   3.374  1.00 84.38           N  
ATOM   3495  CA  GLY A 456       5.336  -9.925   2.765  1.00 84.38           C  
ATOM   3496  C   GLY A 456       5.431  -9.358   1.348  1.00 84.38           C  
ATOM   3497  O   GLY A 456       4.387  -9.134   0.746  1.00 84.38           O  
ATOM   3498  N   VAL A 457       6.631  -9.136   0.808  1.00 91.19           N  
ATOM   3499  CA  VAL A 457       6.845  -8.736  -0.590  1.00 91.19           C  
ATOM   3500  C   VAL A 457       7.426  -9.922  -1.348  1.00 91.19           C  
ATOM   3501  CB  VAL A 457       7.772  -7.509  -0.699  1.00 91.19           C  
ATOM   3502  O   VAL A 457       8.563 -10.311  -1.093  1.00 91.19           O  
ATOM   3503  CG1 VAL A 457       7.834  -6.995  -2.140  1.00 91.19           C  
ATOM   3504  CG2 VAL A 457       7.274  -6.359   0.181  1.00 91.19           C  
ATOM   3505  N   ASP A 458       6.653 -10.483  -2.276  1.00 92.31           N  
ATOM   3506  CA  ASP A 458       7.091 -11.607  -3.104  1.00 92.31           C  
ATOM   3507  C   ASP A 458       7.215 -11.164  -4.565  1.00 92.31           C  
ATOM   3508  CB  ASP A 458       6.144 -12.810  -2.949  1.00 92.31           C  
ATOM   3509  O   ASP A 458       6.244 -10.726  -5.184  1.00 92.31           O  
ATOM   3510  CG  ASP A 458       6.213 -13.471  -1.563  1.00 92.31           C  
ATOM   3511  OD1 ASP A 458       7.333 -13.668  -1.042  1.00 92.31           O  
ATOM   3512  OD2 ASP A 458       5.139 -13.831  -1.026  1.00 92.31           O  
ATOM   3513  N   ILE A 459       8.411 -11.296  -5.143  1.00 95.25           N  
ATOM   3514  CA  ILE A 459       8.582 -11.202  -6.598  1.00 95.25           C  
ATOM   3515  C   ILE A 459       7.909 -12.438  -7.204  1.00 95.25           C  
ATOM   3516  CB  ILE A 459      10.072 -11.105  -6.999  1.00 95.25           C  
ATOM   3517  O   ILE A 459       8.221 -13.552  -6.791  1.00 95.25           O  
ATOM   3518  CG1 ILE A 459      10.760  -9.875  -6.360  1.00 95.25           C  
ATOM   3519  CG2 ILE A 459      10.202 -11.035  -8.536  1.00 95.25           C  
ATOM   3520  CD1 ILE A 459      12.292  -9.959  -6.390  1.00 95.25           C  
ATOM   3521  N   ILE A 460       7.004 -12.252  -8.166  1.00 95.75           N  
ATOM   3522  CA  ILE A 460       6.268 -13.341  -8.836  1.00 95.75           C  
ATOM   3523  C   ILE A 460       6.680 -13.535 -10.300  1.00 95.75           C  
ATOM   3524  CB  ILE A 460       4.742 -13.135  -8.722  1.00 95.75           C  
ATOM   3525  O   ILE A 460       6.603 -14.648 -10.829  1.00 95.75           O  
ATOM   3526  CG1 ILE A 460       4.267 -11.779  -9.298  1.00 95.75           C  
ATOM   3527  CG2 ILE A 460       4.299 -13.298  -7.258  1.00 95.75           C  
ATOM   3528  CD1 ILE A 460       2.787 -11.775  -9.690  1.00 95.75           C  
ATOM   3529  N   GLU A 461       7.138 -12.467 -10.956  1.00 97.50           N  
ATOM   3530  CA  GLU A 461       7.561 -12.487 -12.352  1.00 97.50           C  
ATOM   3531  C   GLU A 461       8.660 -11.448 -12.629  1.00 97.50           C  
ATOM   3532  CB  GLU A 461       6.334 -12.347 -13.282  1.00 97.50           C  
ATOM   3533  O   GLU A 461       8.702 -10.382 -12.013  1.00 97.50           O  
ATOM   3534  CG  GLU A 461       6.692 -12.348 -14.779  1.00 97.50           C  
ATOM   3535  CD  GLU A 461       5.520 -12.648 -15.727  1.00 97.50           C  
ATOM   3536  OE1 GLU A 461       5.795 -12.871 -16.931  1.00 97.50           O  
ATOM   3537  OE2 GLU A 461       4.362 -12.805 -15.293  1.00 97.50           O  
ATOM   3538  N   ILE A 462       9.553 -11.773 -13.564  1.00 97.50           N  
ATOM   3539  CA  ILE A 462      10.589 -10.882 -14.098  1.00 97.50           C  
ATOM   3540  C   ILE A 462      10.476 -10.865 -15.626  1.00 97.50           C  
ATOM   3541  CB  ILE A 462      11.994 -11.321 -13.622  1.00 97.50           C  
ATOM   3542  O   ILE A 462      10.433 -11.928 -16.253  1.00 97.50           O  
ATOM   3543  CG1 ILE A 462      12.091 -11.278 -12.077  1.00 97.50           C  
ATOM   3544  CG2 ILE A 462      13.092 -10.450 -14.262  1.00 97.50           C  
ATOM   3545  CD1 ILE A 462      13.437 -11.735 -11.499  1.00 97.50           C  
ATOM   3546  N   ILE A 463      10.460  -9.671 -16.223  1.00 98.06           N  
ATOM   3547  CA  ILE A 463      10.455  -9.454 -17.677  1.00 98.06           C  
ATOM   3548  C   ILE A 463      11.577  -8.479 -18.019  1.00 98.06           C  
ATOM   3549  CB  ILE A 463       9.094  -8.926 -18.181  1.00 98.06           C  
ATOM   3550  O   ILE A 463      11.497  -7.297 -17.696  1.00 98.06           O  
ATOM   3551  CG1 ILE A 463       7.934  -9.803 -17.668  1.00 98.06           C  
ATOM   3552  CG2 ILE A 463       9.099  -8.880 -19.723  1.00 98.06           C  
ATOM   3553  CD1 ILE A 463       6.550  -9.291 -18.058  1.00 98.06           C  
ATOM   3554  N   ASP A 464      12.633  -8.963 -18.662  1.00 96.75           N  
ATOM   3555  CA  ASP A 464      13.857  -8.184 -18.846  1.00 96.75           C  
ATOM   3556  C   ASP A 464      14.549  -8.529 -20.175  1.00 96.75           C  
ATOM   3557  CB  ASP A 464      14.749  -8.422 -17.608  1.00 96.75           C  
ATOM   3558  O   ASP A 464      14.352  -9.600 -20.745  1.00 96.75           O  
ATOM   3559  CG  ASP A 464      15.926  -7.459 -17.455  1.00 96.75           C  
ATOM   3560  OD1 ASP A 464      16.063  -6.522 -18.273  1.00 96.75           O  
ATOM   3561  OD2 ASP A 464      16.729  -7.684 -16.522  1.00 96.75           O  
ATOM   3562  N   HIS A 465      15.371  -7.617 -20.676  1.00 94.00           N  
ATOM   3563  CA  HIS A 465      16.235  -7.810 -21.845  1.00 94.00           C  
ATOM   3564  C   HIS A 465      17.734  -7.673 -21.507  1.00 94.00           C  
ATOM   3565  CB  HIS A 465      15.765  -6.885 -22.974  1.00 94.00           C  
ATOM   3566  O   HIS A 465      18.605  -7.873 -22.359  1.00 94.00           O  
ATOM   3567  CG  HIS A 465      16.116  -5.430 -22.800  1.00 94.00           C  
ATOM   3568  CD2 HIS A 465      15.921  -4.638 -21.697  1.00 94.00           C  
ATOM   3569  ND1 HIS A 465      16.677  -4.637 -23.774  1.00 94.00           N  
ATOM   3570  CE1 HIS A 465      16.812  -3.394 -23.278  1.00 94.00           C  
ATOM   3571  NE2 HIS A 465      16.391  -3.366 -22.012  1.00 94.00           N  
ATOM   3572  N   HIS A 466      18.056  -7.371 -20.244  1.00 89.88           N  
ATOM   3573  CA  HIS A 466      19.416  -7.351 -19.722  1.00 89.88           C  
ATOM   3574  C   HIS A 466      19.964  -8.760 -19.431  1.00 89.88           C  
ATOM   3575  CB  HIS A 466      19.470  -6.455 -18.473  1.00 89.88           C  
ATOM   3576  O   HIS A 466      19.281  -9.784 -19.490  1.00 89.88           O  
ATOM   3577  CG  HIS A 466      19.133  -5.016 -18.757  1.00 89.88           C  
ATOM   3578  CD2 HIS A 466      20.008  -4.035 -19.127  1.00 89.88           C  
ATOM   3579  ND1 HIS A 466      17.887  -4.444 -18.713  1.00 89.88           N  
ATOM   3580  CE1 HIS A 466      18.002  -3.154 -19.073  1.00 89.88           C  
ATOM   3581  NE2 HIS A 466      19.299  -2.848 -19.308  1.00 89.88           N  
ATOM   3582  N   LYS A 467      21.254  -8.814 -19.082  1.00 87.56           N  
ATOM   3583  CA  LYS A 467      21.906 -10.026 -18.576  1.00 87.56           C  
ATOM   3584  C   LYS A 467      21.251 -10.478 -17.262  1.00 87.56           C  
ATOM   3585  CB  LYS A 467      23.409  -9.744 -18.401  1.00 87.56           C  
ATOM   3586  O   LYS A 467      21.058  -9.674 -16.354  1.00 87.56           O  
ATOM   3587  CG  LYS A 467      24.165 -10.942 -17.809  1.00 87.56           C  
ATOM   3588  CD  LYS A 467      25.635 -10.616 -17.544  1.00 87.56           C  
ATOM   3589  CE  LYS A 467      26.237 -11.773 -16.741  1.00 87.56           C  
ATOM   3590  NZ  LYS A 467      27.599 -11.450 -16.255  1.00 87.56           N  
ATOM   3591  N   LEU A 468      21.013 -11.784 -17.133  1.00 87.88           N  
ATOM   3592  CA  LEU A 468      20.596 -12.417 -15.881  1.00 87.88           C  
ATOM   3593  C   LEU A 468      21.716 -12.345 -14.822  1.00 87.88           C  
ATOM   3594  CB  LEU A 468      20.170 -13.866 -16.189  1.00 87.88           C  
ATOM   3595  O   LEU A 468      22.819 -12.855 -15.031  1.00 87.88           O  
ATOM   3596  CG  LEU A 468      19.626 -14.656 -14.983  1.00 87.88           C  
ATOM   3597  CD1 LEU A 468      18.322 -14.086 -14.426  1.00 87.88           C  
ATOM   3598  CD2 LEU A 468      19.360 -16.102 -15.397  1.00 87.88           C  
ATOM   3599  N   ASN A 469      21.400 -11.759 -13.669  1.00 80.81           N  
ATOM   3600  CA  ASN A 469      22.274 -11.551 -12.510  1.00 80.81           C  
ATOM   3601  C   ASN A 469      21.967 -12.522 -11.347  1.00 80.81           C  
ATOM   3602  CB  ASN A 469      22.194 -10.067 -12.102  1.00 80.81           C  
ATOM   3603  O   ASN A 469      22.406 -12.303 -10.222  1.00 80.81           O  
ATOM   3604  CG  ASN A 469      22.773  -9.129 -13.150  1.00 80.81           C  
ATOM   3605  ND2 ASN A 469      22.202  -7.958 -13.295  1.00 80.81           N  
ATOM   3606  OD1 ASN A 469      23.751  -9.421 -13.831  1.00 80.81           O  
ATOM   3607  N   ASN A 470      21.246 -13.613 -11.631  1.00 76.62           N  
ATOM   3608  CA  ASN A 470      20.882 -14.685 -10.695  1.00 76.62           C  
ATOM   3609  C   ASN A 470      20.127 -14.204  -9.426  1.00 76.62           C  
ATOM   3610  CB  ASN A 470      22.135 -15.535 -10.408  1.00 76.62           C  
ATOM   3611  O   ASN A 470      20.616 -14.394  -8.308  1.00 76.62           O  
ATOM   3612  CG  ASN A 470      21.782 -16.862  -9.764  1.00 76.62           C  
ATOM   3613  ND2 ASN A 470      22.464 -17.253  -8.715  1.00 76.62           N  
ATOM   3614  OD1 ASN A 470      20.909 -17.580 -10.215  1.00 76.62           O  
ATOM   3615  N   PRO A 471      18.939 -13.580  -9.575  1.00 79.75           N  
ATOM   3616  CA  PRO A 471      18.127 -13.139  -8.443  1.00 79.75           C  
ATOM   3617  C   PRO A 471      17.700 -14.325  -7.564  1.00 79.75           C  
ATOM   3618  CB  PRO A 471      16.919 -12.420  -9.056  1.00 79.75           C  
ATOM   3619  O   PRO A 471      17.168 -15.321  -8.049  1.00 79.75           O  
ATOM   3620  CG  PRO A 471      16.772 -13.072 -10.430  1.00 79.75           C  
ATOM   3621  CD  PRO A 471      18.218 -13.362 -10.822  1.00 79.75           C  
ATOM   3622  N   THR A 472      17.907 -14.215  -6.251  1.00 82.44           N  
ATOM   3623  CA  THR A 472      17.463 -15.227  -5.280  1.00 82.44           C  
ATOM   3624  C   THR A 472      16.006 -14.991  -4.883  1.00 82.44           C  
ATOM   3625  CB  THR A 472      18.345 -15.223  -4.020  1.00 82.44           C  
ATOM   3626  O   THR A 472      15.713 -14.008  -4.200  1.00 82.44           O  
ATOM   3627  CG2 THR A 472      18.101 -16.445  -3.133  1.00 82.44           C  
ATOM   3628  OG1 THR A 472      19.712 -15.224  -4.361  1.00 82.44           O  
ATOM   3629  N   THR A 473      15.110 -15.911  -5.242  1.00 84.88           N  
ATOM   3630  CA  THR A 473      13.710 -15.934  -4.785  1.00 84.88           C  
ATOM   3631  C   THR A 473      13.447 -17.131  -3.858  1.00 84.88           C  
ATOM   3632  CB  THR A 473      12.723 -15.928  -5.964  1.00 84.88           C  
ATOM   3633  O   THR A 473      14.082 -18.175  -4.013  1.00 84.88           O  
ATOM   3634  CG2 THR A 473      12.867 -14.651  -6.790  1.00 84.88           C  
ATOM   3635  OG1 THR A 473      12.946 -17.026  -6.817  1.00 84.88           O  
ATOM   3636  N   PRO A 474      12.533 -17.016  -2.873  1.00 82.75           N  
ATOM   3637  CA  PRO A 474      12.201 -18.118  -1.960  1.00 82.75           C  
ATOM   3638  C   PRO A 474      11.314 -19.194  -2.612  1.00 82.75           C  
ATOM   3639  CB  PRO A 474      11.483 -17.442  -0.788  1.00 82.75           C  
ATOM   3640  O   PRO A 474      11.202 -20.305  -2.097  1.00 82.75           O  
ATOM   3641  CG  PRO A 474      10.777 -16.257  -1.448  1.00 82.75           C  
ATOM   3642  CD  PRO A 474      11.770 -15.822  -2.526  1.00 82.75           C  
ATOM   3643  N   THR A 475      10.673 -18.860  -3.730  1.00 85.00           N  
ATOM   3644  CA  THR A 475       9.754 -19.699  -4.504  1.00 85.00           C  
ATOM   3645  C   THR A 475      10.128 -19.664  -5.992  1.00 85.00           C  
ATOM   3646  CB  THR A 475       8.303 -19.212  -4.334  1.00 85.00           C  
ATOM   3647  O   THR A 475      10.806 -18.728  -6.433  1.00 85.00           O  
ATOM   3648  CG2 THR A 475       7.764 -19.497  -2.932  1.00 85.00           C  
ATOM   3649  OG1 THR A 475       8.246 -17.819  -4.530  1.00 85.00           O  
ATOM   3650  N   PRO A 476       9.707 -20.660  -6.795  1.00 91.50           N  
ATOM   3651  CA  PRO A 476       9.797 -20.583  -8.250  1.00 91.50           C  
ATOM   3652  C   PRO A 476       8.953 -19.423  -8.787  1.00 91.50           C  
ATOM   3653  CB  PRO A 476       9.299 -21.935  -8.781  1.00 91.50           C  
ATOM   3654  O   PRO A 476       7.790 -19.279  -8.412  1.00 91.50           O  
ATOM   3655  CG  PRO A 476       9.446 -22.871  -7.583  1.00 91.50           C  
ATOM   3656  CD  PRO A 476       9.162 -21.948  -6.400  1.00 91.50           C  
ATOM   3657  N   ILE A 477       9.534 -18.631  -9.686  1.00 93.75           N  
ATOM   3658  CA  ILE A 477       8.899 -17.469 -10.321  1.00 93.75           C  
ATOM   3659  C   ILE A 477       8.967 -17.585 -11.844  1.00 93.75           C  
ATOM   3660  CB  ILE A 477       9.536 -16.148  -9.840  1.00 93.75           C  
ATOM   3661  O   ILE A 477       9.813 -18.304 -12.383  1.00 93.75           O  
ATOM   3662  CG1 ILE A 477      11.046 -16.027 -10.141  1.00 93.75           C  
ATOM   3663  CG2 ILE A 477       9.293 -15.966  -8.338  1.00 93.75           C  
ATOM   3664  CD1 ILE A 477      11.464 -14.568 -10.353  1.00 93.75           C  
ATOM   3665  N   LYS A 478       8.106 -16.856 -12.558  1.00 94.94           N  
ATOM   3666  CA  LYS A 478       8.204 -16.768 -14.019  1.00 94.94           C  
ATOM   3667  C   LYS A 478       9.310 -15.780 -14.396  1.00 94.94           C  
ATOM   3668  CB  LYS A 478       6.832 -16.410 -14.599  1.00 94.94           C  
ATOM   3669  O   LYS A 478       9.306 -14.642 -13.946  1.00 94.94           O  
ATOM   3670  CG  LYS A 478       6.841 -16.368 -16.134  1.00 94.94           C  
ATOM   3671  CD  LYS A 478       5.412 -16.184 -16.653  1.00 94.94           C  
ATOM   3672  CE  LYS A 478       5.416 -15.814 -18.141  1.00 94.94           C  
ATOM   3673  NZ  LYS A 478       4.501 -14.676 -18.383  1.00 94.94           N  
ATOM   3674  N   VAL A 479      10.254 -16.192 -15.236  1.00 95.56           N  
ATOM   3675  CA  VAL A 479      11.322 -15.311 -15.734  1.00 95.56           C  
ATOM   3676  C   VAL A 479      11.297 -15.340 -17.253  1.00 95.56           C  
ATOM   3677  CB  VAL A 479      12.702 -15.700 -15.166  1.00 95.56           C  
ATOM   3678  O   VAL A 479      11.516 -16.387 -17.858  1.00 95.56           O  
ATOM   3679  CG1 VAL A 479      13.798 -14.751 -15.667  1.00 95.56           C  
ATOM   3680  CG2 VAL A 479      12.706 -15.652 -13.633  1.00 95.56           C  
ATOM   3681  N   THR A 480      11.021 -14.190 -17.863  1.00 96.88           N  
ATOM   3682  CA  THR A 480      11.076 -14.000 -19.314  1.00 96.88           C  
ATOM   3683  C   THR A 480      12.251 -13.089 -19.631  1.00 96.88           C  
ATOM   3684  CB  THR A 480       9.771 -13.407 -19.872  1.00 96.88           C  
ATOM   3685  O   THR A 480      12.196 -11.895 -19.343  1.00 96.88           O  
ATOM   3686  CG2 THR A 480       9.759 -13.499 -21.400  1.00 96.88           C  
ATOM   3687  OG1 THR A 480       8.642 -14.106 -19.388  1.00 96.88           O  
ATOM   3688  N   ILE A 481      13.308 -13.651 -20.221  1.00 95.19           N  
ATOM   3689  CA  ILE A 481      14.447 -12.881 -20.730  1.00 95.19           C  
ATOM   3690  C   ILE A 481      14.612 -13.157 -22.217  1.00 95.19           C  
ATOM   3691  CB  ILE A 481      15.736 -13.105 -19.908  1.00 95.19           C  
ATOM   3692  O   ILE A 481      14.623 -14.314 -22.636  1.00 95.19           O  
ATOM   3693  CG1 ILE A 481      15.512 -12.580 -18.472  1.00 95.19           C  
ATOM   3694  CG2 ILE A 481      16.940 -12.388 -20.555  1.00 95.19           C  
ATOM   3695  CD1 ILE A 481      16.683 -12.801 -17.512  1.00 95.19           C  
ATOM   3696  N   ASP A 482      14.739 -12.093 -23.004  1.00 95.69           N  
ATOM   3697  CA  ASP A 482      14.892 -12.163 -24.456  1.00 95.69           C  
ATOM   3698  C   ASP A 482      15.965 -11.180 -24.940  1.00 95.69           C  
ATOM   3699  CB  ASP A 482      13.529 -11.913 -25.113  1.00 95.69           C  
ATOM   3700  O   ASP A 482      16.138 -10.093 -24.391  1.00 95.69           O  
ATOM   3701  CG  ASP A 482      13.483 -12.235 -26.607  1.00 95.69           C  
ATOM   3702  OD1 ASP A 482      14.448 -12.805 -27.162  1.00 95.69           O  
ATOM   3703  OD2 ASP A 482      12.448 -11.893 -27.224  1.00 95.69           O  
ATOM   3704  N   GLN A 483      16.697 -11.558 -25.986  1.00 94.81           N  
ATOM   3705  CA  GLN A 483      17.790 -10.761 -26.545  1.00 94.81           C  
ATOM   3706  C   GLN A 483      17.228  -9.733 -27.532  1.00 94.81           C  
ATOM   3707  CB  GLN A 483      18.855 -11.679 -27.170  1.00 94.81           C  
ATOM   3708  O   GLN A 483      17.392  -9.869 -28.742  1.00 94.81           O  
ATOM   3709  CG  GLN A 483      19.546 -12.567 -26.124  1.00 94.81           C  
ATOM   3710  CD  GLN A 483      20.655 -13.438 -26.712  1.00 94.81           C  
ATOM   3711  NE2 GLN A 483      21.297 -14.251 -25.903  1.00 94.81           N  
ATOM   3712  OE1 GLN A 483      20.982 -13.418 -27.886  1.00 94.81           O  
ATOM   3713  N   VAL A 484      16.529  -8.723 -27.011  1.00 96.19           N  
ATOM   3714  CA  VAL A 484      15.884  -7.649 -27.786  1.00 96.19           C  
ATOM   3715  C   VAL A 484      16.322  -6.258 -27.325  1.00 96.19           C  
ATOM   3716  CB  VAL A 484      14.349  -7.782 -27.789  1.00 96.19           C  
ATOM   3717  O   VAL A 484      16.935  -6.088 -26.272  1.00 96.19           O  
ATOM   3718  CG1 VAL A 484      13.907  -9.038 -28.549  1.00 96.19           C  
ATOM   3719  CG2 VAL A 484      13.741  -7.802 -26.385  1.00 96.19           C  
ATOM   3720  N   GLY A 485      16.018  -5.240 -28.126  1.00 90.62           N  
ATOM   3721  CA  GLY A 485      16.425  -3.864 -27.865  1.00 90.62           C  
ATOM   3722  C   GLY A 485      15.614  -3.126 -26.799  1.00 90.62           C  
ATOM   3723  O   GLY A 485      16.018  -2.027 -26.448  1.00 90.62           O  
ATOM   3724  N   SER A 486      14.499  -3.688 -26.317  1.00 96.19           N  
ATOM   3725  CA  SER A 486      13.607  -3.078 -25.316  1.00 96.19           C  
ATOM   3726  C   SER A 486      12.692  -4.127 -24.661  1.00 96.19           C  
ATOM   3727  CB  SER A 486      12.775  -1.992 -26.019  1.00 96.19           C  
ATOM   3728  O   SER A 486      12.169  -5.023 -25.330  1.00 96.19           O  
ATOM   3729  OG  SER A 486      11.509  -1.746 -25.440  1.00 96.19           O  
ATOM   3730  N   THR A 487      12.408  -3.973 -23.371  1.00 98.19           N  
ATOM   3731  CA  THR A 487      11.394  -4.727 -22.615  1.00 98.19           C  
ATOM   3732  C   THR A 487       9.988  -4.524 -23.193  1.00 98.19           C  
ATOM   3733  CB  THR A 487      11.409  -4.307 -21.132  1.00 98.19           C  
ATOM   3734  O   THR A 487       9.197  -5.470 -23.244  1.00 98.19           O  
ATOM   3735  CG2 THR A 487      10.573  -5.238 -20.256  1.00 98.19           C  
ATOM   3736  OG1 THR A 487      12.722  -4.367 -20.627  1.00 98.19           O  
ATOM   3737  N   CYS A 488       9.665  -3.342 -23.735  1.00 98.44           N  
ATOM   3738  CA  CYS A 488       8.407  -3.122 -24.462  1.00 98.44           C  
ATOM   3739  C   CYS A 488       8.262  -4.021 -25.707  1.00 98.44           C  
ATOM   3740  CB  CYS A 488       8.243  -1.642 -24.834  1.00 98.44           C  
ATOM   3741  O   CYS A 488       7.136  -4.394 -26.049  1.00 98.44           O  
ATOM   3742  SG  CYS A 488       8.054  -0.641 -23.337  1.00 98.44           S  
ATOM   3743  N   THR A 489       9.354  -4.456 -26.352  1.00 98.62           N  
ATOM   3744  CA  THR A 489       9.296  -5.482 -27.413  1.00 98.62           C  
ATOM   3745  C   THR A 489       8.806  -6.819 -26.853  1.00 98.62           C  
ATOM   3746  CB  THR A 489      10.655  -5.654 -28.121  1.00 98.62           C  
ATOM   3747  O   THR A 489       7.960  -7.463 -27.478  1.00 98.62           O  
ATOM   3748  CG2 THR A 489      10.684  -6.747 -29.192  1.00 98.62           C  
ATOM   3749  OG1 THR A 489      10.956  -4.469 -28.805  1.00 98.62           O  
ATOM   3750  N   ILE A 490       9.265  -7.217 -25.660  1.00 98.62           N  
ATOM   3751  CA  ILE A 490       8.829  -8.450 -24.980  1.00 98.62           C  
ATOM   3752  C   ILE A 490       7.351  -8.349 -24.587  1.00 98.62           C  
ATOM   3753  CB  ILE A 490       9.708  -8.779 -23.746  1.00 98.62           C  
ATOM   3754  O   ILE A 490       6.562  -9.229 -24.927  1.00 98.62           O  
ATOM   3755  CG1 ILE A 490      11.213  -8.711 -24.088  1.00 98.62           C  
ATOM   3756  CG2 ILE A 490       9.328 -10.176 -23.217  1.00 98.62           C  
ATOM   3757  CD1 ILE A 490      12.155  -9.038 -22.924  1.00 98.62           C  
ATOM   3758  N   VAL A 491       6.938  -7.245 -23.955  1.00 98.62           N  
ATOM   3759  CA  VAL A 491       5.529  -7.023 -23.581  1.00 98.62           C  
ATOM   3760  C   VAL A 491       4.620  -7.020 -24.819  1.00 98.62           C  
ATOM   3761  CB  VAL A 491       5.374  -5.728 -22.756  1.00 98.62           C  
ATOM   3762  O   VAL A 491       3.530  -7.589 -24.784  1.00 98.62           O  
ATOM   3763  CG1 VAL A 491       3.907  -5.455 -22.396  1.00 98.62           C  
ATOM   3764  CG2 VAL A 491       6.159  -5.809 -21.440  1.00 98.62           C  
ATOM   3765  N   THR A 492       5.074  -6.467 -25.949  1.00 98.62           N  
ATOM   3766  CA  THR A 492       4.321  -6.504 -27.217  1.00 98.62           C  
ATOM   3767  C   THR A 492       4.144  -7.928 -27.749  1.00 98.62           C  
ATOM   3768  CB  THR A 492       4.976  -5.636 -28.299  1.00 98.62           C  
ATOM   3769  O   THR A 492       3.059  -8.255 -28.235  1.00 98.62           O  
ATOM   3770  CG2 THR A 492       4.102  -5.521 -29.552  1.00 98.62           C  
ATOM   3771  OG1 THR A 492       5.132  -4.326 -27.821  1.00 98.62           O  
ATOM   3772  N   LYS A 493       5.159  -8.800 -27.625  1.00 98.50           N  
ATOM   3773  CA  LYS A 493       4.998 -10.237 -27.913  1.00 98.50           C  
ATOM   3774  C   LYS A 493       3.947 -10.848 -26.995  1.00 98.50           C  
ATOM   3775  CB  LYS A 493       6.312 -11.015 -27.774  1.00 98.50           C  
ATOM   3776  O   LYS A 493       2.987 -11.410 -27.500  1.00 98.50           O  
ATOM   3777  CG  LYS A 493       7.349 -10.632 -28.829  1.00 98.50           C  
ATOM   3778  CD  LYS A 493       8.655 -11.380 -28.543  1.00 98.50           C  
ATOM   3779  CE  LYS A 493       9.707 -10.903 -29.533  1.00 98.50           C  
ATOM   3780  NZ  LYS A 493      11.001 -11.596 -29.357  1.00 98.50           N  
ATOM   3781  N   MET A 494       4.029 -10.614 -25.683  1.00 98.38           N  
ATOM   3782  CA  MET A 494       3.058 -11.155 -24.724  1.00 98.38           C  
ATOM   3783  C   MET A 494       1.607 -10.739 -25.024  1.00 98.38           C  
ATOM   3784  CB  MET A 494       3.421 -10.749 -23.293  1.00 98.38           C  
ATOM   3785  O   MET A 494       0.709 -11.569 -24.896  1.00 98.38           O  
ATOM   3786  CG  MET A 494       4.745 -11.339 -22.804  1.00 98.38           C  
ATOM   3787  SD  MET A 494       4.985 -11.012 -21.042  1.00 98.38           S  
ATOM   3788  CE  MET A 494       6.538 -11.880 -20.722  1.00 98.38           C  
ATOM   3789  N   PHE A 495       1.355  -9.501 -25.469  1.00 98.50           N  
ATOM   3790  CA  PHE A 495       0.031  -9.094 -25.968  1.00 98.50           C  
ATOM   3791  C   PHE A 495      -0.432  -9.987 -27.133  1.00 98.50           C  
ATOM   3792  CB  PHE A 495       0.053  -7.613 -26.399  1.00 98.50           C  
ATOM   3793  O   PHE A 495      -1.538 -10.530 -27.099  1.00 98.50           O  
ATOM   3794  CG  PHE A 495      -0.370  -6.631 -25.323  1.00 98.50           C  
ATOM   3795  CD1 PHE A 495      -1.738  -6.415 -25.070  1.00 98.50           C  
ATOM   3796  CD2 PHE A 495       0.590  -5.918 -24.584  1.00 98.50           C  
ATOM   3797  CE1 PHE A 495      -2.144  -5.511 -24.070  1.00 98.50           C  
ATOM   3798  CE2 PHE A 495       0.188  -5.014 -23.586  1.00 98.50           C  
ATOM   3799  CZ  PHE A 495      -1.177  -4.811 -23.326  1.00 98.50           C  
ATOM   3800  N   ARG A 496       0.431 -10.182 -28.139  1.00 97.50           N  
ATOM   3801  CA  ARG A 496       0.145 -10.993 -29.334  1.00 97.50           C  
ATOM   3802  C   ARG A 496      -0.028 -12.479 -29.021  1.00 97.50           C  
ATOM   3803  CB  ARG A 496       1.264 -10.813 -30.366  1.00 97.50           C  
ATOM   3804  O   ARG A 496      -0.946 -13.089 -29.558  1.00 97.50           O  
ATOM   3805  CG  ARG A 496       1.322  -9.390 -30.941  1.00 97.50           C  
ATOM   3806  CD  ARG A 496       2.529  -9.229 -31.870  1.00 97.50           C  
ATOM   3807  NE  ARG A 496       2.429 -10.141 -33.029  1.00 97.50           N  
ATOM   3808  NH1 ARG A 496       2.924  -8.653 -34.707  1.00 97.50           N  
ATOM   3809  NH2 ARG A 496       2.342 -10.749 -35.213  1.00 97.50           N  
ATOM   3810  CZ  ARG A 496       2.569  -9.841 -34.305  1.00 97.50           C  
ATOM   3811  N   ASP A 497       0.807 -13.033 -28.148  1.00 97.12           N  
ATOM   3812  CA  ASP A 497       0.795 -14.449 -27.762  1.00 97.12           C  
ATOM   3813  C   ASP A 497      -0.480 -14.812 -26.981  1.00 97.12           C  
ATOM   3814  CB  ASP A 497       2.058 -14.767 -26.939  1.00 97.12           C  
ATOM   3815  O   ASP A 497      -0.987 -15.924 -27.095  1.00 97.12           O  
ATOM   3816  CG  ASP A 497       3.382 -14.524 -27.684  1.00 97.12           C  
ATOM   3817  OD1 ASP A 497       3.391 -14.580 -28.938  1.00 97.12           O  
ATOM   3818  OD2 ASP A 497       4.387 -14.258 -26.986  1.00 97.12           O  
ATOM   3819  N   ASN A 498      -1.059 -13.846 -26.256  1.00 97.38           N  
ATOM   3820  CA  ASN A 498      -2.376 -13.971 -25.620  1.00 97.38           C  
ATOM   3821  C   ASN A 498      -3.553 -13.628 -26.563  1.00 97.38           C  
ATOM   3822  CB  ASN A 498      -2.396 -13.124 -24.333  1.00 97.38           C  
ATOM   3823  O   ASN A 498      -4.702 -13.614 -26.129  1.00 97.38           O  
ATOM   3824  CG  ASN A 498      -1.588 -13.757 -23.216  1.00 97.38           C  
ATOM   3825  ND2 ASN A 498      -0.327 -13.430 -23.085  1.00 97.38           N  
ATOM   3826  OD1 ASN A 498      -2.076 -14.557 -22.441  1.00 97.38           O  
ATOM   3827  N   GLY A 499      -3.299 -13.304 -27.837  1.00 97.06           N  
ATOM   3828  CA  GLY A 499      -4.333 -12.897 -28.799  1.00 97.06           C  
ATOM   3829  C   GLY A 499      -4.974 -11.530 -28.517  1.00 97.06           C  
ATOM   3830  O   GLY A 499      -6.025 -11.217 -29.076  1.00 97.06           O  
ATOM   3831  N   ILE A 500      -4.368 -10.701 -27.661  1.00 97.38           N  
ATOM   3832  CA  ILE A 500      -4.916  -9.411 -27.225  1.00 97.38           C  
ATOM   3833  C   ILE A 500      -4.297  -8.282 -28.049  1.00 97.38           C  
ATOM   3834  CB  ILE A 500      -4.720  -9.199 -25.702  1.00 97.38           C  
ATOM   3835  O   ILE A 500      -3.107  -7.990 -27.944  1.00 97.38           O  
ATOM   3836  CG1 ILE A 500      -5.433 -10.314 -24.903  1.00 97.38           C  
ATOM   3837  CG2 ILE A 500      -5.271  -7.821 -25.266  1.00 97.38           C  
ATOM   3838  CD1 ILE A 500      -5.173 -10.292 -23.392  1.00 97.38           C  
ATOM   3839  N   VAL A 501      -5.125  -7.560 -28.805  1.00 97.50           N  
ATOM   3840  CA  VAL A 501      -4.701  -6.298 -29.430  1.00 97.50           C  
ATOM   3841  C   VAL A 501      -4.627  -5.202 -28.348  1.00 97.50           C  
ATOM   3842  CB  VAL A 501      -5.619  -5.896 -30.600  1.00 97.50           C  
ATOM   3843  O   VAL A 501      -5.628  -4.962 -27.655  1.00 97.50           O  
ATOM   3844  CG1 VAL A 501      -5.105  -4.634 -31.306  1.00 97.50           C  
ATOM   3845  CG2 VAL A 501      -5.690  -7.011 -31.654  1.00 97.50           C  
ATOM   3846  N   PRO A 502      -3.474  -4.529 -28.159  1.00 97.56           N  
ATOM   3847  CA  PRO A 502      -3.373  -3.413 -27.225  1.00 97.56           C  
ATOM   3848  C   PRO A 502      -4.224  -2.225 -27.717  1.00 97.56           C  
ATOM   3849  CB  PRO A 502      -1.881  -3.068 -27.144  1.00 97.56           C  
ATOM   3850  O   PRO A 502      -4.189  -1.905 -28.907  1.00 97.56           O  
ATOM   3851  CG  PRO A 502      -1.326  -3.540 -28.488  1.00 97.56           C  
ATOM   3852  CD  PRO A 502      -2.195  -4.751 -28.823  1.00 97.56           C  
ATOM   3853  N   PRO A 503      -4.980  -1.537 -26.838  1.00 97.69           N  
ATOM   3854  CA  PRO A 503      -5.658  -0.287 -27.190  1.00 97.69           C  
ATOM   3855  C   PRO A 503      -4.685   0.761 -27.733  1.00 97.69           C  
ATOM   3856  CB  PRO A 503      -6.295   0.210 -25.891  1.00 97.69           C  
ATOM   3857  O   PRO A 503      -3.532   0.785 -27.314  1.00 97.69           O  
ATOM   3858  CG  PRO A 503      -6.527  -1.078 -25.118  1.00 97.69           C  
ATOM   3859  CD  PRO A 503      -5.290  -1.902 -25.466  1.00 97.69           C  
ATOM   3860  N   VAL A 504      -5.155   1.669 -28.594  1.00 98.00           N  
ATOM   3861  CA  VAL A 504      -4.327   2.685 -29.283  1.00 98.00           C  
ATOM   3862  C   VAL A 504      -3.383   3.441 -28.339  1.00 98.00           C  
ATOM   3863  CB  VAL A 504      -5.237   3.683 -30.033  1.00 98.00           C  
ATOM   3864  O   VAL A 504      -2.217   3.641 -28.670  1.00 98.00           O  
ATOM   3865  CG1 VAL A 504      -4.468   4.836 -30.689  1.00 98.00           C  
ATOM   3866  CG2 VAL A 504      -6.032   2.968 -31.134  1.00 98.00           C  
ATOM   3867  N   ASN A 505      -3.839   3.817 -27.139  1.00 97.81           N  
ATOM   3868  CA  ASN A 505      -2.985   4.485 -26.159  1.00 97.81           C  
ATOM   3869  C   ASN A 505      -1.872   3.568 -25.622  1.00 97.81           C  
ATOM   3870  CB  ASN A 505      -3.839   5.097 -25.035  1.00 97.81           C  
ATOM   3871  O   ASN A 505      -0.727   3.998 -25.558  1.00 97.81           O  
ATOM   3872  CG  ASN A 505      -4.563   4.081 -24.175  1.00 97.81           C  
ATOM   3873  ND2 ASN A 505      -4.451   4.186 -22.873  1.00 97.81           N  
ATOM   3874  OD1 ASN A 505      -5.214   3.173 -24.666  1.00 97.81           O  
ATOM   3875  N   ILE A 506      -2.172   2.308 -25.294  1.00 98.38           N  
ATOM   3876  CA  ILE A 506      -1.187   1.319 -24.815  1.00 98.38           C  
ATOM   3877  C   ILE A 506      -0.244   0.872 -25.939  1.00 98.38           C  
ATOM   3878  CB  ILE A 506      -1.904   0.111 -24.173  1.00 98.38           C  
ATOM   3879  O   ILE A 506       0.948   0.697 -25.705  1.00 98.38           O  
ATOM   3880  CG1 ILE A 506      -2.847   0.525 -23.020  1.00 98.38           C  
ATOM   3881  CG2 ILE A 506      -0.905  -0.951 -23.678  1.00 98.38           C  
ATOM   3882  CD1 ILE A 506      -2.180   1.236 -21.831  1.00 98.38           C  
ATOM   3883  N   ALA A 507      -0.741   0.752 -27.171  1.00 98.31           N  
ATOM   3884  CA  ALA A 507       0.085   0.515 -28.350  1.00 98.31           C  
ATOM   3885  C   ALA A 507       1.079   1.670 -28.572  1.00 98.31           C  
ATOM   3886  CB  ALA A 507      -0.839   0.313 -29.556  1.00 98.31           C  
ATOM   3887  O   ALA A 507       2.240   1.428 -28.890  1.00 98.31           O  
ATOM   3888  N   GLY A 508       0.645   2.911 -28.318  1.00 98.00           N  
ATOM   3889  CA  GLY A 508       1.498   4.097 -28.286  1.00 98.00           C  
ATOM   3890  C   GLY A 508       2.574   4.033 -27.202  1.00 98.00           C  
ATOM   3891  O   GLY A 508       3.747   4.201 -27.515  1.00 98.00           O  
ATOM   3892  N   ILE A 509       2.196   3.708 -25.956  1.00 98.19           N  
ATOM   3893  CA  ILE A 509       3.131   3.478 -24.835  1.00 98.19           C  
ATOM   3894  C   ILE A 509       4.217   2.457 -25.224  1.00 98.19           C  
ATOM   3895  CB  ILE A 509       2.358   3.021 -23.564  1.00 98.19           C  
ATOM   3896  O   ILE A 509       5.405   2.746 -25.080  1.00 98.19           O  
ATOM   3897  CG1 ILE A 509       1.406   4.078 -22.954  1.00 98.19           C  
ATOM   3898  CG2 ILE A 509       3.273   2.508 -22.441  1.00 98.19           C  
ATOM   3899  CD1 ILE A 509       2.015   5.432 -22.593  1.00 98.19           C  
ATOM   3900  N   LEU A 510       3.819   1.296 -25.758  1.00 98.56           N  
ATOM   3901  CA  LEU A 510       4.736   0.235 -26.190  1.00 98.56           C  
ATOM   3902  C   LEU A 510       5.660   0.696 -27.322  1.00 98.56           C  
ATOM   3903  CB  LEU A 510       3.920  -0.992 -26.641  1.00 98.56           C  
ATOM   3904  O   LEU A 510       6.872   0.508 -27.242  1.00 98.56           O  
ATOM   3905  CG  LEU A 510       3.268  -1.775 -25.493  1.00 98.56           C  
ATOM   3906  CD1 LEU A 510       2.249  -2.771 -26.051  1.00 98.56           C  
ATOM   3907  CD2 LEU A 510       4.315  -2.547 -24.689  1.00 98.56           C  
ATOM   3908  N   LEU A 511       5.106   1.334 -28.358  1.00 98.31           N  
ATOM   3909  CA  LEU A 511       5.870   1.820 -29.509  1.00 98.31           C  
ATOM   3910  C   LEU A 511       6.916   2.848 -29.075  1.00 98.31           C  
ATOM   3911  CB  LEU A 511       4.885   2.417 -30.529  1.00 98.31           C  
ATOM   3912  O   LEU A 511       8.064   2.788 -29.510  1.00 98.31           O  
ATOM   3913  CG  LEU A 511       5.527   3.027 -31.786  1.00 98.31           C  
ATOM   3914  CD1 LEU A 511       6.383   2.038 -32.575  1.00 98.31           C  
ATOM   3915  CD2 LEU A 511       4.427   3.549 -32.711  1.00 98.31           C  
ATOM   3916  N   SER A 512       6.528   3.766 -28.192  1.00 97.25           N  
ATOM   3917  CA  SER A 512       7.422   4.761 -27.615  1.00 97.25           C  
ATOM   3918  C   SER A 512       8.521   4.146 -26.753  1.00 97.25           C  
ATOM   3919  CB  SER A 512       6.619   5.739 -26.773  1.00 97.25           C  
ATOM   3920  O   SER A 512       9.654   4.596 -26.863  1.00 97.25           O  
ATOM   3921  OG  SER A 512       5.765   6.508 -27.594  1.00 97.25           O  
ATOM   3922  N   GLY A 513       8.232   3.118 -25.949  1.00 96.06           N  
ATOM   3923  CA  GLY A 513       9.254   2.414 -25.164  1.00 96.06           C  
ATOM   3924  C   GLY A 513      10.341   1.803 -26.048  1.00 96.06           C  
ATOM   3925  O   GLY A 513      11.522   2.101 -25.863  1.00 96.06           O  
ATOM   3926  N   ILE A 514       9.933   1.082 -27.102  1.00 97.25           N  
ATOM   3927  CA  ILE A 514      10.868   0.525 -28.093  1.00 97.25           C  
ATOM   3928  C   ILE A 514      11.651   1.650 -28.784  1.00 97.25           C  
ATOM   3929  CB  ILE A 514      10.157  -0.384 -29.127  1.00 97.25           C  
ATOM   3930  O   ILE A 514      12.868   1.550 -28.922  1.00 97.25           O  
ATOM   3931  CG1 ILE A 514       9.331  -1.505 -28.454  1.00 97.25           C  
ATOM   3932  CG2 ILE A 514      11.206  -1.021 -30.061  1.00 97.25           C  
ATOM   3933  CD1 ILE A 514       8.411  -2.271 -29.416  1.00 97.25           C  
ATOM   3934  N   ILE A 515      10.994   2.743 -29.197  1.00 93.38           N  
ATOM   3935  CA  ILE A 515      11.668   3.898 -29.817  1.00 93.38           C  
ATOM   3936  C   ILE A 515      12.710   4.516 -28.878  1.00 93.38           C  
ATOM   3937  CB  ILE A 515      10.640   4.949 -30.306  1.00 93.38           C  
ATOM   3938  O   ILE A 515      13.804   4.819 -29.347  1.00 93.38           O  
ATOM   3939  CG1 ILE A 515       9.938   4.438 -31.586  1.00 93.38           C  
ATOM   3940  CG2 ILE A 515      11.276   6.327 -30.586  1.00 93.38           C  
ATOM   3941  CD1 ILE A 515       8.708   5.266 -31.991  1.00 93.38           C  
ATOM   3942  N   CYS A 516      12.410   4.698 -27.591  1.00 89.31           N  
ATOM   3943  CA  CYS A 516      13.338   5.306 -26.640  1.00 89.31           C  
ATOM   3944  C   CYS A 516      14.602   4.455 -26.459  1.00 89.31           C  
ATOM   3945  CB  CYS A 516      12.630   5.551 -25.301  1.00 89.31           C  
ATOM   3946  O   CYS A 516      15.701   4.962 -26.677  1.00 89.31           O  
ATOM   3947  SG  CYS A 516      11.421   6.900 -25.460  1.00 89.31           S  
ATOM   3948  N   ASP A 517      14.459   3.170 -26.125  1.00 88.31           N  
ATOM   3949  CA  ASP A 517      15.609   2.325 -25.760  1.00 88.31           C  
ATOM   3950  C   ASP A 517      16.434   1.871 -26.986  1.00 88.31           C  
ATOM   3951  CB  ASP A 517      15.119   1.162 -24.880  1.00 88.31           C  
ATOM   3952  O   ASP A 517      17.656   1.729 -26.930  1.00 88.31           O  
ATOM   3953  CG  ASP A 517      16.037   0.977 -23.666  1.00 88.31           C  
ATOM   3954  OD1 ASP A 517      15.987   1.852 -22.759  1.00 88.31           O  
ATOM   3955  OD2 ASP A 517      16.834   0.017 -23.693  1.00 88.31           O  
ATOM   3956  N   THR A 518      15.801   1.771 -28.163  1.00 88.19           N  
ATOM   3957  CA  THR A 518      16.503   1.521 -29.441  1.00 88.19           C  
ATOM   3958  C   THR A 518      16.983   2.794 -30.156  1.00 88.19           C  
ATOM   3959  CB  THR A 518      15.672   0.675 -30.412  1.00 88.19           C  
ATOM   3960  O   THR A 518      17.543   2.713 -31.254  1.00 88.19           O  
ATOM   3961  CG2 THR A 518      15.199  -0.648 -29.814  1.00 88.19           C  
ATOM   3962  OG1 THR A 518      14.562   1.409 -30.878  1.00 88.19           O  
ATOM   3963  N   ILE A 519      16.749   3.977 -29.577  1.00 84.75           N  
ATOM   3964  CA  ILE A 519      17.039   5.300 -30.162  1.00 84.75           C  
ATOM   3965  C   ILE A 519      16.462   5.445 -31.592  1.00 84.75           C  
ATOM   3966  CB  ILE A 519      18.527   5.694 -30.016  1.00 84.75           C  
ATOM   3967  O   ILE A 519      17.112   5.872 -32.555  1.00 84.75           O  
ATOM   3968  CG1 ILE A 519      19.143   5.286 -28.654  1.00 84.75           C  
ATOM   3969  CG2 ILE A 519      18.647   7.225 -30.190  1.00 84.75           C  
ATOM   3970  CD1 ILE A 519      20.647   5.569 -28.534  1.00 84.75           C  
ATOM   3971  N   GLY A 520      15.207   5.024 -31.749  1.00 85.44           N  
ATOM   3972  CA  GLY A 520      14.503   4.965 -33.026  1.00 85.44           C  
ATOM   3973  C   GLY A 520      15.044   3.875 -33.955  1.00 85.44           C  
ATOM   3974  O   GLY A 520      15.220   4.135 -35.144  1.00 85.44           O  
ATOM   3975  N   LEU A 521      15.280   2.663 -33.438  1.00 87.56           N  
ATOM   3976  CA  LEU A 521      15.804   1.490 -34.161  1.00 87.56           C  
ATOM   3977  C   LEU A 521      17.206   1.677 -34.776  1.00 87.56           C  
ATOM   3978  CB  LEU A 521      14.766   0.957 -35.173  1.00 87.56           C  
ATOM   3979  O   LEU A 521      17.532   1.042 -35.784  1.00 87.56           O  
ATOM   3980  CG  LEU A 521      13.385   0.606 -34.594  1.00 87.56           C  
ATOM   3981  CD1 LEU A 521      12.484   0.167 -35.745  1.00 87.56           C  
ATOM   3982  CD2 LEU A 521      13.418  -0.554 -33.602  1.00 87.56           C  
ATOM   3983  N   ARG A 522      18.027   2.554 -34.186  1.00 80.75           N  
ATOM   3984  CA  ARG A 522      19.409   2.829 -34.619  1.00 80.75           C  
ATOM   3985  C   ARG A 522      20.464   2.268 -33.660  1.00 80.75           C  
ATOM   3986  CB  ARG A 522      19.602   4.342 -34.814  1.00 80.75           C  
ATOM   3987  O   ARG A 522      21.608   2.090 -34.068  1.00 80.75           O  
ATOM   3988  CG  ARG A 522      18.755   4.947 -35.942  1.00 80.75           C  
ATOM   3989  CD  ARG A 522      19.012   6.456 -36.058  1.00 80.75           C  
ATOM   3990  NE  ARG A 522      18.430   7.198 -34.926  1.00 80.75           N  
ATOM   3991  NH1 ARG A 522      19.402   9.246 -35.341  1.00 80.75           N  
ATOM   3992  NH2 ARG A 522      17.905   9.002 -33.690  1.00 80.75           N  
ATOM   3993  CZ  ARG A 522      18.591   8.482 -34.662  1.00 80.75           C  
ATOM   3994  N   SER A 523      20.104   2.017 -32.399  1.00 79.31           N  
ATOM   3995  CA  SER A 523      21.007   1.474 -31.376  1.00 79.31           C  
ATOM   3996  C   SER A 523      21.585   0.120 -31.796  1.00 79.31           C  
ATOM   3997  CB  SER A 523      20.256   1.304 -30.051  1.00 79.31           C  
ATOM   3998  O   SER A 523      20.892  -0.686 -32.420  1.00 79.31           O  
ATOM   3999  OG  SER A 523      21.091   0.688 -29.091  1.00 79.31           O  
ATOM   4000  N   GLN A 524      22.811  -0.178 -31.361  1.00 79.75           N  
ATOM   4001  CA  GLN A 524      23.453  -1.490 -31.520  1.00 79.75           C  
ATOM   4002  C   GLN A 524      22.665  -2.635 -30.848  1.00 79.75           C  
ATOM   4003  CB  GLN A 524      24.865  -1.429 -30.915  1.00 79.75           C  
ATOM   4004  O   GLN A 524      22.872  -3.796 -31.184  1.00 79.75           O  
ATOM   4005  CG  GLN A 524      25.811  -0.423 -31.598  1.00 79.75           C  
ATOM   4006  CD  GLN A 524      27.130  -0.265 -30.840  1.00 79.75           C  
ATOM   4007  NE2 GLN A 524      27.930   0.722 -31.175  1.00 79.75           N  
ATOM   4008  OE1 GLN A 524      27.447  -1.001 -29.917  1.00 79.75           O  
ATOM   4009  N   THR A 525      21.756  -2.332 -29.910  1.00 80.38           N  
ATOM   4010  CA  THR A 525      20.836  -3.316 -29.301  1.00 80.38           C  
ATOM   4011  C   THR A 525      19.629  -3.661 -30.175  1.00 80.38           C  
ATOM   4012  CB  THR A 525      20.327  -2.841 -27.927  1.00 80.38           C  
ATOM   4013  O   THR A 525      18.893  -4.587 -29.848  1.00 80.38           O  
ATOM   4014  CG2 THR A 525      21.469  -2.787 -26.918  1.00 80.38           C  
ATOM   4015  OG1 THR A 525      19.763  -1.550 -27.997  1.00 80.38           O  
ATOM   4016  N   THR A 526      19.401  -2.941 -31.276  1.00 90.00           N  
ATOM   4017  CA  THR A 526      18.204  -3.104 -32.110  1.00 90.00           C  
ATOM   4018  C   THR A 526      18.217  -4.423 -32.876  1.00 90.00           C  
ATOM   4019  CB  THR A 526      18.063  -1.978 -33.141  1.00 90.00           C  
ATOM   4020  O   THR A 526      19.106  -4.678 -33.689  1.00 90.00           O  
ATOM   4021  CG2 THR A 526      16.697  -2.021 -33.821  1.00 90.00           C  
ATOM   4022  OG1 THR A 526      18.189  -0.709 -32.549  1.00 90.00           O  
ATOM   4023  N   THR A 527      17.157  -5.213 -32.732  1.00 95.19           N  
ATOM   4024  CA  THR A 527      16.990  -6.493 -33.427  1.00 95.19           C  
ATOM   4025  C   THR A 527      15.922  -6.450 -34.522  1.00 95.19           C  
ATOM   4026  CB  THR A 527      16.688  -7.622 -32.434  1.00 95.19           C  
ATOM   4027  O   THR A 527      15.160  -5.493 -34.685  1.00 95.19           O  
ATOM   4028  CG2 THR A 527      17.650  -7.633 -31.255  1.00 95.19           C  
ATOM   4029  OG1 THR A 527      15.357  -7.521 -31.985  1.00 95.19           O  
ATOM   4030  N   ILE A 528      15.822  -7.547 -35.279  1.00 96.56           N  
ATOM   4031  CA  ILE A 528      14.714  -7.792 -36.217  1.00 96.56           C  
ATOM   4032  C   ILE A 528      13.368  -7.866 -35.471  1.00 96.56           C  
ATOM   4033  CB  ILE A 528      14.997  -9.085 -37.024  1.00 96.56           C  
ATOM   4034  O   ILE A 528      12.333  -7.517 -36.040  1.00 96.56           O  
ATOM   4035  CG1 ILE A 528      16.279  -8.922 -37.877  1.00 96.56           C  
ATOM   4036  CG2 ILE A 528      13.804  -9.467 -37.925  1.00 96.56           C  
ATOM   4037  CD1 ILE A 528      16.790 -10.230 -38.498  1.00 96.56           C  
ATOM   4038  N   SER A 529      13.366  -8.299 -34.205  1.00 96.50           N  
ATOM   4039  CA  SER A 529      12.153  -8.362 -33.390  1.00 96.50           C  
ATOM   4040  C   SER A 529      11.621  -6.968 -33.065  1.00 96.50           C  
ATOM   4041  CB  SER A 529      12.423  -9.130 -32.098  1.00 96.50           C  
ATOM   4042  O   SER A 529      10.426  -6.734 -33.220  1.00 96.50           O  
ATOM   4043  OG  SER A 529      11.201  -9.315 -31.424  1.00 96.50           O  
ATOM   4044  N   ASP A 530      12.499  -6.041 -32.672  1.00 97.31           N  
ATOM   4045  CA  ASP A 530      12.121  -4.656 -32.358  1.00 97.31           C  
ATOM   4046  C   ASP A 530      11.514  -3.971 -33.587  1.00 97.31           C  
ATOM   4047  CB  ASP A 530      13.344  -3.878 -31.852  1.00 97.31           C  
ATOM   4048  O   ASP A 530      10.436  -3.389 -33.501  1.00 97.31           O  
ATOM   4049  CG  ASP A 530      14.005  -4.585 -30.673  1.00 97.31           C  
ATOM   4050  OD1 ASP A 530      13.422  -4.613 -29.575  1.00 97.31           O  
ATOM   4051  OD2 ASP A 530      15.071  -5.200 -30.893  1.00 97.31           O  
ATOM   4052  N   LYS A 531      12.135  -4.149 -34.765  1.00 96.94           N  
ATOM   4053  CA  LYS A 531      11.606  -3.674 -36.059  1.00 96.94           C  
ATOM   4054  C   LYS A 531      10.181  -4.183 -36.310  1.00 96.94           C  
ATOM   4055  CB  LYS A 531      12.570  -4.058 -37.201  1.00 96.94           C  
ATOM   4056  O   LYS A 531       9.263  -3.383 -36.463  1.00 96.94           O  
ATOM   4057  CG  LYS A 531      13.888  -3.267 -37.127  1.00 96.94           C  
ATOM   4058  CD  LYS A 531      14.968  -3.741 -38.106  1.00 96.94           C  
ATOM   4059  CE  LYS A 531      16.211  -2.867 -37.875  1.00 96.94           C  
ATOM   4060  NZ  LYS A 531      17.311  -3.161 -38.826  1.00 96.94           N  
ATOM   4061  N   LYS A 532       9.972  -5.505 -36.243  1.00 97.75           N  
ATOM   4062  CA  LYS A 532       8.654  -6.135 -36.454  1.00 97.75           C  
ATOM   4063  C   LYS A 532       7.591  -5.672 -35.451  1.00 97.75           C  
ATOM   4064  CB  LYS A 532       8.789  -7.663 -36.385  1.00 97.75           C  
ATOM   4065  O   LYS A 532       6.423  -5.569 -35.823  1.00 97.75           O  
ATOM   4066  CG  LYS A 532       9.464  -8.263 -37.626  1.00 97.75           C  
ATOM   4067  CD  LYS A 532       9.648  -9.776 -37.445  1.00 97.75           C  
ATOM   4068  CE  LYS A 532      10.273 -10.390 -38.702  1.00 97.75           C  
ATOM   4069  NZ  LYS A 532      10.445 -11.860 -38.569  1.00 97.75           N  
ATOM   4070  N   MET A 533       7.959  -5.442 -34.187  1.00 97.88           N  
ATOM   4071  CA  MET A 533       7.016  -4.957 -33.174  1.00 97.88           C  
ATOM   4072  C   MET A 533       6.707  -3.467 -33.361  1.00 97.88           C  
ATOM   4073  CB  MET A 533       7.502  -5.270 -31.751  1.00 97.88           C  
ATOM   4074  O   MET A 533       5.538  -3.098 -33.283  1.00 97.88           O  
ATOM   4075  CG  MET A 533       7.521  -6.770 -31.406  1.00 97.88           C  
ATOM   4076  SD  MET A 533       6.004  -7.734 -31.702  1.00 97.88           S  
ATOM   4077  CE  MET A 533       6.381  -8.488 -33.306  1.00 97.88           C  
ATOM   4078  N   CYS A 534       7.694  -2.632 -33.707  1.00 96.31           N  
ATOM   4079  CA  CYS A 534       7.455  -1.242 -34.099  1.00 96.31           C  
ATOM   4080  C   CYS A 534       6.492  -1.135 -35.285  1.00 96.31           C  
ATOM   4081  CB  CYS A 534       8.774  -0.544 -34.454  1.00 96.31           C  
ATOM   4082  O   CYS A 534       5.529  -0.381 -35.197  1.00 96.31           O  
ATOM   4083  SG  CYS A 534       9.633   0.020 -32.962  1.00 96.31           S  
ATOM   4084  N   ASP A 535       6.708  -1.897 -36.362  1.00 96.62           N  
ATOM   4085  CA  ASP A 535       5.854  -1.843 -37.556  1.00 96.62           C  
ATOM   4086  C   ASP A 535       4.401  -2.239 -37.228  1.00 96.62           C  
ATOM   4087  CB  ASP A 535       6.428  -2.757 -38.654  1.00 96.62           C  
ATOM   4088  O   ASP A 535       3.456  -1.554 -37.623  1.00 96.62           O  
ATOM   4089  CG  ASP A 535       7.810  -2.333 -39.177  1.00 96.62           C  
ATOM   4090  OD1 ASP A 535       8.121  -1.119 -39.135  1.00 96.62           O  
ATOM   4091  OD2 ASP A 535       8.542  -3.241 -39.636  1.00 96.62           O  
ATOM   4092  N   TYR A 536       4.223  -3.302 -36.435  1.00 97.69           N  
ATOM   4093  CA  TYR A 536       2.919  -3.750 -35.933  1.00 97.69           C  
ATOM   4094  C   TYR A 536       2.215  -2.684 -35.077  1.00 97.69           C  
ATOM   4095  CB  TYR A 536       3.140  -5.045 -35.136  1.00 97.69           C  
ATOM   4096  O   TYR A 536       1.031  -2.410 -35.272  1.00 97.69           O  
ATOM   4097  CG  TYR A 536       1.952  -5.517 -34.315  1.00 97.69           C  
ATOM   4098  CD1 TYR A 536       2.014  -5.489 -32.907  1.00 97.69           C  
ATOM   4099  CD2 TYR A 536       0.784  -5.969 -34.958  1.00 97.69           C  
ATOM   4100  CE1 TYR A 536       0.911  -5.918 -32.143  1.00 97.69           C  
ATOM   4101  CE2 TYR A 536      -0.319  -6.404 -34.197  1.00 97.69           C  
ATOM   4102  OH  TYR A 536      -1.326  -6.771 -32.045  1.00 97.69           O  
ATOM   4103  CZ  TYR A 536      -0.258  -6.376 -32.786  1.00 97.69           C  
ATOM   4104  N   LEU A 537       2.932  -2.053 -34.145  1.00 98.25           N  
ATOM   4105  CA  LEU A 537       2.357  -1.033 -33.268  1.00 98.25           C  
ATOM   4106  C   LEU A 537       2.071   0.276 -34.015  1.00 98.25           C  
ATOM   4107  CB  LEU A 537       3.295  -0.793 -32.083  1.00 98.25           C  
ATOM   4108  O   LEU A 537       1.026   0.878 -33.782  1.00 98.25           O  
ATOM   4109  CG  LEU A 537       3.440  -1.982 -31.118  1.00 98.25           C  
ATOM   4110  CD1 LEU A 537       4.654  -1.726 -30.235  1.00 98.25           C  
ATOM   4111  CD2 LEU A 537       2.209  -2.142 -30.226  1.00 98.25           C  
ATOM   4112  N   SER A 538       2.928   0.697 -34.951  1.00 97.12           N  
ATOM   4113  CA  SER A 538       2.685   1.874 -35.800  1.00 97.12           C  
ATOM   4114  C   SER A 538       1.393   1.741 -36.610  1.00 97.12           C  
ATOM   4115  CB  SER A 538       3.865   2.129 -36.751  1.00 97.12           C  
ATOM   4116  O   SER A 538       0.668   2.725 -36.746  1.00 97.12           O  
ATOM   4117  OG  SER A 538       4.704   3.150 -36.241  1.00 97.12           O  
ATOM   4118  N   GLN A 539       1.057   0.535 -37.086  1.00 96.94           N  
ATOM   4119  CA  GLN A 539      -0.222   0.269 -37.761  1.00 96.94           C  
ATOM   4120  C   GLN A 539      -1.432   0.438 -36.826  1.00 96.94           C  
ATOM   4121  CB  GLN A 539      -0.213  -1.146 -38.360  1.00 96.94           C  
ATOM   4122  O   GLN A 539      -2.447   0.981 -37.250  1.00 96.94           O  
ATOM   4123  CG  GLN A 539       0.732  -1.271 -39.564  1.00 96.94           C  
ATOM   4124  CD  GLN A 539       0.920  -2.713 -40.033  1.00 96.94           C  
ATOM   4125  NE2 GLN A 539       1.877  -2.961 -40.899  1.00 96.94           N  
ATOM   4126  OE1 GLN A 539       0.225  -3.643 -39.656  1.00 96.94           O  
ATOM   4127  N   ILE A 540      -1.327   0.022 -35.557  1.00 97.25           N  
ATOM   4128  CA  ILE A 540      -2.399   0.189 -34.554  1.00 97.25           C  
ATOM   4129  C   ILE A 540      -2.553   1.659 -34.141  1.00 97.25           C  
ATOM   4130  CB  ILE A 540      -2.130  -0.704 -33.316  1.00 97.25           C  
ATOM   4131  O   ILE A 540      -3.667   2.140 -33.950  1.00 97.25           O  
ATOM   4132  CG1 ILE A 540      -2.174  -2.197 -33.711  1.00 97.25           C  
ATOM   4133  CG2 ILE A 540      -3.155  -0.432 -32.193  1.00 97.25           C  
ATOM   4134  CD1 ILE A 540      -1.619  -3.136 -32.636  1.00 97.25           C  
ATOM   4135  N   VAL A 541      -1.434   2.367 -33.973  1.00 96.81           N  
ATOM   4136  CA  VAL A 541      -1.409   3.759 -33.500  1.00 96.81           C  
ATOM   4137  C   VAL A 541      -1.783   4.750 -34.608  1.00 96.81           C  
ATOM   4138  CB  VAL A 541      -0.036   4.074 -32.868  1.00 96.81           C  
ATOM   4139  O   VAL A 541      -2.283   5.833 -34.310  1.00 96.81           O  
ATOM   4140  CG1 VAL A 541       0.096   5.524 -32.391  1.00 96.81           C  
ATOM   4141  CG2 VAL A 541       0.200   3.208 -31.623  1.00 96.81           C  
ATOM   4142  N   GLY A 542      -1.554   4.396 -35.877  1.00 94.88           N  
ATOM   4143  CA  GLY A 542      -1.782   5.279 -37.023  1.00 94.88           C  
ATOM   4144  C   GLY A 542      -0.747   6.403 -37.156  1.00 94.88           C  
ATOM   4145  O   GLY A 542      -1.022   7.402 -37.810  1.00 94.88           O  
ATOM   4146  N   VAL A 543       0.428   6.256 -36.529  1.00 92.31           N  
ATOM   4147  CA  VAL A 543       1.524   7.243 -36.540  1.00 92.31           C  
ATOM   4148  C   VAL A 543       2.811   6.558 -36.984  1.00 92.31           C  
ATOM   4149  CB  VAL A 543       1.701   7.922 -35.165  1.00 92.31           C  
ATOM   4150  O   VAL A 543       3.124   5.442 -36.548  1.00 92.31           O  
ATOM   4151  CG1 VAL A 543       2.839   8.950 -35.154  1.00 92.31           C  
ATOM   4152  CG2 VAL A 543       0.434   8.677 -34.740  1.00 92.31           C  
ATOM   4153  N   SER A 544       3.578   7.220 -37.851  1.00 90.56           N  
ATOM   4154  CA  SER A 544       4.835   6.652 -38.333  1.00 90.56           C  
ATOM   4155  C   SER A 544       5.902   6.658 -37.233  1.00 90.56           C  
ATOM   4156  CB  SER A 544       5.313   7.348 -39.612  1.00 90.56           C  
ATOM   4157  O   SER A 544       6.031   7.604 -36.456  1.00 90.56           O  
ATOM   4158  OG  SER A 544       5.891   8.604 -39.340  1.00 90.56           O  
ATOM   4159  N   ARG A 545       6.732   5.610 -37.185  1.00 89.38           N  
ATOM   4160  CA  ARG A 545       7.868   5.525 -36.253  1.00 89.38           C  
ATOM   4161  C   ARG A 545       8.787   6.752 -36.322  1.00 89.38           C  
ATOM   4162  CB  ARG A 545       8.643   4.243 -36.575  1.00 89.38           C  
ATOM   4163  O   ARG A 545       9.297   7.182 -35.294  1.00 89.38           O  
ATOM   4164  CG  ARG A 545       9.872   4.043 -35.674  1.00 89.38           C  
ATOM   4165  CD  ARG A 545      10.702   2.851 -36.141  1.00 89.38           C  
ATOM   4166  NE  ARG A 545      11.265   3.038 -37.498  1.00 89.38           N  
ATOM   4167  NH1 ARG A 545      13.110   4.273 -36.930  1.00 89.38           N  
ATOM   4168  NH2 ARG A 545      12.791   3.701 -39.050  1.00 89.38           N  
ATOM   4169  CZ  ARG A 545      12.381   3.670 -37.819  1.00 89.38           C  
ATOM   4170  N   HIS A 546       9.022   7.293 -37.520  1.00 86.69           N  
ATOM   4171  CA  HIS A 546       9.899   8.452 -37.723  1.00 86.69           C  
ATOM   4172  C   HIS A 546       9.316   9.732 -37.114  1.00 86.69           C  
ATOM   4173  CB  HIS A 546      10.167   8.642 -39.222  1.00 86.69           C  
ATOM   4174  O   HIS A 546      10.022  10.436 -36.399  1.00 86.69           O  
ATOM   4175  CG  HIS A 546      11.169   7.663 -39.775  1.00 86.69           C  
ATOM   4176  CD2 HIS A 546      10.907   6.510 -40.466  1.00 86.69           C  
ATOM   4177  ND1 HIS A 546      12.537   7.814 -39.742  1.00 86.69           N  
ATOM   4178  CE1 HIS A 546      13.086   6.792 -40.416  1.00 86.69           C  
ATOM   4179  NE2 HIS A 546      12.133   5.948 -40.845  1.00 86.69           N  
ATOM   4180  N   GLU A 547       8.034   9.994 -37.357  1.00 88.56           N  
ATOM   4181  CA  GLU A 547       7.280  11.117 -36.793  1.00 88.56           C  
ATOM   4182  C   GLU A 547       7.228  11.040 -35.264  1.00 88.56           C  
ATOM   4183  CB  GLU A 547       5.890  11.025 -37.416  1.00 88.56           C  
ATOM   4184  O   GLU A 547       7.655  11.972 -34.591  1.00 88.56           O  
ATOM   4185  CG  GLU A 547       4.817  12.028 -36.995  1.00 88.56           C  
ATOM   4186  CD  GLU A 547       3.487  11.686 -37.699  1.00 88.56           C  
ATOM   4187  OE1 GLU A 547       2.565  12.525 -37.632  1.00 88.56           O  
ATOM   4188  OE2 GLU A 547       3.398  10.573 -38.291  1.00 88.56           O  
ATOM   4189  N   LEU A 548       6.834   9.891 -34.702  1.00 89.50           N  
ATOM   4190  CA  LEU A 548       6.780   9.711 -33.249  1.00 89.50           C  
ATOM   4191  C   LEU A 548       8.175   9.776 -32.598  1.00 89.50           C  
ATOM   4192  CB  LEU A 548       6.053   8.392 -32.945  1.00 89.50           C  
ATOM   4193  O   LEU A 548       8.323  10.292 -31.494  1.00 89.50           O  
ATOM   4194  CG  LEU A 548       5.809   8.134 -31.448  1.00 89.50           C  
ATOM   4195  CD1 LEU A 548       4.986   9.226 -30.761  1.00 89.50           C  
ATOM   4196  CD2 LEU A 548       5.058   6.814 -31.291  1.00 89.50           C  
ATOM   4197  N   SER A 549       9.219   9.299 -33.280  1.00 88.31           N  
ATOM   4198  CA  SER A 549      10.604   9.438 -32.815  1.00 88.31           C  
ATOM   4199  C   SER A 549      11.074  10.896 -32.827  1.00 88.31           C  
ATOM   4200  CB  SER A 549      11.519   8.552 -33.664  1.00 88.31           C  
ATOM   4201  O   SER A 549      11.737  11.317 -31.879  1.00 88.31           O  
ATOM   4202  OG  SER A 549      12.866   8.636 -33.249  1.00 88.31           O  
ATOM   4203  N   GLN A 550      10.702  11.679 -33.845  1.00 83.12           N  
ATOM   4204  CA  GLN A 550      10.946  13.123 -33.874  1.00 83.12           C  
ATOM   4205  C   GLN A 550      10.175  13.837 -32.760  1.00 83.12           C  
ATOM   4206  CB  GLN A 550      10.583  13.704 -35.251  1.00 83.12           C  
ATOM   4207  O   GLN A 550      10.783  14.619 -32.032  1.00 83.12           O  
ATOM   4208  CG  GLN A 550      11.656  13.390 -36.301  1.00 83.12           C  
ATOM   4209  CD  GLN A 550      11.290  13.840 -37.712  1.00 83.12           C  
ATOM   4210  NE2 GLN A 550      12.100  13.523 -38.700  1.00 83.12           N  
ATOM   4211  OE1 GLN A 550      10.309  14.511 -37.972  1.00 83.12           O  
ATOM   4212  N   GLU A 551       8.884  13.543 -32.579  1.00 85.81           N  
ATOM   4213  CA  GLU A 551       8.053  14.082 -31.494  1.00 85.81           C  
ATOM   4214  C   GLU A 551       8.696  13.848 -30.117  1.00 85.81           C  
ATOM   4215  CB  GLU A 551       6.657  13.429 -31.504  1.00 85.81           C  
ATOM   4216  O   GLU A 551       8.947  14.806 -29.384  1.00 85.81           O  
ATOM   4217  CG  GLU A 551       5.638  13.996 -32.511  1.00 85.81           C  
ATOM   4218  CD  GLU A 551       4.244  13.352 -32.331  1.00 85.81           C  
ATOM   4219  OE1 GLU A 551       3.385  13.392 -33.236  1.00 85.81           O  
ATOM   4220  OE2 GLU A 551       3.944  12.825 -31.238  1.00 85.81           O  
ATOM   4221  N   ILE A 552       9.012  12.589 -29.784  1.00 84.56           N  
ATOM   4222  CA  ILE A 552       9.560  12.205 -28.476  1.00 84.56           C  
ATOM   4223  C   ILE A 552      10.916  12.860 -28.235  1.00 84.56           C  
ATOM   4224  CB  ILE A 552       9.655  10.668 -28.343  1.00 84.56           C  
ATOM   4225  O   ILE A 552      11.101  13.490 -27.194  1.00 84.56           O  
ATOM   4226  CG1 ILE A 552       8.243  10.047 -28.305  1.00 84.56           C  
ATOM   4227  CG2 ILE A 552      10.428  10.247 -27.075  1.00 84.56           C  
ATOM   4228  CD1 ILE A 552       8.255   8.536 -28.549  1.00 84.56           C  
ATOM   4229  N   PHE A 553      11.869  12.735 -29.164  1.00 81.00           N  
ATOM   4230  CA  PHE A 553      13.222  13.248 -28.942  1.00 81.00           C  
ATOM   4231  C   PHE A 553      13.277  14.781 -28.975  1.00 81.00           C  
ATOM   4232  CB  PHE A 553      14.213  12.573 -29.903  1.00 81.00           C  
ATOM   4233  O   PHE A 553      13.993  15.363 -28.165  1.00 81.00           O  
ATOM   4234  CG  PHE A 553      14.346  11.060 -29.748  1.00 81.00           C  
ATOM   4235  CD1 PHE A 553      14.342  10.455 -28.472  1.00 81.00           C  
ATOM   4236  CD2 PHE A 553      14.539  10.251 -30.887  1.00 81.00           C  
ATOM   4237  CE1 PHE A 553      14.484   9.064 -28.340  1.00 81.00           C  
ATOM   4238  CE2 PHE A 553      14.689   8.857 -30.753  1.00 81.00           C  
ATOM   4239  CZ  PHE A 553      14.640   8.264 -29.481  1.00 81.00           C  
ATOM   4240  N   THR A 554      12.448  15.448 -29.787  1.00 75.06           N  
ATOM   4241  CA  THR A 554      12.319  16.918 -29.755  1.00 75.06           C  
ATOM   4242  C   THR A 554      11.688  17.395 -28.449  1.00 75.06           C  
ATOM   4243  CB  THR A 554      11.491  17.463 -30.930  1.00 75.06           C  
ATOM   4244  O   THR A 554      12.219  18.301 -27.809  1.00 75.06           O  
ATOM   4245  CG2 THR A 554      11.527  18.989 -31.019  1.00 75.06           C  
ATOM   4246  OG1 THR A 554      11.995  16.977 -32.148  1.00 75.06           O  
ATOM   4247  N   ALA A 555      10.595  16.774 -27.993  1.00 67.88           N  
ATOM   4248  CA  ALA A 555       9.986  17.110 -26.703  1.00 67.88           C  
ATOM   4249  C   ALA A 555      10.901  16.781 -25.505  1.00 67.88           C  
ATOM   4250  CB  ALA A 555       8.648  16.379 -26.596  1.00 67.88           C  
ATOM   4251  O   ALA A 555      10.785  17.394 -24.445  1.00 67.88           O  
ATOM   4252  N   SER A 556      11.836  15.849 -25.698  1.00 60.16           N  
ATOM   4253  CA  SER A 556      12.847  15.431 -24.722  1.00 60.16           C  
ATOM   4254  C   SER A 556      14.210  16.093 -24.936  1.00 60.16           C  
ATOM   4255  CB  SER A 556      12.988  13.912 -24.709  1.00 60.16           C  
ATOM   4256  O   SER A 556      15.197  15.648 -24.355  1.00 60.16           O  
ATOM   4257  OG  SER A 556      11.705  13.332 -24.605  1.00 60.16           O  
ATOM   4258  N   SER A 557      14.275  17.177 -25.715  1.00 63.28           N  
ATOM   4259  CA  SER A 557      15.450  18.050 -25.849  1.00 63.28           C  
ATOM   4260  C   SER A 557      15.653  18.899 -24.584  1.00 63.28           C  
ATOM   4261  CB  SER A 557      15.366  18.884 -27.135  1.00 63.28           C  
ATOM   4262  O   SER A 557      15.664  20.132 -24.597  1.00 63.28           O  
ATOM   4263  OG  SER A 557      14.286  19.798 -27.129  1.00 63.28           O  
ATOM   4264  N   VAL A 558      15.778  18.224 -23.435  1.00 58.75           N  
ATOM   4265  CA  VAL A 558      15.728  18.859 -22.114  1.00 58.75           C  
ATOM   4266  C   VAL A 558      16.826  19.913 -21.976  1.00 58.75           C  
ATOM   4267  CB  VAL A 558      15.788  17.819 -20.972  1.00 58.75           C  
ATOM   4268  O   VAL A 558      16.577  20.947 -21.370  1.00 58.75           O  
ATOM   4269  CG1 VAL A 558      15.539  18.474 -19.607  1.00 58.75           C  
ATOM   4270  CG2 VAL A 558      14.717  16.730 -21.116  1.00 58.75           C  
ATOM   4271  N   LEU A 559      17.994  19.719 -22.599  1.00 64.06           N  
ATOM   4272  CA  LEU A 559      19.149  20.612 -22.477  1.00 64.06           C  
ATOM   4273  C   LEU A 559      18.838  22.097 -22.757  1.00 64.06           C  
ATOM   4274  CB  LEU A 559      20.267  20.094 -23.404  1.00 64.06           C  
ATOM   4275  O   LEU A 559      19.288  22.951 -21.996  1.00 64.06           O  
ATOM   4276  CG  LEU A 559      21.596  20.859 -23.253  1.00 64.06           C  
ATOM   4277  CD1 LEU A 559      22.202  20.654 -21.866  1.00 64.06           C  
ATOM   4278  CD2 LEU A 559      22.608  20.370 -24.282  1.00 64.06           C  
ATOM   4279  N   MET A 560      18.056  22.404 -23.800  1.00 60.06           N  
ATOM   4280  CA  MET A 560      17.730  23.793 -24.168  1.00 60.06           C  
ATOM   4281  C   MET A 560      16.630  24.405 -23.289  1.00 60.06           C  
ATOM   4282  CB  MET A 560      17.320  23.870 -25.649  1.00 60.06           C  
ATOM   4283  O   MET A 560      16.634  25.608 -23.047  1.00 60.06           O  
ATOM   4284  CG  MET A 560      18.457  23.542 -26.626  1.00 60.06           C  
ATOM   4285  SD  MET A 560      19.928  24.597 -26.477  1.00 60.06           S  
ATOM   4286  CE  MET A 560      20.702  24.262 -28.083  1.00 60.06           C  
ATOM   4287  N   ASN A 561      15.706  23.582 -22.783  1.00 57.94           N  
ATOM   4288  CA  ASN A 561      14.547  24.027 -21.999  1.00 57.94           C  
ATOM   4289  C   ASN A 561      14.719  23.836 -20.476  1.00 57.94           C  
ATOM   4290  CB  ASN A 561      13.292  23.333 -22.560  1.00 57.94           C  
ATOM   4291  O   ASN A 561      13.805  24.124 -19.703  1.00 57.94           O  
ATOM   4292  CG  ASN A 561      12.948  23.812 -23.963  1.00 57.94           C  
ATOM   4293  ND2 ASN A 561      12.744  22.919 -24.903  1.00 57.94           N  
ATOM   4294  OD1 ASN A 561      12.849  24.993 -24.235  1.00 57.94           O  
ATOM   4295  N   CYS A 562      15.869  23.333 -20.015  1.00 65.81           N  
ATOM   4296  CA  CYS A 562      16.125  23.082 -18.600  1.00 65.81           C  
ATOM   4297  C   CYS A 562      16.631  24.335 -17.881  1.00 65.81           C  
ATOM   4298  CB  CYS A 562      17.135  21.943 -18.428  1.00 65.81           C  
ATOM   4299  O   CYS A 562      17.695  24.861 -18.205  1.00 65.81           O  
ATOM   4300  SG  CYS A 562      17.014  21.296 -16.742  1.00 65.81           S  
ATOM   4301  N   GLN A 563      15.931  24.742 -16.820  1.00 65.00           N  
ATOM   4302  CA  GLN A 563      16.396  25.811 -15.929  1.00 65.00           C  
ATOM   4303  C   GLN A 563      17.601  25.412 -15.056  1.00 65.00           C  
ATOM   4304  CB  GLN A 563      15.237  26.292 -15.044  1.00 65.00           C  
ATOM   4305  O   GLN A 563      18.267  26.287 -14.513  1.00 65.00           O  
ATOM   4306  CG  GLN A 563      14.142  27.007 -15.850  1.00 65.00           C  
ATOM   4307  CD  GLN A 563      13.145  27.737 -14.954  1.00 65.00           C  
ATOM   4308  NE2 GLN A 563      12.480  28.754 -15.454  1.00 65.00           N  
ATOM   4309  OE1 GLN A 563      12.938  27.412 -13.797  1.00 65.00           O  
ATOM   4310  N   ASN A 564      17.895  24.115 -14.895  1.00 80.25           N  
ATOM   4311  CA  ASN A 564      19.028  23.633 -14.099  1.00 80.25           C  
ATOM   4312  C   ASN A 564      19.689  22.415 -14.768  1.00 80.25           C  
ATOM   4313  CB  ASN A 564      18.550  23.366 -12.658  1.00 80.25           C  
ATOM   4314  O   ASN A 564      19.312  21.265 -14.526  1.00 80.25           O  
ATOM   4315  CG  ASN A 564      19.689  22.985 -11.724  1.00 80.25           C  
ATOM   4316  ND2 ASN A 564      19.601  23.322 -10.460  1.00 80.25           N  
ATOM   4317  OD1 ASN A 564      20.667  22.365 -12.101  1.00 80.25           O  
ATOM   4318  N   LYS A 565      20.696  22.683 -15.607  1.00 84.19           N  
ATOM   4319  CA  LYS A 565      21.426  21.652 -16.359  1.00 84.19           C  
ATOM   4320  C   LYS A 565      22.269  20.739 -15.462  1.00 84.19           C  
ATOM   4321  CB  LYS A 565      22.279  22.303 -17.463  1.00 84.19           C  
ATOM   4322  O   LYS A 565      22.455  19.578 -15.810  1.00 84.19           O  
ATOM   4323  CG  LYS A 565      21.431  23.114 -18.455  1.00 84.19           C  
ATOM   4324  CD  LYS A 565      22.274  23.635 -19.627  1.00 84.19           C  
ATOM   4325  CE  LYS A 565      21.497  24.685 -20.428  1.00 84.19           C  
ATOM   4326  NZ  LYS A 565      21.484  25.981 -19.712  1.00 84.19           N  
ATOM   4327  N   GLU A 566      22.704  21.193 -14.283  1.00 84.25           N  
ATOM   4328  CA  GLU A 566      23.408  20.328 -13.323  1.00 84.25           C  
ATOM   4329  C   GLU A 566      22.496  19.198 -12.829  1.00 84.25           C  
ATOM   4330  CB  GLU A 566      23.961  21.148 -12.144  1.00 84.25           C  
ATOM   4331  O   GLU A 566      22.890  18.033 -12.841  1.00 84.25           O  
ATOM   4332  CG  GLU A 566      24.800  20.252 -11.215  1.00 84.25           C  
ATOM   4333  CD  GLU A 566      25.403  20.968 -10.002  1.00 84.25           C  
ATOM   4334  OE1 GLU A 566      25.756  20.222  -9.054  1.00 84.25           O  
ATOM   4335  OE2 GLU A 566      25.505  22.215 -10.026  1.00 84.25           O  
ATOM   4336  N   LYS A 567      21.242  19.511 -12.472  1.00 79.88           N  
ATOM   4337  CA  LYS A 567      20.252  18.500 -12.073  1.00 79.88           C  
ATOM   4338  C   LYS A 567      19.974  17.493 -13.196  1.00 79.88           C  
ATOM   4339  CB  LYS A 567      18.966  19.196 -11.599  1.00 79.88           C  
ATOM   4340  O   LYS A 567      19.748  16.321 -12.906  1.00 79.88           O  
ATOM   4341  CG  LYS A 567      17.978  18.183 -10.998  1.00 79.88           C  
ATOM   4342  CD  LYS A 567      16.702  18.854 -10.483  1.00 79.88           C  
ATOM   4343  CE  LYS A 567      15.785  17.773  -9.899  1.00 79.88           C  
ATOM   4344  NZ  LYS A 567      14.515  18.341  -9.384  1.00 79.88           N  
ATOM   4345  N   LEU A 568      20.003  17.935 -14.456  1.00 80.81           N  
ATOM   4346  CA  LEU A 568      19.866  17.058 -15.621  1.00 80.81           C  
ATOM   4347  C   LEU A 568      21.057  16.095 -15.739  1.00 80.81           C  
ATOM   4348  CB  LEU A 568      19.672  17.920 -16.883  1.00 80.81           C  
ATOM   4349  O   LEU A 568      20.846  14.887 -15.790  1.00 80.81           O  
ATOM   4350  CG  LEU A 568      19.501  17.120 -18.187  1.00 80.81           C  
ATOM   4351  CD1 LEU A 568      18.238  16.259 -18.163  1.00 80.81           C  
ATOM   4352  CD2 LEU A 568      19.426  18.100 -19.360  1.00 80.81           C  
ATOM   4353  N   VAL A 569      22.294  16.601 -15.700  1.00 84.56           N  
ATOM   4354  CA  VAL A 569      23.517  15.773 -15.750  1.00 84.56           C  
ATOM   4355  C   VAL A 569      23.570  14.781 -14.581  1.00 84.56           C  
ATOM   4356  CB  VAL A 569      24.765  16.680 -15.773  1.00 84.56           C  
ATOM   4357  O   VAL A 569      23.883  13.610 -14.773  1.00 84.56           O  
ATOM   4358  CG1 VAL A 569      26.082  15.908 -15.644  1.00 84.56           C  
ATOM   4359  CG2 VAL A 569      24.828  17.465 -17.092  1.00 84.56           C  
ATOM   4360  N   ARG A 570      23.190  15.216 -13.374  1.00 83.31           N  
ATOM   4361  CA  ARG A 570      23.115  14.362 -12.178  1.00 83.31           C  
ATOM   4362  C   ARG A 570      21.989  13.316 -12.221  1.00 83.31           C  
ATOM   4363  CB  ARG A 570      22.998  15.242 -10.920  1.00 83.31           C  
ATOM   4364  O   ARG A 570      21.987  12.432 -11.371  1.00 83.31           O  
ATOM   4365  CG  ARG A 570      24.292  16.004 -10.577  1.00 83.31           C  
ATOM   4366  CD  ARG A 570      24.073  16.849  -9.311  1.00 83.31           C  
ATOM   4367  NE  ARG A 570      25.309  17.475  -8.797  1.00 83.31           N  
ATOM   4368  NH1 ARG A 570      26.286  15.619  -7.862  1.00 83.31           N  
ATOM   4369  NH2 ARG A 570      27.231  17.600  -7.584  1.00 83.31           N  
ATOM   4370  CZ  ARG A 570      26.264  16.898  -8.088  1.00 83.31           C  
ATOM   4371  N   SER A 571      21.037  13.394 -13.159  1.00 76.00           N  
ATOM   4372  CA  SER A 571      19.915  12.439 -13.229  1.00 76.00           C  
ATOM   4373  C   SER A 571      20.288  11.078 -13.827  1.00 76.00           C  
ATOM   4374  CB  SER A 571      18.698  13.043 -13.939  1.00 76.00           C  
ATOM   4375  O   SER A 571      19.643  10.086 -13.499  1.00 76.00           O  
ATOM   4376  OG  SER A 571      18.863  13.184 -15.336  1.00 76.00           O  
ATOM   4377  N   ASP A 572      21.354  11.017 -14.631  1.00 79.38           N  
ATOM   4378  CA  ASP A 572      21.933   9.767 -15.130  1.00 79.38           C  
ATOM   4379  C   ASP A 572      23.466   9.777 -14.996  1.00 79.38           C  
ATOM   4380  CB  ASP A 572      21.430   9.441 -16.547  1.00 79.38           C  
ATOM   4381  O   ASP A 572      24.216   9.590 -15.957  1.00 79.38           O  
ATOM   4382  CG  ASP A 572      21.732   7.985 -16.928  1.00 79.38           C  
ATOM   4383  OD1 ASP A 572      22.394   7.273 -16.131  1.00 79.38           O  
ATOM   4384  OD2 ASP A 572      21.298   7.526 -18.003  1.00 79.38           O  
ATOM   4385  N   ILE A 573      23.942  10.017 -13.771  1.00 87.69           N  
ATOM   4386  CA  ILE A 573      25.349   9.862 -13.396  1.00 87.69           C  
ATOM   4387  C   ILE A 573      25.566   8.541 -12.653  1.00 87.69           C  
ATOM   4388  CB  ILE A 573      25.869  11.112 -12.653  1.00 87.69           C  
ATOM   4389  O   ILE A 573      24.836   8.206 -11.723  1.00 87.69           O  
ATOM   4390  CG1 ILE A 573      27.410  11.103 -12.627  1.00 87.69           C  
ATOM   4391  CG2 ILE A 573      25.294  11.249 -11.231  1.00 87.69           C  
ATOM   4392  CD1 ILE A 573      28.012  12.437 -12.172  1.00 87.69           C  
ATOM   4393  N   LEU A 574      26.595   7.792 -13.053  1.00 82.50           N  
ATOM   4394  CA  LEU A 574      27.056   6.604 -12.336  1.00 82.50           C  
ATOM   4395  C   LEU A 574      28.485   6.824 -11.848  1.00 82.50           C  
ATOM   4396  CB  LEU A 574      26.931   5.349 -13.217  1.00 82.50           C  
ATOM   4397  O   LEU A 574      29.330   7.323 -12.594  1.00 82.50           O  
ATOM   4398  CG  LEU A 574      25.486   4.866 -13.443  1.00 82.50           C  
ATOM   4399  CD1 LEU A 574      25.497   3.677 -14.409  1.00 82.50           C  
ATOM   4400  CD2 LEU A 574      24.797   4.410 -12.155  1.00 82.50           C  
ATOM   4401  N   SER A 575      28.738   6.443 -10.596  1.00 88.38           N  
ATOM   4402  CA  SER A 575      30.067   6.449  -9.988  1.00 88.38           C  
ATOM   4403  C   SER A 575      30.702   5.062 -10.069  1.00 88.38           C  
ATOM   4404  CB  SER A 575      30.003   6.943  -8.542  1.00 88.38           C  
ATOM   4405  O   SER A 575      30.016   4.048  -9.932  1.00 88.38           O  
ATOM   4406  OG  SER A 575      31.302   6.974  -7.985  1.00 88.38           O  
ATOM   4407  N   PHE A 576      32.015   5.037 -10.274  1.00 87.25           N  
ATOM   4408  CA  PHE A 576      32.825   3.837 -10.430  1.00 87.25           C  
ATOM   4409  C   PHE A 576      34.095   3.950  -9.579  1.00 87.25           C  
ATOM   4410  CB  PHE A 576      33.170   3.664 -11.914  1.00 87.25           C  
ATOM   4411  O   PHE A 576      34.663   5.036  -9.432  1.00 87.25           O  
ATOM   4412  CG  PHE A 576      31.971   3.615 -12.846  1.00 87.25           C  
ATOM   4413  CD1 PHE A 576      31.249   2.419 -13.008  1.00 87.25           C  
ATOM   4414  CD2 PHE A 576      31.551   4.778 -13.520  1.00 87.25           C  
ATOM   4415  CE1 PHE A 576      30.111   2.386 -13.835  1.00 87.25           C  
ATOM   4416  CE2 PHE A 576      30.416   4.746 -14.349  1.00 87.25           C  
ATOM   4417  CZ  PHE A 576      29.696   3.549 -14.509  1.00 87.25           C  
ATOM   4418  N   ASP A 577      34.546   2.824  -9.030  1.00 84.44           N  
ATOM   4419  CA  ASP A 577      35.801   2.737  -8.279  1.00 84.44           C  
ATOM   4420  C   ASP A 577      36.988   2.571  -9.241  1.00 84.44           C  
ATOM   4421  CB  ASP A 577      35.742   1.573  -7.274  1.00 84.44           C  
ATOM   4422  O   ASP A 577      36.865   1.931 -10.289  1.00 84.44           O  
ATOM   4423  CG  ASP A 577      34.597   1.673  -6.258  1.00 84.44           C  
ATOM   4424  OD1 ASP A 577      34.211   2.802  -5.876  1.00 84.44           O  
ATOM   4425  OD2 ASP A 577      34.092   0.611  -5.836  1.00 84.44           O  
ATOM   4426  N   PHE A 578      38.156   3.109  -8.885  1.00 83.25           N  
ATOM   4427  CA  PHE A 578      39.373   2.884  -9.670  1.00 83.25           C  
ATOM   4428  C   PHE A 578      39.859   1.427  -9.565  1.00 83.25           C  
ATOM   4429  CB  PHE A 578      40.493   3.839  -9.236  1.00 83.25           C  
ATOM   4430  O   PHE A 578      39.828   0.849  -8.469  1.00 83.25           O  
ATOM   4431  CG  PHE A 578      40.494   5.159  -9.975  1.00 83.25           C  
ATOM   4432  CD1 PHE A 578      41.528   5.462 -10.882  1.00 83.25           C  
ATOM   4433  CD2 PHE A 578      39.464   6.089  -9.756  1.00 83.25           C  
ATOM   4434  CE1 PHE A 578      41.540   6.700 -11.546  1.00 83.25           C  
ATOM   4435  CE2 PHE A 578      39.475   7.323 -10.423  1.00 83.25           C  
ATOM   4436  CZ  PHE A 578      40.515   7.630 -11.315  1.00 83.25           C  
ATOM   4437  N   PRO A 579      40.411   0.848 -10.653  1.00 73.00           N  
ATOM   4438  CA  PRO A 579      41.178  -0.390 -10.576  1.00 73.00           C  
ATOM   4439  C   PRO A 579      42.248  -0.292  -9.479  1.00 73.00           C  
ATOM   4440  CB  PRO A 579      41.794  -0.592 -11.968  1.00 73.00           C  
ATOM   4441  O   PRO A 579      43.015   0.666  -9.427  1.00 73.00           O  
ATOM   4442  CG  PRO A 579      40.853   0.181 -12.891  1.00 73.00           C  
ATOM   4443  CD  PRO A 579      40.420   1.358 -12.019  1.00 73.00           C  
ATOM   4444  N   ASN A 580      42.273  -1.270  -8.572  1.00 66.94           N  
ATOM   4445  CA  ASN A 580      43.240  -1.413  -7.472  1.00 66.94           C  
ATOM   4446  C   ASN A 580      43.314  -0.270  -6.423  1.00 66.94           C  
ATOM   4447  CB  ASN A 580      44.610  -1.794  -8.071  1.00 66.94           C  
ATOM   4448  O   ASN A 580      43.999  -0.438  -5.418  1.00 66.94           O  
ATOM   4449  CG  ASN A 580      44.534  -3.016  -8.975  1.00 66.94           C  
ATOM   4450  ND2 ASN A 580      45.382  -3.104  -9.972  1.00 66.94           N  
ATOM   4451  OD1 ASN A 580      43.700  -3.894  -8.809  1.00 66.94           O  
ATOM   4452  N   LYS A 581      42.573   0.841  -6.569  1.00 68.19           N  
ATOM   4453  CA  LYS A 581      42.535   1.982  -5.624  1.00 68.19           C  
ATOM   4454  C   LYS A 581      41.081   2.308  -5.211  1.00 68.19           C  
ATOM   4455  CB  LYS A 581      43.287   3.201  -6.238  1.00 68.19           C  
ATOM   4456  O   LYS A 581      40.557   3.354  -5.575  1.00 68.19           O  
ATOM   4457  CG  LYS A 581      44.833   3.087  -6.309  1.00 68.19           C  
ATOM   4458  CD  LYS A 581      45.499   4.277  -7.058  1.00 68.19           C  
ATOM   4459  CE  LYS A 581      47.050   4.271  -7.022  1.00 68.19           C  
ATOM   4460  NZ  LYS A 581      47.702   5.188  -8.017  1.00 68.19           N  
ATOM   4461  N   ARG A 582      40.424   1.431  -4.428  1.00 62.81           N  
ATOM   4462  CA  ARG A 582      38.980   1.522  -4.052  1.00 62.81           C  
ATOM   4463  C   ARG A 582      38.534   2.830  -3.373  1.00 62.81           C  
ATOM   4464  CB  ARG A 582      38.579   0.356  -3.128  1.00 62.81           C  
ATOM   4465  O   ARG A 582      37.346   3.131  -3.362  1.00 62.81           O  
ATOM   4466  CG  ARG A 582      38.497  -1.002  -3.835  1.00 62.81           C  
ATOM   4467  CD  ARG A 582      37.948  -2.055  -2.861  1.00 62.81           C  
ATOM   4468  NE  ARG A 582      37.850  -3.385  -3.492  1.00 62.81           N  
ATOM   4469  NH1 ARG A 582      37.218  -4.564  -1.624  1.00 62.81           N  
ATOM   4470  NH2 ARG A 582      37.491  -5.633  -3.564  1.00 62.81           N  
ATOM   4471  CZ  ARG A 582      37.520  -4.516  -2.892  1.00 62.81           C  
ATOM   4472  N   GLU A 583      39.457   3.584  -2.783  1.00 70.62           N  
ATOM   4473  CA  GLU A 583      39.166   4.877  -2.144  1.00 70.62           C  
ATOM   4474  C   GLU A 583      39.086   6.037  -3.152  1.00 70.62           C  
ATOM   4475  CB  GLU A 583      40.223   5.160  -1.068  1.00 70.62           C  
ATOM   4476  O   GLU A 583      38.492   7.073  -2.858  1.00 70.62           O  
ATOM   4477  CG  GLU A 583      40.180   4.110   0.056  1.00 70.62           C  
ATOM   4478  CD  GLU A 583      41.208   4.358   1.168  1.00 70.62           C  
ATOM   4479  OE1 GLU A 583      41.147   3.596   2.158  1.00 70.62           O  
ATOM   4480  OE2 GLU A 583      42.045   5.275   1.013  1.00 70.62           O  
ATOM   4481  N   LYS A 584      39.637   5.862  -4.363  1.00 80.38           N  
ATOM   4482  CA  LYS A 584      39.487   6.797  -5.480  1.00 80.38           C  
ATOM   4483  C   LYS A 584      38.289   6.383  -6.337  1.00 80.38           C  
ATOM   4484  CB  LYS A 584      40.781   6.876  -6.313  1.00 80.38           C  
ATOM   4485  O   LYS A 584      38.144   5.217  -6.707  1.00 80.38           O  
ATOM   4486  CG  LYS A 584      41.935   7.578  -5.574  1.00 80.38           C  
ATOM   4487  CD  LYS A 584      43.137   7.821  -6.506  1.00 80.38           C  
ATOM   4488  CE  LYS A 584      44.250   8.612  -5.804  1.00 80.38           C  
ATOM   4489  NZ  LYS A 584      45.327   9.000  -6.749  1.00 80.38           N  
ATOM   4490  N   LYS A 585      37.457   7.362  -6.700  1.00 88.62           N  
ATOM   4491  CA  LYS A 585      36.283   7.182  -7.564  1.00 88.62           C  
ATOM   4492  C   LYS A 585      36.306   8.146  -8.743  1.00 88.62           C  
ATOM   4493  CB  LYS A 585      34.985   7.342  -6.756  1.00 88.62           C  
ATOM   4494  O   LYS A 585      36.846   9.249  -8.643  1.00 88.62           O  
ATOM   4495  CG  LYS A 585      34.824   6.264  -5.676  1.00 88.62           C  
ATOM   4496  CD  LYS A 585      33.490   6.447  -4.941  1.00 88.62           C  
ATOM   4497  CE  LYS A 585      33.345   5.445  -3.791  1.00 88.62           C  
ATOM   4498  NZ  LYS A 585      32.660   4.210  -4.226  1.00 88.62           N  
ATOM   4499  N   PHE A 586      35.671   7.744  -9.833  1.00 92.94           N  
ATOM   4500  CA  PHE A 586      35.314   8.603 -10.959  1.00 92.94           C  
ATOM   4501  C   PHE A 586      33.810   8.517 -11.225  1.00 92.94           C  
ATOM   4502  CB  PHE A 586      36.157   8.252 -12.191  1.00 92.94           C  
ATOM   4503  O   PHE A 586      33.113   7.686 -10.633  1.00 92.94           O  
ATOM   4504  CG  PHE A 586      35.963   6.862 -12.775  1.00 92.94           C  
ATOM   4505  CD1 PHE A 586      36.671   5.764 -12.249  1.00 92.94           C  
ATOM   4506  CD2 PHE A 586      35.138   6.679 -13.902  1.00 92.94           C  
ATOM   4507  CE1 PHE A 586      36.578   4.499 -12.855  1.00 92.94           C  
ATOM   4508  CE2 PHE A 586      35.051   5.415 -14.513  1.00 92.94           C  
ATOM   4509  CZ  PHE A 586      35.780   4.329 -13.999  1.00 92.94           C  
ATOM   4510  N   ALA A 587      33.299   9.377 -12.103  1.00 92.06           N  
ATOM   4511  CA  ALA A 587      31.903   9.322 -12.514  1.00 92.06           C  
ATOM   4512  C   ALA A 587      31.723   9.564 -14.015  1.00 92.06           C  
ATOM   4513  CB  ALA A 587      31.088  10.294 -11.660  1.00 92.06           C  
ATOM   4514  O   ALA A 587      32.452  10.346 -14.628  1.00 92.06           O  
ATOM   4515  N   ILE A 588      30.722   8.897 -14.594  1.00 93.75           N  
ATOM   4516  CA  ILE A 588      30.305   9.110 -15.980  1.00 93.75           C  
ATOM   4517  C   ILE A 588      28.805   9.410 -16.013  1.00 93.75           C  
ATOM   4518  CB  ILE A 588      30.686   7.946 -16.922  1.00 93.75           C  
ATOM   4519  O   ILE A 588      27.976   8.569 -15.637  1.00 93.75           O  
ATOM   4520  CG1 ILE A 588      32.149   7.466 -16.756  1.00 93.75           C  
ATOM   4521  CG2 ILE A 588      30.440   8.414 -18.372  1.00 93.75           C  
ATOM   4522  CD1 ILE A 588      32.456   6.183 -17.541  1.00 93.75           C  
ATOM   4523  N   ALA A 589      28.470  10.609 -16.481  1.00 89.69           N  
ATOM   4524  CA  ALA A 589      27.106  11.028 -16.770  1.00 89.69           C  
ATOM   4525  C   ALA A 589      26.750  10.755 -18.235  1.00 89.69           C  
ATOM   4526  CB  ALA A 589      26.928  12.495 -16.379  1.00 89.69           C  
ATOM   4527  O   ALA A 589      27.607  10.843 -19.114  1.00 89.69           O  
ATOM   4528  N   GLU A 590      25.490  10.425 -18.493  1.00 84.75           N  
ATOM   4529  CA  GLU A 590      24.962  10.142 -19.828  1.00 84.75           C  
ATOM   4530  C   GLU A 590      23.853  11.161 -20.143  1.00 84.75           C  
ATOM   4531  CB  GLU A 590      24.555   8.653 -19.871  1.00 84.75           C  
ATOM   4532  O   GLU A 590      22.926  11.364 -19.362  1.00 84.75           O  
ATOM   4533  CG  GLU A 590      24.379   8.025 -21.269  1.00 84.75           C  
ATOM   4534  CD  GLU A 590      24.611   6.490 -21.268  1.00 84.75           C  
ATOM   4535  OE1 GLU A 590      25.063   5.934 -22.297  1.00 84.75           O  
ATOM   4536  OE2 GLU A 590      24.475   5.826 -20.207  1.00 84.75           O  
ATOM   4537  N   LEU A 591      23.989  11.872 -21.261  1.00 84.25           N  
ATOM   4538  CA  LEU A 591      23.100  12.950 -21.687  1.00 84.25           C  
ATOM   4539  C   LEU A 591      22.709  12.720 -23.148  1.00 84.25           C  
ATOM   4540  CB  LEU A 591      23.808  14.303 -21.459  1.00 84.25           C  
ATOM   4541  O   LEU A 591      23.543  12.372 -23.978  1.00 84.25           O  
ATOM   4542  CG  LEU A 591      23.011  15.541 -21.914  1.00 84.25           C  
ATOM   4543  CD1 LEU A 591      21.748  15.763 -21.078  1.00 84.25           C  
ATOM   4544  CD2 LEU A 591      23.876  16.796 -21.797  1.00 84.25           C  
ATOM   4545  N   GLN A 592      21.442  12.946 -23.481  1.00 78.12           N  
ATOM   4546  CA  GLN A 592      20.955  12.869 -24.856  1.00 78.12           C  
ATOM   4547  C   GLN A 592      20.697  14.278 -25.389  1.00 78.12           C  
ATOM   4548  CB  GLN A 592      19.714  11.969 -24.924  1.00 78.12           C  
ATOM   4549  O   GLN A 592      20.008  15.074 -24.744  1.00 78.12           O  
ATOM   4550  CG  GLN A 592      20.064  10.503 -24.613  1.00 78.12           C  
ATOM   4551  CD  GLN A 592      18.874   9.548 -24.685  1.00 78.12           C  
ATOM   4552  NE2 GLN A 592      19.085   8.279 -24.419  1.00 78.12           N  
ATOM   4553  OE1 GLN A 592      17.741   9.905 -24.973  1.00 78.12           O  
ATOM   4554  N   ILE A 593      21.250  14.584 -26.563  1.00 77.88           N  
ATOM   4555  CA  ILE A 593      21.091  15.876 -27.240  1.00 77.88           C  
ATOM   4556  C   ILE A 593      20.474  15.689 -28.630  1.00 77.88           C  
ATOM   4557  CB  ILE A 593      22.413  16.687 -27.265  1.00 77.88           C  
ATOM   4558  O   ILE A 593      20.784  14.749 -29.354  1.00 77.88           O  
ATOM   4559  CG1 ILE A 593      23.556  15.947 -27.994  1.00 77.88           C  
ATOM   4560  CG2 ILE A 593      22.820  17.051 -25.826  1.00 77.88           C  
ATOM   4561  CD1 ILE A 593      24.840  16.751 -28.216  1.00 77.88           C  
ATOM   4562  N   THR A 594      19.599  16.611 -29.011  1.00 65.19           N  
ATOM   4563  CA  THR A 594      19.125  16.821 -30.390  1.00 65.19           C  
ATOM   4564  C   THR A 594      19.590  18.203 -30.828  1.00 65.19           C  
ATOM   4565  CB  THR A 594      17.594  16.770 -30.480  1.00 65.19           C  
ATOM   4566  O   THR A 594      19.730  19.064 -29.959  1.00 65.19           O  
ATOM   4567  CG2 THR A 594      17.014  15.398 -30.147  1.00 65.19           C  
ATOM   4568  OG1 THR A 594      17.030  17.705 -29.587  1.00 65.19           O  
ATOM   4569  N   GLN A 595      19.746  18.465 -32.131  1.00 64.88           N  
ATOM   4570  CA  GLN A 595      20.260  19.752 -32.631  1.00 64.88           C  
ATOM   4571  C   GLN A 595      21.712  20.050 -32.191  1.00 64.88           C  
ATOM   4572  CB  GLN A 595      19.294  20.915 -32.311  1.00 64.88           C  
ATOM   4573  O   GLN A 595      22.029  21.161 -31.767  1.00 64.88           O  
ATOM   4574  CG  GLN A 595      17.829  20.655 -32.691  1.00 64.88           C  
ATOM   4575  CD  GLN A 595      16.892  21.770 -32.235  1.00 64.88           C  
ATOM   4576  NE2 GLN A 595      15.669  21.789 -32.716  1.00 64.88           N  
ATOM   4577  OE1 GLN A 595      17.200  22.630 -31.429  1.00 64.88           O  
ATOM   4578  N   TYR A 596      22.601  19.057 -32.325  1.00 65.06           N  
ATOM   4579  CA  TYR A 596      24.060  19.181 -32.135  1.00 65.06           C  
ATOM   4580  C   TYR A 596      24.641  20.450 -32.785  1.00 65.06           C  
ATOM   4581  CB  TYR A 596      24.687  17.916 -32.744  1.00 65.06           C  
ATOM   4582  O   TYR A 596      25.388  21.192 -32.151  1.00 65.06           O  
ATOM   4583  CG  TYR A 596      26.204  17.821 -32.764  1.00 65.06           C  
ATOM   4584  CD1 TYR A 596      26.940  18.353 -33.845  1.00 65.06           C  
ATOM   4585  CD2 TYR A 596      26.870  17.093 -31.760  1.00 65.06           C  
ATOM   4586  CE1 TYR A 596      28.334  18.155 -33.926  1.00 65.06           C  
ATOM   4587  CE2 TYR A 596      28.258  16.881 -31.850  1.00 65.06           C  
ATOM   4588  OH  TYR A 596      30.320  17.119 -33.003  1.00 65.06           O  
ATOM   4589  CZ  TYR A 596      28.995  17.406 -32.928  1.00 65.06           C  
ATOM   4590  N   ASP A 597      24.199  20.750 -34.010  1.00 60.94           N  
ATOM   4591  CA  ASP A 597      24.662  21.879 -34.832  1.00 60.94           C  
ATOM   4592  C   ASP A 597      24.287  23.270 -34.271  1.00 60.94           C  
ATOM   4593  CB  ASP A 597      24.090  21.718 -36.256  1.00 60.94           C  
ATOM   4594  O   ASP A 597      24.748  24.287 -34.784  1.00 60.94           O  
ATOM   4595  CG  ASP A 597      24.247  20.303 -36.829  1.00 60.94           C  
ATOM   4596  OD1 ASP A 597      25.350  19.729 -36.711  1.00 60.94           O  
ATOM   4597  OD2 ASP A 597      23.228  19.743 -37.299  1.00 60.94           O  
ATOM   4598  N   ILE A 598      23.429  23.333 -33.242  1.00 62.78           N  
ATOM   4599  CA  ILE A 598      22.872  24.571 -32.662  1.00 62.78           C  
ATOM   4600  C   ILE A 598      23.289  24.738 -31.182  1.00 62.78           C  
ATOM   4601  CB  ILE A 598      21.333  24.667 -32.892  1.00 62.78           C  
ATOM   4602  O   ILE A 598      22.806  25.629 -30.479  1.00 62.78           O  
ATOM   4603  CG1 ILE A 598      20.890  24.057 -34.251  1.00 62.78           C  
ATOM   4604  CG2 ILE A 598      20.857  26.137 -32.836  1.00 62.78           C  
ATOM   4605  CD1 ILE A 598      19.390  24.163 -34.565  1.00 62.78           C  
ATOM   4606  N   LEU A 599      24.206  23.906 -30.671  1.00 74.06           N  
ATOM   4607  CA  LEU A 599      24.762  24.088 -29.327  1.00 74.06           C  
ATOM   4608  C   LEU A 599      25.607  25.366 -29.261  1.00 74.06           C  
ATOM   4609  CB  LEU A 599      25.576  22.856 -28.896  1.00 74.06           C  
ATOM   4610  O   LEU A 599      26.699  25.450 -29.821  1.00 74.06           O  
ATOM   4611  CG  LEU A 599      24.742  21.593 -28.621  1.00 74.06           C  
ATOM   4612  CD1 LEU A 599      25.677  20.459 -28.206  1.00 74.06           C  
ATOM   4613  CD2 LEU A 599      23.737  21.776 -27.480  1.00 74.06           C  
ATOM   4614  N   SER A 600      25.107  26.371 -28.538  1.00 77.69           N  
ATOM   4615  CA  SER A 600      25.839  27.620 -28.325  1.00 77.69           C  
ATOM   4616  C   SER A 600      27.124  27.386 -27.519  1.00 77.69           C  
ATOM   4617  CB  SER A 600      24.941  28.669 -27.655  1.00 77.69           C  
ATOM   4618  O   SER A 600      27.145  26.554 -26.608  1.00 77.69           O  
ATOM   4619  OG  SER A 600      24.809  28.459 -26.259  1.00 77.69           O  
ATOM   4620  N   GLN A 601      28.176  28.174 -27.780  1.00 80.38           N  
ATOM   4621  CA  GLN A 601      29.420  28.132 -26.991  1.00 80.38           C  
ATOM   4622  C   GLN A 601      29.161  28.279 -25.481  1.00 80.38           C  
ATOM   4623  CB  GLN A 601      30.376  29.242 -27.456  1.00 80.38           C  
ATOM   4624  O   GLN A 601      29.799  27.601 -24.680  1.00 80.38           O  
ATOM   4625  CG  GLN A 601      31.066  28.932 -28.795  1.00 80.38           C  
ATOM   4626  CD  GLN A 601      32.029  30.040 -29.224  1.00 80.38           C  
ATOM   4627  NE2 GLN A 601      32.969  29.758 -30.098  1.00 80.38           N  
ATOM   4628  OE1 GLN A 601      31.945  31.180 -28.802  1.00 80.38           O  
ATOM   4629  N   GLY A 602      28.173  29.093 -25.086  1.00 82.56           N  
ATOM   4630  CA  GLY A 602      27.761  29.233 -23.687  1.00 82.56           C  
ATOM   4631  C   GLY A 602      27.221  27.933 -23.080  1.00 82.56           C  
ATOM   4632  O   GLY A 602      27.572  27.598 -21.955  1.00 82.56           O  
ATOM   4633  N   THR A 603      26.431  27.156 -23.829  1.00 83.44           N  
ATOM   4634  CA  THR A 603      25.918  25.846 -23.381  1.00 83.44           C  
ATOM   4635  C   THR A 603      27.038  24.815 -23.238  1.00 83.44           C  
ATOM   4636  CB  THR A 603      24.870  25.297 -24.365  1.00 83.44           C  
ATOM   4637  O   THR A 603      27.027  24.022 -22.298  1.00 83.44           O  
ATOM   4638  CG2 THR A 603      24.111  24.090 -23.811  1.00 83.44           C  
ATOM   4639  OG1 THR A 603      23.906  26.284 -24.668  1.00 83.44           O  
ATOM   4640  N   LEU A 604      28.013  24.837 -24.150  1.00 87.69           N  
ATOM   4641  CA  LEU A 604      29.174  23.945 -24.113  1.00 87.69           C  
ATOM   4642  C   LEU A 604      30.065  24.242 -22.892  1.00 87.69           C  
ATOM   4643  CB  LEU A 604      29.940  24.071 -25.444  1.00 87.69           C  
ATOM   4644  O   LEU A 604      30.408  23.327 -22.144  1.00 87.69           O  
ATOM   4645  CG  LEU A 604      29.140  23.631 -26.687  1.00 87.69           C  
ATOM   4646  CD1 LEU A 604      29.943  23.901 -27.953  1.00 87.69           C  
ATOM   4647  CD2 LEU A 604      28.806  22.140 -26.666  1.00 87.69           C  
ATOM   4648  N   ALA A 605      30.351  25.521 -22.633  1.00 87.69           N  
ATOM   4649  CA  ALA A 605      31.086  25.960 -21.448  1.00 87.69           C  
ATOM   4650  C   ALA A 605      30.329  25.672 -20.134  1.00 87.69           C  
ATOM   4651  CB  ALA A 605      31.386  27.456 -21.608  1.00 87.69           C  
ATOM   4652  O   ALA A 605      30.937  25.281 -19.138  1.00 87.69           O  
ATOM   4653  N   GLU A 606      28.998  25.814 -20.120  1.00 89.38           N  
ATOM   4654  CA  GLU A 606      28.164  25.494 -18.954  1.00 89.38           C  
ATOM   4655  C   GLU A 606      28.226  23.999 -18.599  1.00 89.38           C  
ATOM   4656  CB  GLU A 606      26.721  25.958 -19.219  1.00 89.38           C  
ATOM   4657  O   GLU A 606      28.399  23.663 -17.428  1.00 89.38           O  
ATOM   4658  CG  GLU A 606      25.786  25.859 -17.999  1.00 89.38           C  
ATOM   4659  CD  GLU A 606      24.331  26.230 -18.344  1.00 89.38           C  
ATOM   4660  OE1 GLU A 606      23.410  25.952 -17.538  1.00 89.38           O  
ATOM   4661  OE2 GLU A 606      24.052  26.698 -19.473  1.00 89.38           O  
ATOM   4662  N   LEU A 607      28.147  23.101 -19.590  1.00 90.25           N  
ATOM   4663  CA  LEU A 607      28.277  21.654 -19.373  1.00 90.25           C  
ATOM   4664  C   LEU A 607      29.676  21.256 -18.880  1.00 90.25           C  
ATOM   4665  CB  LEU A 607      27.909  20.893 -20.660  1.00 90.25           C  
ATOM   4666  O   LEU A 607      29.782  20.433 -17.969  1.00 90.25           O  
ATOM   4667  CG  LEU A 607      26.401  20.835 -20.967  1.00 90.25           C  
ATOM   4668  CD1 LEU A 607      26.193  20.160 -22.324  1.00 90.25           C  
ATOM   4669  CD2 LEU A 607      25.618  20.030 -19.921  1.00 90.25           C  
ATOM   4670  N   LEU A 608      30.739  21.875 -19.405  1.00 93.12           N  
ATOM   4671  CA  LEU A 608      32.102  21.655 -18.911  1.00 93.12           C  
ATOM   4672  C   LEU A 608      32.263  22.124 -17.451  1.00 93.12           C  
ATOM   4673  CB  LEU A 608      33.091  22.343 -19.869  1.00 93.12           C  
ATOM   4674  O   LEU A 608      32.759  21.375 -16.610  1.00 93.12           O  
ATOM   4675  CG  LEU A 608      34.572  22.090 -19.531  1.00 93.12           C  
ATOM   4676  CD1 LEU A 608      34.926  20.603 -19.594  1.00 93.12           C  
ATOM   4677  CD2 LEU A 608      35.448  22.850 -20.524  1.00 93.12           C  
ATOM   4678  N   SER A 609      31.743  23.312 -17.115  1.00 93.25           N  
ATOM   4679  CA  SER A 609      31.719  23.820 -15.733  1.00 93.25           C  
ATOM   4680  C   SER A 609      30.902  22.923 -14.791  1.00 93.25           C  
ATOM   4681  CB  SER A 609      31.155  25.245 -15.716  1.00 93.25           C  
ATOM   4682  O   SER A 609      31.237  22.787 -13.616  1.00 93.25           O  
ATOM   4683  OG  SER A 609      31.169  25.780 -14.400  1.00 93.25           O  
ATOM   4684  N   ILE A 610      29.840  22.277 -15.281  1.00 93.94           N  
ATOM   4685  CA  ILE A 610      29.076  21.288 -14.507  1.00 93.94           C  
ATOM   4686  C   ILE A 610      29.919  20.037 -14.222  1.00 93.94           C  
ATOM   4687  CB  ILE A 610      27.736  20.979 -15.212  1.00 93.94           C  
ATOM   4688  O   ILE A 610      29.911  19.567 -13.084  1.00 93.94           O  
ATOM   4689  CG1 ILE A 610      26.776  22.174 -15.025  1.00 93.94           C  
ATOM   4690  CG2 ILE A 610      27.083  19.694 -14.670  1.00 93.94           C  
ATOM   4691  CD1 ILE A 610      25.618  22.192 -16.029  1.00 93.94           C  
ATOM   4692  N   ALA A 611      30.680  19.522 -15.195  1.00 94.69           N  
ATOM   4693  CA  ALA A 611      31.583  18.387 -14.971  1.00 94.69           C  
ATOM   4694  C   ALA A 611      32.626  18.701 -13.880  1.00 94.69           C  
ATOM   4695  CB  ALA A 611      32.254  17.998 -16.297  1.00 94.69           C  
ATOM   4696  O   ALA A 611      32.828  17.901 -12.965  1.00 94.69           O  
ATOM   4697  N   GLU A 612      33.223  19.895 -13.928  1.00 95.00           N  
ATOM   4698  CA  GLU A 612      34.165  20.389 -12.916  1.00 95.00           C  
ATOM   4699  C   GLU A 612      33.515  20.542 -11.528  1.00 95.00           C  
ATOM   4700  CB  GLU A 612      34.739  21.723 -13.408  1.00 95.00           C  
ATOM   4701  O   GLU A 612      34.048  20.050 -10.532  1.00 95.00           O  
ATOM   4702  CG  GLU A 612      35.853  22.247 -12.490  1.00 95.00           C  
ATOM   4703  CD  GLU A 612      36.334  23.655 -12.870  1.00 95.00           C  
ATOM   4704  OE1 GLU A 612      37.415  24.024 -12.362  1.00 95.00           O  
ATOM   4705  OE2 GLU A 612      35.597  24.362 -13.596  1.00 95.00           O  
ATOM   4706  N   LYS A 613      32.327  21.157 -11.439  1.00 95.00           N  
ATOM   4707  CA  LYS A 613      31.588  21.303 -10.171  1.00 95.00           C  
ATOM   4708  C   LYS A 613      31.271  19.956  -9.533  1.00 95.00           C  
ATOM   4709  CB  LYS A 613      30.284  22.074 -10.400  1.00 95.00           C  
ATOM   4710  O   LYS A 613      31.494  19.792  -8.336  1.00 95.00           O  
ATOM   4711  CG  LYS A 613      30.536  23.575 -10.554  1.00 95.00           C  
ATOM   4712  CD  LYS A 613      29.280  24.240 -11.116  1.00 95.00           C  
ATOM   4713  CE  LYS A 613      29.562  25.721 -11.354  1.00 95.00           C  
ATOM   4714  NZ  LYS A 613      28.504  26.322 -12.193  1.00 95.00           N  
ATOM   4715  N   ILE A 614      30.787  18.992 -10.320  1.00 94.69           N  
ATOM   4716  CA  ILE A 614      30.496  17.634  -9.841  1.00 94.69           C  
ATOM   4717  C   ILE A 614      31.787  16.965  -9.352  1.00 94.69           C  
ATOM   4718  CB  ILE A 614      29.776  16.812 -10.936  1.00 94.69           C  
ATOM   4719  O   ILE A 614      31.795  16.405  -8.259  1.00 94.69           O  
ATOM   4720  CG1 ILE A 614      28.371  17.397 -11.223  1.00 94.69           C  
ATOM   4721  CG2 ILE A 614      29.628  15.338 -10.513  1.00 94.69           C  
ATOM   4722  CD1 ILE A 614      27.689  16.818 -12.470  1.00 94.69           C  
ATOM   4723  N   LYS A 615      32.890  17.074 -10.107  1.00 94.62           N  
ATOM   4724  CA  LYS A 615      34.208  16.539  -9.726  1.00 94.62           C  
ATOM   4725  C   LYS A 615      34.655  17.057  -8.356  1.00 94.62           C  
ATOM   4726  CB  LYS A 615      35.220  16.900 -10.828  1.00 94.62           C  
ATOM   4727  O   LYS A 615      34.990  16.257  -7.484  1.00 94.62           O  
ATOM   4728  CG  LYS A 615      36.647  16.399 -10.567  1.00 94.62           C  
ATOM   4729  CD  LYS A 615      37.606  17.094 -11.537  1.00 94.62           C  
ATOM   4730  CE  LYS A 615      39.053  16.672 -11.287  1.00 94.62           C  
ATOM   4731  NZ  LYS A 615      39.959  17.255 -12.308  1.00 94.62           N  
ATOM   4732  N   VAL A 616      34.630  18.377  -8.159  1.00 93.88           N  
ATOM   4733  CA  VAL A 616      35.090  19.033  -6.923  1.00 93.88           C  
ATOM   4734  C   VAL A 616      34.157  18.742  -5.744  1.00 93.88           C  
ATOM   4735  CB  VAL A 616      35.254  20.551  -7.149  1.00 93.88           C  
ATOM   4736  O   VAL A 616      34.629  18.366  -4.672  1.00 93.88           O  
ATOM   4737  CG1 VAL A 616      35.596  21.309  -5.858  1.00 93.88           C  
ATOM   4738  CG2 VAL A 616      36.384  20.832  -8.149  1.00 93.88           C  
ATOM   4739  N   HIS A 617      32.843  18.892  -5.929  1.00 92.75           N  
ATOM   4740  CA  HIS A 617      31.856  18.735  -4.858  1.00 92.75           C  
ATOM   4741  C   HIS A 617      31.749  17.281  -4.372  1.00 92.75           C  
ATOM   4742  CB  HIS A 617      30.506  19.265  -5.361  1.00 92.75           C  
ATOM   4743  O   HIS A 617      31.770  17.020  -3.169  1.00 92.75           O  
ATOM   4744  CG  HIS A 617      29.406  19.166  -4.338  1.00 92.75           C  
ATOM   4745  CD2 HIS A 617      29.011  20.131  -3.451  1.00 92.75           C  
ATOM   4746  ND1 HIS A 617      28.621  18.062  -4.113  1.00 92.75           N  
ATOM   4747  CE1 HIS A 617      27.780  18.349  -3.108  1.00 92.75           C  
ATOM   4748  NE2 HIS A 617      27.974  19.604  -2.672  1.00 92.75           N  
ATOM   4749  N   ASP A 618      31.685  16.327  -5.304  1.00 89.94           N  
ATOM   4750  CA  ASP A 618      31.493  14.905  -5.000  1.00 89.94           C  
ATOM   4751  C   ASP A 618      32.837  14.158  -4.806  1.00 89.94           C  
ATOM   4752  CB  ASP A 618      30.628  14.246  -6.088  1.00 89.94           C  
ATOM   4753  O   ASP A 618      32.847  12.964  -4.504  1.00 89.94           O  
ATOM   4754  CG  ASP A 618      29.222  14.826  -6.347  1.00 89.94           C  
ATOM   4755  OD1 ASP A 618      28.834  15.916  -5.859  1.00 89.94           O  
ATOM   4756  OD2 ASP A 618      28.466  14.174  -7.102  1.00 89.94           O  
ATOM   4757  N   LYS A 619      33.973  14.868  -4.926  1.00 90.75           N  
ATOM   4758  CA  LYS A 619      35.356  14.382  -4.730  1.00 90.75           C  
ATOM   4759  C   LYS A 619      35.782  13.253  -5.681  1.00 90.75           C  
ATOM   4760  CB  LYS A 619      35.621  14.045  -3.251  1.00 90.75           C  
ATOM   4761  O   LYS A 619      36.500  12.331  -5.287  1.00 90.75           O  
ATOM   4762  CG  LYS A 619      35.311  15.207  -2.301  1.00 90.75           C  
ATOM   4763  CD  LYS A 619      35.597  14.779  -0.860  1.00 90.75           C  
ATOM   4764  CE  LYS A 619      35.251  15.934   0.079  1.00 90.75           C  
ATOM   4765  NZ  LYS A 619      35.482  15.556   1.494  1.00 90.75           N  
ATOM   4766  N   TYR A 620      35.377  13.338  -6.945  1.00 92.00           N  
ATOM   4767  CA  TYR A 620      35.848  12.426  -7.990  1.00 92.00           C  
ATOM   4768  C   TYR A 620      37.228  12.839  -8.526  1.00 92.00           C  
ATOM   4769  CB  TYR A 620      34.816  12.324  -9.121  1.00 92.00           C  
ATOM   4770  O   TYR A 620      37.545  14.022  -8.617  1.00 92.00           O  
ATOM   4771  CG  TYR A 620      33.453  11.803  -8.699  1.00 92.00           C  
ATOM   4772  CD1 TYR A 620      33.346  10.565  -8.035  1.00 92.00           C  
ATOM   4773  CD2 TYR A 620      32.296  12.565  -8.946  1.00 92.00           C  
ATOM   4774  CE1 TYR A 620      32.092  10.109  -7.586  1.00 92.00           C  
ATOM   4775  CE2 TYR A 620      31.036  12.098  -8.525  1.00 92.00           C  
ATOM   4776  OH  TYR A 620      29.725  10.462  -7.370  1.00 92.00           O  
ATOM   4777  CZ  TYR A 620      30.935  10.878  -7.826  1.00 92.00           C  
ATOM   4778  N   GLN A 621      38.039  11.862  -8.941  1.00 92.12           N  
ATOM   4779  CA  GLN A 621      39.323  12.124  -9.614  1.00 92.12           C  
ATOM   4780  C   GLN A 621      39.120  12.693 -11.024  1.00 92.12           C  
ATOM   4781  CB  GLN A 621      40.137  10.828  -9.708  1.00 92.12           C  
ATOM   4782  O   GLN A 621      39.853  13.579 -11.460  1.00 92.12           O  
ATOM   4783  CG  GLN A 621      40.500  10.224  -8.345  1.00 92.12           C  
ATOM   4784  CD  GLN A 621      41.343  11.162  -7.484  1.00 92.12           C  
ATOM   4785  NE2 GLN A 621      41.134  11.207  -6.188  1.00 92.12           N  
ATOM   4786  OE1 GLN A 621      42.205  11.886  -7.943  1.00 92.12           O  
ATOM   4787  N   PHE A 622      38.084  12.218 -11.719  1.00 93.88           N  
ATOM   4788  CA  PHE A 622      37.580  12.828 -12.941  1.00 93.88           C  
ATOM   4789  C   PHE A 622      36.075  12.604 -13.102  1.00 93.88           C  
ATOM   4790  CB  PHE A 622      38.355  12.325 -14.170  1.00 93.88           C  
ATOM   4791  O   PHE A 622      35.493  11.679 -12.525  1.00 93.88           O  
ATOM   4792  CG  PHE A 622      38.133  10.873 -14.531  1.00 93.88           C  
ATOM   4793  CD1 PHE A 622      38.994   9.887 -14.018  1.00 93.88           C  
ATOM   4794  CD2 PHE A 622      37.084  10.511 -15.398  1.00 93.88           C  
ATOM   4795  CE1 PHE A 622      38.796   8.538 -14.356  1.00 93.88           C  
ATOM   4796  CE2 PHE A 622      36.888   9.162 -15.738  1.00 93.88           C  
ATOM   4797  CZ  PHE A 622      37.744   8.179 -15.212  1.00 93.88           C  
ATOM   4798  N   VAL A 623      35.461  13.457 -13.920  1.00 96.25           N  
ATOM   4799  CA  VAL A 623      34.077  13.338 -14.380  1.00 96.25           C  
ATOM   4800  C   VAL A 623      34.060  13.457 -15.899  1.00 96.25           C  
ATOM   4801  CB  VAL A 623      33.167  14.396 -13.725  1.00 96.25           C  
ATOM   4802  O   VAL A 623      34.685  14.358 -16.457  1.00 96.25           O  
ATOM   4803  CG1 VAL A 623      31.726  14.348 -14.255  1.00 96.25           C  
ATOM   4804  CG2 VAL A 623      33.099  14.172 -12.211  1.00 96.25           C  
ATOM   4805  N   ALA A 624      33.327  12.558 -16.553  1.00 95.56           N  
ATOM   4806  CA  ALA A 624      33.026  12.632 -17.979  1.00 95.56           C  
ATOM   4807  C   ALA A 624      31.507  12.724 -18.191  1.00 95.56           C  
ATOM   4808  CB  ALA A 624      33.648  11.420 -18.683  1.00 95.56           C  
ATOM   4809  O   ALA A 624      30.755  11.920 -17.639  1.00 95.56           O  
ATOM   4810  N   ILE A 625      31.042  13.673 -19.001  1.00 94.00           N  
ATOM   4811  CA  ILE A 625      29.652  13.737 -19.472  1.00 94.00           C  
ATOM   4812  C   ILE A 625      29.646  13.294 -20.933  1.00 94.00           C  
ATOM   4813  CB  ILE A 625      29.028  15.143 -19.303  1.00 94.00           C  
ATOM   4814  O   ILE A 625      30.160  14.010 -21.790  1.00 94.00           O  
ATOM   4815  CG1 ILE A 625      29.241  15.731 -17.887  1.00 94.00           C  
ATOM   4816  CG2 ILE A 625      27.529  15.082 -19.665  1.00 94.00           C  
ATOM   4817  CD1 ILE A 625      28.799  17.195 -17.760  1.00 94.00           C  
ATOM   4818  N   LEU A 626      29.064  12.128 -21.212  1.00 92.00           N  
ATOM   4819  CA  LEU A 626      28.828  11.632 -22.565  1.00 92.00           C  
ATOM   4820  C   LEU A 626      27.505  12.210 -23.081  1.00 92.00           C  
ATOM   4821  CB  LEU A 626      28.835  10.090 -22.538  1.00 92.00           C  
ATOM   4822  O   LEU A 626      26.434  11.754 -22.684  1.00 92.00           O  
ATOM   4823  CG  LEU A 626      28.580   9.430 -23.908  1.00 92.00           C  
ATOM   4824  CD1 LEU A 626      29.705   9.711 -24.906  1.00 92.00           C  
ATOM   4825  CD2 LEU A 626      28.462   7.913 -23.744  1.00 92.00           C  
ATOM   4826  N   ALA A 627      27.581  13.219 -23.944  1.00 88.56           N  
ATOM   4827  CA  ALA A 627      26.438  13.832 -24.609  1.00 88.56           C  
ATOM   4828  C   ALA A 627      26.250  13.234 -26.011  1.00 88.56           C  
ATOM   4829  CB  ALA A 627      26.629  15.350 -24.615  1.00 88.56           C  
ATOM   4830  O   ALA A 627      26.828  13.718 -26.987  1.00 88.56           O  
ATOM   4831  N   THR A 628      25.444  12.177 -26.104  1.00 84.50           N  
ATOM   4832  CA  THR A 628      25.162  11.458 -27.353  1.00 84.50           C  
ATOM   4833  C   THR A 628      24.154  12.227 -28.204  1.00 84.50           C  
ATOM   4834  CB  THR A 628      24.648  10.033 -27.075  1.00 84.50           C  
ATOM   4835  O   THR A 628      23.042  12.527 -27.753  1.00 84.50           O  
ATOM   4836  CG2 THR A 628      24.500   9.201 -28.350  1.00 84.50           C  
ATOM   4837  OG1 THR A 628      25.543   9.334 -26.236  1.00 84.50           O  
ATOM   4838  N   ASN A 629      24.510  12.510 -29.458  1.00 80.06           N
[truncated: 43,011 more chars]
