# Supplementary material for: The inorganic pyrophosphatases of microorganisms: a structural and functional review
Source: PeerJ. 2024 Jun 24;12:e17496. doi: 10.7717/peerj.17496 (PMC11210485; doi:10.7717/peerj.17496)
Supplement: Supplemental Information 1 [file peerj-12-17496-s001.zip › Supplementary Files/Protist and slime molds enzymes/GiardiaDimer_f4a5a_unrelaxed_rank_001_alphafold2_multimer_v3_model_3_seed_000.pdb]

MODEL     1                                                                     
ATOM      1  N   MET A   1      29.312 -72.125 -39.562  1.00 14.42           N  
ATOM      2  CA  MET A   1      30.344 -71.812 -40.562  1.00 14.42           C  
ATOM      3  C   MET A   1      30.672 -70.312 -40.531  1.00 14.42           C  
ATOM      4  CB  MET A   1      29.891 -72.250 -41.969  1.00 14.42           C  
ATOM      5  O   MET A   1      29.859 -69.500 -40.094  1.00 14.42           O  
ATOM      6  CG  MET A   1      30.250 -73.688 -42.312  1.00 14.42           C  
ATOM      7  SD  MET A   1      29.641 -74.125 -44.000  1.00 14.42           S  
ATOM      8  CE  MET A   1      30.531 -75.688 -44.219  1.00 14.42           C  
ATOM      9  N   SER A   2      31.547 -69.688 -41.344  1.00 16.02           N  
ATOM     10  CA  SER A   2      32.781 -68.938 -41.344  1.00 16.02           C  
ATOM     11  C   SER A   2      32.531 -67.438 -41.594  1.00 16.02           C  
ATOM     12  CB  SER A   2      33.750 -69.438 -42.438  1.00 16.02           C  
ATOM     13  O   SER A   2      33.094 -66.562 -40.906  1.00 16.02           O  
ATOM     14  OG  SER A   2      33.344 -69.000 -43.719  1.00 16.02           O  
ATOM     15  N   THR A   3      32.031 -67.062 -42.719  1.00 14.66           N  
ATOM     16  CA  THR A   3      32.875 -66.250 -43.656  1.00 14.66           C  
ATOM     17  C   THR A   3      32.906 -64.812 -43.281  1.00 14.66           C  
ATOM     18  CB  THR A   3      32.375 -66.438 -45.094  1.00 14.66           C  
ATOM     19  O   THR A   3      31.969 -64.312 -42.656  1.00 14.66           O  
ATOM     20  CG2 THR A   3      32.812 -67.750 -45.688  1.00 14.66           C  
ATOM     21  OG1 THR A   3      30.938 -66.375 -45.125  1.00 14.66           O  
ATOM     22  N   GLY A   4      33.656 -63.906 -43.938  1.00 16.48           N  
ATOM     23  CA  GLY A   4      34.781 -63.000 -44.000  1.00 16.48           C  
ATOM     24  C   GLY A   4      34.406 -61.562 -43.906  1.00 16.48           C  
ATOM     25  O   GLY A   4      34.438 -60.938 -42.844  1.00 16.48           O  
ATOM     26  N   GLY A   5      34.469 -60.844 -45.094  1.00 15.97           N  
ATOM     27  CA  GLY A   5      35.500 -59.906 -45.500  1.00 15.97           C  
ATOM     28  C   GLY A   5      35.156 -58.469 -45.156  1.00 15.97           C  
ATOM     29  O   GLY A   5      34.031 -58.188 -44.719  1.00 15.97           O  
ATOM     30  N   LEU A   6      35.500 -57.406 -46.094  1.00 15.39           N  
ATOM     31  CA  LEU A   6      36.500 -56.375 -46.344  1.00 15.39           C  
ATOM     32  C   LEU A   6      35.906 -54.969 -46.188  1.00 15.39           C  
ATOM     33  CB  LEU A   6      37.125 -56.562 -47.719  1.00 15.39           C  
ATOM     34  O   LEU A   6      36.469 -54.125 -45.531  1.00 15.39           O  
ATOM     35  CG  LEU A   6      38.344 -57.469 -47.812  1.00 15.39           C  
ATOM     36  CD1 LEU A   6      38.375 -58.156 -49.156  1.00 15.39           C  
ATOM     37  CD2 LEU A   6      39.625 -56.719 -47.562  1.00 15.39           C  
ATOM     38  N   PHE A   7      35.062 -54.531 -47.219  1.00 15.22           N  
ATOM     39  CA  PHE A   7      35.531 -53.500 -48.125  1.00 15.22           C  
ATOM     40  C   PHE A   7      35.344 -52.125 -47.531  1.00 15.22           C  
ATOM     41  CB  PHE A   7      34.750 -53.594 -49.469  1.00 15.22           C  
ATOM     42  O   PHE A   7      34.719 -51.969 -46.469  1.00 15.22           O  
ATOM     43  CG  PHE A   7      35.344 -54.562 -50.438  1.00 15.22           C  
ATOM     44  CD1 PHE A   7      36.312 -54.125 -51.344  1.00 15.22           C  
ATOM     45  CD2 PHE A   7      34.938 -55.875 -50.469  1.00 15.22           C  
ATOM     46  CE1 PHE A   7      36.875 -55.031 -52.281  1.00 15.22           C  
ATOM     47  CE2 PHE A   7      35.500 -56.781 -51.406  1.00 15.22           C  
ATOM     48  CZ  PHE A   7      36.469 -56.344 -52.281  1.00 15.22           C  
ATOM     49  N   SER A   8      34.594 -51.219 -48.219  1.00 14.99           N  
ATOM     50  CA  SER A   8      34.938 -50.031 -49.031  1.00 14.99           C  
ATOM     51  C   SER A   8      34.875 -48.750 -48.188  1.00 14.99           C  
ATOM     52  CB  SER A   8      34.031 -49.906 -50.219  1.00 14.99           C  
ATOM     53  O   SER A   8      34.219 -48.719 -47.156  1.00 14.99           O  
ATOM     54  OG  SER A   8      32.812 -49.219 -49.875  1.00 14.99           O  
ATOM     55  N   SER A   9      35.219 -47.562 -48.688  1.00 15.68           N  
ATOM     56  CA  SER A   9      36.062 -46.375 -48.750  1.00 15.68           C  
ATOM     57  C   SER A   9      35.438 -45.188 -48.062  1.00 15.68           C  
ATOM     58  CB  SER A   9      36.406 -46.031 -50.219  1.00 15.68           C  
ATOM     59  O   SER A   9      36.062 -44.531 -47.250  1.00 15.68           O  
ATOM     60  OG  SER A   9      35.219 -45.938 -51.000  1.00 15.68           O  
ATOM     61  N   GLY A  10      34.312 -44.688 -48.688  1.00 15.75           N  
ATOM     62  CA  GLY A  10      34.375 -43.344 -49.250  1.00 15.75           C  
ATOM     63  C   GLY A  10      34.344 -42.250 -48.219  1.00 15.75           C  
ATOM     64  O   GLY A  10      34.094 -42.500 -47.031  1.00 15.75           O  
ATOM     65  N   VAL A  11      33.875 -41.062 -48.531  1.00 16.06           N  
ATOM     66  CA  VAL A  11      34.281 -39.656 -48.719  1.00 16.06           C  
ATOM     67  C   VAL A  11      33.969 -38.844 -47.469  1.00 16.06           C  
ATOM     68  CB  VAL A  11      33.562 -39.031 -49.938  1.00 16.06           C  
ATOM     69  O   VAL A  11      34.875 -38.188 -46.938  1.00 16.06           O  
ATOM     70  CG1 VAL A  11      34.188 -37.656 -50.281  1.00 16.06           C  
ATOM     71  CG2 VAL A  11      33.625 -39.969 -51.156  1.00 16.06           C  
ATOM     72  N   TYR A  12      32.844 -38.094 -47.469  1.00 15.90           N  
ATOM     73  CA  TYR A  12      32.812 -36.656 -47.625  1.00 15.90           C  
ATOM     74  C   TYR A  12      32.906 -35.938 -46.281  1.00 15.90           C  
ATOM     75  CB  TYR A  12      31.562 -36.188 -48.344  1.00 15.90           C  
ATOM     76  O   TYR A  12      32.750 -36.562 -45.219  1.00 15.90           O  
ATOM     77  CG  TYR A  12      31.625 -36.406 -49.844  1.00 15.90           C  
ATOM     78  CD1 TYR A  12      32.188 -35.438 -50.688  1.00 15.90           C  
ATOM     79  CD2 TYR A  12      31.109 -37.562 -50.438  1.00 15.90           C  
ATOM     80  CE1 TYR A  12      32.250 -35.625 -52.062  1.00 15.90           C  
ATOM     81  CE2 TYR A  12      31.156 -37.750 -51.812  1.00 15.90           C  
ATOM     82  OH  TYR A  12      31.781 -36.969 -53.969  1.00 15.90           O  
ATOM     83  CZ  TYR A  12      31.734 -36.781 -52.625  1.00 15.90           C  
ATOM     84  N   SER A  13      32.156 -34.719 -46.094  1.00 16.27           N  
ATOM     85  CA  SER A  13      32.219 -33.250 -45.906  1.00 16.27           C  
ATOM     86  C   SER A  13      31.906 -32.875 -44.500  1.00 16.27           C  
ATOM     87  CB  SER A  13      31.281 -32.531 -46.875  1.00 16.27           C  
ATOM     88  O   SER A  13      30.781 -33.062 -44.031  1.00 16.27           O  
ATOM     89  OG  SER A  13      30.156 -32.000 -46.188  1.00 16.27           O  
ATOM     90  N   THR A  14      32.719 -33.125 -43.469  1.00 17.14           N  
ATOM     91  CA  THR A  14      32.250 -33.281 -42.094  1.00 17.14           C  
ATOM     92  C   THR A  14      32.000 -31.938 -41.438  1.00 17.14           C  
ATOM     93  CB  THR A  14      33.281 -34.062 -41.250  1.00 17.14           C  
ATOM     94  O   THR A  14      32.000 -31.828 -40.188  1.00 17.14           O  
ATOM     95  CG2 THR A  14      33.250 -35.562 -41.625  1.00 17.14           C  
ATOM     96  OG1 THR A  14      34.594 -33.562 -41.500  1.00 17.14           O  
ATOM     97  N   ASN A  15      31.297 -30.984 -42.188  1.00 16.27           N  
ATOM     98  CA  ASN A  15      31.312 -29.562 -41.875  1.00 16.27           C  
ATOM     99  C   ASN A  15      30.859 -29.297 -40.469  1.00 16.27           C  
ATOM    100  CB  ASN A  15      30.422 -28.797 -42.875  1.00 16.27           C  
ATOM    101  O   ASN A  15      29.750 -29.688 -40.062  1.00 16.27           O  
ATOM    102  CG  ASN A  15      31.156 -28.438 -44.156  1.00 16.27           C  
ATOM    103  ND2 ASN A  15      30.406 -28.078 -45.188  1.00 16.27           N  
ATOM    104  OD1 ASN A  15      32.375 -28.484 -44.219  1.00 16.27           O  
ATOM    105  N   PHE A  16      31.734 -29.219 -39.500  1.00 17.89           N  
ATOM    106  CA  PHE A  16      31.562 -29.219 -38.062  1.00 17.89           C  
ATOM    107  C   PHE A  16      30.891 -27.922 -37.594  1.00 17.89           C  
ATOM    108  CB  PHE A  16      32.906 -29.375 -37.375  1.00 17.89           C  
ATOM    109  O   PHE A  16      31.562 -26.969 -37.219  1.00 17.89           O  
ATOM    110  CG  PHE A  16      33.250 -30.797 -37.031  1.00 17.89           C  
ATOM    111  CD1 PHE A  16      32.875 -31.359 -35.812  1.00 17.89           C  
ATOM    112  CD2 PHE A  16      33.969 -31.578 -37.938  1.00 17.89           C  
ATOM    113  CE1 PHE A  16      33.188 -32.688 -35.500  1.00 17.89           C  
ATOM    114  CE2 PHE A  16      34.312 -32.906 -37.625  1.00 17.89           C  
ATOM    115  CZ  PHE A  16      33.906 -33.438 -36.406  1.00 17.89           C  
ATOM    116  N   ALA A  17      29.812 -27.500 -38.281  1.00 17.08           N  
ATOM    117  CA  ALA A  17      29.391 -26.109 -38.125  1.00 17.08           C  
ATOM    118  C   ALA A  17      29.188 -25.797 -36.625  1.00 17.08           C  
ATOM    119  CB  ALA A  17      28.109 -25.844 -38.906  1.00 17.08           C  
ATOM    120  O   ALA A  17      28.578 -26.578 -35.906  1.00 17.08           O  
ATOM    121  N   PRO A  18      30.047 -24.891 -36.062  1.00 18.16           N  
ATOM    122  CA  PRO A  18      30.250 -24.484 -34.688  1.00 18.16           C  
ATOM    123  C   PRO A  18      28.953 -24.125 -33.969  1.00 18.16           C  
ATOM    124  CB  PRO A  18      31.156 -23.250 -34.812  1.00 18.16           C  
ATOM    125  O   PRO A  18      28.000 -23.672 -34.625  1.00 18.16           O  
ATOM    126  CG  PRO A  18      31.125 -22.906 -36.250  1.00 18.16           C  
ATOM    127  CD  PRO A  18      30.375 -23.984 -37.000  1.00 18.16           C  
ATOM    128  N   ASN A  19      28.750 -24.734 -32.781  1.00 18.77           N  
ATOM    129  CA  ASN A  19      27.562 -24.828 -31.922  1.00 18.77           C  
ATOM    130  C   ASN A  19      27.172 -23.453 -31.375  1.00 18.77           C  
ATOM    131  CB  ASN A  19      27.812 -25.797 -30.766  1.00 18.77           C  
ATOM    132  O   ASN A  19      27.812 -22.922 -30.484  1.00 18.77           O  
ATOM    133  CG  ASN A  19      27.266 -27.188 -31.047  1.00 18.77           C  
ATOM    134  ND2 ASN A  19      27.688 -28.156 -30.250  1.00 18.77           N  
ATOM    135  OD1 ASN A  19      26.469 -27.375 -31.984  1.00 18.77           O  
ATOM    136  N   HIS A  20      27.000 -22.453 -32.312  1.00 17.62           N  
ATOM    137  CA  HIS A  20      26.781 -21.078 -31.906  1.00 17.62           C  
ATOM    138  C   HIS A  20      25.688 -20.984 -30.844  1.00 17.62           C  
ATOM    139  CB  HIS A  20      26.406 -20.219 -33.125  1.00 17.62           C  
ATOM    140  O   HIS A  20      24.516 -21.281 -31.109  1.00 17.62           O  
ATOM    141  CG  HIS A  20      27.594 -19.750 -33.906  1.00 17.62           C  
ATOM    142  CD2 HIS A  20      28.078 -20.141 -35.094  1.00 17.62           C  
ATOM    143  ND1 HIS A  20      28.453 -18.766 -33.438  1.00 17.62           N  
ATOM    144  CE1 HIS A  20      29.391 -18.562 -34.344  1.00 17.62           C  
ATOM    145  NE2 HIS A  20      29.188 -19.391 -35.375  1.00 17.62           N  
ATOM    146  N   LYS A  21      26.016 -21.391 -29.625  1.00 20.33           N  
ATOM    147  CA  LYS A  21      25.141 -21.406 -28.469  1.00 20.33           C  
ATOM    148  C   LYS A  21      24.422 -20.062 -28.297  1.00 20.33           C  
ATOM    149  CB  LYS A  21      25.938 -21.734 -27.203  1.00 20.33           C  
ATOM    150  O   LYS A  21      25.062 -19.031 -28.094  1.00 20.33           O  
ATOM    151  CG  LYS A  21      26.141 -23.219 -26.969  1.00 20.33           C  
ATOM    152  CD  LYS A  21      26.875 -23.484 -25.656  1.00 20.33           C  
ATOM    153  CE  LYS A  21      27.078 -24.969 -25.422  1.00 20.33           C  
ATOM    154  NZ  LYS A  21      27.812 -25.234 -24.141  1.00 20.33           N  
ATOM    155  N   LYS A  22      23.484 -19.844 -29.141  1.00 19.14           N  
ATOM    156  CA  LYS A  22      22.781 -18.562 -29.281  1.00 19.14           C  
ATOM    157  C   LYS A  22      22.297 -18.047 -27.922  1.00 19.14           C  
ATOM    158  CB  LYS A  22      21.609 -18.703 -30.234  1.00 19.14           C  
ATOM    159  O   LYS A  22      21.641 -18.766 -27.188  1.00 19.14           O  
ATOM    160  CG  LYS A  22      21.984 -18.547 -31.703  1.00 19.14           C  
ATOM    161  CD  LYS A  22      20.766 -18.641 -32.625  1.00 19.14           C  
ATOM    162  CE  LYS A  22      21.141 -18.484 -34.094  1.00 19.14           C  
ATOM    163  NZ  LYS A  22      19.953 -18.625 -34.969  1.00 19.14           N  
ATOM    164  N   HIS A  23      23.031 -17.203 -27.203  1.00 21.12           N  
ATOM    165  CA  HIS A  23      22.828 -16.328 -26.062  1.00 21.12           C  
ATOM    166  C   HIS A  23      21.438 -15.695 -26.094  1.00 21.12           C  
ATOM    167  CB  HIS A  23      23.891 -15.234 -26.031  1.00 21.12           C  
ATOM    168  O   HIS A  23      21.172 -14.820 -26.922  1.00 21.12           O  
ATOM    169  CG  HIS A  23      25.141 -15.641 -25.281  1.00 21.12           C  
ATOM    170  CD2 HIS A  23      26.375 -15.953 -25.734  1.00 21.12           C  
ATOM    171  ND1 HIS A  23      25.172 -15.750 -23.906  1.00 21.12           N  
ATOM    172  CE1 HIS A  23      26.391 -16.125 -23.547  1.00 21.12           C  
ATOM    173  NE2 HIS A  23      27.141 -16.250 -24.625  1.00 21.12           N  
ATOM    174  N   ARG A  24      20.453 -16.531 -25.906  1.00 22.09           N  
ATOM    175  CA  ARG A  24      19.062 -16.109 -25.938  1.00 22.09           C  
ATOM    176  C   ARG A  24      18.859 -14.836 -25.109  1.00 22.09           C  
ATOM    177  CB  ARG A  24      18.141 -17.219 -25.406  1.00 22.09           C  
ATOM    178  O   ARG A  24      19.078 -14.836 -23.891  1.00 22.09           O  
ATOM    179  CG  ARG A  24      17.672 -18.172 -26.484  1.00 22.09           C  
ATOM    180  CD  ARG A  24      16.703 -19.203 -25.938  1.00 22.09           C  
ATOM    181  NE  ARG A  24      16.359 -20.219 -26.938  1.00 22.09           N  
ATOM    182  NH1 ARG A  24      14.812 -21.312 -25.609  1.00 22.09           N  
ATOM    183  NH2 ARG A  24      15.258 -22.062 -27.734  1.00 22.09           N  
ATOM    184  CZ  ARG A  24      15.477 -21.203 -26.766  1.00 22.09           C  
ATOM    185  N   SER A  25      19.203 -13.625 -25.531  1.00 21.66           N  
ATOM    186  CA  SER A  25      19.156 -12.219 -25.141  1.00 21.66           C  
ATOM    187  C   SER A  25      17.922 -11.914 -24.281  1.00 21.66           C  
ATOM    188  CB  SER A  25      19.156 -11.320 -26.375  1.00 21.66           C  
ATOM    189  O   SER A  25      17.000 -12.742 -24.203  1.00 21.66           O  
ATOM    190  OG  SER A  25      18.500 -11.945 -27.453  1.00 21.66           O  
ATOM    191  N   MET A  26      17.531 -10.555 -24.266  1.00 21.69           N  
ATOM    192  CA  MET A  26      17.078  -9.359 -23.562  1.00 21.69           C  
ATOM    193  C   MET A  26      15.562  -9.383 -23.375  1.00 21.69           C  
ATOM    194  CB  MET A  26      17.484  -8.094 -24.328  1.00 21.69           C  
ATOM    195  O   MET A  26      15.047  -8.812 -22.406  1.00 21.69           O  
ATOM    196  CG  MET A  26      18.625  -7.336 -23.688  1.00 21.69           C  
ATOM    197  SD  MET A  26      19.109  -5.852 -24.641  1.00 21.69           S  
ATOM    198  CE  MET A  26      20.391  -5.160 -23.547  1.00 21.69           C  
ATOM    199  N   GLU A  27      14.727  -9.703 -24.453  1.00 26.02           N  
ATOM    200  CA  GLU A  27      13.477  -8.969 -24.656  1.00 26.02           C  
ATOM    201  C   GLU A  27      12.383  -9.484 -23.719  1.00 26.02           C  
ATOM    202  CB  GLU A  27      13.016  -9.062 -26.109  1.00 26.02           C  
ATOM    203  O   GLU A  27      11.211  -9.156 -23.891  1.00 26.02           O  
ATOM    204  CG  GLU A  27      13.664  -8.023 -27.016  1.00 26.02           C  
ATOM    205  CD  GLU A  27      13.258  -8.180 -28.484  1.00 26.02           C  
ATOM    206  OE1 GLU A  27      13.617  -7.309 -29.297  1.00 26.02           O  
ATOM    207  OE2 GLU A  27      12.586  -9.188 -28.797  1.00 26.02           O  
ATOM    208  N   ALA A  28      12.633 -10.453 -22.938  1.00 25.67           N  
ATOM    209  CA  ALA A  28      11.570 -11.273 -22.375  1.00 25.67           C  
ATOM    210  C   ALA A  28      10.625 -10.438 -21.516  1.00 25.67           C  
ATOM    211  CB  ALA A  28      12.164 -12.414 -21.547  1.00 25.67           C  
ATOM    212  O   ALA A  28      10.891 -10.195 -20.344  1.00 25.67           O  
ATOM    213  N   ALA A  29      10.492  -9.203 -21.750  1.00 28.05           N  
ATOM    214  CA  ALA A  29       9.391  -8.438 -21.172  1.00 28.05           C  
ATOM    215  C   ALA A  29       8.086  -9.234 -21.219  1.00 28.05           C  
ATOM    216  CB  ALA A  29       9.219  -7.109 -21.922  1.00 28.05           C  
ATOM    217  O   ALA A  29       7.020  -8.680 -21.500  1.00 28.05           O  
ATOM    218  N   ASP A  30       8.219 -10.461 -21.641  1.00 29.78           N  
ATOM    219  CA  ASP A  30       6.910 -11.086 -21.812  1.00 29.78           C  
ATOM    220  C   ASP A  30       5.977 -10.719 -20.656  1.00 29.78           C  
ATOM    221  CB  ASP A  30       7.047 -12.609 -21.922  1.00 29.78           C  
ATOM    222  O   ASP A  30       6.379 -10.750 -19.500  1.00 29.78           O  
ATOM    223  CG  ASP A  30       7.496 -13.070 -23.297  1.00 29.78           C  
ATOM    224  OD1 ASP A  30       7.418 -12.281 -24.250  1.00 29.78           O  
ATOM    225  OD2 ASP A  30       7.926 -14.242 -23.406  1.00 29.78           O  
ATOM    226  N   LEU A  31       4.996  -9.992 -21.000  1.00 29.84           N  
ATOM    227  CA  LEU A  31       3.762  -9.633 -20.312  1.00 29.84           C  
ATOM    228  C   LEU A  31       3.266 -10.789 -19.438  1.00 29.84           C  
ATOM    229  CB  LEU A  31       2.684  -9.234 -21.312  1.00 29.84           C  
ATOM    230  O   LEU A  31       2.984 -11.875 -19.953  1.00 29.84           O  
ATOM    231  CG  LEU A  31       2.744  -7.797 -21.844  1.00 29.84           C  
ATOM    232  CD1 LEU A  31       2.100  -7.707 -23.219  1.00 29.84           C  
ATOM    233  CD2 LEU A  31       2.064  -6.844 -20.859  1.00 29.84           C  
ATOM    234  N   VAL A  32       4.008 -11.305 -18.516  1.00 34.50           N  
ATOM    235  CA  VAL A  32       3.271 -12.211 -17.641  1.00 34.50           C  
ATOM    236  C   VAL A  32       1.771 -12.039 -17.859  1.00 34.50           C  
ATOM    237  CB  VAL A  32       3.621 -11.984 -16.156  1.00 34.50           C  
ATOM    238  O   VAL A  32       1.202 -11.000 -17.516  1.00 34.50           O  
ATOM    239  CG1 VAL A  32       2.844 -12.945 -15.258  1.00 34.50           C  
ATOM    240  CG2 VAL A  32       5.125 -12.133 -15.930  1.00 34.50           C  
ATOM    241  N   GLN A  33       1.357 -12.289 -19.031  1.00 38.81           N  
ATOM    242  CA  GLN A  33      -0.084 -12.344 -19.250  1.00 38.81           C  
ATOM    243  C   GLN A  33      -0.801 -12.930 -18.047  1.00 38.81           C  
ATOM    244  CB  GLN A  33      -0.406 -13.164 -20.500  1.00 38.81           C  
ATOM    245  O   GLN A  33      -0.475 -14.031 -17.594  1.00 38.81           O  
ATOM    246  CG  GLN A  33      -0.641 -12.320 -21.750  1.00 38.81           C  
ATOM    247  CD  GLN A  33      -0.944 -13.164 -22.969  1.00 38.81           C  
ATOM    248  NE2 GLN A  33      -1.315 -12.500 -24.062  1.00 38.81           N  
ATOM    249  OE1 GLN A  33      -0.844 -14.391 -22.938  1.00 38.81           O  
ATOM    250  N   GLU A  34      -1.111 -12.141 -17.172  1.00 50.56           N  
ATOM    251  CA  GLU A  34      -1.986 -12.594 -16.094  1.00 50.56           C  
ATOM    252  C   GLU A  34      -2.957 -13.664 -16.578  1.00 50.56           C  
ATOM    253  CB  GLU A  34      -2.760 -11.414 -15.508  1.00 50.56           C  
ATOM    254  O   GLU A  34      -3.727 -13.438 -17.516  1.00 50.56           O  
ATOM    255  CG  GLU A  34      -2.240 -10.953 -14.148  1.00 50.56           C  
ATOM    256  CD  GLU A  34      -3.020  -9.781 -13.578  1.00 50.56           C  
ATOM    257  OE1 GLU A  34      -2.699  -9.336 -12.453  1.00 50.56           O  
ATOM    258  OE2 GLU A  34      -3.961  -9.312 -14.250  1.00 50.56           O  
ATOM    259  N   GLN A  35      -2.510 -14.977 -16.500  1.00 62.97           N  
ATOM    260  CA  GLN A  35      -3.471 -16.047 -16.766  1.00 62.97           C  
ATOM    261  C   GLN A  35      -4.848 -15.688 -16.219  1.00 62.97           C  
ATOM    262  CB  GLN A  35      -2.986 -17.359 -16.172  1.00 62.97           C  
ATOM    263  O   GLN A  35      -4.965 -15.172 -15.102  1.00 62.97           O  
ATOM    264  CG  GLN A  35      -2.139 -18.188 -17.109  1.00 62.97           C  
ATOM    265  CD  GLN A  35      -1.853 -19.578 -16.578  1.00 62.97           C  
ATOM    266  NE2 GLN A  35      -1.288 -20.438 -17.422  1.00 62.97           N  
ATOM    267  OE1 GLN A  35      -2.137 -19.891 -15.422  1.00 62.97           O  
ATOM    268  N   PRO A  36      -5.766 -15.758 -17.094  1.00 76.50           N  
ATOM    269  CA  PRO A  36      -7.125 -15.508 -16.609  1.00 76.50           C  
ATOM    270  C   PRO A  36      -7.500 -16.391 -15.430  1.00 76.50           C  
ATOM    271  CB  PRO A  36      -7.996 -15.820 -17.828  1.00 76.50           C  
ATOM    272  O   PRO A  36      -6.938 -17.484 -15.266  1.00 76.50           O  
ATOM    273  CG  PRO A  36      -7.113 -16.609 -18.750  1.00 76.50           C  
ATOM    274  CD  PRO A  36      -5.688 -16.406 -18.312  1.00 76.50           C  
ATOM    275  N   ALA A  37      -8.242 -15.859 -14.570  1.00 85.31           N  
ATOM    276  CA  ALA A  37      -8.719 -16.594 -13.398  1.00 85.31           C  
ATOM    277  C   ALA A  37      -9.367 -17.906 -13.797  1.00 85.31           C  
ATOM    278  CB  ALA A  37      -9.703 -15.734 -12.602  1.00 85.31           C  
ATOM    279  O   ALA A  37     -10.070 -17.984 -14.812  1.00 85.31           O  
ATOM    280  N   PRO A  38      -8.906 -19.000 -13.164  1.00 89.94           N  
ATOM    281  CA  PRO A  38      -9.578 -20.281 -13.430  1.00 89.94           C  
ATOM    282  C   PRO A  38     -11.078 -20.219 -13.172  1.00 89.94           C  
ATOM    283  CB  PRO A  38      -8.898 -21.250 -12.453  1.00 89.94           C  
ATOM    284  O   PRO A  38     -11.531 -19.438 -12.328  1.00 89.94           O  
ATOM    285  CG  PRO A  38      -8.422 -20.391 -11.328  1.00 89.94           C  
ATOM    286  CD  PRO A  38      -8.102 -19.016 -11.867  1.00 89.94           C  
ATOM    287  N   ILE A  39     -11.836 -21.047 -13.898  1.00 94.06           N  
ATOM    288  CA  ILE A  39     -13.281 -21.141 -13.758  1.00 94.06           C  
ATOM    289  C   ILE A  39     -13.641 -22.422 -13.008  1.00 94.06           C  
ATOM    290  CB  ILE A  39     -13.984 -21.109 -15.133  1.00 94.06           C  
ATOM    291  O   ILE A  39     -13.172 -23.500 -13.352  1.00 94.06           O  
ATOM    292  CG1 ILE A  39     -13.680 -19.797 -15.867  1.00 94.06           C  
ATOM    293  CG2 ILE A  39     -15.500 -21.297 -14.969  1.00 94.06           C  
ATOM    294  CD1 ILE A  39     -14.188 -19.750 -17.297  1.00 94.06           C  
ATOM    295  N   VAL A  40     -14.383 -22.172 -11.922  1.00 95.88           N  
ATOM    296  CA  VAL A  40     -14.898 -23.297 -11.164  1.00 95.88           C  
ATOM    297  C   VAL A  40     -16.406 -23.422 -11.375  1.00 95.88           C  
ATOM    298  CB  VAL A  40     -14.578 -23.172  -9.656  1.00 95.88           C  
ATOM    299  O   VAL A  40     -17.156 -22.484 -11.102  1.00 95.88           O  
ATOM    300  CG1 VAL A  40     -15.180 -24.344  -8.875  1.00 95.88           C  
ATOM    301  CG2 VAL A  40     -13.062 -23.109  -9.438  1.00 95.88           C  
ATOM    302  N   VAL A  41     -16.875 -24.578 -11.891  1.00 97.25           N  
ATOM    303  CA  VAL A  41     -18.281 -24.906 -12.016  1.00 97.25           C  
ATOM    304  C   VAL A  41     -18.734 -25.719 -10.805  1.00 97.25           C  
ATOM    305  CB  VAL A  41     -18.578 -25.672 -13.320  1.00 97.25           C  
ATOM    306  O   VAL A  41     -18.266 -26.844 -10.602  1.00 97.25           O  
ATOM    307  CG1 VAL A  41     -20.078 -25.875 -13.508  1.00 97.25           C  
ATOM    308  CG2 VAL A  41     -17.984 -24.938 -14.523  1.00 97.25           C  
ATOM    309  N   ILE A  42     -19.672 -25.047 -10.023  1.00 96.44           N  
ATOM    310  CA  ILE A  42     -19.938 -25.656  -8.719  1.00 96.44           C  
ATOM    311  C   ILE A  42     -21.438 -25.609  -8.422  1.00 96.44           C  
ATOM    312  CB  ILE A  42     -19.141 -24.953  -7.594  1.00 96.44           C  
ATOM    313  O   ILE A  42     -22.109 -24.641  -8.758  1.00 96.44           O  
ATOM    314  CG1 ILE A  42     -19.219 -25.766  -6.297  1.00 96.44           C  
ATOM    315  CG2 ILE A  42     -19.656 -23.531  -7.383  1.00 96.44           C  
ATOM    316  CD1 ILE A  42     -18.141 -25.406  -5.281  1.00 96.44           C  
ATOM    317  N   GLY A  43     -22.000 -26.688  -7.789  1.00 94.31           N  
ATOM    318  CA  GLY A  43     -23.406 -26.797  -7.418  1.00 94.31           C  
ATOM    319  C   GLY A  43     -23.688 -26.328  -6.004  1.00 94.31           C  
ATOM    320  O   GLY A  43     -22.922 -25.562  -5.430  1.00 94.31           O  
ATOM    321  N   ARG A  44     -24.750 -26.797  -5.410  1.00 89.94           N  
ATOM    322  CA  ARG A  44     -25.250 -26.375  -4.105  1.00 89.94           C  
ATOM    323  C   ARG A  44     -24.375 -26.938  -2.980  1.00 89.94           C  
ATOM    324  CB  ARG A  44     -26.703 -26.797  -3.914  1.00 89.94           C  
ATOM    325  O   ARG A  44     -23.656 -27.922  -3.178  1.00 89.94           O  
ATOM    326  CG  ARG A  44     -27.641 -26.312  -5.012  1.00 89.94           C  
ATOM    327  CD  ARG A  44     -29.047 -26.844  -4.828  1.00 89.94           C  
ATOM    328  NE  ARG A  44     -29.703 -26.250  -3.668  1.00 89.94           N  
ATOM    329  NH1 ARG A  44     -31.797 -27.109  -4.141  1.00 89.94           N  
ATOM    330  NH2 ARG A  44     -31.484 -25.797  -2.289  1.00 89.94           N  
ATOM    331  CZ  ARG A  44     -30.984 -26.391  -3.367  1.00 89.94           C  
ATOM    332  N   LYS A  45     -24.547 -26.250  -1.803  1.00 89.56           N  
ATOM    333  CA  LYS A  45     -23.812 -26.641  -0.602  1.00 89.56           C  
ATOM    334  C   LYS A  45     -24.188 -28.062  -0.161  1.00 89.56           C  
ATOM    335  CB  LYS A  45     -24.078 -25.656   0.533  1.00 89.56           C  
ATOM    336  O   LYS A  45     -23.312 -28.828   0.261  1.00 89.56           O  
ATOM    337  CG  LYS A  45     -23.172 -25.844   1.748  1.00 89.56           C  
ATOM    338  CD  LYS A  45     -23.438 -24.797   2.812  1.00 89.56           C  
ATOM    339  CE  LYS A  45     -22.516 -24.953   4.004  1.00 89.56           C  
ATOM    340  NZ  LYS A  45     -22.734 -23.891   5.027  1.00 89.56           N  
ATOM    341  N   ASN A  46     -25.406 -28.453  -0.194  1.00 83.19           N  
ATOM    342  CA  ASN A  46     -25.891 -29.812  -0.004  1.00 83.19           C  
ATOM    343  C   ASN A  46     -26.266 -30.469  -1.333  1.00 83.19           C  
ATOM    344  CB  ASN A  46     -27.094 -29.828   0.940  1.00 83.19           C  
ATOM    345  O   ASN A  46     -27.438 -30.562  -1.683  1.00 83.19           O  
ATOM    346  CG  ASN A  46     -26.734 -29.438   2.359  1.00 83.19           C  
ATOM    347  ND2 ASN A  46     -27.625 -28.719   3.031  1.00 83.19           N  
ATOM    348  OD1 ASN A  46     -25.641 -29.766   2.846  1.00 83.19           O  
ATOM    349  N   PRO A  47     -25.141 -31.000  -1.989  1.00 89.69           N  
ATOM    350  CA  PRO A  47     -25.328 -31.375  -3.393  1.00 89.69           C  
ATOM    351  C   PRO A  47     -26.109 -32.688  -3.553  1.00 89.69           C  
ATOM    352  CB  PRO A  47     -23.906 -31.516  -3.920  1.00 89.69           C  
ATOM    353  O   PRO A  47     -25.812 -33.656  -2.869  1.00 89.69           O  
ATOM    354  CG  PRO A  47     -23.078 -31.828  -2.711  1.00 89.69           C  
ATOM    355  CD  PRO A  47     -23.750 -31.219  -1.512  1.00 89.69           C  
ATOM    356  N   ASN A  48     -27.109 -32.688  -4.430  1.00 87.00           N  
ATOM    357  CA  ASN A  48     -27.719 -33.906  -4.949  1.00 87.00           C  
ATOM    358  C   ASN A  48     -27.062 -34.375  -6.242  1.00 87.00           C  
ATOM    359  CB  ASN A  48     -29.219 -33.719  -5.168  1.00 87.00           C  
ATOM    360  O   ASN A  48     -26.062 -33.781  -6.668  1.00 87.00           O  
ATOM    361  CG  ASN A  48     -29.531 -32.625  -6.172  1.00 87.00           C  
ATOM    362  ND2 ASN A  48     -30.781 -32.188  -6.234  1.00 87.00           N  
ATOM    363  OD1 ASN A  48     -28.625 -32.156  -6.883  1.00 87.00           O  
ATOM    364  N   SER A  49     -27.547 -35.469  -6.844  1.00 92.62           N  
ATOM    365  CA  SER A  49     -26.938 -36.031  -8.039  1.00 92.62           C  
ATOM    366  C   SER A  49     -26.984 -35.031  -9.203  1.00 92.62           C  
ATOM    367  CB  SER A  49     -27.609 -37.344  -8.438  1.00 92.62           C  
ATOM    368  O   SER A  49     -26.000 -34.906  -9.945  1.00 92.62           O  
ATOM    369  OG  SER A  49     -27.469 -38.312  -7.418  1.00 92.62           O  
ATOM    370  N   ASP A  50     -28.078 -34.375  -9.336  1.00 93.81           N  
ATOM    371  CA  ASP A  50     -28.219 -33.406 -10.422  1.00 93.81           C  
ATOM    372  C   ASP A  50     -27.188 -32.281 -10.289  1.00 93.81           C  
ATOM    373  CB  ASP A  50     -29.625 -32.812 -10.438  1.00 93.81           C  
ATOM    374  O   ASP A  50     -26.609 -31.859 -11.289  1.00 93.81           O  
ATOM    375  CG  ASP A  50     -29.922 -32.031 -11.703  1.00 93.81           C  
ATOM    376  OD1 ASP A  50     -29.500 -32.438 -12.797  1.00 93.81           O  
ATOM    377  OD2 ASP A  50     -30.594 -30.969 -11.594  1.00 93.81           O  
ATOM    378  N   SER A  51     -26.953 -31.859  -9.109  1.00 94.81           N  
ATOM    379  CA  SER A  51     -25.984 -30.812  -8.828  1.00 94.81           C  
ATOM    380  C   SER A  51     -24.578 -31.234  -9.211  1.00 94.81           C  
ATOM    381  CB  SER A  51     -26.031 -30.422  -7.344  1.00 94.81           C  
ATOM    382  O   SER A  51     -23.859 -30.484  -9.875  1.00 94.81           O  
ATOM    383  OG  SER A  51     -25.109 -29.375  -7.070  1.00 94.81           O  
ATOM    384  N   ILE A  52     -24.219 -32.375  -8.891  1.00 96.50           N  
ATOM    385  CA  ILE A  52     -22.875 -32.906  -9.125  1.00 96.50           C  
ATOM    386  C   ILE A  52     -22.688 -33.188 -10.617  1.00 96.50           C  
ATOM    387  CB  ILE A  52     -22.594 -34.156  -8.297  1.00 96.50           C  
ATOM    388  O   ILE A  52     -21.703 -32.750 -11.219  1.00 96.50           O  
ATOM    389  CG1 ILE A  52     -22.609 -33.844  -6.797  1.00 96.50           C  
ATOM    390  CG2 ILE A  52     -21.266 -34.812  -8.711  1.00 96.50           C  
ATOM    391  CD1 ILE A  52     -22.641 -35.062  -5.895  1.00 96.50           C  
ATOM    392  N   LEU A  53     -23.609 -33.875 -11.258  1.00 97.38           N  
ATOM    393  CA  LEU A  53     -23.500 -34.344 -12.633  1.00 97.38           C  
ATOM    394  C   LEU A  53     -23.594 -33.188 -13.617  1.00 97.38           C  
ATOM    395  CB  LEU A  53     -24.578 -35.375 -12.938  1.00 97.38           C  
ATOM    396  O   LEU A  53     -22.891 -33.188 -14.641  1.00 97.38           O  
ATOM    397  CG  LEU A  53     -24.562 -36.656 -12.094  1.00 97.38           C  
ATOM    398  CD1 LEU A  53     -25.797 -37.500 -12.398  1.00 97.38           C  
ATOM    399  CD2 LEU A  53     -23.281 -37.438 -12.336  1.00 97.38           C  
ATOM    400  N   SER A  54     -24.438 -32.250 -13.305  1.00 97.50           N  
ATOM    401  CA  SER A  54     -24.516 -31.078 -14.164  1.00 97.50           C  
ATOM    402  C   SER A  54     -23.219 -30.266 -14.109  1.00 97.50           C  
ATOM    403  CB  SER A  54     -25.688 -30.188 -13.758  1.00 97.50           C  
ATOM    404  O   SER A  54     -22.766 -29.734 -15.125  1.00 97.50           O  
ATOM    405  OG  SER A  54     -25.531 -29.734 -12.414  1.00 97.50           O  
ATOM    406  N   ALA A  55     -22.594 -30.156 -12.977  1.00 97.94           N  
ATOM    407  CA  ALA A  55     -21.312 -29.453 -12.844  1.00 97.94           C  
ATOM    408  C   ALA A  55     -20.234 -30.109 -13.703  1.00 97.94           C  
ATOM    409  CB  ALA A  55     -20.875 -29.422 -11.383  1.00 97.94           C  
ATOM    410  O   ALA A  55     -19.500 -29.422 -14.414  1.00 97.94           O  
ATOM    411  N   VAL A  56     -20.141 -31.375 -13.703  1.00 97.94           N  
ATOM    412  CA  VAL A  56     -19.141 -32.125 -14.453  1.00 97.94           C  
ATOM    413  C   VAL A  56     -19.391 -31.984 -15.945  1.00 97.94           C  
ATOM    414  CB  VAL A  56     -19.156 -33.625 -14.062  1.00 97.94           C  
ATOM    415  O   VAL A  56     -18.469 -31.688 -16.719  1.00 97.94           O  
ATOM    416  CG1 VAL A  56     -18.219 -34.438 -14.969  1.00 97.94           C  
ATOM    417  CG2 VAL A  56     -18.766 -33.812 -12.594  1.00 97.94           C  
ATOM    418  N   ALA A  57     -20.594 -32.125 -16.375  1.00 97.94           N  
ATOM    419  CA  ALA A  57     -20.953 -32.062 -17.781  1.00 97.94           C  
ATOM    420  C   ALA A  57     -20.734 -30.672 -18.344  1.00 97.94           C  
ATOM    421  CB  ALA A  57     -22.406 -32.500 -17.984  1.00 97.94           C  
ATOM    422  O   ALA A  57     -20.219 -30.500 -19.453  1.00 97.94           O  
ATOM    423  N   TYR A  58     -21.109 -29.688 -17.547  1.00 97.62           N  
ATOM    424  CA  TYR A  58     -20.984 -28.328 -18.047  1.00 97.62           C  
ATOM    425  C   TYR A  58     -19.516 -27.906 -18.078  1.00 97.62           C  
ATOM    426  CB  TYR A  58     -21.781 -27.359 -17.188  1.00 97.62           C  
ATOM    427  O   TYR A  58     -19.094 -27.172 -18.984  1.00 97.62           O  
ATOM    428  CG  TYR A  58     -21.938 -25.984 -17.812  1.00 97.62           C  
ATOM    429  CD1 TYR A  58     -21.422 -24.859 -17.172  1.00 97.62           C  
ATOM    430  CD2 TYR A  58     -22.578 -25.812 -19.016  1.00 97.62           C  
ATOM    431  CE1 TYR A  58     -21.547 -23.594 -17.734  1.00 97.62           C  
ATOM    432  CE2 TYR A  58     -22.719 -24.547 -19.594  1.00 97.62           C  
ATOM    433  OH  TYR A  58     -22.344 -22.203 -19.500  1.00 97.62           O  
ATOM    434  CZ  TYR A  58     -22.203 -23.453 -18.938  1.00 97.62           C  
ATOM    435  N   ALA A  59     -18.812 -28.266 -17.125  1.00 97.44           N  
ATOM    436  CA  ALA A  59     -17.375 -28.000 -17.172  1.00 97.44           C  
ATOM    437  C   ALA A  59     -16.750 -28.562 -18.453  1.00 97.44           C  
ATOM    438  CB  ALA A  59     -16.688 -28.609 -15.953  1.00 97.44           C  
ATOM    439  O   ALA A  59     -15.906 -27.906 -19.078  1.00 97.44           O  
ATOM    440  N   HIS A  60     -17.172 -29.719 -18.859  1.00 96.88           N  
ATOM    441  CA  HIS A  60     -16.672 -30.312 -20.109  1.00 96.88           C  
ATOM    442  C   HIS A  60     -17.016 -29.453 -21.312  1.00 96.88           C  
ATOM    443  CB  HIS A  60     -17.250 -31.719 -20.281  1.00 96.88           C  
ATOM    444  O   HIS A  60     -16.172 -29.234 -22.172  1.00 96.88           O  
ATOM    445  CG  HIS A  60     -16.734 -32.438 -21.500  1.00 96.88           C  
ATOM    446  CD2 HIS A  60     -17.203 -32.469 -22.766  1.00 96.88           C  
ATOM    447  ND1 HIS A  60     -15.594 -33.219 -21.469  1.00 96.88           N  
ATOM    448  CE1 HIS A  60     -15.383 -33.719 -22.688  1.00 96.88           C  
ATOM    449  NE2 HIS A  60     -16.344 -33.281 -23.484  1.00 96.88           N  
ATOM    450  N   LEU A  61     -18.203 -29.016 -21.344  1.00 96.00           N  
ATOM    451  CA  LEU A  61     -18.625 -28.156 -22.438  1.00 96.00           C  
ATOM    452  C   LEU A  61     -17.812 -26.859 -22.469  1.00 96.00           C  
ATOM    453  CB  LEU A  61     -20.125 -27.812 -22.312  1.00 96.00           C  
ATOM    454  O   LEU A  61     -17.328 -26.453 -23.531  1.00 96.00           O  
ATOM    455  CG  LEU A  61     -20.688 -26.859 -23.359  1.00 96.00           C  
ATOM    456  CD1 LEU A  61     -20.516 -27.453 -24.766  1.00 96.00           C  
ATOM    457  CD2 LEU A  61     -22.156 -26.562 -23.078  1.00 96.00           C  
ATOM    458  N   LEU A  62     -17.609 -26.266 -21.344  1.00 95.19           N  
ATOM    459  CA  LEU A  62     -16.859 -25.016 -21.266  1.00 95.19           C  
ATOM    460  C   LEU A  62     -15.414 -25.219 -21.703  1.00 95.19           C  
ATOM    461  CB  LEU A  62     -16.891 -24.453 -19.844  1.00 95.19           C  
ATOM    462  O   LEU A  62     -14.828 -24.344 -22.359  1.00 95.19           O  
ATOM    463  CG  LEU A  62     -18.125 -23.625 -19.469  1.00 95.19           C  
ATOM    464  CD1 LEU A  62     -18.000 -23.094 -18.047  1.00 95.19           C  
ATOM    465  CD2 LEU A  62     -18.328 -22.484 -20.453  1.00 95.19           C  
ATOM    466  N   GLN A  63     -14.859 -26.328 -21.406  1.00 94.81           N  
ATOM    467  CA  GLN A  63     -13.492 -26.641 -21.812  1.00 94.81           C  
ATOM    468  C   GLN A  63     -13.367 -26.703 -23.328  1.00 94.81           C  
ATOM    469  CB  GLN A  63     -13.031 -27.953 -21.188  1.00 94.81           C  
ATOM    470  O   GLN A  63     -12.336 -26.312 -23.891  1.00 94.81           O  
ATOM    471  CG  GLN A  63     -12.680 -27.844 -19.719  1.00 94.81           C  
ATOM    472  CD  GLN A  63     -12.469 -29.203 -19.062  1.00 94.81           C  
ATOM    473  NE2 GLN A  63     -12.031 -29.188 -17.812  1.00 94.81           N  
ATOM    474  OE1 GLN A  63     -12.711 -30.250 -19.672  1.00 94.81           O  
ATOM    475  N   ARG A  64     -14.406 -27.156 -23.938  1.00 91.75           N  
ATOM    476  CA  ARG A  64     -14.422 -27.219 -25.406  1.00 91.75           C  
ATOM    477  C   ARG A  64     -14.586 -25.828 -26.016  1.00 91.75           C  
ATOM    478  CB  ARG A  64     -15.539 -28.141 -25.891  1.00 91.75           C  
ATOM    479  O   ARG A  64     -13.969 -25.516 -27.031  1.00 91.75           O  
ATOM    480  CG  ARG A  64     -15.211 -29.625 -25.766  1.00 91.75           C  
ATOM    481  CD  ARG A  64     -15.805 -30.422 -26.922  1.00 91.75           C  
ATOM    482  NE  ARG A  64     -15.445 -31.828 -26.844  1.00 91.75           N  
ATOM    483  NH1 ARG A  64     -16.953 -32.531 -28.453  1.00 91.75           N  
ATOM    484  NH2 ARG A  64     -15.602 -34.062 -27.406  1.00 91.75           N  
ATOM    485  CZ  ARG A  64     -16.000 -32.812 -27.562  1.00 91.75           C  
ATOM    486  N   LEU A  65     -15.320 -25.062 -25.344  1.00 88.50           N  
ATOM    487  CA  LEU A  65     -15.617 -23.734 -25.859  1.00 88.50           C  
ATOM    488  C   LEU A  65     -14.484 -22.766 -25.562  1.00 88.50           C  
ATOM    489  CB  LEU A  65     -16.922 -23.219 -25.266  1.00 88.50           C  
ATOM    490  O   LEU A  65     -14.234 -21.844 -26.328  1.00 88.50           O  
ATOM    491  CG  LEU A  65     -18.203 -23.938 -25.703  1.00 88.50           C  
ATOM    492  CD1 LEU A  65     -19.406 -23.391 -24.938  1.00 88.50           C  
ATOM    493  CD2 LEU A  65     -18.422 -23.797 -27.203  1.00 88.50           C  
ATOM    494  N   MET A  66     -13.781 -23.047 -24.406  1.00 88.38           N  
ATOM    495  CA  MET A  66     -12.695 -22.172 -23.984  1.00 88.38           C  
ATOM    496  C   MET A  66     -11.445 -22.969 -23.641  1.00 88.38           C  
ATOM    497  CB  MET A  66     -13.125 -21.344 -22.766  1.00 88.38           C  
ATOM    498  O   MET A  66     -11.023 -23.016 -22.484  1.00 88.38           O  
ATOM    499  CG  MET A  66     -14.375 -20.500 -23.000  1.00 88.38           C  
ATOM    500  SD  MET A  66     -14.867 -19.531 -21.531  1.00 88.38           S  
ATOM    501  CE  MET A  66     -16.625 -19.281 -21.891  1.00 88.38           C  
ATOM    502  N   PRO A  67     -10.805 -23.422 -24.641  1.00 86.88           N  
ATOM    503  CA  PRO A  67      -9.656 -24.312 -24.406  1.00 86.88           C  
ATOM    504  C   PRO A  67      -8.484 -23.594 -23.750  1.00 86.88           C  
ATOM    505  CB  PRO A  67      -9.281 -24.766 -25.828  1.00 86.88           C  
ATOM    506  O   PRO A  67      -7.625 -24.234 -23.141  1.00 86.88           O  
ATOM    507  CG  PRO A  67      -9.930 -23.781 -26.734  1.00 86.88           C  
ATOM    508  CD  PRO A  67     -11.102 -23.172 -26.031  1.00 86.88           C  
ATOM    509  N   HIS A  68      -8.523 -22.312 -23.828  1.00 85.31           N  
ATOM    510  CA  HIS A  68      -7.387 -21.578 -23.281  1.00 85.31           C  
ATOM    511  C   HIS A  68      -7.598 -21.234 -21.812  1.00 85.31           C  
ATOM    512  CB  HIS A  68      -7.148 -20.297 -24.078  1.00 85.31           C  
ATOM    513  O   HIS A  68      -6.715 -20.672 -21.156  1.00 85.31           O  
ATOM    514  CG  HIS A  68      -6.926 -20.531 -25.531  1.00 85.31           C  
ATOM    515  CD2 HIS A  68      -7.621 -20.109 -26.625  1.00 85.31           C  
ATOM    516  ND1 HIS A  68      -5.875 -21.281 -26.016  1.00 85.31           N  
ATOM    517  CE1 HIS A  68      -5.934 -21.312 -27.344  1.00 85.31           C  
ATOM    518  NE2 HIS A  68      -6.984 -20.609 -27.734  1.00 85.31           N  
ATOM    519  N   ARG A  69      -8.797 -21.688 -21.281  1.00 88.38           N  
ATOM    520  CA  ARG A  69      -9.109 -21.406 -19.891  1.00 88.38           C  
ATOM    521  C   ARG A  69      -9.000 -22.656 -19.031  1.00 88.38           C  
ATOM    522  CB  ARG A  69     -10.508 -20.797 -19.750  1.00 88.38           C  
ATOM    523  O   ARG A  69      -9.211 -23.766 -19.531  1.00 88.38           O  
ATOM    524  CG  ARG A  69     -10.688 -19.484 -20.500  1.00 88.38           C  
ATOM    525  CD  ARG A  69     -10.203 -18.297 -19.656  1.00 88.38           C  
ATOM    526  NE  ARG A  69     -11.086 -18.047 -18.531  1.00 88.38           N  
ATOM    527  NH1 ARG A  69     -10.750 -15.758 -18.516  1.00 88.38           N  
ATOM    528  NH2 ARG A  69     -12.148 -16.719 -16.984  1.00 88.38           N  
ATOM    529  CZ  ARG A  69     -11.328 -16.844 -18.016  1.00 88.38           C  
ATOM    530  N   THR A  70      -8.492 -22.469 -17.797  1.00 91.50           N  
ATOM    531  CA  THR A  70      -8.531 -23.562 -16.828  1.00 91.50           C  
ATOM    532  C   THR A  70      -9.914 -23.688 -16.203  1.00 91.50           C  
ATOM    533  CB  THR A  70      -7.480 -23.359 -15.727  1.00 91.50           C  
ATOM    534  O   THR A  70     -10.359 -22.797 -15.484  1.00 91.50           O  
ATOM    535  CG2 THR A  70      -7.375 -24.594 -14.836  1.00 91.50           C  
ATOM    536  OG1 THR A  70      -6.203 -23.109 -16.328  1.00 91.50           O  
ATOM    537  N   ILE A  71     -10.594 -24.844 -16.578  1.00 94.19           N  
ATOM    538  CA  ILE A  71     -11.953 -25.062 -16.094  1.00 94.19           C  
ATOM    539  C   ILE A  71     -12.023 -26.375 -15.305  1.00 94.19           C  
ATOM    540  CB  ILE A  71     -12.961 -25.109 -17.281  1.00 94.19           C  
ATOM    541  O   ILE A  71     -11.539 -27.406 -15.766  1.00 94.19           O  
ATOM    542  CG1 ILE A  71     -12.930 -23.781 -18.047  1.00 94.19           C  
ATOM    543  CG2 ILE A  71     -14.375 -25.406 -16.766  1.00 94.19           C  
ATOM    544  CD1 ILE A  71     -13.570 -23.859 -19.422  1.00 94.19           C  
ATOM    545  N   THR A  72     -12.547 -26.250 -14.055  1.00 94.88           N  
ATOM    546  CA  THR A  72     -12.672 -27.438 -13.211  1.00 94.88           C  
ATOM    547  C   THR A  72     -14.094 -27.562 -12.672  1.00 94.88           C  
ATOM    548  CB  THR A  72     -11.680 -27.375 -12.031  1.00 94.88           C  
ATOM    549  O   THR A  72     -14.742 -26.562 -12.352  1.00 94.88           O  
ATOM    550  CG2 THR A  72     -10.266 -27.719 -12.484  1.00 94.88           C  
ATOM    551  OG1 THR A  72     -11.688 -26.062 -11.469  1.00 94.88           O  
ATOM    552  N   ALA A  73     -14.594 -28.781 -12.664  1.00 96.88           N  
ATOM    553  CA  ALA A  73     -15.844 -29.109 -11.984  1.00 96.88           C  
ATOM    554  C   ALA A  73     -15.609 -29.359 -10.492  1.00 96.88           C  
ATOM    555  CB  ALA A  73     -16.500 -30.328 -12.625  1.00 96.88           C  
ATOM    556  O   ALA A  73     -14.617 -29.984 -10.109  1.00 96.88           O  
ATOM    557  N   ALA A  74     -16.562 -28.797  -9.672  1.00 96.19           N  
ATOM    558  CA  ALA A  74     -16.406 -28.984  -8.227  1.00 96.19           C  
ATOM    559  C   ALA A  74     -17.766 -29.266  -7.570  1.00 96.19           C  
ATOM    560  CB  ALA A  74     -15.766 -27.750  -7.598  1.00 96.19           C  
ATOM    561  O   ALA A  74     -18.812 -28.953  -8.141  1.00 96.19           O  
ATOM    562  N   ALA A  75     -17.703 -29.969  -6.418  1.00 95.00           N  
ATOM    563  CA  ALA A  75     -18.844 -30.188  -5.527  1.00 95.00           C  
ATOM    564  C   ALA A  75     -18.656 -29.422  -4.215  1.00 95.00           C  
ATOM    565  CB  ALA A  75     -19.031 -31.672  -5.258  1.00 95.00           C  
ATOM    566  O   ALA A  75     -17.578 -29.438  -3.633  1.00 95.00           O  
ATOM    567  N   ALA A  76     -19.719 -28.703  -3.799  1.00 92.56           N  
ATOM    568  CA  ALA A  76     -19.656 -27.875  -2.592  1.00 92.56           C  
ATOM    569  C   ALA A  76     -19.859 -28.734  -1.341  1.00 92.56           C  
ATOM    570  CB  ALA A  76     -20.672 -26.750  -2.648  1.00 92.56           C  
ATOM    571  O   ALA A  76     -19.906 -28.203  -0.226  1.00 92.56           O  
ATOM    572  N   GLY A  77     -20.016 -30.078  -1.471  1.00 87.62           N  
ATOM    573  CA  GLY A  77     -20.203 -31.062  -0.417  1.00 87.62           C  
ATOM    574  C   GLY A  77     -19.859 -32.469  -0.854  1.00 87.62           C  
ATOM    575  O   GLY A  77     -19.391 -32.688  -1.973  1.00 87.62           O  
ATOM    576  N   PRO A  78     -20.078 -33.375   0.053  1.00 89.19           N  
ATOM    577  CA  PRO A  78     -19.766 -34.781  -0.281  1.00 89.19           C  
ATOM    578  C   PRO A  78     -20.594 -35.312  -1.450  1.00 89.19           C  
ATOM    579  CB  PRO A  78     -20.094 -35.531   1.008  1.00 89.19           C  
ATOM    580  O   PRO A  78     -21.750 -34.906  -1.615  1.00 89.19           O  
ATOM    581  CG  PRO A  78     -20.953 -34.594   1.790  1.00 89.19           C  
ATOM    582  CD  PRO A  78     -20.719 -33.188   1.289  1.00 89.19           C  
ATOM    583  N   ILE A  79     -19.891 -36.156  -2.178  1.00 89.38           N  
ATOM    584  CA  ILE A  79     -20.547 -36.812  -3.312  1.00 89.38           C  
ATOM    585  C   ILE A  79     -21.438 -37.938  -2.822  1.00 89.38           C  
ATOM    586  CB  ILE A  79     -19.531 -37.312  -4.348  1.00 89.38           C  
ATOM    587  O   ILE A  79     -20.953 -38.875  -2.162  1.00 89.38           O  
ATOM    588  CG1 ILE A  79     -18.672 -36.156  -4.871  1.00 89.38           C  
ATOM    589  CG2 ILE A  79     -20.234 -38.031  -5.500  1.00 89.38           C  
ATOM    590  CD1 ILE A  79     -17.531 -36.594  -5.777  1.00 89.38           C  
ATOM    591  N   ASN A  80     -22.703 -37.938  -3.092  1.00 81.44           N  
ATOM    592  CA  ASN A  80     -23.625 -38.969  -2.637  1.00 81.44           C  
ATOM    593  C   ASN A  80     -23.422 -40.250  -3.396  1.00 81.44           C  
ATOM    594  CB  ASN A  80     -25.078 -38.469  -2.775  1.00 81.44           C  
ATOM    595  O   ASN A  80     -22.703 -40.312  -4.398  1.00 81.44           O  
ATOM    596  CG  ASN A  80     -25.453 -38.156  -4.211  1.00 81.44           C  
ATOM    597  ND2 ASN A  80     -26.688 -37.719  -4.418  1.00 81.44           N  
ATOM    598  OD1 ASN A  80     -24.641 -38.312  -5.125  1.00 81.44           O  
ATOM    599  N   ALA A  81     -23.984 -41.312  -3.000  1.00 81.88           N  
ATOM    600  CA  ALA A  81     -23.812 -42.656  -3.543  1.00 81.88           C  
ATOM    601  C   ALA A  81     -24.312 -42.750  -4.980  1.00 81.88           C  
ATOM    602  CB  ALA A  81     -24.516 -43.688  -2.668  1.00 81.88           C  
ATOM    603  O   ALA A  81     -23.703 -43.406  -5.824  1.00 81.88           O  
ATOM    604  N   GLN A  82     -25.344 -42.156  -5.242  1.00 83.81           N  
ATOM    605  CA  GLN A  82     -25.938 -42.156  -6.574  1.00 83.81           C  
ATOM    606  C   GLN A  82     -25.000 -41.500  -7.598  1.00 83.81           C  
ATOM    607  CB  GLN A  82     -27.281 -41.438  -6.570  1.00 83.81           C  
ATOM    608  O   GLN A  82     -24.734 -42.094  -8.648  1.00 83.81           O  
ATOM    609  CG  GLN A  82     -28.203 -41.812  -7.715  1.00 83.81           C  
ATOM    610  CD  GLN A  82     -29.562 -41.156  -7.633  1.00 83.81           C  
ATOM    611  NE2 GLN A  82     -30.469 -41.531  -8.547  1.00 83.81           N  
ATOM    612  OE1 GLN A  82     -29.812 -40.312  -6.754  1.00 83.81           O  
ATOM    613  N   ALA A  83     -24.562 -40.375  -7.277  1.00 92.12           N  
ATOM    614  CA  ALA A  83     -23.641 -39.688  -8.164  1.00 92.12           C  
ATOM    615  C   ALA A  83     -22.344 -40.469  -8.312  1.00 92.12           C  
ATOM    616  CB  ALA A  83     -23.375 -38.281  -7.656  1.00 92.12           C  
ATOM    617  O   ALA A  83     -21.766 -40.531  -9.406  1.00 92.12           O  
ATOM    618  N   SER A  84     -21.906 -41.031  -7.262  1.00 91.94           N  
ATOM    619  CA  SER A  84     -20.672 -41.812  -7.293  1.00 91.94           C  
ATOM    620  C   SER A  84     -20.812 -43.031  -8.211  1.00 91.94           C  
ATOM    621  CB  SER A  84     -20.297 -42.281  -5.883  1.00 91.94           C  
ATOM    622  O   SER A  84     -19.906 -43.344  -8.984  1.00 91.94           O  
ATOM    623  OG  SER A  84     -18.969 -42.750  -5.848  1.00 91.94           O  
ATOM    624  N   TYR A  85     -21.875 -43.656  -8.133  1.00 90.00           N  
ATOM    625  CA  TYR A  85     -22.141 -44.781  -9.000  1.00 90.00           C  
ATOM    626  C   TYR A  85     -22.109 -44.375 -10.469  1.00 90.00           C  
ATOM    627  CB  TYR A  85     -23.500 -45.406  -8.656  1.00 90.00           C  
ATOM    628  O   TYR A  85     -21.500 -45.031 -11.297  1.00 90.00           O  
ATOM    629  CG  TYR A  85     -23.953 -46.469  -9.648  1.00 90.00           C  
ATOM    630  CD1 TYR A  85     -24.859 -46.156 -10.648  1.00 90.00           C  
ATOM    631  CD2 TYR A  85     -23.469 -47.750  -9.586  1.00 90.00           C  
ATOM    632  CE1 TYR A  85     -25.281 -47.094 -11.562  1.00 90.00           C  
ATOM    633  CE2 TYR A  85     -23.875 -48.719 -10.492  1.00 90.00           C  
ATOM    634  OH  TYR A  85     -25.203 -49.344 -12.383  1.00 90.00           O  
ATOM    635  CZ  TYR A  85     -24.797 -48.406 -11.477  1.00 90.00           C  
ATOM    636  N   VAL A  86     -22.812 -43.344 -10.766  1.00 94.81           N  
ATOM    637  CA  VAL A  86     -22.922 -42.875 -12.141  1.00 94.81           C  
ATOM    638  C   VAL A  86     -21.547 -42.531 -12.688  1.00 94.81           C  
ATOM    639  CB  VAL A  86     -23.859 -41.656 -12.258  1.00 94.81           C  
ATOM    640  O   VAL A  86     -21.188 -42.906 -13.812  1.00 94.81           O  
ATOM    641  CG1 VAL A  86     -23.781 -41.031 -13.648  1.00 94.81           C  
ATOM    642  CG2 VAL A  86     -25.297 -42.062 -11.930  1.00 94.81           C  
ATOM    643  N   LEU A  87     -20.719 -41.844 -11.930  1.00 95.62           N  
ATOM    644  CA  LEU A  87     -19.391 -41.406 -12.367  1.00 95.62           C  
ATOM    645  C   LEU A  87     -18.500 -42.625 -12.625  1.00 95.62           C  
ATOM    646  CB  LEU A  87     -18.734 -40.500 -11.312  1.00 95.62           C  
ATOM    647  O   LEU A  87     -17.750 -42.656 -13.602  1.00 95.62           O  
ATOM    648  CG  LEU A  87     -19.328 -39.125 -11.172  1.00 95.62           C  
ATOM    649  CD1 LEU A  87     -18.828 -38.438  -9.891  1.00 95.62           C  
ATOM    650  CD2 LEU A  87     -18.969 -38.250 -12.391  1.00 95.62           C  
ATOM    651  N   LYS A  88     -18.672 -43.625 -11.812  1.00 94.50           N  
ATOM    652  CA  LYS A  88     -17.922 -44.875 -12.008  1.00 94.50           C  
ATOM    653  C   LYS A  88     -18.422 -45.625 -13.219  1.00 94.50           C  
ATOM    654  CB  LYS A  88     -18.000 -45.750 -10.758  1.00 94.50           C  
ATOM    655  O   LYS A  88     -17.641 -46.125 -14.023  1.00 94.50           O  
ATOM    656  CG  LYS A  88     -17.000 -46.906 -10.742  1.00 94.50           C  
ATOM    657  CD  LYS A  88     -17.078 -47.688  -9.438  1.00 94.50           C  
ATOM    658  CE  LYS A  88     -16.109 -48.844  -9.430  1.00 94.50           C  
ATOM    659  NZ  LYS A  88     -16.188 -49.625  -8.156  1.00 94.50           N  
ATOM    660  N   ARG A  89     -19.656 -45.688 -13.336  1.00 92.81           N  
ATOM    661  CA  ARG A  89     -20.312 -46.438 -14.430  1.00 92.81           C  
ATOM    662  C   ARG A  89     -19.844 -45.906 -15.781  1.00 92.81           C  
ATOM    663  CB  ARG A  89     -21.828 -46.344 -14.312  1.00 92.81           C  
ATOM    664  O   ARG A  89     -19.656 -46.688 -16.719  1.00 92.81           O  
ATOM    665  CG  ARG A  89     -22.578 -46.875 -15.516  1.00 92.81           C  
ATOM    666  CD  ARG A  89     -22.328 -48.375 -15.680  1.00 92.81           C  
ATOM    667  NE  ARG A  89     -23.125 -48.938 -16.766  1.00 92.81           N  
ATOM    668  NH1 ARG A  89     -21.688 -48.281 -18.453  1.00 92.81           N  
ATOM    669  NH2 ARG A  89     -23.609 -49.406 -18.969  1.00 92.81           N  
ATOM    670  CZ  ARG A  89     -22.812 -48.875 -18.062  1.00 92.81           C  
ATOM    671  N   PHE A  90     -19.703 -44.656 -15.883  1.00 95.94           N  
ATOM    672  CA  PHE A  90     -19.359 -44.031 -17.172  1.00 95.94           C  
ATOM    673  C   PHE A  90     -17.891 -43.625 -17.203  1.00 95.94           C  
ATOM    674  CB  PHE A  90     -20.250 -42.844 -17.453  1.00 95.94           C  
ATOM    675  O   PHE A  90     -17.484 -42.844 -18.047  1.00 95.94           O  
ATOM    676  CG  PHE A  90     -21.688 -43.188 -17.781  1.00 95.94           C  
ATOM    677  CD1 PHE A  90     -22.000 -43.781 -19.000  1.00 95.94           C  
ATOM    678  CD2 PHE A  90     -22.703 -42.969 -16.859  1.00 95.94           C  
ATOM    679  CE1 PHE A  90     -23.328 -44.125 -19.312  1.00 95.94           C  
ATOM    680  CE2 PHE A  90     -24.016 -43.312 -17.156  1.00 95.94           C  
ATOM    681  CZ  PHE A  90     -24.328 -43.875 -18.375  1.00 95.94           C  
ATOM    682  N   LYS A  91     -17.109 -44.031 -16.266  1.00 95.56           N  
ATOM    683  CA  LYS A  91     -15.656 -43.875 -16.219  1.00 95.56           C  
ATOM    684  C   LYS A  91     -15.273 -42.406 -16.344  1.00 95.56           C  
ATOM    685  CB  LYS A  91     -14.992 -44.688 -17.328  1.00 95.56           C  
ATOM    686  O   LYS A  91     -14.422 -42.031 -17.156  1.00 95.56           O  
ATOM    687  CG  LYS A  91     -15.234 -46.188 -17.250  1.00 95.56           C  
ATOM    688  CD  LYS A  91     -14.500 -46.938 -18.344  1.00 95.56           C  
ATOM    689  CE  LYS A  91     -14.773 -48.438 -18.281  1.00 95.56           C  
ATOM    690  NZ  LYS A  91     -14.078 -49.188 -19.375  1.00 95.56           N  
ATOM    691  N   THR A  92     -15.953 -41.625 -15.633  1.00 94.81           N  
ATOM    692  CA  THR A  92     -15.695 -40.188 -15.602  1.00 94.81           C  
ATOM    693  C   THR A  92     -15.109 -39.781 -14.250  1.00 94.81           C  
ATOM    694  CB  THR A  92     -16.969 -39.375 -15.883  1.00 94.81           C  
ATOM    695  O   THR A  92     -15.539 -40.281 -13.211  1.00 94.81           O  
ATOM    696  CG2 THR A  92     -16.672 -37.875 -15.984  1.00 94.81           C  
ATOM    697  OG1 THR A  92     -17.547 -39.812 -17.109  1.00 94.81           O  
ATOM    698  N   LYS A  93     -14.148 -38.906 -14.297  1.00 93.88           N  
ATOM    699  CA  LYS A  93     -13.461 -38.438 -13.102  1.00 93.88           C  
ATOM    700  C   LYS A  93     -14.406 -37.656 -12.195  1.00 93.88           C  
ATOM    701  CB  LYS A  93     -12.258 -37.594 -13.469  1.00 93.88           C  
ATOM    702  O   LYS A  93     -15.195 -36.844 -12.672  1.00 93.88           O  
ATOM    703  CG  LYS A  93     -11.344 -37.250 -12.297  1.00 93.88           C  
ATOM    704  CD  LYS A  93     -10.156 -36.406 -12.734  1.00 93.88           C  
ATOM    705  CE  LYS A  93      -9.273 -36.031 -11.547  1.00 93.88           C  
ATOM    706  NZ  LYS A  93      -8.172 -35.125 -11.961  1.00 93.88           N  
ATOM    707  N   SER A  94     -14.438 -38.031 -10.891  1.00 94.06           N  
ATOM    708  CA  SER A  94     -15.211 -37.281  -9.891  1.00 94.06           C  
ATOM    709  C   SER A  94     -14.727 -35.844  -9.773  1.00 94.06           C  
ATOM    710  CB  SER A  94     -15.125 -37.969  -8.531  1.00 94.06           C  
ATOM    711  O   SER A  94     -13.531 -35.562  -9.914  1.00 94.06           O  
ATOM    712  OG  SER A  94     -15.727 -39.250  -8.578  1.00 94.06           O  
ATOM    713  N   PRO A  95     -15.695 -34.969  -9.633  1.00 94.69           N  
ATOM    714  CA  PRO A  95     -15.281 -33.594  -9.445  1.00 94.69           C  
ATOM    715  C   PRO A  95     -14.531 -33.344  -8.141  1.00 94.69           C  
ATOM    716  CB  PRO A  95     -16.609 -32.812  -9.453  1.00 94.69           C  
ATOM    717  O   PRO A  95     -14.633 -34.156  -7.215  1.00 94.69           O  
ATOM    718  CG  PRO A  95     -17.609 -33.781  -8.938  1.00 94.69           C  
ATOM    719  CD  PRO A  95     -17.219 -35.156  -9.383  1.00 94.69           C  
ATOM    720  N   GLU A  96     -13.797 -32.281  -8.133  1.00 92.62           N  
ATOM    721  CA  GLU A  96     -13.086 -31.875  -6.918  1.00 92.62           C  
ATOM    722  C   GLU A  96     -14.055 -31.344  -5.863  1.00 92.62           C  
ATOM    723  CB  GLU A  96     -12.023 -30.812  -7.234  1.00 92.62           C  
ATOM    724  O   GLU A  96     -15.000 -30.625  -6.184  1.00 92.62           O  
ATOM    725  CG  GLU A  96     -11.047 -30.578  -6.102  1.00 92.62           C  
ATOM    726  CD  GLU A  96      -9.977 -29.547  -6.441  1.00 92.62           C  
ATOM    727  OE1 GLU A  96      -9.164 -29.203  -5.555  1.00 92.62           O  
ATOM    728  OE2 GLU A  96      -9.961 -29.078  -7.598  1.00 92.62           O  
ATOM    729  N   ILE A  97     -13.922 -31.812  -4.633  1.00 93.50           N  
ATOM    730  CA  ILE A  97     -14.750 -31.312  -3.537  1.00 93.50           C  
ATOM    731  C   ILE A  97     -14.148 -30.031  -2.973  1.00 93.50           C  
ATOM    732  CB  ILE A  97     -14.906 -32.375  -2.420  1.00 93.50           C  
ATOM    733  O   ILE A  97     -13.023 -30.031  -2.465  1.00 93.50           O  
ATOM    734  CG1 ILE A  97     -15.562 -33.656  -2.971  1.00 93.50           C  
ATOM    735  CG2 ILE A  97     -15.711 -31.812  -1.246  1.00 93.50           C  
ATOM    736  CD1 ILE A  97     -15.602 -34.812  -1.980  1.00 93.50           C  
ATOM    737  N   ILE A  98     -14.867 -28.891  -3.137  1.00 92.25           N  
ATOM    738  CA  ILE A  98     -14.469 -27.594  -2.604  1.00 92.25           C  
ATOM    739  C   ILE A  98     -15.492 -27.125  -1.567  1.00 92.25           C  
ATOM    740  CB  ILE A  98     -14.336 -26.547  -3.729  1.00 92.25           C  
ATOM    741  O   ILE A  98     -16.594 -26.688  -1.921  1.00 92.25           O  
ATOM    742  CG1 ILE A  98     -13.312 -27.000  -4.770  1.00 92.25           C  
ATOM    743  CG2 ILE A  98     -13.945 -25.172  -3.146  1.00 92.25           C  
ATOM    744  CD1 ILE A  98     -13.164 -26.062  -5.957  1.00 92.25           C  
ATOM    745  N   LEU A  99     -15.125 -27.219  -0.313  1.00 89.19           N  
ATOM    746  CA  LEU A  99     -16.031 -26.844   0.767  1.00 89.19           C  
ATOM    747  C   LEU A  99     -15.977 -25.344   1.035  1.00 89.19           C  
ATOM    748  CB  LEU A  99     -15.688 -27.625   2.043  1.00 89.19           C  
ATOM    749  O   LEU A  99     -16.922 -24.766   1.572  1.00 89.19           O  
ATOM    750  CG  LEU A  99     -15.812 -29.141   1.969  1.00 89.19           C  
ATOM    751  CD1 LEU A  99     -15.273 -29.781   3.246  1.00 89.19           C  
ATOM    752  CD2 LEU A  99     -17.266 -29.547   1.729  1.00 89.19           C  
ATOM    753  N   ASP A 100     -14.828 -24.734   0.774  1.00 89.19           N  
ATOM    754  CA  ASP A 100     -14.570 -23.312   0.978  1.00 89.19           C  
ATOM    755  C   ASP A 100     -13.758 -22.734  -0.176  1.00 89.19           C  
ATOM    756  CB  ASP A 100     -13.836 -23.078   2.303  1.00 89.19           C  
ATOM    757  O   ASP A 100     -12.594 -23.094  -0.377  1.00 89.19           O  
ATOM    758  CG  ASP A 100     -13.719 -21.609   2.670  1.00 89.19           C  
ATOM    759  OD1 ASP A 100     -14.109 -20.750   1.854  1.00 89.19           O  
ATOM    760  OD2 ASP A 100     -13.234 -21.312   3.783  1.00 89.19           O  
ATOM    761  N   ILE A 101     -14.391 -21.812  -0.933  1.00 90.06           N  
ATOM    762  CA  ILE A 101     -13.750 -21.281  -2.129  1.00 90.06           C  
ATOM    763  C   ILE A 101     -13.062 -19.953  -1.801  1.00 90.06           C  
ATOM    764  CB  ILE A 101     -14.758 -21.094  -3.279  1.00 90.06           C  
ATOM    765  O   ILE A 101     -12.641 -19.219  -2.703  1.00 90.06           O  
ATOM    766  CG1 ILE A 101     -14.031 -21.000  -4.625  1.00 90.06           C  
ATOM    767  CG2 ILE A 101     -15.617 -19.844  -3.045  1.00 90.06           C  
ATOM    768  CD1 ILE A 101     -14.922 -21.297  -5.828  1.00 90.06           C  
ATOM    769  N   THR A 102     -12.969 -19.594  -0.547  1.00 86.00           N  
ATOM    770  CA  THR A 102     -12.312 -18.359  -0.133  1.00 86.00           C  
ATOM    771  C   THR A 102     -10.867 -18.328  -0.615  1.00 86.00           C  
ATOM    772  CB  THR A 102     -12.352 -18.188   1.397  1.00 86.00           C  
ATOM    773  O   THR A 102     -10.102 -19.250  -0.348  1.00 86.00           O  
ATOM    774  CG2 THR A 102     -11.828 -16.828   1.814  1.00 86.00           C  
ATOM    775  OG1 THR A 102     -13.703 -18.328   1.854  1.00 86.00           O  
ATOM    776  N   PRO A 103     -10.562 -17.266  -1.354  1.00 85.94           N  
ATOM    777  CA  PRO A 103      -9.180 -17.172  -1.834  1.00 85.94           C  
ATOM    778  C   PRO A 103      -8.164 -17.141  -0.698  1.00 85.94           C  
ATOM    779  CB  PRO A 103      -9.172 -15.852  -2.605  1.00 85.94           C  
ATOM    780  O   PRO A 103      -8.414 -16.547   0.349  1.00 85.94           O  
ATOM    781  CG  PRO A 103     -10.594 -15.648  -3.031  1.00 85.94           C  
ATOM    782  CD  PRO A 103     -11.492 -16.203  -1.971  1.00 85.94           C  
ATOM    783  N   ARG A 104      -7.145 -17.984  -0.930  1.00 87.44           N  
ATOM    784  CA  ARG A 104      -6.059 -18.094   0.037  1.00 87.44           C  
ATOM    785  C   ARG A 104      -4.723 -17.703  -0.588  1.00 87.44           C  
ATOM    786  CB  ARG A 104      -5.984 -19.531   0.587  1.00 87.44           C  
ATOM    787  O   ARG A 104      -4.645 -17.469  -1.794  1.00 87.44           O  
ATOM    788  CG  ARG A 104      -7.250 -19.984   1.297  1.00 87.44           C  
ATOM    789  CD  ARG A 104      -7.125 -21.406   1.817  1.00 87.44           C  
ATOM    790  NE  ARG A 104      -8.344 -21.844   2.496  1.00 87.44           N  
ATOM    791  NH1 ARG A 104      -7.367 -22.000   4.582  1.00 87.44           N  
ATOM    792  NH2 ARG A 104      -9.586 -22.500   4.309  1.00 87.44           N  
ATOM    793  CZ  ARG A 104      -8.430 -22.109   3.795  1.00 87.44           C  
ATOM    794  N   ALA A 105      -3.701 -17.609   0.219  1.00 87.75           N  
ATOM    795  CA  ALA A 105      -2.375 -17.172  -0.222  1.00 87.75           C  
ATOM    796  C   ALA A 105      -1.791 -18.156  -1.233  1.00 87.75           C  
ATOM    797  CB  ALA A 105      -1.438 -17.031   0.974  1.00 87.75           C  
ATOM    798  O   ALA A 105      -0.977 -17.781  -2.078  1.00 87.75           O  
ATOM    799  N   GLN A 106      -2.225 -19.391  -1.244  1.00 85.81           N  
ATOM    800  CA  GLN A 106      -1.720 -20.438  -2.131  1.00 85.81           C  
ATOM    801  C   GLN A 106      -1.987 -20.078  -3.594  1.00 85.81           C  
ATOM    802  CB  GLN A 106      -2.350 -21.781  -1.788  1.00 85.81           C  
ATOM    803  O   GLN A 106      -1.310 -20.594  -4.492  1.00 85.81           O  
ATOM    804  CG  GLN A 106      -3.844 -21.859  -2.068  1.00 85.81           C  
ATOM    805  CD  GLN A 106      -4.453 -23.188  -1.687  1.00 85.81           C  
ATOM    806  NE2 GLN A 106      -5.691 -23.422  -2.105  1.00 85.81           N  
ATOM    807  OE1 GLN A 106      -3.811 -24.016  -1.021  1.00 85.81           O  
ATOM    808  N   HIS A 107      -2.953 -19.250  -3.758  1.00 81.38           N  
ATOM    809  CA  HIS A 107      -3.291 -18.844  -5.117  1.00 81.38           C  
ATOM    810  C   HIS A 107      -2.156 -18.047  -5.754  1.00 81.38           C  
ATOM    811  CB  HIS A 107      -4.582 -18.031  -5.129  1.00 81.38           C  
ATOM    812  O   HIS A 107      -2.107 -17.906  -6.977  1.00 81.38           O  
ATOM    813  CG  HIS A 107      -5.820 -18.859  -4.973  1.00 81.38           C  
ATOM    814  CD2 HIS A 107      -6.656 -19.375  -5.898  1.00 81.38           C  
ATOM    815  ND1 HIS A 107      -6.324 -19.219  -3.744  1.00 81.38           N  
ATOM    816  CE1 HIS A 107      -7.418 -19.938  -3.920  1.00 81.38           C  
ATOM    817  NE2 HIS A 107      -7.641 -20.047  -5.219  1.00 81.38           N  
ATOM    818  N   PHE A 108      -1.232 -17.641  -4.969  1.00 79.44           N  
ATOM    819  CA  PHE A 108      -0.144 -16.812  -5.488  1.00 79.44           C  
ATOM    820  C   PHE A 108       1.175 -17.578  -5.453  1.00 79.44           C  
ATOM    821  CB  PHE A 108      -0.021 -15.516  -4.691  1.00 79.44           C  
ATOM    822  O   PHE A 108       2.246 -16.984  -5.574  1.00 79.44           O  
ATOM    823  CG  PHE A 108      -1.185 -14.578  -4.875  1.00 79.44           C  
ATOM    824  CD1 PHE A 108      -1.243 -13.727  -5.969  1.00 79.44           C  
ATOM    825  CD2 PHE A 108      -2.221 -14.547  -3.949  1.00 79.44           C  
ATOM    826  CE1 PHE A 108      -2.320 -12.859  -6.141  1.00 79.44           C  
ATOM    827  CE2 PHE A 108      -3.299 -13.688  -4.113  1.00 79.44           C  
ATOM    828  CZ  PHE A 108      -3.346 -12.836  -5.211  1.00 79.44           C  
ATOM    829  N   ASN A 109       0.979 -18.891  -5.293  1.00 79.81           N  
ATOM    830  CA  ASN A 109       2.174 -19.734  -5.375  1.00 79.81           C  
ATOM    831  C   ASN A 109       2.746 -19.750  -6.789  1.00 79.81           C  
ATOM    832  CB  ASN A 109       1.870 -21.156  -4.898  1.00 79.81           C  
ATOM    833  O   ASN A 109       1.995 -19.750  -7.766  1.00 79.81           O  
ATOM    834  CG  ASN A 109       1.685 -21.234  -3.396  1.00 79.81           C  
ATOM    835  ND2 ASN A 109       1.374 -22.438  -2.904  1.00 79.81           N  
ATOM    836  OD1 ASN A 109       1.819 -20.234  -2.684  1.00 79.81           O  
ATOM    837  N   LYS A 110       4.027 -19.609  -6.965  1.00 79.19           N  
ATOM    838  CA  LYS A 110       4.715 -19.656  -8.250  1.00 79.19           C  
ATOM    839  C   LYS A 110       5.801 -20.734  -8.258  1.00 79.19           C  
ATOM    840  CB  LYS A 110       5.316 -18.297  -8.586  1.00 79.19           C  
ATOM    841  O   LYS A 110       6.379 -21.047  -7.215  1.00 79.19           O  
ATOM    842  CG  LYS A 110       4.285 -17.188  -8.773  1.00 79.19           C  
ATOM    843  CD  LYS A 110       4.941 -15.875  -9.164  1.00 79.19           C  
ATOM    844  CE  LYS A 110       3.914 -14.758  -9.320  1.00 79.19           C  
ATOM    845  NZ  LYS A 110       4.555 -13.461  -9.688  1.00 79.19           N  
ATOM    846  N   ASP A 111       5.918 -21.391  -9.461  1.00 76.19           N  
ATOM    847  CA  ASP A 111       6.934 -22.438  -9.609  1.00 76.19           C  
ATOM    848  C   ASP A 111       8.336 -21.844  -9.547  1.00 76.19           C  
ATOM    849  CB  ASP A 111       6.734 -23.188 -10.930  1.00 76.19           C  
ATOM    850  O   ASP A 111       9.250 -22.453  -8.992  1.00 76.19           O  
ATOM    851  CG  ASP A 111       5.465 -24.016 -10.953  1.00 76.19           C  
ATOM    852  OD1 ASP A 111       4.996 -24.453  -9.875  1.00 76.19           O  
ATOM    853  OD2 ASP A 111       4.926 -24.234 -12.055  1.00 76.19           O  
ATOM    854  N   GLN A 112       8.430 -20.703 -10.156  1.00 78.81           N  
ATOM    855  CA  GLN A 112       9.742 -20.062 -10.156  1.00 78.81           C  
ATOM    856  C   GLN A 112       9.695 -18.703  -9.445  1.00 78.81           C  
ATOM    857  CB  GLN A 112      10.258 -19.875 -11.586  1.00 78.81           C  
ATOM    858  O   GLN A 112       8.961 -17.812  -9.867  1.00 78.81           O  
ATOM    859  CG  GLN A 112      10.680 -21.188 -12.250  1.00 78.81           C  
ATOM    860  CD  GLN A 112      11.242 -20.969 -13.648  1.00 78.81           C  
ATOM    861  NE2 GLN A 112      11.758 -22.047 -14.242  1.00 78.81           N  
ATOM    862  OE1 GLN A 112      11.211 -19.859 -14.180  1.00 78.81           O  
ATOM    863  N   LEU A 113      10.234 -18.781  -8.320  1.00 84.75           N  
ATOM    864  CA  LEU A 113      10.281 -17.562  -7.527  1.00 84.75           C  
ATOM    865  C   LEU A 113      11.688 -16.984  -7.512  1.00 84.75           C  
ATOM    866  CB  LEU A 113       9.805 -17.828  -6.098  1.00 84.75           C  
ATOM    867  O   LEU A 113      12.672 -17.719  -7.492  1.00 84.75           O  
ATOM    868  CG  LEU A 113       8.297 -18.031  -5.910  1.00 84.75           C  
ATOM    869  CD1 LEU A 113       8.023 -18.750  -4.590  1.00 84.75           C  
ATOM    870  CD2 LEU A 113       7.562 -16.703  -5.961  1.00 84.75           C  
ATOM    871  N   VAL A 114      11.703 -15.828  -7.797  1.00 88.62           N  
ATOM    872  CA  VAL A 114      12.969 -15.109  -7.645  1.00 88.62           C  
ATOM    873  C   VAL A 114      13.172 -14.734  -6.180  1.00 88.62           C  
ATOM    874  CB  VAL A 114      13.016 -13.844  -8.531  1.00 88.62           C  
ATOM    875  O   VAL A 114      12.328 -14.070  -5.574  1.00 88.62           O  
ATOM    876  CG1 VAL A 114      14.336 -13.094  -8.336  1.00 88.62           C  
ATOM    877  CG2 VAL A 114      12.820 -14.219 -10.000  1.00 88.62           C  
ATOM    878  N   ALA A 115      14.117 -15.336  -5.609  1.00 91.38           N  
ATOM    879  CA  ALA A 115      14.438 -15.062  -4.211  1.00 91.38           C  
ATOM    880  C   ALA A 115      15.938 -14.805  -4.031  1.00 91.38           C  
ATOM    881  CB  ALA A 115      13.992 -16.219  -3.320  1.00 91.38           C  
ATOM    882  O   ALA A 115      16.734 -15.180  -4.887  1.00 91.38           O  
ATOM    883  N   LEU A 116      16.219 -14.164  -2.990  1.00 92.12           N  
ATOM    884  CA  LEU A 116      17.594 -13.914  -2.609  1.00 92.12           C  
ATOM    885  C   LEU A 116      18.031 -14.836  -1.472  1.00 92.12           C  
ATOM    886  CB  LEU A 116      17.781 -12.453  -2.191  1.00 92.12           C  
ATOM    887  O   LEU A 116      17.203 -15.242  -0.650  1.00 92.12           O  
ATOM    888  CG  LEU A 116      17.688 -11.414  -3.309  1.00 92.12           C  
ATOM    889  CD1 LEU A 116      17.469 -10.023  -2.719  1.00 92.12           C  
ATOM    890  CD2 LEU A 116      18.938 -11.445  -4.176  1.00 92.12           C  
ATOM    891  N   THR A 117      19.266 -15.211  -1.507  1.00 91.69           N  
ATOM    892  CA  THR A 117      19.859 -15.883  -0.352  1.00 91.69           C  
ATOM    893  C   THR A 117      20.531 -14.875   0.571  1.00 91.69           C  
ATOM    894  CB  THR A 117      20.875 -16.953  -0.785  1.00 91.69           C  
ATOM    895  O   THR A 117      20.906 -13.781   0.140  1.00 91.69           O  
ATOM    896  CG2 THR A 117      20.219 -18.016  -1.673  1.00 91.69           C  
ATOM    897  OG1 THR A 117      21.938 -16.328  -1.511  1.00 91.69           O  
ATOM    898  N   GLU A 118      20.656 -15.203   1.771  1.00 88.75           N  
ATOM    899  CA  GLU A 118      21.172 -14.305   2.797  1.00 88.75           C  
ATOM    900  C   GLU A 118      22.578 -13.836   2.453  1.00 88.75           C  
ATOM    901  CB  GLU A 118      21.172 -14.992   4.164  1.00 88.75           C  
ATOM    902  O   GLU A 118      22.969 -12.727   2.820  1.00 88.75           O  
ATOM    903  CG  GLU A 118      19.781 -15.133   4.781  1.00 88.75           C  
ATOM    904  CD  GLU A 118      19.797 -15.711   6.188  1.00 88.75           C  
ATOM    905  OE1 GLU A 118      18.734 -15.789   6.828  1.00 88.75           O  
ATOM    906  OE2 GLU A 118      20.906 -16.078   6.656  1.00 88.75           O  
ATOM    907  N   ASP A 119      23.312 -14.617   1.693  1.00 88.56           N  
ATOM    908  CA  ASP A 119      24.719 -14.328   1.459  1.00 88.56           C  
ATOM    909  C   ASP A 119      24.906 -13.586   0.139  1.00 88.56           C  
ATOM    910  CB  ASP A 119      25.547 -15.617   1.467  1.00 88.56           C  
ATOM    911  O   ASP A 119      26.031 -13.203  -0.204  1.00 88.56           O  
ATOM    912  CG  ASP A 119      25.078 -16.625   0.426  1.00 88.56           C  
ATOM    913  OD1 ASP A 119      23.875 -16.625   0.066  1.00 88.56           O  
ATOM    914  OD2 ASP A 119      25.922 -17.422  -0.037  1.00 88.56           O  
ATOM    915  N   GLU A 120      23.844 -13.438  -0.572  1.00 90.69           N  
ATOM    916  CA  GLU A 120      23.953 -12.664  -1.809  1.00 90.69           C  
ATOM    917  C   GLU A 120      24.109 -11.180  -1.519  1.00 90.69           C  
ATOM    918  CB  GLU A 120      22.734 -12.906  -2.699  1.00 90.69           C  
ATOM    919  O   GLU A 120      23.578 -10.672  -0.526  1.00 90.69           O  
ATOM    920  CG  GLU A 120      22.719 -14.266  -3.383  1.00 90.69           C  
ATOM    921  CD  GLU A 120      21.531 -14.469  -4.305  1.00 90.69           C  
ATOM    922  OE1 GLU A 120      21.703 -14.414  -5.543  1.00 90.69           O  
ATOM    923  OE2 GLU A 120      20.422 -14.688  -3.785  1.00 90.69           O  
ATOM    924  N   PRO A 121      24.938 -10.500  -2.297  1.00 91.62           N  
ATOM    925  CA  PRO A 121      25.156  -9.070  -2.057  1.00 91.62           C  
ATOM    926  C   PRO A 121      23.969  -8.203  -2.475  1.00 91.62           C  
ATOM    927  CB  PRO A 121      26.391  -8.766  -2.916  1.00 91.62           C  
ATOM    928  O   PRO A 121      23.125  -8.648  -3.244  1.00 91.62           O  
ATOM    929  CG  PRO A 121      26.328  -9.750  -4.043  1.00 91.62           C  
ATOM    930  CD  PRO A 121      25.641 -10.984  -3.553  1.00 91.62           C  
ATOM    931  N   LEU A 122      23.906  -7.035  -2.051  1.00 90.81           N  
ATOM    932  CA  LEU A 122      22.906  -6.031  -2.387  1.00 90.81           C  
ATOM    933  C   LEU A 122      22.844  -5.812  -3.895  1.00 90.81           C  
ATOM    934  CB  LEU A 122      23.219  -4.707  -1.680  1.00 90.81           C  
ATOM    935  O   LEU A 122      21.766  -5.590  -4.445  1.00 90.81           O  
ATOM    936  CG  LEU A 122      22.266  -3.547  -1.975  1.00 90.81           C  
ATOM    937  CD1 LEU A 122      20.844  -3.885  -1.508  1.00 90.81           C  
ATOM    938  CD2 LEU A 122      22.766  -2.268  -1.310  1.00 90.81           C  
ATOM    939  N   SER A 123      24.000  -5.879  -4.551  1.00 90.06           N  
ATOM    940  CA  SER A 123      24.031  -5.691  -5.996  1.00 90.06           C  
ATOM    941  C   SER A 123      23.125  -6.688  -6.707  1.00 90.06           C  
ATOM    942  CB  SER A 123      25.469  -5.836  -6.520  1.00 90.06           C  
ATOM    943  O   SER A 123      22.453  -6.340  -7.684  1.00 90.06           O  
ATOM    944  OG  SER A 123      25.984  -7.121  -6.223  1.00 90.06           O  
ATOM    945  N   ARG A 124      23.125  -7.891  -6.215  1.00 90.50           N  
ATOM    946  CA  ARG A 124      22.250  -8.906  -6.801  1.00 90.50           C  
ATOM    947  C   ARG A 124      20.781  -8.539  -6.598  1.00 90.50           C  
ATOM    948  CB  ARG A 124      22.547 -10.281  -6.191  1.00 90.50           C  
ATOM    949  O   ARG A 124      19.969  -8.734  -7.496  1.00 90.50           O  
ATOM    950  CG  ARG A 124      21.703 -11.398  -6.781  1.00 90.50           C  
ATOM    951  CD  ARG A 124      21.906 -11.531  -8.281  1.00 90.50           C  
ATOM    952  NE  ARG A 124      21.188 -12.680  -8.828  1.00 90.50           N  
ATOM    953  NH1 ARG A 124      21.422 -12.039 -11.039  1.00 90.50           N  
ATOM    954  NH2 ARG A 124      20.312 -13.977 -10.508  1.00 90.50           N  
ATOM    955  CZ  ARG A 124      20.984 -12.898 -10.125  1.00 90.50           C  
ATOM    956  N   ALA A 125      20.484  -8.070  -5.457  1.00 89.06           N  
ATOM    957  CA  ALA A 125      19.109  -7.629  -5.195  1.00 89.06           C  
ATOM    958  C   ALA A 125      18.719  -6.508  -6.145  1.00 89.06           C  
ATOM    959  CB  ALA A 125      18.969  -7.176  -3.746  1.00 89.06           C  
ATOM    960  O   ALA A 125      17.609  -6.520  -6.703  1.00 89.06           O  
ATOM    961  N   LEU A 126      19.594  -5.559  -6.312  1.00 86.81           N  
ATOM    962  CA  LEU A 126      19.328  -4.438  -7.207  1.00 86.81           C  
ATOM    963  C   LEU A 126      19.125  -4.918  -8.641  1.00 86.81           C  
ATOM    964  CB  LEU A 126      20.469  -3.422  -7.152  1.00 86.81           C  
ATOM    965  O   LEU A 126      18.250  -4.430  -9.344  1.00 86.81           O  
ATOM    966  CG  LEU A 126      20.656  -2.672  -5.828  1.00 86.81           C  
ATOM    967  CD1 LEU A 126      21.922  -1.813  -5.875  1.00 86.81           C  
ATOM    968  CD2 LEU A 126      19.422  -1.815  -5.531  1.00 86.81           C  
ATOM    969  N   GLU A 127      19.953  -5.805  -9.039  1.00 86.38           N  
ATOM    970  CA  GLU A 127      19.828  -6.391 -10.367  1.00 86.38           C  
ATOM    971  C   GLU A 127      18.469  -7.062 -10.547  1.00 86.38           C  
ATOM    972  CB  GLU A 127      20.953  -7.402 -10.617  1.00 86.38           C  
ATOM    973  O   GLU A 127      17.812  -6.875 -11.570  1.00 86.38           O  
ATOM    974  CG  GLU A 127      20.938  -7.992 -12.023  1.00 86.38           C  
ATOM    975  CD  GLU A 127      22.094  -8.945 -12.281  1.00 86.38           C  
ATOM    976  OE1 GLU A 127      22.375  -9.273 -13.461  1.00 86.38           O  
ATOM    977  OE2 GLU A 127      22.734  -9.375 -11.297  1.00 86.38           O  
ATOM    978  N   LEU A 128      18.094  -7.828  -9.562  1.00 86.75           N  
ATOM    979  CA  LEU A 128      16.812  -8.531  -9.648  1.00 86.75           C  
ATOM    980  C   LEU A 128      15.656  -7.539  -9.688  1.00 86.75           C  
ATOM    981  CB  LEU A 128      16.656  -9.477  -8.453  1.00 86.75           C  
ATOM    982  O   LEU A 128      14.688  -7.746 -10.414  1.00 86.75           O  
ATOM    983  CG  LEU A 128      17.562 -10.703  -8.438  1.00 86.75           C  
ATOM    984  CD1 LEU A 128      17.312 -11.539  -7.188  1.00 86.75           C  
ATOM    985  CD2 LEU A 128      17.375 -11.539  -9.695  1.00 86.75           C  
ATOM    986  N   TYR A 129      15.797  -6.535  -8.914  1.00 82.81           N  
ATOM    987  CA  TYR A 129      14.766  -5.500  -8.961  1.00 82.81           C  
ATOM    988  C   TYR A 129      14.672  -4.887 -10.352  1.00 82.81           C  
ATOM    989  CB  TYR A 129      15.055  -4.410  -7.926  1.00 82.81           C  
ATOM    990  O   TYR A 129      13.578  -4.629 -10.852  1.00 82.81           O  
ATOM    991  CG  TYR A 129      13.984  -3.350  -7.848  1.00 82.81           C  
ATOM    992  CD1 TYR A 129      14.070  -2.188  -8.609  1.00 82.81           C  
ATOM    993  CD2 TYR A 129      12.891  -3.508  -7.004  1.00 82.81           C  
ATOM    994  CE1 TYR A 129      13.086  -1.208  -8.539  1.00 82.81           C  
ATOM    995  CE2 TYR A 129      11.898  -2.535  -6.926  1.00 82.81           C  
ATOM    996  OH  TYR A 129      11.023  -0.423  -7.617  1.00 82.81           O  
ATOM    997  CZ  TYR A 129      12.008  -1.391  -7.691  1.00 82.81           C  
ATOM    998  N   SER A 130      15.836  -4.633 -10.914  1.00 81.31           N  
ATOM    999  CA  SER A 130      15.883  -4.012 -12.234  1.00 81.31           C  
ATOM   1000  C   SER A 130      15.219  -4.895 -13.281  1.00 81.31           C  
ATOM   1001  CB  SER A 130      17.328  -3.715 -12.641  1.00 81.31           C  
ATOM   1002  O   SER A 130      14.531  -4.395 -14.180  1.00 81.31           O  
ATOM   1003  OG  SER A 130      17.375  -3.186 -13.953  1.00 81.31           O  
ATOM   1004  N   ILE A 131      15.430  -6.176 -13.164  1.00 83.38           N  
ATOM   1005  CA  ILE A 131      14.953  -7.133 -14.156  1.00 83.38           C  
ATOM   1006  C   ILE A 131      13.461  -7.395 -13.945  1.00 83.38           C  
ATOM   1007  CB  ILE A 131      15.742  -8.461 -14.086  1.00 83.38           C  
ATOM   1008  O   ILE A 131      12.672  -7.309 -14.891  1.00 83.38           O  
ATOM   1009  CG1 ILE A 131      17.219  -8.227 -14.453  1.00 83.38           C  
ATOM   1010  CG2 ILE A 131      15.109  -9.516 -15.000  1.00 83.38           C  
ATOM   1011  CD1 ILE A 131      18.125  -9.406 -14.156  1.00 83.38           C  
ATOM   1012  N   TYR A 132      13.109  -7.559 -12.664  1.00 78.19           N  
ATOM   1013  CA  TYR A 132      11.766  -8.070 -12.414  1.00 78.19           C  
ATOM   1014  C   TYR A 132      10.844  -6.961 -11.914  1.00 78.19           C  
ATOM   1015  CB  TYR A 132      11.805  -9.211 -11.398  1.00 78.19           C  
ATOM   1016  O   TYR A 132       9.617  -7.105 -11.938  1.00 78.19           O  
ATOM   1017  CG  TYR A 132      12.516 -10.445 -11.898  1.00 78.19           C  
ATOM   1018  CD1 TYR A 132      11.914 -11.305 -12.812  1.00 78.19           C  
ATOM   1019  CD2 TYR A 132      13.797 -10.750 -11.461  1.00 78.19           C  
ATOM   1020  CE1 TYR A 132      12.570 -12.438 -13.273  1.00 78.19           C  
ATOM   1021  CE2 TYR A 132      14.469 -11.883 -11.914  1.00 78.19           C  
ATOM   1022  OH  TYR A 132      14.500 -13.844 -13.273  1.00 78.19           O  
ATOM   1023  CZ  TYR A 132      13.844 -12.719 -12.820  1.00 78.19           C  
ATOM   1024  N   LYS A 133      11.422  -5.863 -11.383  1.00 76.25           N  
ATOM   1025  CA  LYS A 133      10.672  -4.711 -10.891  1.00 76.25           C  
ATOM   1026  C   LYS A 133       9.789  -5.098  -9.703  1.00 76.25           C  
ATOM   1027  CB  LYS A 133       9.820  -4.109 -12.008  1.00 76.25           C  
ATOM   1028  O   LYS A 133       8.656  -4.625  -9.594  1.00 76.25           O  
ATOM   1029  CG  LYS A 133      10.617  -3.656 -13.219  1.00 76.25           C  
ATOM   1030  CD  LYS A 133      11.531  -2.484 -12.883  1.00 76.25           C  
ATOM   1031  CE  LYS A 133      12.273  -1.979 -14.109  1.00 76.25           C  
ATOM   1032  NZ  LYS A 133      13.359  -1.021 -13.750  1.00 76.25           N  
ATOM   1033  N   PHE A 134      10.328  -6.066  -8.844  1.00 74.81           N  
ATOM   1034  CA  PHE A 134       9.633  -6.430  -7.613  1.00 74.81           C  
ATOM   1035  C   PHE A 134       9.906  -5.414  -6.516  1.00 74.81           C  
ATOM   1036  CB  PHE A 134      10.047  -7.828  -7.152  1.00 74.81           C  
ATOM   1037  O   PHE A 134      11.062  -5.039  -6.285  1.00 74.81           O  
ATOM   1038  CG  PHE A 134       9.625  -8.930  -8.094  1.00 74.81           C  
ATOM   1039  CD1 PHE A 134       8.523  -8.766  -8.922  1.00 74.81           C  
ATOM   1040  CD2 PHE A 134      10.328 -10.125  -8.141  1.00 74.81           C  
ATOM   1041  CE1 PHE A 134       8.133  -9.781  -9.797  1.00 74.81           C  
ATOM   1042  CE2 PHE A 134       9.945 -11.141  -9.008  1.00 74.81           C  
ATOM   1043  CZ  PHE A 134       8.844 -10.969  -9.836  1.00 74.81           C  
ATOM   1044  N   HIS A 135       8.883  -4.977  -5.855  1.00 71.25           N  
ATOM   1045  CA  HIS A 135       9.086  -4.027  -4.766  1.00 71.25           C  
ATOM   1046  C   HIS A 135       9.641  -4.723  -3.529  1.00 71.25           C  
ATOM   1047  CB  HIS A 135       7.773  -3.322  -4.422  1.00 71.25           C  
ATOM   1048  O   HIS A 135      10.266  -4.082  -2.678  1.00 71.25           O  
ATOM   1049  CG  HIS A 135       7.367  -2.289  -5.426  1.00 71.25           C  
ATOM   1050  CD2 HIS A 135       6.445  -2.328  -6.418  1.00 71.25           C  
ATOM   1051  ND1 HIS A 135       7.941  -1.038  -5.480  1.00 71.25           N  
ATOM   1052  CE1 HIS A 135       7.387  -0.349  -6.465  1.00 71.25           C  
ATOM   1053  NE2 HIS A 135       6.477  -1.108  -7.047  1.00 71.25           N  
ATOM   1054  N   VAL A 136       9.297  -5.980  -3.447  1.00 82.38           N  
ATOM   1055  CA  VAL A 136       9.781  -6.770  -2.318  1.00 82.38           C  
ATOM   1056  C   VAL A 136      10.359  -8.094  -2.822  1.00 82.38           C  
ATOM   1057  CB  VAL A 136       8.656  -7.035  -1.289  1.00 82.38           C  
ATOM   1058  O   VAL A 136       9.812  -8.703  -3.744  1.00 82.38           O  
ATOM   1059  CG1 VAL A 136       9.172  -7.910  -0.148  1.00 82.38           C  
ATOM   1060  CG2 VAL A 136       8.109  -5.715  -0.749  1.00 82.38           C  
ATOM   1061  N   LEU A 137      11.500  -8.453  -2.309  1.00 88.88           N  
ATOM   1062  CA  LEU A 137      12.148  -9.727  -2.629  1.00 88.88           C  
ATOM   1063  C   LEU A 137      12.227 -10.625  -1.399  1.00 88.88           C  
ATOM   1064  CB  LEU A 137      13.547  -9.484  -3.191  1.00 88.88           C  
ATOM   1065  O   LEU A 137      12.727 -10.203  -0.353  1.00 88.88           O  
ATOM   1066  CG  LEU A 137      13.625  -8.891  -4.598  1.00 88.88           C  
ATOM   1067  CD1 LEU A 137      15.016  -8.312  -4.859  1.00 88.88           C  
ATOM   1068  CD2 LEU A 137      13.266  -9.938  -5.645  1.00 88.88           C  
ATOM   1069  N   PRO A 138      11.727 -11.797  -1.530  1.00 92.19           N  
ATOM   1070  CA  PRO A 138      11.898 -12.727  -0.417  1.00 92.19           C  
ATOM   1071  C   PRO A 138      13.344 -13.195  -0.259  1.00 92.19           C  
ATOM   1072  CB  PRO A 138      10.984 -13.898  -0.793  1.00 92.19           C  
ATOM   1073  O   PRO A 138      14.094 -13.250  -1.239  1.00 92.19           O  
ATOM   1074  CG  PRO A 138      10.906 -13.859  -2.285  1.00 92.19           C  
ATOM   1075  CD  PRO A 138      11.094 -12.438  -2.732  1.00 92.19           C  
ATOM   1076  N   VAL A 139      13.711 -13.477   0.928  1.00 94.06           N  
ATOM   1077  CA  VAL A 139      15.039 -13.992   1.246  1.00 94.06           C  
ATOM   1078  C   VAL A 139      14.922 -15.398   1.839  1.00 94.06           C  
ATOM   1079  CB  VAL A 139      15.789 -13.062   2.225  1.00 94.06           C  
ATOM   1080  O   VAL A 139      14.148 -15.617   2.779  1.00 94.06           O  
ATOM   1081  CG1 VAL A 139      17.203 -13.594   2.500  1.00 94.06           C  
ATOM   1082  CG2 VAL A 139      15.852 -11.641   1.668  1.00 94.06           C  
ATOM   1083  N   ILE A 140      15.672 -16.328   1.266  1.00 94.06           N  
ATOM   1084  CA  ILE A 140      15.625 -17.719   1.692  1.00 94.06           C  
ATOM   1085  C   ILE A 140      17.000 -18.156   2.193  1.00 94.06           C  
ATOM   1086  CB  ILE A 140      15.148 -18.641   0.547  1.00 94.06           C  
ATOM   1087  O   ILE A 140      18.000 -17.500   1.909  1.00 94.06           O  
ATOM   1088  CG1 ILE A 140      16.094 -18.516  -0.656  1.00 94.06           C  
ATOM   1089  CG2 ILE A 140      13.711 -18.312   0.148  1.00 94.06           C  
ATOM   1090  CD1 ILE A 140      15.758 -19.469  -1.798  1.00 94.06           C  
ATOM   1091  N   ASN A 141      16.984 -19.203   3.006  1.00 91.00           N  
ATOM   1092  CA  ASN A 141      18.250 -19.781   3.461  1.00 91.00           C  
ATOM   1093  C   ASN A 141      18.688 -20.938   2.576  1.00 91.00           C  
ATOM   1094  CB  ASN A 141      18.125 -20.234   4.918  1.00 91.00           C  
ATOM   1095  O   ASN A 141      18.094 -21.172   1.513  1.00 91.00           O  
ATOM   1096  CG  ASN A 141      17.141 -21.359   5.098  1.00 91.00           C  
ATOM   1097  ND2 ASN A 141      16.719 -21.594   6.340  1.00 91.00           N  
ATOM   1098  OD1 ASN A 141      16.734 -22.016   4.133  1.00 91.00           O  
ATOM   1099  N   SER A 142      19.734 -21.641   2.918  1.00 87.12           N  
ATOM   1100  CA  SER A 142      20.328 -22.719   2.133  1.00 87.12           C  
ATOM   1101  C   SER A 142      19.359 -23.875   1.971  1.00 87.12           C  
ATOM   1102  CB  SER A 142      21.609 -23.203   2.787  1.00 87.12           C  
ATOM   1103  O   SER A 142      19.453 -24.656   1.020  1.00 87.12           O  
ATOM   1104  OG  SER A 142      21.391 -23.578   4.133  1.00 87.12           O  
ATOM   1105  N   GLN A 143      18.312 -23.906   2.850  1.00 90.00           N  
ATOM   1106  CA  GLN A 143      17.312 -24.969   2.775  1.00 90.00           C  
ATOM   1107  C   GLN A 143      16.047 -24.500   2.066  1.00 90.00           C  
ATOM   1108  CB  GLN A 143      16.969 -25.484   4.176  1.00 90.00           C  
ATOM   1109  O   GLN A 143      14.992 -25.125   2.174  1.00 90.00           O  
ATOM   1110  CG  GLN A 143      18.156 -26.078   4.922  1.00 90.00           C  
ATOM   1111  CD  GLN A 143      17.812 -26.453   6.355  1.00 90.00           C  
ATOM   1112  NE2 GLN A 143      18.766 -27.078   7.043  1.00 90.00           N  
ATOM   1113  OE1 GLN A 143      16.719 -26.156   6.844  1.00 90.00           O  
ATOM   1114  N   ASP A 144      16.062 -23.297   1.450  1.00 88.44           N  
ATOM   1115  CA  ASP A 144      14.969 -22.703   0.698  1.00 88.44           C  
ATOM   1116  C   ASP A 144      13.836 -22.281   1.629  1.00 88.44           C  
ATOM   1117  CB  ASP A 144      14.445 -23.688  -0.354  1.00 88.44           C  
ATOM   1118  O   ASP A 144      12.680 -22.172   1.205  1.00 88.44           O  
ATOM   1119  CG  ASP A 144      15.336 -23.766  -1.580  1.00 88.44           C  
ATOM   1120  OD1 ASP A 144      16.125 -22.828  -1.833  1.00 88.44           O  
ATOM   1121  OD2 ASP A 144      15.258 -24.781  -2.301  1.00 88.44           O  
ATOM   1122  N   GLN A 145      14.164 -22.188   2.875  1.00 92.44           N  
ATOM   1123  CA  GLN A 145      13.188 -21.656   3.826  1.00 92.44           C  
ATOM   1124  C   GLN A 145      13.180 -20.141   3.822  1.00 92.44           C  
ATOM   1125  CB  GLN A 145      13.484 -22.172   5.234  1.00 92.44           C  
ATOM   1126  O   GLN A 145      14.234 -19.500   3.732  1.00 92.44           O  
ATOM   1127  CG  GLN A 145      13.383 -23.688   5.363  1.00 92.44           C  
ATOM   1128  CD  GLN A 145      13.711 -24.188   6.762  1.00 92.44           C  
ATOM   1129  NE2 GLN A 145      13.031 -25.234   7.195  1.00 92.44           N  
ATOM   1130  OE1 GLN A 145      14.570 -23.625   7.445  1.00 92.44           O  
ATOM   1131  N   CYS A 146      11.984 -19.578   3.930  1.00 92.75           N  
ATOM   1132  CA  CYS A 146      11.828 -18.125   3.895  1.00 92.75           C  
ATOM   1133  C   CYS A 146      12.250 -17.500   5.219  1.00 92.75           C  
ATOM   1134  CB  CYS A 146      10.383 -17.750   3.578  1.00 92.75           C  
ATOM   1135  O   CYS A 146      11.758 -17.891   6.277  1.00 92.75           O  
ATOM   1136  SG  CYS A 146      10.133 -15.984   3.330  1.00 92.75           S  
ATOM   1137  N   ILE A 147      13.125 -16.609   5.203  1.00 91.56           N  
ATOM   1138  CA  ILE A 147      13.625 -15.945   6.402  1.00 91.56           C  
ATOM   1139  C   ILE A 147      12.977 -14.570   6.539  1.00 91.56           C  
ATOM   1140  CB  ILE A 147      15.164 -15.812   6.379  1.00 91.56           C  
ATOM   1141  O   ILE A 147      12.922 -14.008   7.637  1.00 91.56           O  
ATOM   1142  CG1 ILE A 147      15.625 -15.188   5.059  1.00 91.56           C  
ATOM   1143  CG2 ILE A 147      15.828 -17.172   6.598  1.00 91.56           C  
ATOM   1144  CD1 ILE A 147      17.109 -14.852   5.016  1.00 91.56           C  
ATOM   1145  N   GLY A 148      12.523 -14.094   5.422  1.00 91.31           N  
ATOM   1146  CA  GLY A 148      11.945 -12.758   5.418  1.00 91.31           C  
ATOM   1147  C   GLY A 148      11.930 -12.117   4.043  1.00 91.31           C  
ATOM   1148  O   GLY A 148      11.898 -12.820   3.025  1.00 91.31           O  
ATOM   1149  N   GLN A 149      11.828 -10.828   4.078  1.00 90.62           N  
ATOM   1150  CA  GLN A 149      11.773 -10.094   2.820  1.00 90.62           C  
ATOM   1151  C   GLN A 149      12.570  -8.789   2.916  1.00 90.62           C  
ATOM   1152  CB  GLN A 149      10.328  -9.797   2.428  1.00 90.62           C  
ATOM   1153  O   GLN A 149      12.898  -8.336   4.016  1.00 90.62           O  
ATOM   1154  CG  GLN A 149       9.586  -8.922   3.430  1.00 90.62           C  
ATOM   1155  CD  GLN A 149       8.172  -8.586   2.984  1.00 90.62           C  
ATOM   1156  NE2 GLN A 149       7.422  -7.910   3.848  1.00 90.62           N  
ATOM   1157  OE1 GLN A 149       7.762  -8.938   1.872  1.00 90.62           O  
ATOM   1158  N   ILE A 150      13.016  -8.391   1.755  1.00 88.19           N  
ATOM   1159  CA  ILE A 150      13.703  -7.105   1.671  1.00 88.19           C  
ATOM   1160  C   ILE A 150      12.945  -6.180   0.721  1.00 88.19           C  
ATOM   1161  CB  ILE A 150      15.164  -7.270   1.203  1.00 88.19           C  
ATOM   1162  O   ILE A 150      12.477  -6.613  -0.335  1.00 88.19           O  
ATOM   1163  CG1 ILE A 150      15.922  -5.945   1.343  1.00 88.19           C  
ATOM   1164  CG2 ILE A 150      15.219  -7.785  -0.239  1.00 88.19           C  
ATOM   1165  CD1 ILE A 150      17.422  -6.070   1.147  1.00 88.19           C  
ATOM   1166  N   ALA A 151      12.727  -5.023   1.195  1.00 80.94           N  
ATOM   1167  CA  ALA A 151      12.086  -3.998   0.371  1.00 80.94           C  
ATOM   1168  C   ALA A 151      13.133  -3.133  -0.331  1.00 80.94           C  
ATOM   1169  CB  ALA A 151      11.164  -3.131   1.221  1.00 80.94           C  
ATOM   1170  O   ALA A 151      14.281  -3.053   0.109  1.00 80.94           O  
ATOM   1171  N   LEU A 152      12.664  -2.553  -1.431  1.00 75.88           N  
ATOM   1172  CA  LEU A 152      13.547  -1.679  -2.201  1.00 75.88           C  
ATOM   1173  C   LEU A 152      14.141  -0.590  -1.314  1.00 75.88           C  
ATOM   1174  CB  LEU A 152      12.781  -1.045  -3.367  1.00 75.88           C  
ATOM   1175  O   LEU A 152      15.320  -0.245  -1.452  1.00 75.88           O  
ATOM   1176  CG  LEU A 152      13.633  -0.422  -4.473  1.00 75.88           C  
ATOM   1177  CD1 LEU A 152      13.852  -1.424  -5.602  1.00 75.88           C  
ATOM   1178  CD2 LEU A 152      12.977   0.850  -5.000  1.00 75.88           C  
ATOM   1179  N   THR A 153      13.367  -0.081  -0.396  1.00 75.06           N  
ATOM   1180  CA  THR A 153      13.828   1.000   0.470  1.00 75.06           C  
ATOM   1181  C   THR A 153      14.953   0.522   1.382  1.00 75.06           C  
ATOM   1182  CB  THR A 153      12.672   1.558   1.325  1.00 75.06           C  
ATOM   1183  O   THR A 153      15.898   1.270   1.659  1.00 75.06           O  
ATOM   1184  CG2 THR A 153      11.664   2.301   0.462  1.00 75.06           C  
ATOM   1185  OG1 THR A 153      12.016   0.475   1.992  1.00 75.06           O  
ATOM   1186  N   ASP A 154      14.820  -0.713   1.817  1.00 76.50           N  
ATOM   1187  CA  ASP A 154      15.852  -1.283   2.676  1.00 76.50           C  
ATOM   1188  C   ASP A 154      17.172  -1.406   1.929  1.00 76.50           C  
ATOM   1189  CB  ASP A 154      15.414  -2.652   3.203  1.00 76.50           C  
ATOM   1190  O   ASP A 154      18.250  -1.166   2.500  1.00 76.50           O  
ATOM   1191  CG  ASP A 154      14.195  -2.580   4.105  1.00 76.50           C  
ATOM   1192  OD1 ASP A 154      13.977  -1.528   4.746  1.00 76.50           O  
ATOM   1193  OD2 ASP A 154      13.461  -3.584   4.184  1.00 76.50           O  
ATOM   1194  N   MET A 155      17.031  -1.686   0.594  1.00 76.38           N  
ATOM   1195  CA  MET A 155      18.203  -1.922  -0.230  1.00 76.38           C  
ATOM   1196  C   MET A 155      18.984  -0.629  -0.446  1.00 76.38           C  
ATOM   1197  CB  MET A 155      17.812  -2.525  -1.579  1.00 76.38           C  
ATOM   1198  O   MET A 155      20.203  -0.661  -0.685  1.00 76.38           O  
ATOM   1199  CG  MET A 155      17.234  -3.926  -1.477  1.00 76.38           C  
ATOM   1200  SD  MET A 155      16.953  -4.691  -3.119  1.00 76.38           S  
ATOM   1201  CE  MET A 155      15.375  -3.912  -3.568  1.00 76.38           C  
ATOM   1202  N   PHE A 156      18.281   0.363  -0.293  1.00 76.56           N  
ATOM   1203  CA  PHE A 156      18.922   1.609  -0.698  1.00 76.56           C  
ATOM   1204  C   PHE A 156      19.359   2.418   0.520  1.00 76.56           C  
ATOM   1205  CB  PHE A 156      17.984   2.439  -1.573  1.00 76.56           C  
ATOM   1206  O   PHE A 156      19.781   3.566   0.389  1.00 76.56           O  
ATOM   1207  CG  PHE A 156      17.828   1.910  -2.975  1.00 76.56           C  
ATOM   1208  CD1 PHE A 156      18.828   2.096  -3.914  1.00 76.56           C  
ATOM   1209  CD2 PHE A 156      16.688   1.228  -3.350  1.00 76.56           C  
ATOM   1210  CE1 PHE A 156      18.703   1.607  -5.211  1.00 76.56           C  
ATOM   1211  CE2 PHE A 156      16.531   0.736  -4.645  1.00 76.56           C  
ATOM   1212  CZ  PHE A 156      17.547   0.929  -5.574  1.00 76.56           C  
ATOM   1213  N   SER A 157      19.203   1.802   1.651  1.00 75.38           N  
ATOM   1214  CA  SER A 157      19.484   2.518   2.893  1.00 75.38           C  
ATOM   1215  C   SER A 157      20.891   3.119   2.877  1.00 75.38           C  
ATOM   1216  CB  SER A 157      19.328   1.584   4.094  1.00 75.38           C  
ATOM   1217  O   SER A 157      21.094   4.238   3.355  1.00 75.38           O  
ATOM   1218  OG  SER A 157      20.312   0.564   4.066  1.00 75.38           O  
ATOM   1219  N   ASP A 158      21.781   2.434   2.213  1.00 74.44           N  
ATOM   1220  CA  ASP A 158      23.172   2.875   2.232  1.00 74.44           C  
ATOM   1221  C   ASP A 158      23.375   4.055   1.287  1.00 74.44           C  
ATOM   1222  CB  ASP A 158      24.109   1.724   1.859  1.00 74.44           C  
ATOM   1223  O   ASP A 158      24.406   4.742   1.367  1.00 74.44           O  
ATOM   1224  CG  ASP A 158      24.281   0.720   2.984  1.00 74.44           C  
ATOM   1225  OD1 ASP A 158      24.031   1.063   4.156  1.00 74.44           O  
ATOM   1226  OD2 ASP A 158      24.703  -0.425   2.695  1.00 74.44           O  
ATOM   1227  N   PHE A 159      22.422   4.277   0.445  1.00 77.38           N  
ATOM   1228  CA  PHE A 159      22.562   5.359  -0.521  1.00 77.38           C  
ATOM   1229  C   PHE A 159      21.656   6.535  -0.148  1.00 77.38           C  
ATOM   1230  CB  PHE A 159      22.219   4.871  -1.933  1.00 77.38           C  
ATOM   1231  O   PHE A 159      21.719   7.594  -0.775  1.00 77.38           O  
ATOM   1232  CG  PHE A 159      23.156   3.816  -2.449  1.00 77.38           C  
ATOM   1233  CD1 PHE A 159      24.391   4.172  -3.002  1.00 77.38           C  
ATOM   1234  CD2 PHE A 159      22.828   2.471  -2.383  1.00 77.38           C  
ATOM   1235  CE1 PHE A 159      25.266   3.197  -3.482  1.00 77.38           C  
ATOM   1236  CE2 PHE A 159      23.688   1.494  -2.861  1.00 77.38           C  
ATOM   1237  CZ  PHE A 159      24.906   1.859  -3.410  1.00 77.38           C  
ATOM   1238  N   LEU A 160      20.922   6.215   0.883  1.00 75.12           N  
ATOM   1239  CA  LEU A 160      19.906   7.195   1.236  1.00 75.12           C  
ATOM   1240  C   LEU A 160      20.500   8.312   2.082  1.00 75.12           C  
ATOM   1241  CB  LEU A 160      18.750   6.523   1.990  1.00 75.12           C  
ATOM   1242  O   LEU A 160      19.797   9.273   2.430  1.00 75.12           O  
ATOM   1243  CG  LEU A 160      17.891   5.551   1.186  1.00 75.12           C  
ATOM   1244  CD1 LEU A 160      16.828   4.914   2.082  1.00 75.12           C  
ATOM   1245  CD2 LEU A 160      17.234   6.262   0.004  1.00 75.12           C  
ATOM   1246  N   ARG A 161      21.781   8.195   2.385  1.00 77.56           N  
ATOM   1247  CA  ARG A 161      22.406   9.227   3.209  1.00 77.56           C  
ATOM   1248  C   ARG A 161      23.641   9.789   2.533  1.00 77.56           C  
ATOM   1249  CB  ARG A 161      22.750   8.672   4.590  1.00 77.56           C  
ATOM   1250  O   ARG A 161      24.750   9.680   3.074  1.00 77.56           O  
ATOM   1251  CG  ARG A 161      21.547   8.195   5.391  1.00 77.56           C  
ATOM   1252  CD  ARG A 161      21.969   7.609   6.734  1.00 77.56           C  
ATOM   1253  NE  ARG A 161      20.922   6.750   7.289  1.00 77.56           N  
ATOM   1254  NH1 ARG A 161      22.203   5.996   9.062  1.00 77.56           N  
ATOM   1255  NH2 ARG A 161      20.047   5.262   8.805  1.00 77.56           N  
ATOM   1256  CZ  ARG A 161      21.062   6.004   8.383  1.00 77.56           C  
ATOM   1257  N   PRO A 162      23.422  10.406   1.456  1.00 77.81           N  
ATOM   1258  CA  PRO A 162      24.547  10.906   0.677  1.00 77.81           C  
ATOM   1259  C   PRO A 162      25.297  12.031   1.385  1.00 77.81           C  
ATOM   1260  CB  PRO A 162      23.906  11.414  -0.612  1.00 77.81           C  
ATOM   1261  O   PRO A 162      26.422  12.367   0.999  1.00 77.81           O  
ATOM   1262  CG  PRO A 162      22.500  11.742  -0.227  1.00 77.81           C  
ATOM   1263  CD  PRO A 162      22.078  10.820   0.883  1.00 77.81           C  
ATOM   1264  N   HIS A 163      24.734  12.609   2.475  1.00 77.44           N  
ATOM   1265  CA  HIS A 163      25.359  13.719   3.168  1.00 77.44           C  
ATOM   1266  C   HIS A 163      26.359  13.219   4.211  1.00 77.44           C  
ATOM   1267  CB  HIS A 163      24.312  14.609   3.830  1.00 77.44           C  
ATOM   1268  O   HIS A 163      27.203  13.984   4.688  1.00 77.44           O  
ATOM   1269  CG  HIS A 163      23.500  13.906   4.863  1.00 77.44           C  
ATOM   1270  CD2 HIS A 163      23.547  13.938   6.215  1.00 77.44           C  
ATOM   1271  ND1 HIS A 163      22.469  13.039   4.535  1.00 77.44           N  
ATOM   1272  CE1 HIS A 163      21.938  12.570   5.648  1.00 77.44           C  
ATOM   1273  NE2 HIS A 163      22.562  13.102   6.680  1.00 77.44           N  
ATOM   1274  N   ARG A 164      26.297  12.016   4.551  1.00 83.12           N  
ATOM   1275  CA  ARG A 164      27.219  11.430   5.531  1.00 83.12           C  
ATOM   1276  C   ARG A 164      28.344  10.672   4.848  1.00 83.12           C  
ATOM   1277  CB  ARG A 164      26.453  10.500   6.480  1.00 83.12           C  
ATOM   1278  O   ARG A 164      28.156   9.539   4.410  1.00 83.12           O  
ATOM   1279  CG  ARG A 164      25.516  11.219   7.434  1.00 83.12           C  
ATOM   1280  CD  ARG A 164      24.953  10.281   8.492  1.00 83.12           C  
ATOM   1281  NE  ARG A 164      24.031  10.969   9.383  1.00 83.12           N  
ATOM   1282  NH1 ARG A 164      23.516   9.094  10.641  1.00 83.12           N  
ATOM   1283  NH2 ARG A 164      22.547  11.102  11.133  1.00 83.12           N  
ATOM   1284  CZ  ARG A 164      23.359  10.391  10.383  1.00 83.12           C  
ATOM   1285  N   GLU A 165      29.453  11.328   4.766  1.00 87.12           N  
ATOM   1286  CA  GLU A 165      30.594  10.742   4.059  1.00 87.12           C  
ATOM   1287  C   GLU A 165      30.953   9.375   4.633  1.00 87.12           C  
ATOM   1288  CB  GLU A 165      31.797  11.672   4.125  1.00 87.12           C  
ATOM   1289  O   GLU A 165      31.312   8.453   3.889  1.00 87.12           O  
ATOM   1290  CG  GLU A 165      32.969  11.227   3.254  1.00 87.12           C  
ATOM   1291  CD  GLU A 165      34.125  12.211   3.246  1.00 87.12           C  
ATOM   1292  OE1 GLU A 165      35.156  11.945   2.572  1.00 87.12           O  
ATOM   1293  OE2 GLU A 165      34.000  13.258   3.922  1.00 87.12           O  
ATOM   1294  N   GLY A 166      30.859   9.203   6.020  1.00 86.88           N  
ATOM   1295  CA  GLY A 166      31.172   7.926   6.648  1.00 86.88           C  
ATOM   1296  C   GLY A 166      30.344   6.777   6.094  1.00 86.88           C  
ATOM   1297  O   GLY A 166      30.859   5.668   5.914  1.00 86.88           O  
ATOM   1298  N   ASP A 167      29.203   7.094   5.781  1.00 86.88           N  
ATOM   1299  CA  ASP A 167      28.312   6.066   5.250  1.00 86.88           C  
ATOM   1300  C   ASP A 167      28.609   5.785   3.779  1.00 86.88           C  
ATOM   1301  CB  ASP A 167      26.844   6.480   5.422  1.00 86.88           C  
ATOM   1302  O   ASP A 167      28.406   4.664   3.305  1.00 86.88           O  
ATOM   1303  CG  ASP A 167      26.375   6.434   6.867  1.00 86.88           C  
ATOM   1304  OD1 ASP A 167      27.047   5.785   7.703  1.00 86.88           O  
ATOM   1305  OD2 ASP A 167      25.344   7.055   7.176  1.00 86.88           O  
ATOM   1306  N   LEU A 168      29.062   6.750   3.082  1.00 87.88           N  
ATOM   1307  CA  LEU A 168      29.359   6.613   1.660  1.00 87.88           C  
ATOM   1308  C   LEU A 168      30.609   5.770   1.443  1.00 87.88           C  
ATOM   1309  CB  LEU A 168      29.531   7.988   1.013  1.00 87.88           C  
ATOM   1310  O   LEU A 168      30.656   4.941   0.529  1.00 87.88           O  
ATOM   1311  CG  LEU A 168      28.266   8.828   0.840  1.00 87.88           C  
ATOM   1312  CD1 LEU A 168      28.625  10.258   0.465  1.00 87.88           C  
ATOM   1313  CD2 LEU A 168      27.359   8.203  -0.212  1.00 87.88           C  
ATOM   1314  N   LYS A 169      31.531   5.934   2.355  1.00 90.94           N  
ATOM   1315  CA  LYS A 169      32.812   5.273   2.121  1.00 90.94           C  
ATOM   1316  C   LYS A 169      32.938   4.016   2.975  1.00 90.94           C  
ATOM   1317  CB  LYS A 169      33.969   6.230   2.410  1.00 90.94           C  
ATOM   1318  O   LYS A 169      34.062   3.516   3.180  1.00 90.94           O  
ATOM   1319  CG  LYS A 169      34.062   6.684   3.861  1.00 90.94           C  
ATOM   1320  CD  LYS A 169      35.281   7.570   4.105  1.00 90.94           C  
ATOM   1321  CE  LYS A 169      35.375   8.008   5.559  1.00 90.94           C  
ATOM   1322  NZ  LYS A 169      36.625   8.773   5.828  1.00 90.94           N  
ATOM   1323  N   SER A 170      31.875   3.613   3.631  1.00 92.62           N  
ATOM   1324  CA  SER A 170      31.922   2.383   4.414  1.00 92.62           C  
ATOM   1325  C   SER A 170      30.844   1.400   3.969  1.00 92.62           C  
ATOM   1326  CB  SER A 170      31.750   2.689   5.906  1.00 92.62           C  
ATOM   1327  O   SER A 170      29.844   1.796   3.359  1.00 92.62           O  
ATOM   1328  OG  SER A 170      30.453   3.166   6.180  1.00 92.62           O  
ATOM   1329  N   VAL A 171      31.188   0.175   4.211  1.00 93.12           N  
ATOM   1330  CA  VAL A 171      30.234  -0.869   3.844  1.00 93.12           C  
ATOM   1331  C   VAL A 171      30.328  -2.027   4.836  1.00 93.12           C  
ATOM   1332  CB  VAL A 171      30.469  -1.377   2.404  1.00 93.12           C  
ATOM   1333  O   VAL A 171      31.406  -2.350   5.320  1.00 93.12           O  
ATOM   1334  CG1 VAL A 171      31.859  -2.012   2.283  1.00 93.12           C  
ATOM   1335  CG2 VAL A 171      29.391  -2.375   2.000  1.00 93.12           C  
ATOM   1336  N   ILE A 172      29.219  -2.512   5.238  1.00 93.25           N  
ATOM   1337  CA  ILE A 172      29.172  -3.740   6.020  1.00 93.25           C  
ATOM   1338  C   ILE A 172      29.078  -4.945   5.086  1.00 93.25           C  
ATOM   1339  CB  ILE A 172      27.984  -3.740   7.008  1.00 93.25           C  
ATOM   1340  O   ILE A 172      28.094  -5.121   4.379  1.00 93.25           O  
ATOM   1341  CG1 ILE A 172      28.094  -2.555   7.977  1.00 93.25           C  
ATOM   1342  CG2 ILE A 172      27.922  -5.066   7.773  1.00 93.25           C  
ATOM   1343  CD1 ILE A 172      26.859  -2.342   8.836  1.00 93.25           C  
ATOM   1344  N   THR A 173      30.172  -5.691   5.023  1.00 94.50           N  
ATOM   1345  CA  THR A 173      30.234  -6.770   4.039  1.00 94.50           C  
ATOM   1346  C   THR A 173      31.203  -7.852   4.477  1.00 94.50           C  
ATOM   1347  CB  THR A 173      30.625  -6.238   2.650  1.00 94.50           C  
ATOM   1348  O   THR A 173      31.812  -7.766   5.551  1.00 94.50           O  
ATOM   1349  CG2 THR A 173      32.094  -5.809   2.623  1.00 94.50           C  
ATOM   1350  OG1 THR A 173      30.422  -7.270   1.677  1.00 94.50           O  
ATOM   1351  N   SER A 174      31.250  -8.891   3.750  1.00 93.06           N  
ATOM   1352  CA  SER A 174      32.281  -9.922   3.799  1.00 93.06           C  
ATOM   1353  C   SER A 174      33.094  -9.945   2.514  1.00 93.06           C  
ATOM   1354  CB  SER A 174      31.656 -11.297   4.035  1.00 93.06           C  
ATOM   1355  O   SER A 174      32.625  -9.492   1.465  1.00 93.06           O  
ATOM   1356  OG  SER A 174      31.031 -11.773   2.855  1.00 93.06           O  
ATOM   1357  N   LEU A 175      34.281 -10.391   2.596  1.00 93.19           N  
ATOM   1358  CA  LEU A 175      35.188 -10.398   1.431  1.00 93.19           C  
ATOM   1359  C   LEU A 175      34.656 -11.344   0.357  1.00 93.19           C  
ATOM   1360  CB  LEU A 175      36.594 -10.805   1.831  1.00 93.19           C  
ATOM   1361  O   LEU A 175      34.844 -11.102  -0.837  1.00 93.19           O  
ATOM   1362  CG  LEU A 175      37.312  -9.859   2.793  1.00 93.19           C  
ATOM   1363  CD1 LEU A 175      38.750 -10.344   3.023  1.00 93.19           C  
ATOM   1364  CD2 LEU A 175      37.312  -8.438   2.256  1.00 93.19           C  
ATOM   1365  N   ASN A 176      33.938 -12.305   0.812  1.00 91.94           N  
ATOM   1366  CA  ASN A 176      33.312 -13.195  -0.161  1.00 91.94           C  
ATOM   1367  C   ASN A 176      32.219 -12.477  -0.952  1.00 91.94           C  
ATOM   1368  CB  ASN A 176      32.750 -14.430   0.533  1.00 91.94           C  
ATOM   1369  O   ASN A 176      32.094 -12.672  -2.162  1.00 91.94           O  
ATOM   1370  CG  ASN A 176      32.344 -15.523  -0.446  1.00 91.94           C  
ATOM   1371  ND2 ASN A 176      31.141 -16.047  -0.310  1.00 91.94           N  
ATOM   1372  OD1 ASN A 176      33.156 -15.898  -1.315  1.00 91.94           O  
ATOM   1373  N   THR A 177      31.500 -11.656  -0.278  1.00 93.25           N  
ATOM   1374  CA  THR A 177      30.453 -10.922  -0.965  1.00 93.25           C  
ATOM   1375  C   THR A 177      31.047  -9.852  -1.873  1.00 93.25           C  
ATOM   1376  CB  THR A 177      29.469 -10.266   0.037  1.00 93.25           C  
ATOM   1377  O   THR A 177      30.500  -9.562  -2.943  1.00 93.25           O  
ATOM   1378  CG2 THR A 177      28.219  -9.773  -0.663  1.00 93.25           C  
ATOM   1379  OG1 THR A 177      29.109 -11.227   1.035  1.00 93.25           O  
ATOM   1380  N   VAL A 178      32.156  -9.312  -1.489  1.00 95.56           N  
ATOM   1381  CA  VAL A 178      32.844  -8.352  -2.340  1.00 95.56           C  
ATOM   1382  C   VAL A 178      33.312  -9.039  -3.633  1.00 95.56           C  
ATOM   1383  CB  VAL A 178      34.094  -7.738  -1.619  1.00 95.56           C  
ATOM   1384  O   VAL A 178      33.094  -8.508  -4.727  1.00 95.56           O  
ATOM   1385  CG1 VAL A 178      34.906  -6.910  -2.590  1.00 95.56           C  
ATOM   1386  CG2 VAL A 178      33.625  -6.879  -0.439  1.00 95.56           C  
ATOM   1387  N   LYS A 179      33.906 -10.172  -3.479  1.00 94.31           N  
ATOM   1388  CA  LYS A 179      34.344 -10.953  -4.633  1.00 94.31           C  
ATOM   1389  C   LYS A 179      33.188 -11.203  -5.602  1.00 94.31           C  
ATOM   1390  CB  LYS A 179      34.938 -12.289  -4.184  1.00 94.31           C  
ATOM   1391  O   LYS A 179      33.312 -10.992  -6.809  1.00 94.31           O  
ATOM   1392  CG  LYS A 179      35.375 -13.195  -5.328  1.00 94.31           C  
ATOM   1393  CD  LYS A 179      35.469 -14.641  -4.883  1.00 94.31           C  
ATOM   1394  CE  LYS A 179      34.094 -15.258  -4.633  1.00 94.31           C  
ATOM   1395  NZ  LYS A 179      34.219 -16.703  -4.266  1.00 94.31           N  
ATOM   1396  N   LYS A 180      32.031 -11.570  -5.031  1.00 91.69           N  
ATOM   1397  CA  LYS A 180      30.844 -11.852  -5.852  1.00 91.69           C  
ATOM   1398  C   LYS A 180      30.344 -10.586  -6.543  1.00 91.69           C  
ATOM   1399  CB  LYS A 180      29.734 -12.461  -5.000  1.00 91.69           C  
ATOM   1400  O   LYS A 180      29.969 -10.617  -7.719  1.00 91.69           O  
ATOM   1401  CG  LYS A 180      30.000 -13.891  -4.547  1.00 91.69           C  
ATOM   1402  CD  LYS A 180      28.859 -14.445  -3.723  1.00 91.69           C  
ATOM   1403  CE  LYS A 180      29.141 -15.859  -3.244  1.00 91.69           C  
ATOM   1404  NZ  LYS A 180      28.047 -16.391  -2.373  1.00 91.69           N  
ATOM   1405  N   THR A 181      30.422  -9.516  -5.887  1.00 93.75           N  
ATOM   1406  CA  THR A 181      29.859  -8.258  -6.367  1.00 93.75           C  
ATOM   1407  C   THR A 181      30.688  -7.699  -7.523  1.00 93.75           C  
ATOM   1408  CB  THR A 181      29.781  -7.215  -5.238  1.00 93.75           C  
ATOM   1409  O   THR A 181      30.125  -7.211  -8.508  1.00 93.75           O  
ATOM   1410  CG2 THR A 181      29.000  -5.977  -5.688  1.00 93.75           C  
ATOM   1411  OG1 THR A 181      29.109  -7.793  -4.109  1.00 93.75           O  
ATOM   1412  N   VAL A 182      32.000  -7.781  -7.406  1.00 94.31           N  
ATOM   1413  CA  VAL A 182      32.875  -7.227  -8.445  1.00 94.31           C  
ATOM   1414  C   VAL A 182      33.156  -8.289  -9.492  1.00 94.31           C  
ATOM   1415  CB  VAL A 182      34.188  -6.672  -7.855  1.00 94.31           C  
ATOM   1416  O   VAL A 182      34.000  -8.078 -10.391  1.00 94.31           O  
ATOM   1417  CG1 VAL A 182      33.906  -5.543  -6.863  1.00 94.31           C  
ATOM   1418  CG2 VAL A 182      34.969  -7.789  -7.184  1.00 94.31           C  
ATOM   1419  N   ARG A 183      32.500  -9.453  -9.422  1.00 90.94           N  
ATOM   1420  CA  ARG A 183      32.719 -10.555 -10.359  1.00 90.94           C  
ATOM   1421  C   ARG A 183      34.188 -10.906 -10.492  1.00 90.94           C  
ATOM   1422  CB  ARG A 183      32.125 -10.211 -11.727  1.00 90.94           C  
ATOM   1423  O   ARG A 183      34.688 -11.031 -11.602  1.00 90.94           O  
ATOM   1424  CG  ARG A 183      30.656  -9.828 -11.688  1.00 90.94           C  
ATOM   1425  CD  ARG A 183      30.156  -9.383 -13.055  1.00 90.94           C  
ATOM   1426  NE  ARG A 183      28.828  -8.766 -12.977  1.00 90.94           N  
ATOM   1427  NH1 ARG A 183      28.812  -8.031 -15.164  1.00 90.94           N  
ATOM   1428  NH2 ARG A 183      27.016  -7.613 -13.789  1.00 90.94           N  
ATOM   1429  CZ  ARG A 183      28.219  -8.141 -13.977  1.00 90.94           C  
ATOM   1430  N   GLY A 184      34.812 -10.922  -9.328  1.00 92.69           N  
ATOM   1431  CA  GLY A 184      36.250 -11.172  -9.312  1.00 92.69           C  
ATOM   1432  C   GLY A 184      36.594 -12.531  -8.750  1.00 92.69           C  
ATOM   1433  O   GLY A 184      35.719 -13.391  -8.578  1.00 92.69           O  
ATOM   1434  N   ARG A 185      37.875 -12.742  -8.609  1.00 92.31           N  
ATOM   1435  CA  ARG A 185      38.406 -13.961  -8.008  1.00 92.31           C  
ATOM   1436  C   ARG A 185      39.500 -13.633  -6.996  1.00 92.31           C  
ATOM   1437  CB  ARG A 185      38.969 -14.891  -9.086  1.00 92.31           C  
ATOM   1438  O   ARG A 185      40.219 -12.641  -7.156  1.00 92.31           O  
ATOM   1439  CG  ARG A 185      40.156 -14.320  -9.852  1.00 92.31           C  
ATOM   1440  CD  ARG A 185      40.656 -15.289 -10.906  1.00 92.31           C  
ATOM   1441  NE  ARG A 185      41.812 -14.750 -11.617  1.00 92.31           N  
ATOM   1442  NH1 ARG A 185      41.844 -16.391 -13.250  1.00 92.31           N  
ATOM   1443  NH2 ARG A 185      43.406 -14.719 -13.281  1.00 92.31           N  
ATOM   1444  CZ  ARG A 185      42.344 -15.289 -12.711  1.00 92.31           C  
ATOM   1445  N   PHE A 186      39.531 -14.492  -6.016  1.00 91.00           N  
ATOM   1446  CA  PHE A 186      40.594 -14.320  -5.031  1.00 91.00           C  
ATOM   1447  C   PHE A 186      41.969 -14.711  -5.621  1.00 91.00           C  
ATOM   1448  CB  PHE A 186      40.312 -15.148  -3.777  1.00 91.00           C  
ATOM   1449  O   PHE A 186      42.094 -15.797  -6.188  1.00 91.00           O  
ATOM   1450  CG  PHE A 186      39.344 -14.500  -2.838  1.00 91.00           C  
ATOM   1451  CD1 PHE A 186      39.688 -13.383  -2.096  1.00 91.00           C  
ATOM   1452  CD2 PHE A 186      38.062 -15.016  -2.697  1.00 91.00           C  
ATOM   1453  CE1 PHE A 186      38.781 -12.781  -1.226  1.00 91.00           C  
ATOM   1454  CE2 PHE A 186      37.125 -14.422  -1.829  1.00 91.00           C  
ATOM   1455  CZ  PHE A 186      37.500 -13.312  -1.094  1.00 91.00           C  
ATOM   1456  N   LEU A 187      42.875 -13.789  -5.605  1.00 88.12           N  
ATOM   1457  CA  LEU A 187      44.250 -14.156  -5.879  1.00 88.12           C  
ATOM   1458  C   LEU A 187      44.938 -14.641  -4.609  1.00 88.12           C  
ATOM   1459  CB  LEU A 187      45.000 -12.961  -6.465  1.00 88.12           C  
ATOM   1460  O   LEU A 187      45.688 -15.617  -4.648  1.00 88.12           O  
ATOM   1461  CG  LEU A 187      44.812 -12.703  -7.961  1.00 88.12           C  
ATOM   1462  CD1 LEU A 187      45.125 -11.250  -8.297  1.00 88.12           C  
ATOM   1463  CD2 LEU A 187      45.688 -13.656  -8.789  1.00 88.12           C  
ATOM   1464  N   PHE A 188      44.625 -13.992  -3.439  1.00 86.25           N  
ATOM   1465  CA  PHE A 188      45.094 -14.336  -2.094  1.00 86.25           C  
ATOM   1466  C   PHE A 188      43.969 -14.125  -1.083  1.00 86.25           C  
ATOM   1467  CB  PHE A 188      46.312 -13.500  -1.700  1.00 86.25           C  
ATOM   1468  O   PHE A 188      43.219 -13.141  -1.165  1.00 86.25           O  
ATOM   1469  CG  PHE A 188      47.500 -13.688  -2.611  1.00 86.25           C  
ATOM   1470  CD1 PHE A 188      48.406 -14.727  -2.398  1.00 86.25           C  
ATOM   1471  CD2 PHE A 188      47.688 -12.828  -3.684  1.00 86.25           C  
ATOM   1472  CE1 PHE A 188      49.500 -14.898  -3.240  1.00 86.25           C  
ATOM   1473  CE2 PHE A 188      48.781 -13.000  -4.531  1.00 86.25           C  
ATOM   1474  CZ  PHE A 188      49.688 -14.039  -4.305  1.00 86.25           C  
ATOM   1475  N   SER A 189      43.594 -15.172  -0.341  1.00 82.38           N  
ATOM   1476  CA  SER A 189      42.531 -15.055   0.650  1.00 82.38           C  
ATOM   1477  C   SER A 189      43.094 -15.133   2.068  1.00 82.38           C  
ATOM   1478  CB  SER A 189      41.500 -16.141   0.443  1.00 82.38           C  
ATOM   1479  O   SER A 189      44.000 -15.922   2.346  1.00 82.38           O  
ATOM   1480  OG  SER A 189      40.469 -16.047   1.410  1.00 82.38           O  
ATOM   1481  N   SER A 190      42.750 -14.266   3.057  1.00 69.31           N  
ATOM   1482  CA  SER A 190      43.188 -14.250   4.441  1.00 69.31           C  
ATOM   1483  C   SER A 190      42.625 -15.422   5.230  1.00 69.31           C  
ATOM   1484  CB  SER A 190      42.812 -12.930   5.117  1.00 69.31           C  
ATOM   1485  O   SER A 190      43.094 -15.742   6.316  1.00 69.31           O  
ATOM   1486  OG  SER A 190      41.406 -12.867   5.336  1.00 69.31           O  
ATOM   1487  N   SER A 191      41.531 -16.266   5.109  1.00 54.09           N  
ATOM   1488  CA  SER A 191      40.969 -17.297   5.961  1.00 54.09           C  
ATOM   1489  C   SER A 191      41.938 -18.453   6.180  1.00 54.09           C  
ATOM   1490  CB  SER A 191      39.656 -17.828   5.355  1.00 54.09           C  
ATOM   1491  O   SER A 191      41.656 -19.375   6.949  1.00 54.09           O  
ATOM   1492  OG  SER A 191      38.781 -16.766   5.051  1.00 54.09           O  
ATOM   1493  N   ILE A 192      42.812 -18.922   5.336  1.00 41.25           N  
ATOM   1494  CA  ILE A 192      43.219 -20.328   5.367  1.00 41.25           C  
ATOM   1495  C   ILE A 192      44.031 -20.609   6.629  1.00 41.25           C  
ATOM   1496  CB  ILE A 192      44.031 -20.719   4.109  1.00 41.25           C  
ATOM   1497  O   ILE A 192      44.094 -21.734   7.105  1.00 41.25           O  
ATOM   1498  CG1 ILE A 192      43.188 -20.453   2.842  1.00 41.25           C  
ATOM   1499  CG2 ILE A 192      44.469 -22.172   4.180  1.00 41.25           C  
ATOM   1500  CD1 ILE A 192      44.000 -20.547   1.552  1.00 41.25           C  
ATOM   1501  N   SER A 193      44.938 -19.812   7.113  1.00 37.28           N  
ATOM   1502  CA  SER A 193      46.031 -20.500   7.809  1.00 37.28           C  
ATOM   1503  C   SER A 193      45.625 -20.922   9.211  1.00 37.28           C  
ATOM   1504  CB  SER A 193      47.281 -19.609   7.887  1.00 37.28           C  
ATOM   1505  O   SER A 193      46.438 -21.359  10.008  1.00 37.28           O  
ATOM   1506  OG  SER A 193      47.000 -18.406   8.586  1.00 37.28           O  
ATOM   1507  N   ASN A 194      44.531 -20.484   9.938  1.00 35.75           N  
ATOM   1508  CA  ASN A 194      44.656 -21.016  11.297  1.00 35.75           C  
ATOM   1509  C   ASN A 194      44.438 -22.516  11.336  1.00 35.75           C  
ATOM   1510  CB  ASN A 194      43.656 -20.312  12.234  1.00 35.75           C  
ATOM   1511  O   ASN A 194      43.312 -23.000  11.164  1.00 35.75           O  
ATOM   1512  CG  ASN A 194      44.219 -19.016  12.805  1.00 35.75           C  
ATOM   1513  ND2 ASN A 194      43.312 -18.188  13.352  1.00 35.75           N  
ATOM   1514  OD1 ASN A 194      45.406 -18.766  12.750  1.00 35.75           O  
ATOM   1515  N   LYS A 195      45.375 -23.375  10.852  1.00 36.38           N  
ATOM   1516  CA  LYS A 195      45.438 -24.812  11.094  1.00 36.38           C  
ATOM   1517  C   LYS A 195      45.188 -25.125  12.570  1.00 36.38           C  
ATOM   1518  CB  LYS A 195      46.812 -25.375  10.680  1.00 36.38           C  
ATOM   1519  O   LYS A 195      44.844 -26.266  12.914  1.00 36.38           O  
ATOM   1520  CG  LYS A 195      46.875 -25.750   9.203  1.00 36.38           C  
ATOM   1521  CD  LYS A 195      48.219 -26.391   8.875  1.00 36.38           C  
ATOM   1522  CE  LYS A 195      48.312 -26.797   7.402  1.00 36.38           C  
ATOM   1523  NZ  LYS A 195      49.625 -27.375   7.062  1.00 36.38           N  
ATOM   1524  N   SER A 196      45.906 -24.531  13.625  1.00 32.75           N  
ATOM   1525  CA  SER A 196      46.062 -25.312  14.852  1.00 32.75           C  
ATOM   1526  C   SER A 196      44.719 -25.547  15.516  1.00 32.75           C  
ATOM   1527  CB  SER A 196      47.000 -24.609  15.820  1.00 32.75           C  
ATOM   1528  O   SER A 196      44.594 -26.391  16.406  1.00 32.75           O  
ATOM   1529  OG  SER A 196      46.906 -23.188  15.688  1.00 32.75           O  
ATOM   1530  N   SER A 197      43.969 -24.531  16.047  1.00 32.47           N  
ATOM   1531  CA  SER A 197      43.000 -24.969  17.047  1.00 32.47           C  
ATOM   1532  C   SER A 197      41.906 -25.844  16.438  1.00 32.47           C  
ATOM   1533  CB  SER A 197      42.344 -23.766  17.734  1.00 32.47           C  
ATOM   1534  O   SER A 197      41.594 -25.719  15.242  1.00 32.47           O  
ATOM   1535  OG  SER A 197      41.625 -22.984  16.812  1.00 32.47           O  
ATOM   1536  N   SER A 198      41.656 -27.203  16.859  1.00 32.41           N  
ATOM   1537  CA  SER A 198      40.781 -28.344  16.578  1.00 32.41           C  
ATOM   1538  C   SER A 198      39.406 -27.875  16.141  1.00 32.41           C  
ATOM   1539  CB  SER A 198      40.656 -29.234  17.812  1.00 32.41           C  
ATOM   1540  O   SER A 198      38.531 -28.688  15.789  1.00 32.41           O  
ATOM   1541  OG  SER A 198      40.344 -28.484  18.969  1.00 32.41           O  
ATOM   1542  N   THR A 199      38.812 -26.922  16.938  1.00 31.69           N  
ATOM   1543  CA  THR A 199      37.375 -26.812  16.641  1.00 31.69           C  
ATOM   1544  C   THR A 199      37.156 -26.297  15.227  1.00 31.69           C  
ATOM   1545  CB  THR A 199      36.656 -25.891  17.656  1.00 31.69           C  
ATOM   1546  O   THR A 199      37.750 -25.297  14.828  1.00 31.69           O  
ATOM   1547  CG2 THR A 199      35.656 -26.672  18.484  1.00 31.69           C  
ATOM   1548  OG1 THR A 199      37.625 -25.297  18.516  1.00 31.69           O  
ATOM   1549  N   PRO A 200      36.781 -27.141  14.164  1.00 29.64           N  
ATOM   1550  CA  PRO A 200      36.562 -26.828  12.758  1.00 29.64           C  
ATOM   1551  C   PRO A 200      35.906 -25.453  12.555  1.00 29.64           C  
ATOM   1552  CB  PRO A 200      35.594 -27.938  12.297  1.00 29.64           C  
ATOM   1553  O   PRO A 200      34.812 -25.203  13.047  1.00 29.64           O  
ATOM   1554  CG  PRO A 200      35.219 -28.656  13.555  1.00 29.64           C  
ATOM   1555  CD  PRO A 200      35.969 -28.047  14.703  1.00 29.64           C  
ATOM   1556  N   MET A 201      36.656 -24.391  12.844  1.00 32.38           N  
ATOM   1557  CA  MET A 201      35.906 -23.203  12.445  1.00 32.38           C  
ATOM   1558  C   MET A 201      35.312 -23.359  11.055  1.00 32.38           C  
ATOM   1559  CB  MET A 201      36.812 -21.969  12.477  1.00 32.38           C  
ATOM   1560  O   MET A 201      35.969 -23.812  10.133  1.00 32.38           O  
ATOM   1561  CG  MET A 201      36.812 -21.234  13.812  1.00 32.38           C  
ATOM   1562  SD  MET A 201      37.875 -19.750  13.805  1.00 32.38           S  
ATOM   1563  CE  MET A 201      36.719 -18.516  13.172  1.00 32.38           C  
ATOM   1564  N   ARG A 202      34.062 -23.656  10.906  1.00 31.48           N  
ATOM   1565  CA  ARG A 202      33.406 -23.812   9.609  1.00 31.48           C  
ATOM   1566  C   ARG A 202      34.031 -22.891   8.570  1.00 31.48           C  
ATOM   1567  CB  ARG A 202      31.922 -23.547   9.734  1.00 31.48           C  
ATOM   1568  O   ARG A 202      34.219 -21.703   8.828  1.00 31.48           O  
ATOM   1569  CG  ARG A 202      31.109 -24.781  10.133  1.00 31.48           C  
ATOM   1570  CD  ARG A 202      29.609 -24.484  10.164  1.00 31.48           C  
ATOM   1571  NE  ARG A 202      28.828 -25.656  10.539  1.00 31.48           N  
ATOM   1572  NH1 ARG A 202      26.781 -24.594  10.445  1.00 31.48           N  
ATOM   1573  NH2 ARG A 202      26.906 -26.797  11.016  1.00 31.48           N  
ATOM   1574  CZ  ARG A 202      27.516 -25.672  10.664  1.00 31.48           C  
ATOM   1575  N   PRO A 203      35.031 -23.328   7.695  1.00 35.00           N  
ATOM   1576  CA  PRO A 203      35.625 -22.547   6.609  1.00 35.00           C  
ATOM   1577  C   PRO A 203      34.812 -21.297   6.262  1.00 35.00           C  
ATOM   1578  CB  PRO A 203      35.656 -23.531   5.438  1.00 35.00           C  
ATOM   1579  O   PRO A 203      35.375 -20.281   5.855  1.00 35.00           O  
ATOM   1580  CG  PRO A 203      35.062 -24.781   5.980  1.00 35.00           C  
ATOM   1581  CD  PRO A 203      34.594 -24.516   7.383  1.00 35.00           C  
ATOM   1582  N   GLY A 204      33.562 -21.406   5.746  1.00 37.28           N  
ATOM   1583  CA  GLY A 204      32.562 -20.656   4.992  1.00 37.28           C  
ATOM   1584  C   GLY A 204      32.156 -19.359   5.664  1.00 37.28           C  
ATOM   1585  O   GLY A 204      31.297 -18.625   5.168  1.00 37.28           O  
ATOM   1586  N   HIS A 205      32.125 -19.203   6.961  1.00 44.31           N  
ATOM   1587  CA  HIS A 205      31.406 -18.047   7.508  1.00 44.31           C  
ATOM   1588  C   HIS A 205      32.219 -16.766   7.348  1.00 44.31           C  
ATOM   1589  CB  HIS A 205      31.078 -18.281   8.984  1.00 44.31           C  
ATOM   1590  O   HIS A 205      33.156 -16.516   8.109  1.00 44.31           O  
ATOM   1591  CG  HIS A 205      29.703 -18.859   9.219  1.00 44.31           C  
ATOM   1592  CD2 HIS A 205      29.312 -20.109   9.500  1.00 44.31           C  
ATOM   1593  ND1 HIS A 205      28.562 -18.094   9.156  1.00 44.31           N  
ATOM   1594  CE1 HIS A 205      27.516 -18.859   9.398  1.00 44.31           C  
ATOM   1595  NE2 HIS A 205      27.938 -20.094   9.609  1.00 44.31           N  
ATOM   1596  N   ASP A 206      32.531 -16.266   6.113  1.00 61.47           N  
ATOM   1597  CA  ASP A 206      33.000 -14.914   5.859  1.00 61.47           C  
ATOM   1598  C   ASP A 206      32.344 -13.922   6.836  1.00 61.47           C  
ATOM   1599  CB  ASP A 206      32.688 -14.500   4.418  1.00 61.47           C  
ATOM   1600  O   ASP A 206      31.141 -13.898   7.004  1.00 61.47           O  
ATOM   1601  CG  ASP A 206      33.750 -13.602   3.818  1.00 61.47           C  
ATOM   1602  OD1 ASP A 206      34.750 -13.297   4.504  1.00 61.47           O  
ATOM   1603  OD2 ASP A 206      33.594 -13.188   2.648  1.00 61.47           O  
ATOM   1604  N   GLN A 207      33.281 -13.445   7.895  1.00 77.38           N  
ATOM   1605  CA  GLN A 207      32.844 -12.516   8.930  1.00 77.38           C  
ATOM   1606  C   GLN A 207      32.375 -11.195   8.328  1.00 77.38           C  
ATOM   1607  CB  GLN A 207      33.938 -12.273   9.945  1.00 77.38           C  
ATOM   1608  O   GLN A 207      33.094 -10.586   7.531  1.00 77.38           O  
ATOM   1609  CG  GLN A 207      33.906 -13.195  11.148  1.00 77.38           C  
ATOM   1610  CD  GLN A 207      35.000 -12.906  12.156  1.00 77.38           C  
ATOM   1611  NE2 GLN A 207      35.031 -13.672  13.242  1.00 77.38           N  
ATOM   1612  OE1 GLN A 207      35.812 -11.992  11.961  1.00 77.38           O  
ATOM   1613  N   ILE A 208      31.203 -10.977   8.547  1.00 89.62           N  
ATOM   1614  CA  ILE A 208      30.609  -9.703   8.172  1.00 89.62           C  
ATOM   1615  C   ILE A 208      31.078  -8.609   9.125  1.00 89.62           C  
ATOM   1616  CB  ILE A 208      29.062  -9.789   8.180  1.00 89.62           C  
ATOM   1617  O   ILE A 208      30.984  -8.750  10.344  1.00 89.62           O  
ATOM   1618  CG1 ILE A 208      28.578 -10.789   7.129  1.00 89.62           C  
ATOM   1619  CG2 ILE A 208      28.453  -8.406   7.953  1.00 89.62           C  
ATOM   1620  CD1 ILE A 208      27.062 -11.031   7.156  1.00 89.62           C  
ATOM   1621  N   ARG A 209      31.781  -7.707   8.617  1.00 91.44           N  
ATOM   1622  CA  ARG A 209      32.219  -6.555   9.398  1.00 91.44           C  
ATOM   1623  C   ARG A 209      32.125  -5.270   8.586  1.00 91.44           C  
ATOM   1624  CB  ARG A 209      33.656  -6.762   9.875  1.00 91.44           C  
ATOM   1625  O   ARG A 209      31.844  -5.309   7.387  1.00 91.44           O  
ATOM   1626  CG  ARG A 209      34.688  -6.898   8.750  1.00 91.44           C  
ATOM   1627  CD  ARG A 209      36.062  -7.203   9.281  1.00 91.44           C  
ATOM   1628  NE  ARG A 209      37.031  -7.344   8.195  1.00 91.44           N  
ATOM   1629  NH1 ARG A 209      38.812  -7.867   9.570  1.00 91.44           N  
ATOM   1630  NH2 ARG A 209      39.125  -7.754   7.305  1.00 91.44           N  
ATOM   1631  CZ  ARG A 209      38.312  -7.652   8.359  1.00 91.44           C  
ATOM   1632  N   ARG A 210      32.312  -4.234   9.234  1.00 93.81           N  
ATOM   1633  CA  ARG A 210      32.312  -2.924   8.594  1.00 93.81           C  
ATOM   1634  C   ARG A 210      33.656  -2.604   7.996  1.00 93.81           C  
ATOM   1635  CB  ARG A 210      31.906  -1.836   9.594  1.00 93.81           C  
ATOM   1636  O   ARG A 210      34.688  -2.734   8.672  1.00 93.81           O  
ATOM   1637  CG  ARG A 210      31.703  -0.465   8.961  1.00 93.81           C  
ATOM   1638  CD  ARG A 210      31.141   0.536   9.961  1.00 93.81           C  
ATOM   1639  NE  ARG A 210      30.844   1.820   9.328  1.00 93.81           N  
ATOM   1640  NH1 ARG A 210      29.391   2.535  10.977  1.00 93.81           N  
ATOM   1641  NH2 ARG A 210      29.844   3.875   9.164  1.00 93.81           N  
ATOM   1642  CZ  ARG A 210      30.031   2.740   9.820  1.00 93.81           C  
ATOM   1643  N   TYR A 211      33.719  -2.291   6.734  1.00 94.94           N  
ATOM   1644  CA  TYR A 211      34.938  -1.912   6.027  1.00 94.94           C  
ATOM   1645  C   TYR A 211      34.844  -0.474   5.531  1.00 94.94           C  
ATOM   1646  CB  TYR A 211      35.188  -2.857   4.848  1.00 94.94           C  
ATOM   1647  O   TYR A 211      33.781   0.002   5.164  1.00 94.94           O  
ATOM   1648  CG  TYR A 211      35.562  -4.262   5.266  1.00 94.94           C  
ATOM   1649  CD1 TYR A 211      36.875  -4.617   5.484  1.00 94.94           C  
ATOM   1650  CD2 TYR A 211      34.594  -5.234   5.434  1.00 94.94           C  
ATOM   1651  CE1 TYR A 211      37.250  -5.910   5.867  1.00 94.94           C  
ATOM   1652  CE2 TYR A 211      34.906  -6.531   5.816  1.00 94.94           C  
ATOM   1653  OH  TYR A 211      36.594  -8.141   6.406  1.00 94.94           O  
ATOM   1654  CZ  TYR A 211      36.250  -6.855   6.027  1.00 94.94           C  
ATOM   1655  N   ASN A 212      35.906   0.163   5.512  1.00 95.19           N  
ATOM   1656  CA  ASN A 212      36.062   1.446   4.832  1.00 95.19           C  
ATOM   1657  C   ASN A 212      36.562   1.271   3.404  1.00 95.19           C  
ATOM   1658  CB  ASN A 212      37.000   2.363   5.621  1.00 95.19           C  
ATOM   1659  O   ASN A 212      37.531   0.537   3.166  1.00 95.19           O  
ATOM   1660  CG  ASN A 212      36.406   2.811   6.941  1.00 95.19           C  
ATOM   1661  ND2 ASN A 212      37.281   3.010   7.938  1.00 95.19           N  
ATOM   1662  OD1 ASN A 212      35.188   2.977   7.066  1.00 95.19           O  
ATOM   1663  N   ILE A 213      35.938   1.901   2.502  1.00 95.50           N  
ATOM   1664  CA  ILE A 213      36.344   1.838   1.101  1.00 95.50           C  
ATOM   1665  C   ILE A 213      37.312   2.979   0.787  1.00 95.50           C  
ATOM   1666  CB  ILE A 213      35.125   1.899   0.161  1.00 95.50           C  
ATOM   1667  O   ILE A 213      36.969   4.152   0.945  1.00 95.50           O  
ATOM   1668  CG1 ILE A 213      34.094   0.827   0.548  1.00 95.50           C  
ATOM   1669  CG2 ILE A 213      35.562   1.742  -1.300  1.00 95.50           C  
ATOM   1670  CD1 ILE A 213      32.750   0.998  -0.119  1.00 95.50           C  
ATOM   1671  N   ILE A 214      38.469   2.621   0.319  1.00 95.25           N  
ATOM   1672  CA  ILE A 214      39.469   3.621  -0.015  1.00 95.25           C  
ATOM   1673  C   ILE A 214      39.906   3.439  -1.465  1.00 95.25           C  
ATOM   1674  CB  ILE A 214      40.688   3.537   0.934  1.00 95.25           C  
ATOM   1675  O   ILE A 214      40.250   2.328  -1.886  1.00 95.25           O  
ATOM   1676  CG1 ILE A 214      40.250   3.822   2.377  1.00 95.25           C  
ATOM   1677  CG2 ILE A 214      41.781   4.504   0.488  1.00 95.25           C  
ATOM   1678  CD1 ILE A 214      41.406   3.764   3.385  1.00 95.25           C  
ATOM   1679  N   THR A 215      39.812   4.465  -2.252  1.00 94.44           N  
ATOM   1680  CA  THR A 215      40.375   4.559  -3.604  1.00 94.44           C  
ATOM   1681  C   THR A 215      41.500   5.574  -3.664  1.00 94.44           C  
ATOM   1682  CB  THR A 215      39.281   4.945  -4.617  1.00 94.44           C  
ATOM   1683  O   THR A 215      41.250   6.773  -3.820  1.00 94.44           O  
ATOM   1684  CG2 THR A 215      39.750   4.746  -6.051  1.00 94.44           C  
ATOM   1685  OG1 THR A 215      38.125   4.129  -4.398  1.00 94.44           O  
ATOM   1686  N   PRO A 216      42.688   5.086  -3.504  1.00 93.62           N  
ATOM   1687  CA  PRO A 216      43.812   6.000  -3.334  1.00 93.62           C  
ATOM   1688  C   PRO A 216      44.281   6.590  -4.656  1.00 93.62           C  
ATOM   1689  CB  PRO A 216      44.875   5.117  -2.697  1.00 93.62           C  
ATOM   1690  O   PRO A 216      45.312   6.133  -5.203  1.00 93.62           O  
ATOM   1691  CG  PRO A 216      44.594   3.740  -3.209  1.00 93.62           C  
ATOM   1692  CD  PRO A 216      43.125   3.613  -3.432  1.00 93.62           C  
ATOM   1693  N   VAL A 217      43.656   7.582  -5.094  1.00 93.25           N  
ATOM   1694  CA  VAL A 217      44.094   8.312  -6.281  1.00 93.25           C  
ATOM   1695  C   VAL A 217      45.031   9.445  -5.871  1.00 93.25           C  
ATOM   1696  CB  VAL A 217      42.906   8.875  -7.078  1.00 93.25           C  
ATOM   1697  O   VAL A 217      44.688  10.617  -5.969  1.00 93.25           O  
ATOM   1698  CG1 VAL A 217      43.344   9.375  -8.445  1.00 93.25           C  
ATOM   1699  CG2 VAL A 217      41.812   7.812  -7.230  1.00 93.25           C  
ATOM   1700  N   THR A 218      46.125   9.156  -5.426  1.00 90.56           N  
ATOM   1701  CA  THR A 218      47.156  10.086  -4.930  1.00 90.56           C  
ATOM   1702  C   THR A 218      48.562   9.539  -5.184  1.00 90.56           C  
ATOM   1703  CB  THR A 218      46.969  10.359  -3.428  1.00 90.56           C  
ATOM   1704  O   THR A 218      48.719   8.375  -5.551  1.00 90.56           O  
ATOM   1705  CG2 THR A 218      46.188   9.242  -2.756  1.00 90.56           C  
ATOM   1706  OG1 THR A 218      48.250  10.461  -2.805  1.00 90.56           O  
ATOM   1707  N   VAL A 219      49.500  10.406  -5.066  1.00 90.31           N  
ATOM   1708  CA  VAL A 219      50.875   9.945  -5.098  1.00 90.31           C  
ATOM   1709  C   VAL A 219      51.188   9.102  -3.857  1.00 90.31           C  
ATOM   1710  CB  VAL A 219      51.875  11.125  -5.191  1.00 90.31           C  
ATOM   1711  O   VAL A 219      50.594   9.320  -2.797  1.00 90.31           O  
ATOM   1712  CG1 VAL A 219      51.781  11.805  -6.555  1.00 90.31           C  
ATOM   1713  CG2 VAL A 219      51.625  12.125  -4.066  1.00 90.31           C  
ATOM   1714  N   PRO A 220      52.000   8.070  -3.992  1.00 91.69           N  
ATOM   1715  CA  PRO A 220      52.281   7.148  -2.891  1.00 91.69           C  
ATOM   1716  C   PRO A 220      52.688   7.867  -1.604  1.00 91.69           C  
ATOM   1717  CB  PRO A 220      53.438   6.301  -3.422  1.00 91.69           C  
ATOM   1718  O   PRO A 220      52.281   7.461  -0.512  1.00 91.69           O  
ATOM   1719  CG  PRO A 220      53.281   6.312  -4.906  1.00 91.69           C  
ATOM   1720  CD  PRO A 220      52.719   7.652  -5.316  1.00 91.69           C  
ATOM   1721  N   GLU A 221      53.406   9.000  -1.688  1.00 90.50           N  
ATOM   1722  CA  GLU A 221      53.875   9.734  -0.505  1.00 90.50           C  
ATOM   1723  C   GLU A 221      52.688  10.328   0.248  1.00 90.50           C  
ATOM   1724  CB  GLU A 221      54.844  10.844  -0.895  1.00 90.50           C  
ATOM   1725  O   GLU A 221      52.625  10.305   1.479  1.00 90.50           O  
ATOM   1726  CG  GLU A 221      56.125  10.328  -1.544  1.00 90.50           C  
ATOM   1727  CD  GLU A 221      55.969  10.016  -3.021  1.00 90.50           C  
ATOM   1728  OE1 GLU A 221      56.875   9.375  -3.611  1.00 90.50           O  
ATOM   1729  OE2 GLU A 221      54.906  10.406  -3.598  1.00 90.50           O  
ATOM   1730  N   TYR A 222      51.844  10.820  -0.522  1.00 87.44           N  
ATOM   1731  CA  TYR A 222      50.688  11.406   0.101  1.00 87.44           C  
ATOM   1732  C   TYR A 222      49.781  10.320   0.690  1.00 87.44           C  
ATOM   1733  CB  TYR A 222      49.875  12.234  -0.914  1.00 87.44           C  
ATOM   1734  O   TYR A 222      49.188  10.508   1.749  1.00 87.44           O  
ATOM   1735  CG  TYR A 222      48.781  13.055  -0.297  1.00 87.44           C  
ATOM   1736  CD1 TYR A 222      47.469  12.602  -0.327  1.00 87.44           C  
ATOM   1737  CD2 TYR A 222      49.031  14.273   0.315  1.00 87.44           C  
ATOM   1738  CE1 TYR A 222      46.438  13.352   0.238  1.00 87.44           C  
ATOM   1739  CE2 TYR A 222      48.031  15.031   0.883  1.00 87.44           C  
ATOM   1740  OH  TYR A 222      45.719  15.305   1.400  1.00 87.44           O  
ATOM   1741  CZ  TYR A 222      46.719  14.562   0.840  1.00 87.44           C  
ATOM   1742  N   PHE A 223      49.688   9.227  -0.004  1.00 91.00           N  
ATOM   1743  CA  PHE A 223      48.938   8.094   0.521  1.00 91.00           C  
ATOM   1744  C   PHE A 223      49.500   7.645   1.866  1.00 91.00           C  
ATOM   1745  CB  PHE A 223      48.969   6.926  -0.470  1.00 91.00           C  
ATOM   1746  O   PHE A 223      48.750   7.391   2.805  1.00 91.00           O  
ATOM   1747  CG  PHE A 223      48.219   5.707   0.009  1.00 91.00           C  
ATOM   1748  CD1 PHE A 223      48.875   4.523   0.285  1.00 91.00           C  
ATOM   1749  CD2 PHE A 223      46.844   5.750   0.183  1.00 91.00           C  
ATOM   1750  CE1 PHE A 223      48.188   3.398   0.729  1.00 91.00           C  
ATOM   1751  CE2 PHE A 223      46.156   4.629   0.626  1.00 91.00           C  
ATOM   1752  CZ  PHE A 223      46.812   3.453   0.897  1.00 91.00           C  
ATOM   1753  N   ALA A 224      50.781   7.633   1.981  1.00 91.88           N  
ATOM   1754  CA  ALA A 224      51.438   7.250   3.225  1.00 91.88           C  
ATOM   1755  C   ALA A 224      51.125   8.234   4.344  1.00 91.88           C  
ATOM   1756  CB  ALA A 224      52.969   7.160   3.018  1.00 91.88           C  
ATOM   1757  O   ALA A 224      50.875   7.832   5.484  1.00 91.88           O  
ATOM   1758  N   THR A 225      51.094   9.492   3.996  1.00 89.50           N  
ATOM   1759  CA  THR A 225      50.781  10.523   4.984  1.00 89.50           C  
ATOM   1760  C   THR A 225      49.344  10.430   5.445  1.00 89.50           C  
ATOM   1761  CB  THR A 225      51.062  11.930   4.426  1.00 89.50           C  
ATOM   1762  O   THR A 225      49.062  10.539   6.641  1.00 89.50           O  
ATOM   1763  CG2 THR A 225      50.938  12.992   5.516  1.00 89.50           C  
ATOM   1764  OG1 THR A 225      52.375  11.977   3.883  1.00 89.50           O  
ATOM   1765  N   GLN A 226      48.469  10.156   4.500  1.00 85.88           N  
ATOM   1766  CA  GLN A 226      47.031  10.094   4.797  1.00 85.88           C  
ATOM   1767  C   GLN A 226      46.719   8.883   5.676  1.00 85.88           C  
ATOM   1768  CB  GLN A 226      46.219  10.039   3.506  1.00 85.88           C  
ATOM   1769  O   GLN A 226      45.750   8.914   6.453  1.00 85.88           O  
ATOM   1770  CG  GLN A 226      45.906  11.406   2.912  1.00 85.88           C  
ATOM   1771  CD  GLN A 226      44.969  11.336   1.734  1.00 85.88           C  
ATOM   1772  NE2 GLN A 226      44.500  12.492   1.279  1.00 85.88           N  
ATOM   1773  OE1 GLN A 226      44.656  10.250   1.236  1.00 85.88           O  
ATOM   1774  N   THR A 227      47.531   7.844   5.598  1.00 90.94           N  
ATOM   1775  CA  THR A 227      47.219   6.609   6.320  1.00 90.94           C  
ATOM   1776  C   THR A 227      48.188   6.441   7.504  1.00 90.94           C  
ATOM   1777  CB  THR A 227      47.344   5.383   5.395  1.00 90.94           C  
ATOM   1778  O   THR A 227      48.219   5.367   8.109  1.00 90.94           O  
ATOM   1779  CG2 THR A 227      46.312   5.449   4.273  1.00 90.94           C  
ATOM   1780  OG1 THR A 227      48.656   5.332   4.824  1.00 90.94           O  
ATOM   1781  N   SER A 228      48.906   7.434   7.867  1.00 91.06           N  
ATOM   1782  CA  SER A 228      49.906   7.344   8.945  1.00 91.06           C  
ATOM   1783  C   SER A 228      49.219   7.105  10.289  1.00 91.06           C  
ATOM   1784  CB  SER A 228      50.750   8.617   9.008  1.00 91.06           C  
ATOM   1785  O   SER A 228      49.781   6.457  11.172  1.00 91.06           O  
ATOM   1786  OG  SER A 228      49.906   9.750   9.258  1.00 91.06           O  
ATOM   1787  N   HIS A 229      47.969   7.535  10.477  1.00 91.88           N  
ATOM   1788  CA  HIS A 229      47.281   7.414  11.750  1.00 91.88           C  
ATOM   1789  C   HIS A 229      46.531   6.090  11.844  1.00 91.88           C  
ATOM   1790  CB  HIS A 229      46.312   8.578  11.930  1.00 91.88           C  
ATOM   1791  O   HIS A 229      45.938   5.773  12.883  1.00 91.88           O  
ATOM   1792  CG  HIS A 229      45.250   8.664  10.867  1.00 91.88           C  
ATOM   1793  CD2 HIS A 229      43.969   8.281  10.867  1.00 91.88           C  
ATOM   1794  ND1 HIS A 229      45.500   9.188   9.617  1.00 91.88           N  
ATOM   1795  CE1 HIS A 229      44.406   9.133   8.891  1.00 91.88           C  
ATOM   1796  NE2 HIS A 229      43.438   8.578   9.625  1.00 91.88           N  
ATOM   1797  N   PHE A 230      46.656   5.273  10.805  1.00 93.38           N  
ATOM   1798  CA  PHE A 230      45.906   4.020  10.789  1.00 93.38           C  
ATOM   1799  C   PHE A 230      46.531   3.018  11.766  1.00 93.38           C  
ATOM   1800  CB  PHE A 230      45.875   3.426   9.375  1.00 93.38           C  
ATOM   1801  O   PHE A 230      47.719   2.811  11.773  1.00 93.38           O  
ATOM   1802  CG  PHE A 230      44.844   4.047   8.484  1.00 93.38           C  
ATOM   1803  CD1 PHE A 230      44.344   5.312   8.750  1.00 93.38           C  
ATOM   1804  CD2 PHE A 230      44.375   3.359   7.371  1.00 93.38           C  
ATOM   1805  CE1 PHE A 230      43.375   5.891   7.922  1.00 93.38           C  
ATOM   1806  CE2 PHE A 230      43.406   3.930   6.539  1.00 93.38           C  
ATOM   1807  CZ  PHE A 230      42.906   5.195   6.816  1.00 93.38           C  
ATOM   1808  N   THR A 231      45.688   2.486  12.664  1.00 94.62           N  
ATOM   1809  CA  THR A 231      46.062   1.327  13.461  1.00 94.62           C  
ATOM   1810  C   THR A 231      46.000   0.053  12.617  1.00 94.62           C  
ATOM   1811  CB  THR A 231      45.125   1.172  14.688  1.00 94.62           C  
ATOM   1812  O   THR A 231      45.469   0.053  11.516  1.00 94.62           O  
ATOM   1813  CG2 THR A 231      45.094   2.461  15.500  1.00 94.62           C  
ATOM   1814  OG1 THR A 231      43.812   0.837  14.250  1.00 94.62           O  
ATOM   1815  N   PRO A 232      46.719  -1.011  13.070  1.00 92.81           N  
ATOM   1816  CA  PRO A 232      46.594  -2.271  12.328  1.00 92.81           C  
ATOM   1817  C   PRO A 232      45.156  -2.719  12.117  1.00 92.81           C  
ATOM   1818  CB  PRO A 232      47.375  -3.262  13.219  1.00 92.81           C  
ATOM   1819  O   PRO A 232      44.844  -3.285  11.070  1.00 92.81           O  
ATOM   1820  CG  PRO A 232      48.406  -2.436  13.922  1.00 92.81           C  
ATOM   1821  CD  PRO A 232      47.812  -1.087  14.219  1.00 92.81           C  
ATOM   1822  N   GLU A 233      44.312  -2.352  13.086  1.00 92.94           N  
ATOM   1823  CA  GLU A 233      42.906  -2.697  12.953  1.00 92.94           C  
ATOM   1824  C   GLU A 233      42.219  -1.853  11.883  1.00 92.94           C  
ATOM   1825  CB  GLU A 233      42.188  -2.527  14.289  1.00 92.94           C  
ATOM   1826  O   GLU A 233      41.375  -2.342  11.148  1.00 92.94           O  
ATOM   1827  CG  GLU A 233      42.250  -3.746  15.203  1.00 92.94           C  
ATOM   1828  CD  GLU A 233      42.812  -3.430  16.578  1.00 92.94           C  
ATOM   1829  OE1 GLU A 233      43.125  -4.375  17.344  1.00 92.94           O  
ATOM   1830  OE2 GLU A 233      42.969  -2.227  16.891  1.00 92.94           O  
ATOM   1831  N   ASP A 234      42.656  -0.635  11.766  1.00 93.88           N  
ATOM   1832  CA  ASP A 234      42.125   0.238  10.727  1.00 93.88           C  
ATOM   1833  C   ASP A 234      42.469  -0.281   9.336  1.00 93.88           C  
ATOM   1834  CB  ASP A 234      42.656   1.666  10.898  1.00 93.88           C  
ATOM   1835  O   ASP A 234      41.625  -0.306   8.438  1.00 93.88           O  
ATOM   1836  CG  ASP A 234      42.062   2.359  12.125  1.00 93.88           C  
ATOM   1837  OD1 ASP A 234      40.938   2.043  12.523  1.00 93.88           O  
ATOM   1838  OD2 ASP A 234      42.750   3.234  12.688  1.00 93.88           O  
ATOM   1839  N   TRP A 235      43.750  -0.666   9.219  1.00 95.00           N  
ATOM   1840  CA  TRP A 235      44.188  -1.199   7.938  1.00 95.00           C  
ATOM   1841  C   TRP A 235      43.406  -2.443   7.559  1.00 95.00           C  
ATOM   1842  CB  TRP A 235      45.688  -1.531   7.977  1.00 95.00           C  
ATOM   1843  O   TRP A 235      42.938  -2.580   6.418  1.00 95.00           O  
ATOM   1844  CG  TRP A 235      46.594  -0.357   7.703  1.00 95.00           C  
ATOM   1845  CD1 TRP A 235      47.250   0.405   8.625  1.00 95.00           C  
ATOM   1846  CD2 TRP A 235      46.906   0.192   6.422  1.00 95.00           C  
ATOM   1847  CE2 TRP A 235      47.781   1.286   6.641  1.00 95.00           C  
ATOM   1848  CE3 TRP A 235      46.531  -0.137   5.109  1.00 95.00           C  
ATOM   1849  NE1 TRP A 235      47.969   1.396   7.992  1.00 95.00           N  
ATOM   1850  CH2 TRP A 235      47.906   1.712   4.316  1.00 95.00           C  
ATOM   1851  CZ2 TRP A 235      48.281   2.055   5.594  1.00 95.00           C  
ATOM   1852  CZ3 TRP A 235      47.062   0.629   4.066  1.00 95.00           C  
ATOM   1853  N   GLN A 236      43.125  -3.242   8.602  1.00 93.12           N  
ATOM   1854  CA  GLN A 236      42.438  -4.504   8.359  1.00 93.12           C  
ATOM   1855  C   GLN A 236      40.969  -4.273   8.016  1.00 93.12           C  
ATOM   1856  CB  GLN A 236      42.562  -5.422   9.578  1.00 93.12           C  
ATOM   1857  O   GLN A 236      40.344  -5.109   7.367  1.00 93.12           O  
ATOM   1858  CG  GLN A 236      43.812  -6.270   9.594  1.00 93.12           C  
ATOM   1859  CD  GLN A 236      43.812  -7.344   8.523  1.00 93.12           C  
ATOM   1860  NE2 GLN A 236      45.000  -7.707   8.039  1.00 93.12           N  
ATOM   1861  OE1 GLN A 236      42.750  -7.848   8.125  1.00 93.12           O  
ATOM   1862  N   SER A 237      40.500  -3.107   8.383  1.00 94.38           N  
ATOM   1863  CA  SER A 237      39.094  -2.791   8.164  1.00 94.38           C  
ATOM   1864  C   SER A 237      38.906  -1.962   6.895  1.00 94.38           C  
ATOM   1865  CB  SER A 237      38.531  -2.039   9.359  1.00 94.38           C  
ATOM   1866  O   SER A 237      37.906  -1.272   6.738  1.00 94.38           O  
ATOM   1867  OG  SER A 237      39.250  -0.842   9.602  1.00 94.38           O  
ATOM   1868  N   CYS A 238      39.875  -2.068   5.941  1.00 96.12           N  
ATOM   1869  CA  CYS A 238      39.781  -1.287   4.715  1.00 96.12           C  
ATOM   1870  C   CYS A 238      39.719  -2.193   3.490  1.00 96.12           C  
ATOM   1871  CB  CYS A 238      40.938  -0.317   4.602  1.00 96.12           C  
ATOM   1872  O   CYS A 238      40.375  -3.232   3.459  1.00 96.12           O  
ATOM   1873  SG  CYS A 238      40.844   1.078   5.742  1.00 96.12           S  
ATOM   1874  N   ILE A 239      38.938  -1.786   2.590  1.00 96.75           N  
ATOM   1875  CA  ILE A 239      38.969  -2.328   1.234  1.00 96.75           C  
ATOM   1876  C   ILE A 239      39.500  -1.285   0.266  1.00 96.75           C  
ATOM   1877  CB  ILE A 239      37.531  -2.775   0.792  1.00 96.75           C  
ATOM   1878  O   ILE A 239      38.938  -0.198   0.126  1.00 96.75           O  
ATOM   1879  CG1 ILE A 239      37.031  -3.916   1.683  1.00 96.75           C  
ATOM   1880  CG2 ILE A 239      37.562  -3.191  -0.682  1.00 96.75           C  
ATOM   1881  CD1 ILE A 239      35.594  -4.281   1.458  1.00 96.75           C  
ATOM   1882  N   PHE A 240      40.625  -1.614  -0.334  1.00 96.94           N  
ATOM   1883  CA  PHE A 240      41.281  -0.717  -1.276  1.00 96.94           C  
ATOM   1884  C   PHE A 240      40.938  -1.109  -2.713  1.00 96.94           C  
ATOM   1885  CB  PHE A 240      42.781  -0.723  -1.059  1.00 96.94           C  
ATOM   1886  O   PHE A 240      41.219  -2.240  -3.127  1.00 96.94           O  
ATOM   1887  CG  PHE A 240      43.219  -0.321   0.330  1.00 96.94           C  
ATOM   1888  CD1 PHE A 240      43.469   1.010   0.635  1.00 96.94           C  
ATOM   1889  CD2 PHE A 240      43.344  -1.273   1.332  1.00 96.94           C  
ATOM   1890  CE1 PHE A 240      43.844   1.385   1.920  1.00 96.94           C  
ATOM   1891  CE2 PHE A 240      43.719  -0.906   2.619  1.00 96.94           C  
ATOM   1892  CZ  PHE A 240      43.969   0.423   2.910  1.00 96.94           C  
ATOM   1893  N   VAL A 241      40.344  -0.197  -3.430  1.00 96.00           N  
ATOM   1894  CA  VAL A 241      40.094  -0.414  -4.852  1.00 96.00           C  
ATOM   1895  C   VAL A 241      41.188   0.267  -5.668  1.00 96.00           C  
ATOM   1896  CB  VAL A 241      38.719   0.110  -5.281  1.00 96.00           C  
ATOM   1897  O   VAL A 241      41.281   1.496  -5.684  1.00 96.00           O  
ATOM   1898  CG1 VAL A 241      38.406  -0.266  -6.730  1.00 96.00           C  
ATOM   1899  CG2 VAL A 241      37.625  -0.434  -4.355  1.00 96.00           C  
ATOM   1900  N   VAL A 242      42.000  -0.578  -6.277  1.00 94.69           N  
ATOM   1901  CA  VAL A 242      43.219  -0.060  -6.887  1.00 94.69           C  
ATOM   1902  C   VAL A 242      43.375  -0.641  -8.289  1.00 94.69           C  
ATOM   1903  CB  VAL A 242      44.469  -0.379  -6.027  1.00 94.69           C  
ATOM   1904  O   VAL A 242      43.000  -1.789  -8.539  1.00 94.69           O  
ATOM   1905  CG1 VAL A 242      45.688   0.298  -6.602  1.00 94.69           C  
ATOM   1906  CG2 VAL A 242      44.219   0.053  -4.582  1.00 94.69           C  
ATOM   1907  N   GLY A 243      43.781   0.217  -9.219  1.00 91.94           N  
ATOM   1908  CA  GLY A 243      44.219  -0.261 -10.516  1.00 91.94           C  
ATOM   1909  C   GLY A 243      45.688  -0.667 -10.539  1.00 91.94           C  
ATOM   1910  O   GLY A 243      46.188  -1.263  -9.586  1.00 91.94           O  
ATOM   1911  N   HIS A 244      46.406  -0.449 -11.648  1.00 87.81           N  
ATOM   1912  CA  HIS A 244      47.812  -0.776 -11.789  1.00 87.81           C  
ATOM   1913  C   HIS A 244      48.688   0.267 -11.102  1.00 87.81           C  
ATOM   1914  CB  HIS A 244      48.188  -0.895 -13.266  1.00 87.81           C  
ATOM   1915  O   HIS A 244      49.219   1.158 -11.758  1.00 87.81           O  
ATOM   1916  CG  HIS A 244      49.562  -1.478 -13.484  1.00 87.81           C  
ATOM   1917  CD2 HIS A 244      50.719  -0.908 -13.906  1.00 87.81           C  
ATOM   1918  ND1 HIS A 244      49.844  -2.809 -13.266  1.00 87.81           N  
ATOM   1919  CE1 HIS A 244      51.094  -3.033 -13.547  1.00 87.81           C  
ATOM   1920  NE2 HIS A 244      51.656  -1.896 -13.938  1.00 87.81           N  
ATOM   1921  N   TYR A 245      48.781   0.092  -9.797  1.00 91.38           N  
ATOM   1922  CA  TYR A 245      49.562   1.001  -8.969  1.00 91.38           C  
ATOM   1923  C   TYR A 245      50.438   0.228  -7.996  1.00 91.38           C  
ATOM   1924  CB  TYR A 245      48.625   1.941  -8.188  1.00 91.38           C  
ATOM   1925  O   TYR A 245      50.156   0.149  -6.801  1.00 91.38           O  
ATOM   1926  CG  TYR A 245      49.250   3.289  -7.891  1.00 91.38           C  
ATOM   1927  CD1 TYR A 245      48.438   4.391  -7.598  1.00 91.38           C  
ATOM   1928  CD2 TYR A 245      50.625   3.465  -7.910  1.00 91.38           C  
ATOM   1929  CE1 TYR A 245      49.000   5.633  -7.324  1.00 91.38           C  
ATOM   1930  CE2 TYR A 245      51.188   4.703  -7.641  1.00 91.38           C  
ATOM   1931  OH  TYR A 245      50.938   7.012  -7.082  1.00 91.38           O  
ATOM   1932  CZ  TYR A 245      50.375   5.781  -7.348  1.00 91.38           C  
ATOM   1933  N   PRO A 246      51.562  -0.342  -8.484  1.00 90.50           N  
ATOM   1934  CA  PRO A 246      52.406  -1.263  -7.715  1.00 90.50           C  
ATOM   1935  C   PRO A 246      52.875  -0.662  -6.391  1.00 90.50           C  
ATOM   1936  CB  PRO A 246      53.594  -1.527  -8.648  1.00 90.50           C  
ATOM   1937  O   PRO A 246      52.875  -1.344  -5.363  1.00 90.50           O  
ATOM   1938  CG  PRO A 246      53.031  -1.318 -10.023  1.00 90.50           C  
ATOM   1939  CD  PRO A 246      52.000  -0.244  -9.961  1.00 90.50           C  
ATOM   1940  N   GLU A 247      53.281   0.659  -6.371  1.00 91.81           N  
ATOM   1941  CA  GLU A 247      53.812   1.271  -5.156  1.00 91.81           C  
ATOM   1942  C   GLU A 247      52.750   1.322  -4.059  1.00 91.81           C  
ATOM   1943  CB  GLU A 247      54.344   2.680  -5.449  1.00 91.81           C  
ATOM   1944  O   GLU A 247      53.062   1.053  -2.893  1.00 91.81           O  
ATOM   1945  CG  GLU A 247      55.594   2.701  -6.289  1.00 91.81           C  
ATOM   1946  CD  GLU A 247      56.000   4.098  -6.746  1.00 91.81           C  
ATOM   1947  OE1 GLU A 247      57.000   4.234  -7.496  1.00 91.81           O  
ATOM   1948  OE2 GLU A 247      55.312   5.062  -6.352  1.00 91.81           O  
ATOM   1949  N   VAL A 248      51.594   1.671  -4.477  1.00 93.31           N  
ATOM   1950  CA  VAL A 248      50.500   1.766  -3.512  1.00 93.31           C  
ATOM   1951  C   VAL A 248      50.094   0.367  -3.047  1.00 93.31           C  
ATOM   1952  CB  VAL A 248      49.281   2.502  -4.102  1.00 93.31           C  
ATOM   1953  O   VAL A 248      49.812   0.152  -1.861  1.00 93.31           O  
ATOM   1954  CG1 VAL A 248      48.031   2.326  -3.205  1.00 93.31           C  
ATOM   1955  CG2 VAL A 248      49.594   3.984  -4.297  1.00 93.31           C  
ATOM   1956  N   ILE A 249      50.062  -0.578  -3.986  1.00 93.44           N  
ATOM   1957  CA  ILE A 249      49.719  -1.958  -3.658  1.00 93.44           C  
ATOM   1958  C   ILE A 249      50.750  -2.518  -2.666  1.00 93.44           C  
ATOM   1959  CB  ILE A 249      49.656  -2.842  -4.926  1.00 93.44           C  
ATOM   1960  O   ILE A 249      50.375  -3.180  -1.694  1.00 93.44           O  
ATOM   1961  CG1 ILE A 249      48.469  -2.453  -5.793  1.00 93.44           C  
ATOM   1962  CG2 ILE A 249      49.594  -4.324  -4.547  1.00 93.44           C  
ATOM   1963  CD1 ILE A 249      48.469  -3.090  -7.176  1.00 93.44           C  
ATOM   1964  N   ASP A 250      52.000  -2.236  -2.926  1.00 93.25           N  
ATOM   1965  CA  ASP A 250      53.062  -2.664  -2.031  1.00 93.25           C  
ATOM   1966  C   ASP A 250      52.844  -2.121  -0.619  1.00 93.25           C  
ATOM   1967  CB  ASP A 250      54.406  -2.211  -2.566  1.00 93.25           C  
ATOM   1968  O   ASP A 250      52.938  -2.867   0.358  1.00 93.25           O  
ATOM   1969  CG  ASP A 250      55.594  -2.639  -1.683  1.00 93.25           C  
ATOM   1970  OD1 ASP A 250      56.062  -3.789  -1.812  1.00 93.25           O  
ATOM   1971  OD2 ASP A 250      56.031  -1.820  -0.848  1.00 93.25           O  
ATOM   1972  N   MET A 251      52.500  -0.839  -0.529  1.00 94.81           N  
ATOM   1973  CA  MET A 251      52.281  -0.202   0.765  1.00 94.81           C  
ATOM   1974  C   MET A 251      51.094  -0.852   1.493  1.00 94.81           C  
ATOM   1975  CB  MET A 251      52.000   1.296   0.589  1.00 94.81           C  
ATOM   1976  O   MET A 251      51.188  -1.112   2.695  1.00 94.81           O  
ATOM   1977  CG  MET A 251      52.062   2.082   1.889  1.00 94.81           C  
ATOM   1978  SD  MET A 251      51.875   3.889   1.624  1.00 94.81           S  
ATOM   1979  CE  MET A 251      50.406   3.900   0.545  1.00 94.81           C  
ATOM   1980  N   ILE A 252      50.062  -1.146   0.778  1.00 95.69           N  
ATOM   1981  CA  ILE A 252      48.875  -1.720   1.372  1.00 95.69           C  
ATOM   1982  C   ILE A 252      49.156  -3.107   1.928  1.00 95.69           C  
ATOM   1983  CB  ILE A 252      47.719  -1.798   0.348  1.00 95.69           C  
ATOM   1984  O   ILE A 252      48.781  -3.439   3.047  1.00 95.69           O  
ATOM   1985  CG1 ILE A 252      47.250  -0.389  -0.067  1.00 95.69           C  
ATOM   1986  CG2 ILE A 252      46.531  -2.594   0.920  1.00 95.69           C  
ATOM   1987  CD1 ILE A 252      46.375  -0.359  -1.296  1.00 95.69           C  
ATOM   1988  N   ILE A 253      49.875  -3.887   1.179  1.00 93.81           N  
ATOM   1989  CA  ILE A 253      50.188  -5.254   1.580  1.00 93.81           C  
ATOM   1990  C   ILE A 253      51.125  -5.234   2.793  1.00 93.81           C  
ATOM   1991  CB  ILE A 253      50.844  -6.047   0.424  1.00 93.81           C  
ATOM   1992  O   ILE A 253      50.906  -5.980   3.752  1.00 93.81           O  
ATOM   1993  CG1 ILE A 253      49.812  -6.262  -0.708  1.00 93.81           C  
ATOM   1994  CG2 ILE A 253      51.375  -7.387   0.929  1.00 93.81           C  
ATOM   1995  CD1 ILE A 253      50.438  -6.848  -1.976  1.00 93.81           C  
ATOM   1996  N   ARG A 254      52.094  -4.379   2.850  1.00 93.56           N  
ATOM   1997  CA  ARG A 254      53.062  -4.312   3.945  1.00 93.56           C  
ATOM   1998  C   ARG A 254      52.406  -3.840   5.230  1.00 93.56           C  
ATOM   1999  CB  ARG A 254      54.219  -3.381   3.586  1.00 93.56           C  
ATOM   2000  O   ARG A 254      52.781  -4.246   6.328  1.00 93.56           O  
ATOM   2001  CG  ARG A 254      55.156  -3.951   2.541  1.00 93.56           C  
ATOM   2002  CD  ARG A 254      56.344  -3.020   2.273  1.00 93.56           C  
ATOM   2003  NE  ARG A 254      57.156  -3.475   1.144  1.00 93.56           N  
ATOM   2004  NH1 ARG A 254      58.500  -4.855   2.400  1.00 93.56           N  
ATOM   2005  NH2 ARG A 254      58.812  -4.684   0.137  1.00 93.56           N  
ATOM   2006  CZ  ARG A 254      58.156  -4.336   1.229  1.00 93.56           C  
ATOM   2007  N   LYS A 255      51.406  -3.047   5.137  1.00 94.31           N  
ATOM   2008  CA  LYS A 255      50.719  -2.518   6.312  1.00 94.31           C  
ATOM   2009  C   LYS A 255      49.562  -3.432   6.738  1.00 94.31           C  
ATOM   2010  CB  LYS A 255      50.188  -1.110   6.035  1.00 94.31           C  
ATOM   2011  O   LYS A 255      48.906  -3.186   7.754  1.00 94.31           O  
ATOM   2012  CG  LYS A 255      51.281  -0.057   5.879  1.00 94.31           C  
ATOM   2013  CD  LYS A 255      51.938   0.264   7.215  1.00 94.31           C  
ATOM   2014  CE  LYS A 255      52.938   1.403   7.086  1.00 94.31           C  
ATOM   2015  NZ  LYS A 255      53.562   1.745   8.398  1.00 94.31           N  
ATOM   2016  N   GLY A 256      49.375  -4.500   6.031  1.00 92.44           N  
ATOM   2017  CA  GLY A 256      48.344  -5.461   6.375  1.00 92.44           C  
ATOM   2018  C   GLY A 256      46.938  -4.977   6.023  1.00 92.44           C  
ATOM   2019  O   GLY A 256      46.000  -5.145   6.812  1.00 92.44           O  
ATOM   2020  N   GLY A 257      46.844  -4.297   4.863  1.00 94.31           N  
ATOM   2021  CA  GLY A 257      45.531  -3.875   4.422  1.00 94.31           C  
ATOM   2022  C   GLY A 257      44.531  -5.023   4.312  1.00 94.31           C  
ATOM   2023  O   GLY A 257      44.906  -6.133   3.920  1.00 94.31           O  
ATOM   2024  N   GLY A 258      43.344  -4.844   4.715  1.00 93.12           N  
ATOM   2025  CA  GLY A 258      42.312  -5.875   4.766  1.00 93.12           C  
ATOM   2026  C   GLY A 258      42.094  -6.555   3.428  1.00 93.12           C  
ATOM   2027  O   GLY A 258      42.188  -7.781   3.324  1.00 93.12           O  
ATOM   2028  N   CYS A 259      41.781  -5.742   2.361  1.00 95.81           N  
ATOM   2029  CA  CYS A 259      41.469  -6.312   1.054  1.00 95.81           C  
ATOM   2030  C   CYS A 259      41.844  -5.336  -0.062  1.00 95.81           C  
ATOM   2031  CB  CYS A 259      40.000  -6.691   0.968  1.00 95.81           C  
ATOM   2032  O   CYS A 259      41.625  -4.129   0.071  1.00 95.81           O  
ATOM   2033  SG  CYS A 259      39.500  -7.359  -0.638  1.00 95.81           S  
ATOM   2034  N   ILE A 260      42.438  -5.816  -1.063  1.00 96.12           N  
ATOM   2035  CA  ILE A 260      42.719  -5.066  -2.287  1.00 96.12           C  
ATOM   2036  C   ILE A 260      41.844  -5.613  -3.422  1.00 96.12           C  
ATOM   2037  CB  ILE A 260      44.188  -5.117  -2.678  1.00 96.12           C  
ATOM   2038  O   ILE A 260      41.906  -6.805  -3.740  1.00 96.12           O  
ATOM   2039  CG1 ILE A 260      45.062  -4.527  -1.557  1.00 96.12           C  
ATOM   2040  CG2 ILE A 260      44.438  -4.383  -3.998  1.00 96.12           C  
ATOM   2041  CD1 ILE A 260      46.562  -4.738  -1.752  1.00 96.12           C  
ATOM   2042  N   VAL A 261      41.031  -4.785  -3.924  1.00 96.31           N  
ATOM   2043  CA  VAL A 261      40.344  -5.082  -5.172  1.00 96.31           C  
ATOM   2044  C   VAL A 261      41.125  -4.531  -6.352  1.00 96.31           C  
ATOM   2045  CB  VAL A 261      38.906  -4.500  -5.176  1.00 96.31           C  
ATOM   2046  O   VAL A 261      41.188  -3.314  -6.562  1.00 96.31           O  
ATOM   2047  CG1 VAL A 261      38.219  -4.777  -6.508  1.00 96.31           C  
ATOM   2048  CG2 VAL A 261      38.094  -5.078  -4.016  1.00 96.31           C  
ATOM   2049  N   LEU A 262      41.719  -5.336  -7.004  1.00 94.06           N  
ATOM   2050  CA  LEU A 262      42.625  -4.965  -8.102  1.00 94.06           C  
ATOM   2051  C   LEU A 262      41.875  -4.973  -9.430  1.00 94.06           C  
ATOM   2052  CB  LEU A 262      43.812  -5.922  -8.164  1.00 94.06           C  
ATOM   2053  O   LEU A 262      41.406  -6.023  -9.891  1.00 94.06           O  
ATOM   2054  CG  LEU A 262      44.906  -5.578  -9.188  1.00 94.06           C  
ATOM   2055  CD1 LEU A 262      45.531  -4.227  -8.859  1.00 94.06           C  
ATOM   2056  CD2 LEU A 262      45.969  -6.668  -9.219  1.00 94.06           C  
ATOM   2057  N   SER A 263      41.656  -3.715 -10.039  1.00 90.06           N  
ATOM   2058  CA  SER A 263      40.906  -3.525 -11.289  1.00 90.06           C  
ATOM   2059  C   SER A 263      41.812  -3.773 -12.500  1.00 90.06           C  
ATOM   2060  CB  SER A 263      40.312  -2.113 -11.352  1.00 90.06           C  
ATOM   2061  O   SER A 263      42.969  -3.400 -12.500  1.00 90.06           O  
ATOM   2062  OG  SER A 263      39.750  -1.865 -12.625  1.00 90.06           O  
ATOM   2063  N   ARG A 264      40.969  -4.145 -13.953  1.00 65.38           N  
ATOM   2064  CA  ARG A 264      41.438  -4.309 -15.320  1.00 65.38           C  
ATOM   2065  C   ARG A 264      42.906  -4.645 -15.359  1.00 65.38           C  
ATOM   2066  CB  ARG A 264      41.156  -3.043 -16.141  1.00 65.38           C  
ATOM   2067  O   ARG A 264      43.656  -4.145 -16.219  1.00 65.38           O  
ATOM   2068  CG  ARG A 264      39.781  -3.023 -16.812  1.00 65.38           C  
ATOM   2069  CD  ARG A 264      39.656  -1.870 -17.797  1.00 65.38           C  
ATOM   2070  NE  ARG A 264      38.406  -1.912 -18.516  1.00 65.38           N  
ATOM   2071  NH1 ARG A 264      38.531   0.251 -19.312  1.00 65.38           N  
ATOM   2072  NH2 ARG A 264      36.719  -1.050 -19.844  1.00 65.38           N  
ATOM   2073  CZ  ARG A 264      37.906  -0.903 -19.219  1.00 65.38           C  
ATOM   2074  N   SER A 265      43.500  -5.105 -14.398  1.00 47.00           N  
ATOM   2075  CA  SER A 265      44.938  -5.254 -14.695  1.00 47.00           C  
ATOM   2076  C   SER A 265      45.188  -6.445 -15.609  1.00 47.00           C  
ATOM   2077  CB  SER A 265      45.750  -5.406 -13.406  1.00 47.00           C  
ATOM   2078  O   SER A 265      44.969  -7.594 -15.211  1.00 47.00           O  
ATOM   2079  OG  SER A 265      47.125  -5.137 -13.641  1.00 47.00           O  
ATOM   2080  N   SER A 266      44.719  -6.277 -17.062  1.00 38.41           N  
ATOM   2081  CA  SER A 266      45.094  -7.316 -18.016  1.00 38.41           C  
ATOM   2082  C   SER A 266      46.188  -8.211 -17.484  1.00 38.41           C  
ATOM   2083  CB  SER A 266      45.531  -6.691 -19.344  1.00 38.41           C  
ATOM   2084  O   SER A 266      46.031  -9.430 -17.406  1.00 38.41           O  
ATOM   2085  OG  SER A 266      45.906  -5.340 -19.156  1.00 38.41           O  
ATOM   2086  N   HIS A 267      47.594  -7.824 -17.953  1.00 36.41           N  
ATOM   2087  CA  HIS A 267      48.781  -8.680 -18.031  1.00 36.41           C  
ATOM   2088  C   HIS A 267      49.344  -8.961 -16.641  1.00 36.41           C  
ATOM   2089  CB  HIS A 267      49.844  -8.031 -18.906  1.00 36.41           C  
ATOM   2090  O   HIS A 267      50.469  -8.562 -16.328  1.00 36.41           O  
ATOM   2091  CG  HIS A 267      49.562  -8.133 -20.375  1.00 36.41           C  
ATOM   2092  CD2 HIS A 267      49.531  -7.191 -21.344  1.00 36.41           C  
ATOM   2093  ND1 HIS A 267      49.250  -9.328 -20.984  1.00 36.41           N  
ATOM   2094  CE1 HIS A 267      49.031  -9.109 -22.281  1.00 36.41           C  
ATOM   2095  NE2 HIS A 267      49.219  -7.820 -22.516  1.00 36.41           N  
ATOM   2096  N   VAL A 268      48.500  -8.672 -15.617  1.00 38.19           N  
ATOM   2097  CA  VAL A 268      49.219  -9.219 -14.469  1.00 38.19           C  
ATOM   2098  C   VAL A 268      49.500 -10.703 -14.680  1.00 38.19           C  
ATOM   2099  CB  VAL A 268      48.438  -9.000 -13.156  1.00 38.19           C  
ATOM   2100  O   VAL A 268      48.562 -11.508 -14.742  1.00 38.19           O  
ATOM   2101  CG1 VAL A 268      49.219  -9.523 -11.953  1.00 38.19           C  
ATOM   2102  CG2 VAL A 268      48.125  -7.516 -12.969  1.00 38.19           C  
ATOM   2103  N   ILE A 269      50.438 -11.047 -15.547  1.00 34.94           N  
ATOM   2104  CA  ILE A 269      50.969 -12.391 -15.680  1.00 34.94           C  
ATOM   2105  C   ILE A 269      51.344 -12.945 -14.305  1.00 34.94           C  
ATOM   2106  CB  ILE A 269      52.188 -12.422 -16.625  1.00 34.94           C  
ATOM   2107  O   ILE A 269      52.219 -12.414 -13.641  1.00 34.94           O  
ATOM   2108  CG1 ILE A 269      51.844 -11.789 -17.969  1.00 34.94           C  
ATOM   2109  CG2 ILE A 269      52.719 -13.859 -16.797  1.00 34.94           C  
ATOM   2110  CD1 ILE A 269      53.062 -11.555 -18.875  1.00 34.94           C  
ATOM   2111  N   VAL A 270      50.375 -13.227 -13.391  1.00 36.28           N  
ATOM   2112  CA  VAL A 270      50.875 -14.078 -12.312  1.00 36.28           C  
ATOM   2113  C   VAL A 270      51.594 -15.281 -12.891  1.00 36.28           C  
ATOM   2114  CB  VAL A 270      49.688 -14.562 -11.414  1.00 36.28           C  
ATOM   2115  O   VAL A 270      51.031 -16.062 -13.664  1.00 36.28           O  
ATOM   2116  CG1 VAL A 270      50.250 -15.305 -10.188  1.00 36.28           C  
ATOM   2117  CG2 VAL A 270      48.844 -13.375 -10.984  1.00 36.28           C  
ATOM   2118  N   THR A 271      52.812 -15.172 -13.227  1.00 31.45           N  
ATOM   2119  CA  THR A 271      53.562 -16.328 -13.695  1.00 31.45           C  
ATOM   2120  C   THR A 271      53.188 -17.578 -12.914  1.00 31.45           C  
ATOM   2121  CB  THR A 271      55.094 -16.094 -13.562  1.00 31.45           C  
ATOM   2122  O   THR A 271      52.938 -17.516 -11.711  1.00 31.45           O  
ATOM   2123  CG2 THR A 271      55.594 -15.203 -14.695  1.00 31.45           C  
ATOM   2124  OG1 THR A 271      55.344 -15.445 -12.312  1.00 31.45           O  
ATOM   2125  N   ALA A 272      52.469 -18.641 -13.500  1.00 31.80           N  
ATOM   2126  CA  ALA A 272      52.125 -20.016 -13.102  1.00 31.80           C  
ATOM   2127  C   ALA A 272      53.125 -20.594 -12.141  1.00 31.80           C  
ATOM   2128  CB  ALA A 272      51.969 -20.906 -14.336  1.00 31.80           C  
ATOM   2129  O   ALA A 272      52.812 -21.484 -11.352  1.00 31.80           O  
ATOM   2130  N   SER A 273      54.500 -20.422 -12.367  1.00 31.50           N  
ATOM   2131  CA  SER A 273      55.406 -21.266 -11.617  1.00 31.50           C  
ATOM   2132  C   SER A 273      55.188 -21.141 -10.117  1.00 31.50           C  
ATOM   2133  CB  SER A 273      56.844 -20.938 -11.953  1.00 31.50           C  
ATOM   2134  O   SER A 273      55.469 -22.062  -9.352  1.00 31.50           O  
ATOM   2135  OG  SER A 273      57.125 -19.578 -11.664  1.00 31.50           O  
ATOM   2136  N   SER A 274      55.031 -19.969  -9.500  1.00 32.31           N  
ATOM   2137  CA  SER A 274      55.000 -19.906  -8.047  1.00 32.31           C  
ATOM   2138  C   SER A 274      53.656 -20.312  -7.500  1.00 32.31           C  
ATOM   2139  CB  SER A 274      55.375 -18.516  -7.555  1.00 32.31           C  
ATOM   2140  O   SER A 274      53.469 -20.375  -6.281  1.00 32.31           O  
ATOM   2141  OG  SER A 274      54.781 -17.516  -8.375  1.00 32.31           O  
ATOM   2142  N   LEU A 275      52.469 -20.141  -8.180  1.00 31.98           N  
ATOM   2143  CA  LEU A 275      51.188 -20.547  -7.633  1.00 31.98           C  
ATOM   2144  C   LEU A 275      51.031 -22.062  -7.676  1.00 31.98           C  
ATOM   2145  CB  LEU A 275      50.062 -19.875  -8.406  1.00 31.98           C  
ATOM   2146  O   LEU A 275      50.000 -22.594  -7.258  1.00 31.98           O  
ATOM   2147  CG  LEU A 275      49.594 -18.516  -7.895  1.00 31.98           C  
ATOM   2148  CD1 LEU A 275      49.156 -17.641  -9.055  1.00 31.98           C  
ATOM   2149  CD2 LEU A 275      48.469 -18.672  -6.867  1.00 31.98           C  
ATOM   2150  N   ASP A 276      51.844 -22.953  -8.414  1.00 30.41           N  
ATOM   2151  CA  ASP A 276      51.625 -24.406  -8.492  1.00 30.41           C  
ATOM   2152  C   ASP A 276      51.656 -25.031  -7.098  1.00 30.41           C  
ATOM   2153  CB  ASP A 276      52.719 -25.047  -9.367  1.00 30.41           C  
ATOM   2154  O   ASP A 276      51.094 -26.109  -6.895  1.00 30.41           O  
ATOM   2155  CG  ASP A 276      52.375 -25.000 -10.844  1.00 30.41           C  
ATOM   2156  OD1 ASP A 276      51.188 -24.750 -11.195  1.00 30.41           O  
ATOM   2157  OD2 ASP A 276      53.281 -25.234 -11.672  1.00 30.41           O  
ATOM   2158  N   SER A 277      52.656 -24.781  -6.211  1.00 29.94           N  
ATOM   2159  CA  SER A 277      52.719 -25.750  -5.121  1.00 29.94           C  
ATOM   2160  C   SER A 277      51.469 -25.734  -4.289  1.00 29.94           C  
ATOM   2161  CB  SER A 277      53.938 -25.453  -4.223  1.00 29.94           C  
ATOM   2162  O   SER A 277      51.312 -26.500  -3.334  1.00 29.94           O  
ATOM   2163  OG  SER A 277      53.906 -24.109  -3.773  1.00 29.94           O  
ATOM   2164  N   LEU A 278      50.781 -24.656  -4.141  1.00 27.94           N  
ATOM   2165  CA  LEU A 278      49.812 -24.578  -3.033  1.00 27.94           C  
ATOM   2166  C   LEU A 278      48.531 -25.312  -3.383  1.00 27.94           C  
ATOM   2167  CB  LEU A 278      49.531 -23.125  -2.668  1.00 27.94           C  
ATOM   2168  O   LEU A 278      47.531 -25.219  -2.646  1.00 27.94           O  
ATOM   2169  CG  LEU A 278      50.531 -22.453  -1.729  1.00 27.94           C  
ATOM   2170  CD1 LEU A 278      50.531 -20.938  -1.962  1.00 27.94           C  
ATOM   2171  CD2 LEU A 278      50.188 -22.766  -0.275  1.00 27.94           C  
ATOM   2172  N   VAL A 279      48.344 -25.891  -4.660  1.00 28.27           N  
ATOM   2173  CA  VAL A 279      47.062 -26.484  -4.984  1.00 28.27           C  
ATOM   2174  C   VAL A 279      46.906 -27.812  -4.270  1.00 28.27           C  
ATOM   2175  CB  VAL A 279      46.875 -26.672  -6.508  1.00 28.27           C  
ATOM   2176  O   VAL A 279      46.000 -28.609  -4.590  1.00 28.27           O  
ATOM   2177  CG1 VAL A 279      45.500 -27.234  -6.832  1.00 28.27           C  
ATOM   2178  CG2 VAL A 279      47.094 -25.344  -7.238  1.00 28.27           C  
ATOM   2179  N   ASN A 280      47.781 -28.359  -3.387  1.00 23.44           N  
ATOM   2180  CA  ASN A 280      47.562 -29.781  -3.143  1.00 23.44           C  
ATOM   2181  C   ASN A 280      46.125 -30.047  -2.715  1.00 23.44           C  
ATOM   2182  CB  ASN A 280      48.531 -30.297  -2.088  1.00 23.44           C  
ATOM   2183  O   ASN A 280      45.469 -30.969  -3.223  1.00 23.44           O  
ATOM   2184  CG  ASN A 280      49.844 -30.812  -2.691  1.00 23.44           C  
ATOM   2185  ND2 ASN A 280      50.844 -30.984  -1.855  1.00 23.44           N  
ATOM   2186  OD1 ASN A 280      49.906 -31.047  -3.898  1.00 23.44           O  
ATOM   2187  N   ASP A 281      45.781 -30.000  -1.360  1.00 22.78           N  
ATOM   2188  CA  ASP A 281      45.125 -31.125  -0.710  1.00 22.78           C  
ATOM   2189  C   ASP A 281      43.656 -31.203  -1.126  1.00 22.78           C  
ATOM   2190  CB  ASP A 281      45.250 -31.016   0.811  1.00 22.78           C  
ATOM   2191  O   ASP A 281      43.156 -32.281  -1.474  1.00 22.78           O  
ATOM   2192  CG  ASP A 281      46.438 -31.750   1.378  1.00 22.78           C  
ATOM   2193  OD1 ASP A 281      47.031 -32.594   0.665  1.00 22.78           O  
ATOM   2194  OD2 ASP A 281      46.781 -31.500   2.549  1.00 22.78           O  
ATOM   2195  N   SER A 282      42.625 -30.531  -0.475  1.00 21.06           N  
ATOM   2196  CA  SER A 282      41.438 -31.219  -0.005  1.00 21.06           C  
ATOM   2197  C   SER A 282      40.406 -31.375  -1.122  1.00 21.06           C  
ATOM   2198  CB  SER A 282      40.812 -30.469   1.175  1.00 21.06           C  
ATOM   2199  O   SER A 282      39.250 -31.719  -0.866  1.00 21.06           O  
ATOM   2200  OG  SER A 282      40.594 -29.109   0.846  1.00 21.06           O  
ATOM   2201  N   ASP A 283      40.656 -31.016  -2.418  1.00 21.69           N  
ATOM   2202  CA  ASP A 283      39.469 -31.016  -3.248  1.00 21.69           C  
ATOM   2203  C   ASP A 283      39.000 -32.438  -3.543  1.00 21.69           C  
ATOM   2204  CB  ASP A 283      39.719 -30.266  -4.555  1.00 21.69           C  
ATOM   2205  O   ASP A 283      39.188 -32.938  -4.660  1.00 21.69           O  
ATOM   2206  CG  ASP A 283      39.000 -28.922  -4.609  1.00 21.69           C  
ATOM   2207  OD1 ASP A 283      38.188 -28.641  -3.723  1.00 21.69           O  
ATOM   2208  OD2 ASP A 283      39.281 -28.141  -5.551  1.00 21.69           O  
ATOM   2209  N   SER A 284      39.156 -33.469  -2.627  1.00 19.67           N  
ATOM   2210  CA  SER A 284      38.812 -34.781  -3.193  1.00 19.67           C  
ATOM   2211  C   SER A 284      37.375 -34.781  -3.711  1.00 19.67           C  
ATOM   2212  CB  SER A 284      38.969 -35.875  -2.150  1.00 19.67           C  
ATOM   2213  O   SER A 284      37.000 -35.625  -4.500  1.00 19.67           O  
ATOM   2214  OG  SER A 284      38.156 -35.625  -1.021  1.00 19.67           O  
ATOM   2215  N   SER A 285      36.312 -34.500  -2.754  1.00 19.02           N  
ATOM   2216  CA  SER A 285      35.125 -35.281  -2.961  1.00 19.02           C  
ATOM   2217  C   SER A 285      34.469 -34.969  -4.305  1.00 19.02           C  
ATOM   2218  CB  SER A 285      34.125 -35.031  -1.832  1.00 19.02           C  
ATOM   2219  O   SER A 285      34.000 -33.844  -4.520  1.00 19.02           O  
ATOM   2220  OG  SER A 285      33.875 -33.656  -1.668  1.00 19.02           O  
ATOM   2221  N   ASP A 286      34.906 -35.594  -5.484  1.00 17.67           N  
ATOM   2222  CA  ASP A 286      34.750 -35.594  -6.938  1.00 17.67           C  
ATOM   2223  C   ASP A 286      33.312 -35.750  -7.355  1.00 17.67           C  
ATOM   2224  CB  ASP A 286      35.625 -36.688  -7.559  1.00 17.67           C  
ATOM   2225  O   ASP A 286      32.812 -35.000  -8.203  1.00 17.67           O  
ATOM   2226  CG  ASP A 286      37.062 -36.281  -7.762  1.00 17.67           C  
ATOM   2227  OD1 ASP A 286      37.375 -35.062  -7.723  1.00 17.67           O  
ATOM   2228  OD2 ASP A 286      37.906 -37.188  -7.965  1.00 17.67           O  
ATOM   2229  N   ASP A 287      32.750 -37.062  -7.379  1.00 16.83           N  
ATOM   2230  CA  ASP A 287      32.344 -37.750  -8.594  1.00 16.83           C  
ATOM   2231  C   ASP A 287      30.859 -37.500  -8.922  1.00 16.83           C  
ATOM   2232  CB  ASP A 287      32.594 -39.250  -8.453  1.00 16.83           C  
ATOM   2233  O   ASP A 287      30.516 -37.219 -10.070  1.00 16.83           O  
ATOM   2234  CG  ASP A 287      33.969 -39.688  -8.891  1.00 16.83           C  
ATOM   2235  OD1 ASP A 287      34.656 -38.875  -9.570  1.00 16.83           O  
ATOM   2236  OD2 ASP A 287      34.375 -40.812  -8.570  1.00 16.83           O  
ATOM   2237  N   GLU A 288      29.734 -38.094  -8.242  1.00 16.22           N  
ATOM   2238  CA  GLU A 288      28.828 -38.969  -8.945  1.00 16.22           C  
ATOM   2239  C   GLU A 288      27.641 -38.219  -9.523  1.00 16.22           C  
ATOM   2240  CB  GLU A 288      28.344 -40.094  -8.023  1.00 16.22           C  
ATOM   2241  O   GLU A 288      26.562 -38.156  -8.906  1.00 16.22           O  
ATOM   2242  CG  GLU A 288      29.266 -41.312  -7.984  1.00 16.22           C  
ATOM   2243  CD  GLU A 288      28.766 -42.406  -7.074  1.00 16.22           C  
ATOM   2244  OE1 GLU A 288      29.344 -43.531  -7.086  1.00 16.22           O  
ATOM   2245  OE2 GLU A 288      27.781 -42.188  -6.340  1.00 16.22           O  
ATOM   2246  N   PHE A 289      27.703 -36.938  -9.914  1.00 16.64           N  
ATOM   2247  CA  PHE A 289      26.391 -36.500 -10.406  1.00 16.64           C  
ATOM   2248  C   PHE A 289      25.953 -37.344 -11.594  1.00 16.64           C  
ATOM   2249  CB  PHE A 289      26.438 -35.031 -10.797  1.00 16.64           C  
ATOM   2250  O   PHE A 289      26.688 -37.469 -12.586  1.00 16.64           O  
ATOM   2251  CG  PHE A 289      26.031 -34.094  -9.688  1.00 16.64           C  
ATOM   2252  CD1 PHE A 289      24.703 -33.750  -9.500  1.00 16.64           C  
ATOM   2253  CD2 PHE A 289      26.984 -33.562  -8.836  1.00 16.64           C  
ATOM   2254  CE1 PHE A 289      24.328 -32.875  -8.469  1.00 16.64           C  
ATOM   2255  CE2 PHE A 289      26.625 -32.688  -7.809  1.00 16.64           C  
ATOM   2256  CZ  PHE A 289      25.297 -32.375  -7.629  1.00 16.64           C  
ATOM   2257  N   GLY A 290      25.141 -38.438 -11.367  1.00 15.41           N  
ATOM   2258  CA  GLY A 290      24.500 -39.344 -12.320  1.00 15.41           C  
ATOM   2259  C   GLY A 290      23.750 -38.594 -13.414  1.00 15.41           C  
ATOM   2260  O   GLY A 290      23.094 -37.594 -13.156  1.00 15.41           O  
ATOM   2261  N   ASP A 291      24.141 -38.781 -14.672  1.00 16.31           N  
ATOM   2262  CA  ASP A 291      23.781 -38.344 -16.016  1.00 16.31           C  
ATOM   2263  C   ASP A 291      22.375 -38.844 -16.391  1.00 16.31           C  
ATOM   2264  CB  ASP A 291      24.797 -38.875 -17.047  1.00 16.31           C  
ATOM   2265  O   ASP A 291      22.000 -38.812 -17.562  1.00 16.31           O  
ATOM   2266  CG  ASP A 291      25.750 -37.781 -17.516  1.00 16.31           C  
ATOM   2267  OD1 ASP A 291      25.516 -36.594 -17.219  1.00 16.31           O  
ATOM   2268  OD2 ASP A 291      26.734 -38.125 -18.203  1.00 16.31           O  
ATOM   2269  N   ASN A 292      21.406 -39.062 -15.492  1.00 15.52           N  
ATOM   2270  CA  ASN A 292      20.453 -39.906 -16.203  1.00 15.52           C  
ATOM   2271  C   ASN A 292      19.812 -39.188 -17.375  1.00 15.52           C  
ATOM   2272  CB  ASN A 292      19.375 -40.406 -15.242  1.00 15.52           C  
ATOM   2273  O   ASN A 292      19.312 -38.062 -17.219  1.00 15.52           O  
ATOM   2274  CG  ASN A 292      19.781 -41.688 -14.523  1.00 15.52           C  
ATOM   2275  ND2 ASN A 292      19.047 -42.031 -13.461  1.00 15.52           N  
ATOM   2276  OD1 ASN A 292      20.734 -42.344 -14.914  1.00 15.52           O  
ATOM   2277  N   ASP A 293      20.109 -39.594 -18.641  1.00 15.91           N  
ATOM   2278  CA  ASP A 293      19.781 -39.312 -20.031  1.00 15.91           C  
ATOM   2279  C   ASP A 293      18.281 -39.469 -20.297  1.00 15.91           C  
ATOM   2280  CB  ASP A 293      20.578 -40.219 -20.984  1.00 15.91           C  
ATOM   2281  O   ASP A 293      17.844 -39.406 -21.453  1.00 15.91           O  
ATOM   2282  CG  ASP A 293      21.906 -39.625 -21.391  1.00 15.91           C  
ATOM   2283  OD1 ASP A 293      22.125 -38.406 -21.188  1.00 15.91           O  
ATOM   2284  OD2 ASP A 293      22.766 -40.375 -21.922  1.00 15.91           O  
ATOM   2285  N   GLN A 294      17.469 -39.656 -19.359  1.00 14.91           N  
ATOM   2286  CA  GLN A 294      16.359 -40.375 -20.016  1.00 14.91           C  
ATOM   2287  C   GLN A 294      15.641 -39.438 -21.000  1.00 14.91           C  
ATOM   2288  CB  GLN A 294      15.383 -40.906 -18.984  1.00 14.91           C  
ATOM   2289  O   GLN A 294      15.438 -38.250 -20.703  1.00 14.91           O  
ATOM   2290  CG  GLN A 294      15.828 -42.219 -18.328  1.00 14.91           C  
ATOM   2291  CD  GLN A 294      14.750 -42.844 -17.469  1.00 14.91           C  
ATOM   2292  NE2 GLN A 294      15.008 -44.062 -16.984  1.00 14.91           N  
ATOM   2293  OE1 GLN A 294      13.703 -42.219 -17.219  1.00 14.91           O  
ATOM   2294  N   ASP A 295      15.312 -39.906 -22.266  1.00 15.29           N  
ATOM   2295  CA  ASP A 295      14.906 -39.625 -23.641  1.00 15.29           C  
ATOM   2296  C   ASP A 295      13.453 -39.156 -23.703  1.00 15.29           C  
ATOM   2297  CB  ASP A 295      15.078 -40.875 -24.516  1.00 15.29           C  
ATOM   2298  O   ASP A 295      13.016 -38.594 -24.719  1.00 15.29           O  
ATOM   2299  CG  ASP A 295      15.266 -40.562 -25.984  1.00 15.29           C  
ATOM   2300  OD1 ASP A 295      15.156 -39.375 -26.359  1.00 15.29           O  
ATOM   2301  OD2 ASP A 295      15.516 -41.500 -26.766  1.00 15.29           O  
ATOM   2302  N   PRO A 296      12.609 -39.000 -22.719  1.00 14.86           N  
ATOM   2303  CA  PRO A 296      11.422 -39.594 -23.344  1.00 14.86           C  
ATOM   2304  C   PRO A 296      10.891 -38.750 -24.516  1.00 14.86           C  
ATOM   2305  CB  PRO A 296      10.406 -39.625 -22.203  1.00 14.86           C  
ATOM   2306  O   PRO A 296      11.234 -37.594 -24.641  1.00 14.86           O  
ATOM   2307  CG  PRO A 296      10.992 -38.750 -21.125  1.00 14.86           C  
ATOM   2308  CD  PRO A 296      12.367 -38.344 -21.562  1.00 14.86           C  
ATOM   2309  N   ARG A 297       9.531 -38.844 -24.953  1.00 14.98           N  
ATOM   2310  CA  ARG A 297       8.719 -39.125 -26.125  1.00 14.98           C  
ATOM   2311  C   ARG A 297       8.180 -37.844 -26.750  1.00 14.98           C  
ATOM   2312  CB  ARG A 297       7.566 -40.062 -25.766  1.00 14.98           C  
ATOM   2313  O   ARG A 297       8.289 -37.656 -27.969  1.00 14.98           O  
ATOM   2314  CG  ARG A 297       7.961 -41.531 -25.703  1.00 14.98           C  
ATOM   2315  CD  ARG A 297       6.762 -42.438 -25.391  1.00 14.98           C  
ATOM   2316  NE  ARG A 297       7.180 -43.781 -25.000  1.00 14.98           N  
ATOM   2317  NH1 ARG A 297       5.039 -44.625 -24.969  1.00 14.98           N  
ATOM   2318  NH2 ARG A 297       6.836 -45.969 -24.438  1.00 14.98           N  
ATOM   2319  CZ  ARG A 297       6.352 -44.781 -24.797  1.00 14.98           C  
ATOM   2320  N   GLY A 298       7.336 -37.000 -26.141  1.00 14.74           N  
ATOM   2321  CA  GLY A 298       6.137 -36.969 -26.969  1.00 14.74           C  
ATOM   2322  C   GLY A 298       6.211 -35.938 -28.078  1.00 14.74           C  
ATOM   2323  O   GLY A 298       7.066 -35.031 -28.031  1.00 14.74           O  
ATOM   2324  N   SER A 299       5.223 -35.781 -29.094  1.00 14.70           N  
ATOM   2325  CA  SER A 299       4.938 -35.656 -30.516  1.00 14.70           C  
ATOM   2326  C   SER A 299       4.586 -34.219 -30.906  1.00 14.70           C  
ATOM   2327  CB  SER A 299       3.793 -36.594 -30.906  1.00 14.70           C  
ATOM   2328  O   SER A 299       4.344 -33.938 -32.094  1.00 14.70           O  
ATOM   2329  OG  SER A 299       2.561 -35.906 -30.953  1.00 14.70           O  
ATOM   2330  N   LEU A 300       4.652 -33.219 -30.109  1.00 14.06           N  
ATOM   2331  CA  LEU A 300       3.527 -32.438 -30.625  1.00 14.06           C  
ATOM   2332  C   LEU A 300       3.830 -31.906 -32.031  1.00 14.06           C  
ATOM   2333  CB  LEU A 300       3.193 -31.281 -29.672  1.00 14.06           C  
ATOM   2334  O   LEU A 300       4.992 -31.688 -32.375  1.00 14.06           O  
ATOM   2335  CG  LEU A 300       2.285 -31.609 -28.500  1.00 14.06           C  
ATOM   2336  CD1 LEU A 300       2.602 -30.703 -27.312  1.00 14.06           C  
ATOM   2337  CD2 LEU A 300       0.818 -31.484 -28.891  1.00 14.06           C  
ATOM   2338  N   SER A 301       2.809 -31.250 -32.719  1.00 13.86           N  
ATOM   2339  CA  SER A 301       2.260 -31.219 -34.062  1.00 13.86           C  
ATOM   2340  C   SER A 301       2.926 -30.141 -34.906  1.00 13.86           C  
ATOM   2341  CB  SER A 301       0.749 -31.000 -34.031  1.00 13.86           C  
ATOM   2342  O   SER A 301       3.570 -29.234 -34.375  1.00 13.86           O  
ATOM   2343  OG  SER A 301       0.441 -29.781 -33.375  1.00 13.86           O  
ATOM   2344  N   HIS A 302       2.223 -29.609 -36.031  1.00 14.30           N  
ATOM   2345  CA  HIS A 302       2.398 -29.594 -37.469  1.00 14.30           C  
ATOM   2346  C   HIS A 302       2.850 -28.219 -37.969  1.00 14.30           C  
ATOM   2347  CB  HIS A 302       1.101 -30.000 -38.188  1.00 14.30           C  
ATOM   2348  O   HIS A 302       3.764 -28.125 -38.781  1.00 14.30           O  
ATOM   2349  CG  HIS A 302       0.925 -31.484 -38.312  1.00 14.30           C  
ATOM   2350  CD2 HIS A 302       0.126 -32.344 -37.656  1.00 14.30           C  
ATOM   2351  ND1 HIS A 302       1.630 -32.219 -39.219  1.00 14.30           N  
ATOM   2352  CE1 HIS A 302       1.270 -33.500 -39.125  1.00 14.30           C  
ATOM   2353  NE2 HIS A 302       0.358 -33.594 -38.156  1.00 14.30           N  
ATOM   2354  N   SER A 303       2.223 -27.000 -37.719  1.00 13.81           N  
ATOM   2355  CA  SER A 303       1.680 -26.500 -38.969  1.00 13.81           C  
ATOM   2356  C   SER A 303       2.723 -25.703 -39.750  1.00 13.81           C  
ATOM   2357  CB  SER A 303       0.446 -25.641 -38.719  1.00 13.81           C  
ATOM   2358  O   SER A 303       3.699 -25.219 -39.188  1.00 13.81           O  
ATOM   2359  OG  SER A 303       0.729 -24.625 -37.781  1.00 13.81           O  
ATOM   2360  N   ASN A 304       2.348 -25.141 -41.062  1.00 14.36           N  
ATOM   2361  CA  ASN A 304       2.789 -25.047 -42.438  1.00 14.36           C  
ATOM   2362  C   ASN A 304       3.408 -23.688 -42.750  1.00 14.36           C  
ATOM   2363  CB  ASN A 304       1.625 -25.328 -43.406  1.00 14.36           C  
ATOM   2364  O   ASN A 304       4.078 -23.516 -43.781  1.00 14.36           O  
ATOM   2365  CG  ASN A 304       1.410 -26.812 -43.625  1.00 14.36           C  
ATOM   2366  ND2 ASN A 304       0.264 -27.156 -44.188  1.00 14.36           N  
ATOM   2367  OD1 ASN A 304       2.268 -27.641 -43.312  1.00 14.36           O  
ATOM   2368  N   LEU A 305       3.248 -22.578 -42.062  1.00 13.64           N  
ATOM   2369  CA  LEU A 305       2.900 -21.562 -43.062  1.00 13.64           C  
ATOM   2370  C   LEU A 305       4.113 -21.188 -43.906  1.00 13.64           C  
ATOM   2371  CB  LEU A 305       2.338 -20.312 -42.375  1.00 13.64           C  
ATOM   2372  O   LEU A 305       5.207 -20.984 -43.375  1.00 13.64           O  
ATOM   2373  CG  LEU A 305       0.820 -20.266 -42.188  1.00 13.64           C  
ATOM   2374  CD1 LEU A 305       0.464 -19.531 -40.906  1.00 13.64           C  
ATOM   2375  CD2 LEU A 305       0.159 -19.594 -43.406  1.00 13.64           C  
ATOM   2376  N   LEU A 306       4.016 -21.109 -45.281  1.00 14.27           N  
ATOM   2377  CA  LEU A 306       4.793 -21.250 -46.500  1.00 14.27           C  
ATOM   2378  C   LEU A 306       5.484 -19.938 -46.875  1.00 14.27           C  
ATOM   2379  CB  LEU A 306       3.895 -21.703 -47.656  1.00 14.27           C  
ATOM   2380  O   LEU A 306       6.602 -19.938 -47.375  1.00 14.27           O  
ATOM   2381  CG  LEU A 306       3.730 -23.219 -47.844  1.00 14.27           C  
ATOM   2382  CD1 LEU A 306       2.373 -23.531 -48.469  1.00 14.27           C  
ATOM   2383  CD2 LEU A 306       4.859 -23.781 -48.688  1.00 14.27           C  
ATOM   2384  N   ALA A 307       4.938 -18.703 -46.812  1.00 13.89           N  
ATOM   2385  CA  ALA A 307       4.910 -18.141 -48.156  1.00 13.89           C  
ATOM   2386  C   ALA A 307       6.277 -17.594 -48.562  1.00 13.89           C  
ATOM   2387  CB  ALA A 307       3.855 -17.031 -48.250  1.00 13.89           C  
ATOM   2388  O   ALA A 307       7.090 -17.250 -47.688  1.00 13.89           O  
ATOM   2389  N   THR A 308       6.504 -17.141 -49.938  1.00 14.56           N  
ATOM   2390  CA  THR A 308       7.465 -17.234 -51.031  1.00 14.56           C  
ATOM   2391  C   THR A 308       8.211 -15.906 -51.188  1.00 14.56           C  
ATOM   2392  CB  THR A 308       6.773 -17.609 -52.344  1.00 14.56           C  
ATOM   2393  O   THR A 308       9.344 -15.891 -51.656  1.00 14.56           O  
ATOM   2394  CG2 THR A 308       6.574 -19.109 -52.438  1.00 14.56           C  
ATOM   2395  OG1 THR A 308       5.492 -16.969 -52.406  1.00 14.56           O  
ATOM   2396  N   PRO A 309       7.875 -14.719 -50.656  1.00 14.05           N  
ATOM   2397  CA  PRO A 309       7.906 -13.883 -51.875  1.00 14.05           C  
ATOM   2398  C   PRO A 309       9.305 -13.750 -52.469  1.00 14.05           C  
ATOM   2399  CB  PRO A 309       7.398 -12.523 -51.375  1.00 14.05           C  
ATOM   2400  O   PRO A 309      10.297 -14.000 -51.781  1.00 14.05           O  
ATOM   2401  CG  PRO A 309       7.418 -12.633 -49.875  1.00 14.05           C  
ATOM   2402  CD  PRO A 309       7.793 -14.039 -49.500  1.00 14.05           C  
ATOM   2403  N   SER A 310       9.422 -12.703 -53.406  1.00 14.09           N  
ATOM   2404  CA  SER A 310       9.945 -12.531 -54.781  1.00 14.09           C  
ATOM   2405  C   SER A 310      11.391 -12.039 -54.750  1.00 14.09           C  
ATOM   2406  CB  SER A 310       9.078 -11.547 -55.562  1.00 14.09           C  
ATOM   2407  O   SER A 310      11.859 -11.523 -53.719  1.00 14.09           O  
ATOM   2408  OG  SER A 310       8.875 -10.352 -54.844  1.00 14.09           O  
ATOM   2409  N   LEU A 311      11.891 -11.445 -55.938  1.00 14.66           N  
ATOM   2410  CA  LEU A 311      12.945 -11.695 -56.906  1.00 14.66           C  
ATOM   2411  C   LEU A 311      14.094 -10.711 -56.719  1.00 14.66           C  
ATOM   2412  CB  LEU A 311      12.391 -11.586 -58.344  1.00 14.66           C  
ATOM   2413  O   LEU A 311      15.258 -11.117 -56.656  1.00 14.66           O  
ATOM   2414  CG  LEU A 311      11.859 -12.875 -58.969  1.00 14.66           C  
ATOM   2415  CD1 LEU A 311      10.695 -12.578 -59.906  1.00 14.66           C  
ATOM   2416  CD2 LEU A 311      12.969 -13.609 -59.688  1.00 14.66           C  
ATOM   2417  N   SER A 312      14.062  -9.422 -57.219  1.00 13.91           N  
ATOM   2418  CA  SER A 312      14.844  -9.141 -58.406  1.00 13.91           C  
ATOM   2419  C   SER A 312      16.219  -8.578 -58.062  1.00 13.91           C  
ATOM   2420  CB  SER A 312      14.102  -8.156 -59.312  1.00 13.91           C  
ATOM   2421  O   SER A 312      17.234  -9.172 -58.406  1.00 13.91           O  
ATOM   2422  OG  SER A 312      13.766  -6.977 -58.594  1.00 13.91           O  
ATOM   2423  N   SER A 313      16.562  -7.188 -58.375  1.00 14.33           N  
ATOM   2424  CA  SER A 313      17.359  -6.828 -59.531  1.00 14.33           C  
ATOM   2425  C   SER A 313      18.828  -6.617 -59.125  1.00 14.33           C  
ATOM   2426  CB  SER A 313      16.812  -5.566 -60.188  1.00 14.33           C  
ATOM   2427  O   SER A 313      19.656  -7.500 -59.344  1.00 14.33           O  
ATOM   2428  OG  SER A 313      17.016  -4.434 -59.344  1.00 14.33           O  
ATOM   2429  N   SER A 314      19.391  -5.293 -59.250  1.00 13.94           N  
ATOM   2430  CA  SER A 314      20.359  -4.898 -60.281  1.00 13.94           C  
ATOM   2431  C   SER A 314      21.781  -4.895 -59.719  1.00 13.94           C  
ATOM   2432  CB  SER A 314      20.016  -3.516 -60.812  1.00 13.94           C  
ATOM   2433  O   SER A 314      21.969  -4.723 -58.500  1.00 13.94           O  
ATOM   2434  OG  SER A 314      20.047  -2.539 -59.812  1.00 13.94           O  
ATOM   2435  N   LEU A 315      22.906  -4.848 -60.531  1.00 14.85           N  
ATOM   2436  CA  LEU A 315      24.219  -5.398 -60.875  1.00 14.85           C  
ATOM   2437  C   LEU A 315      25.328  -4.504 -60.344  1.00 14.85           C  
ATOM   2438  CB  LEU A 315      24.344  -5.566 -62.375  1.00 14.85           C  
ATOM   2439  O   LEU A 315      26.391  -4.992 -59.938  1.00 14.85           O  
ATOM   2440  CG  LEU A 315      23.922  -6.918 -62.938  1.00 14.85           C  
ATOM   2441  CD1 LEU A 315      23.266  -6.738 -64.312  1.00 14.85           C  
ATOM   2442  CD2 LEU A 315      25.109  -7.863 -63.031  1.00 14.85           C  
ATOM   2443  N   MET A 316      25.453  -3.148 -60.375  1.00 14.20           N  
ATOM   2444  CA  MET A 316      26.562  -2.807 -61.281  1.00 14.20           C  
ATOM   2445  C   MET A 316      27.891  -2.887 -60.531  1.00 14.20           C  
ATOM   2446  CB  MET A 316      26.359  -1.406 -61.844  1.00 14.20           C  
ATOM   2447  O   MET A 316      27.922  -2.844 -59.312  1.00 14.20           O  
ATOM   2448  CG  MET A 316      25.453  -1.367 -63.062  1.00 14.20           C  
ATOM   2449  SD  MET A 316      26.188  -0.434 -64.500  1.00 14.20           S  
ATOM   2450  CE  MET A 316      25.016  -0.856 -65.812  1.00 14.20           C  
ATOM   2451  N   THR A 317      29.203  -2.420 -61.125  1.00 15.07           N  
ATOM   2452  CA  THR A 317      30.516  -2.912 -61.500  1.00 15.07           C  
ATOM   2453  C   THR A 317      31.609  -2.322 -60.594  1.00 15.07           C  
ATOM   2454  CB  THR A 317      30.828  -2.578 -62.969  1.00 15.07           C  
ATOM   2455  O   THR A 317      32.500  -3.039 -60.125  1.00 15.07           O  
ATOM   2456  CG2 THR A 317      30.703  -3.816 -63.844  1.00 15.07           C  
ATOM   2457  OG1 THR A 317      29.906  -1.582 -63.438  1.00 15.07           O  
ATOM   2458  N   PRO A 318      31.844  -1.005 -60.125  1.00 14.68           N  
ATOM   2459  CA  PRO A 318      33.062  -0.545 -60.781  1.00 14.68           C  
ATOM   2460  C   PRO A 318      34.344  -1.001 -60.062  1.00 14.68           C  
ATOM   2461  CB  PRO A 318      32.938   0.979 -60.750  1.00 14.68           C  
ATOM   2462  O   PRO A 318      34.281  -1.389 -58.906  1.00 14.68           O  
ATOM   2463  CG  PRO A 318      31.859   1.246 -59.750  1.00 14.68           C  
ATOM   2464  CD  PRO A 318      31.188  -0.056 -59.406  1.00 14.68           C  
ATOM   2465  N   THR A 319      35.562  -0.254 -60.281  1.00 15.09           N  
ATOM   2466  CA  THR A 319      36.906  -0.520 -60.750  1.00 15.09           C  
ATOM   2467  C   THR A 319      37.875  -0.593 -59.562  1.00 15.09           C  
ATOM   2468  CB  THR A 319      37.375   0.560 -61.750  1.00 15.09           C  
ATOM   2469  O   THR A 319      37.594  -0.066 -58.500  1.00 15.09           O  
ATOM   2470  CG2 THR A 319      37.844  -0.063 -63.062  1.00 15.09           C  
ATOM   2471  OG1 THR A 319      36.312   1.463 -62.000  1.00 15.09           O  
ATOM   2472  N   ILE A 320      39.344  -0.634 -59.750  1.00 15.66           N  
ATOM   2473  CA  ILE A 320      40.531  -1.445 -59.469  1.00 15.66           C  
ATOM   2474  C   ILE A 320      41.406  -0.766 -58.406  1.00 15.66           C  
ATOM   2475  CB  ILE A 320      41.375  -1.685 -60.750  1.00 15.66           C  
ATOM   2476  O   ILE A 320      41.844  -1.414 -57.469  1.00 15.66           O  
ATOM   2477  CG1 ILE A 320      40.531  -2.475 -61.781  1.00 15.66           C  
ATOM   2478  CG2 ILE A 320      42.656  -2.408 -60.438  1.00 15.66           C  
ATOM   2479  CD1 ILE A 320      41.188  -2.590 -63.156  1.00 15.66           C  
ATOM   2480  N   GLY A 321      41.719   0.571 -58.188  1.00 16.03           N  
ATOM   2481  CA  GLY A 321      43.156   0.822 -58.438  1.00 16.03           C  
ATOM   2482  C   GLY A 321      44.000   0.501 -57.250  1.00 16.03           C  
ATOM   2483  O   GLY A 321      43.531   0.416 -56.094  1.00 16.03           O  
ATOM   2484  N   ALA A 322      45.500   0.223 -57.250  1.00 16.80           N  
ATOM   2485  CA  ALA A 322      46.625  -0.562 -56.750  1.00 16.80           C  
ATOM   2486  C   ALA A 322      47.344   0.172 -55.625  1.00 16.80           C  
ATOM   2487  CB  ALA A 322      47.594  -0.882 -57.875  1.00 16.80           C  
ATOM   2488  O   ALA A 322      48.188  -0.410 -54.938  1.00 16.80           O  
ATOM   2489  N   VAL A 323      47.188   1.344 -55.062  1.00 16.58           N  
ATOM   2490  CA  VAL A 323      48.438   2.051 -54.938  1.00 16.58           C  
ATOM   2491  C   VAL A 323      49.250   1.441 -53.781  1.00 16.58           C  
ATOM   2492  CB  VAL A 323      48.219   3.561 -54.688  1.00 16.58           C  
ATOM   2493  O   VAL A 323      48.688   1.060 -52.750  1.00 16.58           O  
ATOM   2494  CG1 VAL A 323      49.562   4.305 -54.688  1.00 16.58           C  
ATOM   2495  CG2 VAL A 323      47.281   4.141 -55.750  1.00 16.58           C  
ATOM   2496  N   ASN A 324      50.750   1.288 -53.750  1.00 16.30           N  
ATOM   2497  CA  ASN A 324      51.906   0.501 -53.344  1.00 16.30           C  
ATOM   2498  C   ASN A 324      52.375   0.895 -51.938  1.00 16.30           C  
ATOM   2499  CB  ASN A 324      53.031   0.648 -54.344  1.00 16.30           C  
ATOM   2500  O   ASN A 324      53.031   0.095 -51.250  1.00 16.30           O  
ATOM   2501  CG  ASN A 324      53.312  -0.643 -55.094  1.00 16.30           C  
ATOM   2502  ND2 ASN A 324      54.094  -0.550 -56.156  1.00 16.30           N  
ATOM   2503  OD1 ASN A 324      52.844  -1.715 -54.688  1.00 16.30           O  
ATOM   2504  N   THR A 325      52.375   2.113 -51.375  1.00 17.22           N  
ATOM   2505  CA  THR A 325      53.688   2.631 -50.906  1.00 17.22           C  
ATOM   2506  C   THR A 325      54.094   1.962 -49.594  1.00 17.22           C  
ATOM   2507  CB  THR A 325      53.625   4.156 -50.719  1.00 17.22           C  
ATOM   2508  O   THR A 325      53.250   1.551 -48.812  1.00 17.22           O  
ATOM   2509  CG2 THR A 325      53.719   4.887 -52.062  1.00 17.22           C  
ATOM   2510  OG1 THR A 325      52.406   4.512 -50.062  1.00 17.22           O  
ATOM   2511  N   GLY A 326      55.406   1.603 -49.250  1.00 17.53           N  
ATOM   2512  CA  GLY A 326      56.312   0.775 -48.500  1.00 17.53           C  
ATOM   2513  C   GLY A 326      56.438   1.199 -47.031  1.00 17.53           C  
ATOM   2514  O   GLY A 326      57.312   0.719 -46.312  1.00 17.53           O  
ATOM   2515  N   ILE A 327      55.625   1.894 -46.312  1.00 17.41           N  
ATOM   2516  CA  ILE A 327      56.250   2.615 -45.188  1.00 17.41           C  
ATOM   2517  C   ILE A 327      56.719   1.624 -44.125  1.00 17.41           C  
ATOM   2518  CB  ILE A 327      55.250   3.621 -44.562  1.00 17.41           C  
ATOM   2519  O   ILE A 327      55.969   0.758 -43.688  1.00 17.41           O  
ATOM   2520  CG1 ILE A 327      54.812   4.672 -45.594  1.00 17.41           C  
ATOM   2521  CG2 ILE A 327      55.844   4.289 -43.312  1.00 17.41           C  
ATOM   2522  CD1 ILE A 327      53.719   5.590 -45.125  1.00 17.41           C  
ATOM   2523  N   ARG A 328      58.062   1.487 -43.906  1.00 17.91           N  
ATOM   2524  CA  ARG A 328      58.875   0.577 -43.094  1.00 17.91           C  
ATOM   2525  C   ARG A 328      58.594   0.736 -41.625  1.00 17.91           C  
ATOM   2526  CB  ARG A 328      60.375   0.816 -43.375  1.00 17.91           C  
ATOM   2527  O   ARG A 328      58.625   1.848 -41.094  1.00 17.91           O  
ATOM   2528  CG  ARG A 328      60.906   0.044 -44.562  1.00 17.91           C  
ATOM   2529  CD  ARG A 328      62.406   0.223 -44.719  1.00 17.91           C  
ATOM   2530  NE  ARG A 328      62.938  -0.525 -45.844  1.00 17.91           N  
ATOM   2531  NH1 ARG A 328      65.125   0.047 -45.469  1.00 17.91           N  
ATOM   2532  NH2 ARG A 328      64.562  -1.302 -47.250  1.00 17.91           N  
ATOM   2533  CZ  ARG A 328      64.250  -0.591 -46.188  1.00 17.91           C  
ATOM   2534  N   ARG A 329      57.781  -0.040 -40.938  1.00 18.23           N  
ATOM   2535  CA  ARG A 329      57.281   0.040 -39.594  1.00 18.23           C  
ATOM   2536  C   ARG A 329      58.375  -0.300 -38.594  1.00 18.23           C  
ATOM   2537  CB  ARG A 329      56.094  -0.896 -39.375  1.00 18.23           C  
ATOM   2538  O   ARG A 329      58.906  -1.414 -38.594  1.00 18.23           O  
ATOM   2539  CG  ARG A 329      54.750  -0.263 -39.719  1.00 18.23           C  
ATOM   2540  CD  ARG A 329      53.594  -1.208 -39.438  1.00 18.23           C  
ATOM   2541  NE  ARG A 329      52.312  -0.606 -39.812  1.00 18.23           N  
ATOM   2542  NH1 ARG A 329      51.062  -2.475 -39.281  1.00 18.23           N  
ATOM   2543  NH2 ARG A 329      50.031  -0.581 -40.062  1.00 18.23           N  
ATOM   2544  CZ  ARG A 329      51.125  -1.222 -39.719  1.00 18.23           C  
ATOM   2545  N   ASN A 330      59.312   0.634 -38.281  1.00 18.84           N  
ATOM   2546  CA  ASN A 330      60.438   0.341 -37.406  1.00 18.84           C  
ATOM   2547  C   ASN A 330      59.938  -0.216 -36.062  1.00 18.84           C  
ATOM   2548  CB  ASN A 330      61.281   1.592 -37.156  1.00 18.84           C  
ATOM   2549  O   ASN A 330      58.969   0.260 -35.500  1.00 18.84           O  
ATOM   2550  CG  ASN A 330      62.281   1.828 -38.281  1.00 18.84           C  
ATOM   2551  ND2 ASN A 330      62.812   3.047 -38.375  1.00 18.84           N  
ATOM   2552  OD1 ASN A 330      62.594   0.922 -39.062  1.00 18.84           O  
ATOM   2553  N   SER A 331      60.281  -1.449 -35.594  1.00 20.62           N  
ATOM   2554  CA  SER A 331      59.938  -2.420 -34.562  1.00 20.62           C  
ATOM   2555  C   SER A 331      60.375  -1.955 -33.188  1.00 20.62           C  
ATOM   2556  CB  SER A 331      60.531  -3.785 -34.875  1.00 20.62           C  
ATOM   2557  O   SER A 331      60.531  -2.768 -32.281  1.00 20.62           O  
ATOM   2558  OG  SER A 331      61.938  -3.678 -35.031  1.00 20.62           O  
ATOM   2559  N   SER A 332      60.719  -0.682 -32.875  1.00 21.73           N  
ATOM   2560  CA  SER A 332      61.375  -0.500 -31.578  1.00 21.73           C  
ATOM   2561  C   SER A 332      60.562  -1.126 -30.453  1.00 21.73           C  
ATOM   2562  CB  SER A 332      61.594   0.986 -31.297  1.00 21.73           C  
ATOM   2563  O   SER A 332      59.375  -0.872 -30.312  1.00 21.73           O  
ATOM   2564  OG  SER A 332      60.594   1.772 -31.906  1.00 21.73           O  
ATOM   2565  N   SER A 333      60.969  -2.332 -29.969  1.00 23.14           N  
ATOM   2566  CA  SER A 333      60.469  -3.242 -28.938  1.00 23.14           C  
ATOM   2567  C   SER A 333      60.344  -2.537 -27.594  1.00 23.14           C  
ATOM   2568  CB  SER A 333      61.375  -4.453 -28.812  1.00 23.14           C  
ATOM   2569  O   SER A 333      61.344  -2.227 -26.953  1.00 23.14           O  
ATOM   2570  OG  SER A 333      62.656  -4.066 -28.312  1.00 23.14           O  
ATOM   2571  N   SER A 334      59.875  -1.342 -27.438  1.00 25.41           N  
ATOM   2572  CA  SER A 334      59.750  -0.750 -26.109  1.00 25.41           C  
ATOM   2573  C   SER A 334      59.250  -1.768 -25.094  1.00 25.41           C  
ATOM   2574  CB  SER A 334      58.812   0.462 -26.141  1.00 25.41           C  
ATOM   2575  O   SER A 334      58.188  -2.365 -25.281  1.00 25.41           O  
ATOM   2576  OG  SER A 334      57.531   0.088 -26.562  1.00 25.41           O  
ATOM   2577  N   THR A 335      60.188  -2.553 -24.484  1.00 26.77           N  
ATOM   2578  CA  THR A 335      60.000  -3.510 -23.391  1.00 26.77           C  
ATOM   2579  C   THR A 335      59.062  -2.955 -22.328  1.00 26.77           C  
ATOM   2580  CB  THR A 335      61.375  -3.877 -22.750  1.00 26.77           C  
ATOM   2581  O   THR A 335      59.375  -1.944 -21.688  1.00 26.77           O  
ATOM   2582  CG2 THR A 335      62.031  -5.031 -23.484  1.00 26.77           C  
ATOM   2583  OG1 THR A 335      62.219  -2.734 -22.781  1.00 26.77           O  
ATOM   2584  N   LEU A 336      57.906  -2.660 -22.625  1.00 29.36           N  
ATOM   2585  CA  LEU A 336      56.969  -2.416 -21.531  1.00 29.36           C  
ATOM   2586  C   LEU A 336      57.312  -3.301 -20.328  1.00 29.36           C  
ATOM   2587  CB  LEU A 336      55.531  -2.666 -21.984  1.00 29.36           C  
ATOM   2588  O   LEU A 336      57.312  -4.527 -20.438  1.00 29.36           O  
ATOM   2589  CG  LEU A 336      54.844  -1.483 -22.641  1.00 29.36           C  
ATOM   2590  CD1 LEU A 336      53.844  -1.977 -23.719  1.00 29.36           C  
ATOM   2591  CD2 LEU A 336      54.094  -0.651 -21.594  1.00 29.36           C  
ATOM   2592  N   SER A 337      58.469  -3.025 -19.578  1.00 32.28           N  
ATOM   2593  CA  SER A 337      58.750  -3.703 -18.328  1.00 32.28           C  
ATOM   2594  C   SER A 337      57.469  -4.168 -17.641  1.00 32.28           C  
ATOM   2595  CB  SER A 337      59.562  -2.781 -17.391  1.00 32.28           C  
ATOM   2596  O   SER A 337      56.531  -3.398 -17.516  1.00 32.28           O  
ATOM   2597  OG  SER A 337      58.719  -1.785 -16.844  1.00 32.28           O  
ATOM   2598  N   SER A 338      56.969  -5.297 -18.000  1.00 35.47           N  
ATOM   2599  CA  SER A 338      55.938  -6.039 -17.297  1.00 35.47           C  
ATOM   2600  C   SER A 338      55.969  -5.758 -15.797  1.00 35.47           C  
ATOM   2601  CB  SER A 338      56.062  -7.539 -17.547  1.00 35.47           C  
ATOM   2602  O   SER A 338      56.750  -6.367 -15.078  1.00 35.47           O  
ATOM   2603  OG  SER A 338      56.844  -8.148 -16.531  1.00 35.47           O  
ATOM   2604  N   SER A 339      56.188  -4.512 -15.266  1.00 45.00           N  
ATOM   2605  CA  SER A 339      56.250  -4.188 -13.844  1.00 45.00           C  
ATOM   2606  C   SER A 339      55.281  -5.074 -13.039  1.00 45.00           C  
ATOM   2607  CB  SER A 339      55.906  -2.719 -13.609  1.00 45.00           C  
ATOM   2608  O   SER A 339      54.062  -5.004 -13.203  1.00 45.00           O  
ATOM   2609  OG  SER A 339      54.906  -2.281 -14.539  1.00 45.00           O  
ATOM   2610  N   ARG A 340      55.719  -6.207 -12.648  1.00 58.34           N  
ATOM   2611  CA  ARG A 340      55.125  -7.215 -11.773  1.00 58.34           C  
ATOM   2612  C   ARG A 340      54.531  -6.574 -10.523  1.00 58.34           C  
ATOM   2613  CB  ARG A 340      56.188  -8.258 -11.375  1.00 58.34           C  
ATOM   2614  O   ARG A 340      55.219  -5.859  -9.797  1.00 58.34           O  
ATOM   2615  CG  ARG A 340      56.406  -9.344 -12.414  1.00 58.34           C  
ATOM   2616  CD  ARG A 340      57.406 -10.375 -11.945  1.00 58.34           C  
ATOM   2617  NE  ARG A 340      57.625 -11.406 -12.953  1.00 58.34           N  
ATOM   2618  NH1 ARG A 340      59.250 -12.531 -11.750  1.00 58.34           N  
ATOM   2619  NH2 ARG A 340      58.625 -13.289 -13.820  1.00 58.34           N  
ATOM   2620  CZ  ARG A 340      58.500 -12.406 -12.844  1.00 58.34           C  
ATOM   2621  N   ILE A 341      53.281  -6.336 -10.469  1.00 71.88           N  
ATOM   2622  CA  ILE A 341      52.562  -5.797  -9.297  1.00 71.88           C  
ATOM   2623  C   ILE A 341      53.000  -6.547  -8.047  1.00 71.88           C  
ATOM   2624  CB  ILE A 341      51.031  -5.883  -9.469  1.00 71.88           C  
ATOM   2625  O   ILE A 341      53.250  -5.934  -7.000  1.00 71.88           O  
ATOM   2626  CG1 ILE A 341      50.594  -5.000 -10.633  1.00 71.88           C  
ATOM   2627  CG2 ILE A 341      50.344  -5.484  -8.164  1.00 71.88           C  
ATOM   2628  CD1 ILE A 341      49.094  -5.160 -10.984  1.00 71.88           C  
ATOM   2629  N   PHE A 342      53.250  -7.863  -8.234  1.00 79.06           N  
ATOM   2630  CA  PHE A 342      53.531  -8.641  -7.031  1.00 79.06           C  
ATOM   2631  C   PHE A 342      54.969  -9.211  -7.074  1.00 79.06           C  
ATOM   2632  CB  PHE A 342      52.531  -9.773  -6.867  1.00 79.06           C  
ATOM   2633  O   PHE A 342      55.250 -10.086  -7.887  1.00 79.06           O  
ATOM   2634  CG  PHE A 342      51.094  -9.297  -6.789  1.00 79.06           C  
ATOM   2635  CD1 PHE A 342      50.625  -8.664  -5.645  1.00 79.06           C  
ATOM   2636  CD2 PHE A 342      50.219  -9.484  -7.859  1.00 79.06           C  
ATOM   2637  CE1 PHE A 342      49.312  -8.227  -5.570  1.00 79.06           C  
ATOM   2638  CE2 PHE A 342      48.906  -9.047  -7.789  1.00 79.06           C  
ATOM   2639  CZ  PHE A 342      48.438  -8.422  -6.645  1.00 79.06           C  
ATOM   2640  N   THR A 343      55.906  -8.680  -6.293  1.00 81.38           N  
ATOM   2641  CA  THR A 343      57.250  -9.234  -6.090  1.00 81.38           C  
ATOM   2642  C   THR A 343      57.188 -10.508  -5.254  1.00 81.38           C  
ATOM   2643  CB  THR A 343      58.188  -8.219  -5.410  1.00 81.38           C  
ATOM   2644  O   THR A 343      56.125 -10.820  -4.668  1.00 81.38           O  
ATOM   2645  CG2 THR A 343      58.250  -6.922  -6.203  1.00 81.38           C  
ATOM   2646  OG1 THR A 343      57.688  -7.934  -4.094  1.00 81.38           O  
ATOM   2647  N   GLU A 344      58.156 -11.352  -5.273  1.00 81.31           N  
ATOM   2648  CA  GLU A 344      58.219 -12.578  -4.484  1.00 81.31           C  
ATOM   2649  C   GLU A 344      58.000 -12.297  -3.002  1.00 81.31           C  
ATOM   2650  CB  GLU A 344      59.531 -13.297  -4.695  1.00 81.31           C  
ATOM   2651  O   GLU A 344      57.344 -13.070  -2.303  1.00 81.31           O  
ATOM   2652  CG  GLU A 344      59.656 -14.016  -6.031  1.00 81.31           C  
ATOM   2653  CD  GLU A 344      58.938 -15.352  -6.051  1.00 81.31           C  
ATOM   2654  OE1 GLU A 344      58.688 -15.898  -7.152  1.00 81.31           O  
ATOM   2655  OE2 GLU A 344      58.594 -15.859  -4.953  1.00 81.31           O  
ATOM   2656  N   GLU A 345      58.562 -11.227  -2.549  1.00 86.25           N  
ATOM   2657  CA  GLU A 345      58.406 -10.836  -1.155  1.00 86.25           C  
ATOM   2658  C   GLU A 345      56.938 -10.547  -0.841  1.00 86.25           C  
ATOM   2659  CB  GLU A 345      59.250  -9.609  -0.834  1.00 86.25           C  
ATOM   2660  O   GLU A 345      56.438 -10.969   0.201  1.00 86.25           O  
ATOM   2661  CG  GLU A 345      59.406  -9.336   0.656  1.00 86.25           C  
ATOM   2662  CD  GLU A 345      60.219  -8.078   0.958  1.00 86.25           C  
ATOM   2663  OE1 GLU A 345      60.344  -7.723   2.148  1.00 86.25           O  
ATOM   2664  OE2 GLU A 345      60.719  -7.453  -0.004  1.00 86.25           O  
ATOM   2665  N   LEU A 346      56.312  -9.852  -1.736  1.00 87.00           N  
ATOM   2666  CA  LEU A 346      54.906  -9.500  -1.526  1.00 87.00           C  
ATOM   2667  C   LEU A 346      54.031 -10.750  -1.564  1.00 87.00           C  
ATOM   2668  CB  LEU A 346      54.438  -8.500  -2.584  1.00 87.00           C  
ATOM   2669  O   LEU A 346      53.062 -10.859  -0.798  1.00 87.00           O  
ATOM   2670  CG  LEU A 346      54.969  -7.070  -2.439  1.00 87.00           C  
ATOM   2671  CD1 LEU A 346      54.500  -6.219  -3.617  1.00 87.00           C  
ATOM   2672  CD2 LEU A 346      54.500  -6.461  -1.120  1.00 87.00           C  
ATOM   2673  N   ILE A 347      54.375 -11.672  -2.445  1.00 86.88           N  
ATOM   2674  CA  ILE A 347      53.625 -12.906  -2.561  1.00 86.88           C  
ATOM   2675  C   ILE A 347      53.688 -13.688  -1.251  1.00 86.88           C  
ATOM   2676  CB  ILE A 347      54.125 -13.773  -3.736  1.00 86.88           C  
ATOM   2677  O   ILE A 347      52.688 -14.250  -0.786  1.00 86.88           O  
ATOM   2678  CG1 ILE A 347      53.781 -13.102  -5.074  1.00 86.88           C  
ATOM   2679  CG2 ILE A 347      53.531 -15.180  -3.664  1.00 86.88           C  
ATOM   2680  CD1 ILE A 347      54.406 -13.789  -6.281  1.00 86.88           C  
ATOM   2681  N   ASN A 348      54.906 -13.711  -0.690  1.00 87.00           N  
ATOM   2682  CA  ASN A 348      55.094 -14.398   0.586  1.00 87.00           C  
ATOM   2683  C   ASN A 348      54.281 -13.734   1.692  1.00 87.00           C  
ATOM   2684  CB  ASN A 348      56.562 -14.445   0.974  1.00 87.00           C  
ATOM   2685  O   ASN A 348      53.719 -14.422   2.553  1.00 87.00           O  
ATOM   2686  CG  ASN A 348      57.344 -15.438   0.149  1.00 87.00           C  
ATOM   2687  ND2 ASN A 348      58.656 -15.258   0.094  1.00 87.00           N  
ATOM   2688  OD1 ASN A 348      56.781 -16.359  -0.435  1.00 87.00           O  
ATOM   2689  N   MET A 349      54.219 -12.445   1.674  1.00 89.62           N  
ATOM   2690  CA  MET A 349      53.406 -11.727   2.658  1.00 89.62           C  
ATOM   2691  C   MET A 349      51.906 -12.016   2.467  1.00 89.62           C  
ATOM   2692  CB  MET A 349      53.656 -10.219   2.562  1.00 89.62           C  
ATOM   2693  O   MET A 349      51.188 -12.141   3.443  1.00 89.62           O  
ATOM   2694  CG  MET A 349      55.031  -9.789   3.086  1.00 89.62           C  
ATOM   2695  SD  MET A 349      55.250  -7.969   3.064  1.00 89.62           S  
ATOM   2696  CE  MET A 349      54.031  -7.484   4.332  1.00 89.62           C  
ATOM   2697  N   LEU A 350      51.562 -12.141   1.252  1.00 88.44           N  
ATOM   2698  CA  LEU A 350      50.188 -12.406   0.936  1.00 88.44           C  
ATOM   2699  C   LEU A 350      49.781 -13.820   1.352  1.00 88.44           C  
ATOM   2700  CB  LEU A 350      49.906 -12.211  -0.560  1.00 88.44           C  
ATOM   2701  O   LEU A 350      48.656 -14.055   1.786  1.00 88.44           O  
ATOM   2702  CG  LEU A 350      49.844 -10.766  -1.051  1.00 88.44           C  
ATOM   2703  CD1 LEU A 350      49.844 -10.719  -2.576  1.00 88.44           C  
ATOM   2704  CD2 LEU A 350      48.562 -10.094  -0.507  1.00 88.44           C  
ATOM   2705  N   LYS A 351      50.688 -14.711   1.293  1.00 83.94           N  
ATOM   2706  CA  LYS A 351      50.438 -16.094   1.688  1.00 83.94           C  
ATOM   2707  C   LYS A 351      50.219 -16.203   3.195  1.00 83.94           C  
ATOM   2708  CB  LYS A 351      51.594 -17.000   1.256  1.00 83.94           C  
ATOM   2709  O   LYS A 351      49.594 -17.141   3.670  1.00 83.94           O  
ATOM   2710  CG  LYS A 351      51.594 -17.312  -0.233  1.00 83.94           C  
ATOM   2711  CD  LYS A 351      52.750 -18.234  -0.597  1.00 83.94           C  
ATOM   2712  CE  LYS A 351      52.781 -18.531  -2.088  1.00 83.94           C  
ATOM   2713  NZ  LYS A 351      53.969 -19.391  -2.459  1.00 83.94           N  
ATOM   2714  N   GLN A 352      50.719 -15.211   4.004  1.00 81.69           N  
ATOM   2715  CA  GLN A 352      50.531 -15.211   5.449  1.00 81.69           C  
ATOM   2716  C   GLN A 352      49.094 -14.859   5.812  1.00 81.69           C  
ATOM   2717  CB  GLN A 352      51.500 -14.234   6.121  1.00 81.69           C  
ATOM   2718  O   GLN A 352      48.656 -15.094   6.941  1.00 81.69           O  
ATOM   2719  CG  GLN A 352      52.969 -14.641   6.008  1.00 81.69           C  
ATOM   2720  CD  GLN A 352      53.906 -13.633   6.652  1.00 81.69           C  
ATOM   2721  NE2 GLN A 352      55.188 -13.930   6.613  1.00 81.69           N  
ATOM   2722  OE1 GLN A 352      53.469 -12.602   7.172  1.00 81.69           O  
ATOM   2723  N   GLY A 353      48.281 -14.461   4.949  1.00 77.56           N  
ATOM   2724  CA  GLY A 353      46.844 -14.383   5.062  1.00 77.56           C  
ATOM   2725  C   GLY A 353      46.375 -13.078   5.676  1.00 77.56           C  
ATOM   2726  O   GLY A 353      45.219 -12.992   6.156  1.00 77.56           O  
ATOM   2727  N   LYS A 354      47.188 -11.914   5.770  1.00 84.00           N  
ATOM   2728  CA  LYS A 354      46.719 -10.672   6.387  1.00 84.00           C  
ATOM   2729  C   LYS A 354      45.938  -9.828   5.395  1.00 84.00           C  
ATOM   2730  CB  LYS A 354      47.906  -9.875   6.918  1.00 84.00           C  
ATOM   2731  O   LYS A 354      45.031  -9.086   5.785  1.00 84.00           O  
ATOM   2732  CG  LYS A 354      48.469 -10.414   8.227  1.00 84.00           C  
ATOM   2733  CD  LYS A 354      49.531  -9.477   8.797  1.00 84.00           C  
ATOM   2734  CE  LYS A 354      50.094 -10.000  10.117  1.00 84.00           C  
ATOM   2735  NZ  LYS A 354      51.156  -9.102  10.680  1.00 84.00           N  
ATOM   2736  N   THR A 355      46.375  -9.891   4.129  1.00 91.94           N  
ATOM   2737  CA  THR A 355      45.719  -9.078   3.102  1.00 91.94           C  
ATOM   2738  C   THR A 355      45.125  -9.961   2.014  1.00 91.94           C  
ATOM   2739  CB  THR A 355      46.719  -8.094   2.469  1.00 91.94           C  
ATOM   2740  O   THR A 355      45.781 -10.867   1.506  1.00 91.94           O  
ATOM   2741  CG2 THR A 355      46.031  -7.172   1.470  1.00 91.94           C  
ATOM   2742  OG1 THR A 355      47.312  -7.293   3.502  1.00 91.94           O  
ATOM   2743  N   SER A 356      43.844  -9.766   1.772  1.00 93.56           N  
ATOM   2744  CA  SER A 356      43.188 -10.445   0.674  1.00 93.56           C  
ATOM   2745  C   SER A 356      43.250  -9.633  -0.611  1.00 93.56           C  
ATOM   2746  CB  SER A 356      41.719 -10.727   1.033  1.00 93.56           C  
ATOM   2747  O   SER A 356      43.250  -8.398  -0.570  1.00 93.56           O  
ATOM   2748  OG  SER A 356      41.625 -11.570   2.170  1.00 93.56           O  
ATOM   2749  N   VAL A 357      43.438 -10.297  -1.705  1.00 93.69           N  
ATOM   2750  CA  VAL A 357      43.469  -9.641  -3.006  1.00 93.69           C  
ATOM   2751  C   VAL A 357      42.406 -10.250  -3.922  1.00 93.69           C  
ATOM   2752  CB  VAL A 357      44.875  -9.750  -3.660  1.00 93.69           C  
ATOM   2753  O   VAL A 357      42.406 -11.453  -4.168  1.00 93.69           O  
ATOM   2754  CG1 VAL A 357      44.875  -9.047  -5.016  1.00 93.69           C  
ATOM   2755  CG2 VAL A 357      45.938  -9.172  -2.738  1.00 93.69           C  
ATOM   2756  N   ILE A 358      41.531  -9.406  -4.375  1.00 94.06           N  
ATOM   2757  CA  ILE A 358      40.500  -9.789  -5.328  1.00 94.06           C  
ATOM   2758  C   ILE A 358      40.781  -9.156  -6.688  1.00 94.06           C  
ATOM   2759  CB  ILE A 358      39.094  -9.367  -4.832  1.00 94.06           C  
ATOM   2760  O   ILE A 358      40.969  -7.941  -6.789  1.00 94.06           O  
ATOM   2761  CG1 ILE A 358      38.781 -10.055  -3.502  1.00 94.06           C  
ATOM   2762  CG2 ILE A 358      38.031  -9.680  -5.887  1.00 94.06           C  
ATOM   2763  CD1 ILE A 358      37.531  -9.516  -2.814  1.00 94.06           C  
ATOM   2764  N   LEU A 359      40.875  -9.930  -7.676  1.00 94.00           N  
ATOM   2765  CA  LEU A 359      41.094  -9.469  -9.039  1.00 94.00           C  
ATOM   2766  C   LEU A 359      39.750  -9.320  -9.789  1.00 94.00           C  
ATOM   2767  CB  LEU A 359      42.000 -10.430  -9.789  1.00 94.00           C  
ATOM   2768  O   LEU A 359      38.906 -10.219  -9.742  1.00 94.00           O  
ATOM   2769  CG  LEU A 359      42.406 -10.031 -11.211  1.00 94.00           C  
ATOM   2770  CD1 LEU A 359      43.312  -8.812 -11.180  1.00 94.00           C  
ATOM   2771  CD2 LEU A 359      43.062 -11.188 -11.930  1.00 94.00           C  
ATOM   2772  N   THR A 360      39.594  -8.148 -10.422  1.00 93.19           N  
ATOM   2773  CA  THR A 360      38.375  -7.902 -11.203  1.00 93.19           C  
ATOM   2774  C   THR A 360      38.719  -7.273 -12.555  1.00 93.19           C  
ATOM   2775  CB  THR A 360      37.406  -6.984 -10.445  1.00 93.19           C  
ATOM   2776  O   THR A 360      39.750  -6.582 -12.680  1.00 93.19           O  
ATOM   2777  CG2 THR A 360      38.062  -5.664 -10.070  1.00 93.19           C  
ATOM   2778  OG1 THR A 360      36.250  -6.719 -11.273  1.00 93.19           O  
ATOM   2779  N   ASN A 361      37.875  -7.508 -13.570  1.00 90.75           N  
ATOM   2780  CA  ASN A 361      38.031  -6.910 -14.891  1.00 90.75           C  
ATOM   2781  C   ASN A 361      37.312  -5.574 -15.000  1.00 90.75           C  
ATOM   2782  CB  ASN A 361      37.562  -7.867 -15.984  1.00 90.75           C  
ATOM   2783  O   ASN A 361      37.375  -4.914 -16.047  1.00 90.75           O  
ATOM   2784  CG  ASN A 361      38.531  -9.023 -16.203  1.00 90.75           C  
ATOM   2785  ND2 ASN A 361      38.000 -10.172 -16.609  1.00 90.75           N  
ATOM   2786  OD1 ASN A 361      39.750  -8.883 -16.031  1.00 90.75           O  
ATOM   2787  N   MET A 362      36.812  -5.160 -13.953  1.00 91.06           N  
ATOM   2788  CA  MET A 362      36.031  -3.922 -13.961  1.00 91.06           C  
ATOM   2789  C   MET A 362      36.938  -2.715 -13.727  1.00 91.06           C  
ATOM   2790  CB  MET A 362      34.938  -3.969 -12.906  1.00 91.06           C  
ATOM   2791  O   MET A 362      38.031  -2.842 -13.133  1.00 91.06           O  
ATOM   2792  CG  MET A 362      33.906  -5.051 -13.148  1.00 91.06           C  
ATOM   2793  SD  MET A 362      32.500  -4.953 -11.977  1.00 91.06           S  
ATOM   2794  CE  MET A 362      31.391  -3.848 -12.898  1.00 91.06           C  
ATOM   2795  N   ALA A 363      36.469  -1.574 -14.266  1.00 90.75           N  
ATOM   2796  CA  ALA A 363      37.156  -0.316 -14.000  1.00 90.75           C  
ATOM   2797  C   ALA A 363      37.094   0.040 -12.516  1.00 90.75           C  
ATOM   2798  CB  ALA A 363      36.562   0.809 -14.836  1.00 90.75           C  
ATOM   2799  O   ALA A 363      36.219  -0.408 -11.797  1.00 90.75           O  
ATOM   2800  N   VAL A 364      38.062   0.789 -12.039  1.00 92.12           N  
ATOM   2801  CA  VAL A 364      38.156   1.188 -10.633  1.00 92.12           C  
ATOM   2802  C   VAL A 364      36.844   1.844 -10.188  1.00 92.12           C  
ATOM   2803  CB  VAL A 364      39.344   2.150 -10.406  1.00 92.12           C  
ATOM   2804  O   VAL A 364      36.344   1.536  -9.117  1.00 92.12           O  
ATOM   2805  CG1 VAL A 364      39.281   2.768  -9.008  1.00 92.12           C  
ATOM   2806  CG2 VAL A 364      40.656   1.420 -10.602  1.00 92.12           C  
ATOM   2807  N   SER A 365      36.281   2.695 -11.055  1.00 90.31           N  
ATOM   2808  CA  SER A 365      35.062   3.396 -10.703  1.00 90.31           C  
ATOM   2809  C   SER A 365      33.875   2.422 -10.531  1.00 90.31           C  
ATOM   2810  CB  SER A 365      34.688   4.441 -11.766  1.00 90.31           C  
ATOM   2811  O   SER A 365      33.125   2.529  -9.578  1.00 90.31           O  
ATOM   2812  OG  SER A 365      34.750   3.871 -13.062  1.00 90.31           O  
ATOM   2813  N   SER A 366      33.781   1.477 -11.406  1.00 91.19           N  
ATOM   2814  CA  SER A 366      32.719   0.476 -11.328  1.00 91.19           C  
ATOM   2815  C   SER A 366      32.875  -0.416 -10.102  1.00 91.19           C  
ATOM   2816  CB  SER A 366      32.688  -0.381 -12.594  1.00 91.19           C  
ATOM   2817  O   SER A 366      31.922  -0.686  -9.383  1.00 91.19           O  
ATOM   2818  OG  SER A 366      32.438   0.418 -13.734  1.00 91.19           O  
ATOM   2819  N   ALA A 367      34.094  -0.839  -9.898  1.00 93.44           N  
ATOM   2820  CA  ALA A 367      34.406  -1.714  -8.766  1.00 93.44           C  
ATOM   2821  C   ALA A 367      34.094  -1.019  -7.441  1.00 93.44           C  
ATOM   2822  CB  ALA A 367      35.844  -2.164  -8.805  1.00 93.44           C  
ATOM   2823  O   ALA A 367      33.562  -1.633  -6.523  1.00 93.44           O  
ATOM   2824  N   ALA A 368      34.469   0.209  -7.301  1.00 92.38           N  
ATOM   2825  CA  ALA A 368      34.219   0.959  -6.074  1.00 92.38           C  
ATOM   2826  C   ALA A 368      32.719   1.038  -5.781  1.00 92.38           C  
ATOM   2827  CB  ALA A 368      34.812   2.361  -6.176  1.00 92.38           C  
ATOM   2828  O   ALA A 368      32.312   0.840  -4.641  1.00 92.38           O  
ATOM   2829  N   ILE A 369      31.922   1.277  -6.785  1.00 90.06           N  
ATOM   2830  CA  ILE A 369      30.469   1.353  -6.629  1.00 90.06           C  
ATOM   2831  C   ILE A 369      29.922  -0.014  -6.223  1.00 90.06           C  
ATOM   2832  CB  ILE A 369      29.797   1.837  -7.930  1.00 90.06           C  
ATOM   2833  O   ILE A 369      29.094  -0.110  -5.324  1.00 90.06           O  
ATOM   2834  CG1 ILE A 369      30.125   3.312  -8.188  1.00 90.06           C  
ATOM   2835  CG2 ILE A 369      28.281   1.615  -7.855  1.00 90.06           C  
ATOM   2836  CD1 ILE A 369      29.719   3.805  -9.570  1.00 90.06           C  
ATOM   2837  N   LEU A 370      30.422  -1.015  -6.867  1.00 92.69           N  
ATOM   2838  CA  LEU A 370      29.938  -2.361  -6.582  1.00 92.69           C  
ATOM   2839  C   LEU A 370      30.328  -2.795  -5.176  1.00 92.69           C  
ATOM   2840  CB  LEU A 370      30.484  -3.355  -7.609  1.00 92.69           C  
ATOM   2841  O   LEU A 370      29.562  -3.490  -4.500  1.00 92.69           O  
ATOM   2842  CG  LEU A 370      29.812  -3.352  -8.984  1.00 92.69           C  
ATOM   2843  CD1 LEU A 370      30.500  -4.355  -9.906  1.00 92.69           C  
ATOM   2844  CD2 LEU A 370      28.328  -3.660  -8.852  1.00 92.69           C  
ATOM   2845  N   VAL A 371      31.562  -2.406  -4.730  1.00 94.31           N  
ATOM   2846  CA  VAL A 371      31.969  -2.725  -3.363  1.00 94.31           C  
ATOM   2847  C   VAL A 371      30.969  -2.121  -2.379  1.00 94.31           C  
ATOM   2848  CB  VAL A 371      33.375  -2.217  -3.057  1.00 94.31           C  
ATOM   2849  O   VAL A 371      30.578  -2.766  -1.399  1.00 94.31           O  
ATOM   2850  CG1 VAL A 371      33.688  -2.297  -1.559  1.00 94.31           C  
ATOM   2851  CG2 VAL A 371      34.406  -3.016  -3.850  1.00 94.31           C  
ATOM   2852  N   LYS A 372      30.469  -0.963  -2.668  1.00 92.06           N  
ATOM   2853  CA  LYS A 372      29.484  -0.310  -1.819  1.00 92.06           C  
ATOM   2854  C   LYS A 372      28.156  -1.071  -1.836  1.00 92.06           C  
ATOM   2855  CB  LYS A 372      29.266   1.136  -2.268  1.00 92.06           C  
ATOM   2856  O   LYS A 372      27.375  -0.979  -0.891  1.00 92.06           O  
ATOM   2857  CG  LYS A 372      28.312   1.920  -1.377  1.00 92.06           C  
ATOM   2858  CD  LYS A 372      28.828   2.025   0.049  1.00 92.06           C  
ATOM   2859  CE  LYS A 372      27.922   2.877   0.921  1.00 92.06           C  
ATOM   2860  NZ  LYS A 372      28.375   2.893   2.344  1.00 92.06           N  
ATOM   2861  N   GLN A 373      27.984  -1.825  -2.859  1.00 90.62           N  
ATOM   2862  CA  GLN A 373      26.766  -2.609  -2.996  1.00 90.62           C  
ATOM   2863  C   GLN A 373      27.000  -4.066  -2.604  1.00 90.62           C  
ATOM   2864  CB  GLN A 373      26.234  -2.529  -4.430  1.00 90.62           C  
ATOM   2865  O   GLN A 373      26.266  -4.957  -3.047  1.00 90.62           O  
ATOM   2866  CG  GLN A 373      25.859  -1.121  -4.871  1.00 90.62           C  
ATOM   2867  CD  GLN A 373      25.406  -1.061  -6.312  1.00 90.62           C  
ATOM   2868  NE2 GLN A 373      24.969   0.118  -6.750  1.00 90.62           N  
ATOM   2869  OE1 GLN A 373      25.438  -2.064  -7.031  1.00 90.62           O  
ATOM   2870  N   SER A 374      27.984  -4.348  -1.796  1.00 93.50           N  
ATOM   2871  CA  SER A 374      28.391  -5.723  -1.512  1.00 93.50           C  
ATOM   2872  C   SER A 374      27.797  -6.203  -0.186  1.00 93.50           C  
ATOM   2873  CB  SER A 374      29.906  -5.844  -1.483  1.00 93.50           C  
ATOM   2874  O   SER A 374      28.031  -7.348   0.218  1.00 93.50           O  
ATOM   2875  OG  SER A 374      30.453  -5.059  -0.441  1.00 93.50           O  
ATOM   2876  N   THR A 375      27.000  -5.383   0.547  1.00 92.56           N  
ATOM   2877  CA  THR A 375      26.406  -5.809   1.812  1.00 92.56           C  
ATOM   2878  C   THR A 375      25.500  -7.023   1.606  1.00 92.56           C  
ATOM   2879  CB  THR A 375      25.594  -4.668   2.459  1.00 92.56           C  
ATOM   2880  O   THR A 375      24.672  -7.039   0.695  1.00 92.56           O  
ATOM   2881  CG2 THR A 375      25.047  -5.090   3.820  1.00 92.56           C  
ATOM   2882  OG1 THR A 375      26.438  -3.525   2.629  1.00 92.56           O  
ATOM   2883  N   PRO A 376      25.750  -8.039   2.408  1.00 91.56           N  
ATOM   2884  CA  PRO A 376      24.859  -9.203   2.291  1.00 91.56           C  
ATOM   2885  C   PRO A 376      23.406  -8.867   2.598  1.00 91.56           C  
ATOM   2886  CB  PRO A 376      25.422 -10.180   3.324  1.00 91.56           C  
ATOM   2887  O   PRO A 376      23.125  -8.141   3.557  1.00 91.56           O  
ATOM   2888  CG  PRO A 376      26.812  -9.695   3.594  1.00 91.56           C  
ATOM   2889  CD  PRO A 376      26.859  -8.219   3.348  1.00 91.56           C  
ATOM   2890  N   VAL A 377      22.547  -9.367   1.824  1.00 89.62           N  
ATOM   2891  CA  VAL A 377      21.125  -9.062   1.911  1.00 89.62           C  
ATOM   2892  C   VAL A 377      20.578  -9.531   3.254  1.00 89.62           C  
ATOM   2893  CB  VAL A 377      20.328  -9.703   0.752  1.00 89.62           C  
ATOM   2894  O   VAL A 377      19.578  -8.992   3.752  1.00 89.62           O  
ATOM   2895  CG1 VAL A 377      18.844  -9.383   0.875  1.00 89.62           C  
ATOM   2896  CG2 VAL A 377      20.875  -9.227  -0.594  1.00 89.62           C  
ATOM   2897  N   GLY A 378      21.219 -10.516   3.887  1.00 87.75           N  
ATOM   2898  CA  GLY A 378      20.781 -11.016   5.184  1.00 87.75           C  
ATOM   2899  C   GLY A 378      20.719  -9.930   6.242  1.00 87.75           C  
ATOM   2900  O   GLY A 378      19.938 -10.047   7.199  1.00 87.75           O  
ATOM   2901  N   LEU A 379      21.422  -8.797   6.086  1.00 88.50           N  
ATOM   2902  CA  LEU A 379      21.453  -7.719   7.066  1.00 88.50           C  
ATOM   2903  C   LEU A 379      20.281  -6.766   6.863  1.00 88.50           C  
ATOM   2904  CB  LEU A 379      22.766  -6.949   6.969  1.00 88.50           C  
ATOM   2905  O   LEU A 379      19.953  -5.969   7.746  1.00 88.50           O  
ATOM   2906  CG  LEU A 379      24.016  -7.676   7.477  1.00 88.50           C  
ATOM   2907  CD1 LEU A 379      25.281  -6.910   7.082  1.00 88.50           C  
ATOM   2908  CD2 LEU A 379      23.953  -7.855   8.992  1.00 88.50           C  
ATOM   2909  N   TYR A 380      19.625  -6.848   5.695  1.00 87.06           N  
ATOM   2910  CA  TYR A 380      18.516  -5.949   5.391  1.00 87.06           C  
ATOM   2911  C   TYR A 380      17.188  -6.656   5.555  1.00 87.06           C  
ATOM   2912  CB  TYR A 380      18.656  -5.402   3.965  1.00 87.06           C  
ATOM   2913  O   TYR A 380      16.125  -6.027   5.477  1.00 87.06           O  
ATOM   2914  CG  TYR A 380      19.812  -4.461   3.781  1.00 87.06           C  
ATOM   2915  CD1 TYR A 380      19.828  -3.211   4.395  1.00 87.06           C  
ATOM   2916  CD2 TYR A 380      20.906  -4.820   2.990  1.00 87.06           C  
ATOM   2917  CE1 TYR A 380      20.906  -2.340   4.227  1.00 87.06           C  
ATOM   2918  CE2 TYR A 380      21.984  -3.957   2.814  1.00 87.06           C  
ATOM   2919  OH  TYR A 380      23.031  -1.863   3.266  1.00 87.06           O  
ATOM   2920  CZ  TYR A 380      21.969  -2.721   3.436  1.00 87.06           C  
ATOM   2921  N   VAL A 381      17.234  -7.891   5.840  1.00 87.62           N  
ATOM   2922  CA  VAL A 381      16.016  -8.695   5.781  1.00 87.62           C  
ATOM   2923  C   VAL A 381      15.094  -8.328   6.941  1.00 87.62           C  
ATOM   2924  CB  VAL A 381      16.328 -10.211   5.820  1.00 87.62           C  
ATOM   2925  O   VAL A 381      15.539  -8.234   8.094  1.00 87.62           O  
ATOM   2926  CG1 VAL A 381      15.047 -11.031   5.883  1.00 87.62           C  
ATOM   2927  CG2 VAL A 381      17.172 -10.609   4.602  1.00 87.62           C  
ATOM   2928  N   ASN A 382      13.789  -7.941   6.684  1.00 87.62           N  
ATOM   2929  CA  ASN A 382      12.727  -7.859   7.676  1.00 87.62           C  
ATOM   2930  C   ASN A 382      12.203  -9.242   8.055  1.00 87.62           C  
ATOM   2931  CB  ASN A 382      11.586  -6.977   7.168  1.00 87.62           C  
ATOM   2932  O   ASN A 382      11.500  -9.875   7.270  1.00 87.62           O  
ATOM   2933  CG  ASN A 382      10.547  -6.695   8.234  1.00 87.62           C  
ATOM   2934  ND2 ASN A 382       9.711  -5.688   8.000  1.00 87.62           N  
ATOM   2935  OD1 ASN A 382      10.484  -7.379   9.258  1.00 87.62           O  
ATOM   2936  N   LYS A 383      12.531  -9.648   9.281  1.00 85.25           N  
ATOM   2937  CA  LYS A 383      12.234 -11.016   9.711  1.00 85.25           C  
ATOM   2938  C   LYS A 383      10.922 -11.070  10.492  1.00 85.25           C  
ATOM   2939  CB  LYS A 383      13.375 -11.570  10.555  1.00 85.25           C  
ATOM   2940  O   LYS A 383      10.664 -12.039  11.211  1.00 85.25           O  
ATOM   2941  CG  LYS A 383      14.688 -11.719   9.805  1.00 85.25           C  
ATOM   2942  CD  LYS A 383      15.773 -12.320  10.695  1.00 85.25           C  
ATOM   2943  CE  LYS A 383      17.094 -12.469   9.938  1.00 85.25           C  
ATOM   2944  NZ  LYS A 383      18.156 -13.062  10.805  1.00 85.25           N  
ATOM   2945  N   SER A 384      10.109 -10.055  10.344  1.00 83.25           N  
ATOM   2946  CA  SER A 384       8.828 -10.062  11.039  1.00 83.25           C  
ATOM   2947  C   SER A 384       7.977 -11.250  10.609  1.00 83.25           C  
ATOM   2948  CB  SER A 384       8.070  -8.758  10.773  1.00 83.25           C  
ATOM   2949  O   SER A 384       7.719 -11.445   9.422  1.00 83.25           O  
ATOM   2950  OG  SER A 384       6.785  -8.797  11.375  1.00 83.25           O  
ATOM   2951  N   LYS A 385       7.562 -12.008  11.578  1.00 80.44           N  
ATOM   2952  CA  LYS A 385       6.742 -13.195  11.336  1.00 80.44           C  
ATOM   2953  C   LYS A 385       5.371 -12.805  10.781  1.00 80.44           C  
ATOM   2954  CB  LYS A 385       6.574 -14.000  12.625  1.00 80.44           C  
ATOM   2955  O   LYS A 385       4.719 -13.602  10.109  1.00 80.44           O  
ATOM   2956  CG  LYS A 385       7.855 -14.680  13.094  1.00 80.44           C  
ATOM   2957  CD  LYS A 385       7.594 -15.602  14.281  1.00 80.44           C  
ATOM   2958  CE  LYS A 385       8.867 -16.297  14.742  1.00 80.44           C  
ATOM   2959  NZ  LYS A 385       8.617 -17.188  15.906  1.00 80.44           N  
ATOM   2960  N   HIS A 386       5.004 -11.555  11.016  1.00 83.25           N  
ATOM   2961  CA  HIS A 386       3.699 -11.086  10.555  1.00 83.25           C  
ATOM   2962  C   HIS A 386       3.650 -10.992   9.031  1.00 83.25           C  
ATOM   2963  CB  HIS A 386       3.373  -9.719  11.172  1.00 83.25           C  
ATOM   2964  O   HIS A 386       2.566 -10.992   8.445  1.00 83.25           O  
ATOM   2965  CG  HIS A 386       3.051  -9.781  12.625  1.00 83.25           C  
ATOM   2966  CD2 HIS A 386       3.740  -9.352  13.711  1.00 83.25           C  
ATOM   2967  ND1 HIS A 386       1.890 -10.352  13.109  1.00 83.25           N  
ATOM   2968  CE1 HIS A 386       1.878 -10.266  14.430  1.00 83.25           C  
ATOM   2969  NE2 HIS A 386       2.990  -9.664  14.820  1.00 83.25           N  
ATOM   2970  N   LEU A 387       4.840 -11.008   8.438  1.00 84.38           N  
ATOM   2971  CA  LEU A 387       4.891 -10.852   6.992  1.00 84.38           C  
ATOM   2972  C   LEU A 387       5.043 -12.203   6.297  1.00 84.38           C  
ATOM   2973  CB  LEU A 387       6.047  -9.930   6.594  1.00 84.38           C  
ATOM   2974  O   LEU A 387       5.109 -12.266   5.070  1.00 84.38           O  
ATOM   2975  CG  LEU A 387       5.961  -8.484   7.094  1.00 84.38           C  
ATOM   2976  CD1 LEU A 387       7.273  -7.754   6.824  1.00 84.38           C  
ATOM   2977  CD2 LEU A 387       4.793  -7.758   6.438  1.00 84.38           C  
ATOM   2978  N   ILE A 388       5.238 -13.211   7.125  1.00 90.50           N  
ATOM   2979  CA  ILE A 388       5.285 -14.578   6.605  1.00 90.50           C  
ATOM   2980  C   ILE A 388       3.980 -15.297   6.930  1.00 90.50           C  
ATOM   2981  CB  ILE A 388       6.488 -15.359   7.180  1.00 90.50           C  
ATOM   2982  O   ILE A 388       3.650 -15.500   8.102  1.00 90.50           O  
ATOM   2983  CG1 ILE A 388       7.797 -14.609   6.906  1.00 90.50           C  
ATOM   2984  CG2 ILE A 388       6.539 -16.781   6.602  1.00 90.50           C  
ATOM   2985  CD1 ILE A 388       9.016 -15.219   7.578  1.00 90.50           C  
ATOM   2986  N   VAL A 389       3.275 -15.664   5.910  1.00 92.94           N  
ATOM   2987  CA  VAL A 389       1.959 -16.250   6.113  1.00 92.94           C  
ATOM   2988  C   VAL A 389       1.910 -17.641   5.461  1.00 92.94           C  
ATOM   2989  CB  VAL A 389       0.835 -15.359   5.551  1.00 92.94           C  
ATOM   2990  O   VAL A 389       2.561 -17.875   4.441  1.00 92.94           O  
ATOM   2991  CG1 VAL A 389       0.814 -14.008   6.262  1.00 92.94           C  
ATOM   2992  CG2 VAL A 389       1.009 -15.172   4.043  1.00 92.94           C  
ATOM   2993  N   PRO A 390       1.215 -18.547   6.129  1.00 93.25           N  
ATOM   2994  CA  PRO A 390       1.020 -19.844   5.477  1.00 93.25           C  
ATOM   2995  C   PRO A 390       0.169 -19.750   4.215  1.00 93.25           C  
ATOM   2996  CB  PRO A 390       0.310 -20.672   6.551  1.00 93.25           C  
ATOM   2997  O   PRO A 390      -0.646 -18.828   4.082  1.00 93.25           O  
ATOM   2998  CG  PRO A 390      -0.434 -19.672   7.375  1.00 93.25           C  
ATOM   2999  CD  PRO A 390       0.307 -18.359   7.328  1.00 93.25           C  
ATOM   3000  N   ASP A 391       0.444 -20.672   3.314  1.00 91.31           N  
ATOM   3001  CA  ASP A 391      -0.279 -20.641   2.047  1.00 91.31           C  
ATOM   3002  C   ASP A 391      -1.764 -20.938   2.256  1.00 91.31           C  
ATOM   3003  CB  ASP A 391       0.321 -21.656   1.070  1.00 91.31           C  
ATOM   3004  O   ASP A 391      -2.586 -20.656   1.380  1.00 91.31           O  
ATOM   3005  CG  ASP A 391       0.250 -23.094   1.581  1.00 91.31           C  
ATOM   3006  OD1 ASP A 391      -0.259 -23.312   2.701  1.00 91.31           O  
ATOM   3007  OD2 ASP A 391       0.709 -24.000   0.859  1.00 91.31           O  
ATOM   3008  N   THR A 392      -2.162 -21.328   3.447  1.00 88.88           N  
ATOM   3009  CA  THR A 392      -3.549 -21.656   3.762  1.00 88.88           C  
ATOM   3010  C   THR A 392      -4.289 -20.422   4.277  1.00 88.88           C  
ATOM   3011  CB  THR A 392      -3.635 -22.781   4.809  1.00 88.88           C  
ATOM   3012  O   THR A 392      -5.508 -20.453   4.457  1.00 88.88           O  
ATOM   3013  CG2 THR A 392      -3.027 -24.078   4.270  1.00 88.88           C  
ATOM   3014  OG1 THR A 392      -2.924 -22.391   5.988  1.00 88.88           O  
ATOM   3015  N   MET A 393      -3.590 -19.312   4.504  1.00 88.81           N  
ATOM   3016  CA  MET A 393      -4.215 -18.125   5.066  1.00 88.81           C  
ATOM   3017  C   MET A 393      -5.137 -17.469   4.051  1.00 88.81           C  
ATOM   3018  CB  MET A 393      -3.154 -17.125   5.539  1.00 88.81           C  
ATOM   3019  O   MET A 393      -4.801 -17.375   2.869  1.00 88.81           O  
ATOM   3020  CG  MET A 393      -3.729 -15.883   6.195  1.00 88.81           C  
ATOM   3021  SD  MET A 393      -2.438 -14.844   6.980  1.00 88.81           S  
ATOM   3022  CE  MET A 393      -2.189 -15.758   8.531  1.00 88.81           C  
ATOM   3023  N   MET A 394      -6.250 -16.938   4.645  1.00 85.44           N  
ATOM   3024  CA  MET A 394      -7.230 -16.250   3.807  1.00 85.44           C  
ATOM   3025  C   MET A 394      -6.730 -14.875   3.393  1.00 85.44           C  
ATOM   3026  CB  MET A 394      -8.570 -16.125   4.539  1.00 85.44           C  
ATOM   3027  O   MET A 394      -6.059 -14.195   4.172  1.00 85.44           O  
ATOM   3028  CG  MET A 394      -9.211 -17.453   4.875  1.00 85.44           C  
ATOM   3029  SD  MET A 394     -10.789 -17.266   5.789  1.00 85.44           S  
ATOM   3030  CE  MET A 394     -11.312 -19.000   5.898  1.00 85.44           C  
ATOM   3031  N   LEU A 395      -7.160 -14.477   2.219  1.00 81.75           N  
ATOM   3032  CA  LEU A 395      -6.742 -13.172   1.717  1.00 81.75           C  
ATOM   3033  C   LEU A 395      -7.340 -12.047   2.562  1.00 81.75           C  
ATOM   3034  CB  LEU A 395      -7.164 -13.000   0.254  1.00 81.75           C  
ATOM   3035  O   LEU A 395      -6.719 -11.000   2.730  1.00 81.75           O  
ATOM   3036  CG  LEU A 395      -6.434 -13.875  -0.767  1.00 81.75           C  
ATOM   3037  CD1 LEU A 395      -6.902 -13.547  -2.180  1.00 81.75           C  
ATOM   3038  CD2 LEU A 395      -4.926 -13.695  -0.642  1.00 81.75           C  
ATOM   3039  N   SER A 396      -8.508 -12.312   3.127  1.00 75.75           N  
ATOM   3040  CA  SER A 396      -9.133 -11.312   3.992  1.00 75.75           C  
ATOM   3041  C   SER A 396      -8.281 -11.047   5.227  1.00 75.75           C  
ATOM   3042  CB  SER A 396     -10.531 -11.758   4.414  1.00 75.75           C  
ATOM   3043  O   SER A 396      -8.180  -9.906   5.688  1.00 75.75           O  
ATOM   3044  OG  SER A 396     -10.477 -13.008   5.090  1.00 75.75           O  
ATOM   3045  N   GLU A 397      -7.746 -12.062   5.715  1.00 83.00           N  
ATOM   3046  CA  GLU A 397      -6.859 -11.906   6.863  1.00 83.00           C  
ATOM   3047  C   GLU A 397      -5.590 -11.156   6.484  1.00 83.00           C  
ATOM   3048  CB  GLU A 397      -6.504 -13.273   7.457  1.00 83.00           C  
ATOM   3049  O   GLU A 397      -5.078 -10.352   7.270  1.00 83.00           O  
ATOM   3050  CG  GLU A 397      -7.676 -13.977   8.133  1.00 83.00           C  
ATOM   3051  CD  GLU A 397      -7.305 -15.328   8.719  1.00 83.00           C  
ATOM   3052  OE1 GLU A 397      -8.133 -15.922   9.445  1.00 83.00           O  
ATOM   3053  OE2 GLU A 397      -6.180 -15.805   8.445  1.00 83.00           O  
ATOM   3054  N   ILE A 398      -5.125 -11.422   5.281  1.00 84.94           N  
ATOM   3055  CA  ILE A 398      -3.939 -10.727   4.801  1.00 84.94           C  
ATOM   3056  C   ILE A 398      -4.254  -9.242   4.617  1.00 84.94           C  
ATOM   3057  CB  ILE A 398      -3.424 -11.336   3.477  1.00 84.94           C  
ATOM   3058  O   ILE A 398      -3.439  -8.383   4.965  1.00 84.94           O  
ATOM   3059  CG1 ILE A 398      -2.955 -12.773   3.697  1.00 84.94           C  
ATOM   3060  CG2 ILE A 398      -2.297 -10.477   2.893  1.00 84.94           C  
ATOM   3061  CD1 ILE A 398      -2.520 -13.484   2.422  1.00 84.94           C  
ATOM   3062  N   ARG A 399      -5.418  -8.984   4.176  1.00 76.31           N  
ATOM   3063  CA  ARG A 399      -5.836  -7.594   4.000  1.00 76.31           C  
ATOM   3064  C   ARG A 399      -5.863  -6.855   5.332  1.00 76.31           C  
ATOM   3065  CB  ARG A 399      -7.215  -7.531   3.336  1.00 76.31           C  
ATOM   3066  O   ARG A 399      -5.457  -5.691   5.414  1.00 76.31           O  
ATOM   3067  CG  ARG A 399      -7.531  -6.184   2.703  1.00 76.31           C  
ATOM   3068  CD  ARG A 399      -8.867  -6.203   1.979  1.00 76.31           C  
ATOM   3069  NE  ARG A 399      -8.742  -6.711   0.616  1.00 76.31           N  
ATOM   3070  NH1 ARG A 399     -10.945  -7.367   0.426  1.00 76.31           N  
ATOM   3071  NH2 ARG A 399      -9.500  -7.676  -1.323  1.00 76.31           N  
ATOM   3072  CZ  ARG A 399      -9.727  -7.250  -0.091  1.00 76.31           C  
ATOM   3073  N   LYS A 400      -6.340  -7.500   6.301  1.00 75.75           N  
ATOM   3074  CA  LYS A 400      -6.367  -6.906   7.633  1.00 75.75           C  
ATOM   3075  C   LYS A 400      -4.957  -6.598   8.125  1.00 75.75           C  
ATOM   3076  CB  LYS A 400      -7.078  -7.828   8.617  1.00 75.75           C  
ATOM   3077  O   LYS A 400      -4.730  -5.590   8.797  1.00 75.75           O  
ATOM   3078  CG  LYS A 400      -8.586  -7.883   8.438  1.00 75.75           C  
ATOM   3079  CD  LYS A 400      -9.242  -8.797   9.469  1.00 75.75           C  
ATOM   3080  CE  LYS A 400     -10.734  -8.969   9.203  1.00 75.75           C  
ATOM   3081  NZ  LYS A 400     -11.359  -9.938  10.148  1.00 75.75           N  
ATOM   3082  N   LYS A 401      -4.098  -7.449   7.676  1.00 80.12           N  
ATOM   3083  CA  LYS A 401      -2.709  -7.242   8.078  1.00 80.12           C  
ATOM   3084  C   LYS A 401      -2.121  -6.004   7.406  1.00 80.12           C  
ATOM   3085  CB  LYS A 401      -1.864  -8.469   7.742  1.00 80.12           C  
ATOM   3086  O   LYS A 401      -1.356  -5.262   8.023  1.00 80.12           O  
ATOM   3087  CG  LYS A 401      -2.117  -9.664   8.656  1.00 80.12           C  
ATOM   3088  CD  LYS A 401      -1.179 -10.820   8.336  1.00 80.12           C  
ATOM   3089  CE  LYS A 401      -1.383 -11.984   9.297  1.00 80.12           C  
ATOM   3090  NZ  LYS A 401      -0.294 -12.062  10.312  1.00 80.12           N  
ATOM   3091  N   PHE A 402      -2.488  -5.824   6.191  1.00 75.81           N  
ATOM   3092  CA  PHE A 402      -1.984  -4.656   5.477  1.00 75.81           C  
ATOM   3093  C   PHE A 402      -2.533  -3.371   6.082  1.00 75.81           C  
ATOM   3094  CB  PHE A 402      -2.352  -4.738   3.990  1.00 75.81           C  
ATOM   3095  O   PHE A 402      -1.906  -2.314   5.980  1.00 75.81           O  
ATOM   3096  CG  PHE A 402      -1.593  -5.793   3.232  1.00 75.81           C  
ATOM   3097  CD1 PHE A 402      -0.343  -6.219   3.668  1.00 75.81           C  
ATOM   3098  CD2 PHE A 402      -2.129  -6.359   2.084  1.00 75.81           C  
ATOM   3099  CE1 PHE A 402       0.362  -7.195   2.969  1.00 75.81           C  
ATOM   3100  CE2 PHE A 402      -1.430  -7.336   1.381  1.00 75.81           C  
ATOM   3101  CZ  PHE A 402      -0.184  -7.750   1.824  1.00 75.81           C  
ATOM   3102  N   ALA A 403      -3.713  -3.482   6.695  1.00 67.25           N  
ATOM   3103  CA  ALA A 403      -4.348  -2.309   7.289  1.00 67.25           C  
ATOM   3104  C   ALA A 403      -3.633  -1.891   8.570  1.00 67.25           C  
ATOM   3105  CB  ALA A 403      -5.820  -2.586   7.570  1.00 67.25           C  
ATOM   3106  O   ALA A 403      -3.641  -0.712   8.938  1.00 67.25           O  
ATOM   3107  N   THR A 404      -2.959  -2.793   9.102  1.00 66.94           N  
ATOM   3108  CA  THR A 404      -2.365  -2.525  10.414  1.00 66.94           C  
ATOM   3109  C   THR A 404      -0.857  -2.322  10.289  1.00 66.94           C  
ATOM   3110  CB  THR A 404      -2.652  -3.670  11.398  1.00 66.94           C  
ATOM   3111  O   THR A 404      -0.197  -1.942  11.258  1.00 66.94           O  
ATOM   3112  CG2 THR A 404      -4.145  -3.781  11.695  1.00 66.94           C  
ATOM   3113  OG1 THR A 404      -2.193  -4.906  10.836  1.00 66.94           O  
ATOM   3114  N   THR A 405      -0.366  -2.701   9.094  1.00 66.38           N  
ATOM   3115  CA  THR A 405       1.083  -2.611   8.945  1.00 66.38           C  
ATOM   3116  C   THR A 405       1.454  -1.704   7.777  1.00 66.38           C  
ATOM   3117  CB  THR A 405       1.710  -4.004   8.734  1.00 66.38           C  
ATOM   3118  O   THR A 405       0.621  -1.426   6.910  1.00 66.38           O  
ATOM   3119  CG2 THR A 405       1.503  -4.887   9.961  1.00 66.38           C  
ATOM   3120  OG1 THR A 405       1.102  -4.629   7.602  1.00 66.38           O  
ATOM   3121  N   LYS A 406       2.682  -1.250   7.781  1.00 66.19           N  
ATOM   3122  CA  LYS A 406       3.215  -0.409   6.715  1.00 66.19           C  
ATOM   3123  C   LYS A 406       3.615  -1.245   5.504  1.00 66.19           C  
ATOM   3124  CB  LYS A 406       4.418   0.396   7.215  1.00 66.19           C  
ATOM   3125  O   LYS A 406       3.641  -0.744   4.379  1.00 66.19           O  
ATOM   3126  CG  LYS A 406       4.051   1.525   8.172  1.00 66.19           C  
ATOM   3127  CD  LYS A 406       5.277   2.326   8.578  1.00 66.19           C  
ATOM   3128  CE  LYS A 406       4.918   3.441   9.555  1.00 66.19           C  
ATOM   3129  NZ  LYS A 406       6.125   4.199  10.000  1.00 66.19           N  
ATOM   3130  N   GLU A 407       3.855  -2.490   5.766  1.00 72.69           N  
ATOM   3131  CA  GLU A 407       4.312  -3.359   4.688  1.00 72.69           C  
ATOM   3132  C   GLU A 407       3.170  -3.715   3.740  1.00 72.69           C  
ATOM   3133  CB  GLU A 407       4.941  -4.637   5.254  1.00 72.69           C  
ATOM   3134  O   GLU A 407       2.029  -3.891   4.176  1.00 72.69           O  
ATOM   3135  CG  GLU A 407       6.156  -4.383   6.137  1.00 72.69           C  
ATOM   3136  CD  GLU A 407       5.973  -3.207   7.082  1.00 72.69           C  
ATOM   3137  OE1 GLU A 407       6.898  -2.914   7.875  1.00 72.69           O  
ATOM   3138  OE2 GLU A 407       4.895  -2.574   7.035  1.00 72.69           O  
ATOM   3139  N   ARG A 408       3.561  -3.764   2.467  1.00 74.19           N  
ATOM   3140  CA  ARG A 408       2.541  -3.955   1.440  1.00 74.19           C  
ATOM   3141  C   ARG A 408       2.721  -5.293   0.732  1.00 74.19           C  
ATOM   3142  CB  ARG A 408       2.584  -2.812   0.422  1.00 74.19           C  
ATOM   3143  O   ARG A 408       2.250  -5.473  -0.393  1.00 74.19           O  
ATOM   3144  CG  ARG A 408       2.271  -1.447   1.013  1.00 74.19           C  
ATOM   3145  CD  ARG A 408       1.153  -0.747   0.254  1.00 74.19           C  
ATOM   3146  NE  ARG A 408       0.834   0.551   0.842  1.00 74.19           N  
ATOM   3147  NH1 ARG A 408      -0.935   0.990  -0.578  1.00 74.19           N  
ATOM   3148  NH2 ARG A 408      -0.353   2.506   1.040  1.00 74.19           N  
ATOM   3149  CZ  ARG A 408      -0.150   1.347   0.434  1.00 74.19           C  
ATOM   3150  N   ALA A 409       3.520  -6.195   1.341  1.00 85.25           N  
ATOM   3151  CA  ALA A 409       3.709  -7.523   0.772  1.00 85.25           C  
ATOM   3152  C   ALA A 409       3.953  -8.562   1.867  1.00 85.25           C  
ATOM   3153  CB  ALA A 409       4.871  -7.520  -0.218  1.00 85.25           C  
ATOM   3154  O   ALA A 409       4.480  -8.234   2.934  1.00 85.25           O  
ATOM   3155  N   VAL A 410       3.533  -9.758   1.640  1.00 89.94           N  
ATOM   3156  CA  VAL A 410       3.789 -10.875   2.545  1.00 89.94           C  
ATOM   3157  C   VAL A 410       4.352 -12.055   1.762  1.00 89.94           C  
ATOM   3158  CB  VAL A 410       2.508 -11.297   3.301  1.00 89.94           C  
ATOM   3159  O   VAL A 410       4.031 -12.234   0.584  1.00 89.94           O  
ATOM   3160  CG1 VAL A 410       2.029 -10.172   4.219  1.00 89.94           C  
ATOM   3161  CG2 VAL A 410       1.411 -11.688   2.312  1.00 89.94           C  
ATOM   3162  N   CYS A 411       5.258 -12.750   2.443  1.00 92.25           N  
ATOM   3163  CA  CYS A 411       5.793 -13.992   1.893  1.00 92.25           C  
ATOM   3164  C   CYS A 411       4.906 -15.180   2.260  1.00 92.25           C  
ATOM   3165  CB  CYS A 411       7.215 -14.234   2.395  1.00 92.25           C  
ATOM   3166  O   CYS A 411       4.531 -15.344   3.422  1.00 92.25           O  
ATOM   3167  SG  CYS A 411       8.398 -12.977   1.861  1.00 92.25           S  
ATOM   3168  N   VAL A 412       4.625 -15.945   1.212  1.00 93.56           N  
ATOM   3169  CA  VAL A 412       3.797 -17.125   1.400  1.00 93.56           C  
ATOM   3170  C   VAL A 412       4.684 -18.359   1.518  1.00 93.56           C  
ATOM   3171  CB  VAL A 412       2.787 -17.297   0.245  1.00 93.56           C  
ATOM   3172  O   VAL A 412       5.578 -18.578   0.695  1.00 93.56           O  
ATOM   3173  CG1 VAL A 412       1.854 -18.484   0.518  1.00 93.56           C  
ATOM   3174  CG2 VAL A 412       1.984 -16.016   0.040  1.00 93.56           C  
ATOM   3175  N   VAL A 413       4.500 -19.172   2.564  1.00 94.56           N  
ATOM   3176  CA  VAL A 413       5.332 -20.344   2.797  1.00 94.56           C  
ATOM   3177  C   VAL A 413       4.445 -21.578   2.979  1.00 94.56           C  
ATOM   3178  CB  VAL A 413       6.246 -20.156   4.031  1.00 94.56           C  
ATOM   3179  O   VAL A 413       3.264 -21.453   3.305  1.00 94.56           O  
ATOM   3180  CG1 VAL A 413       7.219 -19.000   3.812  1.00 94.56           C  
ATOM   3181  CG2 VAL A 413       5.406 -19.922   5.285  1.00 94.56           C  
ATOM   3182  N   ASP A 414       5.059 -22.766   2.658  1.00 93.06           N  
ATOM   3183  CA  ASP A 414       4.453 -24.047   3.025  1.00 93.06           C  
ATOM   3184  C   ASP A 414       4.465 -24.234   4.539  1.00 93.06           C  
ATOM   3185  CB  ASP A 414       5.176 -25.203   2.336  1.00 93.06           C  
ATOM   3186  O   ASP A 414       5.527 -24.188   5.168  1.00 93.06           O  
ATOM   3187  CG  ASP A 414       4.508 -26.547   2.578  1.00 93.06           C  
ATOM   3188  OD1 ASP A 414       4.055 -26.797   3.713  1.00 93.06           O  
ATOM   3189  OD2 ASP A 414       4.438 -27.344   1.625  1.00 93.06           O  
ATOM   3190  N   PRO A 415       3.328 -24.469   5.137  1.00 89.81           N  
ATOM   3191  CA  PRO A 415       3.260 -24.562   6.598  1.00 89.81           C  
ATOM   3192  C   PRO A 415       4.125 -25.688   7.156  1.00 89.81           C  
ATOM   3193  CB  PRO A 415       1.776 -24.828   6.863  1.00 89.81           C  
ATOM   3194  O   PRO A 415       4.594 -25.609   8.297  1.00 89.81           O  
ATOM   3195  CG  PRO A 415       1.206 -25.188   5.531  1.00 89.81           C  
ATOM   3196  CD  PRO A 415       2.172 -24.750   4.465  1.00 89.81           C  
ATOM   3197  N   SER A 416       4.465 -26.703   6.359  1.00 91.69           N  
ATOM   3198  CA  SER A 416       5.211 -27.844   6.852  1.00 91.69           C  
ATOM   3199  C   SER A 416       6.715 -27.641   6.707  1.00 91.69           C  
ATOM   3200  CB  SER A 416       4.789 -29.125   6.105  1.00 91.69           C  
ATOM   3201  O   SER A 416       7.480 -27.969   7.613  1.00 91.69           O  
ATOM   3202  OG  SER A 416       5.000 -28.969   4.711  1.00 91.69           O  
ATOM   3203  N   THR A 417       7.152 -27.000   5.613  1.00 91.06           N  
ATOM   3204  CA  THR A 417       8.578 -26.938   5.324  1.00 91.06           C  
ATOM   3205  C   THR A 417       9.109 -25.516   5.496  1.00 91.06           C  
ATOM   3206  CB  THR A 417       8.883 -27.438   3.898  1.00 91.06           C  
ATOM   3207  O   THR A 417      10.320 -25.297   5.582  1.00 91.06           O  
ATOM   3208  CG2 THR A 417       8.383 -28.859   3.691  1.00 91.06           C  
ATOM   3209  OG1 THR A 417       8.234 -26.562   2.953  1.00 91.06           O  
ATOM   3210  N   ASN A 418       8.180 -24.516   5.594  1.00 91.38           N  
ATOM   3211  CA  ASN A 418       8.531 -23.094   5.645  1.00 91.38           C  
ATOM   3212  C   ASN A 418       9.266 -22.656   4.383  1.00 91.38           C  
ATOM   3213  CB  ASN A 418       9.375 -22.797   6.887  1.00 91.38           C  
ATOM   3214  O   ASN A 418      10.000 -21.656   4.402  1.00 91.38           O  
ATOM   3215  CG  ASN A 418       9.086 -21.422   7.477  1.00 91.38           C  
ATOM   3216  ND2 ASN A 418      10.016 -20.906   8.258  1.00 91.38           N  
ATOM   3217  OD1 ASN A 418       8.023 -20.844   7.227  1.00 91.38           O  
ATOM   3218  N   LYS A 419       9.117 -23.500   3.316  1.00 92.94           N  
ATOM   3219  CA  LYS A 419       9.695 -23.125   2.025  1.00 92.94           C  
ATOM   3220  C   LYS A 419       8.844 -22.078   1.325  1.00 92.94           C  
ATOM   3221  CB  LYS A 419       9.836 -24.359   1.131  1.00 92.94           C  
ATOM   3222  O   LYS A 419       7.613 -22.109   1.399  1.00 92.94           O  
ATOM   3223  CG  LYS A 419      10.969 -25.297   1.537  1.00 92.94           C  
ATOM   3224  CD  LYS A 419      11.148 -26.422   0.533  1.00 92.94           C  
ATOM   3225  CE  LYS A 419      12.320 -27.328   0.907  1.00 92.94           C  
ATOM   3226  NZ  LYS A 419      12.555 -28.391  -0.118  1.00 92.94           N  
ATOM   3227  N   LEU A 420       9.531 -21.172   0.701  1.00 92.94           N  
ATOM   3228  CA  LEU A 420       8.859 -20.094  -0.014  1.00 92.94           C  
ATOM   3229  C   LEU A 420       8.070 -20.641  -1.201  1.00 92.94           C  
ATOM   3230  CB  LEU A 420       9.883 -19.062  -0.495  1.00 92.94           C  
ATOM   3231  O   LEU A 420       8.617 -21.359  -2.037  1.00 92.94           O  
ATOM   3232  CG  LEU A 420       9.305 -17.797  -1.139  1.00 92.94           C  
ATOM   3233  CD1 LEU A 420       8.711 -16.875  -0.073  1.00 92.94           C  
ATOM   3234  CD2 LEU A 420      10.383 -17.062  -1.933  1.00 92.94           C  
ATOM   3235  N   THR A 421       6.820 -20.234  -1.234  1.00 91.88           N  
ATOM   3236  CA  THR A 421       5.984 -20.734  -2.320  1.00 91.88           C  
ATOM   3237  C   THR A 421       5.430 -19.594  -3.152  1.00 91.88           C  
ATOM   3238  CB  THR A 421       4.824 -21.594  -1.783  1.00 91.88           C  
ATOM   3239  O   THR A 421       4.973 -19.797  -4.277  1.00 91.88           O  
ATOM   3240  CG2 THR A 421       5.340 -22.844  -1.074  1.00 91.88           C  
ATOM   3241  OG1 THR A 421       4.051 -20.812  -0.859  1.00 91.88           O  
ATOM   3242  N   GLY A 422       5.520 -18.406  -2.523  1.00 88.62           N  
ATOM   3243  CA  GLY A 422       4.988 -17.281  -3.264  1.00 88.62           C  
ATOM   3244  C   GLY A 422       5.129 -15.961  -2.520  1.00 88.62           C  
ATOM   3245  O   GLY A 422       5.707 -15.914  -1.432  1.00 88.62           O  
ATOM   3246  N   VAL A 423       4.645 -14.836  -3.135  1.00 88.50           N  
ATOM   3247  CA  VAL A 423       4.598 -13.492  -2.562  1.00 88.50           C  
ATOM   3248  C   VAL A 423       3.268 -12.828  -2.912  1.00 88.50           C  
ATOM   3249  CB  VAL A 423       5.773 -12.625  -3.059  1.00 88.50           C  
ATOM   3250  O   VAL A 423       2.812 -12.898  -4.055  1.00 88.50           O  
ATOM   3251  CG1 VAL A 423       5.676 -11.211  -2.496  1.00 88.50           C  
ATOM   3252  CG2 VAL A 423       7.109 -13.266  -2.674  1.00 88.50           C  
ATOM   3253  N   VAL A 424       2.609 -12.266  -1.832  1.00 86.12           N  
ATOM   3254  CA  VAL A 424       1.363 -11.531  -2.037  1.00 86.12           C  
ATOM   3255  C   VAL A 424       1.567 -10.055  -1.707  1.00 86.12           C  
ATOM   3256  CB  VAL A 424       0.216 -12.117  -1.184  1.00 86.12           C  
ATOM   3257  O   VAL A 424       2.068  -9.719  -0.632  1.00 86.12           O  
ATOM   3258  CG1 VAL A 424      -1.038 -11.258  -1.301  1.00 86.12           C  
ATOM   3259  CG2 VAL A 424      -0.080 -13.555  -1.602  1.00 86.12           C  
ATOM   3260  N   THR A 425       1.222  -9.180  -2.592  1.00 79.62           N  
ATOM   3261  CA  THR A 425       1.313  -7.742  -2.375  1.00 79.62           C  
ATOM   3262  C   THR A 425      -0.075  -7.129  -2.209  1.00 79.62           C  
ATOM   3263  CB  THR A 425       2.049  -7.047  -3.535  1.00 79.62           C  
ATOM   3264  O   THR A 425      -1.084  -7.793  -2.463  1.00 79.62           O  
ATOM   3265  CG2 THR A 425       3.385  -7.723  -3.824  1.00 79.62           C  
ATOM   3266  OG1 THR A 425       1.232  -7.102  -4.711  1.00 79.62           O  
ATOM   3267  N   ASP A 426      -0.112  -5.898  -1.729  1.00 74.50           N  
ATOM   3268  CA  ASP A 426      -1.377  -5.184  -1.582  1.00 74.50           C  
ATOM   3269  C   ASP A 426      -2.080  -5.027  -2.930  1.00 74.50           C  
ATOM   3270  CB  ASP A 426      -1.148  -3.811  -0.945  1.00 74.50           C  
ATOM   3271  O   ASP A 426      -3.309  -5.059  -3.002  1.00 74.50           O  
ATOM   3272  CG  ASP A 426      -0.246  -2.916  -1.774  1.00 74.50           C  
ATOM   3273  OD1 ASP A 426       0.453  -3.422  -2.678  1.00 74.50           O  
ATOM   3274  OD2 ASP A 426      -0.231  -1.691  -1.521  1.00 74.50           O  
ATOM   3275  N   MET A 427      -1.234  -5.016  -3.943  1.00 69.19           N  
ATOM   3276  CA  MET A 427      -1.794  -4.906  -5.285  1.00 69.19           C  
ATOM   3277  C   MET A 427      -2.516  -6.188  -5.684  1.00 69.19           C  
ATOM   3278  CB  MET A 427      -0.696  -4.586  -6.301  1.00 69.19           C  
ATOM   3279  O   MET A 427      -3.521  -6.145  -6.395  1.00 69.19           O  
ATOM   3280  CG  MET A 427      -0.347  -3.107  -6.387  1.00 69.19           C  
ATOM   3281  SD  MET A 427      -1.426  -2.195  -7.555  1.00 69.19           S  
ATOM   3282  CE  MET A 427      -0.854  -2.895  -9.133  1.00 69.19           C  
ATOM   3283  N   ASP A 428      -1.960  -7.273  -5.188  1.00 72.44           N  
ATOM   3284  CA  ASP A 428      -2.570  -8.562  -5.492  1.00 72.44           C  
ATOM   3285  C   ASP A 428      -3.971  -8.664  -4.891  1.00 72.44           C  
ATOM   3286  CB  ASP A 428      -1.693  -9.703  -4.969  1.00 72.44           C  
ATOM   3287  O   ASP A 428      -4.828  -9.375  -5.422  1.00 72.44           O  
ATOM   3288  CG  ASP A 428      -0.400  -9.867  -5.750  1.00 72.44           C  
ATOM   3289  OD1 ASP A 428      -0.376  -9.555  -6.961  1.00 72.44           O  
ATOM   3290  OD2 ASP A 428       0.603 -10.305  -5.148  1.00 72.44           O  
ATOM   3291  N   LEU A 429      -4.105  -7.918  -3.885  1.00 71.00           N  
ATOM   3292  CA  LEU A 429      -5.371  -8.023  -3.166  1.00 71.00           C  
ATOM   3293  C   LEU A 429      -6.410  -7.070  -3.750  1.00 71.00           C  
ATOM   3294  CB  LEU A 429      -5.168  -7.723  -1.678  1.00 71.00           C  
ATOM   3295  O   LEU A 429      -7.586  -7.133  -3.393  1.00 71.00           O  
ATOM   3296  CG  LEU A 429      -4.234  -8.672  -0.919  1.00 71.00           C  
ATOM   3297  CD1 LEU A 429      -4.105  -8.227   0.536  1.00 71.00           C  
ATOM   3298  CD2 LEU A 429      -4.742 -10.102  -1.006  1.00 71.00           C  
ATOM   3299  N   THR A 430      -5.836  -6.176  -4.496  1.00 60.97           N  
ATOM   3300  CA  THR A 430      -6.781  -5.266  -5.137  1.00 60.97           C  
ATOM   3301  C   THR A 430      -7.332  -5.875  -6.422  1.00 60.97           C  
ATOM   3302  CB  THR A 430      -6.121  -3.910  -5.453  1.00 60.97           C  
ATOM   3303  O   THR A 430      -6.570  -6.246  -7.316  1.00 60.97           O  
ATOM   3304  CG2 THR A 430      -5.941  -3.078  -4.188  1.00 60.97           C  
ATOM   3305  OG1 THR A 430      -4.836  -4.137  -6.047  1.00 60.97           O  
ATOM   3306  N   LYS A 431      -8.727  -5.805  -6.734  1.00 57.56           N  
ATOM   3307  CA  LYS A 431      -9.711  -5.969  -7.801  1.00 57.56           C  
ATOM   3308  C   LYS A 431      -9.398  -7.195  -8.648  1.00 57.56           C  
ATOM   3309  CB  LYS A 431      -9.758  -4.719  -8.680  1.00 57.56           C  
ATOM   3310  O   LYS A 431      -9.914  -7.332  -9.766  1.00 57.56           O  
ATOM   3311  CG  LYS A 431     -10.641  -3.607  -8.133  1.00 57.56           C  
ATOM   3312  CD  LYS A 431     -10.750  -2.445  -9.109  1.00 57.56           C  
ATOM   3313  CE  LYS A 431     -11.633  -1.332  -8.562  1.00 57.56           C  
ATOM   3314  NZ  LYS A 431     -11.695  -0.165  -9.492  1.00 57.56           N  
ATOM   3315  N   LYS A 432      -8.438  -8.078  -8.062  1.00 63.09           N  
ATOM   3316  CA  LYS A 432      -8.141  -9.164  -8.992  1.00 63.09           C  
ATOM   3317  C   LYS A 432      -9.086 -10.344  -8.773  1.00 63.09           C  
ATOM   3318  CB  LYS A 432      -6.691  -9.617  -8.852  1.00 63.09           C  
ATOM   3319  O   LYS A 432      -9.305 -10.766  -7.641  1.00 63.09           O  
ATOM   3320  CG  LYS A 432      -6.145 -10.344 -10.070  1.00 63.09           C  
ATOM   3321  CD  LYS A 432      -4.676 -10.703  -9.891  1.00 63.09           C  
ATOM   3322  CE  LYS A 432      -4.129 -11.445 -11.109  1.00 63.09           C  
ATOM   3323  NZ  LYS A 432      -2.686 -11.789 -10.945  1.00 63.09           N  
ATOM   3324  N   THR A 433      -9.867 -10.555  -9.836  1.00 77.31           N  
ATOM   3325  CA  THR A 433     -10.609 -11.805  -9.836  1.00 77.31           C  
ATOM   3326  C   THR A 433      -9.656 -13.000  -9.797  1.00 77.31           C  
ATOM   3327  CB  THR A 433     -11.531 -11.914 -11.062  1.00 77.31           C  
ATOM   3328  O   THR A 433      -8.867 -13.195 -10.727  1.00 77.31           O  
ATOM   3329  CG2 THR A 433     -12.398 -13.164 -10.984  1.00 77.31           C  
ATOM   3330  OG1 THR A 433     -12.375 -10.758 -11.125  1.00 77.31           O  
ATOM   3331  N   LEU A 434      -9.727 -13.664  -8.719  1.00 82.75           N  
ATOM   3332  CA  LEU A 434      -8.852 -14.820  -8.555  1.00 82.75           C  
ATOM   3333  C   LEU A 434      -9.547 -16.094  -9.000  1.00 82.75           C  
ATOM   3334  CB  LEU A 434      -8.406 -14.953  -7.094  1.00 82.75           C  
ATOM   3335  O   LEU A 434      -8.898 -17.031  -9.477  1.00 82.75           O  
ATOM   3336  CG  LEU A 434      -7.535 -13.820  -6.547  1.00 82.75           C  
ATOM   3337  CD1 LEU A 434      -7.371 -13.953  -5.035  1.00 82.75           C  
ATOM   3338  CD2 LEU A 434      -6.172 -13.805  -7.238  1.00 82.75           C  
ATOM   3339  N   ILE A 435     -10.781 -16.109  -8.758  1.00 89.19           N  
ATOM   3340  CA  ILE A 435     -11.586 -17.281  -9.109  1.00 89.19           C  
ATOM   3341  C   ILE A 435     -12.906 -16.828  -9.734  1.00 89.19           C  
ATOM   3342  CB  ILE A 435     -11.852 -18.188  -7.887  1.00 89.19           C  
ATOM   3343  O   ILE A 435     -13.594 -15.969  -9.188  1.00 89.19           O  
ATOM   3344  CG1 ILE A 435     -10.531 -18.562  -7.207  1.00 89.19           C  
ATOM   3345  CG2 ILE A 435     -12.641 -19.438  -8.297  1.00 89.19           C  
ATOM   3346  CD1 ILE A 435     -10.703 -19.250  -5.859  1.00 89.19           C  
ATOM   3347  N   GLU A 436     -13.125 -17.344 -10.859  1.00 91.31           N  
ATOM   3348  CA  GLU A 436     -14.438 -17.188 -11.492  1.00 91.31           C  
ATOM   3349  C   GLU A 436     -15.320 -18.391 -11.234  1.00 91.31           C  
ATOM   3350  CB  GLU A 436     -14.289 -16.953 -12.992  1.00 91.31           C  
ATOM   3351  O   GLU A 436     -14.867 -19.531 -11.336  1.00 91.31           O  
ATOM   3352  CG  GLU A 436     -13.609 -15.633 -13.352  1.00 91.31           C  
ATOM   3353  CD  GLU A 436     -13.461 -15.422 -14.852  1.00 91.31           C  
ATOM   3354  OE1 GLU A 436     -13.266 -14.258 -15.281  1.00 91.31           O  
ATOM   3355  OE2 GLU A 436     -13.547 -16.422 -15.602  1.00 91.31           O  
ATOM   3356  N   VAL A 437     -16.578 -18.078 -10.805  1.00 94.69           N  
ATOM   3357  CA  VAL A 437     -17.453 -19.172 -10.391  1.00 94.69           C  
ATOM   3358  C   VAL A 437     -18.703 -19.219 -11.273  1.00 94.69           C  
ATOM   3359  CB  VAL A 437     -17.859 -19.062  -8.906  1.00 94.69           C  
ATOM   3360  O   VAL A 437     -19.297 -18.172 -11.555  1.00 94.69           O  
ATOM   3361  CG1 VAL A 437     -18.828 -20.172  -8.523  1.00 94.69           C  
ATOM   3362  CG2 VAL A 437     -16.609 -19.094  -8.016  1.00 94.69           C  
ATOM   3363  N   VAL A 438     -19.094 -20.453 -11.773  1.00 95.25           N  
ATOM   3364  CA  VAL A 438     -20.359 -20.766 -12.414  1.00 95.25           C  
ATOM   3365  C   VAL A 438     -21.234 -21.578 -11.469  1.00 95.25           C  
ATOM   3366  CB  VAL A 438     -20.156 -21.531 -13.742  1.00 95.25           C  
ATOM   3367  O   VAL A 438     -20.859 -22.672 -11.055  1.00 95.25           O  
ATOM   3368  CG1 VAL A 438     -21.516 -21.922 -14.344  1.00 95.25           C  
ATOM   3369  CG2 VAL A 438     -19.359 -20.672 -14.727  1.00 95.25           C  
ATOM   3370  N   LEU A 439     -22.391 -21.000 -11.109  1.00 94.88           N  
ATOM   3371  CA  LEU A 439     -23.328 -21.703 -10.258  1.00 94.88           C  
ATOM   3372  C   LEU A 439     -24.266 -22.578 -11.086  1.00 94.88           C  
ATOM   3373  CB  LEU A 439     -24.141 -20.719  -9.422  1.00 94.88           C  
ATOM   3374  O   LEU A 439     -24.891 -22.109 -12.031  1.00 94.88           O  
ATOM   3375  CG  LEU A 439     -23.359 -19.797  -8.500  1.00 94.88           C  
ATOM   3376  CD1 LEU A 439     -24.297 -18.875  -7.734  1.00 94.88           C  
ATOM   3377  CD2 LEU A 439     -22.500 -20.609  -7.535  1.00 94.88           C  
ATOM   3378  N   VAL A 440     -24.312 -23.859 -10.609  1.00 95.94           N  
ATOM   3379  CA  VAL A 440     -25.250 -24.766 -11.266  1.00 95.94           C  
ATOM   3380  C   VAL A 440     -26.234 -25.344 -10.234  1.00 95.94           C  
ATOM   3381  CB  VAL A 440     -24.516 -25.906 -12.000  1.00 95.94           C  
ATOM   3382  O   VAL A 440     -25.859 -25.562  -9.078  1.00 95.94           O  
ATOM   3383  CG1 VAL A 440     -23.656 -25.344 -13.133  1.00 95.94           C  
ATOM   3384  CG2 VAL A 440     -23.672 -26.719 -11.023  1.00 95.94           C  
ATOM   3385  N   ASP A 441     -27.469 -25.406 -10.578  1.00 94.75           N  
ATOM   3386  CA  ASP A 441     -28.516 -26.078  -9.828  1.00 94.75           C  
ATOM   3387  C   ASP A 441     -28.969 -25.234  -8.641  1.00 94.75           C  
ATOM   3388  CB  ASP A 441     -28.047 -27.453  -9.352  1.00 94.75           C  
ATOM   3389  O   ASP A 441     -29.594 -25.750  -7.711  1.00 94.75           O  
ATOM   3390  CG  ASP A 441     -29.188 -28.344  -8.867  1.00 94.75           C  
ATOM   3391  OD1 ASP A 441     -30.266 -28.359  -9.500  1.00 94.75           O  
ATOM   3392  OD2 ASP A 441     -29.000 -29.031  -7.840  1.00 94.75           O  
ATOM   3393  N   HIS A 442     -28.516 -23.984  -8.570  1.00 90.25           N  
ATOM   3394  CA  HIS A 442     -29.000 -23.078  -7.551  1.00 90.25           C  
ATOM   3395  C   HIS A 442     -28.672 -21.625  -7.906  1.00 90.25           C  
ATOM   3396  CB  HIS A 442     -28.406 -23.422  -6.184  1.00 90.25           C  
ATOM   3397  O   HIS A 442     -27.797 -21.375  -8.734  1.00 90.25           O  
ATOM   3398  CG  HIS A 442     -26.938 -23.156  -6.078  1.00 90.25           C  
ATOM   3399  CD2 HIS A 442     -26.266 -22.188  -5.398  1.00 90.25           C  
ATOM   3400  ND1 HIS A 442     -26.000 -23.906  -6.727  1.00 90.25           N  
ATOM   3401  CE1 HIS A 442     -24.797 -23.438  -6.449  1.00 90.25           C  
ATOM   3402  NE2 HIS A 442     -24.922 -22.391  -5.645  1.00 90.25           N  
ATOM   3403  N   ASN A 443     -29.484 -20.672  -7.344  1.00 85.06           N  
ATOM   3404  CA  ASN A 443     -29.250 -19.250  -7.543  1.00 85.06           C  
ATOM   3405  C   ASN A 443     -29.375 -18.469  -6.238  1.00 85.06           C  
ATOM   3406  CB  ASN A 443     -30.219 -18.688  -8.594  1.00 85.06           C  
ATOM   3407  O   ASN A 443     -29.391 -17.234  -6.242  1.00 85.06           O  
ATOM   3408  CG  ASN A 443     -31.672 -18.891  -8.219  1.00 85.06           C  
ATOM   3409  ND2 ASN A 443     -32.406 -19.625  -9.047  1.00 85.06           N  
ATOM   3410  OD1 ASN A 443     -32.125 -18.391  -7.188  1.00 85.06           O  
ATOM   3411  N   ASP A 444     -29.516 -19.141  -5.133  1.00 82.44           N  
ATOM   3412  CA  ASP A 444     -29.562 -18.531  -3.799  1.00 82.44           C  
ATOM   3413  C   ASP A 444     -28.172 -18.562  -3.152  1.00 82.44           C  
ATOM   3414  CB  ASP A 444     -30.562 -19.266  -2.908  1.00 82.44           C  
ATOM   3415  O   ASP A 444     -27.562 -19.625  -3.020  1.00 82.44           O  
ATOM   3416  CG  ASP A 444     -30.844 -18.547  -1.604  1.00 82.44           C  
ATOM   3417  OD1 ASP A 444     -29.984 -17.766  -1.145  1.00 82.44           O  
ATOM   3418  OD2 ASP A 444     -31.938 -18.750  -1.029  1.00 82.44           O  
ATOM   3419  N   ILE A 445     -27.828 -17.438  -2.631  1.00 85.88           N  
ATOM   3420  CA  ILE A 445     -26.516 -17.297  -2.029  1.00 85.88           C  
ATOM   3421  C   ILE A 445     -26.422 -18.156  -0.766  1.00 85.88           C  
ATOM   3422  CB  ILE A 445     -26.188 -15.820  -1.698  1.00 85.88           C  
ATOM   3423  O   ILE A 445     -25.375 -18.688  -0.443  1.00 85.88           O  
ATOM   3424  CG1 ILE A 445     -25.906 -15.039  -2.984  1.00 85.88           C  
ATOM   3425  CG2 ILE A 445     -25.000 -15.734  -0.732  1.00 85.88           C  
ATOM   3426  CD1 ILE A 445     -24.891 -13.914  -2.814  1.00 85.88           C  
ATOM   3427  N   GLY A 446     -27.547 -18.297  -0.084  1.00 83.69           N  
ATOM   3428  CA  GLY A 446     -27.594 -19.094   1.124  1.00 83.69           C  
ATOM   3429  C   GLY A 446     -27.312 -20.562   0.869  1.00 83.69           C  
ATOM   3430  O   GLY A 446     -26.812 -21.281   1.751  1.00 83.69           O  
ATOM   3431  N   ASP A 447     -27.484 -21.000  -0.392  1.00 87.56           N  
ATOM   3432  CA  ASP A 447     -27.297 -22.406  -0.758  1.00 87.56           C  
ATOM   3433  C   ASP A 447     -25.953 -22.609  -1.465  1.00 87.56           C  
ATOM   3434  CB  ASP A 447     -28.438 -22.875  -1.649  1.00 87.56           C  
ATOM   3435  O   ASP A 447     -25.672 -23.703  -1.970  1.00 87.56           O  
ATOM   3436  CG  ASP A 447     -29.703 -23.188  -0.870  1.00 87.56           C  
ATOM   3437  OD1 ASP A 447     -29.656 -23.250   0.377  1.00 87.56           O  
ATOM   3438  OD2 ASP A 447     -30.766 -23.375  -1.510  1.00 87.56           O  
ATOM   3439  N   SER A 448     -25.141 -21.547  -1.477  1.00 91.12           N  
ATOM   3440  CA  SER A 448     -23.891 -21.594  -2.225  1.00 91.12           C  
ATOM   3441  C   SER A 448     -22.734 -22.016  -1.327  1.00 91.12           C  
ATOM   3442  CB  SER A 448     -23.594 -20.250  -2.875  1.00 91.12           C  
ATOM   3443  O   SER A 448     -22.875 -22.047  -0.103  1.00 91.12           O  
ATOM   3444  OG  SER A 448     -24.578 -19.938  -3.850  1.00 91.12           O  
ATOM   3445  N   VAL A 449     -21.609 -22.359  -2.012  1.00 93.00           N  
ATOM   3446  CA  VAL A 449     -20.375 -22.766  -1.329  1.00 93.00           C  
ATOM   3447  C   VAL A 449     -19.906 -21.625  -0.418  1.00 93.00           C  
ATOM   3448  CB  VAL A 449     -19.266 -23.141  -2.334  1.00 93.00           C  
ATOM   3449  O   VAL A 449     -20.094 -20.453  -0.729  1.00 93.00           O  
ATOM   3450  CG1 VAL A 449     -18.875 -21.922  -3.186  1.00 93.00           C  
ATOM   3451  CG2 VAL A 449     -18.047 -23.688  -1.599  1.00 93.00           C  
ATOM   3452  N   GLN A 450     -19.266 -22.016   0.706  1.00 90.56           N  
ATOM   3453  CA  GLN A 450     -18.688 -21.031   1.606  1.00 90.56           C  
ATOM   3454  C   GLN A 450     -17.625 -20.188   0.889  1.00 90.56           C  
ATOM   3455  CB  GLN A 450     -18.062 -21.719   2.824  1.00 90.56           C  
ATOM   3456  O   GLN A 450     -16.828 -20.703   0.119  1.00 90.56           O  
ATOM   3457  CG  GLN A 450     -17.594 -20.750   3.908  1.00 90.56           C  
ATOM   3458  CD  GLN A 450     -17.344 -21.438   5.234  1.00 90.56           C  
ATOM   3459  NE2 GLN A 450     -16.938 -20.656   6.234  1.00 90.56           N  
ATOM   3460  OE1 GLN A 450     -17.516 -22.656   5.363  1.00 90.56           O  
ATOM   3461  N   GLY A 451     -17.719 -18.859   1.063  1.00 89.62           N  
ATOM   3462  CA  GLY A 451     -16.719 -17.953   0.486  1.00 89.62           C  
ATOM   3463  C   GLY A 451     -17.188 -17.328  -0.815  1.00 89.62           C  
ATOM   3464  O   GLY A 451     -16.438 -16.562  -1.437  1.00 89.62           O  
ATOM   3465  N   ILE A 452     -18.438 -17.594  -1.188  1.00 89.44           N  
ATOM   3466  CA  ILE A 452     -18.922 -17.125  -2.484  1.00 89.44           C  
ATOM   3467  C   ILE A 452     -18.938 -15.602  -2.518  1.00 89.44           C  
ATOM   3468  CB  ILE A 452     -20.344 -17.688  -2.787  1.00 89.44           C  
ATOM   3469  O   ILE A 452     -18.734 -15.000  -3.574  1.00 89.44           O  
ATOM   3470  CG1 ILE A 452     -20.688 -17.469  -4.262  1.00 89.44           C  
ATOM   3471  CG2 ILE A 452     -21.375 -17.047  -1.868  1.00 89.44           C  
ATOM   3472  CD1 ILE A 452     -19.812 -18.250  -5.234  1.00 89.44           C  
ATOM   3473  N   LYS A 453     -19.000 -15.000  -1.352  1.00 82.25           N  
ATOM   3474  CA  LYS A 453     -19.078 -13.547  -1.286  1.00 82.25           C  
ATOM   3475  C   LYS A 453     -17.703 -12.930  -1.001  1.00 82.25           C  
ATOM   3476  CB  LYS A 453     -20.078 -13.109  -0.217  1.00 82.25           C  
ATOM   3477  O   LYS A 453     -17.594 -11.727  -0.777  1.00 82.25           O  
ATOM   3478  CG  LYS A 453     -21.531 -13.406  -0.568  1.00 82.25           C  
ATOM   3479  CD  LYS A 453     -22.484 -12.828   0.468  1.00 82.25           C  
ATOM   3480  CE  LYS A 453     -23.938 -13.062   0.077  1.00 82.25           C  
ATOM   3481  NZ  LYS A 453     -24.875 -12.461   1.070  1.00 82.25           N  
ATOM   3482  N   SER A 454     -16.719 -13.727  -1.014  1.00 81.94           N  
ATOM   3483  CA  SER A 454     -15.391 -13.234  -0.672  1.00 81.94           C  
ATOM   3484  C   SER A 454     -14.797 -12.406  -1.807  1.00 81.94           C  
ATOM   3485  CB  SER A 454     -14.453 -14.406  -0.342  1.00 81.94           C  
ATOM   3486  O   SER A 454     -15.141 -12.609  -2.975  1.00 81.94           O  
ATOM   3487  OG  SER A 454     -14.969 -15.172   0.735  1.00 81.94           O  
ATOM   3488  N   SER A 455     -13.898 -11.516  -1.401  1.00 74.62           N  
ATOM   3489  CA  SER A 455     -13.148 -10.742  -2.391  1.00 74.62           C  
ATOM   3490  C   SER A 455     -12.273 -11.648  -3.248  1.00 74.62           C  
ATOM   3491  CB  SER A 455     -12.289  -9.680  -1.704  1.00 74.62           C  
ATOM   3492  O   SER A 455     -11.594 -12.539  -2.729  1.00 74.62           O  
ATOM   3493  OG  SER A 455     -12.023  -8.602  -2.586  1.00 74.62           O  
ATOM   3494  N   GLY A 456     -12.359 -11.422  -4.527  1.00 81.19           N  
ATOM   3495  CA  GLY A 456     -11.594 -12.242  -5.461  1.00 81.19           C  
ATOM   3496  C   GLY A 456     -12.414 -13.352  -6.094  1.00 81.19           C  
ATOM   3497  O   GLY A 456     -11.930 -14.047  -6.992  1.00 81.19           O  
ATOM   3498  N   VAL A 457     -13.594 -13.516  -5.547  1.00 88.06           N  
ATOM   3499  CA  VAL A 457     -14.508 -14.508  -6.113  1.00 88.06           C  
ATOM   3500  C   VAL A 457     -15.625 -13.805  -6.879  1.00 88.06           C  
ATOM   3501  CB  VAL A 457     -15.102 -15.422  -5.020  1.00 88.06           C  
ATOM   3502  O   VAL A 457     -16.375 -13.008  -6.309  1.00 88.06           O  
ATOM   3503  CG1 VAL A 457     -16.047 -16.453  -5.637  1.00 88.06           C  
ATOM   3504  CG2 VAL A 457     -13.992 -16.109  -4.234  1.00 88.06           C  
ATOM   3505  N   ASP A 458     -15.664 -14.062  -8.156  1.00 87.19           N  
ATOM   3506  CA  ASP A 458     -16.672 -13.422  -8.984  1.00 87.19           C  
ATOM   3507  C   ASP A 458     -17.594 -14.461  -9.633  1.00 87.19           C  
ATOM   3508  CB  ASP A 458     -16.016 -12.555 -10.062  1.00 87.19           C  
ATOM   3509  O   ASP A 458     -17.125 -15.367 -10.320  1.00 87.19           O  
ATOM   3510  CG  ASP A 458     -15.398 -11.289  -9.508  1.00 87.19           C  
ATOM   3511  OD1 ASP A 458     -15.734 -10.891  -8.375  1.00 87.19           O  
ATOM   3512  OD2 ASP A 458     -14.555 -10.688 -10.211  1.00 87.19           O  
ATOM   3513  N   ILE A 459     -18.906 -14.336  -9.328  1.00 89.31           N  
ATOM   3514  CA  ILE A 459     -19.891 -15.148 -10.055  1.00 89.31           C  
ATOM   3515  C   ILE A 459     -20.031 -14.625 -11.484  1.00 89.31           C  
ATOM   3516  CB  ILE A 459     -21.266 -15.141  -9.344  1.00 89.31           C  
ATOM   3517  O   ILE A 459     -20.375 -13.461 -11.703  1.00 89.31           O  
ATOM   3518  CG1 ILE A 459     -21.125 -15.672  -7.918  1.00 89.31           C  
ATOM   3519  CG2 ILE A 459     -22.281 -15.953 -10.148  1.00 89.31           C  
ATOM   3520  CD1 ILE A 459     -22.344 -15.414  -7.043  1.00 89.31           C  
ATOM   3521  N   ILE A 460     -19.750 -15.633 -12.492  1.00 87.88           N  
ATOM   3522  CA  ILE A 460     -19.750 -15.148 -13.867  1.00 87.88           C  
ATOM   3523  C   ILE A 460     -20.938 -15.742 -14.633  1.00 87.88           C  
ATOM   3524  CB  ILE A 460     -18.422 -15.484 -14.586  1.00 87.88           C  
ATOM   3525  O   ILE A 460     -21.297 -15.250 -15.703  1.00 87.88           O  
ATOM   3526  CG1 ILE A 460     -18.188 -17.000 -14.570  1.00 87.88           C  
ATOM   3527  CG2 ILE A 460     -17.250 -14.742 -13.945  1.00 87.88           C  
ATOM   3528  CD1 ILE A 460     -17.125 -17.469 -15.570  1.00 87.88           C  
ATOM   3529  N   GLU A 461     -21.562 -16.812 -14.078  1.00 90.75           N  
ATOM   3530  CA  GLU A 461     -22.672 -17.469 -14.758  1.00 90.75           C  
ATOM   3531  C   GLU A 461     -23.516 -18.281 -13.773  1.00 90.75           C  
ATOM   3532  CB  GLU A 461     -22.156 -18.375 -15.883  1.00 90.75           C  
ATOM   3533  O   GLU A 461     -22.984 -18.812 -12.789  1.00 90.75           O  
ATOM   3534  CG  GLU A 461     -23.266 -18.938 -16.766  1.00 90.75           C  
ATOM   3535  CD  GLU A 461     -22.734 -19.703 -17.969  1.00 90.75           C  
ATOM   3536  OE1 GLU A 461     -23.547 -20.172 -18.797  1.00 90.75           O  
ATOM   3537  OE2 GLU A 461     -21.500 -19.812 -18.094  1.00 90.75           O  
ATOM   3538  N   ILE A 462     -24.906 -18.344 -14.078  1.00 90.50           N  
ATOM   3539  CA  ILE A 462     -25.844 -19.141 -13.273  1.00 90.50           C  
ATOM   3540  C   ILE A 462     -26.703 -20.016 -14.195  1.00 90.50           C  
ATOM   3541  CB  ILE A 462     -26.734 -18.250 -12.391  1.00 90.50           C  
ATOM   3542  O   ILE A 462     -27.266 -19.516 -15.164  1.00 90.50           O  
ATOM   3543  CG1 ILE A 462     -25.875 -17.406 -11.438  1.00 90.50           C  
ATOM   3544  CG2 ILE A 462     -27.750 -19.094 -11.625  1.00 90.50           C  
ATOM   3545  CD1 ILE A 462     -26.656 -16.375 -10.641  1.00 90.50           C  
ATOM   3546  N   ILE A 463     -26.719 -21.375 -13.945  1.00 92.62           N  
ATOM   3547  CA  ILE A 463     -27.578 -22.344 -14.625  1.00 92.62           C  
ATOM   3548  C   ILE A 463     -28.453 -23.047 -13.602  1.00 92.62           C  
ATOM   3549  CB  ILE A 463     -26.750 -23.375 -15.422  1.00 92.62           C  
ATOM   3550  O   ILE A 463     -27.953 -23.766 -12.727  1.00 92.62           O  
ATOM   3551  CG1 ILE A 463     -25.766 -22.656 -16.375  1.00 92.62           C  
ATOM   3552  CG2 ILE A 463     -27.672 -24.312 -16.203  1.00 92.62           C  
ATOM   3553  CD1 ILE A 463     -24.688 -23.562 -16.953  1.00 92.62           C  
ATOM   3554  N   ASP A 464     -29.812 -22.828 -13.750  1.00 88.62           N  
ATOM   3555  CA  ASP A 464     -30.703 -23.328 -12.711  1.00 88.62           C  
ATOM   3556  C   ASP A 464     -32.094 -23.594 -13.266  1.00 88.62           C  
ATOM   3557  CB  ASP A 464     -30.781 -22.359 -11.539  1.00 88.62           C  
ATOM   3558  O   ASP A 464     -32.438 -23.172 -14.383  1.00 88.62           O  
ATOM   3559  CG  ASP A 464     -31.406 -22.969 -10.297  1.00 88.62           C  
ATOM   3560  OD1 ASP A 464     -31.562 -24.203 -10.242  1.00 88.62           O  
ATOM   3561  OD2 ASP A 464     -31.766 -22.203  -9.375  1.00 88.62           O  
ATOM   3562  N   HIS A 465     -32.906 -24.500 -12.461  1.00 86.88           N  
ATOM   3563  CA  HIS A 465     -34.312 -24.750 -12.797  1.00 86.88           C  
ATOM   3564  C   HIS A 465     -35.219 -24.547 -11.594  1.00 86.88           C  
ATOM   3565  CB  HIS A 465     -34.469 -26.172 -13.336  1.00 86.88           C  
ATOM   3566  O   HIS A 465     -36.406 -24.781 -11.664  1.00 86.88           O  
ATOM   3567  CG  HIS A 465     -34.250 -27.234 -12.297  1.00 86.88           C  
ATOM   3568  CD2 HIS A 465     -33.125 -27.688 -11.703  1.00 86.88           C  
ATOM   3569  ND1 HIS A 465     -35.281 -27.969 -11.758  1.00 86.88           N  
ATOM   3570  CE1 HIS A 465     -34.812 -28.828 -10.875  1.00 86.88           C  
ATOM   3571  NE2 HIS A 465     -33.500 -28.672 -10.828  1.00 86.88           N  
ATOM   3572  N   HIS A 466     -34.656 -23.953 -10.438  1.00 80.81           N  
ATOM   3573  CA  HIS A 466     -35.406 -23.703  -9.227  1.00 80.81           C  
ATOM   3574  C   HIS A 466     -36.000 -22.297  -9.234  1.00 80.81           C  
ATOM   3575  CB  HIS A 466     -34.531 -23.891  -7.984  1.00 80.81           C  
ATOM   3576  O   HIS A 466     -35.844 -21.547 -10.195  1.00 80.81           O  
ATOM   3577  CG  HIS A 466     -34.062 -25.281  -7.809  1.00 80.81           C  
ATOM   3578  CD2 HIS A 466     -34.625 -26.359  -7.191  1.00 80.81           C  
ATOM   3579  ND1 HIS A 466     -32.844 -25.719  -8.297  1.00 80.81           N  
ATOM   3580  CE1 HIS A 466     -32.688 -27.000  -7.988  1.00 80.81           C  
ATOM   3581  NE2 HIS A 466     -33.750 -27.406  -7.316  1.00 80.81           N  
ATOM   3582  N   LYS A 467     -36.719 -21.953  -8.109  1.00 73.31           N  
ATOM   3583  CA  LYS A 467     -37.250 -20.609  -7.926  1.00 73.31           C  
ATOM   3584  C   LYS A 467     -36.156 -19.562  -7.855  1.00 73.31           C  
ATOM   3585  CB  LYS A 467     -38.125 -20.547  -6.660  1.00 73.31           C  
ATOM   3586  O   LYS A 467     -35.031 -19.859  -7.402  1.00 73.31           O  
ATOM   3587  CG  LYS A 467     -37.344 -20.844  -5.379  1.00 73.31           C  
ATOM   3588  CD  LYS A 467     -38.281 -20.812  -4.160  1.00 73.31           C  
ATOM   3589  CE  LYS A 467     -37.500 -21.109  -2.877  1.00 73.31           C  
ATOM   3590  NZ  LYS A 467     -38.375 -21.000  -1.673  1.00 73.31           N  
ATOM   3591  N   LEU A 468     -36.469 -18.391  -8.297  1.00 68.88           N  
ATOM   3592  CA  LEU A 468     -35.469 -17.312  -8.375  1.00 68.88           C  
ATOM   3593  C   LEU A 468     -35.219 -16.703  -7.004  1.00 68.88           C  
ATOM   3594  CB  LEU A 468     -35.938 -16.234  -9.359  1.00 68.88           C  
ATOM   3595  O   LEU A 468     -36.188 -16.344  -6.305  1.00 68.88           O  
ATOM   3596  CG  LEU A 468     -35.188 -16.172 -10.695  1.00 68.88           C  
ATOM   3597  CD1 LEU A 468     -36.188 -16.266 -11.852  1.00 68.88           C  
ATOM   3598  CD2 LEU A 468     -34.375 -14.883 -10.781  1.00 68.88           C  
ATOM   3599  N   ASN A 469     -34.062 -16.656  -6.367  1.00 72.19           N  
ATOM   3600  CA  ASN A 469     -33.562 -15.953  -5.191  1.00 72.19           C  
ATOM   3601  C   ASN A 469     -32.125 -15.461  -5.410  1.00 72.19           C  
ATOM   3602  CB  ASN A 469     -33.625 -16.844  -3.957  1.00 72.19           C  
ATOM   3603  O   ASN A 469     -31.250 -15.703  -4.582  1.00 72.19           O  
ATOM   3604  CG  ASN A 469     -33.781 -16.062  -2.670  1.00 72.19           C  
ATOM   3605  ND2 ASN A 469     -33.625 -16.750  -1.538  1.00 72.19           N  
ATOM   3606  OD1 ASN A 469     -34.031 -14.859  -2.691  1.00 72.19           O  
ATOM   3607  N   ASN A 470     -31.891 -14.703  -6.418  1.00 65.25           N  
ATOM   3608  CA  ASN A 470     -30.562 -14.453  -6.980  1.00 65.25           C  
ATOM   3609  C   ASN A 470     -29.812 -13.383  -6.195  1.00 65.25           C  
ATOM   3610  CB  ASN A 470     -30.672 -14.062  -8.453  1.00 65.25           C  
ATOM   3611  O   ASN A 470     -30.438 -12.523  -5.566  1.00 65.25           O  
ATOM   3612  CG  ASN A 470     -31.828 -13.125  -8.727  1.00 65.25           C  
ATOM   3613  ND2 ASN A 470     -31.625 -12.172  -9.633  1.00 65.25           N  
ATOM   3614  OD1 ASN A 470     -32.906 -13.258  -8.133  1.00 65.25           O  
ATOM   3615  N   PRO A 471     -28.484 -13.438  -6.129  1.00 66.00           N  
ATOM   3616  CA  PRO A 471     -27.641 -12.430  -5.484  1.00 66.00           C  
ATOM   3617  C   PRO A 471     -27.438 -11.188  -6.348  1.00 66.00           C  
ATOM   3618  CB  PRO A 471     -26.312 -13.164  -5.266  1.00 66.00           C  
ATOM   3619  O   PRO A 471     -27.750 -11.203  -7.543  1.00 66.00           O  
ATOM   3620  CG  PRO A 471     -26.281 -14.211  -6.332  1.00 66.00           C  
ATOM   3621  CD  PRO A 471     -27.688 -14.547  -6.719  1.00 66.00           C  
ATOM   3622  N   THR A 472     -27.062 -10.125  -5.734  1.00 67.88           N  
ATOM   3623  CA  THR A 472     -26.609  -8.938  -6.449  1.00 67.88           C  
ATOM   3624  C   THR A 472     -25.188  -9.125  -6.973  1.00 67.88           C  
ATOM   3625  CB  THR A 472     -26.672  -7.688  -5.551  1.00 67.88           C  
ATOM   3626  O   THR A 472     -24.328  -9.672  -6.273  1.00 67.88           O  
ATOM   3627  CG2 THR A 472     -26.750  -6.414  -6.383  1.00 67.88           C  
ATOM   3628  OG1 THR A 472     -27.812  -7.770  -4.703  1.00 67.88           O  
ATOM   3629  N   THR A 473     -25.031  -8.898  -8.336  1.00 67.50           N  
ATOM   3630  CA  THR A 473     -23.703  -8.992  -8.953  1.00 67.50           C  
ATOM   3631  C   THR A 473     -23.219  -7.617  -9.398  1.00 67.50           C  
ATOM   3632  CB  THR A 473     -23.719  -9.953 -10.156  1.00 67.50           C  
ATOM   3633  O   THR A 473     -24.016  -6.785  -9.836  1.00 67.50           O  
ATOM   3634  CG2 THR A 473     -24.062 -11.375  -9.719  1.00 67.50           C  
ATOM   3635  OG1 THR A 473     -24.703  -9.508 -11.102  1.00 67.50           O  
ATOM   3636  N   PRO A 474     -21.906  -7.340  -9.227  1.00 60.53           N  
ATOM   3637  CA  PRO A 474     -21.375  -6.031  -9.602  1.00 60.53           C  
ATOM   3638  C   PRO A 474     -21.312  -5.832 -11.117  1.00 60.53           C  
ATOM   3639  CB  PRO A 474     -19.953  -6.043  -9.000  1.00 60.53           C  
ATOM   3640  O   PRO A 474     -21.375  -4.695 -11.594  1.00 60.53           O  
ATOM   3641  CG  PRO A 474     -19.656  -7.488  -8.766  1.00 60.53           C  
ATOM   3642  CD  PRO A 474     -20.953  -8.234  -8.641  1.00 60.53           C  
ATOM   3643  N   THR A 475     -21.062  -6.926 -11.938  1.00 60.91           N  
ATOM   3644  CA  THR A 475     -21.000  -6.902 -13.398  1.00 60.91           C  
ATOM   3645  C   THR A 475     -22.078  -7.793 -14.008  1.00 60.91           C  
ATOM   3646  CB  THR A 475     -19.625  -7.355 -13.898  1.00 60.91           C  
ATOM   3647  O   THR A 475     -22.594  -8.695 -13.344  1.00 60.91           O  
ATOM   3648  CG2 THR A 475     -18.516  -6.434 -13.383  1.00 60.91           C  
ATOM   3649  OG1 THR A 475     -19.359  -8.688 -13.438  1.00 60.91           O  
ATOM   3650  N   PRO A 476     -22.438  -7.484 -15.250  1.00 65.25           N  
ATOM   3651  CA  PRO A 476     -23.391  -8.359 -15.922  1.00 65.25           C  
ATOM   3652  C   PRO A 476     -22.875  -9.789 -16.078  1.00 65.25           C  
ATOM   3653  CB  PRO A 476     -23.578  -7.699 -17.297  1.00 65.25           C  
ATOM   3654  O   PRO A 476     -21.703 -10.000 -16.406  1.00 65.25           O  
ATOM   3655  CG  PRO A 476     -23.109  -6.293 -17.109  1.00 65.25           C  
ATOM   3656  CD  PRO A 476     -22.109  -6.266 -15.984  1.00 65.25           C  
ATOM   3657  N   ILE A 477     -23.750 -10.727 -15.758  1.00 76.69           N  
ATOM   3658  CA  ILE A 477     -23.375 -12.133 -15.852  1.00 76.69           C  
ATOM   3659  C   ILE A 477     -24.391 -12.883 -16.703  1.00 76.69           C  
ATOM   3660  CB  ILE A 477     -23.250 -12.789 -14.461  1.00 76.69           C  
ATOM   3661  O   ILE A 477     -25.500 -12.398 -16.922  1.00 76.69           O  
ATOM   3662  CG1 ILE A 477     -24.609 -12.758 -13.742  1.00 76.69           C  
ATOM   3663  CG2 ILE A 477     -22.172 -12.086 -13.625  1.00 76.69           C  
ATOM   3664  CD1 ILE A 477     -24.641 -13.570 -12.453  1.00 76.69           C  
ATOM   3665  N   LYS A 478     -23.906 -14.039 -17.297  1.00 81.25           N  
ATOM   3666  CA  LYS A 478     -24.797 -14.938 -18.016  1.00 81.25           C  
ATOM   3667  C   LYS A 478     -25.656 -15.758 -17.047  1.00 81.25           C  
ATOM   3668  CB  LYS A 478     -24.000 -15.875 -18.922  1.00 81.25           C  
ATOM   3669  O   LYS A 478     -25.125 -16.391 -16.125  1.00 81.25           O  
ATOM   3670  CG  LYS A 478     -24.875 -16.719 -19.844  1.00 81.25           C  
ATOM   3671  CD  LYS A 478     -24.031 -17.641 -20.719  1.00 81.25           C  
ATOM   3672  CE  LYS A 478     -24.891 -18.547 -21.578  1.00 81.25           C  
ATOM   3673  NZ  LYS A 478     -24.078 -19.562 -22.328  1.00 81.25           N  
ATOM   3674  N   VAL A 479     -27.047 -15.695 -17.219  1.00 82.19           N  
ATOM   3675  CA  VAL A 479     -27.984 -16.453 -16.391  1.00 82.19           C  
ATOM   3676  C   VAL A 479     -28.922 -17.266 -17.266  1.00 82.19           C  
ATOM   3677  CB  VAL A 479     -28.781 -15.516 -15.453  1.00 82.19           C  
ATOM   3678  O   VAL A 479     -29.562 -16.719 -18.172  1.00 82.19           O  
ATOM   3679  CG1 VAL A 479     -29.781 -16.312 -14.617  1.00 82.19           C  
ATOM   3680  CG2 VAL A 479     -27.844 -14.727 -14.547  1.00 82.19           C  
ATOM   3681  N   THR A 480     -28.938 -18.656 -17.172  1.00 86.44           N  
ATOM   3682  CA  THR A 480     -29.859 -19.547 -17.875  1.00 86.44           C  
ATOM   3683  C   THR A 480     -30.734 -20.297 -16.891  1.00 86.44           C  
ATOM   3684  CB  THR A 480     -29.078 -20.547 -18.750  1.00 86.44           C  
ATOM   3685  O   THR A 480     -30.266 -21.156 -16.141  1.00 86.44           O  
ATOM   3686  CG2 THR A 480     -30.031 -21.344 -19.641  1.00 86.44           C  
ATOM   3687  OG1 THR A 480     -28.156 -19.844 -19.578  1.00 86.44           O  
ATOM   3688  N   ILE A 481     -32.062 -19.922 -16.906  1.00 82.94           N  
ATOM   3689  CA  ILE A 481     -33.031 -20.594 -16.078  1.00 82.94           C  
ATOM   3690  C   ILE A 481     -34.188 -21.109 -16.938  1.00 82.94           C  
ATOM   3691  CB  ILE A 481     -33.594 -19.656 -14.977  1.00 82.94           C  
ATOM   3692  O   ILE A 481     -34.688 -20.391 -17.812  1.00 82.94           O  
ATOM   3693  CG1 ILE A 481     -32.438 -19.156 -14.086  1.00 82.94           C  
ATOM   3694  CG2 ILE A 481     -34.656 -20.344 -14.148  1.00 82.94           C  
ATOM   3695  CD1 ILE A 481     -32.875 -18.125 -13.039  1.00 82.94           C  
ATOM   3696  N   ASP A 482     -34.469 -22.453 -16.828  1.00 84.69           N  
ATOM   3697  CA  ASP A 482     -35.531 -23.094 -17.594  1.00 84.69           C  
ATOM   3698  C   ASP A 482     -36.438 -23.922 -16.688  1.00 84.69           C  
ATOM   3699  CB  ASP A 482     -34.969 -23.969 -18.703  1.00 84.69           C  
ATOM   3700  O   ASP A 482     -36.031 -24.359 -15.609  1.00 84.69           O  
ATOM   3701  CG  ASP A 482     -35.938 -24.188 -19.859  1.00 84.69           C  
ATOM   3702  OD1 ASP A 482     -37.094 -23.734 -19.766  1.00 84.69           O  
ATOM   3703  OD2 ASP A 482     -35.531 -24.812 -20.859  1.00 84.69           O  
ATOM   3704  N   GLN A 483     -37.719 -24.000 -17.172  1.00 82.44           N  
ATOM   3705  CA  GLN A 483     -38.688 -24.844 -16.453  1.00 82.44           C  
ATOM   3706  C   GLN A 483     -38.562 -26.297 -16.891  1.00 82.44           C  
ATOM   3707  CB  GLN A 483     -40.094 -24.344 -16.656  1.00 82.44           C  
ATOM   3708  O   GLN A 483     -39.281 -26.734 -17.797  1.00 82.44           O  
ATOM   3709  CG  GLN A 483     -40.438 -23.094 -15.859  1.00 82.44           C  
ATOM   3710  CD  GLN A 483     -41.875 -22.609 -16.078  1.00 82.44           C  
ATOM   3711  NE2 GLN A 483     -42.250 -21.547 -15.383  1.00 82.44           N  
ATOM   3712  OE1 GLN A 483     -42.594 -23.188 -16.891  1.00 82.44           O  
ATOM   3713  N   VAL A 484     -37.625 -26.938 -16.344  1.00 90.56           N  
ATOM   3714  CA  VAL A 484     -37.375 -28.359 -16.641  1.00 90.56           C  
ATOM   3715  C   VAL A 484     -37.125 -29.125 -15.344  1.00 90.56           C  
ATOM   3716  CB  VAL A 484     -36.188 -28.547 -17.594  1.00 90.56           C  
ATOM   3717  O   VAL A 484     -37.000 -28.516 -14.273  1.00 90.56           O  
ATOM   3718  CG1 VAL A 484     -36.500 -27.969 -18.984  1.00 90.56           C  
ATOM   3719  CG2 VAL A 484     -34.938 -27.891 -17.016  1.00 90.56           C  
ATOM   3720  N   GLY A 485     -37.125 -30.344 -15.422  1.00 90.50           N  
ATOM   3721  CA  GLY A 485     -37.031 -31.188 -14.242  1.00 90.50           C  
ATOM   3722  C   GLY A 485     -35.625 -31.297 -13.703  1.00 90.50           C  
ATOM   3723  O   GLY A 485     -35.438 -31.656 -12.539  1.00 90.50           O  
ATOM   3724  N   SER A 486     -34.719 -31.000 -14.484  1.00 92.88           N  
ATOM   3725  CA  SER A 486     -33.344 -31.203 -14.094  1.00 92.88           C  
ATOM   3726  C   SER A 486     -32.438 -30.156 -14.734  1.00 92.88           C  
ATOM   3727  CB  SER A 486     -32.875 -32.594 -14.484  1.00 92.88           C  
ATOM   3728  O   SER A 486     -32.688 -29.703 -15.844  1.00 92.88           O  
ATOM   3729  OG  SER A 486     -31.469 -32.719 -14.328  1.00 92.88           O  
ATOM   3730  N   THR A 487     -31.344 -29.828 -14.047  1.00 95.81           N  
ATOM   3731  CA  THR A 487     -30.328 -28.953 -14.617  1.00 95.81           C  
ATOM   3732  C   THR A 487     -29.594 -29.641 -15.758  1.00 95.81           C  
ATOM   3733  CB  THR A 487     -29.297 -28.500 -13.555  1.00 95.81           C  
ATOM   3734  O   THR A 487     -29.188 -29.000 -16.734  1.00 95.81           O  
ATOM   3735  CG2 THR A 487     -28.250 -27.578 -14.148  1.00 95.81           C  
ATOM   3736  OG1 THR A 487     -30.000 -27.812 -12.500  1.00 95.81           O  
ATOM   3737  N   CYS A 488     -29.500 -30.969 -15.766  1.00 97.56           N  
ATOM   3738  CA  CYS A 488     -28.859 -31.734 -16.828  1.00 97.56           C  
ATOM   3739  C   CYS A 488     -29.641 -31.625 -18.125  1.00 97.56           C  
ATOM   3740  CB  CYS A 488     -28.734 -33.188 -16.422  1.00 97.56           C  
ATOM   3741  O   CYS A 488     -29.062 -31.734 -19.203  1.00 97.56           O  
ATOM   3742  SG  CYS A 488     -27.391 -33.531 -15.250  1.00 97.56           S  
ATOM   3743  N   THR A 489     -30.938 -31.391 -18.047  1.00 95.94           N  
ATOM   3744  CA  THR A 489     -31.719 -31.125 -19.250  1.00 95.94           C  
ATOM   3745  C   THR A 489     -31.234 -29.844 -19.938  1.00 95.94           C  
ATOM   3746  CB  THR A 489     -33.219 -31.000 -18.922  1.00 95.94           C  
ATOM   3747  O   THR A 489     -31.047 -29.828 -21.156  1.00 95.94           O  
ATOM   3748  CG2 THR A 489     -34.031 -30.750 -20.188  1.00 95.94           C  
ATOM   3749  OG1 THR A 489     -33.656 -32.219 -18.312  1.00 95.94           O  
ATOM   3750  N   ILE A 490     -30.969 -28.828 -19.156  1.00 95.12           N  
ATOM   3751  CA  ILE A 490     -30.516 -27.547 -19.672  1.00 95.12           C  
ATOM   3752  C   ILE A 490     -29.141 -27.703 -20.297  1.00 95.12           C  
ATOM   3753  CB  ILE A 490     -30.484 -26.469 -18.562  1.00 95.12           C  
ATOM   3754  O   ILE A 490     -28.891 -27.203 -21.406  1.00 95.12           O  
ATOM   3755  CG1 ILE A 490     -31.859 -26.312 -17.922  1.00 95.12           C  
ATOM   3756  CG2 ILE A 490     -29.984 -25.125 -19.125  1.00 95.12           C  
ATOM   3757  CD1 ILE A 490     -31.891 -25.422 -16.688  1.00 95.12           C  
ATOM   3758  N   VAL A 491     -28.234 -28.359 -19.641  1.00 97.75           N  
ATOM   3759  CA  VAL A 491     -26.875 -28.547 -20.141  1.00 97.75           C  
ATOM   3760  C   VAL A 491     -26.906 -29.328 -21.453  1.00 97.75           C  
ATOM   3761  CB  VAL A 491     -26.000 -29.266 -19.094  1.00 97.75           C  
ATOM   3762  O   VAL A 491     -26.141 -29.047 -22.375  1.00 97.75           O  
ATOM   3763  CG1 VAL A 491     -24.625 -29.594 -19.688  1.00 97.75           C  
ATOM   3764  CG2 VAL A 491     -25.859 -28.422 -17.844  1.00 97.75           C  
ATOM   3765  N   THR A 492     -27.797 -30.328 -21.578  1.00 97.19           N  
ATOM   3766  CA  THR A 492     -27.953 -31.078 -22.828  1.00 97.19           C  
ATOM   3767  C   THR A 492     -28.359 -30.156 -23.969  1.00 97.19           C  
ATOM   3768  CB  THR A 492     -28.984 -32.188 -22.672  1.00 97.19           C  
ATOM   3769  O   THR A 492     -27.797 -30.234 -25.062  1.00 97.19           O  
ATOM   3770  CG2 THR A 492     -29.109 -33.031 -23.938  1.00 97.19           C  
ATOM   3771  OG1 THR A 492     -28.609 -33.062 -21.594  1.00 97.19           O  
ATOM   3772  N   LYS A 493     -29.281 -29.297 -23.672  1.00 93.50           N  
ATOM   3773  CA  LYS A 493     -29.703 -28.328 -24.672  1.00 93.50           C  
ATOM   3774  C   LYS A 493     -28.547 -27.438 -25.109  1.00 93.50           C  
ATOM   3775  CB  LYS A 493     -30.844 -27.469 -24.141  1.00 93.50           C  
ATOM   3776  O   LYS A 493     -28.422 -27.094 -26.281  1.00 93.50           O  
ATOM   3777  CG  LYS A 493     -32.188 -28.219 -24.016  1.00 93.50           C  
ATOM   3778  CD  LYS A 493     -33.281 -27.312 -23.500  1.00 93.50           C  
ATOM   3779  CE  LYS A 493     -34.594 -28.062 -23.344  1.00 93.50           C  
ATOM   3780  NZ  LYS A 493     -35.688 -27.188 -22.812  1.00 93.50           N  
ATOM   3781  N   MET A 494     -27.719 -27.094 -24.188  1.00 93.75           N  
ATOM   3782  CA  MET A 494     -26.578 -26.234 -24.484  1.00 93.75           C  
ATOM   3783  C   MET A 494     -25.594 -26.938 -25.406  1.00 93.75           C  
ATOM   3784  CB  MET A 494     -25.891 -25.797 -23.203  1.00 93.75           C  
ATOM   3785  O   MET A 494     -25.016 -26.328 -26.297  1.00 93.75           O  
ATOM   3786  CG  MET A 494     -26.688 -24.797 -22.375  1.00 93.75           C  
ATOM   3787  SD  MET A 494     -25.828 -24.312 -20.828  1.00 93.75           S  
ATOM   3788  CE  MET A 494     -26.828 -22.875 -20.359  1.00 93.75           C  
ATOM   3789  N   PHE A 495     -25.406 -28.234 -25.234  1.00 94.81           N  
ATOM   3790  CA  PHE A 495     -24.594 -29.000 -26.156  1.00 94.81           C  
ATOM   3791  C   PHE A 495     -25.172 -28.938 -27.562  1.00 94.81           C  
ATOM   3792  CB  PHE A 495     -24.500 -30.469 -25.703  1.00 94.81           C  
ATOM   3793  O   PHE A 495     -24.453 -28.625 -28.516  1.00 94.81           O  
ATOM   3794  CG  PHE A 495     -23.297 -30.750 -24.844  1.00 94.81           C  
ATOM   3795  CD1 PHE A 495     -22.078 -31.094 -25.422  1.00 94.81           C  
ATOM   3796  CD2 PHE A 495     -23.375 -30.672 -23.469  1.00 94.81           C  
ATOM   3797  CE1 PHE A 495     -20.953 -31.359 -24.641  1.00 94.81           C  
ATOM   3798  CE2 PHE A 495     -22.266 -30.938 -22.672  1.00 94.81           C  
ATOM   3799  CZ  PHE A 495     -21.062 -31.281 -23.250  1.00 94.81           C  
ATOM   3800  N   ARG A 496     -26.391 -29.094 -27.656  1.00 90.88           N  
ATOM   3801  CA  ARG A 496     -27.062 -29.094 -28.953  1.00 90.88           C  
ATOM   3802  C   ARG A 496     -27.031 -27.719 -29.609  1.00 90.88           C  
ATOM   3803  CB  ARG A 496     -28.516 -29.562 -28.797  1.00 90.88           C  
ATOM   3804  O   ARG A 496     -26.750 -27.609 -30.797  1.00 90.88           O  
ATOM   3805  CG  ARG A 496     -28.672 -31.047 -28.547  1.00 90.88           C  
ATOM   3806  CD  ARG A 496     -30.125 -31.484 -28.547  1.00 90.88           C  
ATOM   3807  NE  ARG A 496     -30.703 -31.438 -29.891  1.00 90.88           N  
ATOM   3808  NH1 ARG A 496     -32.719 -32.375 -29.281  1.00 90.88           N  
ATOM   3809  NH2 ARG A 496     -32.344 -31.797 -31.469  1.00 90.88           N  
ATOM   3810  CZ  ARG A 496     -31.922 -31.875 -30.203  1.00 90.88           C  
ATOM   3811  N   ASP A 497     -27.281 -26.797 -28.812  1.00 86.00           N  
ATOM   3812  CA  ASP A 497     -27.312 -25.422 -29.328  1.00 86.00           C  
ATOM   3813  C   ASP A 497     -25.938 -25.000 -29.859  1.00 86.00           C  
ATOM   3814  CB  ASP A 497     -27.781 -24.453 -28.250  1.00 86.00           C  
ATOM   3815  O   ASP A 497     -25.844 -24.172 -30.766  1.00 86.00           O  
ATOM   3816  CG  ASP A 497     -29.250 -24.594 -27.922  1.00 86.00           C  
ATOM   3817  OD1 ASP A 497     -29.984 -25.281 -28.672  1.00 86.00           O  
ATOM   3818  OD2 ASP A 497     -29.688 -24.016 -26.906  1.00 86.00           O  
ATOM   3819  N   ASN A 498     -24.906 -25.562 -29.328  1.00 88.12           N  
ATOM   3820  CA  ASN A 498     -23.562 -25.219 -29.781  1.00 88.12           C  
ATOM   3821  C   ASN A 498     -23.062 -26.188 -30.859  1.00 88.12           C  
ATOM   3822  CB  ASN A 498     -22.594 -25.203 -28.594  1.00 88.12           C  
ATOM   3823  O   ASN A 498     -21.906 -26.109 -31.266  1.00 88.12           O  
ATOM   3824  CG  ASN A 498     -22.719 -23.953 -27.750  1.00 88.12           C  
ATOM   3825  ND2 ASN A 498     -23.234 -24.109 -26.531  1.00 88.12           N  
ATOM   3826  OD1 ASN A 498     -22.359 -22.859 -28.188  1.00 88.12           O  
ATOM   3827  N   GLY A 499     -23.875 -27.141 -31.219  1.00 88.81           N  
ATOM   3828  CA  GLY A 499     -23.516 -28.109 -32.250  1.00 88.81           C  
ATOM   3829  C   GLY A 499     -22.469 -29.109 -31.797  1.00 88.81           C  
ATOM   3830  O   GLY A 499     -21.688 -29.609 -32.594  1.00 88.81           O  
ATOM   3831  N   ILE A 500     -22.422 -29.328 -30.531  1.00 93.12           N  
ATOM   3832  CA  ILE A 500     -21.453 -30.266 -29.969  1.00 93.12           C  
ATOM   3833  C   ILE A 500     -22.172 -31.516 -29.469  1.00 93.12           C  
ATOM   3834  CB  ILE A 500     -20.641 -29.625 -28.828  1.00 93.12           C  
ATOM   3835  O   ILE A 500     -23.109 -31.422 -28.672  1.00 93.12           O  
ATOM   3836  CG1 ILE A 500     -19.828 -28.438 -29.359  1.00 93.12           C  
ATOM   3837  CG2 ILE A 500     -19.734 -30.656 -28.156  1.00 93.12           C  
ATOM   3838  CD1 ILE A 500     -19.156 -27.609 -28.266  1.00 93.12           C  
ATOM   3839  N   VAL A 501     -21.781 -32.594 -29.953  1.00 94.62           N  
ATOM   3840  CA  VAL A 501     -22.297 -33.875 -29.453  1.00 94.62           C  
ATOM   3841  C   VAL A 501     -21.469 -34.312 -28.250  1.00 94.62           C  
ATOM   3842  CB  VAL A 501     -22.266 -34.969 -30.562  1.00 94.62           C  
ATOM   3843  O   VAL A 501     -20.250 -34.469 -28.344  1.00 94.62           O  
ATOM   3844  CG1 VAL A 501     -22.781 -36.281 -30.000  1.00 94.62           C  
ATOM   3845  CG2 VAL A 501     -23.094 -34.531 -31.766  1.00 94.62           C  
ATOM   3846  N   PRO A 502     -22.125 -34.500 -27.203  1.00 95.44           N  
ATOM   3847  CA  PRO A 502     -21.344 -34.938 -26.031  1.00 95.44           C  
ATOM   3848  C   PRO A 502     -20.766 -36.344 -26.203  1.00 95.44           C  
ATOM   3849  CB  PRO A 502     -22.375 -34.906 -24.891  1.00 95.44           C  
ATOM   3850  O   PRO A 502     -21.391 -37.219 -26.797  1.00 95.44           O  
ATOM   3851  CG  PRO A 502     -23.703 -35.031 -25.578  1.00 95.44           C  
ATOM   3852  CD  PRO A 502     -23.562 -34.500 -26.984  1.00 95.44           C  
ATOM   3853  N   PRO A 503     -19.531 -36.531 -25.781  1.00 96.69           N  
ATOM   3854  CA  PRO A 503     -18.984 -37.906 -25.750  1.00 96.69           C  
ATOM   3855  C   PRO A 503     -19.844 -38.844 -24.906  1.00 96.69           C  
ATOM   3856  CB  PRO A 503     -17.594 -37.719 -25.125  1.00 96.69           C  
ATOM   3857  O   PRO A 503     -20.625 -38.406 -24.062  1.00 96.69           O  
ATOM   3858  CG  PRO A 503     -17.656 -36.375 -24.469  1.00 96.69           C  
ATOM   3859  CD  PRO A 503     -18.781 -35.594 -25.078  1.00 96.69           C  
ATOM   3860  N   VAL A 504     -19.672 -40.094 -25.078  1.00 96.88           N  
ATOM   3861  CA  VAL A 504     -20.547 -41.125 -24.516  1.00 96.88           C  
ATOM   3862  C   VAL A 504     -20.562 -41.000 -22.984  1.00 96.88           C  
ATOM   3863  CB  VAL A 504     -20.094 -42.531 -24.938  1.00 96.88           C  
ATOM   3864  O   VAL A 504     -21.609 -41.125 -22.359  1.00 96.88           O  
ATOM   3865  CG1 VAL A 504     -20.828 -43.594 -24.141  1.00 96.88           C  
ATOM   3866  CG2 VAL A 504     -20.297 -42.719 -26.438  1.00 96.88           C  
ATOM   3867  N   ASN A 505     -19.422 -40.812 -22.391  1.00 97.31           N  
ATOM   3868  CA  ASN A 505     -19.359 -40.719 -20.922  1.00 97.31           C  
ATOM   3869  C   ASN A 505     -20.125 -39.500 -20.422  1.00 97.31           C  
ATOM   3870  CB  ASN A 505     -17.906 -40.656 -20.453  1.00 97.31           C  
ATOM   3871  O   ASN A 505     -20.875 -39.594 -19.438  1.00 97.31           O  
ATOM   3872  CG  ASN A 505     -17.141 -39.500 -21.047  1.00 97.31           C  
ATOM   3873  ND2 ASN A 505     -16.156 -39.031 -20.312  1.00 97.31           N  
ATOM   3874  OD1 ASN A 505     -17.438 -39.031 -22.141  1.00 97.31           O  
ATOM   3875  N   ILE A 506     -19.984 -38.406 -21.203  1.00 98.00           N  
ATOM   3876  CA  ILE A 506     -20.672 -37.188 -20.797  1.00 98.00           C  
ATOM   3877  C   ILE A 506     -22.172 -37.312 -21.062  1.00 98.00           C  
ATOM   3878  CB  ILE A 506     -20.094 -35.938 -21.531  1.00 98.00           C  
ATOM   3879  O   ILE A 506     -22.984 -36.875 -20.266  1.00 98.00           O  
ATOM   3880  CG1 ILE A 506     -18.625 -35.719 -21.172  1.00 98.00           C  
ATOM   3881  CG2 ILE A 506     -20.938 -34.688 -21.219  1.00 98.00           C  
ATOM   3882  CD1 ILE A 506     -18.391 -35.469 -19.688  1.00 98.00           C  
ATOM   3883  N   ALA A 507     -22.531 -37.938 -22.141  1.00 97.88           N  
ATOM   3884  CA  ALA A 507     -23.938 -38.219 -22.422  1.00 97.88           C  
ATOM   3885  C   ALA A 507     -24.562 -39.094 -21.359  1.00 97.88           C  
ATOM   3886  CB  ALA A 507     -24.078 -38.844 -23.797  1.00 97.88           C  
ATOM   3887  O   ALA A 507     -25.703 -38.875 -20.953  1.00 97.88           O  
ATOM   3888  N   GLY A 508     -23.812 -40.000 -20.969  1.00 97.56           N  
ATOM   3889  CA  GLY A 508     -24.281 -40.875 -19.891  1.00 97.56           C  
ATOM   3890  C   GLY A 508     -24.516 -40.156 -18.594  1.00 97.56           C  
ATOM   3891  O   GLY A 508     -25.516 -40.406 -17.906  1.00 97.56           O  
ATOM   3892  N   ILE A 509     -23.594 -39.281 -18.266  1.00 97.44           N  
ATOM   3893  CA  ILE A 509     -23.688 -38.469 -17.047  1.00 97.44           C  
ATOM   3894  C   ILE A 509     -24.922 -37.562 -17.109  1.00 97.44           C  
ATOM   3895  CB  ILE A 509     -22.406 -37.625 -16.844  1.00 97.44           C  
ATOM   3896  O   ILE A 509     -25.672 -37.469 -16.141  1.00 97.44           O  
ATOM   3897  CG1 ILE A 509     -21.234 -38.500 -16.406  1.00 97.44           C  
ATOM   3898  CG2 ILE A 509     -22.656 -36.500 -15.828  1.00 97.44           C  
ATOM   3899  CD1 ILE A 509     -19.906 -37.781 -16.328  1.00 97.44           C  
ATOM   3900  N   LEU A 510     -25.141 -37.031 -18.234  1.00 98.19           N  
ATOM   3901  CA  LEU A 510     -26.281 -36.125 -18.422  1.00 98.19           C  
ATOM   3902  C   LEU A 510     -27.594 -36.906 -18.344  1.00 98.19           C  
ATOM   3903  CB  LEU A 510     -26.188 -35.406 -19.766  1.00 98.19           C  
ATOM   3904  O   LEU A 510     -28.531 -36.500 -17.672  1.00 98.19           O  
ATOM   3905  CG  LEU A 510     -25.156 -34.281 -19.859  1.00 98.19           C  
ATOM   3906  CD1 LEU A 510     -24.938 -33.875 -21.328  1.00 98.19           C  
ATOM   3907  CD2 LEU A 510     -25.594 -33.094 -19.031  1.00 98.19           C  
ATOM   3908  N   LEU A 511     -27.641 -38.031 -18.969  1.00 97.81           N  
ATOM   3909  CA  LEU A 511     -28.812 -38.906 -18.938  1.00 97.81           C  
ATOM   3910  C   LEU A 511     -29.125 -39.312 -17.500  1.00 97.81           C  
ATOM   3911  CB  LEU A 511     -28.594 -40.156 -19.797  1.00 97.81           C  
ATOM   3912  O   LEU A 511     -30.281 -39.219 -17.062  1.00 97.81           O  
ATOM   3913  CG  LEU A 511     -29.719 -41.188 -19.797  1.00 97.81           C  
ATOM   3914  CD1 LEU A 511     -31.016 -40.531 -20.297  1.00 97.81           C  
ATOM   3915  CD2 LEU A 511     -29.344 -42.375 -20.641  1.00 97.81           C  
ATOM   3916  N   SER A 512     -28.141 -39.719 -16.812  1.00 96.69           N  
ATOM   3917  CA  SER A 512     -28.297 -40.125 -15.422  1.00 96.69           C  
ATOM   3918  C   SER A 512     -28.797 -39.000 -14.547  1.00 96.69           C  
ATOM   3919  CB  SER A 512     -26.969 -40.656 -14.867  1.00 96.69           C  
ATOM   3920  O   SER A 512     -29.625 -39.188 -13.648  1.00 96.69           O  
ATOM   3921  OG  SER A 512     -26.547 -41.812 -15.594  1.00 96.69           O  
ATOM   3922  N   GLY A 513     -28.250 -37.812 -14.750  1.00 96.38           N  
ATOM   3923  CA  GLY A 513     -28.703 -36.656 -13.992  1.00 96.38           C  
ATOM   3924  C   GLY A 513     -30.188 -36.406 -14.148  1.00 96.38           C  
ATOM   3925  O   GLY A 513     -30.891 -36.156 -13.156  1.00 96.38           O  
ATOM   3926  N   ILE A 514     -30.703 -36.469 -15.344  1.00 95.69           N  
ATOM   3927  CA  ILE A 514     -32.125 -36.281 -15.602  1.00 95.69           C  
ATOM   3928  C   ILE A 514     -32.938 -37.375 -14.914  1.00 95.69           C  
ATOM   3929  CB  ILE A 514     -32.438 -36.281 -17.125  1.00 95.69           C  
ATOM   3930  O   ILE A 514     -33.938 -37.094 -14.258  1.00 95.69           O  
ATOM   3931  CG1 ILE A 514     -31.641 -35.156 -17.812  1.00 95.69           C  
ATOM   3932  CG2 ILE A 514     -33.938 -36.125 -17.375  1.00 95.69           C  
ATOM   3933  CD1 ILE A 514     -31.766 -35.156 -19.328  1.00 95.69           C  
ATOM   3934  N   ILE A 515     -32.438 -38.562 -15.016  1.00 93.25           N  
ATOM   3935  CA  ILE A 515     -33.094 -39.719 -14.406  1.00 93.25           C  
ATOM   3936  C   ILE A 515     -33.188 -39.500 -12.898  1.00 93.25           C  
ATOM   3937  CB  ILE A 515     -32.375 -41.031 -14.734  1.00 93.25           C  
ATOM   3938  O   ILE A 515     -34.250 -39.688 -12.305  1.00 93.25           O  
ATOM   3939  CG1 ILE A 515     -32.594 -41.438 -16.188  1.00 93.25           C  
ATOM   3940  CG2 ILE A 515     -32.812 -42.156 -13.781  1.00 93.25           C  
ATOM   3941  CD1 ILE A 515     -31.688 -42.562 -16.672  1.00 93.25           C  
ATOM   3942  N   CYS A 516     -32.188 -39.125 -12.266  1.00 89.50           N  
ATOM   3943  CA  CYS A 516     -32.094 -39.000 -10.812  1.00 89.50           C  
ATOM   3944  C   CYS A 516     -33.031 -37.938 -10.312  1.00 89.50           C  
ATOM   3945  CB  CYS A 516     -30.672 -38.719 -10.367  1.00 89.50           C  
ATOM   3946  O   CYS A 516     -33.812 -38.156  -9.367  1.00 89.50           O  
ATOM   3947  SG  CYS A 516     -29.547 -40.125 -10.570  1.00 89.50           S  
ATOM   3948  N   ASP A 517     -32.969 -36.781 -10.969  1.00 88.50           N  
ATOM   3949  CA  ASP A 517     -33.719 -35.625 -10.461  1.00 88.50           C  
ATOM   3950  C   ASP A 517     -35.219 -35.781 -10.766  1.00 88.50           C  
ATOM   3951  CB  ASP A 517     -33.188 -34.312 -11.070  1.00 88.50           C  
ATOM   3952  O   ASP A 517     -36.062 -35.281 -10.016  1.00 88.50           O  
ATOM   3953  CG  ASP A 517     -33.219 -33.156 -10.094  1.00 88.50           C  
ATOM   3954  OD1 ASP A 517     -33.219 -33.406  -8.867  1.00 88.50           O  
ATOM   3955  OD2 ASP A 517     -33.250 -32.000 -10.562  1.00 88.50           O  
ATOM   3956  N   THR A 518     -35.531 -36.562 -11.859  1.00 86.31           N  
ATOM   3957  CA  THR A 518     -36.938 -36.719 -12.258  1.00 86.31           C  
ATOM   3958  C   THR A 518     -37.469 -38.062 -11.805  1.00 86.31           C  
ATOM   3959  CB  THR A 518     -37.094 -36.562 -13.781  1.00 86.31           C  
ATOM   3960  O   THR A 518     -38.594 -38.438 -12.141  1.00 86.31           O  
ATOM   3961  CG2 THR A 518     -36.531 -35.250 -14.273  1.00 86.31           C  
ATOM   3962  OG1 THR A 518     -36.406 -37.656 -14.430  1.00 86.31           O  
ATOM   3963  N   ILE A 519     -36.688 -38.781 -11.180  1.00 79.88           N  
ATOM   3964  CA  ILE A 519     -37.031 -40.125 -10.727  1.00 79.88           C  
ATOM   3965  C   ILE A 519     -37.500 -40.969 -11.914  1.00 79.88           C  
ATOM   3966  CB  ILE A 519     -38.125 -40.094  -9.633  1.00 79.88           C  
ATOM   3967  O   ILE A 519     -38.625 -41.500 -11.906  1.00 79.88           O  
ATOM   3968  CG1 ILE A 519     -37.688 -39.156  -8.492  1.00 79.88           C  
ATOM   3969  CG2 ILE A 519     -38.438 -41.500  -9.117  1.00 79.88           C  
ATOM   3970  CD1 ILE A 519     -38.781 -38.969  -7.426  1.00 79.88           C  
ATOM   3971  N   GLY A 520     -36.625 -41.031 -12.938  1.00 84.81           N  
ATOM   3972  CA  GLY A 520     -37.000 -41.812 -14.133  1.00 84.81           C  
ATOM   3973  C   GLY A 520     -38.125 -41.156 -14.914  1.00 84.81           C  
ATOM   3974  O   GLY A 520     -38.969 -41.875 -15.500  1.00 84.81           O  
ATOM   3975  N   LEU A 521     -38.344 -39.938 -14.820  1.00 86.31           N  
ATOM   3976  CA  LEU A 521     -39.312 -39.125 -15.523  1.00 86.31           C  
ATOM   3977  C   LEU A 521     -40.688 -39.281 -14.891  1.00 86.31           C  
ATOM   3978  CB  LEU A 521     -39.375 -39.531 -17.000  1.00 86.31           C  
ATOM   3979  O   LEU A 521     -41.719 -39.031 -15.531  1.00 86.31           O  
ATOM   3980  CG  LEU A 521     -38.125 -39.281 -17.828  1.00 86.31           C  
ATOM   3981  CD1 LEU A 521     -38.312 -39.750 -19.266  1.00 86.31           C  
ATOM   3982  CD2 LEU A 521     -37.719 -37.812 -17.766  1.00 86.31           C  
ATOM   3983  N   ARG A 522     -40.750 -39.625 -13.594  1.00 77.69           N  
ATOM   3984  CA  ARG A 522     -42.000 -39.875 -12.906  1.00 77.69           C  
ATOM   3985  C   ARG A 522     -42.344 -38.719 -11.977  1.00 77.69           C  
ATOM   3986  CB  ARG A 522     -41.969 -41.188 -12.125  1.00 77.69           C  
ATOM   3987  O   ARG A 522     -43.469 -38.625 -11.445  1.00 77.69           O  
ATOM   3988  CG  ARG A 522     -41.812 -42.406 -13.000  1.00 77.69           C  
ATOM   3989  CD  ARG A 522     -41.812 -43.688 -12.172  1.00 77.69           C  
ATOM   3990  NE  ARG A 522     -41.469 -44.844 -12.977  1.00 77.69           N  
ATOM   3991  NH1 ARG A 522     -41.531 -46.344 -11.219  1.00 77.69           N  
ATOM   3992  NH2 ARG A 522     -41.031 -47.062 -13.336  1.00 77.69           N  
ATOM   3993  CZ  ARG A 522     -41.344 -46.094 -12.508  1.00 77.69           C  
ATOM   3994  N   SER A 523     -41.375 -37.906 -11.773  1.00 76.12           N  
ATOM   3995  CA  SER A 523     -41.594 -36.781 -10.891  1.00 76.12           C  
ATOM   3996  C   SER A 523     -42.594 -35.781 -11.500  1.00 76.12           C  
ATOM   3997  CB  SER A 523     -40.281 -36.062 -10.594  1.00 76.12           C  
ATOM   3998  O   SER A 523     -42.719 -35.688 -12.719  1.00 76.12           O  
ATOM   3999  OG  SER A 523     -40.500 -34.812  -9.953  1.00 76.12           O  
ATOM   4000  N   GLN A 524     -43.219 -35.031 -10.648  1.00 73.50           N  
ATOM   4001  CA  GLN A 524     -44.219 -34.062 -11.086  1.00 73.50           C  
ATOM   4002  C   GLN A 524     -43.562 -32.906 -11.852  1.00 73.50           C  
ATOM   4003  CB  GLN A 524     -45.000 -33.500  -9.891  1.00 73.50           C  
ATOM   4004  O   GLN A 524     -44.188 -32.281 -12.688  1.00 73.50           O  
ATOM   4005  CG  GLN A 524     -45.969 -34.500  -9.289  1.00 73.50           C  
ATOM   4006  CD  GLN A 524     -46.812 -33.906  -8.172  1.00 73.50           C  
ATOM   4007  NE2 GLN A 524     -47.750 -34.688  -7.629  1.00 73.50           N  
ATOM   4008  OE1 GLN A 524     -46.625 -32.750  -7.805  1.00 73.50           O  
ATOM   4009  N   THR A 525     -42.344 -32.719 -11.664  1.00 77.19           N  
ATOM   4010  CA  THR A 525     -41.656 -31.594 -12.289  1.00 77.19           C  
ATOM   4011  C   THR A 525     -41.125 -31.969 -13.672  1.00 77.19           C  
ATOM   4012  CB  THR A 525     -40.469 -31.094 -11.414  1.00 77.19           C  
ATOM   4013  O   THR A 525     -40.531 -31.141 -14.375  1.00 77.19           O  
ATOM   4014  CG2 THR A 525     -40.969 -30.562 -10.078  1.00 77.19           C  
ATOM   4015  OG1 THR A 525     -39.594 -32.188 -11.164  1.00 77.19           O  
ATOM   4016  N   THR A 526     -41.375 -33.250 -14.102  1.00 84.62           N  
ATOM   4017  CA  THR A 526     -40.906 -33.719 -15.391  1.00 84.62           C  
ATOM   4018  C   THR A 526     -41.625 -33.000 -16.531  1.00 84.62           C  
ATOM   4019  CB  THR A 526     -41.094 -35.250 -15.523  1.00 84.62           C  
ATOM   4020  O   THR A 526     -42.844 -32.781 -16.469  1.00 84.62           O  
ATOM   4021  CG2 THR A 526     -40.594 -35.750 -16.875  1.00 84.62           C  
ATOM   4022  OG1 THR A 526     -40.375 -35.906 -14.484  1.00 84.62           O  
ATOM   4023  N   THR A 527     -40.812 -32.688 -17.609  1.00 86.12           N  
ATOM   4024  CA  THR A 527     -41.375 -32.031 -18.781  1.00 86.12           C  
ATOM   4025  C   THR A 527     -41.094 -32.812 -20.047  1.00 86.12           C  
ATOM   4026  CB  THR A 527     -40.812 -30.594 -18.953  1.00 86.12           C  
ATOM   4027  O   THR A 527     -40.344 -33.812 -20.016  1.00 86.12           O  
ATOM   4028  CG2 THR A 527     -41.000 -29.797 -17.656  1.00 86.12           C  
ATOM   4029  OG1 THR A 527     -39.438 -30.656 -19.281  1.00 86.12           O  
ATOM   4030  N   ILE A 528     -41.688 -32.344 -21.125  1.00 89.56           N  
ATOM   4031  CA  ILE A 528     -41.500 -32.969 -22.422  1.00 89.56           C  
ATOM   4032  C   ILE A 528     -40.031 -32.844 -22.844  1.00 89.56           C  
ATOM   4033  CB  ILE A 528     -42.438 -32.375 -23.484  1.00 89.56           C  
ATOM   4034  O   ILE A 528     -39.469 -33.750 -23.469  1.00 89.56           O  
ATOM   4035  CG1 ILE A 528     -43.906 -32.688 -23.172  1.00 89.56           C  
ATOM   4036  CG2 ILE A 528     -42.062 -32.875 -24.891  1.00 89.56           C  
ATOM   4037  CD1 ILE A 528     -44.906 -31.844 -23.953  1.00 89.56           C  
ATOM   4038  N   SER A 529     -39.500 -31.719 -22.469  1.00 91.25           N  
ATOM   4039  CA  SER A 529     -38.125 -31.484 -22.812  1.00 91.25           C  
ATOM   4040  C   SER A 529     -37.219 -32.531 -22.156  1.00 91.25           C  
ATOM   4041  CB  SER A 529     -37.688 -30.094 -22.375  1.00 91.25           C  
ATOM   4042  O   SER A 529     -36.250 -33.000 -22.766  1.00 91.25           O  
ATOM   4043  OG  SER A 529     -36.500 -29.688 -23.047  1.00 91.25           O  
ATOM   4044  N   ASP A 530     -37.531 -32.906 -20.969  1.00 94.12           N  
ATOM   4045  CA  ASP A 530     -36.750 -33.938 -20.281  1.00 94.12           C  
ATOM   4046  C   ASP A 530     -36.844 -35.250 -21.047  1.00 94.12           C  
ATOM   4047  CB  ASP A 530     -37.281 -34.125 -18.844  1.00 94.12           C  
ATOM   4048  O   ASP A 530     -35.812 -35.906 -21.234  1.00 94.12           O  
ATOM   4049  CG  ASP A 530     -37.156 -32.875 -18.000  1.00 94.12           C  
ATOM   4050  OD1 ASP A 530     -36.031 -32.312 -17.906  1.00 94.12           O  
ATOM   4051  OD2 ASP A 530     -38.156 -32.469 -17.406  1.00 94.12           O  
ATOM   4052  N   LYS A 531     -38.000 -35.531 -21.516  1.00 94.31           N  
ATOM   4053  CA  LYS A 531     -38.188 -36.781 -22.266  1.00 94.31           C  
ATOM   4054  C   LYS A 531     -37.406 -36.750 -23.578  1.00 94.31           C  
ATOM   4055  CB  LYS A 531     -39.688 -37.000 -22.547  1.00 94.31           C  
ATOM   4056  O   LYS A 531     -36.719 -37.719 -23.891  1.00 94.31           O  
ATOM   4057  CG  LYS A 531     -40.000 -38.375 -23.109  1.00 94.31           C  
ATOM   4058  CD  LYS A 531     -41.500 -38.562 -23.250  1.00 94.31           C  
ATOM   4059  CE  LYS A 531     -41.844 -39.906 -23.875  1.00 94.31           C  
ATOM   4060  NZ  LYS A 531     -43.312 -40.125 -24.031  1.00 94.31           N  
ATOM   4061  N   LYS A 532     -37.500 -35.656 -24.328  1.00 94.50           N  
ATOM   4062  CA  LYS A 532     -36.812 -35.531 -25.594  1.00 94.50           C  
ATOM   4063  C   LYS A 532     -35.312 -35.625 -25.406  1.00 94.50           C  
ATOM   4064  CB  LYS A 532     -37.156 -34.188 -26.266  1.00 94.50           C  
ATOM   4065  O   LYS A 532     -34.625 -36.312 -26.188  1.00 94.50           O  
ATOM   4066  CG  LYS A 532     -38.562 -34.156 -26.875  1.00 94.50           C  
ATOM   4067  CD  LYS A 532     -38.812 -32.875 -27.609  1.00 94.50           C  
ATOM   4068  CE  LYS A 532     -40.219 -32.812 -28.219  1.00 94.50           C  
ATOM   4069  NZ  LYS A 532     -40.469 -31.531 -28.922  1.00 94.50           N  
ATOM   4070  N   MET A 533     -34.875 -35.031 -24.406  1.00 95.81           N  
ATOM   4071  CA  MET A 533     -33.406 -35.031 -24.156  1.00 95.81           C  
ATOM   4072  C   MET A 533     -32.969 -36.406 -23.688  1.00 95.81           C  
ATOM   4073  CB  MET A 533     -33.062 -33.969 -23.109  1.00 95.81           C  
ATOM   4074  O   MET A 533     -31.859 -36.844 -24.031  1.00 95.81           O  
ATOM   4075  CG  MET A 533     -33.250 -32.531 -23.578  1.00 95.81           C  
ATOM   4076  SD  MET A 533     -32.250 -32.156 -25.078  1.00 95.81           S  
ATOM   4077  CE  MET A 533     -33.562 -32.125 -26.328  1.00 95.81           C  
ATOM   4078  N   CYS A 534     -33.781 -37.062 -22.906  1.00 95.88           N  
ATOM   4079  CA  CYS A 534     -33.469 -38.438 -22.500  1.00 95.88           C  
ATOM   4080  C   CYS A 534     -33.344 -39.344 -23.719  1.00 95.88           C  
ATOM   4081  CB  CYS A 534     -34.531 -38.969 -21.547  1.00 95.88           C  
ATOM   4082  O   CYS A 534     -32.406 -40.156 -23.812  1.00 95.88           O  
ATOM   4083  SG  CYS A 534     -34.250 -38.531 -19.828  1.00 95.88           S  
ATOM   4084  N   ASP A 535     -34.281 -39.188 -24.609  1.00 95.75           N  
ATOM   4085  CA  ASP A 535     -34.250 -40.000 -25.812  1.00 95.75           C  
ATOM   4086  C   ASP A 535     -33.000 -39.719 -26.641  1.00 95.75           C  
ATOM   4087  CB  ASP A 535     -35.500 -39.719 -26.656  1.00 95.75           C  
ATOM   4088  O   ASP A 535     -32.344 -40.625 -27.125  1.00 95.75           O  
ATOM   4089  CG  ASP A 535     -36.781 -40.250 -26.016  1.00 95.75           C  
ATOM   4090  OD1 ASP A 535     -36.688 -41.094 -25.109  1.00 95.75           O  
ATOM   4091  OD2 ASP A 535     -37.875 -39.812 -26.422  1.00 95.75           O  
ATOM   4092  N   TYR A 536     -32.719 -38.469 -26.797  1.00 95.06           N  
ATOM   4093  CA  TYR A 536     -31.531 -38.031 -27.516  1.00 95.06           C  
ATOM   4094  C   TYR A 536     -30.281 -38.625 -26.875  1.00 95.06           C  
ATOM   4095  CB  TYR A 536     -31.453 -36.500 -27.547  1.00 95.06           C  
ATOM   4096  O   TYR A 536     -29.438 -39.219 -27.578  1.00 95.06           O  
ATOM   4097  CG  TYR A 536     -30.125 -36.000 -28.047  1.00 95.06           C  
ATOM   4098  CD1 TYR A 536     -29.250 -35.312 -27.188  1.00 95.06           C  
ATOM   4099  CD2 TYR A 536     -29.734 -36.156 -29.359  1.00 95.06           C  
ATOM   4100  CE1 TYR A 536     -28.031 -34.844 -27.625  1.00 95.06           C  
ATOM   4101  CE2 TYR A 536     -28.500 -35.688 -29.828  1.00 95.06           C  
ATOM   4102  OH  TYR A 536     -26.453 -34.562 -29.391  1.00 95.06           O  
ATOM   4103  CZ  TYR A 536     -27.656 -35.031 -28.953  1.00 95.06           C  
ATOM   4104  N   LEU A 537     -30.125 -38.562 -25.625  1.00 97.19           N  
ATOM   4105  CA  LEU A 537     -28.953 -39.031 -24.891  1.00 97.19           C  
ATOM   4106  C   LEU A 537     -28.875 -40.531 -24.891  1.00 97.19           C  
ATOM   4107  CB  LEU A 537     -28.953 -38.500 -23.453  1.00 97.19           C  
ATOM   4108  O   LEU A 537     -27.797 -41.125 -24.984  1.00 97.19           O  
ATOM   4109  CG  LEU A 537     -28.703 -37.000 -23.281  1.00 97.19           C  
ATOM   4110  CD1 LEU A 537     -29.047 -36.562 -21.859  1.00 97.19           C  
ATOM   4111  CD2 LEU A 537     -27.266 -36.656 -23.609  1.00 97.19           C  
ATOM   4112  N   SER A 538     -30.047 -41.156 -24.797  1.00 96.50           N  
ATOM   4113  CA  SER A 538     -30.094 -42.594 -24.844  1.00 96.50           C  
ATOM   4114  C   SER A 538     -29.547 -43.125 -26.156  1.00 96.50           C  
ATOM   4115  CB  SER A 538     -31.531 -43.094 -24.641  1.00 96.50           C  
ATOM   4116  O   SER A 538     -28.875 -44.188 -26.172  1.00 96.50           O  
ATOM   4117  OG  SER A 538     -31.922 -42.969 -23.281  1.00 96.50           O  
ATOM   4118  N   GLN A 539     -29.828 -42.406 -27.172  1.00 95.75           N  
ATOM   4119  CA  GLN A 539     -29.328 -42.812 -28.484  1.00 95.75           C  
ATOM   4120  C   GLN A 539     -27.797 -42.719 -28.531  1.00 95.75           C  
ATOM   4121  CB  GLN A 539     -29.938 -41.938 -29.578  1.00 95.75           C  
ATOM   4122  O   GLN A 539     -27.141 -43.562 -29.141  1.00 95.75           O  
ATOM   4123  CG  GLN A 539     -31.391 -42.250 -29.875  1.00 95.75           C  
ATOM   4124  CD  GLN A 539     -32.000 -41.281 -30.875  1.00 95.75           C  
ATOM   4125  NE2 GLN A 539     -33.281 -41.469 -31.172  1.00 95.75           N  
ATOM   4126  OE1 GLN A 539     -31.328 -40.406 -31.406  1.00 95.75           O  
ATOM   4127  N   ILE A 540     -27.234 -41.781 -27.922  1.00 95.81           N  
ATOM   4128  CA  ILE A 540     -25.797 -41.594 -27.906  1.00 95.81           C  
ATOM   4129  C   ILE A 540     -25.125 -42.625 -27.031  1.00 95.81           C  
ATOM   4130  CB  ILE A 540     -25.422 -40.156 -27.422  1.00 95.81           C  
ATOM   4131  O   ILE A 540     -24.125 -43.250 -27.406  1.00 95.81           O  
ATOM   4132  CG1 ILE A 540     -25.969 -39.094 -28.375  1.00 95.81           C  
ATOM   4133  CG2 ILE A 540     -23.906 -40.031 -27.250  1.00 95.81           C  
ATOM   4134  CD1 ILE A 540     -25.828 -37.688 -27.875  1.00 95.81           C  
ATOM   4135  N   VAL A 541     -25.703 -42.906 -25.859  1.00 95.50           N  
ATOM   4136  CA  VAL A 541     -25.125 -43.812 -24.875  1.00 95.50           C  
ATOM   4137  C   VAL A 541     -25.344 -45.250 -25.312  1.00 95.50           C  
ATOM   4138  CB  VAL A 541     -25.719 -43.562 -23.469  1.00 95.50           C  
ATOM   4139  O   VAL A 541     -24.531 -46.125 -25.031  1.00 95.50           O  
ATOM   4140  CG1 VAL A 541     -25.156 -44.594 -22.469  1.00 95.50           C  
ATOM   4141  CG2 VAL A 541     -25.422 -42.156 -23.000  1.00 95.50           C  
ATOM   4142  N   GLY A 542     -26.422 -45.594 -25.859  1.00 93.94           N  
ATOM   4143  CA  GLY A 542     -26.750 -46.969 -26.266  1.00 93.94           C  
ATOM   4144  C   GLY A 542     -27.453 -47.750 -25.188  1.00 93.94           C  
ATOM   4145  O   GLY A 542     -27.422 -49.000 -25.188  1.00 93.94           O  
ATOM   4146  N   VAL A 543     -27.922 -47.125 -24.109  1.00 92.25           N  
ATOM   4147  CA  VAL A 543     -28.672 -47.750 -23.031  1.00 92.25           C  
ATOM   4148  C   VAL A 543     -30.031 -47.062 -22.875  1.00 92.25           C  
ATOM   4149  CB  VAL A 543     -27.891 -47.719 -21.703  1.00 92.25           C  
ATOM   4150  O   VAL A 543     -30.125 -45.844 -22.984  1.00 92.25           O  
ATOM   4151  CG1 VAL A 543     -28.703 -48.375 -20.594  1.00 92.25           C  
ATOM   4152  CG2 VAL A 543     -26.531 -48.375 -21.859  1.00 92.25           C  
ATOM   4153  N   SER A 544     -30.984 -47.875 -22.656  1.00 90.38           N  
ATOM   4154  CA  SER A 544     -32.312 -47.312 -22.469  1.00 90.38           C  
ATOM   4155  C   SER A 544     -32.438 -46.594 -21.109  1.00 90.38           C  
ATOM   4156  CB  SER A 544     -33.375 -48.375 -22.578  1.00 90.38           C  
ATOM   4157  O   SER A 544     -31.734 -46.969 -20.156  1.00 90.38           O  
ATOM   4158  OG  SER A 544     -33.469 -49.125 -21.375  1.00 90.38           O  
ATOM   4159  N   ARG A 545     -33.312 -45.688 -21.109  1.00 88.94           N  
ATOM   4160  CA  ARG A 545     -33.562 -44.938 -19.891  1.00 88.94           C  
ATOM   4161  C   ARG A 545     -34.000 -45.875 -18.766  1.00 88.94           C  
ATOM   4162  CB  ARG A 545     -34.625 -43.875 -20.141  1.00 88.94           C  
ATOM   4163  O   ARG A 545     -33.594 -45.719 -17.625  1.00 88.94           O  
ATOM   4164  CG  ARG A 545     -35.031 -43.094 -18.891  1.00 88.94           C  
ATOM   4165  CD  ARG A 545     -36.156 -42.125 -19.172  1.00 88.94           C  
ATOM   4166  NE  ARG A 545     -37.375 -42.812 -19.625  1.00 88.94           N  
ATOM   4167  NH1 ARG A 545     -38.219 -43.156 -17.500  1.00 88.94           N  
ATOM   4168  NH2 ARG A 545     -39.375 -43.875 -19.328  1.00 88.94           N  
ATOM   4169  CZ  ARG A 545     -38.312 -43.281 -18.812  1.00 88.94           C  
ATOM   4170  N   HIS A 546     -34.844 -46.844 -19.031  1.00 87.69           N  
ATOM   4171  CA  HIS A 546     -35.375 -47.750 -18.047  1.00 87.69           C  
ATOM   4172  C   HIS A 546     -34.312 -48.656 -17.453  1.00 87.69           C  
ATOM   4173  CB  HIS A 546     -36.500 -48.625 -18.656  1.00 87.69           C  
ATOM   4174  O   HIS A 546     -34.250 -48.844 -16.234  1.00 87.69           O  
ATOM   4175  CG  HIS A 546     -37.781 -47.875 -18.828  1.00 87.69           C  
ATOM   4176  CD2 HIS A 546     -38.469 -47.531 -19.953  1.00 87.69           C  
ATOM   4177  ND1 HIS A 546     -38.531 -47.438 -17.766  1.00 87.69           N  
ATOM   4178  CE1 HIS A 546     -39.625 -46.812 -18.234  1.00 87.69           C  
ATOM   4179  NE2 HIS A 546     -39.594 -46.875 -19.547  1.00 87.69           N  
ATOM   4180  N   GLU A 547     -33.531 -49.062 -18.344  1.00 89.44           N  
ATOM   4181  CA  GLU A 547     -32.438 -49.938 -17.891  1.00 89.44           C  
ATOM   4182  C   GLU A 547     -31.469 -49.156 -16.969  1.00 89.44           C  
ATOM   4183  CB  GLU A 547     -31.656 -50.500 -19.078  1.00 89.44           C  
ATOM   4184  O   GLU A 547     -31.094 -49.656 -15.906  1.00 89.44           O  
ATOM   4185  CG  GLU A 547     -31.516 -52.031 -19.047  1.00 89.44           C  
ATOM   4186  CD  GLU A 547     -30.797 -52.562 -20.266  1.00 89.44           C  
ATOM   4187  OE1 GLU A 547     -30.656 -53.812 -20.375  1.00 89.44           O  
ATOM   4188  OE2 GLU A 547     -30.359 -51.781 -21.125  1.00 89.44           O  
ATOM   4189  N   LEU A 548     -31.109 -48.062 -17.422  1.00 91.38           N  
ATOM   4190  CA  LEU A 548     -30.172 -47.250 -16.641  1.00 91.38           C  
ATOM   4191  C   LEU A 548     -30.797 -46.812 -15.320  1.00 91.38           C  
ATOM   4192  CB  LEU A 548     -29.703 -46.031 -17.438  1.00 91.38           C  
ATOM   4193  O   LEU A 548     -30.125 -46.719 -14.297  1.00 91.38           O  
ATOM   4194  CG  LEU A 548     -28.547 -45.219 -16.844  1.00 91.38           C  
ATOM   4195  CD1 LEU A 548     -27.312 -46.094 -16.703  1.00 91.38           C  
ATOM   4196  CD2 LEU A 548     -28.250 -44.000 -17.703  1.00 91.38           C  
ATOM   4197  N   SER A 549     -32.062 -46.500 -15.281  1.00 87.19           N  
ATOM   4198  CA  SER A 549     -32.781 -46.156 -14.070  1.00 87.19           C  
ATOM   4199  C   SER A 549     -32.719 -47.250 -13.039  1.00 87.19           C  
ATOM   4200  CB  SER A 549     -34.219 -45.812 -14.398  1.00 87.19           C  
ATOM   4201  O   SER A 549     -32.438 -47.000 -11.859  1.00 87.19           O  
ATOM   4202  OG  SER A 549     -34.312 -44.562 -15.070  1.00 87.19           O  
ATOM   4203  N   GLN A 550     -32.969 -48.375 -13.492  1.00 79.12           N  
ATOM   4204  CA  GLN A 550     -32.938 -49.531 -12.609  1.00 79.12           C  
ATOM   4205  C   GLN A 550     -31.547 -49.750 -12.031  1.00 79.12           C  
ATOM   4206  CB  GLN A 550     -33.406 -50.781 -13.344  1.00 79.12           C  
ATOM   4207  O   GLN A 550     -31.391 -50.000 -10.836  1.00 79.12           O  
ATOM   4208  CG  GLN A 550     -33.906 -51.875 -12.422  1.00 79.12           C  
ATOM   4209  CD  GLN A 550     -34.562 -53.031 -13.180  1.00 79.12           C  
ATOM   4210  NE2 GLN A 550     -35.031 -54.031 -12.445  1.00 79.12           N  
ATOM   4211  OE1 GLN A 550     -34.656 -53.000 -14.406  1.00 79.12           O  
ATOM   4212  N   GLU A 551     -30.609 -49.594 -12.859  1.00 84.00           N  
ATOM   4213  CA  GLU A 551     -29.219 -49.750 -12.422  1.00 84.00           C  
ATOM   4214  C   GLU A 551     -28.859 -48.750 -11.344  1.00 84.00           C  
ATOM   4215  CB  GLU A 551     -28.266 -49.625 -13.609  1.00 84.00           C  
ATOM   4216  O   GLU A 551     -28.281 -49.094 -10.312  1.00 84.00           O  
ATOM   4217  CG  GLU A 551     -28.188 -50.875 -14.469  1.00 84.00           C  
ATOM   4218  CD  GLU A 551     -27.203 -50.750 -15.625  1.00 84.00           C  
ATOM   4219  OE1 GLU A 551     -27.188 -51.625 -16.516  1.00 84.00           O  
ATOM   4220  OE2 GLU A 551     -26.453 -49.750 -15.648  1.00 84.00           O  
ATOM   4221  N   ILE A 552     -29.219 -47.531 -11.523  1.00 85.38           N  
ATOM   4222  CA  ILE A 552     -28.828 -46.406 -10.648  1.00 85.38           C  
ATOM   4223  C   ILE A 552     -29.547 -46.562  -9.305  1.00 85.38           C  
ATOM   4224  CB  ILE A 552     -29.141 -45.031 -11.289  1.00 85.38           C  
ATOM   4225  O   ILE A 552     -28.906 -46.438  -8.250  1.00 85.38           O  
ATOM   4226  CG1 ILE A 552     -28.234 -44.812 -12.508  1.00 85.38           C  
ATOM   4227  CG2 ILE A 552     -28.984 -43.938 -10.266  1.00 85.38           C  
ATOM   4228  CD1 ILE A 552     -28.594 -43.562 -13.312  1.00 85.38           C  
ATOM   4229  N   PHE A 553     -30.781 -46.781  -9.320  1.00 76.44           N  
ATOM   4230  CA  PHE A 553     -31.578 -46.781  -8.102  1.00 76.44           C  
ATOM   4231  C   PHE A 553     -31.281 -48.062  -7.293  1.00 76.44           C  
ATOM   4232  CB  PHE A 553     -33.062 -46.719  -8.422  1.00 76.44           C  
ATOM   4233  O   PHE A 553     -31.297 -48.031  -6.059  1.00 76.44           O  
ATOM   4234  CG  PHE A 553     -33.500 -45.375  -8.977  1.00 76.44           C  
ATOM   4235  CD1 PHE A 553     -33.125 -44.188  -8.352  1.00 76.44           C  
ATOM   4236  CD2 PHE A 553     -34.281 -45.312 -10.117  1.00 76.44           C  
ATOM   4237  CE1 PHE A 553     -33.500 -42.969  -8.867  1.00 76.44           C  
ATOM   4238  CE2 PHE A 553     -34.688 -44.062 -10.633  1.00 76.44           C  
ATOM   4239  CZ  PHE A 553     -34.281 -42.906 -10.008  1.00 76.44           C  
ATOM   4240  N   THR A 554     -30.953 -49.125  -7.945  1.00 71.06           N  
ATOM   4241  CA  THR A 554     -30.547 -50.344  -7.262  1.00 71.06           C  
ATOM   4242  C   THR A 554     -29.203 -50.125  -6.559  1.00 71.06           C  
ATOM   4243  CB  THR A 554     -30.438 -51.531  -8.242  1.00 71.06           C  
ATOM   4244  O   THR A 554     -29.031 -50.562  -5.418  1.00 71.06           O  
ATOM   4245  CG2 THR A 554     -30.266 -52.844  -7.500  1.00 71.06           C  
ATOM   4246  OG1 THR A 554     -31.641 -51.594  -9.039  1.00 71.06           O  
ATOM   4247  N   ALA A 555     -28.312 -49.531  -7.168  1.00 71.75           N  
ATOM   4248  CA  ALA A 555     -26.969 -49.312  -6.629  1.00 71.75           C  
ATOM   4249  C   ALA A 555     -27.000 -48.344  -5.449  1.00 71.75           C  
ATOM   4250  CB  ALA A 555     -26.031 -48.781  -7.719  1.00 71.75           C  
ATOM   4251  O   ALA A 555     -26.156 -48.406  -4.555  1.00 71.75           O  
ATOM   4252  N   SER A 556     -27.859 -47.469  -5.336  1.00 66.25           N  
ATOM   4253  CA  SER A 556     -27.891 -46.438  -4.309  1.00 66.25           C  
ATOM   4254  C   SER A 556     -28.812 -46.812  -3.154  1.00 66.25           C  
ATOM   4255  CB  SER A 556     -28.344 -45.094  -4.902  1.00 66.25           C  
ATOM   4256  O   SER A 556     -28.844 -46.125  -2.131  1.00 66.25           O  
ATOM   4257  OG  SER A 556     -29.547 -45.250  -5.648  1.00 66.25           O  
ATOM   4258  N   SER A 557     -29.562 -47.719  -3.227  1.00 62.81           N  
ATOM   4259  CA  SER A 557     -30.500 -48.156  -2.191  1.00 62.81           C  
ATOM   4260  C   SER A 557     -29.797 -48.969  -1.105  1.00 62.81           C  
ATOM   4261  CB  SER A 557     -31.641 -48.969  -2.799  1.00 62.81           C  
ATOM   4262  O   SER A 557     -29.219 -50.000  -1.387  1.00 62.81           O  
ATOM   4263  OG  SER A 557     -32.438 -49.562  -1.782  1.00 62.81           O  
ATOM   4264  N   VAL A 558     -29.656 -48.188   0.105  1.00 59.47           N  
ATOM   4265  CA  VAL A 558     -29.109 -48.875   1.263  1.00 59.47           C  
ATOM   4266  C   VAL A 558     -29.906 -50.188   1.506  1.00 59.47           C  
ATOM   4267  CB  VAL A 558     -29.141 -48.000   2.527  1.00 59.47           C  
ATOM   4268  O   VAL A 558     -29.312 -51.219   1.816  1.00 59.47           O  
ATOM   4269  CG1 VAL A 558     -28.562 -48.750   3.729  1.00 59.47           C  
ATOM   4270  CG2 VAL A 558     -28.359 -46.719   2.287  1.00 59.47           C  
ATOM   4271  N   LEU A 559     -31.141 -50.031   1.407  1.00 62.56           N  
ATOM   4272  CA  LEU A 559     -32.000 -51.156   1.669  1.00 62.56           C  
ATOM   4273  C   LEU A 559     -31.734 -52.312   0.683  1.00 62.56           C  
ATOM   4274  CB  LEU A 559     -33.469 -50.750   1.586  1.00 62.56           C  
ATOM   4275  O   LEU A 559     -31.672 -53.469   1.072  1.00 62.56           O  
ATOM   4276  CG  LEU A 559     -34.438 -51.500   2.520  1.00 62.56           C  
ATOM   4277  CD1 LEU A 559     -34.750 -50.625   3.744  1.00 62.56           C  
ATOM   4278  CD2 LEU A 559     -35.719 -51.844   1.782  1.00 62.56           C  
ATOM   4279  N   MET A 560     -31.453 -51.906  -0.484  1.00 60.31           N  
ATOM   4280  CA  MET A 560     -31.266 -52.938  -1.508  1.00 60.31           C  
ATOM   4281  C   MET A 560     -29.859 -53.531  -1.405  1.00 60.31           C  
ATOM   4282  CB  MET A 560     -31.469 -52.344  -2.904  1.00 60.31           C  
ATOM   4283  O   MET A 560     -29.672 -54.719  -1.713  1.00 60.31           O  
ATOM   4284  CG  MET A 560     -32.938 -52.188  -3.295  1.00 60.31           C  
ATOM   4285  SD  MET A 560     -33.406 -53.312  -4.672  1.00 60.31           S  
ATOM   4286  CE  MET A 560     -35.188 -53.000  -4.742  1.00 60.31           C  
ATOM   4287  N   ASN A 561     -28.953 -52.750  -0.935  1.00 59.75           N  
ATOM   4288  CA  ASN A 561     -27.578 -53.250  -0.878  1.00 59.75           C  
ATOM   4289  C   ASN A 561     -27.281 -53.906   0.462  1.00 59.75           C  
ATOM   4290  CB  ASN A 561     -26.594 -52.094  -1.143  1.00 59.75           C  
ATOM   4291  O   ASN A 561     -26.172 -54.406   0.674  1.00 59.75           O  
ATOM   4292  CG  ASN A 561     -26.562 -51.688  -2.602  1.00 59.75           C  
ATOM   4293  ND2 ASN A 561     -26.141 -50.469  -2.857  1.00 59.75           N  
ATOM   4294  OD1 ASN A 561     -26.906 -52.469  -3.490  1.00 59.75           O  
ATOM   4295  N   CYS A 562     -28.188 -53.719   1.355  1.00 64.25           N  
ATOM   4296  CA  CYS A 562     -27.969 -54.344   2.645  1.00 64.25           C  
ATOM   4297  C   CYS A 562     -28.297 -55.844   2.570  1.00 64.25           C  
ATOM   4298  CB  CYS A 562     -28.812 -53.688   3.729  1.00 64.25           C  
ATOM   4299  O   CYS A 562     -29.375 -56.219   2.129  1.00 64.25           O  
ATOM   4300  SG  CYS A 562     -28.312 -54.125   5.410  1.00 64.25           S  
ATOM   4301  N   GLN A 563     -27.281 -56.656   2.635  1.00 66.88           N  
ATOM   4302  CA  GLN A 563     -27.453 -58.094   2.613  1.00 66.88           C  
ATOM   4303  C   GLN A 563     -28.375 -58.562   3.740  1.00 66.88           C  
ATOM   4304  CB  GLN A 563     -26.094 -58.812   2.717  1.00 66.88           C  
ATOM   4305  O   GLN A 563     -29.250 -59.406   3.525  1.00 66.88           O  
ATOM   4306  CG  GLN A 563     -25.391 -58.969   1.380  1.00 66.88           C  
ATOM   4307  CD  GLN A 563     -24.062 -59.688   1.509  1.00 66.88           C  
ATOM   4308  NE2 GLN A 563     -23.453 -60.000   0.375  1.00 66.88           N  
ATOM   4309  OE1 GLN A 563     -23.578 -59.938   2.619  1.00 66.88           O  
ATOM   4310  N   ASN A 564     -28.156 -58.000   5.035  1.00 75.19           N  
ATOM   4311  CA  ASN A 564     -28.969 -58.375   6.184  1.00 75.19           C  
ATOM   4312  C   ASN A 564     -29.906 -57.219   6.586  1.00 75.19           C  
ATOM   4313  CB  ASN A 564     -28.094 -58.781   7.367  1.00 75.19           C  
ATOM   4314  O   ASN A 564     -29.531 -56.375   7.375  1.00 75.19           O  
ATOM   4315  CG  ASN A 564     -28.844 -59.594   8.391  1.00 75.19           C  
ATOM   4316  ND2 ASN A 564     -28.125 -60.406   9.172  1.00 75.19           N  
ATOM   4317  OD1 ASN A 564     -30.078 -59.531   8.477  1.00 75.19           O  
ATOM   4318  N   LYS A 565     -31.031 -57.219   6.043  1.00 79.06           N  
ATOM   4319  CA  LYS A 565     -32.031 -56.156   6.254  1.00 79.06           C  
ATOM   4320  C   LYS A 565     -32.531 -56.188   7.691  1.00 79.06           C  
ATOM   4321  CB  LYS A 565     -33.188 -56.312   5.277  1.00 79.06           C  
ATOM   4322  O   LYS A 565     -32.906 -55.125   8.234  1.00 79.06           O  
ATOM   4323  CG  LYS A 565     -32.812 -56.062   3.824  1.00 79.06           C  
ATOM   4324  CD  LYS A 565     -34.000 -56.281   2.896  1.00 79.06           C  
ATOM   4325  CE  LYS A 565     -33.625 -56.094   1.437  1.00 79.06           C  
ATOM   4326  NZ  LYS A 565     -34.719 -56.469   0.513  1.00 79.06           N  
ATOM   4327  N   GLU A 566     -32.500 -57.344   8.250  1.00 84.62           N  
ATOM   4328  CA  GLU A 566     -32.938 -57.438   9.648  1.00 84.62           C  
ATOM   4329  C   GLU A 566     -31.953 -56.688  10.562  1.00 84.62           C  
ATOM   4330  CB  GLU A 566     -33.031 -58.906  10.086  1.00 84.62           C  
ATOM   4331  O   GLU A 566     -32.375 -55.969  11.469  1.00 84.62           O  
ATOM   4332  CG  GLU A 566     -33.594 -59.062  11.492  1.00 84.62           C  
ATOM   4333  CD  GLU A 566     -33.812 -60.531  11.867  1.00 84.62           C  
ATOM   4334  OE1 GLU A 566     -34.094 -60.812  13.055  1.00 84.62           O  
ATOM   4335  OE2 GLU A 566     -33.719 -61.406  10.961  1.00 84.62           O  
ATOM   4336  N   LYS A 567     -30.766 -56.875  10.320  1.00 81.50           N  
ATOM   4337  CA  LYS A 567     -29.766 -56.188  11.102  1.00 81.50           C  
ATOM   4338  C   LYS A 567     -29.875 -54.656  10.922  1.00 81.50           C  
ATOM   4339  CB  LYS A 567     -28.359 -56.625  10.711  1.00 81.50           C  
ATOM   4340  O   LYS A 567     -29.719 -53.906  11.875  1.00 81.50           O  
ATOM   4341  CG  LYS A 567     -27.328 -56.500  11.820  1.00 81.50           C  
ATOM   4342  CD  LYS A 567     -25.969 -57.031  11.398  1.00 81.50           C  
ATOM   4343  CE  LYS A 567     -24.922 -56.844  12.492  1.00 81.50           C  
ATOM   4344  NZ  LYS A 567     -23.594 -57.375  12.086  1.00 81.50           N  
ATOM   4345  N   LEU A 568     -30.172 -54.312   9.805  1.00 80.12           N  
ATOM   4346  CA  LEU A 568     -30.328 -52.875   9.508  1.00 80.12           C  
ATOM   4347  C   LEU A 568     -31.500 -52.281  10.297  1.00 80.12           C  
ATOM   4348  CB  LEU A 568     -30.547 -52.656   8.008  1.00 80.12           C  
ATOM   4349  O   LEU A 568     -31.375 -51.219  10.875  1.00 80.12           O  
ATOM   4350  CG  LEU A 568     -30.562 -51.219   7.527  1.00 80.12           C  
ATOM   4351  CD1 LEU A 568     -29.141 -50.750   7.211  1.00 80.12           C  
ATOM   4352  CD2 LEU A 568     -31.469 -51.062   6.309  1.00 80.12           C  
ATOM   4353  N   VAL A 569     -32.562 -52.969  10.312  1.00 85.94           N  
ATOM   4354  CA  VAL A 569     -33.750 -52.500  11.031  1.00 85.94           C  
ATOM   4355  C   VAL A 569     -33.469 -52.531  12.539  1.00 85.94           C  
ATOM   4356  CB  VAL A 569     -34.969 -53.375  10.703  1.00 85.94           C  
ATOM   4357  O   VAL A 569     -33.844 -51.594  13.250  1.00 85.94           O  
ATOM   4358  CG1 VAL A 569     -36.125 -53.031  11.625  1.00 85.94           C  
ATOM   4359  CG2 VAL A 569     -35.375 -53.188   9.242  1.00 85.94           C  
ATOM   4360  N   ARG A 570     -32.719 -53.531  13.016  1.00 84.25           N  
ATOM   4361  CA  ARG A 570     -32.438 -53.688  14.438  1.00 84.25           C  
ATOM   4362  C   ARG A 570     -31.438 -52.625  14.914  1.00 84.25           C  
ATOM   4363  CB  ARG A 570     -31.891 -55.094  14.734  1.00 84.25           C  
ATOM   4364  O   ARG A 570     -31.375 -52.312  16.094  1.00 84.25           O  
ATOM   4365  CG  ARG A 570     -32.938 -56.156  14.719  1.00 84.25           C  
ATOM   4366  CD  ARG A 570     -32.375 -57.531  15.125  1.00 84.25           C  
ATOM   4367  NE  ARG A 570     -33.406 -58.562  15.102  1.00 84.25           N  
ATOM   4368  NH1 ARG A 570     -33.906 -58.406  17.359  1.00 84.25           N  
ATOM   4369  NH2 ARG A 570     -35.000 -59.938  16.031  1.00 84.25           N  
ATOM   4370  CZ  ARG A 570     -34.094 -58.969  16.156  1.00 84.25           C  
ATOM   4371  N   SER A 571     -30.641 -52.219  14.047  1.00 80.19           N  
ATOM   4372  CA  SER A 571     -29.609 -51.250  14.414  1.00 80.19           C  
ATOM   4373  C   SER A 571     -30.234 -49.938  14.938  1.00 80.19           C  
ATOM   4374  CB  SER A 571     -28.703 -50.938  13.219  1.00 80.19           C  
ATOM   4375  O   SER A 571     -29.641 -49.250  15.766  1.00 80.19           O  
ATOM   4376  OG  SER A 571     -29.406 -50.156  12.250  1.00 80.19           O  
ATOM   4377  N   ASP A 572     -31.406 -49.625  14.398  1.00 79.75           N  
ATOM   4378  CA  ASP A 572     -32.062 -48.406  14.875  1.00 79.75           C  
ATOM   4379  C   ASP A 572     -33.469 -48.719  15.383  1.00 79.75           C  
ATOM   4380  CB  ASP A 572     -32.094 -47.375  13.758  1.00 79.75           C  
ATOM   4381  O   ASP A 572     -34.438 -48.125  14.914  1.00 79.75           O  
ATOM   4382  CG  ASP A 572     -32.188 -45.938  14.289  1.00 79.75           C  
ATOM   4383  OD1 ASP A 572     -32.344 -45.750  15.508  1.00 79.75           O  
ATOM   4384  OD2 ASP A 572     -32.094 -45.000  13.469  1.00 79.75           O  
ATOM   4385  N   ILE A 573     -33.594 -49.656  16.266  1.00 86.19           N  
ATOM   4386  CA  ILE A 573     -34.844 -50.000  16.875  1.00 86.19           C  
ATOM   4387  C   ILE A 573     -34.875 -49.500  18.328  1.00 86.19           C  
ATOM   4388  CB  ILE A 573     -35.125 -51.531  16.828  1.00 86.19           C  
ATOM   4389  O   ILE A 573     -33.875 -49.562  19.031  1.00 86.19           O  
ATOM   4390  CG1 ILE A 573     -36.594 -51.812  17.141  1.00 86.19           C  
ATOM   4391  CG2 ILE A 573     -34.188 -52.281  17.781  1.00 86.19           C  
ATOM   4392  CD1 ILE A 573     -37.031 -53.219  16.734  1.00 86.19           C  
ATOM   4393  N   LEU A 574     -35.875 -48.781  18.734  1.00 87.06           N  
ATOM   4394  CA  LEU A 574     -36.094 -48.375  20.109  1.00 87.06           C  
ATOM   4395  C   LEU A 574     -37.312 -49.062  20.719  1.00 87.06           C  
ATOM   4396  CB  LEU A 574     -36.312 -46.844  20.188  1.00 87.06           C  
ATOM   4397  O   LEU A 574     -38.344 -49.219  20.062  1.00 87.06           O  
ATOM   4398  CG  LEU A 574     -35.062 -46.000  19.953  1.00 87.06           C  
ATOM   4399  CD1 LEU A 574     -35.438 -44.531  19.766  1.00 87.06           C  
ATOM   4400  CD2 LEU A 574     -34.094 -46.156  21.125  1.00 87.06           C  
ATOM   4401  N   SER A 575     -37.094 -49.500  21.922  1.00 88.38           N  
ATOM   4402  CA  SER A 575     -38.156 -50.188  22.672  1.00 88.38           C  
ATOM   4403  C   SER A 575     -38.844 -49.250  23.656  1.00 88.38           C  
ATOM   4404  CB  SER A 575     -37.594 -51.375  23.422  1.00 88.38           C  
ATOM   4405  O   SER A 575     -38.188 -48.375  24.266  1.00 88.38           O  
ATOM   4406  OG  SER A 575     -37.062 -52.344  22.531  1.00 88.38           O  
ATOM   4407  N   PHE A 576     -40.156 -49.344  23.703  1.00 88.50           N  
ATOM   4408  CA  PHE A 576     -40.969 -48.500  24.594  1.00 88.50           C  
ATOM   4409  C   PHE A 576     -41.906 -49.344  25.438  1.00 88.50           C  
ATOM   4410  CB  PHE A 576     -41.750 -47.469  23.781  1.00 88.50           C  
ATOM   4411  O   PHE A 576     -42.312 -50.438  25.031  1.00 88.50           O  
ATOM   4412  CG  PHE A 576     -40.906 -46.594  22.906  1.00 88.50           C  
ATOM   4413  CD1 PHE A 576     -40.281 -45.469  23.438  1.00 88.50           C  
ATOM   4414  CD2 PHE A 576     -40.688 -46.906  21.578  1.00 88.50           C  
ATOM   4415  CE1 PHE A 576     -39.500 -44.625  22.641  1.00 88.50           C  
ATOM   4416  CE2 PHE A 576     -39.906 -46.094  20.766  1.00 88.50           C  
ATOM   4417  CZ  PHE A 576     -39.312 -44.969  21.312  1.00 88.50           C  
ATOM   4418  N   ASP A 577     -42.219 -48.875  26.594  1.00 85.62           N  
ATOM   4419  CA  ASP A 577     -43.188 -49.500  27.500  1.00 85.62           C  
ATOM   4420  C   ASP A 577     -44.625 -49.062  27.188  1.00 85.62           C  
ATOM   4421  CB  ASP A 577     -42.844 -49.219  28.953  1.00 85.62           C  
ATOM   4422  O   ASP A 577     -44.812 -47.938  26.750  1.00 85.62           O  
ATOM   4423  CG  ASP A 577     -41.531 -49.875  29.391  1.00 85.62           C  
ATOM   4424  OD1 ASP A 577     -41.156 -50.938  28.859  1.00 85.62           O  
ATOM   4425  OD2 ASP A 577     -40.844 -49.281  30.281  1.00 85.62           O  
ATOM   4426  N   PHE A 578     -45.500 -49.906  27.234  1.00 81.38           N  
ATOM   4427  CA  PHE A 578     -46.906 -49.562  27.125  1.00 81.38           C  
ATOM   4428  C   PHE A 578     -47.312 -48.625  28.250  1.00 81.38           C  
ATOM   4429  CB  PHE A 578     -47.781 -50.812  27.141  1.00 81.38           C  
ATOM   4430  O   PHE A 578     -46.844 -48.750  29.375  1.00 81.38           O  
ATOM   4431  CG  PHE A 578     -48.344 -51.188  25.781  1.00 81.38           C  
ATOM   4432  CD1 PHE A 578     -49.688 -50.938  25.484  1.00 81.38           C  
ATOM   4433  CD2 PHE A 578     -47.531 -51.750  24.812  1.00 81.38           C  
ATOM   4434  CE1 PHE A 578     -50.219 -51.281  24.250  1.00 81.38           C  
ATOM   4435  CE2 PHE A 578     -48.062 -52.094  23.562  1.00 81.38           C  
ATOM   4436  CZ  PHE A 578     -49.406 -51.844  23.281  1.00 81.38           C  
ATOM   4437  N   PRO A 579     -48.312 -47.688  27.812  1.00 75.88           N  
ATOM   4438  CA  PRO A 579     -48.812 -46.844  28.906  1.00 75.88           C  
ATOM   4439  C   PRO A 579     -49.688 -47.656  29.891  1.00 75.88           C  
ATOM   4440  CB  PRO A 579     -49.656 -45.812  28.188  1.00 75.88           C  
ATOM   4441  O   PRO A 579     -50.562 -48.406  29.484  1.00 75.88           O  
ATOM   4442  CG  PRO A 579     -49.625 -46.188  26.750  1.00 75.88           C  
ATOM   4443  CD  PRO A 579     -48.750 -47.438  26.609  1.00 75.88           C  
ATOM   4444  N   ASN A 580     -49.312 -47.719  31.219  1.00 71.00           N  
ATOM   4445  CA  ASN A 580     -50.031 -48.281  32.344  1.00 71.00           C  
ATOM   4446  C   ASN A 580     -49.844 -49.812  32.438  1.00 71.00           C  
ATOM   4447  CB  ASN A 580     -51.531 -47.938  32.281  1.00 71.00           C  
ATOM   4448  O   ASN A 580     -50.562 -50.500  33.156  1.00 71.00           O  
ATOM   4449  CG  ASN A 580     -51.781 -46.438  32.406  1.00 71.00           C  
ATOM   4450  ND2 ASN A 580     -52.906 -46.000  31.891  1.00 71.00           N  
ATOM   4451  OD1 ASN A 580     -50.938 -45.719  32.969  1.00 71.00           O  
ATOM   4452  N   LYS A 581     -49.156 -50.438  31.453  1.00 72.94           N  
ATOM   4453  CA  LYS A 581     -48.844 -51.875  31.531  1.00 72.94           C  
ATOM   4454  C   LYS A 581     -47.344 -52.094  31.297  1.00 72.94           C  
ATOM   4455  CB  LYS A 581     -49.656 -52.656  30.516  1.00 72.94           C  
ATOM   4456  O   LYS A 581     -46.906 -52.188  30.156  1.00 72.94           O  
ATOM   4457  CG  LYS A 581     -51.125 -52.781  30.859  1.00 72.94           C  
ATOM   4458  CD  LYS A 581     -51.875 -53.688  29.891  1.00 72.94           C  
ATOM   4459  CE  LYS A 581     -53.344 -53.812  30.234  1.00 72.94           C  
ATOM   4460  NZ  LYS A 581     -54.062 -54.688  29.281  1.00 72.94           N  
ATOM   4461  N   ARG A 582     -46.562 -52.031  32.406  1.00 67.75           N  
ATOM   4462  CA  ARG A 582     -45.094 -52.094  32.375  1.00 67.75           C  
ATOM   4463  C   ARG A 582     -44.625 -53.406  31.750  1.00 67.75           C  
ATOM   4464  CB  ARG A 582     -44.531 -51.906  33.781  1.00 67.75           C  
ATOM   4465  O   ARG A 582     -43.500 -53.469  31.234  1.00 67.75           O  
ATOM   4466  CG  ARG A 582     -44.281 -50.469  34.156  1.00 67.75           C  
ATOM   4467  CD  ARG A 582     -43.531 -50.344  35.469  1.00 67.75           C  
ATOM   4468  NE  ARG A 582     -43.250 -48.969  35.812  1.00 67.75           N  
ATOM   4469  NH1 ARG A 582     -42.094 -49.469  37.750  1.00 67.75           N  
ATOM   4470  NH2 ARG A 582     -42.375 -47.281  37.125  1.00 67.75           N  
ATOM   4471  CZ  ARG A 582     -42.562 -48.562  36.906  1.00 67.75           C  
ATOM   4472  N   GLU A 583     -45.469 -54.438  31.734  1.00 78.88           N  
ATOM   4473  CA  GLU A 583     -45.000 -55.750  31.266  1.00 78.88           C  
ATOM   4474  C   GLU A 583     -45.062 -55.844  29.750  1.00 78.88           C  
ATOM   4475  CB  GLU A 583     -45.812 -56.875  31.922  1.00 78.88           C  
ATOM   4476  O   GLU A 583     -44.500 -56.781  29.156  1.00 78.88           O  
ATOM   4477  CG  GLU A 583     -45.562 -57.000  33.406  1.00 78.88           C  
ATOM   4478  CD  GLU A 583     -46.156 -58.281  34.000  1.00 78.88           C  
ATOM   4479  OE1 GLU A 583     -45.969 -58.531  35.219  1.00 78.88           O  
ATOM   4480  OE2 GLU A 583     -46.750 -59.062  33.219  1.00 78.88           O  
ATOM   4481  N   LYS A 584     -45.844 -54.969  29.094  1.00 82.75           N  
ATOM   4482  CA  LYS A 584     -45.969 -55.000  27.641  1.00 82.75           C  
ATOM   4483  C   LYS A 584     -45.125 -53.906  26.984  1.00 82.75           C  
ATOM   4484  CB  LYS A 584     -47.438 -54.812  27.234  1.00 82.75           C  
ATOM   4485  O   LYS A 584     -45.062 -52.781  27.469  1.00 82.75           O  
ATOM   4486  CG  LYS A 584     -48.344 -56.000  27.609  1.00 82.75           C  
ATOM   4487  CD  LYS A 584     -49.750 -55.812  27.062  1.00 82.75           C  
ATOM   4488  CE  LYS A 584     -50.625 -57.031  27.391  1.00 82.75           C  
ATOM   4489  NZ  LYS A 584     -52.000 -56.875  26.797  1.00 82.75           N  
ATOM   4490  N   LYS A 585     -44.344 -54.406  26.047  1.00 88.12           N  
ATOM   4491  CA  LYS A 585     -43.438 -53.500  25.344  1.00 88.12           C  
ATOM   4492  C   LYS A 585     -43.750 -53.469  23.859  1.00 88.12           C  
ATOM   4493  CB  LYS A 585     -42.000 -53.938  25.578  1.00 88.12           C  
ATOM   4494  O   LYS A 585     -44.344 -54.375  23.312  1.00 88.12           O  
ATOM   4495  CG  LYS A 585     -41.531 -53.812  27.031  1.00 88.12           C  
ATOM   4496  CD  LYS A 585     -40.062 -54.156  27.172  1.00 88.12           C  
ATOM   4497  CE  LYS A 585     -39.594 -54.031  28.625  1.00 88.12           C  
ATOM   4498  NZ  LYS A 585     -38.125 -54.312  28.766  1.00 88.12           N  
ATOM   4499  N   PHE A 586     -43.531 -52.375  23.234  1.00 91.44           N  
ATOM   4500  CA  PHE A 586     -43.562 -52.219  21.781  1.00 91.44           C  
ATOM   4501  C   PHE A 586     -42.281 -51.562  21.266  1.00 91.44           C  
ATOM   4502  CB  PHE A 586     -44.781 -51.375  21.359  1.00 91.44           C  
ATOM   4503  O   PHE A 586     -41.531 -51.000  22.031  1.00 91.44           O  
ATOM   4504  CG  PHE A 586     -44.750 -49.969  21.828  1.00 91.44           C  
ATOM   4505  CD1 PHE A 586     -45.188 -49.594  23.094  1.00 91.44           C  
ATOM   4506  CD2 PHE A 586     -44.250 -48.969  21.000  1.00 91.44           C  
ATOM   4507  CE1 PHE A 586     -45.125 -48.281  23.531  1.00 91.44           C  
ATOM   4508  CE2 PHE A 586     -44.188 -47.625  21.422  1.00 91.44           C  
ATOM   4509  CZ  PHE A 586     -44.656 -47.312  22.688  1.00 91.44           C  
ATOM   4510  N   ALA A 587     -41.969 -51.781  19.969  1.00 92.44           N  
ATOM   4511  CA  ALA A 587     -40.750 -51.281  19.391  1.00 92.44           C  
ATOM   4512  C   ALA A 587     -41.000 -50.469  18.109  1.00 92.44           C  
ATOM   4513  CB  ALA A 587     -39.781 -52.406  19.094  1.00 92.44           C  
ATOM   4514  O   ALA A 587     -41.969 -50.781  17.375  1.00 92.44           O  
ATOM   4515  N   ILE A 588     -40.250 -49.406  17.922  1.00 91.69           N  
ATOM   4516  CA  ILE A 588     -40.281 -48.594  16.719  1.00 91.69           C  
ATOM   4517  C   ILE A 588     -38.875 -48.500  16.125  1.00 91.69           C  
ATOM   4518  CB  ILE A 588     -40.875 -47.188  17.000  1.00 91.69           C  
ATOM   4519  O   ILE A 588     -37.969 -48.031  16.812  1.00 91.69           O  
ATOM   4520  CG1 ILE A 588     -42.219 -47.312  17.703  1.00 91.69           C  
ATOM   4521  CG2 ILE A 588     -41.000 -46.375  15.703  1.00 91.69           C  
ATOM   4522  CD1 ILE A 588     -42.781 -45.969  18.172  1.00 91.69           C  
ATOM   4523  N   ALA A 589     -38.750 -48.969  14.906  1.00 91.19           N  
ATOM   4524  CA  ALA A 589     -37.500 -48.844  14.172  1.00 91.19           C  
ATOM   4525  C   ALA A 589     -37.562 -47.719  13.164  1.00 91.19           C  
ATOM   4526  CB  ALA A 589     -37.188 -50.156  13.469  1.00 91.19           C  
ATOM   4527  O   ALA A 589     -38.656 -47.344  12.703  1.00 91.19           O  
ATOM   4528  N   GLU A 590     -36.438 -47.125  12.930  1.00 84.56           N  
ATOM   4529  CA  GLU A 590     -36.344 -46.062  11.930  1.00 84.56           C  
ATOM   4530  C   GLU A 590     -35.406 -46.469  10.781  1.00 84.56           C  
ATOM   4531  CB  GLU A 590     -35.812 -44.781  12.562  1.00 84.56           C  
ATOM   4532  O   GLU A 590     -34.344 -47.031  11.008  1.00 84.56           O  
ATOM   4533  CG  GLU A 590     -36.250 -43.500  11.836  1.00 84.56           C  
ATOM   4534  CD  GLU A 590     -35.969 -42.219  12.617  1.00 84.56           C  
ATOM   4535  OE1 GLU A 590     -36.344 -41.125  12.141  1.00 84.56           O  
ATOM   4536  OE2 GLU A 590     -35.375 -42.344  13.703  1.00 84.56           O  
ATOM   4537  N   LEU A 591     -35.969 -46.375   9.586  1.00 80.50           N  
ATOM   4538  CA  LEU A 591     -35.219 -46.688   8.359  1.00 80.50           C  
ATOM   4539  C   LEU A 591     -35.344 -45.531   7.363  1.00 80.50           C  
ATOM   4540  CB  LEU A 591     -35.719 -47.969   7.730  1.00 80.50           C  
ATOM   4541  O   LEU A 591     -36.406 -44.906   7.258  1.00 80.50           O  
ATOM   4542  CG  LEU A 591     -34.656 -49.000   7.336  1.00 80.50           C  
ATOM   4543  CD1 LEU A 591     -34.844 -50.281   8.148  1.00 80.50           C  
ATOM   4544  CD2 LEU A 591     -34.750 -49.312   5.844  1.00 80.50           C  
ATOM   4545  N   GLN A 592     -34.219 -45.219   6.789  1.00 71.25           N  
ATOM   4546  CA  GLN A 592     -34.250 -44.281   5.684  1.00 71.25           C  
ATOM   4547  C   GLN A 592     -34.344 -45.000   4.340  1.00 71.25           C  
ATOM   4548  CB  GLN A 592     -33.000 -43.375   5.703  1.00 71.25           C  
ATOM   4549  O   GLN A 592     -33.594 -45.938   4.066  1.00 71.25           O  
ATOM   4550  CG  GLN A 592     -33.000 -42.375   6.855  1.00 71.25           C  
ATOM   4551  CD  GLN A 592     -31.766 -41.500   6.836  1.00 71.25           C  
ATOM   4552  NE2 GLN A 592     -31.719 -40.531   7.758  1.00 71.25           N  
ATOM   4553  OE1 GLN A 592     -30.875 -41.656   6.004  1.00 71.25           O  
ATOM   4554  N   ILE A 593     -35.500 -44.750   3.738  1.00 72.75           N  
ATOM   4555  CA  ILE A 593     -35.719 -45.406   2.459  1.00 72.75           C  
ATOM   4556  C   ILE A 593     -35.844 -44.375   1.349  1.00 72.75           C  
ATOM   4557  CB  ILE A 593     -36.969 -46.312   2.490  1.00 72.75           C  
ATOM   4558  O   ILE A 593     -36.031 -43.188   1.620  1.00 72.75           O  
ATOM   4559  CG1 ILE A 593     -38.188 -45.531   2.908  1.00 72.75           C  
ATOM   4560  CG2 ILE A 593     -36.750 -47.500   3.428  1.00 72.75           C  
ATOM   4561  CD1 ILE A 593     -39.500 -46.281   2.771  1.00 72.75           C  
ATOM   4562  N   THR A 594     -35.500 -44.875   0.138  1.00 66.06           N  
ATOM   4563  CA  THR A 594     -35.719 -44.062  -1.061  1.00 66.06           C  
ATOM   4564  C   THR A 594     -36.969 -44.531  -1.820  1.00 66.06           C  
ATOM   4565  CB  THR A 594     -34.500 -44.094  -1.989  1.00 66.06           C  
ATOM   4566  O   THR A 594     -37.500 -45.594  -1.521  1.00 66.06           O  
ATOM   4567  CG2 THR A 594     -33.219 -43.750  -1.233  1.00 66.06           C  
ATOM   4568  OG1 THR A 594     -34.375 -45.438  -2.531  1.00 66.06           O  
ATOM   4569  N   GLN A 595     -37.438 -43.688  -2.605  1.00 64.25           N  
ATOM   4570  CA  GLN A 595     -38.562 -44.062  -3.434  1.00 64.25           C  
ATOM   4571  C   GLN A 595     -38.312 -45.375  -4.188  1.00 64.25           C  
ATOM   4572  CB  GLN A 595     -38.906 -42.938  -4.418  1.00 64.25           C  
ATOM   4573  O   GLN A 595     -39.219 -46.094  -4.504  1.00 64.25           O  
ATOM   4574  CG  GLN A 595     -39.969 -43.344  -5.453  1.00 64.25           C  
ATOM   4575  CD  GLN A 595     -40.406 -42.156  -6.305  1.00 64.25           C  
ATOM   4576  NE2 GLN A 595     -41.531 -42.344  -7.012  1.00 64.25           N  
ATOM   4577  OE1 GLN A 595     -39.781 -41.094  -6.324  1.00 64.25           O  
ATOM   4578  N   TYR A 596     -37.094 -45.719  -4.316  1.00 63.19           N  
ATOM   4579  CA  TYR A 596     -36.719 -46.875  -5.121  1.00 63.19           C  
ATOM   4580  C   TYR A 596     -36.750 -48.156  -4.293  1.00 63.19           C  
ATOM   4581  CB  TYR A 596     -35.312 -46.688  -5.715  1.00 63.19           C  
ATOM   4582  O   TYR A 596     -36.875 -49.250  -4.836  1.00 63.19           O  
ATOM   4583  CG  TYR A 596     -35.250 -45.625  -6.770  1.00 63.19           C  
ATOM   4584  CD1 TYR A 596     -35.656 -45.844  -8.078  1.00 63.19           C  
ATOM   4585  CD2 TYR A 596     -34.781 -44.344  -6.457  1.00 63.19           C  
ATOM   4586  CE1 TYR A 596     -35.594 -44.875  -9.047  1.00 63.19           C  
ATOM   4587  CE2 TYR A 596     -34.719 -43.344  -7.422  1.00 63.19           C  
ATOM   4588  OH  TYR A 596     -35.062 -42.625  -9.672  1.00 63.19           O  
ATOM   4589  CZ  TYR A 596     -35.125 -43.625  -8.711  1.00 63.19           C  
ATOM   4590  N   ASP A 597     -36.594 -47.938  -3.057  1.00 68.19           N  
ATOM   4591  CA  ASP A 597     -36.656 -49.094  -2.180  1.00 68.19           C  
ATOM   4592  C   ASP A 597     -38.062 -49.750  -2.223  1.00 68.19           C  
ATOM   4593  CB  ASP A 597     -36.312 -48.719  -0.742  1.00 68.19           C  
ATOM   4594  O   ASP A 597     -38.188 -50.938  -1.990  1.00 68.19           O  
ATOM   4595  CG  ASP A 597     -34.844 -48.312  -0.575  1.00 68.19           C  
ATOM   4596  OD1 ASP A 597     -34.000 -48.844  -1.320  1.00 68.19           O  
ATOM   4597  OD2 ASP A 597     -34.562 -47.500   0.312  1.00 68.19           O  
ATOM   4598  N   ILE A 598     -38.969 -48.844  -2.500  1.00 64.38           N  
ATOM   4599  CA  ILE A 598     -40.344 -49.312  -2.367  1.00 64.38           C  
ATOM   4600  C   ILE A 598     -40.844 -49.844  -3.709  1.00 64.38           C  
ATOM   4601  CB  ILE A 598     -41.281 -48.188  -1.859  1.00 64.38           C  
ATOM   4602  O   ILE A 598     -41.969 -50.312  -3.818  1.00 64.38           O  
ATOM   4603  CG1 ILE A 598     -40.781 -46.812  -2.342  1.00 64.38           C  
ATOM   4604  CG2 ILE A 598     -41.375 -48.219  -0.332  1.00 64.38           C  
ATOM   4605  CD1 ILE A 598     -41.750 -45.688  -2.125  1.00 64.38           C  
ATOM   4606  N   LEU A 599     -40.000 -49.688  -4.730  1.00 61.19           N  
ATOM   4607  CA  LEU A 599     -40.406 -50.188  -6.035  1.00 61.19           C  
ATOM   4608  C   LEU A 599     -40.469 -51.719  -6.051  1.00 61.19           C  
ATOM   4609  CB  LEU A 599     -39.438 -49.688  -7.129  1.00 61.19           C  
ATOM   4610  O   LEU A 599     -41.250 -52.312  -6.805  1.00 61.19           O  
ATOM   4611  CG  LEU A 599     -39.656 -48.250  -7.609  1.00 61.19           C  
ATOM   4612  CD1 LEU A 599     -38.406 -47.719  -8.266  1.00 61.19           C  
ATOM   4613  CD2 LEU A 599     -40.844 -48.188  -8.570  1.00 61.19           C  
ATOM   4614  N   SER A 600     -39.688 -52.281  -5.258  1.00 64.38           N  
ATOM   4615  CA  SER A 600     -39.688 -53.750  -5.199  1.00 64.38           C  
ATOM   4616  C   SER A 600     -40.688 -54.250  -4.176  1.00 64.38           C  
ATOM   4617  CB  SER A 600     -38.281 -54.281  -4.855  1.00 64.38           C  
ATOM   4618  O   SER A 600     -40.531 -54.000  -2.975  1.00 64.38           O  
ATOM   4619  OG  SER A 600     -38.250 -54.812  -3.543  1.00 64.38           O  
ATOM   4620  N   GLN A 601     -41.750 -54.875  -4.711  1.00 71.56           N  
ATOM   4621  CA  GLN A 601     -42.719 -55.500  -3.830  1.00 71.56           C  
ATOM   4622  C   GLN A 601     -42.062 -56.531  -2.912  1.00 71.56           C  
ATOM   4623  CB  GLN A 601     -43.844 -56.156  -4.645  1.00 71.56           C  
ATOM   4624  O   GLN A 601     -42.500 -56.688  -1.771  1.00 71.56           O  
ATOM   4625  CG  GLN A 601     -44.938 -55.188  -5.082  1.00 71.56           C  
ATOM   4626  CD  GLN A 601     -46.125 -55.906  -5.680  1.00 71.56           C  
ATOM   4627  NE2 GLN A 601     -47.188 -55.125  -5.996  1.00 71.56           N  
ATOM   4628  OE1 GLN A 601     -46.125 -57.125  -5.855  1.00 71.56           O  
ATOM   4629  N   GLY A 602     -41.031 -57.125  -3.432  1.00 74.69           N  
ATOM   4630  CA  GLY A 602     -40.281 -58.094  -2.615  1.00 74.69           C  
ATOM   4631  C   GLY A 602     -39.625 -57.438  -1.399  1.00 74.69           C  
ATOM   4632  O   GLY A 602     -39.688 -58.000  -0.305  1.00 74.69           O  
ATOM   4633  N   THR A 603     -39.188 -56.344  -1.584  1.00 76.31           N  
ATOM   4634  CA  THR A 603     -38.562 -55.625  -0.480  1.00 76.31           C  
ATOM   4635  C   THR A 603     -39.594 -55.219   0.556  1.00 76.31           C  
ATOM   4636  CB  THR A 603     -37.781 -54.406  -0.980  1.00 76.31           C  
ATOM   4637  O   THR A 603     -39.344 -55.281   1.761  1.00 76.31           O  
ATOM   4638  CG2 THR A 603     -36.844 -53.844   0.097  1.00 76.31           C  
ATOM   4639  OG1 THR A 603     -37.000 -54.750  -2.133  1.00 76.31           O  
ATOM   4640  N   LEU A 604     -40.656 -54.781   0.076  1.00 80.75           N  
ATOM   4641  CA  LEU A 604     -41.719 -54.375   0.982  1.00 80.75           C  
ATOM   4642  C   LEU A 604     -42.188 -55.562   1.823  1.00 80.75           C  
ATOM   4643  CB  LEU A 604     -42.906 -53.781   0.196  1.00 80.75           C  
ATOM   4644  O   LEU A 604     -42.344 -55.438   3.041  1.00 80.75           O  
ATOM   4645  CG  LEU A 604     -42.688 -52.438  -0.465  1.00 80.75           C  
ATOM   4646  CD1 LEU A 604     -43.812 -52.125  -1.436  1.00 80.75           C  
ATOM   4647  CD2 LEU A 604     -42.531 -51.344   0.591  1.00 80.75           C  
ATOM   4648  N   ALA A 605     -42.375 -56.625   1.133  1.00 85.06           N  
ATOM   4649  CA  ALA A 605     -42.781 -57.844   1.821  1.00 85.06           C  
ATOM   4650  C   ALA A 605     -41.719 -58.312   2.803  1.00 85.06           C  
ATOM   4651  CB  ALA A 605     -43.094 -58.938   0.811  1.00 85.06           C  
ATOM   4652  O   ALA A 605     -42.031 -58.781   3.896  1.00 85.06           O  
ATOM   4653  N   GLU A 606     -40.531 -58.125   2.414  1.00 86.69           N  
ATOM   4654  CA  GLU A 606     -39.438 -58.500   3.283  1.00 86.69           C  
ATOM   4655  C   GLU A 606     -39.406 -57.656   4.547  1.00 86.69           C  
ATOM   4656  CB  GLU A 606     -38.094 -58.406   2.535  1.00 86.69           C  
ATOM   4657  O   GLU A 606     -39.188 -58.156   5.645  1.00 86.69           O  
ATOM   4658  CG  GLU A 606     -36.969 -59.188   3.186  1.00 86.69           C  
ATOM   4659  CD  GLU A 606     -35.656 -59.125   2.410  1.00 86.69           C  
ATOM   4660  OE1 GLU A 606     -34.688 -59.812   2.791  1.00 86.69           O  
ATOM   4661  OE2 GLU A 606     -35.625 -58.375   1.415  1.00 86.69           O  
ATOM   4662  N   LEU A 607     -39.594 -56.406   4.414  1.00 88.19           N  
ATOM   4663  CA  LEU A 607     -39.562 -55.531   5.570  1.00 88.19           C  
ATOM   4664  C   LEU A 607     -40.750 -55.844   6.508  1.00 88.19           C  
ATOM   4665  CB  LEU A 607     -39.656 -54.062   5.125  1.00 88.19           C  
ATOM   4666  O   LEU A 607     -40.594 -55.781   7.730  1.00 88.19           O  
ATOM   4667  CG  LEU A 607     -38.344 -53.438   4.633  1.00 88.19           C  
ATOM   4668  CD1 LEU A 607     -38.625 -52.062   3.998  1.00 88.19           C  
ATOM   4669  CD2 LEU A 607     -37.344 -53.281   5.781  1.00 88.19           C  
ATOM   4670  N   LEU A 608     -41.844 -56.125   5.945  1.00 90.00           N  
ATOM   4671  CA  LEU A 608     -43.000 -56.562   6.754  1.00 90.00           C  
ATOM   4672  C   LEU A 608     -42.688 -57.844   7.496  1.00 90.00           C  
ATOM   4673  CB  LEU A 608     -44.219 -56.719   5.875  1.00 90.00           C  
ATOM   4674  O   LEU A 608     -43.031 -58.000   8.672  1.00 90.00           O  
ATOM   4675  CG  LEU A 608     -45.375 -55.719   6.105  1.00 90.00           C  
ATOM   4676  CD1 LEU A 608     -45.969 -55.281   4.773  1.00 90.00           C  
ATOM   4677  CD2 LEU A 608     -46.438 -56.344   6.992  1.00 90.00           C  
ATOM   4678  N   SER A 609     -42.031 -58.688   6.785  1.00 91.88           N  
ATOM   4679  CA  SER A 609     -41.656 -59.969   7.402  1.00 91.88           C  
ATOM   4680  C   SER A 609     -40.656 -59.750   8.531  1.00 91.88           C  
ATOM   4681  CB  SER A 609     -41.062 -60.906   6.355  1.00 91.88           C  
ATOM   4682  O   SER A 609     -40.719 -60.406   9.570  1.00 91.88           O  
ATOM   4683  OG  SER A 609     -40.531 -62.062   6.973  1.00 91.88           O  
ATOM   4684  N   ILE A 610     -39.844 -58.844   8.352  1.00 92.38           N  
ATOM   4685  CA  ILE A 610     -38.844 -58.531   9.375  1.00 92.38           C  
ATOM   4686  C   ILE A 610     -39.562 -57.906  10.586  1.00 92.38           C  
ATOM   4687  CB  ILE A 610     -37.781 -57.562   8.836  1.00 92.38           C  
ATOM   4688  O   ILE A 610     -39.250 -58.250  11.734  1.00 92.38           O  
ATOM   4689  CG1 ILE A 610     -36.875 -58.250   7.836  1.00 92.38           C  
ATOM   4690  CG2 ILE A 610     -36.969 -56.938   9.992  1.00 92.38           C  
ATOM   4691  CD1 ILE A 610     -35.938 -57.344   7.062  1.00 92.38           C  
ATOM   4692  N   ALA A 611     -40.438 -57.031  10.352  1.00 93.19           N  
ATOM   4693  CA  ALA A 611     -41.219 -56.469  11.445  1.00 93.19           C  
ATOM   4694  C   ALA A 611     -41.906 -57.562  12.250  1.00 93.19           C  
ATOM   4695  CB  ALA A 611     -42.250 -55.469  10.914  1.00 93.19           C  
ATOM   4696  O   ALA A 611     -41.906 -57.531  13.484  1.00 93.19           O  
ATOM   4697  N   GLU A 612     -42.469 -58.469  11.539  1.00 92.69           N  
ATOM   4698  CA  GLU A 612     -43.125 -59.594  12.180  1.00 92.69           C  
ATOM   4699  C   GLU A 612     -42.156 -60.500  12.938  1.00 92.69           C  
ATOM   4700  CB  GLU A 612     -43.906 -60.438  11.148  1.00 92.69           C  
ATOM   4701  O   GLU A 612     -42.406 -60.938  14.055  1.00 92.69           O  
ATOM   4702  CG  GLU A 612     -44.781 -61.531  11.758  1.00 92.69           C  
ATOM   4703  CD  GLU A 612     -45.938 -60.969  12.578  1.00 92.69           C  
ATOM   4704  OE1 GLU A 612     -46.562 -61.750  13.336  1.00 92.69           O  
ATOM   4705  OE2 GLU A 612     -46.219 -59.781  12.469  1.00 92.69           O  
ATOM   4706  N   LYS A 613     -41.031 -60.719  12.359  1.00 92.69           N  
ATOM   4707  CA  LYS A 613     -40.000 -61.531  13.008  1.00 92.69           C  
ATOM   4708  C   LYS A 613     -39.531 -60.875  14.289  1.00 92.69           C  
ATOM   4709  CB  LYS A 613     -38.844 -61.781  12.055  1.00 92.69           C  
ATOM   4710  O   LYS A 613     -39.344 -61.531  15.312  1.00 92.69           O  
ATOM   4711  CG  LYS A 613     -39.000 -62.969  11.141  1.00 92.69           C  
ATOM   4712  CD  LYS A 613     -37.781 -63.188  10.266  1.00 92.69           C  
ATOM   4713  CE  LYS A 613     -38.000 -64.312   9.273  1.00 92.69           C  
ATOM   4714  NZ  LYS A 613     -36.844 -64.500   8.352  1.00 92.69           N  
ATOM   4715  N   ILE A 614     -39.375 -59.656  14.266  1.00 93.12           N  
ATOM   4716  CA  ILE A 614     -38.906 -58.906  15.438  1.00 93.12           C  
ATOM   4717  C   ILE A 614     -40.000 -58.906  16.500  1.00 93.12           C  
ATOM   4718  CB  ILE A 614     -38.531 -57.469  15.070  1.00 93.12           C  
ATOM   4719  O   ILE A 614     -39.719 -59.094  17.688  1.00 93.12           O  
ATOM   4720  CG1 ILE A 614     -37.281 -57.438  14.164  1.00 93.12           C  
ATOM   4721  CG2 ILE A 614     -38.281 -56.625  16.344  1.00 93.12           C  
ATOM   4722  CD1 ILE A 614     -36.906 -56.062  13.656  1.00 93.12           C  
ATOM   4723  N   LYS A 615     -41.125 -58.750  16.078  1.00 92.75           N  
ATOM   4724  CA  LYS A 615     -42.250 -58.781  17.016  1.00 92.75           C  
ATOM   4725  C   LYS A 615     -42.312 -60.125  17.750  1.00 92.75           C  
ATOM   4726  CB  LYS A 615     -43.562 -58.531  16.266  1.00 92.75           C  
ATOM   4727  O   LYS A 615     -42.438 -60.156  18.984  1.00 92.75           O  
ATOM   4728  CG  LYS A 615     -44.781 -58.531  17.156  1.00 92.75           C  
ATOM   4729  CD  LYS A 615     -46.094 -58.531  16.344  1.00 92.75           C  
ATOM   4730  CE  LYS A 615     -47.188 -59.312  17.047  1.00 92.75           C  
ATOM   4731  NZ  LYS A 615     -48.438 -59.375  16.234  1.00 92.75           N  
ATOM   4732  N   VAL A 616     -42.219 -61.188  17.047  1.00 92.88           N  
ATOM   4733  CA  VAL A 616     -42.375 -62.531  17.594  1.00 92.88           C  
ATOM   4734  C   VAL A 616     -41.125 -62.906  18.406  1.00 92.88           C  
ATOM   4735  CB  VAL A 616     -42.625 -63.594  16.484  1.00 92.88           C  
ATOM   4736  O   VAL A 616     -41.250 -63.406  19.531  1.00 92.88           O  
ATOM   4737  CG1 VAL A 616     -42.594 -65.000  17.062  1.00 92.88           C  
ATOM   4738  CG2 VAL A 616     -43.938 -63.312  15.766  1.00 92.88           C  
ATOM   4739  N   HIS A 617     -40.000 -62.625  17.891  1.00 91.31           N  
ATOM   4740  CA  HIS A 617     -38.750 -63.031  18.531  1.00 91.31           C  
ATOM   4741  C   HIS A 617     -38.500 -62.219  19.797  1.00 91.31           C  
ATOM   4742  CB  HIS A 617     -37.594 -62.875  17.562  1.00 91.31           C  
ATOM   4743  O   HIS A 617     -38.094 -62.781  20.812  1.00 91.31           O  
ATOM   4744  CG  HIS A 617     -36.344 -63.531  18.047  1.00 91.31           C  
ATOM   4745  CD2 HIS A 617     -35.844 -64.812  17.828  1.00 91.31           C  
ATOM   4746  ND1 HIS A 617     -35.406 -62.906  18.875  1.00 91.31           N  
ATOM   4747  CE1 HIS A 617     -34.406 -63.750  19.125  1.00 91.31           C  
ATOM   4748  NE2 HIS A 617     -34.656 -64.875  18.500  1.00 91.31           N  
ATOM   4749  N   ASP A 618     -38.781 -61.000  19.797  1.00 90.94           N  
ATOM   4750  CA  ASP A 618     -38.469 -60.156  20.938  1.00 90.94           C  
ATOM   4751  C   ASP A 618     -39.688 -59.875  21.797  1.00 90.94           C  
ATOM   4752  CB  ASP A 618     -37.875 -58.812  20.453  1.00 90.94           C  
ATOM   4753  O   ASP A 618     -39.656 -59.094  22.734  1.00 90.94           O  
ATOM   4754  CG  ASP A 618     -36.531 -58.969  19.734  1.00 90.94           C  
ATOM   4755  OD1 ASP A 618     -35.875 -60.031  19.938  1.00 90.94           O  
ATOM   4756  OD2 ASP A 618     -36.156 -58.062  18.984  1.00 90.94           O  
ATOM   4757  N   LYS A 619     -40.812 -60.562  21.531  1.00 88.56           N  
ATOM   4758  CA  LYS A 619     -42.031 -60.562  22.297  1.00 88.56           C  
ATOM   4759  C   LYS A 619     -42.594 -59.125  22.484  1.00 88.56           C  
ATOM   4760  CB  LYS A 619     -41.812 -61.219  23.656  1.00 88.56           C  
ATOM   4761  O   LYS A 619     -42.906 -58.750  23.594  1.00 88.56           O  
ATOM   4762  CG  LYS A 619     -41.469 -62.688  23.594  1.00 88.56           C  
ATOM   4763  CD  LYS A 619     -41.406 -63.312  24.969  1.00 88.56           C  
ATOM   4764  CE  LYS A 619     -41.094 -64.812  24.906  1.00 88.56           C  
ATOM   4765  NZ  LYS A 619     -41.031 -65.438  26.266  1.00 88.56           N  
ATOM   4766  N   TYR A 620     -42.656 -58.375  21.453  1.00 91.94           N  
ATOM   4767  CA  TYR A 620     -43.281 -57.062  21.438  1.00 91.94           C  
ATOM   4768  C   TYR A 620     -44.781 -57.188  21.141  1.00 91.94           C  
ATOM   4769  CB  TYR A 620     -42.625 -56.156  20.406  1.00 91.94           C  
ATOM   4770  O   TYR A 620     -45.188 -58.094  20.422  1.00 91.94           O  
ATOM   4771  CG  TYR A 620     -41.219 -55.750  20.797  1.00 91.94           C  
ATOM   4772  CD1 TYR A 620     -40.969 -55.000  21.938  1.00 91.94           C  
ATOM   4773  CD2 TYR A 620     -40.125 -56.125  20.016  1.00 91.94           C  
ATOM   4774  CE1 TYR A 620     -39.688 -54.594  22.281  1.00 91.94           C  
ATOM   4775  CE2 TYR A 620     -38.812 -55.750  20.344  1.00 91.94           C  
ATOM   4776  OH  TYR A 620     -37.344 -54.594  21.828  1.00 91.94           O  
ATOM   4777  CZ  TYR A 620     -38.625 -54.969  21.484  1.00 91.94           C  
ATOM   4778  N   GLN A 621     -45.594 -56.312  21.750  1.00 90.12           N  
ATOM   4779  CA  GLN A 621     -47.000 -56.250  21.422  1.00 90.12           C  
ATOM   4780  C   GLN A 621     -47.219 -55.812  19.969  1.00 90.12           C  
ATOM   4781  CB  GLN A 621     -47.750 -55.312  22.359  1.00 90.12           C  
ATOM   4782  O   GLN A 621     -48.094 -56.312  19.281  1.00 90.12           O  
ATOM   4783  CG  GLN A 621     -49.188 -55.719  22.641  1.00 90.12           C  
ATOM   4784  CD  GLN A 621     -49.312 -57.125  23.188  1.00 90.12           C  
ATOM   4785  NE2 GLN A 621     -50.531 -57.656  23.141  1.00 90.12           N  
ATOM   4786  OE1 GLN A 621     -48.344 -57.688  23.656  1.00 90.12           O  
ATOM   4787  N   PHE A 622     -46.469 -54.906  19.547  1.00 92.56           N  
ATOM   4788  CA  PHE A 622     -46.406 -54.531  18.141  1.00 92.56           C  
ATOM   4789  C   PHE A 622     -45.062 -53.875  17.797  1.00 92.56           C  
ATOM   4790  CB  PHE A 622     -47.562 -53.531  17.828  1.00 92.56           C  
ATOM   4791  O   PHE A 622     -44.344 -53.438  18.688  1.00 92.56           O  
ATOM   4792  CG  PHE A 622     -47.406 -52.188  18.469  1.00 92.56           C  
ATOM   4793  CD1 PHE A 622     -47.906 -51.938  19.719  1.00 92.56           C  
ATOM   4794  CD2 PHE A 622     -46.719 -51.156  17.797  1.00 92.56           C  
ATOM   4795  CE1 PHE A 622     -47.781 -50.688  20.328  1.00 92.56           C  
ATOM   4796  CE2 PHE A 622     -46.562 -49.906  18.391  1.00 92.56           C  
ATOM   4797  CZ  PHE A 622     -47.094 -49.688  19.656  1.00 92.56           C  
ATOM   4798  N   VAL A 623     -44.688 -53.969  16.516  1.00 93.75           N  
ATOM   4799  CA  VAL A 623     -43.500 -53.375  15.969  1.00 93.75           C  
ATOM   4800  C   VAL A 623     -43.844 -52.500  14.758  1.00 93.75           C  
ATOM   4801  CB  VAL A 623     -42.469 -54.438  15.562  1.00 93.75           C  
ATOM   4802  O   VAL A 623     -44.656 -52.906  13.922  1.00 93.75           O  
ATOM   4803  CG1 VAL A 623     -41.312 -53.844  14.758  1.00 93.75           C  
ATOM   4804  CG2 VAL A 623     -41.906 -55.156  16.797  1.00 93.75           C  
ATOM   4805  N   ALA A 624     -43.344 -51.312  14.773  1.00 93.06           N  
ATOM   4806  CA  ALA A 624     -43.469 -50.406  13.641  1.00 93.06           C  
ATOM   4807  C   ALA A 624     -42.125 -50.000  13.094  1.00 93.06           C  
ATOM   4808  CB  ALA A 624     -44.281 -49.156  14.047  1.00 93.06           C  
ATOM   4809  O   ALA A 624     -41.188 -49.719  13.867  1.00 93.06           O  
ATOM   4810  N   ILE A 625     -41.906 -50.125  11.773  1.00 92.25           N  
ATOM   4811  CA  ILE A 625     -40.750 -49.594  11.086  1.00 92.25           C  
ATOM   4812  C   ILE A 625     -41.094 -48.312  10.352  1.00 92.25           C  
ATOM   4813  CB  ILE A 625     -40.156 -50.656  10.094  1.00 92.25           C  
ATOM   4814  O   ILE A 625     -41.906 -48.312   9.406  1.00 92.25           O  
ATOM   4815  CG1 ILE A 625     -39.875 -51.969  10.812  1.00 92.25           C  
ATOM   4816  CG2 ILE A 625     -38.906 -50.094   9.422  1.00 92.25           C  
ATOM   4817  CD1 ILE A 625     -39.531 -53.125   9.883  1.00 92.25           C  
ATOM   4818  N   LEU A 626     -40.562 -47.250  10.867  1.00 90.69           N  
ATOM   4819  CA  LEU A 626     -40.719 -45.969  10.195  1.00 90.69           C  
ATOM   4820  C   LEU A 626     -39.656 -45.812   9.102  1.00 90.69           C  
ATOM   4821  CB  LEU A 626     -40.625 -44.812  11.203  1.00 90.69           C  
ATOM   4822  O   LEU A 626     -38.469 -45.594   9.398  1.00 90.69           O  
ATOM   4823  CG  LEU A 626     -40.781 -43.406  10.633  1.00 90.69           C  
ATOM   4824  CD1 LEU A 626     -42.188 -43.219  10.102  1.00 90.69           C  
ATOM   4825  CD2 LEU A 626     -40.438 -42.375  11.703  1.00 90.69           C  
ATOM   4826  N   ALA A 627     -40.156 -46.031   7.969  1.00 85.69           N  
ATOM   4827  CA  ALA A 627     -39.281 -45.812   6.805  1.00 85.69           C  
ATOM   4828  C   ALA A 627     -39.500 -44.438   6.211  1.00 85.69           C  
ATOM   4829  CB  ALA A 627     -39.562 -46.875   5.750  1.00 85.69           C  
ATOM   4830  O   ALA A 627     -40.500 -44.156   5.539  1.00 85.69           O  
ATOM   4831  N   THR A 628     -38.469 -43.562   6.594  1.00 78.62           N  
ATOM   4832  CA  THR A 628     -38.562 -42.188   6.156  1.00 78.62           C  
ATOM   4833  C   THR A 628     -37.906 -42.000   4.785  1.00 78.62           C  
ATOM   4834  CB  THR A 628     -37.906 -41.219   7.172  1.00 78.62           C  
ATOM   4835  O   THR A 628     -36.812 -42.469   4.547  1.00 78.62           O  
ATOM   4836  CG2 THR A 628     -38.250 -39.781   6.875  1.00 78.62           C  
ATOM   4837  OG1 THR A 628     -38.344 -41.562   8.492  1.00 78.62           O  
ATOM   4838  N   ASN A 629     -38.656 -41.281   4.105  1.00 69.81           N  
ATOM   4839  CA  ASN A 629     -38.188 -40.969   2.762  1.00 69.81           C  
ATOM   4840  C   ASN A 629     -37.125 -39.875   2.785  1.00 69.81           C  
ATOM   4841  CB  ASN A 629     -39.375 -40.562   1.866  1.00 69.81           C  
ATOM   4842  O   ASN A 629     -37.375 -38.781   3.338  1.00 69.81           O  
ATOM   4843  CG  ASN A 629     -39.000 -40.594   0.392  1.00 69.81           C  
ATOM   4844  ND2 ASN A 629     -40.000 -40.344  -0.459  1.00 69.81           N  
ATOM   4845  OD1 ASN A 629     -37.875 -40.844   0.021  1.00 69.81           O  
ATOM   4846  N   ILE A 630     -35.938 -40.281   2.588  1.00 62.62           N  
ATOM   4847  CA  ILE A 630     -34.844 -39.312   2.617  1.00 62.62           C  
ATOM   4848  C   ILE A 630     -35.125 -38.156   1.669  1.00 62.62           C  
ATOM   4849  CB  ILE A 630     -33.500 -40.000   2.240  1.00 62.62           C  
ATOM   4850  O   ILE A 630     -34.688 -37.031   1.916  1.00 62.62           O  
ATOM   4851  CG1 ILE A 630     -33.219 -41.188   3.174  1.00 62.62           C  
ATOM   4852  CG2 ILE A 630     -32.344 -38.969   2.275  1.00 62.62           C  
ATOM   4853  CD1 ILE A 630     -32.062 -42.062   2.725  1.00 62.62           C  
ATOM   4854  N   ASP A 631     -35.812 -38.375   0.569  1.00 55.50           N  
ATOM   4855  CA  ASP A 631     -36.156 -37.344  -0.380  1.00 55.50           C  
ATOM   4856  C   ASP A 631     -37.656 -37.219  -0.553  1.00 55.50           C  
ATOM   4857  CB  ASP A 631     -35.469 -37.594  -1.733  1.00 55.50           C  
ATOM   4858  O   ASP A 631     -38.219 -37.750  -1.524  1.00 55.50           O  
ATOM   4859  CG  ASP A 631     -35.375 -36.344  -2.582  1.00 55.50           C  
ATOM   4860  OD1 ASP A 631     -35.906 -35.281  -2.186  1.00 55.50           O  
ATOM   4861  OD2 ASP A 631     -34.719 -36.406  -3.658  1.00 55.50           O  
ATOM   4862  N   PRO A 632     -38.344 -36.656   0.515  1.00 56.31           N  
ATOM   4863  CA  PRO A 632     -39.812 -36.656   0.502  1.00 56.31           C  
ATOM   4864  C   PRO A 632     -40.375 -35.781  -0.612  1.00 56.31           C  
ATOM   4865  CB  PRO A 632     -40.156 -36.094   1.879  1.00 56.31           C  
ATOM   4866  O   PRO A 632     -41.562 -35.938  -0.972  1.00 56.31           O  
ATOM   4867  CG  PRO A 632     -38.875 -35.531   2.410  1.00 56.31           C  
ATOM   4868  CD  PRO A 632     -37.750 -36.000   1.536  1.00 56.31           C  
ATOM   4869  N   LYS A 633     -39.594 -34.719  -0.993  1.00 54.06           N  
ATOM   4870  CA  LYS A 633     -40.188 -33.781  -1.943  1.00 54.06           C  
ATOM   4871  C   LYS A 633     -40.688 -34.500  -3.184  1.00 54.06           C  
ATOM   4872  CB  LYS A 633     -39.156 -32.719  -2.344  1.00 54.06           C  
ATOM   4873  O   LYS A 633     -41.688 -34.094  -3.791  1.00 54.06           O  
ATOM   4874  CG  LYS A 633     -39.031 -31.562  -1.361  1.00 54.06           C  
ATOM   4875  CD  LYS A 633     -38.094 -30.500  -1.859  1.00 54.06           C  
ATOM   4876  CE  LYS A 633     -37.969 -29.344  -0.875  1.00 54.06           C  
ATOM   4877  NZ  LYS A 633     -37.031 -28.281  -1.363  1.00 54.06           N  
ATOM   4878  N   GLN A 634     -40.000 -35.594  -3.488  1.00 50.44           N  
ATOM   4879  CA  GLN A 634     -40.375 -36.250  -4.738  1.00 50.44           C  
ATOM   4880  C   GLN A 634     -41.469 -37.281  -4.520  1.00 50.44           C  
ATOM   4881  CB  GLN A 634     -39.125 -36.906  -5.375  1.00 50.44           C  
ATOM   4882  O   GLN A 634     -42.219 -37.594  -5.441  1.00 50.44           O  
ATOM   4883  CG  GLN A 634     -38.312 -35.969  -6.230  1.00 50.44           C  
ATOM   4884  CD  GLN A 634     -37.219 -36.688  -7.000  1.00 50.44           C  
ATOM   4885  NE2 GLN A 634     -36.438 -35.938  -7.793  1.00 50.44           N  
ATOM   4886  OE1 GLN A 634     -37.062 -37.906  -6.883  1.00 50.44           O  
ATOM   4887  N   SER A 635     -41.531 -37.812  -3.340  1.00 57.28           N  
ATOM   4888  CA  SER A 635     -42.500 -38.875  -3.092  1.00 57.28           C  
ATOM   4889  C   SER A 635     -43.688 -38.375  -2.270  1.00 57.28           C  
ATOM   4890  CB  SER A 635     -41.812 -40.031  -2.371  1.00 57.28           C  
ATOM   4891  O   SER A 635     -43.562 -37.406  -1.527  1.00 57.28           O  
ATOM   4892  OG  SER A 635     -40.531 -39.688  -1.919  1.00 57.28           O  
ATOM   4893  N   GLY A 636     -44.875 -38.031  -2.781  1.00 61.19           N  
ATOM   4894  CA  GLY A 636     -46.156 -37.719  -2.150  1.00 61.19           C  
ATOM   4895  C   GLY A 636     -46.250 -38.219  -0.727  1.00 61.19           C  
ATOM   4896  O   GLY A 636     -47.250 -37.969  -0.047  1.00 61.19           O  
ATOM   4897  N   TRP A 637     -45.438 -39.156  -0.339  1.00 67.62           N  
ATOM   4898  CA  TRP A 637     -45.438 -39.625   1.041  1.00 67.62           C  
ATOM   4899  C   TRP A 637     -44.125 -39.344   1.737  1.00 67.62           C  
ATOM   4900  CB  TRP A 637     -45.750 -41.156   1.091  1.00 67.62           C  
ATOM   4901  O   TRP A 637     -43.062 -39.344   1.105  1.00 67.62           O  
ATOM   4902  CG  TRP A 637     -44.906 -41.969   0.164  1.00 67.62           C  
ATOM   4903  CD1 TRP A 637     -45.125 -42.219  -1.160  1.00 67.62           C  
ATOM   4904  CD2 TRP A 637     -43.688 -42.625   0.493  1.00 67.62           C  
ATOM   4905  CE2 TRP A 637     -43.219 -43.281  -0.680  1.00 67.62           C  
ATOM   4906  CE3 TRP A 637     -42.938 -42.750   1.668  1.00 67.62           C  
ATOM   4907  NE1 TRP A 637     -44.125 -43.000  -1.673  1.00 67.62           N  
ATOM   4908  CH2 TRP A 637     -41.344 -44.125   0.451  1.00 67.62           C  
ATOM   4909  CZ2 TRP A 637     -42.062 -44.031  -0.712  1.00 67.62           C  
ATOM   4910  CZ3 TRP A 637     -41.750 -43.500   1.634  1.00 67.62           C  
ATOM   4911  N   SER A 638     -44.188 -38.875   2.910  1.00 75.38           N  
ATOM   4912  CA  SER A 638     -43.031 -38.562   3.727  1.00 75.38           C  
ATOM   4913  C   SER A 638     -42.438 -39.812   4.348  1.00 75.38           C  
ATOM   4914  CB  SER A 638     -43.375 -37.562   4.828  1.00 75.38           C  
ATOM   4915  O   SER A 638     -41.219 -39.969   4.434  1.00 75.38           O  
ATOM   4916  OG  SER A 638     -44.500 -38.000   5.555  1.00 75.38           O  
ATOM   4917  N   SER A 639     -43.250 -40.656   4.754  1.00 84.25           N  
ATOM   4918  CA  SER A 639     -42.781 -41.875   5.402  1.00 84.25           C  
ATOM   4919  C   SER A 639     -43.750 -43.031   5.184  1.00 84.25           C  
ATOM   4920  CB  SER A 639     -42.594 -41.656   6.902  1.00 84.25           C  
ATOM   4921  O   SER A 639     -44.906 -42.844   4.895  1.00 84.25           O  
ATOM   4922  OG  SER A 639     -43.719 -40.969   7.457  1.00 84.25           O  
ATOM   4923  N   LEU A 640     -43.156 -44.219   5.094  1.00 87.88           N  
ATOM   4924  CA  LEU A 640     -43.906 -45.469   5.117  1.00 87.88           C  
ATOM   4925  C   LEU A 640     -43.750 -46.188   6.465  1.00 87.88           C  
ATOM   4926  CB  LEU A 640     -43.438 -46.406   3.996  1.00 87.88           C  
ATOM   4927  O   LEU A 640     -42.656 -46.156   7.062  1.00 87.88           O  
ATOM   4928  CG  LEU A 640     -43.656 -45.938   2.564  1.00 87.88           C  
ATOM   4929  CD1 LEU A 640     -42.938 -46.812   1.569  1.00 87.88           C  
ATOM   4930  CD2 LEU A 640     -45.156 -45.906   2.264  1.00 87.88           C  
ATOM   4931  N   ILE A 641     -44.875 -46.594   6.977  1.00 91.44           N  
ATOM   4932  CA  ILE A 641     -44.875 -47.281   8.258  1.00 91.44           C  
ATOM   4933  C   ILE A 641     -45.219 -48.781   8.055  1.00 91.44           C  
ATOM   4934  CB  ILE A 641     -45.875 -46.656   9.242  1.00 91.44           C  
ATOM   4935  O   ILE A 641     -46.312 -49.125   7.609  1.00 91.44           O  
ATOM   4936  CG1 ILE A 641     -45.562 -45.156   9.445  1.00 91.44           C  
ATOM   4937  CG2 ILE A 641     -45.875 -47.406  10.578  1.00 91.44           C
[truncated: 469,558 more chars]
